# Supplementary material for: Interrogation of the Intermolecular Forces That Drive Bulk Properties of Molecular Crystals with Terahertz Spectroscopy and Density Functional Theory
Source: Cryst Growth Des. 2025 May 23;25(11):3697–706. doi: 10.1021/acs.cgd.5c00007 (PMC12148306; doi:10.1021/acs.cgd.5c00007)
Supplement: Supplementary file 2 [file cg5c00007_si_002.zip]

Archive with 32 entries (29 files):
- Vibration_Animations/
- __MACOSX/._Vibration_Animations
- Vibration_Animations/CuAcAc/
- __MACOSX/Vibration_Animations/._CuAcAc
- Vibration_Animations/CuAcAcF/
- __MACOSX/Vibration_Animations/._CuAcAcF
- Vibration_Animations/CuAcAc/43.39.gif
- __MACOSX/Vibration_Animations/CuAcAc/._43.39.gif
- Vibration_Animations/CuAcAc/121.09.gif
- __MACOSX/Vibration_Animations/CuAcAc/._121.09.gif
- Vibration_Animations/CuAcAc/75.43.gif
- __MACOSX/Vibration_Animations/CuAcAc/._75.43.gif
- Vibration_Animations/CuAcAc/88.87.gif
- __MACOSX/Vibration_Animations/CuAcAc/._88.87.gif
- Vibration_Animations/CuAcAc/120.81.gif
- __MACOSX/Vibration_Animations/CuAcAc/._120.81.gif
- Vibration_Animations/CuAcAcF/90.89.gif
- __MACOSX/Vibration_Animations/CuAcAcF/._90.89.gif
- Vibration_Animations/CuAcAcF/67.59.gif
- __MACOSX/Vibration_Animations/CuAcAcF/._67.59.gif
- Vibration_Animations/CuAcAcF/62.86.gif
- __MACOSX/Vibration_Animations/CuAcAcF/._62.86.gif
- Vibration_Animations/CuAcAcF/129.01.gif
- __MACOSX/Vibration_Animations/CuAcAcF/._129.01.gif
- Vibration_Animations/CuAcAcF/121.48.gif
- __MACOSX/Vibration_Animations/CuAcAcF/._121.48.gif
- Vibration_Animations/CuAcAcF/122.54.gif
- __MACOSX/Vibration_Animations/CuAcAcF/._122.54.gif
- Vibration_Animations/CuAcAcF/141.81.gif
- __MACOSX/Vibration_Animations/CuAcAcF/._141.81.gif
- Vibration_Animations/CuAcAcF/40.59.gif
- __MACOSX/Vibration_Animations/CuAcAcF/._40.59.gif
