# Supplementary material for: Interrogation of the Intermolecular Forces That Drive Bulk Properties of Molecular Crystals with Terahertz Spectroscopy and Density Functional Theory
Source: Cryst Growth Des. 2025 May 23;25(11):3697–706. doi: 10.1021/acs.cgd.5c00007 (PMC12148306; doi:10.1021/acs.cgd.5c00007)
Supplement: Supplementary file 3 [file cg5c00007_si_003.zip]

Archive with 106 entries (89 files):
- Calculations/
- __MACOSX/._Calculations
- Calculations/CuACAC/
- __MACOSX/Calculations/._CuACAC
- Calculations/.DS_Store
- __MACOSX/Calculations/._.DS_Store
- Calculations/CuACACF/
- __MACOSX/Calculations/._CuACACF
- Calculations/HF/
- __MACOSX/Calculations/._HF
- Calculations/FH/
- __MACOSX/Calculations/._FH
- Calculations/CuACAC/CuACAC_CRYSTAL.txt
- __MACOSX/Calculations/CuACAC/._CuACAC_CRYSTAL.txt
- Calculations/CuACAC/.DS_Store
- __MACOSX/Calculations/CuACAC/._.DS_Store
- Calculations/CuACAC/Eclipse/
- __MACOSX/Calculations/CuACAC/._Eclipse
- Calculations/CuACAC/Perp/
- __MACOSX/Calculations/CuACAC/._Perp
- Calculations/CuACAC/CuACAC_MOLECULE.txt
- __MACOSX/Calculations/CuACAC/._CuACAC_MOLECULE.txt
- Calculations/CuACAC/solidstate/
- __MACOSX/Calculations/CuACAC/._solidstate
- Calculations/CuACAC/Methylmethyl/
- __MACOSX/Calculations/CuACAC/._Methylmethyl
- Calculations/CuACACF/.DS_Store
- __MACOSX/Calculations/CuACACF/._.DS_Store
- Calculations/CuACACF/Eclipse/
- __MACOSX/Calculations/CuACACF/._Eclipse
- Calculations/CuACACF/CuACACF_CRYSTAL.txt
- __MACOSX/Calculations/CuACACF/._CuACACF_CRYSTAL.txt
- Calculations/CuACACF/CuACACF_MOLECULE.txt
- __MACOSX/Calculations/CuACACF/._CuACACF_MOLECULE.txt
- Calculations/CuACACF/Halogen/
- __MACOSX/Calculations/CuACACF/._Halogen
- Calculations/CuACACF/solidstate/
- __MACOSX/Calculations/CuACACF/._solidstate
- Calculations/CuACACF/Sheet/
- __MACOSX/Calculations/CuACACF/._Sheet
- Calculations/HF/.DS_Store
- __MACOSX/Calculations/HF/._.DS_Store
- Calculations/HF/Eclipse/
- __MACOSX/Calculations/HF/._Eclipse
- Calculations/HF/H-F_CRYSTAL.txt
- __MACOSX/Calculations/HF/._H-F_CRYSTAL.txt
- Calculations/HF/HF_single_noopt
- __MACOSX/Calculations/HF/._HF_single_noopt
- Calculations/HF/Methylmehtyl/
- __MACOSX/Calculations/HF/._Methylmehtyl
- Calculations/HF/H-F_MOLECULE.txt
- __MACOSX/Calculations/HF/._H-F_MOLECULE.txt
- Calculations/FH/.DS_Store
- __MACOSX/Calculations/FH/._.DS_Store
- Calculations/FH/Eclipse/
- __MACOSX/Calculations/FH/._Eclipse
- Calculations/FH/F-H_MOLECULE.txt
- __MACOSX/Calculations/FH/._F-H_MOLECULE.txt
- Calculations/FH/Halogen/
- __MACOSX/Calculations/FH/._Halogen
- Calculations/FH/F-H_CRYSTAL.txt
- __MACOSX/Calculations/FH/._F-H_CRYSTAL.txt
- Calculations/CuACAC/Eclipse/.DS_Store
- __MACOSX/Calculations/CuACAC/Eclipse/._.DS_Store
- Calculations/CuACAC/Eclipse/CuACAC2.txt
- __MACOSX/Calculations/CuACAC/Eclipse/._CuACAC2.txt
- Calculations/CuACAC/Perp/.DS_Store
- __MACOSX/Calculations/CuACAC/Perp/._.DS_Store
- Calculations/CuACAC/Perp/perpendicular.out
- __MACOSX/Calculations/CuACAC/Perp/._perpendicular.out
- Calculations/CuACAC/solidstate/CuACAC_FREQ.txt
- __MACOSX/Calculations/CuACAC/solidstate/._CuACAC_FREQ.txt
- Calculations/CuACAC/Methylmethyl/.DS_Store
- __MACOSX/Calculations/CuACAC/Methylmethyl/._.DS_Store
- Calculations/CuACAC/Methylmethyl/CuACAC1.txt
- __MACOSX/Calculations/CuACAC/Methylmethyl/._CuACAC1.txt
- Calculations/CuACACF/Eclipse/.DS_Store
- __MACOSX/Calculations/CuACACF/Eclipse/._.DS_Store
- Calculations/CuACACF/Eclipse/eclipse.txt
- __MACOSX/Calculations/CuACACF/Eclipse/._eclipse.txt
- Calculations/CuACACF/Halogen/.DS_Store
- __MACOSX/Calculations/CuACACF/Halogen/._.DS_Store
- Calculations/CuACACF/Halogen/Halogen.txt
- __MACOSX/Calculations/CuACACF/Halogen/._Halogen.txt
- Calculations/CuACACF/solidstate/CuACACF_D_FREQ.txt
- __MACOSX/Calculations/CuACACF/solidstate/._CuACACF_D_FREQ.txt
- Calculations/CuACACF/Sheet/.DS_Store
- __MACOSX/Calculations/CuACACF/Sheet/._.DS_Store
- Calculations/CuACACF/Sheet/sheets.out
- __MACOSX/Calculations/CuACACF/Sheet/._sheets.out
- Calculations/HF/Eclipse/.DS_Store
- __MACOSX/Calculations/HF/Eclipse/._.DS_Store
- Calculations/HF/Eclipse/HF_eclipse_noopt.out
- __MACOSX/Calculations/HF/Eclipse/._HF_eclipse_noopt.out
- Calculations/HF/Eclipse/HF_eclipse_opt.txt
- __MACOSX/Calculations/HF/Eclipse/._HF_eclipse_opt.txt
- Calculations/HF/Methylmehtyl/.DS_Store
- __MACOSX/Calculations/HF/Methylmehtyl/._.DS_Store
- Calculations/HF/Methylmehtyl/HF_methylmethly_opt.txt
- __MACOSX/Calculations/HF/Methylmehtyl/._HF_methylmethly_opt.txt
- Calculations/FH/Eclipse/.DS_Store
- __MACOSX/Calculations/FH/Eclipse/._.DS_Store
- Calculations/FH/Eclipse/FH_eclipse_opt.txt
- __MACOSX/Calculations/FH/Eclipse/._FH_eclipse_opt.txt
- Calculations/FH/Halogen/FH_Halogen_opt.txt
- __MACOSX/Calculations/FH/Halogen/._FH_Halogen_opt.txt
