# Supplementary material for: Interrogation of the Intermolecular Forces That Drive Bulk Properties of Molecular Crystals with Terahertz Spectroscopy and Density Functional Theory
Source: Cryst Growth Des. 2025 May 23;25(11):3697–706. doi: 10.1021/acs.cgd.5c00007 (PMC12148306; doi:10.1021/acs.cgd.5c00007)
Supplement: Supplementary file 3 [file cg5c00007_si_003.zip › Calculations/CuACAC/CuACAC_CRYSTAL.txt]

SHRINK 10 Cu (II) (AcAc)2, H,C,O Cu are POB-TZVP and PBE-D
CRYSTAL
0 0 0
14
10.96587079 4.54318570 14.35524494 135.950759
15
6     2.523363863045E-01 -8.420344313676E-02 -1.759859877389E-01
1     3.437481725436E-01  8.056676295040E-02 -9.835000178463E-02
1     3.231474282954E-01 -2.260589123924E-01 -1.863117742293E-01
1     2.017283639084E-01 -2.244971653090E-01 -1.477900350726E-01
6     1.069390720182E-01  6.392116284516E-02 -3.081549970420E-01
6    -6.100196661985E-02 -6.303599252997E-02 -3.992530298683E-01
1    -8.030238984487E-02 -2.550481314538E-01 -3.657733028135E-01
6    -2.095807142746E-01  6.370777051362E-02  4.777454520450E-01
6    -3.866986386574E-01 -6.927172273724E-02  3.974808042897E-01
1    -4.568508076387E-01  6.223971523055E-02  4.115384599609E-01
1    -3.752738821312E-01 -2.965862570187E-01  4.281725128708E-01
1    -4.663624422581E-01 -6.359455842682E-02  2.904077113772E-01
8     1.494232523144E-01  2.977633838633E-01 -3.300318991864E-01
8    -2.078659594911E-01  2.976114113629E-01  4.279460207782E-01
29    0.000000000000E+00 -5.000000000000E-01 -5.000000000000E-01
BASISSET
POB-TZVP
DFT
SPIN
PBE-D
XLGRID
END
EXCHSIZE
15000000
BIPOSIZE
15000000
MAXCYCLE
200
SCFDIR
TOLINTEG
7 7 7 7 14
TOLDEE
11
SPINLOCK
2 10
SHRINK
10 10
FMIXING
40
END
 PROCESS            6  OF           24  WORKING
 PROCESS            7  OF           24  WORKING
 PROCESS           17  OF           24  WORKING
 PROCESS           21  OF           24  WORKING
 PROCESS            0  OF           24  WORKING
 PROCESS            2  OF           24  WORKING
 PROCESS            8  OF           24  WORKING
 PROCESS           15  OF           24  WORKING
 PROCESS           10  OF           24  WORKING
 PROCESS           11  OF           24  WORKING
 PROCESS           13  OF           24  WORKING
 PROCESS            5  OF           24  WORKING
 PROCESS           18  OF           24  WORKING
 PROCESS           20  OF           24  WORKING
 PROCESS           22  OF           24  WORKING
 PROCESS            1  OF           24  WORKING
 PROCESS            3  OF           24  WORKING
 PROCESS            9  OF           24  WORKING
 PROCESS           14  OF           24  WORKING
 PROCESS           16  OF           24  WORKING
 PROCESS            4  OF           24  WORKING
 PROCESS           19  OF           24  WORKING
 PROCESS           23  OF           24  WORKING
 PROCESS           12  OF           24  WORKING

         
 *******************************************************************************
 *                                                                             *
 *                               CRYSTAL17                                     *
 *                      public : 1.0.1 - Feb 1st, 2017                         *
 *                       HTTP://WWW.CRYSTAL.UNITO.IT                           *
 *                                                                             *
 *                              MAIN AUTHORS                                   *
 *                                                                             *
 *  R. DOVESI(1,11), V.R. SAUNDERS(2), C. ROETTI(1,11), R. ORLANDO(1,11),      *
 *  C.M. ZICOVICH-WILSON(1,3), F. PASCALE(4), B. CIVALLERI(1,11),              *
 *  K. DOLL(5), N.M. HARRISON(2,6), I.J. BUSH(7), Ph. D'ARCO(8),               *
 *  M. LLUNELL(9), M. CAUSA'(10), Y. NOEL(8), L. MASCHIO(1,11), A. ERBA(1,11)  *
 *  M. RE'RAT(14), S. CASASSA(1,11)                                            *
 *                                                                             *
 *        CONTRIBUTIONS TO THE CODE HAVE ALSO BEEN GIVEN BY                    *
 *                                                                             *
 *  M. FERRABONE(1,11), M. DE LA PIERRE(1,11), M. FERRERO(1,11),               *
 *  J. BAIMA(1,11), E. ALBANESE(1,11), M.F. PEINTINGER(12), R. BAST(13),       *
 *  B. KIRTMAN(15), V. LACIVITA(1,11), R. DEMICHELIS(1,16)                     *
 *  G. BRANDEBURG(17), S. SALUSTRO(1,11), G. SANSONE(1,11)                     *
 *  M.T. RUGGIERO(18)                                                          *
 *                                                                             *
 * (1) THEORETICAL CHEMISTRY GROUP - UNIVERSITA' DI TORINO - TORINO (ITALY)    *

 * (2) COMPUTATIONAL SCIENCE & ENGINEERING DEPARTMENT - STFC DARESBURY (UK)    *
 * (3) UNIVERSIDAD AUTONOMA DEL ESTADO DE MORELOS - CUERNAVACA (MEXICO)        *
 * (4) UNIVERSITE' DE LORRAINE - NANCY (FRANCE)                                *
 * (5) UNIVERSITAET STUTTGART- STUTTGART (GERMANY)                             *
 * (6) IMPERIAL COLLEGE - LONDON (UK)                                          *
 * (7) OXFORD E-RESEARCH CENTRE - OXFORD (UK)                                  *
 * (8) UPMC - SORBONNE UNIVERSITES - PARIS (FRANCE)                            *
 * (9) UNIVERSIDAD DE BARCELONA - BARCELONA (SPAIN)                            *
 *(10) UNIVERSITA' DI NAPOLI "FEDERICO II" - NAPOLI (ITALY)                    *
 *(11) NIS - NANOSTRUCTURED INTERFACES AND SURFACES - TORINO (ITALY)           *
 *(12) MPI FUER CHEMISCHE ENERGIEKONVERSION - MUELHEIM AN DER RUHR (GERMANY)   *
 *(13) UNIVERSITY OF TROMSO - TROMSO (NORWAY)                                  *
 *(14) UNIVERSITE' DE PAU ET DES PAYS DE L'ADOUR - PAU (FRANCE)                *
 *(15) UNIVERSITY OF CALIFORNIA SANTA BARBARA - SANTA BARBARA (USA)            *
 *(16) CURTIN UNIVERSITY - PERTH (AUSTRALIA)                                   *
 *(17) UNIVERSITY COLLEGE LONDON - LONDON (UK)                                 *
 *(18) CAMBRIDGE UNIVERSITY - CAMBRIDGE (UK)                                   *
 *                                                                             *
 *******************************************************************************
 EEEEEEEEEE STARTING  DATE 23 09 2022 TIME 12:18:13.2
 SHRINK 10 Cu (II) (AcAc)2, H,C,O Cu are POB-TZVP and PBE-D                      

 CRYSTAL CALCULATION
 (INPUT ACCORDING TO THE INTERNATIONAL TABLES FOR X-RAY CRYSTALLOGRAPHY)
 CRYSTAL FAMILY                       :  MONOCLINIC  
 CRYSTAL CLASS  (GROTH - 1921)        :  MONOCLINIC PRISMATIC                 

 SPACE GROUP (CENTROSYMMETRIC)        :  P 21/C          

 LATTICE PARAMETERS  (ANGSTROMS AND DEGREES) - CONVENTIONAL CELL
        A           B           C        ALPHA        BETA       GAMMA
    10.96587     4.54319    14.35524    90.00000   135.95076    90.00000


 NUMBER OF IRREDUCIBLE ATOMS IN THE CONVENTIONAL CELL:   15

 INPUT COORDINATES

 ATOM AT. N.              COORDINATES
   1   6     2.523363863045E-01 -8.420344313676E-02 -1.759859877389E-01
   2   1     3.437481725436E-01  8.056676295040E-02 -9.835000178463E-02
   3   1     3.231474282954E-01 -2.260589123924E-01 -1.863117742293E-01
   4   1     2.017283639084E-01 -2.244971653090E-01 -1.477900350726E-01
   5   6     1.069390720182E-01  6.392116284516E-02 -3.081549970420E-01
   6   6    -6.100196661985E-02 -6.303599252997E-02 -3.992530298683E-01
   7   1    -8.030238984487E-02 -2.550481314538E-01 -3.657733028135E-01
   8   6    -2.095807142746E-01  6.370777051362E-02  4.777454520450E-01
   9   6    -3.866986386574E-01 -6.927172273724E-02  3.974808042897E-01
  10   1    -4.568508076387E-01  6.223971523055E-02  4.115384599609E-01
  11   1    -3.752738821312E-01 -2.965862570187E-01  4.281725128708E-01
  12   1    -4.663624422581E-01 -6.359455842682E-02  2.904077113772E-01
  13   8     1.494232523144E-01  2.977633838633E-01 -3.300318991864E-01
  14   8    -2.078659594911E-01  2.976114113629E-01  4.279460207782E-01
  15  29     0.000000000000E+00 -5.000000000000E-01 -5.000000000000E-01

 *******************************************************************************

 << INFORMATION >>: FROM NOW ON, ALL COORDINATES REFER TO THE PRIMITIVE CELL

 *******************************************************************************

 LATTICE PARAMETERS  (ANGSTROMS AND DEGREES) - PRIMITIVE CELL
       A          B          C        ALPHA      BETA     GAMMA        VOLUME
   10.96587    4.54319   14.35524    90.00000 135.95076  90.00000    497.246418

 COORDINATES OF THE EQUIVALENT ATOMS (FRACTIONAL UNITS)

 N. ATOM EQUIV AT. N.          X                  Y                  Z

   1   1   1    6 C     2.52336386305E-01 -8.42034431368E-02 -1.75985987739E-01
   2   1   2    6 C    -2.52336386305E-01  4.15796556863E-01 -3.24014012261E-01
   3   1   3    6 C    -2.52336386305E-01  8.42034431368E-02  1.75985987739E-01
   4   1   4    6 C     2.52336386305E-01 -4.15796556863E-01  3.24014012261E-01

   5   2   1    1 H     3.43748172544E-01  8.05667629504E-02 -9.83500017846E-02
   6   2   2    1 H    -3.43748172544E-01 -4.19433237050E-01 -4.01649998215E-01
   7   2   3    1 H    -3.43748172544E-01 -8.05667629504E-02  9.83500017846E-02
   8   2   4    1 H     3.43748172544E-01  4.19433237050E-01  4.01649998215E-01

   9   3   1    1 H     3.23147428295E-01 -2.26058912392E-01 -1.86311774229E-01
  10   3   2    1 H    -3.23147428295E-01  2.73941087608E-01 -3.13688225771E-01
  11   3   3    1 H    -3.23147428295E-01  2.26058912392E-01  1.86311774229E-01
  12   3   4    1 H     3.23147428295E-01 -2.73941087608E-01  3.13688225771E-01

  13   4   1    1 H     2.01728363908E-01 -2.24497165309E-01 -1.47790035073E-01
  14   4   2    1 H    -2.01728363908E-01  2.75502834691E-01 -3.52209964927E-01
  15   4   3    1 H    -2.01728363908E-01  2.24497165309E-01  1.47790035073E-01
  16   4   4    1 H     2.01728363908E-01 -2.75502834691E-01  3.52209964927E-01

  17   5   1    6 C     1.06939072018E-01  6.39211628452E-02 -3.08154997042E-01
  18   5   2    6 C    -1.06939072018E-01 -4.36078837155E-01 -1.91845002958E-01
  19   5   3    6 C    -1.06939072018E-01 -6.39211628452E-02  3.08154997042E-01
  20   5   4    6 C     1.06939072018E-01  4.36078837155E-01  1.91845002958E-01

  21   6   1    6 C    -6.10019666199E-02 -6.30359925300E-02 -3.99253029868E-01
  22   6   2    6 C     6.10019666199E-02  4.36964007470E-01 -1.00746970132E-01
  23   6   3    6 C     6.10019666199E-02  6.30359925300E-02  3.99253029868E-01
  24   6   4    6 C    -6.10019666199E-02 -4.36964007470E-01  1.00746970132E-01

  25   7   1    1 H    -8.03023898449E-02 -2.55048131454E-01 -3.65773302814E-01
  26   7   2    1 H     8.03023898449E-02  2.44951868546E-01 -1.34226697187E-01
  27   7   3    1 H     8.03023898449E-02  2.55048131454E-01  3.65773302814E-01
  28   7   4    1 H    -8.03023898449E-02 -2.44951868546E-01  1.34226697186E-01

  29   8   1    6 C    -2.09580714275E-01  6.37077705136E-02  4.77745452045E-01
  30   8   2    6 C     2.09580714275E-01 -4.36292229486E-01  2.22545479550E-02
  31   8   3    6 C     2.09580714275E-01 -6.37077705136E-02 -4.77745452045E-01
  32   8   4    6 C    -2.09580714275E-01  4.36292229486E-01 -2.22545479550E-02

  33   9   1    6 C    -3.86698638657E-01 -6.92717227372E-02  3.97480804290E-01
  34   9   2    6 C     3.86698638657E-01  4.30728277263E-01  1.02519195710E-01
  35   9   3    6 C     3.86698638657E-01  6.92717227372E-02 -3.97480804290E-01
  36   9   4    6 C    -3.86698638657E-01 -4.30728277263E-01 -1.02519195710E-01

  37  10   1    1 H    -4.56850807639E-01  6.22397152305E-02  4.11538459961E-01
  38  10   2    1 H     4.56850807639E-01 -4.37760284769E-01  8.84615400391E-02
  39  10   3    1 H     4.56850807639E-01 -6.22397152305E-02 -4.11538459961E-01
  40  10   4    1 H    -4.56850807639E-01  4.37760284769E-01 -8.84615400391E-02

  41  11   1    1 H    -3.75273882131E-01 -2.96586257019E-01  4.28172512871E-01
  42  11   2    1 H     3.75273882131E-01  2.03413742981E-01  7.18274871292E-02
  43  11   3    1 H     3.75273882131E-01  2.96586257019E-01 -4.28172512871E-01
  44  11   4    1 H    -3.75273882131E-01 -2.03413742981E-01 -7.18274871292E-02

  45  12   1    1 H    -4.66362442258E-01 -6.35945584268E-02  2.90407711377E-01
  46  12   2    1 H     4.66362442258E-01  4.36405441573E-01  2.09592288623E-01
  47  12   3    1 H     4.66362442258E-01  6.35945584268E-02 -2.90407711377E-01
  48  12   4    1 H    -4.66362442258E-01 -4.36405441573E-01 -2.09592288623E-01

  49  13   1    8 O     1.49423252314E-01  2.97763383863E-01 -3.30031899186E-01
  50  13   2    8 O    -1.49423252314E-01 -2.02236616137E-01 -1.69968100814E-01
  51  13   3    8 O    -1.49423252314E-01 -2.97763383863E-01  3.30031899186E-01
  52  13   4    8 O     1.49423252314E-01  2.02236616137E-01  1.69968100814E-01

  53  14   1    8 O    -2.07865959491E-01  2.97611411363E-01  4.27946020778E-01
  54  14   2    8 O     2.07865959491E-01 -2.02388588637E-01  7.20539792218E-02
  55  14   3    8 O     2.07865959491E-01 -2.97611411363E-01 -4.27946020778E-01
  56  14   4    8 O    -2.07865959491E-01  2.02388588637E-01 -7.20539792218E-02

  57  15   1   29 CU    0.00000000000E+00  5.00000000000E-01  5.00000000000E-01
  58  15   2   29 CU    0.00000000000E+00  0.00000000000E+00  0.00000000000E+00

 NUMBER OF SYMMETRY OPERATORS         :    4
 *******************************************************************************
 * GEOMETRY EDITING - INPUT COORDINATES ARE GIVEN IN ANGSTROM         
 *******************************************************************************

 GEOMETRY NOW FULLY CONSISTENT WITH THE GROUP

 GCALCO - MAX INDICES DIRECT LATTICE VECTOR    13    23    10
 NO.OF VECTORS CREATED 6999 STARS 1824 RMAX   177.67370 BOHR

 GEOMETRY FOR WAVE FUNCTION - DIMENSIONALITY OF THE SYSTEM    3
 (NON PERIODIC DIRECTION: LATTICE PARAMETER FORMALLY SET TO 500)
 *******************************************************************************
 LATTICE PARAMETERS (ANGSTROMS AND DEGREES) - BOHR = 0.5291772083 ANGSTROM
 PRIMITIVE CELL - CENTRING CODE 1/0 VOLUME=   497.246418 - DENSITY  1.743 g/cm^3
         A              B              C           ALPHA      BETA       GAMMA 
    10.96587079     4.54318570    14.35524494    90.000000 135.950759  90.000000
 *******************************************************************************
 ATOMS IN THE ASYMMETRIC UNIT   15 - ATOMS IN THE UNIT CELL:   58
     ATOM                 X/A                 Y/B                 Z/C    
 *******************************************************************************
      1 T   6 C     2.523363863045E-01 -8.420344313676E-02 -1.759859877389E-01
      2 F   6 C    -2.523363863045E-01  4.157965568632E-01 -3.240140122611E-01
      3 F   6 C    -2.523363863045E-01  8.420344313676E-02  1.759859877389E-01
      4 F   6 C     2.523363863045E-01 -4.157965568632E-01  3.240140122611E-01
      5 T   1 H     3.437481725436E-01  8.056676295040E-02 -9.835000178463E-02
      6 F   1 H    -3.437481725436E-01 -4.194332370496E-01 -4.016499982154E-01
      7 F   1 H    -3.437481725436E-01 -8.056676295040E-02  9.835000178463E-02
      8 F   1 H     3.437481725436E-01  4.194332370496E-01  4.016499982154E-01
      9 T   1 H     3.231474282954E-01 -2.260589123924E-01 -1.863117742293E-01
     10 F   1 H    -3.231474282954E-01  2.739410876076E-01 -3.136882257707E-01
     11 F   1 H    -3.231474282954E-01  2.260589123924E-01  1.863117742293E-01
     12 F   1 H     3.231474282954E-01 -2.739410876076E-01  3.136882257707E-01
     13 T   1 H     2.017283639084E-01 -2.244971653090E-01 -1.477900350726E-01
     14 F   1 H    -2.017283639084E-01  2.755028346910E-01 -3.522099649274E-01
     15 F   1 H    -2.017283639084E-01  2.244971653090E-01  1.477900350726E-01
     16 F   1 H     2.017283639084E-01 -2.755028346910E-01  3.522099649274E-01
     17 T   6 C     1.069390720182E-01  6.392116284516E-02 -3.081549970420E-01
     18 F   6 C    -1.069390720182E-01 -4.360788371548E-01 -1.918450029580E-01
     19 F   6 C    -1.069390720182E-01 -6.392116284516E-02  3.081549970420E-01
     20 F   6 C     1.069390720182E-01  4.360788371548E-01  1.918450029580E-01
     21 T   6 C    -6.100196661985E-02 -6.303599252997E-02 -3.992530298683E-01
     22 F   6 C     6.100196661985E-02  4.369640074700E-01 -1.007469701317E-01
     23 F   6 C     6.100196661985E-02  6.303599252997E-02  3.992530298683E-01
     24 F   6 C    -6.100196661985E-02 -4.369640074700E-01  1.007469701317E-01
     25 T   1 H    -8.030238984487E-02 -2.550481314538E-01 -3.657733028135E-01
     26 F   1 H     8.030238984487E-02  2.449518685462E-01 -1.342266971865E-01
     27 F   1 H     8.030238984487E-02  2.550481314538E-01  3.657733028135E-01
     28 F   1 H    -8.030238984487E-02 -2.449518685462E-01  1.342266971865E-01
     29 T   6 C    -2.095807142746E-01  6.370777051362E-02  4.777454520450E-01
     30 F   6 C     2.095807142746E-01 -4.362922294864E-01  2.225454795500E-02
     31 F   6 C     2.095807142746E-01 -6.370777051362E-02 -4.777454520450E-01
     32 F   6 C    -2.095807142746E-01  4.362922294864E-01 -2.225454795500E-02
     33 T   6 C    -3.866986386574E-01 -6.927172273724E-02  3.974808042897E-01
     34 F   6 C     3.866986386574E-01  4.307282772628E-01  1.025191957103E-01
     35 F   6 C     3.866986386574E-01  6.927172273724E-02 -3.974808042897E-01
     36 F   6 C    -3.866986386574E-01 -4.307282772628E-01 -1.025191957103E-01
     37 T   1 H    -4.568508076387E-01  6.223971523055E-02  4.115384599609E-01
     38 F   1 H     4.568508076387E-01 -4.377602847694E-01  8.846154003910E-02
     39 F   1 H     4.568508076387E-01 -6.223971523055E-02 -4.115384599609E-01
     40 F   1 H    -4.568508076387E-01  4.377602847695E-01 -8.846154003910E-02
     41 T   1 H    -3.752738821312E-01 -2.965862570187E-01  4.281725128708E-01
     42 F   1 H     3.752738821312E-01  2.034137429813E-01  7.182748712920E-02
     43 F   1 H     3.752738821312E-01  2.965862570187E-01 -4.281725128708E-01
     44 F   1 H    -3.752738821312E-01 -2.034137429813E-01 -7.182748712920E-02
     45 T   1 H    -4.663624422581E-01 -6.359455842682E-02  2.904077113772E-01
     46 F   1 H     4.663624422581E-01  4.364054415732E-01  2.095922886228E-01
     47 F   1 H     4.663624422581E-01  6.359455842682E-02 -2.904077113772E-01
     48 F   1 H    -4.663624422581E-01 -4.364054415732E-01 -2.095922886228E-01
     49 T   8 O     1.494232523144E-01  2.977633838633E-01 -3.300318991864E-01
     50 F   8 O    -1.494232523144E-01 -2.022366161367E-01 -1.699681008136E-01
     51 F   8 O    -1.494232523144E-01 -2.977633838633E-01  3.300318991864E-01
     52 F   8 O     1.494232523144E-01  2.022366161367E-01  1.699681008136E-01
     53 T   8 O    -2.078659594911E-01  2.976114113629E-01  4.279460207782E-01
     54 F   8 O     2.078659594911E-01 -2.023885886371E-01  7.205397922180E-02
     55 F   8 O     2.078659594911E-01 -2.976114113629E-01 -4.279460207782E-01
     56 F   8 O    -2.078659594911E-01  2.023885886371E-01 -7.205397922180E-02
     57 T  29 CU    5.551115123126E-17 -5.000000000000E-01 -5.000000000000E-01
     58 F  29 CU    2.220446049250E-16  1.390606709411E-16  2.220446049250E-16

 T = ATOM BELONGING TO THE ASYMMETRIC UNIT

 ****    4 SYMMOPS - TRANSLATORS IN FRACTIONAL UNITS
 **** MATRICES AND TRANSLATORS IN THE CRYSTALLOGRAPHIC REFERENCE FRAME
   V INV                    ROTATION MATRICES                   TRANSLATORS
   1   1  1.00  0.00  0.00  0.00  1.00  0.00  0.00  0.00  1.00  0.00  0.00  0.00
   2   2 -1.00  0.00  0.00  0.00  1.00 -0.00  0.00  0.00 -1.00 -0.00  0.50  0.50
   3   3 -1.00  0.00  0.00  0.00 -1.00 -0.00  0.00  0.00 -1.00  0.00  0.00  0.00
   4   4  1.00  0.00 -0.00  0.00 -1.00  0.00  0.00  0.00  1.00 -0.00  0.50  0.50

 DIRECT LATTICE VECTORS CARTESIAN COMPONENTS (ANGSTROM)
          X                    Y                    Z
   0.109658707900E+02   0.671465928142E-15   0.000000000000E+00
   0.000000000000E+00   0.454318570000E+01   0.000000000000E+00
  -0.103177251121E+02   0.879005238337E-15   0.998086197671E+01


 CARTESIAN COORDINATES - PRIMITIVE CELL
 *******************************************************************************
 *      ATOM          X(ANGSTROM)         Y(ANGSTROM)         Z(ANGSTROM)
 *******************************************************************************
    1     6 C     4.582863252906E+00 -3.825518787497E-01 -1.756491853457E+00
    2     6 C     5.759993031545E-01  1.889040971250E+00 -3.233939134898E+00
    3     6 C    -4.582863252906E+00  3.825518787497E-01  1.756491853457E+00
    4     6 C    -5.759993031545E-01 -1.889040971250E+00  3.233939134898E+00
    5     1 H     4.784246327602E+00  3.660297653315E-01 -9.816177932215E-01
    6     1 H     3.746162284580E-01 -1.905563084668E+00 -4.008813195133E+00
    7     1 H    -4.784246327602E+00 -3.660297653315E-01  9.816177932215E-01
    8     1 H    -3.746162284580E-01  1.905563084668E+00  4.008813195133E+00
    9     1 H     5.465906616457E+00 -1.027027618139E+00 -1.859552103218E+00
   10     1 H    -3.070440603974E-01  1.244565231861E+00 -3.130878885136E+00
   11     1 H    -5.465906616457E+00  1.027027618139E+00  1.859552103218E+00
   12     1 H     3.070440603974E-01 -1.244565231861E+00  3.130878885136E+00
   13     1 H     3.736984129487E+00 -1.019932311122E+00 -1.475071941593E+00
   14     1 H     1.421878426573E+00  1.251660538878E+00 -3.515359046762E+00
   15     1 H    -3.736984129487E+00  1.019932311122E+00  1.475071941593E+00
   16     1 H    -1.421878426573E+00 -1.251660538878E+00  3.515359046762E+00
   17     6 C     4.352138597560E+00  2.904057129655E-01 -3.075652492909E+00
   18     6 C     8.067239585004E-01 -1.981187137034E+00 -1.914778495445E+00
   19     6 C    -4.352138597560E+00 -2.904057129655E-01  3.075652492909E+00
   20     6 C    -8.067239585004E-01  1.981187137034E+00  1.914778495445E+00
   21     6 C     3.450443328473E+00 -2.863842198475E-01 -3.984889384899E+00
   22     6 C     1.708419227587E+00  1.985208630153E+00 -1.005541603456E+00
   23     6 C    -3.450443328473E+00  2.863842198475E-01  3.984889384899E+00
   24     6 C    -1.708419227587E+00 -1.985208630153E+00  1.005541603456E+00
   25     1 H     2.893362760615E+00 -1.158731023633E+00 -3.650732850147E+00
   26     1 H     2.265499795445E+00  1.112861826367E+00 -1.339698138208E+00
   27     1 H    -2.893362760615E+00  1.158731023633E+00  3.650732850147E+00
   28     1 H    -2.265499795445E+00 -1.112861826367E+00  1.339698138208E+00
   29     6 C     3.738389509423E+00  2.894362319764E-01  4.768311416862E+00
   30     6 C     2.068618724517E+00 -1.982156618024E+00  2.221195714929E-01
   31     6 C    -3.738389509423E+00 -2.894362319764E-01 -4.768311416862E+00
   32     6 C    -2.068618724517E+00  1.982156618024E+00 -2.221195714929E-01
   33     6 C     2.624285807809E+00 -3.147143001542E-01  3.967201046007E+00
   34     6 C     3.182722426131E+00  1.956878549846E+00  1.023229942348E+00
   35     6 C    -2.624285807809E+00  3.147143001542E-01 -3.967201046007E+00
   36     6 C    -3.182722426131E+00 -1.956878549846E+00 -1.023229942348E+00
   37     1 H     1.709963160185E+00  2.827665842075E-01  4.107508566977E+00
   38     1 H     4.097045073755E+00 -1.988826265792E+00  8.829224213774E-01
   39     1 H    -1.709963160185E+00 -2.827665842075E-01 -4.107508566977E+00
   40     1 H    -4.097045073755E+00  1.988826265792E+00 -8.829224213774E-01
   41     1 H     2.432899599321E+00 -1.347446441704E+00  4.273530753184E+00
   42     1 H     3.374108634619E+00  9.241464082961E-01  7.169002351704E-01
   43     1 H    -2.432899599321E+00  1.347446441704E+00 -4.273530753184E+00
   44     1 H    -3.374108634619E+00 -9.241464082961E-01 -7.169002351704E-01
   45     1 H     2.855453570459E+00 -2.889218884425E-01  2.898519284228E+00
   46     1 H     2.951554663481E+00  1.982670961557E+00  2.091911704127E+00
   47     1 H    -2.855453570459E+00  2.889218884425E-01 -2.898519284228E+00
   48     1 H    -2.951554663481E+00 -1.982670961557E+00 -2.091911704127E+00
   49     8 O     5.043734491937E+00  1.352794347551E+00 -3.294002833691E+00
   50     8 O     1.151280641226E-01 -9.187985024486E-01 -1.696428154664E+00
   51     8 O    -5.043734491937E+00 -1.352794347551E+00  3.294002833691E+00
   52     8 O    -1.151280641226E-01  9.187985024486E-01  1.696428154664E+00
   53     8 O     4.271010131366E+00  1.352103908261E+00  4.271270166869E+00
   54     8 O     1.535998102574E+00 -9.194889417393E-01  7.191608214855E-01
   55     8 O    -4.271010131366E+00 -1.352103908261E+00 -4.271270166869E+00
   56     8 O    -1.535998102574E+00  9.194889417393E-01 -7.191608214855E-01
   57    29 CU   -5.158862556060E+00  2.271592850000E+00  4.990430988355E+00
   58    29 CU    1.439172509787E-16  6.317784516520E-16  2.216196554430E-15

 *******************************************************************************
 STARTING BASIS SET HANDLING 
 *******************************************************************************

 Loading internal basis set: POB-TZVP            

 Please cite in your publication:
 Peintinger, M. F., Oliveira, D. V. and Bredow, T. (2013), Consistent Gaussian b
 asis sets of triple-zeta valence with polarization quality for solid-state calc
 ulations. J. Comput. Chem., 34: 451-459. doi: 10.1002/jcc.23153                
                    

 *******************************************************************************
 LOCAL ATOMIC FUNCTIONS BASIS SET
 *******************************************************************************
   ATOM   X(AU)   Y(AU)   Z(AU)  N. TYPE  EXPONENT  S COEF   P COEF   D/F/G COEF
 *******************************************************************************
   1 C    8.660  -0.723  -3.319
                                  1 S  
                                         1.358E+04 2.225E-04 0.000E+00 0.000E+00
                                         2.035E+03 1.723E-03 0.000E+00 0.000E+00
                                         4.632E+02 8.926E-03 0.000E+00 0.000E+00
                                         1.312E+02 3.573E-02 0.000E+00 0.000E+00
                                         4.285E+01 1.108E-01 0.000E+00 0.000E+00
                                         1.558E+01 2.430E-01 0.000E+00 0.000E+00
                                  2 S  
                                         6.207E+00 4.144E-01 0.000E+00 0.000E+00
                                         2.576E+00 2.374E-01 0.000E+00 0.000E+00
                                  3 S  
                                         4.941E-01 1.000E+00 0.000E+00 0.000E+00
                                  4 S  
                                         1.644E-01 1.000E+00 0.000E+00 0.000E+00
                           5-     7 P  
                                         3.470E+01 0.000E+00 5.333E-03 0.000E+00
                                         7.958E+00 0.000E+00 3.586E-02 0.000E+00
                                         2.378E+00 0.000E+00 1.422E-01 0.000E+00
                                         8.143E-01 0.000E+00 3.427E-01 0.000E+00
                           8-    10 P  
                                         5.662E-01 0.000E+00 1.000E+00 0.000E+00
                          11-    13 P  
                                         2.674E-01 0.000E+00 1.000E+00 0.000E+00
                          14-    18 D  
                                         8.792E-01 0.000E+00 0.000E+00 1.000E+00
   2 C    1.088   3.570  -6.111
   3 C   -8.660   0.723   3.319
   4 C   -1.088  -3.570   6.111
   5 H    9.041   0.692  -1.855
                                 73 S  
                                         3.406E+01 6.025E-03 0.000E+00 0.000E+00
                                         5.124E+00 4.502E-02 0.000E+00 0.000E+00
                                         1.165E+00 2.019E-01 0.000E+00 0.000E+00
                                 74 S  
                                         4.157E-01 1.000E+00 0.000E+00 0.000E+00
                                 75 S  
                                         1.795E-01 1.000E+00 0.000E+00 0.000E+00
                          76-    78 P  
                                         8.000E-01 0.000E+00 1.000E+00 0.000E+00
   6 H    0.708  -3.601  -7.576
   7 H   -9.041  -0.692   1.855
   8 H   -0.708   3.601   7.576
   9 H   10.329  -1.941  -3.514
  10 H   -0.580   2.352  -5.917
  11 H  -10.329   1.941   3.514
  12 H    0.580  -2.352   5.917
  13 H    7.062  -1.927  -2.787
  14 H    2.687   2.365  -6.643
  15 H   -7.062   1.927   2.787
  16 H   -2.687  -2.365   6.643
  17 C    8.224   0.549  -5.812
  18 C    1.524  -3.744  -3.618
  19 C   -8.224  -0.549   5.812
  20 C   -1.524   3.744   3.618
  21 C    6.520  -0.541  -7.530
  22 C    3.228   3.752  -1.900
  23 C   -6.520   0.541   7.530
  24 C   -3.228  -3.752   1.900
  25 H    5.468  -2.190  -6.899
  26 H    4.281   2.103  -2.532
  27 H   -5.468   2.190   6.899
  28 H   -4.281  -2.103   2.532
  29 C    7.065   0.547   9.011
  30 C    3.909  -3.746   0.420
  31 C   -7.065  -0.547  -9.011
  32 C   -3.909   3.746  -0.420
  33 C    4.959  -0.595   7.497
  34 C    6.014   3.698   1.934
  35 C   -4.959   0.595  -7.497
  36 C   -6.014  -3.698  -1.934
  37 H    3.231   0.534   7.762
  38 H    7.742  -3.758   1.668
  39 H   -3.231  -0.534  -7.762
  40 H   -7.742   3.758  -1.668
  41 H    4.598  -2.546   8.076
  42 H    6.376   1.746   1.355
  43 H   -4.598   2.546  -8.076
  44 H   -6.376  -1.746  -1.355
  45 H    5.396  -0.546   5.477
  46 H    5.578   3.747   3.953
  47 H   -5.396   0.546  -5.477
  48 H   -5.578  -3.747  -3.953
  49 O    9.531   2.556  -6.225
                                529 S  
                                         2.703E+04 2.173E-04 0.000E+00 0.000E+00
                                         4.052E+03 1.684E-03 0.000E+00 0.000E+00
                                         9.223E+02 8.740E-03 0.000E+00 0.000E+00
                                         2.612E+02 3.524E-02 0.000E+00 0.000E+00
                                         8.535E+01 1.115E-01 0.000E+00 0.000E+00
                                         3.104E+01 2.559E-01 0.000E+00 0.000E+00
                                530 S  
                                         1.226E+01 3.977E-01 0.000E+00 0.000E+00
                                         4.999E+00 2.463E-01 0.000E+00 0.000E+00
                                531 S  
                                         1.099E+00 1.000E+00 0.000E+00 0.000E+00
                                532 S  
                                         3.566E-01 1.000E+00 0.000E+00 0.000E+00
                         533-   535 P  
                                         6.327E+01 0.000E+00 6.069E-03 0.000E+00
                                         1.463E+01 0.000E+00 4.191E-02 0.000E+00
                                         4.450E+00 0.000E+00 1.615E-01 0.000E+00
                                         1.528E+00 0.000E+00 3.571E-01 0.000E+00
                         536-   538 P  
                                         5.490E-01 0.000E+00 1.000E+00 0.000E+00
                         539-   541 P  
                                         1.859E-01 0.000E+00 1.000E+00 0.000E+00
                         542-   546 D  
                                         2.535E-01 0.000E+00 0.000E+00 1.000E+00
  50 O    0.218  -1.736  -3.206
  51 O   -9.531  -2.556   6.225
  52 O   -0.218   1.736   3.206
  53 O    8.071   2.555   8.072
  54 O    2.903  -1.738   1.359
  55 O   -8.071  -2.555  -8.072
  56 O   -2.903   1.738  -1.359
  57 CU  -9.749   4.293   9.431
                                673 S  
                                         3.775E+05 2.281E-04 0.000E+00 0.000E+00
                                         5.659E+04 1.769E-03 0.000E+00 0.000E+00
                                         1.288E+04 9.199E-03 0.000E+00 0.000E+00
                                         3.645E+03 3.741E-02 0.000E+00 0.000E+00
                                         1.187E+03 1.219E-01 0.000E+00 0.000E+00
                                         4.265E+02 2.898E-01 0.000E+00 0.000E+00
                                         1.657E+02 4.153E-01 0.000E+00 0.000E+00
                                         6.560E+01 2.191E-01 0.000E+00 0.000E+00
                                674 S  
                                         4.144E+02-2.468E-02 0.000E+00 0.000E+00
                                         1.283E+02-1.172E-01 0.000E+00 0.000E+00
                                         2.062E+01 5.530E-01 0.000E+00 0.000E+00
                                         8.782E+00 5.224E-01 0.000E+00 0.000E+00
                                675 S  
                                         1.374E+01-2.274E-01 0.000E+00 0.000E+00
                                         2.243E+00 7.176E-01 0.000E+00 0.000E+00
                                676 S  
                                         8.153E-01 1.000E+00 0.000E+00 0.000E+00
                                677 S  
                                         4.076E-01 1.000E+00 0.000E+00 0.000E+00
                                678 S  
                                         1.768E-01 1.000E+00 0.000E+00 0.000E+00
                         679-   681 P  
                                         2.035E+03 0.000E+00 2.352E-03 0.000E+00
                                         4.819E+02 0.000E+00 1.913E-02 0.000E+00
                                         1.547E+02 0.000E+00 9.017E-02 0.000E+00
                                         5.774E+01 0.000E+00 2.606E-01 0.000E+00
                                         2.310E+01 0.000E+00 4.209E-01 0.000E+00
                                         9.388E+00 0.000E+00 2.434E-01 0.000E+00
                         682-   684 P  
                                         3.760E+01 0.000E+00-2.899E-02 0.000E+00
                                         5.124E+00 0.000E+00 5.492E-01 0.000E+00
                                         2.012E+00 0.000E+00 9.379E-01 0.000E+00
                         685-   687 P  
                                         1.464E+00 0.000E+00 1.000E+00 0.000E+00
                         688-   690 P  
                                         7.321E-01 0.000E+00 1.000E+00 0.000E+00
                         691-   695 D  
                                         7.413E+01 0.000E+00 0.000E+00 1.436E-02
                                         2.136E+01 0.000E+00 0.000E+00 8.663E-02
                                         7.500E+00 0.000E+00 0.000E+00 2.563E-01
                                         2.760E+00 0.000E+00 0.000E+00 4.037E-01
                         696-   700 D  
                                         1.459E+00 0.000E+00 0.000E+00 1.000E+00
                         701-   705 D  
                                         6.356E-01 0.000E+00 0.000E+00 1.000E+00
                         706-   712 F  
                                         2.233E+00 0.000E+00 0.000E+00 1.000E+00
  58 CU   0.000   0.000   0.000

 *******************************************************************************
 FINISHED BASIS SET HANDLING 
 *******************************************************************************

 INFORMATION **** SET_MPP **** PCRYSTAL CALCULATION
 INFORMATION **** READM2 **** NEW DEFAULT: FOCK/KS MATRIX MIXING SET TO 30 %
 INFORMATION **** READM2 **** NEW DEFAULT: FULL DIRECT SCF MODE
 INFORMATION **** READM2 **** NEW DEFAULT: COULOMB BIPOLAR BUFFER SET TO 32 Mb
 INFORMATION **** READM2 **** NEW DEFAULT: EXCHANGE BIPOLAR BUFFER SET TO 32 Mb

 *******************************************************************************
 NEW DEFAULT: DFT INTEGRATION GRID INCREASED TO XLGRID
 NEW DEFAULT: DIIS ACCELERATOR ACTIVE
 USE KEYWORD NODIIS TO TURN IT OFF
 *******************************************************************************

 INFORMATION **** DFTD3_INPUT **** PERFORM LATEST DISPERSION CORRECTION DFT-D3(BJ) WITH AUTOMATIC PARAMETER SETUP
 PLEASE CITE:
 (1) DFT-D3 Reference
  S. Grimme, J. Antony, S. Ehrlich, and H. Krieg, J. Chem. Phys. 132 (2010), 154104
 (2) BJ-Damping Reference
  S. Grimme, S. Ehrlich, and L. Goerigk, J. Comput. Chem. 32 (2011), 1456-1465
 (3) General DFT-D Review
  S. Grimme, A. Hansen, J. G. Brandenburg, and C. Bannwarth,
  Chem. Rev. 116 (2016), 5105-5154

 INFORMATION **** EXCHSIZE **** EXCHANGE BIPOLAR BUFFER SIZE SET TO    15000000
 INFORMATION **** BIPOSIZE **** COULOMB BIPOLAR BUFFER SET TO    15000000
 INFORMATION **** MAXCYCLE **** MAX NUMBER OF SCF CYCLES SET TO         200
 INFORMATION **** READM2 **** FULL DIRECT SCF (MONO AND BIEL INT) SELECTED
 INFORMATION **** TOLINTEG **** COULOMB AND EXCHANGE SERIES TOLERANCES MODIFIED
 INFORMATION **** TOLDEE **** SCF TOL ON TOTAL ENERGY SET TO          11
 INFORMATION **** SPINLOCK **** LOCK IN A GIVEN SPIN STATE
 ALPHA-BETA ELECTRONS LOCKED TO   2 FOR  10 SCF CYCLES
 *******************************************************************************
 N. OF ATOMS PER CELL        58  COULOMB OVERLAP TOL         (T1) 10**   -7
 NUMBER OF SHELLS           364  COULOMB PENETRATION TOL     (T2) 10**   -7
 NUMBER OF AO               752  EXCHANGE OVERLAP TOL        (T3) 10**   20
 N. OF ELECTRONS PER CELL   270  EXCHANGE PSEUDO OVP (F(G))  (T4) 10**   20
 CORE ELECTRONS PER CELL     92  EXCHANGE PSEUDO OVP (P(G))  (T5) 10**   20
 N. OF SYMMETRY OPERATORS     4  POLE ORDER IN MONO ZONE                  4
 *******************************************************************************
 TYPE OF CALCULATION :  UNRESTRICTED OPEN SHELL
 KOHN-SHAM HAMILTONIAN

 (EXCHANGE)[CORRELATION] FUNCTIONAL:(PERDEW-BURKE-ERNZERHOF)[PERDEW-BURKE-ERNZERHOF]


 SPIN POLARIZED DFT SELECTED
 SPIN POLARIZATION - ALPHA-BETA =  2 FOR  10 CYCLES

 CAPPA:IS1 10;IS2 10;IS3 10; K PTS MONK NET 312; SYMMOPS:K SPACE   4;G SPACE   4

 *******************************************************************************
 MAX NUMBER OF SCF CYCLES     200  CONVERGENCE ON DELTAP        10**-21
 WEIGHT OF F(I) IN F(I+1)      40% CONVERGENCE ON ENERGY        10**-11
 SPIN POLARIZATION - ALPHA-BETA =  2 FOR  10 CYCLES
 SHRINK. FACT.(MONKH.)   10 10 10  NUMBER OF K POINTS IN THE IBZ    312
 SHRINKING FACTOR(GILAT NET)   10  NUMBER OF K POINTS(GILAT NET)    312
 *******************************************************************************
 *** K POINTS COORDINATES (OBLIQUE COORDINATES IN UNITS OF IS = 10)
   1-R(  0  0  0)   2-C(  1  0  0)   3-C(  2  0  0)   4-C(  3  0  0)
   5-C(  4  0  0)   6-R(  5  0  0)   7-C(  0  1  0)   8-C(  1  1  0)
   9-C(  2  1  0)  10-C(  3  1  0)  11-C(  4  1  0)  12-C(  5  1  0)
  13-C(  0  2  0)  14-C(  1  2  0)  15-C(  2  2  0)  16-C(  3  2  0)
  17-C(  4  2  0)  18-C(  5  2  0)  19-C(  0  3  0)  20-C(  1  3  0)
  21-C(  2  3  0)  22-C(  3  3  0)  23-C(  4  3  0)  24-C(  5  3  0)
  25-C(  0  4  0)  26-C(  1  4  0)  27-C(  2  4  0)  28-C(  3  4  0)
  29-C(  4  4  0)  30-C(  5  4  0)  31-R(  0  5  0)  32-C(  1  5  0)
  33-C(  2  5  0)  34-C(  3  5  0)  35-C(  4  5  0)  36-R(  5  5  0)
  37-C(  0  0  1)  38-C(  1  0  1)  39-C(  2  0  1)  40-C(  3  0  1)
  41-C(  4  0  1)  42-C(  5  0  1)  43-C(  6  0  1)  44-C(  7  0  1)
  45-C(  8  0  1)  46-C(  9  0  1)  47-C(  0  1  1)  48-C(  1  1  1)
  49-C(  2  1  1)  50-C(  3  1  1)  51-C(  4  1  1)  52-C(  5  1  1)
  53-C(  6  1  1)  54-C(  7  1  1)  55-C(  8  1  1)  56-C(  9  1  1)
  57-C(  0  2  1)  58-C(  1  2  1)  59-C(  2  2  1)  60-C(  3  2  1)
  61-C(  4  2  1)  62-C(  5  2  1)  63-C(  6  2  1)  64-C(  7  2  1)
  65-C(  8  2  1)  66-C(  9  2  1)  67-C(  0  3  1)  68-C(  1  3  1)
  69-C(  2  3  1)  70-C(  3  3  1)  71-C(  4  3  1)  72-C(  5  3  1)
  73-C(  6  3  1)  74-C(  7  3  1)  75-C(  8  3  1)  76-C(  9  3  1)
  77-C(  0  4  1)  78-C(  1  4  1)  79-C(  2  4  1)  80-C(  3  4  1)
  81-C(  4  4  1)  82-C(  5  4  1)  83-C(  6  4  1)  84-C(  7  4  1)
  85-C(  8  4  1)  86-C(  9  4  1)  87-C(  0  5  1)  88-C(  1  5  1)
  89-C(  2  5  1)  90-C(  3  5  1)  91-C(  4  5  1)  92-C(  5  5  1)
  93-C(  6  5  1)  94-C(  7  5  1)  95-C(  8  5  1)  96-C(  9  5  1)
  97-C(  0  0  2)  98-C(  1  0  2)  99-C(  2  0  2) 100-C(  3  0  2)
 101-C(  4  0  2) 102-C(  5  0  2) 103-C(  6  0  2) 104-C(  7  0  2)
 105-C(  8  0  2) 106-C(  9  0  2) 107-C(  0  1  2) 108-C(  1  1  2)
 109-C(  2  1  2) 110-C(  3  1  2) 111-C(  4  1  2) 112-C(  5  1  2)
 113-C(  6  1  2) 114-C(  7  1  2) 115-C(  8  1  2) 116-C(  9  1  2)
 117-C(  0  2  2) 118-C(  1  2  2) 119-C(  2  2  2) 120-C(  3  2  2)
 121-C(  4  2  2) 122-C(  5  2  2) 123-C(  6  2  2) 124-C(  7  2  2)
 125-C(  8  2  2) 126-C(  9  2  2) 127-C(  0  3  2) 128-C(  1  3  2)
 129-C(  2  3  2) 130-C(  3  3  2) 131-C(  4  3  2) 132-C(  5  3  2)
 133-C(  6  3  2) 134-C(  7  3  2) 135-C(  8  3  2) 136-C(  9  3  2)
 137-C(  0  4  2) 138-C(  1  4  2) 139-C(  2  4  2) 140-C(  3  4  2)
 141-C(  4  4  2) 142-C(  5  4  2) 143-C(  6  4  2) 144-C(  7  4  2)
 145-C(  8  4  2) 146-C(  9  4  2) 147-C(  0  5  2) 148-C(  1  5  2)
 149-C(  2  5  2) 150-C(  3  5  2) 151-C(  4  5  2) 152-C(  5  5  2)
 153-C(  6  5  2) 154-C(  7  5  2) 155-C(  8  5  2) 156-C(  9  5  2)
 157-C(  0  0  3) 158-C(  1  0  3) 159-C(  2  0  3) 160-C(  3  0  3)
 161-C(  4  0  3) 162-C(  5  0  3) 163-C(  6  0  3) 164-C(  7  0  3)
 165-C(  8  0  3) 166-C(  9  0  3) 167-C(  0  1  3) 168-C(  1  1  3)
 169-C(  2  1  3) 170-C(  3  1  3) 171-C(  4  1  3) 172-C(  5  1  3)
 173-C(  6  1  3) 174-C(  7  1  3) 175-C(  8  1  3) 176-C(  9  1  3)
 177-C(  0  2  3) 178-C(  1  2  3) 179-C(  2  2  3) 180-C(  3  2  3)
 181-C(  4  2  3) 182-C(  5  2  3) 183-C(  6  2  3) 184-C(  7  2  3)
 185-C(  8  2  3) 186-C(  9  2  3) 187-C(  0  3  3) 188-C(  1  3  3)
 189-C(  2  3  3) 190-C(  3  3  3) 191-C(  4  3  3) 192-C(  5  3  3)
 193-C(  6  3  3) 194-C(  7  3  3) 195-C(  8  3  3) 196-C(  9  3  3)
 197-C(  0  4  3) 198-C(  1  4  3) 199-C(  2  4  3) 200-C(  3  4  3)
 201-C(  4  4  3) 202-C(  5  4  3) 203-C(  6  4  3) 204-C(  7  4  3)
 205-C(  8  4  3) 206-C(  9  4  3) 207-C(  0  5  3) 208-C(  1  5  3)
 209-C(  2  5  3) 210-C(  3  5  3) 211-C(  4  5  3) 212-C(  5  5  3)
 213-C(  6  5  3) 214-C(  7  5  3) 215-C(  8  5  3) 216-C(  9  5  3)
 217-C(  0  0  4) 218-C(  1  0  4) 219-C(  2  0  4) 220-C(  3  0  4)
 221-C(  4  0  4) 222-C(  5  0  4) 223-C(  6  0  4) 224-C(  7  0  4)
 225-C(  8  0  4) 226-C(  9  0  4) 227-C(  0  1  4) 228-C(  1  1  4)
 229-C(  2  1  4) 230-C(  3  1  4) 231-C(  4  1  4) 232-C(  5  1  4)
 233-C(  6  1  4) 234-C(  7  1  4) 235-C(  8  1  4) 236-C(  9  1  4)
 237-C(  0  2  4) 238-C(  1  2  4) 239-C(  2  2  4) 240-C(  3  2  4)
 241-C(  4  2  4) 242-C(  5  2  4) 243-C(  6  2  4) 244-C(  7  2  4)
 245-C(  8  2  4) 246-C(  9  2  4) 247-C(  0  3  4) 248-C(  1  3  4)
 249-C(  2  3  4) 250-C(  3  3  4) 251-C(  4  3  4) 252-C(  5  3  4)
 253-C(  6  3  4) 254-C(  7  3  4) 255-C(  8  3  4) 256-C(  9  3  4)
 257-C(  0  4  4) 258-C(  1  4  4) 259-C(  2  4  4) 260-C(  3  4  4)
 261-C(  4  4  4) 262-C(  5  4  4) 263-C(  6  4  4) 264-C(  7  4  4)
 265-C(  8  4  4) 266-C(  9  4  4) 267-C(  0  5  4) 268-C(  1  5  4)
 269-C(  2  5  4) 270-C(  3  5  4) 271-C(  4  5  4) 272-C(  5  5  4)
 273-C(  6  5  4) 274-C(  7  5  4) 275-C(  8  5  4) 276-C(  9  5  4)
 277-R(  0  0  5) 278-C(  1  0  5) 279-C(  2  0  5) 280-C(  3  0  5)
 281-C(  4  0  5) 282-R(  5  0  5) 283-C(  0  1  5) 284-C(  1  1  5)
 285-C(  2  1  5) 286-C(  3  1  5) 287-C(  4  1  5) 288-C(  5  1  5)
 289-C(  0  2  5) 290-C(  1  2  5) 291-C(  2  2  5) 292-C(  3  2  5)
 293-C(  4  2  5) 294-C(  5  2  5) 295-C(  0  3  5) 296-C(  1  3  5)
 297-C(  2  3  5) 298-C(  3  3  5) 299-C(  4  3  5) 300-C(  5  3  5)
 301-C(  0  4  5) 302-C(  1  4  5) 303-C(  2  4  5) 304-C(  3  4  5)
 305-C(  4  4  5) 306-C(  5  4  5) 307-R(  0  5  5) 308-C(  1  5  5)
 309-C(  2  5  5) 310-C(  3  5  5) 311-C(  4  5  5) 312-R(  5  5  5)

 DIRECT LATTICE VECTORS COMPON. (A.U.)     RECIP. LATTICE VECTORS COMPON. (A.U.) 
        X            Y            Z              X            Y            Z
   20.7224926    0.0000000    0.0000000      0.3032061    0.0000000    0.3134395
    0.0000000    8.5853767    0.0000000     -0.0000000    0.7318474   -0.0000000
  -19.4976748    0.0000000   18.8610957      0.0000000    0.0000000    0.3331294

 DISK SPACE FOR EIGENVECTORS (FTN 10)   348350464 REALS

 SYMMETRY ADAPTION OF THE BLOCH FUNCTIONS ENABLED
 TTTTTTTTTTTTTTTTTTTTTTTTTTTTTT gordsh1     TELAPSE        0.27 TCPU        0.21

 MATRIX SIZE: P(G)  393032, F(G)  197104, P(G) IRR   50320, F(G) IRR   50320
 MAX G-VECTOR INDEX FOR 1- AND 2-ELECTRON INTEGRALS  45

 TTTTTTTTTTTTTTTTTTTTTTTTTTTTTT INPUT       TELAPSE        0.28 TCPU        0.22

 NEIGHBORS OF THE NON-EQUIVALENT ATOMS

 N = NUMBER OF NEIGHBORS AT DISTANCE R
    ATOM  N     R/ANG      R/AU   NEIGHBORS (ATOM LABELS AND CELL INDICES)
   1 C    1     1.0959     2.0709   13 H    0 0 0
   1 C    1     1.0961     2.0713    5 H    0 0 0
   1 C    1     1.0981     2.0750    9 H    0 0 0
   1 C    1     1.4988     2.8323   17 C    0 0 0
   1 C    1     2.3638     4.4670   49 O    0 0 0
   1 C    1     2.5015     4.7271   21 C    0 0 0

   5 H    1     1.0961     2.0713    1 C    0 0 0
   5 H    1     1.7821     3.3678    9 H    0 0 0
   5 H    1     1.8059     3.4126   13 H    0 0 0
   5 H    1     2.1395     4.0431   17 C    0 0 0
   5 H    1     2.2770     4.3030   42 H    0 0 0
   5 H    1     2.5185     4.7593    7 H    1 0 0

   9 H    1     1.0981     2.0750    1 C    0 0 0
   9 H    1     1.7712     3.3470   13 H    0 0 0
   9 H    1     1.7821     3.3678    5 H    0 0 0
   9 H    1     2.1107     3.9886   17 C    0 0 0
   9 H    1     2.2923     4.3319   40 H    1-1 0
   9 H    1     2.4157     4.5650   44 H    1 0 0

  13 H    1     1.0959     2.0709    1 C    0 0 0
  13 H    1     1.7712     3.3470    9 H    0 0 0
  13 H    1     1.8059     3.4126    5 H    0 0 0
  13 H    1     2.1581     4.0782   17 C    0 0 0
  13 H    1     2.3376     4.4175   25 H    0 0 0
  13 H    1     2.5671     4.8510   30 C    0 0 0

  17 C    1     1.2863     2.4308   49 O    0 0 0
  17 C    1     1.4044     2.6540   21 C    0 0 0
  17 C    1     1.4988     2.8323    1 C    0 0 0
  17 C    1     2.1107     3.9886    9 H    0 0 0
  17 C    1     2.1351     4.0348   25 H    0 0 0
  17 C    1     2.1395     4.0431    5 H    0 0 0

  21 C    1     1.0877     2.0554   25 H    0 0 0
  21 C    1     1.4030     2.6513   29 C   -1 0-1
  21 C    1     1.4044     2.6540   17 C    0 0 0
  21 C    1     2.3852     4.5073   53 O   -1 0-1
  21 C    1     2.3881     4.5128   49 O    0 0 0
  21 C    1     2.5015     4.7271    1 C    0 0 0

  25 H    1     1.0877     2.0554   21 C    0 0 0
  25 H    1     2.1351     4.0348   17 C    0 0 0
  25 H    1     2.1390     4.0421   29 C   -1 0-1
  25 H    1     2.3376     4.4175   13 H    0 0 0
  25 H    1     2.3440     4.4295   41 H   -1 0-1
  25 H    1     2.5947     4.9032   14 H    0-1 0

  29 C    1     1.2884     2.4347   53 O    0 0 0
  29 C    1     1.4030     2.6513   21 C    1 0 1
  29 C    1     1.4993     2.8333   33 C    0 0 0
  29 C    1     2.1334     4.0315   37 H    0 0 0
  29 C    1     2.1390     4.0421   25 H    1 0 1
  29 C    1     2.1471     4.0575   45 H    0 0 0

  33 C    1     1.0937     2.0668   45 H    0 0 0
  33 C    1     1.0941     2.0675   41 H    0 0 0
  33 C    1     1.1012     2.0810   37 H    0 0 0
  33 C    1     1.4993     2.8333   29 C    0 0 0
  33 C    1     2.3627     4.4649   53 O    0 0 0
  33 C    1     2.5080     4.7395   21 C    1 0 1

  37 H    1     1.1012     2.0810   33 C    0 0 0
  37 H    1     1.7609     3.3275   45 H    0 0 0
  37 H    1     1.7910     3.3846   41 H    0 0 0
  37 H    1     2.1334     4.0315   29 C    0 0 0
  37 H    1     2.2923     4.3319   12 H    0 0 0
  37 H    1     2.5746     4.8653   14 H    1 0 1

  41 H    1     1.0941     2.0675   33 C    0 0 0
  41 H    1     1.7860     3.3750   45 H    0 0 0
  41 H    1     1.7910     3.3846   37 H    0 0 0
  41 H    1     2.1514     4.0655   29 C    0 0 0
  41 H    1     2.2770     4.3030    6 H    1 0 1
  41 H    1     2.3440     4.4295   25 H    1 0 1

  45 H    1     1.0937     2.0668   33 C    0 0 0
  45 H    1     1.7609     3.3275   37 H    0 0 0
  45 H    1     1.7860     3.3750   41 H    0 0 0
  45 H    1     2.1471     4.0575   29 C    0 0 0
  45 H    2     2.4125     4.5589   46 H    0 0 0   46 H    0-1 0
  45 H    1     2.5495     4.8179   42 H    0 0 0

  49 O    1     1.2863     2.4308   17 C    0 0 0
  49 O    1     1.9327     3.6523   57 CU   0 0-1
  49 O    1     2.3638     4.4670    1 C    0 0 0
  49 O    1     2.3881     4.5128   21 C    0 0 0
  49 O    1     2.5275     4.7762    5 H    0 0 0
  49 O    1     2.6298     4.9697    9 H    0 1 0

  53 O    1     1.2884     2.4347   29 C    0 0 0
  53 O    1     1.9292     3.6457   57 CU   1 0 0
  53 O    1     2.3627     4.4649   33 C    0 0 0
  53 O    1     2.3852     4.5073   21 C    1 0 1
  53 O    1     2.5654     4.8479   45 H    0 0 0
  53 O    1     2.6034     4.9197   41 H    0 1 0

  57 CU   2     1.9292     3.6457   53 O   -1 0 0   55 O    1 1 1
  57 CU   2     1.9327     3.6523   49 O    0 0 1   51 O    0 1 0
  57 CU   2     2.8055     5.3016   21 C    0 1 1   23 C    0 0 0
  57 CU   2     2.8576     5.4000   25 H    0 1 1   27 H    0 0 0
  57 CU   2     2.8709     5.4253   17 C    0 0 1   19 C    0 1 0
  57 CU   2     2.8736     5.4303   29 C   -1 0 0   31 C    1 1 1


 SYMMETRY ALLOWED INTERNAL DEGREE(S) OF FREEDOM:  42
 TTTTTTTTTTTTTTTTTTTTTTTTTTTTTT SYMM        TELAPSE        0.40 TCPU        0.33
 TTTTTTTTTTTTTTTTTTTTTTTTTTTTTT INT_SCREEN  TELAPSE        0.40 TCPU        0.33

 DFT PARAMETERS

     ATOM       ELECTRONS   NET CHARGE   R(ANGSTROM)
   1   6  C       6.0000      0.0000     0.77000000
   5   1  H       1.0000      0.0000     1.11000000
  49   8  O       8.0000      0.0000     0.74000000
  57  29  CU     29.0000      0.0000     1.28000000

 SIZE OF GRID=     339351
 TTTTTTTTTTTTTTTTTTTTTTTTTTTTTT MAKE_GRID2  TELAPSE        2.62 TCPU        2.55
 BECKE WEIGHT FUNCTION
 RADSAFE =     2.00
 TOLERANCES - DENSITY:10**- 6; POTENTIAL:10**- 9; GRID WGT:10**-14

 RADIAL INTEGRATION  - INTERVALS (POINTS,UPPER LIMIT):            1( 75,  4.0*R)

 ANGULAR INTEGRATION - INTERVALS (ACCURACY LEVEL [N. POINTS] UPPER LIMIT):
  1(  4[  86]   0.2)  2(  8[ 194]   0.5)  3( 12[ 350]   0.9)  4( 16[ 974]   3.5)
  5( 12[ 350]9999.0)
 TTTTTTTTTTTTTTTTTTTTTTTTTTTTTT INT_CALC    TELAPSE        2.66 TCPU        2.59
 EEEEEEEEEE INT_CALC TERMINATION  DATE 23 09 2022 TIME 12:18:15.7

 *******************************************************************************
 SHRINK 10 Cu (II) (AcAc)2, H,C,O Cu are POB-TZVP and PBE-D                      
 CRYSTAL - SCF - TYPE OF CALCULATION :  UNRESTRICTED OPEN SHELL
 *******************************************************************************

 CAPPA:IS1 10;IS2 10;IS3 10; K PTS MONK NET 312; SYMMOPS:K SPACE   4;G SPACE   4

 TTTTTTTTTTTTTTTTTTTTTTTTTTTTTT SDIK        TELAPSE       14.36 TCPU       14.26

 AAAAAAAAAAAAAAAAAAAAAAAAAAAAAAAAAAAAAAAAAAAAAAAAAAAAAAAAAAAAAAAAAAAAAAAAAAAAAAA
         ATOMIC WAVEFUNCTION(S)


 NUCLEAR CHARGE  6.0  SYMMETRY SPECIES            S    P
 N. ELECTRONS    6.0  NUMBER OF PRIMITIVE GTOS   10    6
                      NUMBER OF CONTRACTED GTOS   4    3
                      NUMBER OF CLOSED SHELLS     2    0
                      OPEN SHELL OCCUPATION       0    2

  ZNUC  SCFIT    TOTAL HF ENERGY   KINETIC ENERGY   VIRIAL THEOREM ACCURACY
   6.0    20    -3.766702350E+01  3.783133671E+01 -1.995656691E+00  4.0E-06

 NUCLEAR CHARGE  1.0  SYMMETRY SPECIES            S
 N. ELECTRONS    1.0  NUMBER OF PRIMITIVE GTOS    5
                      NUMBER OF CONTRACTED GTOS   3
                      NUMBER OF CLOSED SHELLS     0
                      OPEN SHELL OCCUPATION       1

  ZNUC  SCFIT    TOTAL HF ENERGY   KINETIC ENERGY   VIRIAL THEOREM ACCURACY
   1.0     1    -4.972863497E-01  5.223199932E-01 -1.952072209E+00  6.6E-16

 NUCLEAR CHARGE  8.0  SYMMETRY SPECIES            S    P
 N. ELECTRONS    8.0  NUMBER OF PRIMITIVE GTOS   10    6
                      NUMBER OF CONTRACTED GTOS   4    3
                      NUMBER OF CLOSED SHELLS     2    0
                      OPEN SHELL OCCUPATION       0    4

  ZNUC  SCFIT    TOTAL HF ENERGY   KINETIC ENERGY   VIRIAL THEOREM ACCURACY
   8.0    21    -7.480300557E+01  7.484351841E+01 -1.999458699E+00  1.2E-06

 NUCLEAR CHARGE 29.0  SYMMETRY SPECIES            S    P    D
 N. ELECTRONS   29.0  NUMBER OF PRIMITIVE GTOS   17   11    6
                      NUMBER OF CONTRACTED GTOS   6    4    3
                      NUMBER OF CLOSED SHELLS     3    2    1
                      OPEN SHELL OCCUPATION       1    0    0

  ZNUC  SCFIT    TOTAL HF ENERGY   KINETIC ENERGY   VIRIAL THEOREM ACCURACY
  29.0    22    -1.638707175E+03  1.639424945E+03 -1.999562182E+00  3.7E-06

 AAAAAAAAAAAAAAAAAAAAAAAAAAAAAAAAAAAAAAAAAAAAAAAAAAAAAAAAAAAAAAAAAAAAAAAAAAAAAAA

 CHARGE NORMALIZATION FACTOR   1.00000000
 TOTAL ATOMIC CHARGES:
   6.0000000   6.0000000   6.0000000   6.0000000   1.0000000   1.0000000
   1.0000000   1.0000000   1.0000000   1.0000000   1.0000000   1.0000000
   1.0000000   1.0000000   1.0000000   1.0000000   6.0000000   6.0000000
   6.0000000   6.0000000   6.0000000   6.0000000   6.0000000   6.0000000
   1.0000000   1.0000000   1.0000000   1.0000000   6.0000000   6.0000000
   6.0000000   6.0000000   6.0000000   6.0000000   6.0000000   6.0000000
   1.0000000   1.0000000   1.0000000   1.0000000   1.0000000   1.0000000
   1.0000000   1.0000000   1.0000000   1.0000000   1.0000000   1.0000000
   8.0000000   8.0000000   8.0000000   8.0000000   8.0000000   8.0000000
   8.0000000   8.0000000  29.0000000  29.0000000
 SUMMED SPIN DENSITY           0.00000000
 TOTAL ATOMIC SPINS  :
   0.0000000   0.0000000   0.0000000   0.0000000   0.0000000   0.0000000
   0.0000000   0.0000000   0.0000000   0.0000000   0.0000000   0.0000000
   0.0000000   0.0000000   0.0000000   0.0000000   0.0000000   0.0000000
   0.0000000   0.0000000   0.0000000   0.0000000   0.0000000   0.0000000
   0.0000000   0.0000000   0.0000000   0.0000000   0.0000000   0.0000000
   0.0000000   0.0000000   0.0000000   0.0000000   0.0000000   0.0000000
   0.0000000   0.0000000   0.0000000   0.0000000   0.0000000   0.0000000
   0.0000000   0.0000000   0.0000000   0.0000000   0.0000000   0.0000000
   0.0000000   0.0000000   0.0000000   0.0000000   0.0000000   0.0000000
   0.0000000   0.0000000   0.0000000   0.0000000
 TTTTTTTTTTTTTTTTTTTTTTTTTTTTTT MOQGAD      TELAPSE       14.63 TCPU       14.29
 TTTTTTTTTTTTTTTTTTTTTTTTTTTTTT SHELLXN     TELAPSE       23.65 TCPU       23.30
 TTTTTTTTTTTTTTTTTTTTTTTTTTTTTT MONMO3      TELAPSE       24.12 TCPU       23.78
 NUMERICALLY INTEGRATED DENSITY    135.0000329436    135.0000329436
 TTTTTTTTTTTTTTTTTTTTTTTTTTTTTT NUMDFT      TELAPSE       26.09 TCPU       25.75
 CYC   0 ETOT(AU) -4.663185853623E+03 DETOT -4.66E+03 tst  0.00E+00 PX  1.00E+00
 TTTTTTTTTTTTTTTTTTTTTTTTTTTTTT DIIS        TELAPSE       26.68 TCPU       26.34
 TTTTTTTTTTTTTTTTTTTTTTTTTTTTTT FDIK        TELAPSE      344.20 TCPU      343.79
 SPIN LOCKING: NO ENERGY GAP COMPUTED
 TTTTTTTTTTTTTTTTTTTTTTTTTTTTTT PDIG        TELAPSE      347.42 TCPU      347.01
 CHARGE NORMALIZATION FACTOR   1.00000000
 TOTAL ATOMIC CHARGES:
   6.5571276   6.5571276   6.5571276   6.5571276   1.0413616   1.0413616
   1.0413616   1.0413616   1.0073741   1.0073741   1.0073741   1.0073741
   0.9649552   0.9649552   0.9649552   0.9649552   6.4287265   6.4287265
   6.4287265   6.4287265   6.9365855   6.9365855   6.9365855   6.9365855
   0.9472106   0.9472106   0.9472106   0.9472106   6.4175855   6.4175855
   6.4175855   6.4175855   6.5554065   6.5554065   6.5554065   6.5554065
   1.1216693   1.1216693   1.1216693   1.1216693   0.9585232   0.9585232
   0.9585232   0.9585232   0.9427323   0.9427323   0.9427323   0.9427323
   9.1788249   9.1788249   9.1788249   9.1788249   9.1683890   9.1683890
   9.1683890   9.1683890  18.5470566  18.5470566
 SUMMED SPIN DENSITY           2.00000000
 TOTAL ATOMIC SPINS  :
   0.0078597   0.0078597   0.0078597   0.0078597   0.0545618   0.0545618
   0.0545618   0.0545618   0.0292706   0.0292706   0.0292706   0.0292706
   0.0241138   0.0241138   0.0241138   0.0241138   0.0611357   0.0611357
   0.0611357   0.0611357   0.0721099   0.0721099   0.0721099   0.0721099
   0.0233771   0.0233771   0.0233771   0.0233771   0.0565594   0.0565594
   0.0565594   0.0565594   0.0094089   0.0094089   0.0094089   0.0094089
   0.0673951   0.0673951   0.0673951   0.0673951   0.0308022   0.0308022
   0.0308022   0.0308022   0.0236159   0.0236159   0.0236159   0.0236159
   0.0141606   0.0141606   0.0141606   0.0141606   0.0151205   0.0151205
   0.0151205   0.0151205   0.0210174   0.0210174
 TTTTTTTTTTTTTTTTTTTTTTTTTTTTTT MOQGAD      TELAPSE      347.43 TCPU      347.02
 TTTTTTTTTTTTTTTTTTTTTTTTTTTTTT SHELLXN     TELAPSE      357.68 TCPU      357.28
 TTTTTTTTTTTTTTTTTTTTTTTTTTTTTT MONMO3      TELAPSE      358.16 TCPU      357.75
 NUMERICALLY INTEGRATED DENSITY    136.0000262469    134.0000294044
 TTTTTTTTTTTTTTTTTTTTTTTTTTTTTT NUMDFT      TELAPSE      360.13 TCPU      359.72
 CYC   1 ETOT(AU) -4.590918917454E+03 DETOT  7.23E+01 tst  0.00E+00 PX  1.00E+00
 TTTTTTTTTTTTTTTTTTTTTTTTTTTTTT DIIS        TELAPSE      360.68 TCPU      360.27
 DIIS TEST: 0.36868E+03 AT SCF   CYCLE   1 - MIX   40 %
 TTTTTTTTTTTTTTTTTTTTTTTTTTTTTT FDIK        TELAPSE      431.93 TCPU      431.48
 SPIN LOCKING: NO ENERGY GAP COMPUTED
 TTTTTTTTTTTTTTTTTTTTTTTTTTTTTT PDIG        TELAPSE      435.16 TCPU      434.71
 CHARGE NORMALIZATION FACTOR   1.00000000
 TOTAL ATOMIC CHARGES:
   3.6770871   3.6770871   3.6770871   3.6770871   0.2528041   0.2528041
   0.2528041   0.2528041   0.5376644   0.5376644   0.5376644   0.5376644
   0.4365448   0.4365448   0.4365448   0.4365448   4.4008662   4.4008662
   4.4008662   4.4008662   6.1525048   6.1525048   6.1525048   6.1525048
   0.7823254   0.7823254   0.7823254   0.7823254   4.4071709   4.4071709
   4.4071709   4.4071709   3.8021135   3.8021135   3.8021135   3.8021135
   0.2327091   0.2327091   0.2327091   0.2327091   0.4356792   0.4356792
   0.4356792   0.4356792   0.6024625   0.6024625   0.6024625   0.6024625
  10.0193583  10.0193583  10.0193583  10.0193583  10.0845022  10.0845022
  10.0845022  10.0845022  43.3524148  43.3524148
 SUMMED SPIN DENSITY           2.00000000
 TOTAL ATOMIC SPINS  :
   0.0638166   0.0638166   0.0638166   0.0638166   0.0159172   0.0159172
   0.0159172   0.0159172   0.0398850   0.0398850   0.0398850   0.0398850
   0.0164420   0.0164420   0.0164420   0.0164420   0.0343447   0.0343447
   0.0343447   0.0343447   0.0183513   0.0183513   0.0183513   0.0183513
   0.0032155   0.0032155   0.0032155   0.0032155   0.0514380   0.0514380
   0.0514380   0.0514380   0.1108263   0.1108263   0.1108263   0.1108263
   0.0262701   0.0262701   0.0262701   0.0262701   0.0563053   0.0563053
   0.0563053   0.0563053   0.0339403   0.0339403   0.0339403   0.0339403
   0.0102928   0.0102928   0.0102928   0.0102928   0.0180471   0.0180471
   0.0180471   0.0180471   0.0018157   0.0018157
 TTTTTTTTTTTTTTTTTTTTTTTTTTTTTT MOQGAD      TELAPSE      435.18 TCPU      434.73
 TTTTTTTTTTTTTTTTTTTTTTTTTTTTTT SHELLXN     TELAPSE      445.43 TCPU      444.97
 TTTTTTTTTTTTTTTTTTTTTTTTTTTTTT MONMO3      TELAPSE      445.90 TCPU      445.45
 NUMERICALLY INTEGRATED DENSITY    136.0001018165    134.0001000305
 TTTTTTTTTTTTTTTTTTTTTTTTTTTTTT NUMDFT      TELAPSE      447.86 TCPU      447.41
 CYC   2 ETOT(AU) -4.389215615302E+03 DETOT  2.02E+02 tst  1.11E+01 PX  1.79E+01
 TTTTTTTTTTTTTTTTTTTTTTTTTTTTTT DIIS        TELAPSE      448.41 TCPU      447.96
 DIIS TEST: 0.16871E+04 AT SCF   CYCLE   2 - DIIS ACTIVE - HISTORY:     2 CYCLES
 TTTTTTTTTTTTTTTTTTTTTTTTTTTTTT FDIK        TELAPSE      536.13 TCPU      535.67
 SPIN LOCKING: NO ENERGY GAP COMPUTED
 TTTTTTTTTTTTTTTTTTTTTTTTTTTTTT PDIG        TELAPSE      539.38 TCPU      538.92
 CHARGE NORMALIZATION FACTOR   1.00000000
 TOTAL ATOMIC CHARGES:
   6.4491358   6.4491358   6.4491358   6.4491358   1.0717074   1.0717074
   1.0717074   1.0717074   0.9520526   0.9520526   0.9520526   0.9520526
   0.9330753   0.9330753   0.9330753   0.9330753   4.8684880   4.8684880
   4.8684880   4.8684880   5.1027180   5.1027180   5.1027180   5.1027180
   1.1667960   1.1667960   1.1667960   1.1667960   4.9376592   4.9376592
   4.9376592   4.9376592   6.3658508   6.3658508   6.3658508   6.3658508
   1.0225538   1.0225538   1.0225538   1.0225538   1.0134085   1.0134085
   1.0134085   1.0134085   0.9434496   0.9434496   0.9434496   0.9434496
   7.7040124   7.7040124   7.7040124   7.7040124   7.7619499   7.7619499
   7.7619499   7.7619499  34.4142856  34.4142856
 SUMMED SPIN DENSITY           2.00000000
 TOTAL ATOMIC SPINS  :
   0.0023520   0.0023520   0.0023520   0.0023520   0.0162902   0.0162902
   0.0162902   0.0162902   0.0056539   0.0056539   0.0056539   0.0056539
   0.0034822   0.0034822   0.0034822   0.0034822   0.0328139   0.0328139
   0.0328139   0.0328139   0.0597275   0.0597275   0.0597275   0.0597275
   0.0011536   0.0011536   0.0011536   0.0011536   0.0306692   0.0306692
   0.0306692   0.0306692   0.0028799   0.0028799   0.0028799   0.0028799
   0.0144690   0.0144690   0.0144690   0.0144690   0.0080159   0.0080159
   0.0080159   0.0080159   0.0062736   0.0062736   0.0062736   0.0062736
   0.1535475   0.1535475   0.1535475   0.1535475   0.1466312   0.1466312
   0.1466312   0.1466312   0.0320805   0.0320805
 TTTTTTTTTTTTTTTTTTTTTTTTTTTTTT MOQGAD      TELAPSE      539.39 TCPU      538.94
 TTTTTTTTTTTTTTTTTTTTTTTTTTTTTT SHELLXN     TELAPSE      549.64 TCPU      549.19
 TTTTTTTTTTTTTTTTTTTTTTTTTTTTTT MONMO3      TELAPSE      550.11 TCPU      549.66
 NUMERICALLY INTEGRATED DENSITY    136.0000428569    134.0000439472
 TTTTTTTTTTTTTTTTTTTTTTTTTTTTTT NUMDFT      TELAPSE      552.07 TCPU      551.61
 CYC   3 ETOT(AU) -4.587958070663E+03 DETOT -1.99E+02 tst  2.99E+00 PX  1.17E+01
 TTTTTTTTTTTTTTTTTTTTTTTTTTTTTT DIIS        TELAPSE      552.61 TCPU      552.16
 DIIS TEST: 0.64029E+03 AT SCF   CYCLE   3 - DIIS ACTIVE - HISTORY:     3 CYCLES
 TTTTTTTTTTTTTTTTTTTTTTTTTTTTTT FDIK        TELAPSE      628.29 TCPU      627.83
 SPIN LOCKING: NO ENERGY GAP COMPUTED
 TTTTTTTTTTTTTTTTTTTTTTTTTTTTTT PDIG        TELAPSE      631.53 TCPU      631.08
 CHARGE NORMALIZATION FACTOR   1.00000000
 TOTAL ATOMIC CHARGES:
   5.9327431   5.9327431   5.9327431   5.9327431   0.9694639   0.9694639
   0.9694639   0.9694639   0.9005370   0.9005370   0.9005370   0.9005370
   1.0250375   1.0250375   1.0250375   1.0250375   5.3467736   5.3467736
   5.3467736   5.3467736   5.9823951   5.9823951   5.9823951   5.9823951
   0.9208148   0.9208148   0.9208148   0.9208148   5.3083113   5.3083113
   5.3083113   5.3083113   5.9392426   5.9392426   5.9392426   5.9392426
   0.9339374   0.9339374   0.9339374   0.9339374   0.9755452   0.9755452
   0.9755452   0.9755452   0.9696021   0.9696021   0.9696021   0.9696021
   8.9463507   8.9463507   8.9463507   8.9463507   8.9374759   8.9374759
   8.9374759   8.9374759  28.8235398  28.8235398
 SUMMED SPIN DENSITY           2.00000000
 TOTAL ATOMIC SPINS  :
   0.0070118   0.0070118   0.0070118   0.0070118   0.0060532   0.0060532
   0.0060532   0.0060532   0.0103073   0.0103073   0.0103073   0.0103073
   0.0050808   0.0050808   0.0050808   0.0050808   0.0414386   0.0414386
   0.0414386   0.0414386   0.2582483   0.2582483   0.2582483   0.2582483
  -0.0000818  -0.0000818  -0.0000818  -0.0000818   0.0381259   0.0381259
   0.0381259   0.0381259  -0.0039454  -0.0039454  -0.0039454  -0.0039454
   0.0109892   0.0109892   0.0109892   0.0109892   0.0037855   0.0037855
   0.0037855   0.0037855   0.0040855   0.0040855   0.0040855   0.0040855
   0.0541498   0.0541498   0.0541498   0.0541498   0.0549778   0.0549778
   0.0549778   0.0549778   0.0195470   0.0195470
 TTTTTTTTTTTTTTTTTTTTTTTTTTTTTT MOQGAD      TELAPSE      631.55 TCPU      631.09
 TTTTTTTTTTTTTTTTTTTTTTTTTTTTTT SHELLXN     TELAPSE      641.84 TCPU      641.39
 TTTTTTTTTTTTTTTTTTTTTTTTTTTTTT MONMO3      TELAPSE      642.32 TCPU      641.86
 NUMERICALLY INTEGRATED DENSITY    136.0000316147    134.0000230821
 TTTTTTTTTTTTTTTTTTTTTTTTTTTTTT NUMDFT      TELAPSE      644.27 TCPU      643.82
 CYC   4 ETOT(AU) -4.653701999990E+03 DETOT -6.57E+01 tst  6.22E+00 PX  6.37E+00
 TTTTTTTTTTTTTTTTTTTTTTTTTTTTTT DIIS        TELAPSE      644.82 TCPU      644.36
 DIIS TEST: 0.87504E+02 AT SCF   CYCLE   4 - DIIS ACTIVE - HISTORY:     4 CYCLES
 TTTTTTTTTTTTTTTTTTTTTTTTTTTTTT FDIK        TELAPSE      738.66 TCPU      738.20
 SPIN LOCKING: NO ENERGY GAP COMPUTED
 TTTTTTTTTTTTTTTTTTTTTTTTTTTTTT PDIG        TELAPSE      741.91 TCPU      741.45
 CHARGE NORMALIZATION FACTOR   1.00000000
 TOTAL ATOMIC CHARGES:
   6.1719073   6.1719073   6.1719073   6.1719073   0.9095643   0.9095643
   0.9095643   0.9095643   0.8878098   0.8878098   0.8878098   0.8878098
   0.9833870   0.9833870   0.9833870   0.9833870   5.7640275   5.7640275
   5.7640275   5.7640275   6.6512975   6.6512975   6.6512975   6.6512975
   0.9465607   0.9465607   0.9465607   0.9465607   5.7736939   5.7736939
   5.7736939   5.7736939   6.1439978   6.1439978   6.1439978   6.1439978
   0.9172941   0.9172941   0.9172941   0.9172941   0.9369895   0.9369895
   0.9369895   0.9369895   0.8787427   0.8787427   0.8787427   0.8787427
   7.8622867   7.8622867   7.8622867   7.8622867   7.9719317   7.9719317
   7.9719317   7.9719317  29.4010190  29.4010190
 SUMMED SPIN DENSITY           2.00000000
 TOTAL ATOMIC SPINS  :
   0.0099085   0.0099085   0.0099085   0.0099085   0.0026488   0.0026488
   0.0026488   0.0026488   0.0022828   0.0022828   0.0022828   0.0022828
   0.0021835   0.0021835   0.0021835   0.0021835  -0.0015002  -0.0015002
  -0.0015002  -0.0015002   0.0803965   0.0803965   0.0803965   0.0803965
  -0.0113785  -0.0113785  -0.0113785  -0.0113785  -0.0026041  -0.0026041
  -0.0026041  -0.0026041   0.0110470   0.0110470   0.0110470   0.0110470
   0.0037516   0.0037516   0.0037516   0.0037516   0.0041539   0.0041539
   0.0041539   0.0041539   0.0015188   0.0015188   0.0015188   0.0015188
   0.1996808   0.1996808   0.1996808   0.1996808   0.1901274   0.1901274
   0.1901274   0.1901274   0.0155662   0.0155662
 TTTTTTTTTTTTTTTTTTTTTTTTTTTTTT MOQGAD      TELAPSE      741.93 TCPU      741.47
 TTTTTTTTTTTTTTTTTTTTTTTTTTTTTT SHELLXN     TELAPSE      752.18 TCPU      751.72
 TTTTTTTTTTTTTTTTTTTTTTTTTTTTTT MONMO3      TELAPSE      752.65 TCPU      752.19
 NUMERICALLY INTEGRATED DENSITY    136.0000373413    134.0000386198
 TTTTTTTTTTTTTTTTTTTTTTTTTTTTTT NUMDFT      TELAPSE      754.62 TCPU      754.16
 CYC   5 ETOT(AU) -4.653555896129E+03 DETOT  1.46E-01 tst  4.58E-02 PX  1.27E+00
 TTTTTTTTTTTTTTTTTTTTTTTTTTTTTT DIIS        TELAPSE      755.17 TCPU      754.71
 DIIS TEST: 0.80043E+02 AT SCF   CYCLE   5 - DIIS ACTIVE - HISTORY:     5 CYCLES
 TTTTTTTTTTTTTTTTTTTTTTTTTTTTTT FDIK        TELAPSE      840.09 TCPU      839.42
 SPIN LOCKING: NO ENERGY GAP COMPUTED
 TTTTTTTTTTTTTTTTTTTTTTTTTTTTTT PDIG        TELAPSE      843.33 TCPU      842.65
 CHARGE NORMALIZATION FACTOR   1.00000000
 TOTAL ATOMIC CHARGES:
   6.1807981   6.1807981   6.1807981   6.1807981   0.9765288   0.9765288
   0.9765288   0.9765288   0.9466633   0.9466633   0.9466633   0.9466633
   0.9198977   0.9198977   0.9198977   0.9198977   5.1762876   5.1762876
   5.1762876   5.1762876   5.5312739   5.5312739   5.5312739   5.5312739
   1.0095215   1.0095215   1.0095215   1.0095215   5.2367189   5.2367189
   5.2367189   5.2367189   6.1816650   6.1816650   6.1816650   6.1816650
   0.9456099   0.9456099   0.9456099   0.9456099   0.9335569   0.9335569
   0.9335569   0.9335569   0.9475995   0.9475995   0.9475995   0.9475995
   9.1128249   9.1128249   9.1128249   9.1128249   9.0698284   9.0698284
   9.0698284   9.0698284  28.6624515  28.6624515
 SUMMED SPIN DENSITY           2.00000000
 TOTAL ATOMIC SPINS  :
   0.0051714   0.0051714   0.0051714   0.0051714   0.0022112   0.0022112
   0.0022112   0.0022112   0.0055991   0.0055991   0.0055991   0.0055991
   0.0068045   0.0068045   0.0068045   0.0068045   0.0443255   0.0443255
   0.0443255   0.0443255   0.2537621   0.2537621   0.2537621   0.2537621
  -0.0058210  -0.0058210  -0.0058210  -0.0058210   0.0494226   0.0494226
   0.0494226   0.0494226  -0.0018176  -0.0018176  -0.0018176  -0.0018176
   0.0065150   0.0065150   0.0065150   0.0065150   0.0010213   0.0010213
   0.0010213   0.0010213   0.0030494   0.0030494   0.0030494   0.0030494
   0.0526126   0.0526126   0.0526126   0.0526126   0.0586803   0.0586803
   0.0586803   0.0586803   0.0369273   0.0369273
 TTTTTTTTTTTTTTTTTTTTTTTTTTTTTT MOQGAD      TELAPSE      843.34 TCPU      842.67
 TTTTTTTTTTTTTTTTTTTTTTTTTTTTTT SHELLXN     TELAPSE      853.59 TCPU      852.92
 TTTTTTTTTTTTTTTTTTTTTTTTTTTTTT MONMO3      TELAPSE      854.06 TCPU      853.39
 NUMERICALLY INTEGRATED DENSITY    136.0000368550    134.0000256582
 TTTTTTTTTTTTTTTTTTTTTTTTTTTTTT NUMDFT      TELAPSE      856.04 TCPU      855.36
 CYC   6 ETOT(AU) -4.656407461873E+03 DETOT -2.85E+00 tst  4.12E-02 PX  8.88E-01
 TTTTTTTTTTTTTTTTTTTTTTTTTTTTTT DIIS        TELAPSE      856.58 TCPU      855.91
 DIIS TEST: 0.51475E+02 AT SCF   CYCLE   6 - DIIS ACTIVE - HISTORY:     6 CYCLES
 TTTTTTTTTTTTTTTTTTTTTTTTTTTTTT FDIK        TELAPSE      943.24 TCPU      942.55
 SPIN LOCKING: NO ENERGY GAP COMPUTED
 TTTTTTTTTTTTTTTTTTTTTTTTTTTTTT PDIG        TELAPSE      946.49 TCPU      945.79
 CHARGE NORMALIZATION FACTOR   1.00000000
 TOTAL ATOMIC CHARGES:
   5.8929281   5.8929281   5.8929281   5.8929281   0.9424859   0.9424859
   0.9424859   0.9424859   0.8470525   0.8470525   0.8470525   0.8470525
   1.0504348   1.0504348   1.0504348   1.0504348   5.7057758   5.7057758
   5.7057758   5.7057758   6.5481258   6.5481258   6.5481258   6.5481258
   0.8769768   0.8769768   0.8769768   0.8769768   5.5327385   5.5327385
   5.5327385   5.5327385   5.8660118   5.8660118   5.8660118   5.8660118
   0.9358711   0.9358711   0.9358711   0.9358711   0.9620917   0.9620917
   0.9620917   0.9620917   0.9154825   0.9154825   0.9154825   0.9154825
   8.6305170   8.6305170   8.6305170   8.6305170   8.5871849   8.5871849
   8.5871849   8.5871849  28.4126456  28.4126456
 SUMMED SPIN DENSITY           2.00000000
 TOTAL ATOMIC SPINS  :
   0.0237732   0.0237732   0.0237732   0.0237732   0.0007076   0.0007076
   0.0007076   0.0007076   0.0011388   0.0011388   0.0011388   0.0011388
   0.0025732   0.0025732   0.0025732   0.0025732   0.0031894   0.0031894
   0.0031894   0.0031894   0.0765958   0.0765958   0.0765958   0.0765958
  -0.0099722  -0.0099722  -0.0099722  -0.0099722   0.0169465   0.0169465
   0.0169465   0.0169465   0.0395073   0.0395073   0.0395073   0.0395073
   0.0036499   0.0036499   0.0036499   0.0036499   0.0066156   0.0066156
   0.0066156   0.0066156   0.0007509   0.0007509   0.0007509   0.0007509
   0.1310587   0.1310587   0.1310587   0.1310587   0.1900934   0.1900934
   0.1900934   0.1900934   0.0267440   0.0267440
 TTTTTTTTTTTTTTTTTTTTTTTTTTTTTT MOQGAD      TELAPSE      946.50 TCPU      945.81
 TTTTTTTTTTTTTTTTTTTTTTTTTTTTTT SHELLXN     TELAPSE      956.77 TCPU      956.07
 TTTTTTTTTTTTTTTTTTTTTTTTTTTTTT MONMO3      TELAPSE      957.24 TCPU      956.55
 NUMERICALLY INTEGRATED DENSITY    136.0000255110    134.0000244205
 TTTTTTTTTTTTTTTTTTTTTTTTTTTTTT NUMDFT      TELAPSE      959.19 TCPU      958.50
 CYC   7 ETOT(AU) -4.657492902114E+03 DETOT -1.09E+00 tst  1.45E-02 PX  5.05E-01
 TTTTTTTTTTTTTTTTTTTTTTTTTTTTTT DIIS        TELAPSE      959.74 TCPU      959.05
 DIIS TEST: 0.43103E+02 AT SCF   CYCLE   7 - DIIS ACTIVE - HISTORY:     7 CYCLES
 TTTTTTTTTTTTTTTTTTTTTTTTTTTTTT FDIK        TELAPSE     1038.90 TCPU     1038.20
 SPIN LOCKING: NO ENERGY GAP COMPUTED
 TTTTTTTTTTTTTTTTTTTTTTTTTTTTTT PDIG        TELAPSE     1042.14 TCPU     1041.44
 CHARGE NORMALIZATION FACTOR   1.00000000
 TOTAL ATOMIC CHARGES:
   6.0451900   6.0451900   6.0451900   6.0451900   0.9543449   0.9543449
   0.9543449   0.9543449   0.9111936   0.9111936   0.9111936   0.9111936
   0.9926290   0.9926290   0.9926290   0.9926290   5.5747720   5.5747720
   5.5747720   5.5747720   6.1372344   6.1372344   6.1372344   6.1372344
   0.9248184   0.9248184   0.9248184   0.9248184   5.7737662   5.7737662
   5.7737662   5.7737662   6.1225355   6.1225355   6.1225355   6.1225355
   0.9089086   0.9089086   0.9089086   0.9089086   0.9247617   0.9247617
   0.9247617   0.9247617   0.9266579   0.9266579   0.9266579   0.9266579
   8.4328366   8.4328366   8.4328366   8.4328366   8.7641611   8.7641611
   8.7641611   8.7641611  28.2123802  28.2123802
 SUMMED SPIN DENSITY           2.00000000
 TOTAL ATOMIC SPINS  :
   0.0363901   0.0363901   0.0363901   0.0363901  -0.0003550  -0.0003550
  -0.0003550  -0.0003550  -0.0008299  -0.0008299  -0.0008299  -0.0008299
   0.0037424   0.0037424   0.0037424   0.0037424   0.0056591   0.0056591
   0.0056591   0.0056591   0.0482469   0.0482469   0.0482469   0.0482469
  -0.0032868  -0.0032868  -0.0032868  -0.0032868   0.0076206   0.0076206
   0.0076206   0.0076206   0.0168559   0.0168559   0.0168559   0.0168559
  -0.0006859  -0.0006859  -0.0006859  -0.0006859   0.0004767   0.0004767
   0.0004767   0.0004767  -0.0015084  -0.0015084  -0.0015084  -0.0015084
   0.2463101   0.2463101   0.2463101   0.2463101   0.1016794   0.1016794
   0.1016794   0.1016794   0.0793696   0.0793696
 TTTTTTTTTTTTTTTTTTTTTTTTTTTTTT MOQGAD      TELAPSE     1042.16 TCPU     1041.46
 TTTTTTTTTTTTTTTTTTTTTTTTTTTTTT SHELLXN     TELAPSE     1052.40 TCPU     1051.71
 TTTTTTTTTTTTTTTTTTTTTTTTTTTTTT MONMO3      TELAPSE     1052.88 TCPU     1052.18
 NUMERICALLY INTEGRATED DENSITY    136.0000215456    134.0000215832
 TTTTTTTTTTTTTTTTTTTTTTTTTTTTTT NUMDFT      TELAPSE     1054.85 TCPU     1054.15
 CYC   8 ETOT(AU) -4.658758391985E+03 DETOT -1.27E+00 tst  2.19E-02 PX  1.40E-01
 TTTTTTTTTTTTTTTTTTTTTTTTTTTTTT DIIS        TELAPSE     1055.39 TCPU     1054.69
 DIIS TEST: 0.22860E+02 AT SCF   CYCLE   8 - DIIS ACTIVE - HISTORY:     8 CYCLES
 TTTTTTTTTTTTTTTTTTTTTTTTTTTTTT FDIK        TELAPSE     1120.58 TCPU     1119.88
 SPIN LOCKING: NO ENERGY GAP COMPUTED
 TTTTTTTTTTTTTTTTTTTTTTTTTTTTTT PDIG        TELAPSE     1123.83 TCPU     1123.13
 CHARGE NORMALIZATION FACTOR   1.00000000
 TOTAL ATOMIC CHARGES:
   6.0948234   6.0948234   6.0948234   6.0948234   0.9383991   0.9383991
   0.9383991   0.9383991   0.8868768   0.8868768   0.8868768   0.8868768
   0.9823881   0.9823881   0.9823881   0.9823881   5.6513447   5.6513447
   5.6513447   5.6513447   6.2741528   6.2741528   6.2741528   6.2741528
   0.9338440   0.9338440   0.9338440   0.9338440   5.4914610   5.4914610
   5.4914610   5.4914610   6.0406070   6.0406070   6.0406070   6.0406070
   0.9447298   0.9447298   0.9447298   0.9447298   0.9514994   0.9514994
   0.9514994   0.9514994   0.9280970   0.9280970   0.9280970   0.9280970
   8.8493192   8.8493192   8.8493192   8.8493192   8.4664648   8.4664648
   8.4664648   8.4664648  28.1319857  28.1319857
 SUMMED SPIN DENSITY           2.00000000
 TOTAL ATOMIC SPINS  :
   0.0198678   0.0198678   0.0198678   0.0198678  -0.0010638  -0.0010638
  -0.0010638  -0.0010638  -0.0014199  -0.0014199  -0.0014199  -0.0014199
   0.0010882   0.0010882   0.0010882   0.0010882  -0.0006923  -0.0006923
  -0.0006923  -0.0006923   0.0263329   0.0263329   0.0263329   0.0263329
  -0.0017249  -0.0017249  -0.0017249  -0.0017249   0.0086974   0.0086974
   0.0086974   0.0086974   0.0391448   0.0391448   0.0391448   0.0391448
  -0.0007524  -0.0007524  -0.0007524  -0.0007524   0.0042314   0.0042314
   0.0042314   0.0042314  -0.0014908  -0.0014908  -0.0014908  -0.0014908
   0.0963323   0.0963323   0.0963323   0.0963323   0.2506500   0.2506500
   0.2506500   0.2506500   0.1215986   0.1215986
 TTTTTTTTTTTTTTTTTTTTTTTTTTTTTT MOQGAD      TELAPSE     1123.85 TCPU     1123.15
 TTTTTTTTTTTTTTTTTTTTTTTTTTTTTT SHELLXN     TELAPSE     1134.10 TCPU     1133.40
 TTTTTTTTTTTTTTTTTTTTTTTTTTTTTT MONMO3      TELAPSE     1134.57 TCPU     1133.88
 NUMERICALLY INTEGRATED DENSITY    136.0000219929    134.0000203693
 TTTTTTTTTTTTTTTTTTTTTTTTTTTTTT NUMDFT      TELAPSE     1136.53 TCPU     1135.83
 CYC   9 ETOT(AU) -4.659095487776E+03 DETOT -3.37E-01 tst  1.54E-02 PX  8.48E-02
 TTTTTTTTTTTTTTTTTTTTTTTTTTTTTT DIIS        TELAPSE     1137.08 TCPU     1136.38
 DIIS TEST: 0.17059E+02 AT SCF   CYCLE   9 - DIIS ACTIVE - HISTORY:     9 CYCLES
 TTTTTTTTTTTTTTTTTTTTTTTTTTTTTT FDIK        TELAPSE     1197.97 TCPU     1197.20
 SPIN LOCKING: NO ENERGY GAP COMPUTED
 TTTTTTTTTTTTTTTTTTTTTTTTTTTTTT PDIG        TELAPSE     1201.21 TCPU     1200.44
 CHARGE NORMALIZATION FACTOR   1.00000000
 TOTAL ATOMIC CHARGES:
   6.0205715   6.0205715   6.0205715   6.0205715   0.9538123   0.9538123
   0.9538123   0.9538123   0.8895723   0.8895723   0.8895723   0.8895723
   1.0097215   1.0097215   1.0097215   1.0097215   5.5584160   5.5584160
   5.5584160   5.5584160   6.3646930   6.3646930   6.3646930   6.3646930
   0.9213972   0.9213972   0.9213972   0.9213972   5.4804999   5.4804999
   5.4804999   5.4804999   6.0181329   6.0181329   6.0181329   6.0181329
   0.9351816   0.9351816   0.9351816   0.9351816   0.9550657   0.9550657
   0.9550657   0.9550657   0.9184825   0.9184825   0.9184825   0.9184825
   8.5253156   8.5253156   8.5253156   8.5253156   8.9131139   8.9131139
   8.9131139   8.9131139  28.0720482  28.0720482
 SUMMED SPIN DENSITY           2.00000000
 TOTAL ATOMIC SPINS  :
   0.0379022   0.0379022   0.0379022   0.0379022  -0.0007278  -0.0007278
  -0.0007278  -0.0007278  -0.0008024  -0.0008024  -0.0008024  -0.0008024
   0.0039620   0.0039620   0.0039620   0.0039620   0.0032193   0.0032193
   0.0032193   0.0032193   0.0160038   0.0160038   0.0160038   0.0160038
   0.0004993   0.0004993   0.0004993   0.0004993   0.0038361   0.0038361
   0.0038361   0.0038361   0.0241719   0.0241719   0.0241719   0.0241719
  -0.0010137  -0.0010137  -0.0010137  -0.0010137   0.0012828   0.0012828
   0.0012828   0.0012828  -0.0016403  -0.0016403  -0.0016403  -0.0016403
   0.2284646   0.2284646   0.2284646   0.2284646   0.1056809   0.1056809
   0.1056809   0.1056809   0.1583230   0.1583230
 TTTTTTTTTTTTTTTTTTTTTTTTTTTTTT MOQGAD      TELAPSE     1201.22 TCPU     1200.46
 TTTTTTTTTTTTTTTTTTTTTTTTTTTTTT SHELLXN     TELAPSE     1211.48 TCPU     1210.71
 TTTTTTTTTTTTTTTTTTTTTTTTTTTTTT MONMO3      TELAPSE     1211.95 TCPU     1211.19
 NUMERICALLY INTEGRATED DENSITY    136.0000270447    134.0000276183
 TTTTTTTTTTTTTTTTTTTTTTTTTTTTTT NUMDFT      TELAPSE     1213.92 TCPU     1213.15
 CYC  10 ETOT(AU) -4.659323092584E+03 DETOT -2.28E-01 tst  1.32E-02 PX  8.61E-02
 TTTTTTTTTTTTTTTTTTTTTTTTTTTTTT DIIS        TELAPSE     1214.47 TCPU     1213.70
 DIIS TEST: 0.13315E+02 AT SCF   CYCLE  10 - DIIS ACTIVE - HISTORY:    10 CYCLES
 TTTTTTTTTTTTTTTTTTTTTTTTTTTTTT FDIK        TELAPSE     1278.99 TCPU     1278.22

    ALPHA      ELECTRONS
 INSULATING STATE
 TOP OF VALENCE BANDS -    BAND    136; K   36; EIG -2.0464063E-01 AU
 TOP OF VALENCE BANDS -    BAND    136; K    1; EIG -2.0919525E-01 AU
 BOTTOM OF VIRTUAL BANDS - BAND    137; K    1; EIG -1.0113750E-01 AU
 INDIRECT ENERGY BAND GAP:   2.8165 eV

    BETA       ELECTRONS
 INSULATING STATE
 TOP OF VALENCE BANDS -    BAND    134; K  312; EIG -2.0481890E-01 AU
 TOP OF VALENCE BANDS -    BAND    134; K    1; EIG -2.0814972E-01 AU
 BOTTOM OF VIRTUAL BANDS - BAND    135; K    1; EIG -1.9792349E-01 AU
 INDIRECT ENERGY BAND GAP:   0.1876 eV
 TTTTTTTTTTTTTTTTTTTTTTTTTTTTTT PDIG        TELAPSE     1282.24 TCPU     1281.47
 CHARGE NORMALIZATION FACTOR   1.00000000
 TOTAL ATOMIC CHARGES:
   6.0225449   6.0225449   6.0225449   6.0225449   0.9523631   0.9523631
   0.9523631   0.9523631   0.8904992   0.8904992   0.8904992   0.8904992
   0.9968399   0.9968399   0.9968399   0.9968399   5.5774675   5.5774675
   5.5774675   5.5774675   6.1774118   6.1774118   6.1774118   6.1774118
   0.9289153   0.9289153   0.9289153   0.9289153   5.7996674   5.7996674
   5.7996674   5.7996674   6.0783443   6.0783443   6.0783443   6.0783443
   0.9179375   0.9179375   0.9179375   0.9179375   0.9220326   0.9220326
   0.9220326   0.9220326   0.8985690   0.8985690   0.8985690   0.8985690
   8.6861514   8.6861514   8.6861514   8.6861514   8.5734954   8.5734954
   8.5734954   8.5734954  28.1555213  28.1555213
 SUMMED SPIN DENSITY           2.00000000
 TOTAL ATOMIC SPINS  :
   0.0326620   0.0326620   0.0326620   0.0326620  -0.0008004  -0.0008004
  -0.0008004  -0.0008004  -0.0006114  -0.0006114  -0.0006114  -0.0006114
   0.0024230   0.0024230   0.0024230   0.0024230   0.0013599   0.0013599
   0.0013599   0.0013599   0.0131489   0.0131489   0.0131489   0.0131489
   0.0017808   0.0017808   0.0017808   0.0017808   0.0009750   0.0009750
   0.0009750   0.0009750   0.0309458   0.0309458   0.0309458   0.0309458
  -0.0006430  -0.0006430  -0.0006430  -0.0006430   0.0027389   0.0027389
   0.0027389   0.0027389  -0.0012396  -0.0012396  -0.0012396  -0.0012396
   0.1704700   0.1704700   0.1704700   0.1704700   0.1872950   0.1872950
   0.1872950   0.1872950   0.1189903   0.1189903
 TTTTTTTTTTTTTTTTTTTTTTTTTTTTTT MOQGAD      TELAPSE     1282.25 TCPU     1281.48
 TTTTTTTTTTTTTTTTTTTTTTTTTTTTTT SHELLXN     TELAPSE     1292.50 TCPU     1291.74
 TTTTTTTTTTTTTTTTTTTTTTTTTTTTTT MONMO3      TELAPSE     1292.98 TCPU     1292.21
 NUMERICALLY INTEGRATED DENSITY    136.0000245184    134.0000242158
 TTTTTTTTTTTTTTTTTTTTTTTTTTTTTT NUMDFT      TELAPSE     1294.95 TCPU     1294.18
 CYC  11 ETOT(AU) -4.659278930426E+03 DETOT  4.42E-02 tst  1.52E-03 PX  6.54E-02
 TTTTTTTTTTTTTTTTTTTTTTTTTTTTTT DIIS        TELAPSE     1295.50 TCPU     1294.73
 DIIS TEST: 0.14425E+02 AT SCF   CYCLE  11 - DIIS ACTIVE - HISTORY:    11 CYCLES
 TTTTTTTTTTTTTTTTTTTTTTTTTTTTTT FDIK        TELAPSE     1368.12 TCPU     1367.28

    ALPHA      ELECTRONS
 INSULATING STATE
 TOP OF VALENCE BANDS -    BAND    136; K   36; EIG -1.9914871E-01 AU
 TOP OF VALENCE BANDS -    BAND    136; K    1; EIG -2.0439770E-01 AU
 BOTTOM OF VIRTUAL BANDS - BAND    137; K    1; EIG -9.4723290E-02 AU
 INDIRECT ENERGY BAND GAP:   2.8416 eV

    BETA       ELECTRONS
 INSULATING STATE
 TOP OF VALENCE BANDS -    BAND    134; K  312; EIG -1.9930473E-01 AU
 TOP OF VALENCE BANDS -    BAND    134; K    1; EIG -2.0334363E-01 AU
 BOTTOM OF VIRTUAL BANDS - BAND    135; K    1; EIG -1.9187775E-01 AU
 INDIRECT ENERGY BAND GAP:   0.2021 eV
 TTTTTTTTTTTTTTTTTTTTTTTTTTTTTT PDIG        TELAPSE     1371.36 TCPU     1370.52
 CHARGE NORMALIZATION FACTOR   1.00000000
 TOTAL ATOMIC CHARGES:
   6.0917603   6.0917603   6.0917603   6.0917603   0.9393683   0.9393683
   0.9393683   0.9393683   0.8908233   0.8908233   0.8908233   0.8908233
   0.9745907   0.9745907   0.9745907   0.9745907   5.6721784   5.6721784
   5.6721784   5.6721784   6.2122040   6.2122040   6.2122040   6.2122040
   0.9320514   0.9320514   0.9320514   0.9320514   5.6297574   5.6297574
   5.6297574   5.6297574   6.0951112   6.0951112   6.0951112   6.0951112
   0.9270982   0.9270982   0.9270982   0.9270982   0.9277439   0.9277439
   0.9277439   0.9277439   0.9120986   0.9120986   0.9120986   0.9120986
   8.6047579   8.6047579   8.6047579   8.6047579   8.6017778   8.6017778
   8.6017778   8.6017778  28.1773573  28.1773573
 SUMMED SPIN DENSITY           2.00000000
 TOTAL ATOMIC SPINS  :
   0.0310926   0.0310926   0.0310926   0.0310926  -0.0008750  -0.0008750
  -0.0008750  -0.0008750  -0.0006316  -0.0006316  -0.0006316  -0.0006316
   0.0021106   0.0021106   0.0021106   0.0021106  -0.0012454  -0.0012454
  -0.0012454  -0.0012454   0.0109649   0.0109649   0.0109649   0.0109649
   0.0027185   0.0027185   0.0027185   0.0027185  -0.0016305  -0.0016305
  -0.0016305  -0.0016305   0.0319798   0.0319798   0.0319798   0.0319798
  -0.0007285  -0.0007285  -0.0007285  -0.0007285   0.0025752   0.0025752
   0.0025752   0.0025752  -0.0011855  -0.0011855  -0.0011855  -0.0011855
   0.1823517   0.1823517   0.1823517   0.1823517   0.1868503   0.1868503
   0.1868503   0.1868503   0.1113061   0.1113061
 TTTTTTTTTTTTTTTTTTTTTTTTTTTTTT MOQGAD      TELAPSE     1371.37 TCPU     1370.54
 TTTTTTTTTTTTTTTTTTTTTTTTTTTTTT SHELLXN     TELAPSE     1381.62 TCPU     1380.79
 TTTTTTTTTTTTTTTTTTTTTTTTTTTTTT MONMO3      TELAPSE     1382.09 TCPU     1381.26
 NUMERICALLY INTEGRATED DENSITY    136.0000231921    134.0000228881
 TTTTTTTTTTTTTTTTTTTTTTTTTTTTTT NUMDFT      TELAPSE     1384.07 TCPU     1383.23
 CYC  12 ETOT(AU) -4.659244491195E+03 DETOT  3.44E-02 tst  1.90E-04 PX  2.69E-02
 TTTTTTTTTTTTTTTTTTTTTTTTTTTTTT DIIS        TELAPSE     1384.61 TCPU     1383.78
 DIIS TEST: 0.15058E+02 AT SCF   CYCLE  12 - DIIS ACTIVE - HISTORY:    12 CYCLES
 TTTTTTTTTTTTTTTTTTTTTTTTTTTTTT FDIK        TELAPSE     1463.99 TCPU     1463.15

    ALPHA      ELECTRONS
 INSULATING STATE
 TOP OF VALENCE BANDS -    BAND    136; K   36; EIG -1.9898687E-01 AU
 TOP OF VALENCE BANDS -    BAND    136; K    1; EIG -2.0421433E-01 AU
 BOTTOM OF VIRTUAL BANDS - BAND    137; K    1; EIG -9.5741178E-02 AU
 INDIRECT ENERGY BAND GAP:   2.8095 eV

    BETA       ELECTRONS
 INSULATING STATE
 TOP OF VALENCE BANDS -    BAND    134; K  312; EIG -1.9897925E-01 AU
 TOP OF VALENCE BANDS -    BAND    134; K    1; EIG -2.0307462E-01 AU
 BOTTOM OF VIRTUAL BANDS - BAND    135; K    1; EIG -1.9274867E-01 AU
 INDIRECT ENERGY BAND GAP:   0.1695 eV
 TTTTTTTTTTTTTTTTTTTTTTTTTTTTTT PDIG        TELAPSE     1467.24 TCPU     1466.40
 CHARGE NORMALIZATION FACTOR   1.00000000
 TOTAL ATOMIC CHARGES:
   6.0977325   6.0977325   6.0977325   6.0977325   0.9362317   0.9362317
   0.9362317   0.9362317   0.8881996   0.8881996   0.8881996   0.8881996
   0.9713547   0.9713547   0.9713547   0.9713547   5.7029454   5.7029454
   5.7029454   5.7029454   6.1930976   6.1930976   6.1930976   6.1930976
   0.9340106   0.9340106   0.9340106   0.9340106   5.6222158   5.6222158
   5.6222158   5.6222158   6.0977299   6.0977299   6.0977299   6.0977299
   0.9265475   0.9265475   0.9265475   0.9265475   0.9259463   0.9259463
   0.9259463   0.9259463   0.9107720   0.9107720   0.9107720   0.9107720
   8.5921828   8.5921828   8.5921828   8.5921828   8.6097344   8.6097344
   8.6097344   8.6097344  28.1825982  28.1825982
 SUMMED SPIN DENSITY           2.00000000
 TOTAL ATOMIC SPINS  :
   0.0308593   0.0308593   0.0308593   0.0308593  -0.0008476  -0.0008476
  -0.0008476  -0.0008476  -0.0006740  -0.0006740  -0.0006740  -0.0006740
   0.0020794   0.0020794   0.0020794   0.0020794  -0.0011009  -0.0011009
  -0.0011009  -0.0011009   0.0130447   0.0130447   0.0130447   0.0130447
   0.0023333   0.0023333   0.0023333   0.0023333  -0.0007781  -0.0007781
  -0.0007781  -0.0007781   0.0317297   0.0317297   0.0317297   0.0317297
  -0.0006975  -0.0006975  -0.0006975  -0.0006975   0.0025577   0.0025577
   0.0025577   0.0025577  -0.0011549  -0.0011549  -0.0011549  -0.0011549
   0.1834508   0.1834508   0.1834508   0.1834508   0.1850532   0.1850532
   0.1850532   0.1850532   0.1082896   0.1082896
 TTTTTTTTTTTTTTTTTTTTTTTTTTTTTT MOQGAD      TELAPSE     1467.25 TCPU     1466.42
 TTTTTTTTTTTTTTTTTTTTTTTTTTTTTT SHELLXN     TELAPSE     1477.51 TCPU     1476.67
 TTTTTTTTTTTTTTTTTTTTTTTTTTTTTT MONMO3      TELAPSE     1477.98 TCPU     1477.14
 NUMERICALLY INTEGRATED DENSITY    136.0000232013    134.0000228972
 TTTTTTTTTTTTTTTTTTTTTTTTTTTTTT NUMDFT      TELAPSE     1479.93 TCPU     1479.09
 CYC  13 ETOT(AU) -4.659223963956E+03 DETOT  2.05E-02 tst  7.79E-06 PX  4.96E-03
 TTTTTTTTTTTTTTTTTTTTTTTTTTTTTT DIIS        TELAPSE     1480.48 TCPU     1479.64
 DIIS TEST: 0.15386E+02 AT SCF   CYCLE  13 - DIIS ACTIVE - HISTORY:    13 CYCLES
 TTTTTTTTTTTTTTTTTTTTTTTTTTTTTT FDIK        TELAPSE     1544.69 TCPU     1543.85

    ALPHA      ELECTRONS
 INSULATING STATE
 TOP OF VALENCE BANDS -    BAND    136; K   36; EIG -1.9869141E-01 AU
 TOP OF VALENCE BANDS -    BAND    136; K    1; EIG -2.0416992E-01 AU
 BOTTOM OF VIRTUAL BANDS - BAND    137; K    1; EIG -9.2967329E-02 AU
 INDIRECT ENERGY BAND GAP:   2.8769 eV

    BETA       ELECTRONS
 INSULATING STATE
 TOP OF VALENCE BANDS -    BAND    134; K  312; EIG -1.9867009E-01 AU
 TOP OF VALENCE BANDS -    BAND    134; K    1; EIG -2.0288776E-01 AU
 BOTTOM OF VIRTUAL BANDS - BAND    135; K    1; EIG -1.9089549E-01 AU
 INDIRECT ENERGY BAND GAP:   0.2116 eV
 TTTTTTTTTTTTTTTTTTTTTTTTTTTTTT PDIG        TELAPSE     1547.92 TCPU     1547.08
 CHARGE NORMALIZATION FACTOR   1.00000000
 TOTAL ATOMIC CHARGES:
   6.1005514   6.1005514   6.1005514   6.1005514   0.9403995   0.9403995
   0.9403995   0.9403995   0.8934012   0.8934012   0.8934012   0.8934012
   0.9717962   0.9717962   0.9717962   0.9717962   5.6485177   5.6485177
   5.6485177   5.6485177   6.2383318   6.2383318   6.2383318   6.2383318
   0.9289589   0.9289589   0.9289589   0.9289589   5.6176657   5.6176657
   5.6176657   5.6176657   6.1050870   6.1050870   6.1050870   6.1050870
   0.9278433   0.9278433   0.9278433   0.9278433   0.9257850   0.9257850
   0.9257850   0.9257850   0.9125111   0.9125111   0.9125111   0.9125111
   8.5939844   8.5939844   8.5939844   8.5939844   8.6031695   8.6031695
   8.6031695   8.6031695  28.1839947  28.1839947
 SUMMED SPIN DENSITY           2.00000000
 TOTAL ATOMIC SPINS  :
   0.0309800   0.0309800   0.0309800   0.0309800  -0.0008076  -0.0008076
  -0.0008076  -0.0008076  -0.0007242  -0.0007242  -0.0007242  -0.0007242
   0.0021787   0.0021787   0.0021787   0.0021787  -0.0012443  -0.0012443
  -0.0012443  -0.0012443   0.0139491   0.0139491   0.0139491   0.0139491
   0.0016587   0.0016587   0.0016587   0.0016587  -0.0004980  -0.0004980
  -0.0004980  -0.0004980   0.0307805   0.0307805   0.0307805   0.0307805
  -0.0006743  -0.0006743  -0.0006743  -0.0006743   0.0025172   0.0025172
   0.0025172   0.0025172  -0.0011462  -0.0011462  -0.0011462  -0.0011462
   0.1846025   0.1846025   0.1846025   0.1846025   0.1840223   0.1840223
   0.1840223   0.1840223   0.1088111   0.1088111
 TTTTTTTTTTTTTTTTTTTTTTTTTTTTTT MOQGAD      TELAPSE     1547.94 TCPU     1547.10
 TTTTTTTTTTTTTTTTTTTTTTTTTTTTTT SHELLXN     TELAPSE     1558.19 TCPU     1557.35
 TTTTTTTTTTTTTTTTTTTTTTTTTTTTTT MONMO3      TELAPSE     1558.66 TCPU     1557.82
 NUMERICALLY INTEGRATED DENSITY    136.0000228798    134.0000226569
 TTTTTTTTTTTTTTTTTTTTTTTTTTTTTT NUMDFT      TELAPSE     1560.63 TCPU     1559.79
 CYC  14 ETOT(AU) -4.659220713654E+03 DETOT  3.25E-03 tst  1.92E-05 PX  8.69E-03
 TTTTTTTTTTTTTTTTTTTTTTTTTTTTTT DIIS        TELAPSE     1561.18 TCPU     1560.33
 DIIS TEST: 0.15479E+02 AT SCF   CYCLE  14 - DIIS ACTIVE - HISTORY:    14 CYCLES
 TTTTTTTTTTTTTTTTTTTTTTTTTTTTTT FDIK        TELAPSE     1629.39 TCPU     1628.54

    ALPHA      ELECTRONS
 INSULATING STATE
 TOP OF VALENCE BANDS -    BAND    136; K   36; EIG -1.9910295E-01 AU
 TOP OF VALENCE BANDS -    BAND    136; K    1; EIG -2.0475279E-01 AU
 BOTTOM OF VIRTUAL BANDS - BAND    137; K    1; EIG -9.1759141E-02 AU
 INDIRECT ENERGY BAND GAP:   2.9210 eV

    BETA       ELECTRONS
 INSULATING STATE
 TOP OF VALENCE BANDS -    BAND    134; K  312; EIG -1.9909019E-01 AU
 TOP OF VALENCE BANDS -    BAND    134; K    1; EIG -2.0343499E-01 AU
 BOTTOM OF VIRTUAL BANDS - BAND    135; K    1; EIG -1.9080526E-01 AU
 INDIRECT ENERGY BAND GAP:   0.2254 eV
 TTTTTTTTTTTTTTTTTTTTTTTTTTTTTT PDIG        TELAPSE     1632.64 TCPU     1631.79
 CHARGE NORMALIZATION FACTOR   1.00000000
 TOTAL ATOMIC CHARGES:
   6.1058474   6.1058474   6.1058474   6.1058474   0.9414248   0.9414248
   0.9414248   0.9414248   0.8942125   0.8942125   0.8942125   0.8942125
   0.9709320   0.9709320   0.9709320   0.9709320   5.6173938   5.6173938
   5.6173938   5.6173938   6.2651953   6.2651953   6.2651953   6.2651953
   0.9257759   0.9257759   0.9257759   0.9257759   5.6106919   5.6106919
   5.6106919   5.6106919   6.1139669   6.1139669   6.1139669   6.1139669
   0.9275804   0.9275804   0.9275804   0.9275804   0.9236223   0.9236223
   0.9236223   0.9236223   0.9106938   0.9106938   0.9106938   0.9106938
   8.5970585   8.5970585   8.5970585   8.5970585   8.6003230   8.6003230
   8.6003230   8.6003230  28.1905630  28.1905630
 SUMMED SPIN DENSITY           2.00000000
 TOTAL ATOMIC SPINS  :
   0.0312446   0.0312446   0.0312446   0.0312446  -0.0007967  -0.0007967
  -0.0007967  -0.0007967  -0.0007309  -0.0007309  -0.0007309  -0.0007309
   0.0021934   0.0021934   0.0021934   0.0021934  -0.0013193  -0.0013193
  -0.0013193  -0.0013193   0.0138257   0.0138257   0.0138257   0.0138257
   0.0016920   0.0016920   0.0016920   0.0016920  -0.0008109  -0.0008109
  -0.0008109  -0.0008109   0.0307558   0.0307558   0.0307558   0.0307558
  -0.0006829  -0.0006829  -0.0006829  -0.0006829   0.0024750   0.0024750
   0.0024750   0.0024750  -0.0011646  -0.0011646  -0.0011646  -0.0011646
   0.1857690   0.1857690   0.1857690   0.1857690   0.1845198   0.1845198
   0.1845198   0.1845198   0.1060597   0.1060597
 TTTTTTTTTTTTTTTTTTTTTTTTTTTTTT MOQGAD      TELAPSE     1632.65 TCPU     1631.81
 TTTTTTTTTTTTTTTTTTTTTTTTTTTTTT SHELLXN     TELAPSE     1642.91 TCPU     1642.07
 TTTTTTTTTTTTTTTTTTTTTTTTTTTTTT MONMO3      TELAPSE     1643.39 TCPU     1642.54
 NUMERICALLY INTEGRATED DENSITY    136.0000228936    134.0000226781
 TTTTTTTTTTTTTTTTTTTTTTTTTTTTTT NUMDFT      TELAPSE     1645.35 TCPU     1644.51
 CYC  15 ETOT(AU) -4.659198853715E+03 DETOT  2.19E-02 tst  6.43E-06 PX  4.98E-03
 TTTTTTTTTTTTTTTTTTTTTTTTTTTTTT DIIS        TELAPSE     1645.90 TCPU     1645.06
 DIIS TEST: 0.15811E+02 AT SCF   CYCLE  15 - DIIS ACTIVE - HISTORY:    15 CYCLES
 TTTTTTTTTTTTTTTTTTTTTTTTTTTTTT FDIK        TELAPSE     1722.17 TCPU     1721.33

    ALPHA      ELECTRONS
 INSULATING STATE
 TOP OF VALENCE BANDS -    BAND    136; K   36; EIG -2.0318140E-01 AU
 TOP OF VALENCE BANDS -    BAND    136; K    1; EIG -2.0891213E-01 AU
 BOTTOM OF VIRTUAL BANDS - BAND    137; K    1; EIG -9.3868844E-02 AU
 INDIRECT ENERGY BAND GAP:   2.9745 eV

    BETA       ELECTRONS
 INSULATING STATE
 TOP OF VALENCE BANDS -    BAND    134; K  312; EIG -2.0293204E-01 AU
 TOP OF VALENCE BANDS -    BAND    134; K    1; EIG -2.0748176E-01 AU
 BOTTOM OF VIRTUAL BANDS - BAND    135; K    1; EIG -1.9685841E-01 AU
 INDIRECT ENERGY BAND GAP:   0.1653 eV
 TTTTTTTTTTTTTTTTTTTTTTTTTTTTTT PDIG        TELAPSE     1725.41 TCPU     1724.57
 CHARGE NORMALIZATION FACTOR   1.00000000
 TOTAL ATOMIC CHARGES:
   6.1337503   6.1337503   6.1337503   6.1337503   0.9298915   0.9298915
   0.9298915   0.9298915   0.8790229   0.8790229   0.8790229   0.8790229
   0.9671938   0.9671938   0.9671938   0.9671938   5.6000687   5.6000687
   5.6000687   5.6000687   6.2749181   6.2749181   6.2749181   6.2749181
   0.9251540   0.9251540   0.9251540   0.9251540   5.5905274   5.5905274
   5.5905274   5.5905274   6.1585209   6.1585209   6.1585209   6.1585209
   0.9146195   0.9146195   0.9146195   0.9146195   0.9100472   0.9100472
   0.9100472   0.9100472   0.8904634   0.8904634   0.8904634   0.8904634
   8.6087992   8.6087992   8.6087992   8.6087992   8.6122056   8.6122056
   8.6122056   8.6122056  28.2096347  28.2096347
 SUMMED SPIN DENSITY           2.00000000
 TOTAL ATOMIC SPINS  :
   0.0312126   0.0312126   0.0312126   0.0312126  -0.0006099  -0.0006099
  -0.0006099  -0.0006099  -0.0005671  -0.0005671  -0.0005671  -0.0005671
   0.0023026   0.0023026   0.0023026   0.0023026  -0.0003279  -0.0003279
  -0.0003279  -0.0003279   0.0190068   0.0190068   0.0190068   0.0190068
   0.0006872   0.0006872   0.0006872   0.0006872   0.0010412   0.0010412
   0.0010412   0.0010412   0.0303340   0.0303340   0.0303340   0.0303340
  -0.0004038  -0.0004038  -0.0004038  -0.0004038   0.0026273   0.0026273
   0.0026273   0.0026273  -0.0009480  -0.0009480  -0.0009480  -0.0009480
   0.1838009   0.1838009   0.1838009   0.1838009   0.1836657   0.1836657
   0.1836657   0.1836657   0.0963567   0.0963567
 TTTTTTTTTTTTTTTTTTTTTTTTTTTTTT MOQGAD      TELAPSE     1725.43 TCPU     1724.58
 TTTTTTTTTTTTTTTTTTTTTTTTTTTTTT SHELLXN     TELAPSE     1735.67 TCPU     1734.82
 TTTTTTTTTTTTTTTTTTTTTTTTTTTTTT MONMO3      TELAPSE     1736.14 TCPU     1735.30
 NUMERICALLY INTEGRATED DENSITY    136.0000237202    134.0000235430
 TTTTTTTTTTTTTTTTTTTTTTTTTTTTTT NUMDFT      TELAPSE     1738.12 TCPU     1737.27
 CYC  16 ETOT(AU) -4.659133720719E+03 DETOT  6.51E-02 tst  2.64E-05 PX  9.98E-03
 TTTTTTTTTTTTTTTTTTTTTTTTTTTTTT DIIS        TELAPSE     1738.66 TCPU     1737.82
 DIIS TEST: 0.16657E+02 AT SCF   CYCLE  16 - DIIS ACTIVE - HISTORY:    16 CYCLES
 TTTTTTTTTTTTTTTTTTTTTTTTTTTTTT FDIK        TELAPSE     1825.39 TCPU     1824.55

    ALPHA      ELECTRONS
 INSULATING STATE
 TOP OF VALENCE BANDS -    BAND    136; K   36; EIG -2.0291485E-01 AU
 TOP OF VALENCE BANDS -    BAND    136; K    1; EIG -2.0865373E-01 AU
 BOTTOM OF VIRTUAL BANDS - BAND    137; K    1; EIG -9.3702833E-02 AU
 INDIRECT ENERGY BAND GAP:   2.9718 eV

    BETA       ELECTRONS
 INSULATING STATE
 TOP OF VALENCE BANDS -    BAND    134; K  312; EIG -2.0266169E-01 AU
 TOP OF VALENCE BANDS -    BAND    134; K    1; EIG -2.0721295E-01 AU
 BOTTOM OF VIRTUAL BANDS - BAND    135; K    1; EIG -1.9661582E-01 AU
 INDIRECT ENERGY BAND GAP:   0.1645 eV
 TTTTTTTTTTTTTTTTTTTTTTTTTTTTTT PDIG        TELAPSE     1828.64 TCPU     1827.79
 CHARGE NORMALIZATION FACTOR   1.00000000
 TOTAL ATOMIC CHARGES:
   6.1323550   6.1323550   6.1323550   6.1323550   0.9309107   0.9309107
   0.9309107   0.9309107   0.8798365   0.8798365   0.8798365   0.8798365
   0.9671151   0.9671151   0.9671151   0.9671151   5.6005634   5.6005634
   5.6005634   5.6005634   6.2742952   6.2742952   6.2742952   6.2742952
   0.9253187   0.9253187   0.9253187   0.9253187   5.5911572   5.5911572
   5.5911572   5.5911572   6.1553791   6.1553791   6.1553791   6.1553791
   0.9160428   0.9160428   0.9160428   0.9160428   0.9106996   0.9106996
   0.9106996   0.9106996   0.8912973   0.8912973   0.8912973   0.8912973
   8.6080693   8.6080693   8.6080693   8.6080693   8.6120524   8.6120524
   8.6120524   8.6120524  28.2098157  28.2098157
 SUMMED SPIN DENSITY           2.00000000
 TOTAL ATOMIC SPINS  :
   0.0311343   0.0311343   0.0311343   0.0311343  -0.0005862  -0.0005862
  -0.0005862  -0.0005862  -0.0005586  -0.0005586  -0.0005586  -0.0005586
   0.0023219   0.0023219   0.0023219   0.0023219  -0.0002126  -0.0002126
  -0.0002126  -0.0002126   0.0194629   0.0194629   0.0194629   0.0194629
   0.0004911   0.0004911   0.0004911   0.0004911   0.0013431   0.0013431
   0.0013431   0.0013431   0.0302278   0.0302278   0.0302278   0.0302278
  -0.0003744  -0.0003744  -0.0003744  -0.0003744   0.0026493   0.0026493
   0.0026493   0.0026493  -0.0009262  -0.0009262  -0.0009262  -0.0009262
   0.1834304   0.1834304   0.1834304   0.1834304   0.1833503   0.1833503
   0.1833503   0.1833503   0.0964937   0.0964937
 TTTTTTTTTTTTTTTTTTTTTTTTTTTTTT MOQGAD      TELAPSE     1828.65 TCPU     1827.81
 TTTTTTTTTTTTTTTTTTTTTTTTTTTTTT SHELLXN     TELAPSE     1838.91 TCPU     1838.06
 TTTTTTTTTTTTTTTTTTTTTTTTTTTTTT MONMO3      TELAPSE     1839.38 TCPU     1838.53
 NUMERICALLY INTEGRATED DENSITY    136.0000236951    134.0000235318
 TTTTTTTTTTTTTTTTTTTTTTTTTTTTTT NUMDFT      TELAPSE     1841.34 TCPU     1840.49
 CYC  17 ETOT(AU) -4.659133932247E+03 DETOT -2.12E-04 tst  6.12E-08 PX  6.61E-04
 TTTTTTTTTTTTTTTTTTTTTTTTTTTTTT DIIS        TELAPSE     1841.89 TCPU     1841.04
 DIIS TEST: 0.16651E+02 AT SCF   CYCLE  17 - DIIS ACTIVE - HISTORY:    17 CYCLES
 TTTTTTTTTTTTTTTTTTTTTTTTTTTTTT FDIK        TELAPSE     1915.97 TCPU     1915.12

    ALPHA      ELECTRONS
 INSULATING STATE
 TOP OF VALENCE BANDS -    BAND    136; K   36; EIG -2.0283287E-01 AU
 TOP OF VALENCE BANDS -    BAND    136; K    1; EIG -2.0857373E-01 AU
 BOTTOM OF VIRTUAL BANDS - BAND    137; K    1; EIG -9.3633916E-02 AU
 INDIRECT ENERGY BAND GAP:   2.9715 eV

    BETA       ELECTRONS
 INSULATING STATE
 TOP OF VALENCE BANDS -    BAND    134; K  312; EIG -2.0258146E-01 AU
 TOP OF VALENCE BANDS -    BAND    134; K    1; EIG -2.0714073E-01 AU
 BOTTOM OF VIRTUAL BANDS - BAND    135; K    1; EIG -1.9654406E-01 AU
 INDIRECT ENERGY BAND GAP:   0.1643 eV
 TTTTTTTTTTTTTTTTTTTTTTTTTTTTTT PDIG        TELAPSE     1919.21 TCPU     1918.36
 CHARGE NORMALIZATION FACTOR   1.00000000
 TOTAL ATOMIC CHARGES:
   6.1327675   6.1327675   6.1327675   6.1327675   0.9311106   0.9311106
   0.9311106   0.9311106   0.8797415   0.8797415   0.8797415   0.8797415
   0.9671223   0.9671223   0.9671223   0.9671223   5.6004166   5.6004166
   5.6004166   5.6004166   6.2738235   6.2738235   6.2738235   6.2738235
   0.9256371   0.9256371   0.9256371   0.9256371   5.5909892   5.5909892
   5.5909892   5.5909892   6.1545732   6.1545732   6.1545732   6.1545732
   0.9165997   0.9165997   0.9165997   0.9165997   0.9109254   0.9109254
   0.9109254   0.9109254   0.8911938   0.8911938   0.8911938   0.8911938
   8.6082890   8.6082890   8.6082890   8.6082890   8.6117880   8.6117880
   8.6117880   8.6117880  28.2100448  28.2100448
 SUMMED SPIN DENSITY           2.00000000
 TOTAL ATOMIC SPINS  :
   0.0311953   0.0311953   0.0311953   0.0311953  -0.0006074  -0.0006074
  -0.0006074  -0.0006074  -0.0005753  -0.0005753  -0.0005753  -0.0005753
   0.0022966   0.0022966   0.0022966   0.0022966  -0.0003216  -0.0003216
  -0.0003216  -0.0003216   0.0190771   0.0190771   0.0190771   0.0190771
   0.0006496   0.0006496   0.0006496   0.0006496   0.0011205   0.0011205
   0.0011205   0.0011205   0.0304026   0.0304026   0.0304026   0.0304026
  -0.0004004  -0.0004004  -0.0004004  -0.0004004   0.0026296   0.0026296
   0.0026296   0.0026296  -0.0009529  -0.0009529  -0.0009529  -0.0009529
   0.1836008   0.1836008   0.1836008   0.1836008   0.1837503   0.1837503
   0.1837503   0.1837503   0.0962702   0.0962702
 TTTTTTTTTTTTTTTTTTTTTTTTTTTTTT MOQGAD      TELAPSE     1919.22 TCPU     1918.38
 TTTTTTTTTTTTTTTTTTTTTTTTTTTTTT SHELLXN     TELAPSE     1929.47 TCPU     1928.63
 TTTTTTTTTTTTTTTTTTTTTTTTTTTTTT MONMO3      TELAPSE     1929.95 TCPU     1929.10
 NUMERICALLY INTEGRATED DENSITY    136.0000237088    134.0000235291
 TTTTTTTTTTTTTTTTTTTTTTTTTTTTTT NUMDFT      TELAPSE     1931.93 TCPU     1931.08
 CYC  18 ETOT(AU) -4.659133002695E+03 DETOT  9.30E-04 tst  1.50E-08 PX  2.47E-04
 TTTTTTTTTTTTTTTTTTTTTTTTTTTTTT DIIS        TELAPSE     1932.47 TCPU     1931.62
 DIIS TEST: 0.16665E+02 AT SCF   CYCLE  18 - DIIS ACTIVE - HISTORY:    18 CYCLES
 TTTTTTTTTTTTTTTTTTTTTTTTTTTTTT FDIK        TELAPSE     1998.37 TCPU     1997.52

    ALPHA      ELECTRONS
 INSULATING STATE
 TOP OF VALENCE BANDS -    BAND    136; K   36; EIG -2.0356446E-01 AU
 TOP OF VALENCE BANDS -    BAND    136; K    1; EIG -2.0921978E-01 AU
 BOTTOM OF VIRTUAL BANDS - BAND    137; K    1; EIG -9.4149875E-02 AU
 INDIRECT ENERGY BAND GAP:   2.9773 eV

    BETA       ELECTRONS
 INSULATING STATE
 TOP OF VALENCE BANDS -    BAND    134; K  312; EIG -2.0334977E-01 AU
 TOP OF VALENCE BANDS -    BAND    134; K    1; EIG -2.0782116E-01 AU
 BOTTOM OF VIRTUAL BANDS - BAND    135; K    1; EIG -1.9704720E-01 AU
 INDIRECT ENERGY BAND GAP:   0.1715 eV
 TTTTTTTTTTTTTTTTTTTTTTTTTTTTTT PDIG        TELAPSE     2001.61 TCPU     2000.76
 CHARGE NORMALIZATION FACTOR   1.00000000
 TOTAL ATOMIC CHARGES:
   6.1254533   6.1254533   6.1254533   6.1254533   0.9305309   0.9305309
   0.9305309   0.9305309   0.8819842   0.8819842   0.8819842   0.8819842
   0.9659442   0.9659442   0.9659442   0.9659442   5.6041087   5.6041087
   5.6041087   5.6041087   6.2793640   6.2793640   6.2793640   6.2793640
   0.9219400   0.9219400   0.9219400   0.9219400   5.5875262   5.5875262
   5.5875262   5.5875262   6.1636655   6.1636655   6.1636655   6.1636655
   0.9121419   0.9121419   0.9121419   0.9121419   0.9076713   0.9076713
   0.9076713   0.9076713   0.8922220   0.8922220   0.8922220   0.8922220
   8.6112024   8.6112024   8.6112024   8.6112024   8.6125142   8.6125142
   8.6125142   8.6125142  28.2074621  28.2074621
 SUMMED SPIN DENSITY           2.00000000
 TOTAL ATOMIC SPINS  :
   0.0316575   0.0316575   0.0316575   0.0316575  -0.0007029  -0.0007029
  -0.0007029  -0.0007029  -0.0006267  -0.0006267  -0.0006267  -0.0006267
   0.0022747   0.0022747   0.0022747   0.0022747  -0.0006701  -0.0006701
  -0.0006701  -0.0006701   0.0175532   0.0175532   0.0175532   0.0175532
   0.0012059   0.0012059   0.0012059   0.0012059   0.0001001   0.0001001
   0.0001001   0.0001001   0.0308931   0.0308931   0.0308931   0.0308931
  -0.0005501  -0.0005501  -0.0005501  -0.0005501   0.0025024   0.0025024
   0.0025024   0.0025024  -0.0010731  -0.0010731  -0.0010731  -0.0010731
   0.1844168   0.1844168   0.1844168   0.1844168   0.1842675   0.1842675
   0.1842675   0.1842675   0.0975034   0.0975034
 TTTTTTTTTTTTTTTTTTTTTTTTTTTTTT MOQGAD      TELAPSE     2001.63 TCPU     2000.78
 TTTTTTTTTTTTTTTTTTTTTTTTTTTTTT SHELLXN     TELAPSE     2011.92 TCPU     2011.07
 TTTTTTTTTTTTTTTTTTTTTTTTTTTTTT MONMO3      TELAPSE     2012.39 TCPU     2011.55
 NUMERICALLY INTEGRATED DENSITY    136.0000236786    134.0000234459
 TTTTTTTTTTTTTTTTTTTTTTTTTTTTTT NUMDFT      TELAPSE     2014.35 TCPU     2013.50
 CYC  19 ETOT(AU) -4.659141096931E+03 DETOT -8.09E-03 tst  6.09E-07 PX  2.27E-03
 TTTTTTTTTTTTTTTTTTTTTTTTTTTTTT DIIS        TELAPSE     2014.90 TCPU     2014.05
 DIIS TEST: 0.16545E+02 AT SCF   CYCLE  19 - DIIS ACTIVE - HISTORY:    19 CYCLES
 TTTTTTTTTTTTTTTTTTTTTTTTTTTTTT FDIK        TELAPSE     2079.07 TCPU     2078.20

    ALPHA      ELECTRONS
 INSULATING STATE
 TOP OF VALENCE BANDS -    BAND    136; K   36; EIG -2.0389822E-01 AU
 TOP OF VALENCE BANDS -    BAND    136; K    1; EIG -2.0949106E-01 AU
 BOTTOM OF VIRTUAL BANDS - BAND    137; K    1; EIG -9.4325924E-02 AU
 INDIRECT ENERGY BAND GAP:   2.9816 eV

    BETA       ELECTRONS
 INSULATING STATE
 TOP OF VALENCE BANDS -    BAND    134; K  312; EIG -2.0369399E-01 AU
 TOP OF VALENCE BANDS -    BAND    134; K    1; EIG -2.0819364E-01 AU
 BOTTOM OF VIRTUAL BANDS - BAND    135; K    1; EIG -1.9720162E-01 AU
 INDIRECT ENERGY BAND GAP:   0.1767 eV
 TTTTTTTTTTTTTTTTTTTTTTTTTTTTTT PDIG        TELAPSE     2082.31 TCPU     2081.44
 CHARGE NORMALIZATION FACTOR   1.00000000
 TOTAL ATOMIC CHARGES:
   6.1457273   6.1457273   6.1457273   6.1457273   0.9245382   0.9245382
   0.9245382   0.9245382   0.8761818   0.8761818   0.8761818   0.8761818
   0.9649186   0.9649186   0.9649186   0.9649186   5.5950357   5.5950357
   5.5950357   5.5950357   6.2756005   6.2756005   6.2756005   6.2756005
   0.9240156   0.9240156   0.9240156   0.9240156   5.5958174   5.5958174
   5.5958174   5.5958174   6.1482483   6.1482483   6.1482483   6.1482483
   0.9125858   0.9125858   0.9125858   0.9125858   0.9117567   0.9117567
   0.9117567   0.9117567   0.8944843   0.8944843   0.8944843   0.8944843
   8.6161280   8.6161280   8.6161280   8.6161280   8.6111304   8.6111304
   8.6111304   8.6111304  28.2076630  28.2076630
 SUMMED SPIN DENSITY           2.00000000
 TOTAL ATOMIC SPINS  :
   0.0331106   0.0331106   0.0331106   0.0331106  -0.0011407  -0.0011407
  -0.0011407  -0.0011407  -0.0010206  -0.0010206  -0.0010206  -0.0010206
   0.0018249   0.0018249   0.0018249   0.0018249  -0.0031908  -0.0031908
  -0.0031908  -0.0031908   0.0118007   0.0118007   0.0118007   0.0118007
   0.0036994   0.0036994   0.0036994   0.0036994  -0.0036867  -0.0036867
  -0.0036867  -0.0036867   0.0339655   0.0339655   0.0339655   0.0339655
  -0.0011619  -0.0011619  -0.0011619  -0.0011619   0.0020444   0.0020444
   0.0020444   0.0020444  -0.0016444  -0.0016444  -0.0016444  -0.0016444
   0.1880416   0.1880416   0.1880416   0.1880416   0.1890712   0.1890712
   0.1890712   0.1890712   0.0965737   0.0965737
 TTTTTTTTTTTTTTTTTTTTTTTTTTTTTT MOQGAD      TELAPSE     2082.33 TCPU     2081.46
 TTTTTTTTTTTTTTTTTTTTTTTTTTTTTT SHELLXN     TELAPSE     2092.57 TCPU     2091.70
 TTTTTTTTTTTTTTTTTTTTTTTTTTTTTT MONMO3      TELAPSE     2093.05 TCPU     2092.18
 NUMERICALLY INTEGRATED DENSITY    136.0000239054    134.0000233964
 TTTTTTTTTTTTTTTTTTTTTTTTTTTTTT NUMDFT      TELAPSE     2095.03 TCPU     2094.16
 CYC  20 ETOT(AU) -4.659139568897E+03 DETOT  1.53E-03 tst  2.23E-06 PX  3.65E-03
 TTTTTTTTTTTTTTTTTTTTTTTTTTTTTT DIIS        TELAPSE     2095.59 TCPU     2094.72
 DIIS TEST: 0.16559E+02 AT SCF   CYCLE  20 - DIIS ACTIVE - HISTORY:    20 CYCLES
 TTTTTTTTTTTTTTTTTTTTTTTTTTTTTT FDIK        TELAPSE     2168.18 TCPU     2167.31

    ALPHA      ELECTRONS
 INSULATING STATE
 TOP OF VALENCE BANDS -    BAND    136; K   36; EIG -2.0412838E-01 AU
 TOP OF VALENCE BANDS -    BAND    136; K    1; EIG -2.0973447E-01 AU
 BOTTOM OF VIRTUAL BANDS - BAND    137; K    1; EIG -9.4530844E-02 AU
 INDIRECT ENERGY BAND GAP:   2.9823 eV

    BETA       ELECTRONS
 INSULATING STATE
 TOP OF VALENCE BANDS -    BAND    134; K  312; EIG -2.0391049E-01 AU
 TOP OF VALENCE BANDS -    BAND    134; K    1; EIG -2.0839857E-01 AU
 BOTTOM OF VIRTUAL BANDS - BAND    135; K    1; EIG -1.9751700E-01 AU
 INDIRECT ENERGY BAND GAP:   0.1740 eV
 TTTTTTTTTTTTTTTTTTTTTTTTTTTTTT PDIG        TELAPSE     2171.42 TCPU     2170.55
 CHARGE NORMALIZATION FACTOR   1.00000000
 TOTAL ATOMIC CHARGES:
   6.1505195   6.1505195   6.1505195   6.1505195   0.9228772   0.9228772
   0.9228772   0.9228772   0.8753020   0.8753020   0.8753020   0.8753020
   0.9633771   0.9633771   0.9633771   0.9633771   5.5934715   5.5934715
   5.5934715   5.5934715   6.2766693   6.2766693   6.2766693   6.2766693
   0.9231703   0.9231703   0.9231703   0.9231703   5.5979738   5.5979738
   5.5979738   5.5979738   6.1451300   6.1451300   6.1451300   6.1451300
   0.9123468   0.9123468   0.9123468   0.9123468   0.9118861   0.9118861
   0.9118861   0.9118861   0.8956281   0.8956281   0.8956281   0.8956281
   8.6154530   8.6154530   8.6154530   8.6154530   8.6122444   8.6122444
   8.6122444   8.6122444  28.2079017  28.2079017
 SUMMED SPIN DENSITY           2.00000000
 TOTAL ATOMIC SPINS  :
   0.0325055   0.0325055   0.0325055   0.0325055  -0.0009875  -0.0009875
  -0.0009875  -0.0009875  -0.0008940  -0.0008940  -0.0008940  -0.0008940
   0.0019385   0.0019385   0.0019385   0.0019385  -0.0023217  -0.0023217
  -0.0023217  -0.0023217   0.0138734   0.0138734   0.0138734   0.0138734
   0.0028550   0.0028550   0.0028550   0.0028550  -0.0021688  -0.0021688
  -0.0021688  -0.0021688   0.0329526   0.0329526   0.0329526   0.0329526
  -0.0009305  -0.0009305  -0.0009305  -0.0009305   0.0022521   0.0022521
   0.0022521   0.0022521  -0.0014289  -0.0014289  -0.0014289  -0.0014289
   0.1866175   0.1866175   0.1866175   0.1866175   0.1873958   0.1873958
   0.1873958   0.1873958   0.0966822   0.0966822
 TTTTTTTTTTTTTTTTTTTTTTTTTTTTTT MOQGAD      TELAPSE     2171.44 TCPU     2170.57
 TTTTTTTTTTTTTTTTTTTTTTTTTTTTTT SHELLXN     TELAPSE     2181.68 TCPU     2180.81
 TTTTTTTTTTTTTTTTTTTTTTTTTTTTTT MONMO3      TELAPSE     2182.15 TCPU     2181.28
 NUMERICALLY INTEGRATED DENSITY    136.0000238703    134.0000234571
 TTTTTTTTTTTTTTTTTTTTTTTTTTTTTT NUMDFT      TELAPSE     2184.11 TCPU     2183.24
 CYC  21 ETOT(AU) -4.659138897858E+03 DETOT  6.71E-04 tst  1.94E-07 PX  1.02E-03
 TTTTTTTTTTTTTTTTTTTTTTTTTTTTTT DIIS        TELAPSE     2184.66 TCPU     2183.79
 DIIS TEST: 0.16567E+02 AT SCF   CYCLE  21 - DIIS ACTIVE - HISTORY:    21 CYCLES
 TTTTTTTTTTTTTTTTTTTTTTTTTTTTTT FDIK        TELAPSE     2251.82 TCPU     2250.92

    ALPHA      ELECTRONS
 INSULATING STATE
 TOP OF VALENCE BANDS -    BAND    136; K   36; EIG -2.0389038E-01 AU
 TOP OF VALENCE BANDS -    BAND    136; K    1; EIG -2.0954089E-01 AU
 BOTTOM OF VIRTUAL BANDS - BAND    137; K    1; EIG -9.4403079E-02 AU
 INDIRECT ENERGY BAND GAP:   2.9793 eV

    BETA       ELECTRONS
 INSULATING STATE
 TOP OF VALENCE BANDS -    BAND    134; K  312; EIG -2.0367801E-01 AU
 TOP OF VALENCE BANDS -    BAND    134; K    1; EIG -2.0816890E-01 AU
 BOTTOM OF VIRTUAL BANDS - BAND    135; K    1; EIG -1.9747979E-01 AU
 INDIRECT ENERGY BAND GAP:   0.1687 eV
 TTTTTTTTTTTTTTTTTTTTTTTTTTTTTT PDIG        TELAPSE     2255.06 TCPU     2254.16
 CHARGE NORMALIZATION FACTOR   1.00000000
 TOTAL ATOMIC CHARGES:
   6.1465927   6.1465927   6.1465927   6.1465927   0.9234864   0.9234864
   0.9234864   0.9234864   0.8756285   0.8756285   0.8756285   0.8756285
   0.9657711   0.9657711   0.9657711   0.9657711   5.5939248   5.5939248
   5.5939248   5.5939248   6.2753472   6.2753472   6.2753472   6.2753472
   0.9245583   0.9245583   0.9245583   0.9245583   5.5968185   5.5968185
   5.5968185   5.5968185   6.1480214   6.1480214   6.1480214   6.1480214
   0.9113957   0.9113957   0.9113957   0.9113957   0.9120397   0.9120397
   0.9120397   0.9120397   0.8949441   0.8949441   0.8949441   0.8949441
   8.6133820   8.6133820   8.6133820   8.6133820   8.6134662   8.6134662
   8.6134662   8.6134662  28.2092469  28.2092469
 SUMMED SPIN DENSITY           2.00000000
 TOTAL ATOMIC SPINS  :
   0.0315070   0.0315070   0.0315070   0.0315070  -0.0007124  -0.0007124
  -0.0007124  -0.0007124  -0.0006376  -0.0006376  -0.0006376  -0.0006376
   0.0021933   0.0021933   0.0021933   0.0021933  -0.0005682  -0.0005682
  -0.0005682  -0.0005682   0.0169165   0.0169165   0.0169165   0.0169165
   0.0014880   0.0014880   0.0014880   0.0014880   0.0002733   0.0002733
   0.0002733   0.0002733   0.0311143   0.0311143   0.0311143   0.0311143
  -0.0005211  -0.0005211  -0.0005211  -0.0005211   0.0025810   0.0025810
   0.0025810   0.0025810  -0.0010505  -0.0010505  -0.0010505  -0.0010505
   0.1846329   0.1846329   0.1846329   0.1846329   0.1845703   0.1845703
   0.1845703   0.1845703   0.0964263   0.0964263
 TTTTTTTTTTTTTTTTTTTTTTTTTTTTTT MOQGAD      TELAPSE     2255.08 TCPU     2254.18
 TTTTTTTTTTTTTTTTTTTTTTTTTTTTTT SHELLXN     TELAPSE     2265.32 TCPU     2264.42
 TTTTTTTTTTTTTTTTTTTTTTTTTTTTTT MONMO3      TELAPSE     2265.79 TCPU     2264.89
 NUMERICALLY INTEGRATED DENSITY    136.0000238107    134.0000235556
 TTTTTTTTTTTTTTTTTTTTTTTTTTTTTT NUMDFT      TELAPSE     2267.74 TCPU     2266.84
 CYC  22 ETOT(AU) -4.659134943057E+03 DETOT  3.95E-03 tst  4.82E-07 PX  9.32E-04
 TTTTTTTTTTTTTTTTTTTTTTTTTTTTTT DIIS        TELAPSE     2268.29 TCPU     2267.39
 DIIS TEST: 0.16627E+02 AT SCF   CYCLE  22 - DIIS ACTIVE - HISTORY:    22 CYCLES
 TTTTTTTTTTTTTTTTTTTTTTTTTTTTTT FDIK        TELAPSE     2344.55 TCPU     2343.65

    ALPHA      ELECTRONS
 INSULATING STATE
 TOP OF VALENCE BANDS -    BAND    136; K   36; EIG -2.0325744E-01 AU
 TOP OF VALENCE BANDS -    BAND    136; K    1; EIG -2.0884747E-01 AU
 BOTTOM OF VIRTUAL BANDS - BAND    137; K    1; EIG -9.3541399E-02 AU
 INDIRECT ENERGY BAND GAP:   2.9855 eV

    BETA       ELECTRONS
 INSULATING STATE
 TOP OF VALENCE BANDS -    BAND    134; K  312; EIG -2.0287841E-01 AU
 TOP OF VALENCE BANDS -    BAND    134; K    1; EIG -2.0738349E-01 AU
 BOTTOM OF VIRTUAL BANDS - BAND    135; K    1; EIG -1.9665200E-01 AU
 INDIRECT ENERGY BAND GAP:   0.1694 eV
 TTTTTTTTTTTTTTTTTTTTTTTTTTTTTT PDIG        TELAPSE     2347.80 TCPU     2346.89
 CHARGE NORMALIZATION FACTOR   1.00000000
 TOTAL ATOMIC CHARGES:
   6.1417572   6.1417572   6.1417572   6.1417572   0.9227698   0.9227698
   0.9227698   0.9227698   0.8762795   0.8762795   0.8762795   0.8762795
   0.9693003   0.9693003   0.9693003   0.9693003   5.5926099   5.5926099
   5.5926099   5.5926099   6.2707746   6.2707746   6.2707746   6.2707746
   0.9290514   0.9290514   0.9290514   0.9290514   5.5935758   5.5935758
   5.5935758   5.5935758   6.1495181   6.1495181   6.1495181   6.1495181
   0.9088273   0.9088273   0.9088273   0.9088273   0.9118801   0.9118801
   0.9118801   0.9118801   0.8974566   0.8974566   0.8974566   0.8974566
   8.6181305   8.6181305   8.6181305   8.6181305   8.6126256   8.6126256
   8.6126256   8.6126256  28.2108865  28.2108865
 SUMMED SPIN DENSITY           2.00000000
 TOTAL ATOMIC SPINS  :
   0.0340920   0.0340920   0.0340920   0.0340920  -0.0013022  -0.0013022
  -0.0013022  -0.0013022  -0.0012723  -0.0012723  -0.0012723  -0.0012723
   0.0016556   0.0016556   0.0016556   0.0016556  -0.0049350  -0.0049350
  -0.0049350  -0.0049350   0.0141234   0.0141234   0.0141234   0.0141234
   0.0036311   0.0036311   0.0036311   0.0036311  -0.0048585  -0.0048585
  -0.0048585  -0.0048585   0.0350018   0.0350018   0.0350018   0.0350018
  -0.0015084  -0.0015084  -0.0015084  -0.0015084   0.0016930   0.0016930
   0.0016930   0.0016930  -0.0019303  -0.0019303  -0.0019303  -0.0019303
   0.1888051   0.1888051   0.1888051   0.1888051   0.1890321   0.1890321
   0.1890321   0.1890321   0.0955451   0.0955451
 TTTTTTTTTTTTTTTTTTTTTTTTTTTTTT MOQGAD      TELAPSE     2347.81 TCPU     2346.91
 TTTTTTTTTTTTTTTTTTTTTTTTTTTTTT SHELLXN     TELAPSE     2358.06 TCPU     2357.16
 TTTTTTTTTTTTTTTTTTTTTTTTTTTTTT MONMO3      TELAPSE     2358.53 TCPU     2357.63
 NUMERICALLY INTEGRATED DENSITY    136.0000240037    134.0000234486
 TTTTTTTTTTTTTTTTTTTTTTTTTTTTTT NUMDFT      TELAPSE     2360.50 TCPU     2359.60
 CYC  23 ETOT(AU) -4.659134649578E+03 DETOT  2.93E-04 tst  2.25E-06 PX  2.14E-03
 TTTTTTTTTTTTTTTTTTTTTTTTTTTTTT DIIS        TELAPSE     2361.06 TCPU     2360.16
 DIIS TEST: 0.16591E+02 AT SCF   CYCLE  23 - DIIS ACTIVE - HISTORY:    23 CYCLES
 TTTTTTTTTTTTTTTTTTTTTTTTTTTTTT FDIK        TELAPSE     2441.58 TCPU     2440.65

    ALPHA      ELECTRONS
 INSULATING STATE
 TOP OF VALENCE BANDS -    BAND    136; K   36; EIG -2.0433400E-01 AU
 TOP OF VALENCE BANDS -    BAND    136; K    1; EIG -2.0979803E-01 AU
 BOTTOM OF VIRTUAL BANDS - BAND    137; K    1; EIG -9.3982872E-02 AU
 INDIRECT ENERGY BAND GAP:   3.0028 eV

    BETA       ELECTRONS
 INSULATING STATE
 TOP OF VALENCE BANDS -    BAND    134; K  312; EIG -2.0317135E-01 AU
 TOP OF VALENCE BANDS -    BAND    134; K    1; EIG -2.0770393E-01 AU
 BOTTOM OF VIRTUAL BANDS - BAND    135; K    1; EIG -1.9723600E-01 AU
 INDIRECT ENERGY BAND GAP:   0.1615 eV
 TTTTTTTTTTTTTTTTTTTTTTTTTTTTTT PDIG        TELAPSE     2444.82 TCPU     2443.89
 CHARGE NORMALIZATION FACTOR   1.00000000
 TOTAL ATOMIC CHARGES:
   6.1443482   6.1443482   6.1443482   6.1443482   0.9243308   0.9243308
   0.9243308   0.9243308   0.8766606   0.8766606   0.8766606   0.8766606
   0.9659778   0.9659778   0.9659778   0.9659778   5.5991492   5.5991492
   5.5991492   5.5991492   6.2697153   6.2697153   6.2697153   6.2697153
   0.9227069   0.9227069   0.9227069   0.9227069   5.5949348   5.5949348
   5.5949348   5.5949348   6.1497654   6.1497654   6.1497654   6.1497654
   0.9105020   0.9105020   0.9105020   0.9105020   0.9141600   0.9141600
   0.9141600   0.9141600   0.8917149   0.8917149   0.8917149   0.8917149
   8.6185625   8.6185625   8.6185625   8.6185625   8.6140053   8.6140053
   8.6140053   8.6140053  28.2069324  28.2069324
 SUMMED SPIN DENSITY           2.00000000
 TOTAL ATOMIC SPINS  :
   0.0404120   0.0404120   0.0404120   0.0404120  -0.0026981  -0.0026981
  -0.0026981  -0.0026981  -0.0030040  -0.0030040  -0.0030040  -0.0030040
   0.0002444   0.0002444   0.0002444   0.0002444  -0.0175725  -0.0175725
  -0.0175725  -0.0175725   0.0167975   0.0167975   0.0167975   0.0167975
   0.0057581   0.0057581   0.0057581   0.0057581  -0.0159063  -0.0159063
  -0.0159063  -0.0159063   0.0439116   0.0439116   0.0439116   0.0439116
  -0.0039455  -0.0039455  -0.0039455  -0.0039455  -0.0005453  -0.0005453
  -0.0005453  -0.0005453  -0.0041255  -0.0041255  -0.0041255  -0.0041255
   0.1956240   0.1956240   0.1956240   0.1956240   0.1964945   0.1964945
   0.1964945   0.1964945   0.0971099   0.0971099
 TTTTTTTTTTTTTTTTTTTTTTTTTTTTTT MOQGAD      TELAPSE     2444.83 TCPU     2443.91
 TTTTTTTTTTTTTTTTTTTTTTTTTTTTTT SHELLXN     TELAPSE     2455.07 TCPU     2454.15
 TTTTTTTTTTTTTTTTTTTTTTTTTTTTTT MONMO3      TELAPSE     2455.54 TCPU     2454.62
 NUMERICALLY INTEGRATED DENSITY    136.0000243208    134.0000233020
 TTTTTTTTTTTTTTTTTTTTTTTTTTTTTT NUMDFT      TELAPSE     2457.52 TCPU     2456.59
 CYC  24 ETOT(AU) -4.659144057535E+03 DETOT -9.41E-03 tst  3.46E-06 PX  3.19E-03
 TTTTTTTTTTTTTTTTTTTTTTTTTTTTTT DIIS        TELAPSE     2458.07 TCPU     2457.14
 DIIS TEST: 0.16466E+02 AT SCF   CYCLE  24 - DIIS ACTIVE - HISTORY:    24 CYCLES
 TTTTTTTTTTTTTTTTTTTTTTTTTTTTTT FDIK        TELAPSE     2537.27 TCPU     2536.35

    ALPHA      ELECTRONS
 INSULATING STATE
 TOP OF VALENCE BANDS -    BAND    136; K   36; EIG -2.0451264E-01 AU
 TOP OF VALENCE BANDS -    BAND    136; K    1; EIG -2.0996618E-01 AU
 BOTTOM OF VIRTUAL BANDS - BAND    137; K    1; EIG -9.3649834E-02 AU
 INDIRECT ENERGY BAND GAP:   3.0167 eV

    BETA       ELECTRONS
 INSULATING STATE
 TOP OF VALENCE BANDS -    BAND    134; K  312; EIG -2.0299136E-01 AU
 TOP OF VALENCE BANDS -    BAND    134; K    1; EIG -2.0754384E-01 AU
 BOTTOM OF VIRTUAL BANDS - BAND    135; K    1; EIG -1.9709623E-01 AU
 INDIRECT ENERGY BAND GAP:   0.1604 eV
 TTTTTTTTTTTTTTTTTTTTTTTTTTTTTT PDIG        TELAPSE     2540.52 TCPU     2539.59
 CHARGE NORMALIZATION FACTOR   1.00000000
 TOTAL ATOMIC CHARGES:
   6.1445779   6.1445779   6.1445779   6.1445779   0.9241399   0.9241399
   0.9241399   0.9241399   0.8761825   0.8761825   0.8761825   0.8761825
   0.9665377   0.9665377   0.9665377   0.9665377   5.5978352   5.5978352
   5.5978352   5.5978352   6.2709505   6.2709505   6.2709505   6.2709505
   0.9230784   0.9230784   0.9230784   0.9230784   5.5952435   5.5952435
   5.5952435   5.5952435   6.1501538   6.1501538   6.1501538   6.1501538
   0.9105385   0.9105385   0.9105385   0.9105385   0.9137123   0.9137123
   0.9137123   0.9137123   0.8920993   0.8920993   0.8920993   0.8920993
   8.6173356   8.6173356   8.6173356   8.6173356   8.6142434   8.6142434
   8.6142434   8.6142434  28.2067429  28.2067429
 SUMMED SPIN DENSITY           2.00000000
 TOTAL ATOMIC SPINS  :
   0.0428320   0.0428320   0.0428320   0.0428320  -0.0031815  -0.0031815
  -0.0031815  -0.0031815  -0.0036511  -0.0036511  -0.0036511  -0.0036511
  -0.0002307  -0.0002307  -0.0002307  -0.0002307  -0.0225597  -0.0225597
  -0.0225597  -0.0225597   0.0201890   0.0201890   0.0201890   0.0201890
   0.0057482   0.0057482   0.0057482   0.0057482  -0.0198692  -0.0198692
  -0.0198692  -0.0198692   0.0469208   0.0469208   0.0469208   0.0469208
  -0.0048167  -0.0048167  -0.0048167  -0.0048167  -0.0013590  -0.0013590
  -0.0013590  -0.0013590  -0.0049028  -0.0049028  -0.0049028  -0.0049028
   0.1980069   0.1980069   0.1980069   0.1980069   0.1981440   0.1981440
   0.1981440   0.1981440   0.0974592   0.0974592
 TTTTTTTTTTTTTTTTTTTTTTTTTTTTTT MOQGAD      TELAPSE     2540.53 TCPU     2539.61
 TTTTTTTTTTTTTTTTTTTTTTTTTTTTTT SHELLXN     TELAPSE     2550.77 TCPU     2549.84
 TTTTTTTTTTTTTTTTTTTTTTTTTTTTTT MONMO3      TELAPSE     2551.25 TCPU     2550.32
 NUMERICALLY INTEGRATED DENSITY    136.0000243360    134.0000232230
 TTTTTTTTTTTTTTTTTTTTTTTTTTTTTT NUMDFT      TELAPSE     2553.23 TCPU     2552.30
 CYC  25 ETOT(AU) -4.659144986977E+03 DETOT -9.29E-04 tst  4.04E-07 PX  7.04E-04
 TTTTTTTTTTTTTTTTTTTTTTTTTTTTTT DIIS        TELAPSE     2553.83 TCPU     2552.90
 DIIS TEST: 0.16455E+02 AT SCF   CYCLE  25 - DIIS ACTIVE - HISTORY:    25 CYCLES
 TTTTTTTTTTTTTTTTTTTTTTTTTTTTTT FDIK        TELAPSE     2625.54 TCPU     2624.61

    ALPHA      ELECTRONS
 INSULATING STATE
 TOP OF VALENCE BANDS -    BAND    136; K   36; EIG -2.0559769E-01 AU
 TOP OF VALENCE BANDS -    BAND    136; K    1; EIG -2.1100624E-01 AU
 BOTTOM OF VIRTUAL BANDS - BAND    137; K    1; EIG -9.2493050E-02 AU
 INDIRECT ENERGY BAND GAP:   3.0777 eV

    BETA       ELECTRONS
 INSULATING STATE
 TOP OF VALENCE BANDS -    BAND    134; K  312; EIG -2.0180722E-01 AU
 TOP OF VALENCE BANDS -    BAND    134; K    1; EIG -2.0639924E-01 AU
 BOTTOM OF VIRTUAL BANDS - BAND    135; K    1; EIG -1.9676969E-01 AU
 INDIRECT ENERGY BAND GAP:   0.1371 eV
 TTTTTTTTTTTTTTTTTTTTTTTTTTTTTT PDIG        TELAPSE     2628.77 TCPU     2627.85
 CHARGE NORMALIZATION FACTOR   1.00000000
 TOTAL ATOMIC CHARGES:
   6.1435346   6.1435346   6.1435346   6.1435346   0.9250197   0.9250197
   0.9250197   0.9250197   0.8796627   0.8796627   0.8796627   0.8796627
   0.9635401   0.9635401   0.9635401   0.9635401   5.6020423   5.6020423
   5.6020423   5.6020423   6.2674212   6.2674212   6.2674212   6.2674212
   0.9233155   0.9233155   0.9233155   0.9233155   5.5949247   5.5949247
   5.5949247   5.5949247   6.1485390   6.1485390   6.1485390   6.1485390
   0.9094651   0.9094651   0.9094651   0.9094651   0.9156127   0.9156127
   0.9156127   0.9156127   0.8924313   0.8924313   0.8924313   0.8924313
   8.6142052   8.6142052   8.6142052   8.6142052   8.6186421   8.6186421
   8.6186421   8.6186421  28.2032879  28.2032879
 SUMMED SPIN DENSITY           2.00000000
 TOTAL ATOMIC SPINS  :
   0.0544380   0.0544380   0.0544380   0.0544380  -0.0054345  -0.0054345
  -0.0054345  -0.0054345  -0.0066900  -0.0066900  -0.0066900  -0.0066900
  -0.0025001  -0.0025001  -0.0025001  -0.0025001  -0.0483238  -0.0483238
  -0.0483238  -0.0483238   0.0481619   0.0481619   0.0481619   0.0481619
   0.0020138   0.0020138   0.0020138   0.0020138  -0.0396258  -0.0396258
  -0.0396258  -0.0396258   0.0605131   0.0605131   0.0605131   0.0605131
  -0.0087487  -0.0087487  -0.0087487  -0.0087487  -0.0048808  -0.0048808
  -0.0048808  -0.0048808  -0.0083132  -0.0083132  -0.0083132  -0.0083132
   0.2047416   0.2047416   0.2047416   0.2047416   0.2049603   0.2049603
   0.2049603   0.2049603   0.0993760   0.0993760
 TTTTTTTTTTTTTTTTTTTTTTTTTTTTTT MOQGAD      TELAPSE     2628.79 TCPU     2627.86
 TTTTTTTTTTTTTTTTTTTTTTTTTTTTTT SHELLXN     TELAPSE     2639.03 TCPU     2638.10
 TTTTTTTTTTTTTTTTTTTTTTTTTTTTTT MONMO3      TELAPSE     2639.50 TCPU     2638.57
 NUMERICALLY INTEGRATED DENSITY    136.0000244837    134.0000231571
 TTTTTTTTTTTTTTTTTTTTTTTTTTTTTT NUMDFT      TELAPSE     2641.46 TCPU     2640.53
 CYC  26 ETOT(AU) -4.659153724352E+03 DETOT -8.74E-03 tst  8.53E-06 PX  3.59E-03
 TTTTTTTTTTTTTTTTTTTTTTTTTTTTTT DIIS        TELAPSE     2642.01 TCPU     2641.08
 DIIS TEST: 0.16321E+02 AT SCF   CYCLE  26 - DIIS ACTIVE - HISTORY:    26 CYCLES
 TTTTTTTTTTTTTTTTTTTTTTTTTTTTTT FDIK        TELAPSE     2732.35 TCPU     2731.42

    ALPHA      ELECTRONS
 INSULATING STATE
 TOP OF VALENCE BANDS -    BAND    136; K   36; EIG -2.0556121E-01 AU
 TOP OF VALENCE BANDS -    BAND    136; K    1; EIG -2.1096809E-01 AU
 BOTTOM OF VIRTUAL BANDS - BAND    137; K    1; EIG -9.2592463E-02 AU
 INDIRECT ENERGY BAND GAP:   3.0740 eV

    BETA       ELECTRONS
 INSULATING STATE
 TOP OF VALENCE BANDS -    BAND    134; K  312; EIG -2.0190892E-01 AU
 TOP OF VALENCE BANDS -    BAND    134; K    1; EIG -2.0649905E-01 AU
 BOTTOM OF VIRTUAL BANDS - BAND    135; K    1; EIG -1.9681513E-01 AU
 INDIRECT ENERGY BAND GAP:   0.1386 eV
 TTTTTTTTTTTTTTTTTTTTTTTTTTTTTT PDIG        TELAPSE     2735.60 TCPU     2734.67
 CHARGE NORMALIZATION FACTOR   1.00000000
 TOTAL ATOMIC CHARGES:
   6.1434888   6.1434888   6.1434888   6.1434888   0.9250304   0.9250304
   0.9250304   0.9250304   0.8797863   0.8797863   0.8797863   0.8797863
   0.9633792   0.9633792   0.9633792   0.9633792   5.6022071   5.6022071
   5.6022071   5.6022071   6.2674383   6.2674383   6.2674383   6.2674383
   0.9234423   0.9234423   0.9234423   0.9234423   5.5946660   5.5946660
   5.5946660   5.5946660   6.1484543   6.1484543   6.1484543   6.1484543
   0.9093343   0.9093343   0.9093343   0.9093343   0.9157363   0.9157363
   0.9157363   0.9157363   0.8924154   0.8924154   0.8924154   0.8924154
   8.6144028   8.6144028   8.6144028   8.6144028   8.6185493   8.6185493
   8.6185493   8.6185493  28.2033380  28.2033380
 SUMMED SPIN DENSITY           2.00000000
 TOTAL ATOMIC SPINS  :
   0.0539167   0.0539167   0.0539167   0.0539167  -0.0053419  -0.0053419
  -0.0053419  -0.0053419  -0.0065704  -0.0065704  -0.0065704  -0.0065704
  -0.0024101  -0.0024101  -0.0024101  -0.0024101  -0.0470438  -0.0470438
  -0.0470438  -0.0470438   0.0460653   0.0460653   0.0460653   0.0460653
   0.0024321   0.0024321   0.0024321   0.0024321  -0.0385214  -0.0385214
  -0.0385214  -0.0385214   0.0600243   0.0600243   0.0600243   0.0600243
  -0.0086221  -0.0086221  -0.0086221  -0.0086221  -0.0047702  -0.0047702
  -0.0047702  -0.0047702  -0.0082092  -0.0082092  -0.0082092  -0.0082092
   0.2045385   0.2045385   0.2045385   0.2045385   0.2048460   0.2048460
   0.2048460   0.2048460   0.0993321   0.0993321
 TTTTTTTTTTTTTTTTTTTTTTTTTTTTTT MOQGAD      TELAPSE     2735.61 TCPU     2734.68
 TTTTTTTTTTTTTTTTTTTTTTTTTTTTTT SHELLXN     TELAPSE     2745.85 TCPU     2744.92
 TTTTTTTTTTTTTTTTTTTTTTTTTTTTTT MONMO3      TELAPSE     2746.33 TCPU     2745.40
 NUMERICALLY INTEGRATED DENSITY    136.0000244906    134.0000231555
 TTTTTTTTTTTTTTTTTTTTTTTTTTTTTT NUMDFT      TELAPSE     2748.28 TCPU     2747.35
 CYC  27 ETOT(AU) -4.659153168906E+03 DETOT  5.55E-04 tst  4.10E-08 PX  2.72E-04
 TTTTTTTTTTTTTTTTTTTTTTTTTTTTTT DIIS        TELAPSE     2748.83 TCPU     2747.90
 DIIS TEST: 0.16330E+02 AT SCF   CYCLE  27 - DIIS ACTIVE - HISTORY:    27 CYCLES
 TTTTTTTTTTTTTTTTTTTTTTTTTTTTTT FDIK        TELAPSE     2828.28 TCPU     2827.32

    ALPHA      ELECTRONS
 INSULATING STATE
 TOP OF VALENCE BANDS -    BAND    136; K   36; EIG -2.0555245E-01 AU
 TOP OF VALENCE BANDS -    BAND    136; K    1; EIG -2.1095809E-01 AU
 BOTTOM OF VIRTUAL BANDS - BAND    137; K    1; EIG -9.2609628E-02 AU
 INDIRECT ENERGY BAND GAP:   3.0733 eV

    BETA       ELECTRONS
 INSULATING STATE
 TOP OF VALENCE BANDS -    BAND    134; K  312; EIG -2.0192326E-01 AU
 TOP OF VALENCE BANDS -    BAND    134; K    1; EIG -2.0651238E-01 AU
 BOTTOM OF VIRTUAL BANDS - BAND    135; K    1; EIG -1.9682415E-01 AU
 INDIRECT ENERGY BAND GAP:   0.1388 eV
 TTTTTTTTTTTTTTTTTTTTTTTTTTTTTT PDIG        TELAPSE     2831.52 TCPU     2830.56
 CHARGE NORMALIZATION FACTOR   1.00000000
 TOTAL ATOMIC CHARGES:
   6.1435169   6.1435169   6.1435169   6.1435169   0.9250231   0.9250231
   0.9250231   0.9250231   0.8797950   0.8797950   0.8797950   0.8797950
   0.9633571   0.9633571   0.9633571   0.9633571   5.6022062   5.6022062
   5.6022062   5.6022062   6.2673855   6.2673855   6.2673855   6.2673855
   0.9234119   0.9234119   0.9234119   0.9234119   5.5946870   5.5946870
   5.5946870   5.5946870   6.1484544   6.1484544   6.1484544   6.1484544
   0.9093572   0.9093572   0.9093572   0.9093572   0.9157015   0.9157015
   0.9157015   0.9157015   0.8924370   0.8924370   0.8924370   0.8924370
   8.6144666   8.6144666   8.6144666   8.6144666   8.6185536   8.6185536
   8.6185536   8.6185536  28.2032940  28.2032940
 SUMMED SPIN DENSITY           2.00000000
 TOTAL ATOMIC SPINS  :
   0.0538615   0.0538615   0.0538615   0.0538615  -0.0053315  -0.0053315
  -0.0053315  -0.0053315  -0.0065608  -0.0065608  -0.0065608  -0.0065608
  -0.0024006  -0.0024006  -0.0024006  -0.0024006  -0.0468761  -0.0468761
  -0.0468761  -0.0468761   0.0457217   0.0457217   0.0457217   0.0457217
   0.0025234   0.0025234   0.0025234   0.0025234  -0.0383262  -0.0383262
  -0.0383262  -0.0383262   0.0599870   0.0599870   0.0599870   0.0599870
  -0.0086159  -0.0086159  -0.0086159  -0.0086159  -0.0047695  -0.0047695
  -0.0047695  -0.0047695  -0.0082057  -0.0082057  -0.0082057  -0.0082057
   0.2044938   0.2044938   0.2044938   0.2044938   0.2048188   0.2048188
   0.2048188   0.2048188   0.0993605   0.0993605
 TTTTTTTTTTTTTTTTTTTTTTTTTTTTTT MOQGAD      TELAPSE     2831.54 TCPU     2830.57
 TTTTTTTTTTTTTTTTTTTTTTTTTTTTTT SHELLXN     TELAPSE     2841.78 TCPU     2840.81
 TTTTTTTTTTTTTTTTTTTTTTTTTTTTTT MONMO3      TELAPSE     2842.25 TCPU     2841.29
 NUMERICALLY INTEGRATED DENSITY    136.0000244932    134.0000231554
 TTTTTTTTTTTTTTTTTTTTTTTTTTTTTT NUMDFT      TELAPSE     2844.22 TCPU     2843.26
 CYC  28 ETOT(AU) -4.659153256506E+03 DETOT -8.76E-05 tst  1.72E-09 PX  5.48E-05
 TTTTTTTTTTTTTTTTTTTTTTTTTTTTTT DIIS        TELAPSE     2844.77 TCPU     2843.81
 DIIS TEST: 0.16328E+02 AT SCF   CYCLE  28 - DIIS ACTIVE - HISTORY:    28 CYCLES
 TTTTTTTTTTTTTTTTTTTTTTTTTTTTTT FDIK        TELAPSE     2923.09 TCPU     2922.13

    ALPHA      ELECTRONS
 INSULATING STATE
 TOP OF VALENCE BANDS -    BAND    136; K   36; EIG -2.0546768E-01 AU
 TOP OF VALENCE BANDS -    BAND    136; K    1; EIG -2.1087625E-01 AU
 BOTTOM OF VIRTUAL BANDS - BAND    137; K    1; EIG -9.2554479E-02 AU
 INDIRECT ENERGY BAND GAP:   3.0725 eV

    BETA       ELECTRONS
 INSULATING STATE
 TOP OF VALENCE BANDS -    BAND    134; K  312; EIG -2.0190561E-01 AU
 TOP OF VALENCE BANDS -    BAND    134; K    1; EIG -2.0649071E-01 AU
 BOTTOM OF VIRTUAL BANDS - BAND    135; K    1; EIG -1.9677338E-01 AU
 INDIRECT ENERGY BAND GAP:   0.1397 eV
 TTTTTTTTTTTTTTTTTTTTTTTTTTTTTT PDIG        TELAPSE     2926.34 TCPU     2925.37
 CHARGE NORMALIZATION FACTOR   1.00000000
 TOTAL ATOMIC CHARGES:
   6.1434615   6.1434615   6.1434615   6.1434615   0.9251443   0.9251443
   0.9251443   0.9251443   0.8794835   0.8794835   0.8794835   0.8794835
   0.9635333   0.9635333   0.9635333   0.9635333   5.6021024   5.6021024
   5.6021024   5.6021024   6.2678789   6.2678789   6.2678789   6.2678789
   0.9236017   0.9236017   0.9236017   0.9236017   5.5943097   5.5943097
   5.5943097   5.5943097   6.1484452   6.1484452   6.1484452   6.1484452
   0.9093344   0.9093344   0.9093344   0.9093344   0.9159935   0.9159935
   0.9159935   0.9159935   0.8921542   0.8921542   0.8921542   0.8921542
   8.6140928   8.6140928   8.6140928   8.6140928   8.6187495   8.6187495
   8.6187495   8.6187495  28.2034303  28.2034303
 SUMMED SPIN DENSITY           2.00000000
 TOTAL ATOMIC SPINS  :
   0.0538841   0.0538841   0.0538841   0.0538841  -0.0053309  -0.0053309
  -0.0053309  -0.0053309  -0.0066073  -0.0066073  -0.0066073  -0.0066073
  -0.0024118  -0.0024118  -0.0024118  -0.0024118  -0.0466614  -0.0466614
  -0.0466614  -0.0466614   0.0449506   0.0449506   0.0449506   0.0449506
   0.0028125   0.0028125   0.0028125   0.0028125  -0.0374227  -0.0374227
  -0.0374227  -0.0374227   0.0602043   0.0602043   0.0602043   0.0602043
  -0.0087243  -0.0087243  -0.0087243  -0.0087243  -0.0049051  -0.0049051
  -0.0049051  -0.0049051  -0.0083141  -0.0083141  -0.0083141  -0.0083141
   0.2040799   0.2040799   0.2040799   0.2040799   0.2046439   0.2046439
   0.2046439   0.2046439   0.0996043   0.0996043
 TTTTTTTTTTTTTTTTTTTTTTTTTTTTTT MOQGAD      TELAPSE     2926.35 TCPU     2925.39
 TTTTTTTTTTTTTTTTTTTTTTTTTTTTTT SHELLXN     TELAPSE     2936.59 TCPU     2935.62
 TTTTTTTTTTTTTTTTTTTTTTTTTTTTTT MONMO3      TELAPSE     2937.06 TCPU     2936.10
 NUMERICALLY INTEGRATED DENSITY    136.0000244816    134.0000231455
 TTTTTTTTTTTTTTTTTTTTTTTTTTTTTT NUMDFT      TELAPSE     2939.02 TCPU     2938.05
 CYC  29 ETOT(AU) -4.659153810507E+03 DETOT -5.54E-04 tst  2.41E-08 PX  4.49E-04
 TTTTTTTTTTTTTTTTTTTTTTTTTTTTTT DIIS        TELAPSE     2939.57 TCPU     2938.60
 DIIS TEST: 0.16319E+02 AT SCF   CYCLE  29 - DIIS ACTIVE - HISTORY:    29 CYCLES
 TTTTTTTTTTTTTTTTTTTTTTTTTTTTTT FDIK        TELAPSE     3017.64 TCPU     3016.65

    ALPHA      ELECTRONS
 INSULATING STATE
 TOP OF VALENCE BANDS -    BAND    136; K   36; EIG -2.0514052E-01 AU
 TOP OF VALENCE BANDS -    BAND    136; K    1; EIG -2.1055376E-01 AU
 BOTTOM OF VIRTUAL BANDS - BAND    137; K    1; EIG -9.2923799E-02 AU
 INDIRECT ENERGY BAND GAP:   3.0536 eV

    BETA       ELECTRONS
 INSULATING STATE
 TOP OF VALENCE BANDS -    BAND    134; K  312; EIG -2.0227531E-01 AU
 TOP OF VALENCE BANDS -    BAND    134; K    1; EIG -2.0680271E-01 AU
 BOTTOM OF VIRTUAL BANDS - BAND    135; K    1; EIG -1.9694845E-01 AU
 INDIRECT ENERGY BAND GAP:   0.1450 eV
 TTTTTTTTTTTTTTTTTTTTTTTTTTTTTT PDIG        TELAPSE     3020.88 TCPU     3019.89
 CHARGE NORMALIZATION FACTOR   1.00000000
 TOTAL ATOMIC CHARGES:
   6.1439535   6.1439535   6.1439535   6.1439535   0.9240897   0.9240897
   0.9240897   0.9240897   0.8806098   0.8806098   0.8806098   0.8806098
   0.9641513   0.9641513   0.9641513   0.9641513   5.6023346   5.6023346
   5.6023346   5.6023346   6.2670160   6.2670160   6.2670160   6.2670160
   0.9235117   0.9235117   0.9235117   0.9235117   5.5949271   5.5949271
   5.5949271   5.5949271   6.1489241   6.1489241   6.1489241   6.1489241
   0.9093049   0.9093049   0.9093049   0.9093049   0.9149895   0.9149895
   0.9149895   0.9149895   0.8927985   0.8927985   0.8927985   0.8927985
   8.6150432   8.6150432   8.6150432   8.6150432   8.6175405   8.6175405
   8.6175405   8.6175405  28.2016114  28.2016114
 SUMMED SPIN DENSITY           2.00000000
 TOTAL ATOMIC SPINS  :
   0.0540579   0.0540579   0.0540579   0.0540579  -0.0053250  -0.0053250
  -0.0053250  -0.0053250  -0.0069538  -0.0069538  -0.0069538  -0.0069538
  -0.0024719  -0.0024719  -0.0024719  -0.0024719  -0.0435777  -0.0435777
  -0.0435777  -0.0435777   0.0362765   0.0362765   0.0362765   0.0362765
   0.0057353   0.0057353   0.0057353   0.0057353  -0.0286056  -0.0286056
  -0.0286056  -0.0286056   0.0621705   0.0621705   0.0621705   0.0621705
  -0.0096681  -0.0096681  -0.0096681  -0.0096681  -0.0061316  -0.0061316
  -0.0061316  -0.0061316  -0.0092900  -0.0092900  -0.0092900  -0.0092900
   0.1996423   0.1996423   0.1996423   0.1996423   0.2034456   0.2034456
   0.2034456   0.2034456   0.1013915   0.1013915
 TTTTTTTTTTTTTTTTTTTTTTTTTTTTTT MOQGAD      TELAPSE     3020.90 TCPU     3019.90
 TTTTTTTTTTTTTTTTTTTTTTTTTTTTTT SHELLXN     TELAPSE     3031.13 TCPU     3030.14
 TTTTTTTTTTTTTTTTTTTTTTTTTTTTTT MONMO3      TELAPSE     3031.61 TCPU     3030.61
 NUMERICALLY INTEGRATED DENSITY    136.0000244609    134.0000231505
 TTTTTTTTTTTTTTTTTTTTTTTTTTTTTT NUMDFT      TELAPSE     3033.56 TCPU     3032.57
 CYC  30 ETOT(AU) -4.659159326490E+03 DETOT -5.52E-03 tst  1.06E-06 PX  2.71E-03
 TTTTTTTTTTTTTTTTTTTTTTTTTTTTTT DIIS        TELAPSE     3034.11 TCPU     3033.12
 DIIS TEST: 0.16231E+02 AT SCF   CYCLE  30 - DIIS ACTIVE - HISTORY:    30 CYCLES
 TTTTTTTTTTTTTTTTTTTTTTTTTTTTTT FDIK        TELAPSE     3109.40 TCPU     3108.41

    ALPHA      ELECTRONS
 INSULATING STATE
 TOP OF VALENCE BANDS -    BAND    136; K   36; EIG -2.0379528E-01 AU
 TOP OF VALENCE BANDS -    BAND    136; K    1; EIG -2.0920778E-01 AU
 BOTTOM OF VIRTUAL BANDS - BAND    137; K    1; EIG -9.3944348E-02 AU
 INDIRECT ENERGY BAND GAP:   2.9892 eV

    BETA       ELECTRONS
 INSULATING STATE
 TOP OF VALENCE BANDS -    BAND    134; K  312; EIG -2.0317140E-01 AU
 TOP OF VALENCE BANDS -    BAND    134; K    1; EIG -2.0746033E-01 AU
 BOTTOM OF VIRTUAL BANDS - BAND    135; K    1; EIG -1.9677985E-01 AU
 INDIRECT ENERGY BAND GAP:   0.1739 eV
 TTTTTTTTTTTTTTTTTTTTTTTTTTTTTT PDIG        TELAPSE     3112.65 TCPU     3111.65
 CHARGE NORMALIZATION FACTOR   1.00000000
 TOTAL ATOMIC CHARGES:
   6.1418956   6.1418956   6.1418956   6.1418956   0.9302646   0.9302646
   0.9302646   0.9302646   0.8783417   0.8783417   0.8783417   0.8783417
   0.9601000   0.9601000   0.9601000   0.9601000   5.6047801   5.6047801
   5.6047801   5.6047801   6.2644642   6.2644642   6.2644642   6.2644642
   0.9235845   0.9235845   0.9235845   0.9235845   5.5975989   5.5975989
   5.5975989   5.5975989   6.1464608   6.1464608   6.1464608   6.1464608
   0.9108448   0.9108448   0.9108448   0.9108448   0.9170691   0.9170691
   0.9170691   0.9170691   0.8946754   0.8946754   0.8946754   0.8946754
   8.6212415   8.6212415   8.6212415   8.6212415   8.6140538   8.6140538
   8.6140538   8.6140538  28.1892502  28.1892502
 SUMMED SPIN DENSITY           2.00000000
 TOTAL ATOMIC SPINS  :
   0.0572878   0.0572878   0.0572878   0.0572878  -0.0059732  -0.0059732
  -0.0059732  -0.0059732  -0.0089608  -0.0089608  -0.0089608  -0.0089608
  -0.0033236  -0.0033236  -0.0033236  -0.0033236  -0.0351126  -0.0351126
  -0.0351126  -0.0351126   0.0082488   0.0082488   0.0082488   0.0082488
   0.0153716   0.0153716   0.0153716   0.0153716   0.0015001   0.0015001
   0.0015001   0.0015001   0.0734714   0.0734714   0.0734714   0.0734714
  -0.0142508  -0.0142508  -0.0142508  -0.0142508  -0.0116751  -0.0116751
  -0.0116751  -0.0116751  -0.0139380  -0.0139380  -0.0139380  -0.0139380
   0.1805689   0.1805689   0.1805689   0.1805689   0.2014483   0.2014483
   0.2014483   0.2014483   0.1106743   0.1106743
 TTTTTTTTTTTTTTTTTTTTTTTTTTTTTT MOQGAD      TELAPSE     3112.66 TCPU     3111.67
 TTTTTTTTTTTTTTTTTTTTTTTTTTTTTT SHELLXN     TELAPSE     3122.91 TCPU     3121.91
 TTTTTTTTTTTTTTTTTTTTTTTTTTTTTT MONMO3      TELAPSE     3123.38 TCPU     3122.39
 NUMERICALLY INTEGRATED DENSITY    136.0000243299    134.0000232108
 TTTTTTTTTTTTTTTTTTTTTTTTTTTTTT NUMDFT      TELAPSE     3125.35 TCPU     3124.35
 CYC  31 ETOT(AU) -4.659198245705E+03 DETOT -3.89E-02 tst  1.12E-05 PX  7.96E-03
 TTTTTTTTTTTTTTTTTTTTTTTTTTTTTT DIIS        TELAPSE     3125.90 TCPU     3124.90
 DIIS TEST: 0.15681E+02 AT SCF   CYCLE  31 - DIIS ACTIVE - HISTORY:    31 CYCLES
 TTTTTTTTTTTTTTTTTTTTTTTTTTTTTT FDIK        TELAPSE     3208.21 TCPU     3207.14

    ALPHA      ELECTRONS
 INSULATING STATE
 TOP OF VALENCE BANDS -    BAND    136; K   36; EIG -2.0319533E-01 AU
 TOP OF VALENCE BANDS -    BAND    136; K    1; EIG -2.0860708E-01 AU
 BOTTOM OF VIRTUAL BANDS - BAND    137; K    1; EIG -9.3802223E-02 AU
 INDIRECT ENERGY BAND GAP:   2.9767 eV

    BETA       ELECTRONS
 INSULATING STATE
 TOP OF VALENCE BANDS -    BAND    134; K  312; EIG -2.0334735E-01 AU
 TOP OF VALENCE BANDS -    BAND    134; K    1; EIG -2.0746736E-01 AU
 BOTTOM OF VIRTUAL BANDS - BAND    135; K    1; EIG -1.9651800E-01 AU
 INDIRECT ENERGY BAND GAP:   0.1858 eV
 TTTTTTTTTTTTTTTTTTTTTTTTTTTTTT PDIG        TELAPSE     3211.45 TCPU     3210.38
 CHARGE NORMALIZATION FACTOR   1.00000000
 TOTAL ATOMIC CHARGES:
   6.1412093   6.1412093   6.1412093   6.1412093   0.9270079   0.9270079
   0.9270079   0.9270079   0.8810718   0.8810718   0.8810718   0.8810718
   0.9627750   0.9627750   0.9627750   0.9627750   5.6032467   5.6032467
   5.6032467   5.6032467   6.2662368   6.2662368   6.2662368   6.2662368
   0.9233276   0.9233276   0.9233276   0.9233276   5.5950172   5.5950172
   5.5950172   5.5950172   6.1448220   6.1448220   6.1448220   6.1448220
   0.9118813   0.9118813   0.9118813   0.9118813   0.9173719   0.9173719
   0.9173719   0.9173719   0.8927578   0.8927578   0.8927578   0.8927578
   8.6292919   8.6292919   8.6292919   8.6292919   8.6105246   8.6105246
   8.6105246   8.6105246  28.1869163  28.1869163
 SUMMED SPIN DENSITY           2.00000000
 TOTAL ATOMIC SPINS  :
   0.0621096   0.0621096   0.0621096   0.0621096  -0.0070957  -0.0070957
  -0.0070957  -0.0070957  -0.0106219  -0.0106219  -0.0106219  -0.0106219
  -0.0045817  -0.0045817  -0.0045817  -0.0045817  -0.0337846  -0.0337846
  -0.0337846  -0.0337846   0.0002415   0.0002415   0.0002415   0.0002415
   0.0186577   0.0186577   0.0186577   0.0186577   0.0145263   0.0145263
   0.0145263   0.0145263   0.0840376   0.0840376   0.0840376   0.0840376
  -0.0177347  -0.0177347  -0.0177347  -0.0177347  -0.0155612  -0.0155612
  -0.0155612  -0.0155612  -0.0173748  -0.0173748  -0.0173748  -0.0173748
   0.1677714   0.1677714   0.1677714   0.1677714   0.2030496   0.2030496
   0.2030496   0.2030496   0.1127216   0.1127216
 TTTTTTTTTTTTTTTTTTTTTTTTTTTTTT MOQGAD      TELAPSE     3211.46 TCPU     3210.40
 TTTTTTTTTTTTTTTTTTTTTTTTTTTTTT SHELLXN     TELAPSE     3221.71 TCPU     3220.64
 TTTTTTTTTTTTTTTTTTTTTTTTTTTTTT MONMO3      TELAPSE     3222.18 TCPU     3221.12
 NUMERICALLY INTEGRATED DENSITY    136.0000241838    134.0000232872
 TTTTTTTTTTTTTTTTTTTTTTTTTTTTTT NUMDFT      TELAPSE     3224.14 TCPU     3223.08
 CYC  32 ETOT(AU) -4.659210430087E+03 DETOT -1.22E-02 tst  7.29E-06 PX  3.54E-03
 TTTTTTTTTTTTTTTTTTTTTTTTTTTTTT DIIS        TELAPSE     3224.69 TCPU     3223.63
 DIIS TEST: 0.15466E+02 AT SCF   CYCLE  32 - DIIS ACTIVE - HISTORY:    32 CYCLES
 TTTTTTTTTTTTTTTTTTTTTTTTTTTTTT FDIK        TELAPSE     3294.01 TCPU     3292.94

    ALPHA      ELECTRONS
 INSULATING STATE
 TOP OF VALENCE BANDS -    BAND    136; K   36; EIG -2.0279125E-01 AU
 TOP OF VALENCE BANDS -    BAND    136; K    1; EIG -2.0809672E-01 AU
 BOTTOM OF VIRTUAL BANDS - BAND    137; K    1; EIG -9.3810077E-02 AU
 INDIRECT ENERGY BAND GAP:   2.9655 eV

    BETA       ELECTRONS
 INSULATING STATE
 TOP OF VALENCE BANDS -    BAND    134; K  312; EIG -2.0311816E-01 AU
 TOP OF VALENCE BANDS -    BAND    134; K    1; EIG -2.0718150E-01 AU
 BOTTOM OF VIRTUAL BANDS - BAND    135; K    1; EIG -1.9609342E-01 AU
 INDIRECT ENERGY BAND GAP:   0.1912 eV
 TTTTTTTTTTTTTTTTTTTTTTTTTTTTTT PDIG        TELAPSE     3297.27 TCPU     3296.20
 CHARGE NORMALIZATION FACTOR   1.00000000
 TOTAL ATOMIC CHARGES:
   6.1402544   6.1402544   6.1402544   6.1402544   0.9251985   0.9251985
   0.9251985   0.9251985   0.8841464   0.8841464   0.8841464   0.8841464
   0.9629421   0.9629421   0.9629421   0.9629421   5.6011524   5.6011524
   5.6011524   5.6011524   6.2632885   6.2632885   6.2632885   6.2632885
   0.9229650   0.9229650   0.9229650   0.9229650   5.5984866   5.5984866
   5.5984866   5.5984866   6.1451466   6.1451466   6.1451466   6.1451466
   0.9129963   0.9129963   0.9129963   0.9129963   0.9169837   0.9169837
   0.9169837   0.9169837   0.8922486   0.8922486   0.8922486   0.8922486
   8.6253974   8.6253974   8.6253974   8.6253974   8.6184444   8.6184444
   8.6184444   8.6184444  28.1806983  28.1806983
 SUMMED SPIN DENSITY           2.00000000
 TOTAL ATOMIC SPINS  :
   0.0579449   0.0579449   0.0579449   0.0579449  -0.0060467  -0.0060467
  -0.0060467  -0.0060467  -0.0095738  -0.0095738  -0.0095738  -0.0095738
  -0.0034751  -0.0034751  -0.0034751  -0.0034751  -0.0321389  -0.0321389
  -0.0321389  -0.0321389  -0.0049418  -0.0049418  -0.0049418  -0.0049418
   0.0201550   0.0201550   0.0201550   0.0201550   0.0142788   0.0142788
   0.0142788   0.0142788   0.0774236   0.0774236   0.0774236   0.0774236
  -0.0158743  -0.0158743  -0.0158743  -0.0158743  -0.0137512  -0.0137512
  -0.0137512  -0.0137512  -0.0156195  -0.0156195  -0.0156195  -0.0156195
   0.1740012   0.1740012   0.1740012   0.1740012   0.1994097   0.1994097
   0.1994097   0.1994097   0.1164167   0.1164167
 TTTTTTTTTTTTTTTTTTTTTTTTTTTTTT MOQGAD      TELAPSE     3297.28 TCPU     3296.22
 TTTTTTTTTTTTTTTTTTTTTTTTTTTTTT SHELLXN     TELAPSE     3307.53 TCPU     3306.46
 TTTTTTTTTTTTTTTTTTTTTTTTTTTTTT MONMO3      TELAPSE     3308.00 TCPU     3306.93
 NUMERICALLY INTEGRATED DENSITY    136.0000243327    134.0000232514
 TTTTTTTTTTTTTTTTTTTTTTTTTTTTTT NUMDFT      TELAPSE     3309.98 TCPU     3308.91
 CYC  33 ETOT(AU) -4.659229049810E+03 DETOT -1.86E-02 tst  4.05E-06 PX  3.06E-03
 TTTTTTTTTTTTTTTTTTTTTTTTTTTTTT DIIS        TELAPSE     3310.53 TCPU     3309.46
 DIIS TEST: 0.15199E+02 AT SCF   CYCLE  33 - DIIS ACTIVE - HISTORY:    33 CYCLES
 TTTTTTTTTTTTTTTTTTTTTTTTTTTTTT FDIK        TELAPSE     3381.85 TCPU     3380.78

    ALPHA      ELECTRONS
 INSULATING STATE
 TOP OF VALENCE BANDS -    BAND    136; K   36; EIG -2.0142645E-01 AU
 TOP OF VALENCE BANDS -    BAND    136; K    1; EIG -2.0655358E-01 AU
 BOTTOM OF VIRTUAL BANDS - BAND    137; K    1; EIG -9.3205246E-02 AU
 INDIRECT ENERGY BAND GAP:   2.9448 eV

    BETA       ELECTRONS
 INSULATING STATE
 TOP OF VALENCE BANDS -    BAND    134; K  312; EIG -2.0259592E-01 AU
 TOP OF VALENCE BANDS -    BAND    134; K    1; EIG -2.0659698E-01 AU
 BOTTOM OF VIRTUAL BANDS - BAND    135; K    1; EIG -1.9494600E-01 AU
 INDIRECT ENERGY BAND GAP:   0.2082 eV
 TTTTTTTTTTTTTTTTTTTTTTTTTTTTTT PDIG        TELAPSE     3385.09 TCPU     3384.02
 CHARGE NORMALIZATION FACTOR   1.00000000
 TOTAL ATOMIC CHARGES:
   6.1425277   6.1425277   6.1425277   6.1425277   0.9299278   0.9299278
   0.9299278   0.9299278   0.8800777   0.8800777   0.8800777   0.8800777
   0.9632924   0.9632924   0.9632924   0.9632924   5.5988718   5.5988718
   5.5988718   5.5988718   6.2628910   6.2628910   6.2628910   6.2628910
   0.9236138   0.9236138   0.9236138   0.9236138   5.5972897   5.5972897
   5.5972897   5.5972897   6.1473724   6.1473724   6.1473724   6.1473724
   0.9103784   0.9103784   0.9103784   0.9103784   0.9189060   0.9189060
   0.9189060   0.9189060   0.8941950   0.8941950   0.8941950   0.8941950
   8.6110292   8.6110292   8.6110292   8.6110292   8.6329895   8.6329895
   8.6329895   8.6329895  28.1732750  28.1732750
 SUMMED SPIN DENSITY           2.00000000
 TOTAL ATOMIC SPINS  :
   0.0470031   0.0470031   0.0470031   0.0470031  -0.0028501  -0.0028501
  -0.0028501  -0.0028501  -0.0069524  -0.0069524  -0.0069524  -0.0069524
  -0.0003305  -0.0003305  -0.0003305  -0.0003305  -0.0288223  -0.0288223
  -0.0288223  -0.0288223  -0.0250038  -0.0250038  -0.0250038  -0.0250038
   0.0276428   0.0276428   0.0276428   0.0276428   0.0207052   0.0207052
   0.0207052   0.0207052   0.0614294   0.0614294   0.0614294   0.0614294
  -0.0116691  -0.0116691  -0.0116691  -0.0116691  -0.0098714  -0.0098714
  -0.0098714  -0.0098714  -0.0116255  -0.0116255  -0.0116255  -0.0116255
   0.1888761   0.1888761   0.1888761   0.1888761   0.1900087   0.1900087
   0.1900087   0.1900087   0.1229198   0.1229198
 TTTTTTTTTTTTTTTTTTTTTTTTTTTTTT MOQGAD      TELAPSE     3385.11 TCPU     3384.04
 TTTTTTTTTTTTTTTTTTTTTTTTTTTTTT SHELLXN     TELAPSE     3395.35 TCPU     3394.28
 TTTTTTTTTTTTTTTTTTTTTTTTTTTTTT MONMO3      TELAPSE     3395.82 TCPU     3394.76
 NUMERICALLY INTEGRATED DENSITY    136.0000244772    134.0000229322
 TTTTTTTTTTTTTTTTTTTTTTTTTTTTTT NUMDFT      TELAPSE     3397.80 TCPU     3396.73
 CYC  34 ETOT(AU) -4.659260441825E+03 DETOT -3.14E-02 tst  2.33E-05 PX  6.95E-03
 TTTTTTTTTTTTTTTTTTTTTTTTTTTTTT DIIS        TELAPSE     3398.36 TCPU     3397.29
 DIIS TEST: 0.14694E+02 AT SCF   CYCLE  34 - DIIS ACTIVE - HISTORY:    34 CYCLES
 TTTTTTTTTTTTTTTTTTTTTTTTTTTTTT FDIK        TELAPSE     3470.85 TCPU     3469.78

    ALPHA      ELECTRONS
 INSULATING STATE
 TOP OF VALENCE BANDS -    BAND    136; K   36; EIG -2.0193190E-01 AU
 TOP OF VALENCE BANDS -    BAND    136; K    1; EIG -2.0746372E-01 AU
 BOTTOM OF VIRTUAL BANDS - BAND    137; K    1; EIG -9.4483055E-02 AU
 INDIRECT ENERGY BAND GAP:   2.9238 eV

    BETA       ELECTRONS
 INSULATING STATE
 TOP OF VALENCE BANDS -    BAND    134; K  312; EIG -2.0301730E-01 AU
 TOP OF VALENCE BANDS -    BAND    134; K    1; EIG -2.0757108E-01 AU
 BOTTOM OF VIRTUAL BANDS - BAND    135; K    1; EIG -1.9602479E-01 AU
 INDIRECT ENERGY BAND GAP:   0.1903 eV
 TTTTTTTTTTTTTTTTTTTTTTTTTTTTTT PDIG        TELAPSE     3474.10 TCPU     3473.03
 CHARGE NORMALIZATION FACTOR   1.00000000
 TOTAL ATOMIC CHARGES:
   6.1354115   6.1354115   6.1354115   6.1354115   0.9322964   0.9322964
   0.9322964   0.9322964   0.8808111   0.8808111   0.8808111   0.8808111
   0.9642372   0.9642372   0.9642372   0.9642372   5.6022246   5.6022246
   5.6022246   5.6022246   6.2621812   6.2621812   6.2621812   6.2621812
   0.9289936   0.9289936   0.9289936   0.9289936   5.6049741   5.6049741
   5.6049741   5.6049741   6.1469736   6.1469736   6.1469736   6.1469736
   0.9167799   0.9167799   0.9167799   0.9167799   0.9131920   0.9131920
   0.9131920   0.9131920   0.8953763   0.8953763   0.8953763   0.8953763
   8.5770263   8.5770263   8.5770263   8.5770263   8.6447969   8.6447969
   8.6447969   8.6447969  28.1894505  28.1894505
 SUMMED SPIN DENSITY           2.00000000
 TOTAL ATOMIC SPINS  :
   0.0390121   0.0390121   0.0390121   0.0390121   0.0010627   0.0010627
   0.0010627   0.0010627  -0.0045099  -0.0045099  -0.0045099  -0.0045099
   0.0033630   0.0033630   0.0033630   0.0033630  -0.0389328  -0.0389328
  -0.0389328  -0.0389328  -0.0381976  -0.0381976  -0.0381976  -0.0381976
   0.0372404   0.0372404   0.0372404   0.0372404   0.0349744   0.0349744
   0.0349744   0.0349744   0.0472273   0.0472273   0.0472273   0.0472273
  -0.0084446  -0.0084446  -0.0084446  -0.0084446  -0.0076125  -0.0076125
  -0.0076125  -0.0076125  -0.0087043  -0.0087043  -0.0087043  -0.0087043
   0.2125554   0.2125554   0.2125554   0.2125554   0.1723966   0.1723966
   0.1723966   0.1723966   0.1171395   0.1171395
 TTTTTTTTTTTTTTTTTTTTTTTTTTTTTT MOQGAD      TELAPSE     3474.11 TCPU     3473.04
 TTTTTTTTTTTTTTTTTTTTTTTTTTTTTT SHELLXN     TELAPSE     3484.36 TCPU     3483.29
 TTTTTTTTTTTTTTTTTTTTTTTTTTTTTT MONMO3      TELAPSE     3484.83 TCPU     3483.76
 NUMERICALLY INTEGRATED DENSITY    136.0000244791    134.0000230997
 TTTTTTTTTTTTTTTTTTTTTTTTTTTTTT NUMDFT      TELAPSE     3486.79 TCPU     3485.71
 CYC  35 ETOT(AU) -4.659221920716E+03 DETOT  3.85E-02 tst  8.73E-05 PX  5.20E-03
 TTTTTTTTTTTTTTTTTTTTTTTTTTTTTT DIIS        TELAPSE     3487.34 TCPU     3486.27
 DIIS TEST: 0.15233E+02 AT SCF   CYCLE  35 - DIIS ACTIVE - HISTORY:    35 CYCLES
 TTTTTTTTTTTTTTTTTTTTTTTTTTTTTT FDIK        TELAPSE     3570.99 TCPU     3569.90

    ALPHA      ELECTRONS
 INSULATING STATE
 TOP OF VALENCE BANDS -    BAND    136; K   36; EIG -2.0195087E-01 AU
 TOP OF VALENCE BANDS -    BAND    136; K    1; EIG -2.0747573E-01 AU
 BOTTOM OF VIRTUAL BANDS - BAND    137; K    1; EIG -9.4532607E-02 AU
 INDIRECT ENERGY BAND GAP:   2.9230 eV

    BETA       ELECTRONS
 INSULATING STATE
 TOP OF VALENCE BANDS -    BAND    134; K  312; EIG -2.0314075E-01 AU
 TOP OF VALENCE BANDS -    BAND    134; K    1; EIG -2.0766968E-01 AU
 BOTTOM OF VIRTUAL BANDS - BAND    135; K    1; EIG -1.9601319E-01 AU
 INDIRECT ENERGY BAND GAP:   0.1940 eV
 TTTTTTTTTTTTTTTTTTTTTTTTTTTTTT PDIG        TELAPSE     3574.23 TCPU     3573.14
 CHARGE NORMALIZATION FACTOR   1.00000000
 TOTAL ATOMIC CHARGES:
   6.1351361   6.1351361   6.1351361   6.1351361   0.9331213   0.9331213
   0.9331213   0.9331213   0.8801929   0.8801929   0.8801929   0.8801929
   0.9644571   0.9644571   0.9644571   0.9644571   5.6024752   5.6024752
   5.6024752   5.6024752   6.2631109   6.2631109   6.2631109   6.2631109
   0.9294314   0.9294314   0.9294314   0.9294314   5.6050875   5.6050875
   5.6050875   5.6050875   6.1458512   6.1458512   6.1458512   6.1458512
   0.9179530   0.9179530   0.9179530   0.9179530   0.9129228   0.9129228
   0.9129228   0.9129228   0.8946778   0.8946778   0.8946778   0.8946778
   8.5807715   8.5807715   8.5807715   8.5807715   8.6404164   8.6404164
   8.6404164   8.6404164  28.1887897  28.1887897
 SUMMED SPIN DENSITY           2.00000000
 TOTAL ATOMIC SPINS  :
   0.0388981   0.0388981   0.0388981   0.0388981   0.0006632   0.0006632
   0.0006632   0.0006632  -0.0045981  -0.0045981  -0.0045981  -0.0045981
   0.0030253   0.0030253   0.0030253   0.0030253  -0.0352686  -0.0352686
  -0.0352686  -0.0352686  -0.0370041  -0.0370041  -0.0370041  -0.0370041
   0.0357582   0.0357582   0.0357582   0.0357582   0.0320308   0.0320308
   0.0320308   0.0320308   0.0478715   0.0478715   0.0478715   0.0478715
  -0.0084995  -0.0084995  -0.0084995  -0.0084995  -0.0075184  -0.0075184
  -0.0075184  -0.0075184  -0.0087656  -0.0087656  -0.0087656  -0.0087656
   0.2092731   0.2092731   0.2092731   0.2092731   0.1750190   0.1750190
   0.1750190   0.1750190   0.1182300   0.1182300
 TTTTTTTTTTTTTTTTTTTTTTTTTTTTTT MOQGAD      TELAPSE     3574.24 TCPU     3573.16
 TTTTTTTTTTTTTTTTTTTTTTTTTTTTTT SHELLXN     TELAPSE     3584.49 TCPU     3583.40
 TTTTTTTTTTTTTTTTTTTTTTTTTTTTTT MONMO3      TELAPSE     3584.96 TCPU     3583.88
 NUMERICALLY INTEGRATED DENSITY    136.0000244891    134.0000230022
 TTTTTTTTTTTTTTTTTTTTTTTTTTTTTT NUMDFT      TELAPSE     3586.92 TCPU     3585.83
 CYC  36 ETOT(AU) -4.659226928931E+03 DETOT -5.01E-03 tst  1.14E-06 PX  2.37E-03
 TTTTTTTTTTTTTTTTTTTTTTTTTTTTTT DIIS        TELAPSE     3587.47 TCPU     3586.38
 DIIS TEST: 0.15158E+02 AT SCF   CYCLE  36 - DIIS ACTIVE - HISTORY:    36 CYCLES
 TTTTTTTTTTTTTTTTTTTTTTTTTTTTTT FDIK        TELAPSE     3663.25 TCPU     3662.14

    ALPHA      ELECTRONS
 INSULATING STATE
 TOP OF VALENCE BANDS -    BAND    136; K   36; EIG -2.0219642E-01 AU
 TOP OF VALENCE BANDS -    BAND    136; K    1; EIG -2.0741758E-01 AU
 BOTTOM OF VIRTUAL BANDS - BAND    137; K    1; EIG -9.4886395E-02 AU
 INDIRECT ENERGY BAND GAP:   2.9201 eV

    BETA       ELECTRONS
 INSULATING STATE
 TOP OF VALENCE BANDS -    BAND    134; K  312; EIG -2.0320400E-01 AU
 TOP OF VALENCE BANDS -    BAND    134; K    1; EIG -2.0754441E-01 AU
 BOTTOM OF VIRTUAL BANDS - BAND    135; K    1; EIG -1.9634303E-01 AU
 INDIRECT ENERGY BAND GAP:   0.1867 eV
 TTTTTTTTTTTTTTTTTTTTTTTTTTTTTT PDIG        TELAPSE     3666.50 TCPU     3665.39
 CHARGE NORMALIZATION FACTOR   1.00000000
 TOTAL ATOMIC CHARGES:
   6.1345417   6.1345417   6.1345417   6.1345417   0.9308339   0.9308339
   0.9308339   0.9308339   0.8799622   0.8799622   0.8799622   0.8799622
   0.9642613   0.9642613   0.9642613   0.9642613   5.6052737   5.6052737
   5.6052737   5.6052737   6.2580653   6.2580653   6.2580653   6.2580653
   0.9309591   0.9309591   0.9309591   0.9309591   5.6029413   5.6029413
   5.6029413   5.6029413   6.1450978   6.1450978   6.1450978   6.1450978
   0.9157808   0.9157808   0.9157808   0.9157808   0.9132687   0.9132687
   0.9132687   0.9132687   0.9030931   0.9030931   0.9030931   0.9030931
   8.5889069   8.5889069   8.5889069   8.5889069   8.6360839   8.6360839
   8.6360839   8.6360839  28.1818605  28.1818605
 SUMMED SPIN DENSITY           2.00000000
 TOTAL ATOMIC SPINS  :
   0.0327216   0.0327216   0.0327216   0.0327216  -0.0001603  -0.0001603
  -0.0001603  -0.0001603  -0.0037518  -0.0037518  -0.0037518  -0.0037518
   0.0025961   0.0025961   0.0025961   0.0025961  -0.0101394  -0.0101394
  -0.0101394  -0.0101394  -0.0246883  -0.0246883  -0.0246883  -0.0246883
   0.0269699   0.0269699   0.0269699   0.0269699   0.0086848   0.0086848
   0.0086848   0.0086848   0.0466022   0.0466022   0.0466022   0.0466022
  -0.0073599  -0.0073599  -0.0073599  -0.0073599  -0.0054259  -0.0054259
  -0.0054259  -0.0054259  -0.0077635  -0.0077635  -0.0077635  -0.0077635
   0.1930757   0.1930757   0.1930757   0.1930757   0.1858240   0.1858240
   0.1858240   0.1858240   0.1256293   0.1256293
 TTTTTTTTTTTTTTTTTTTTTTTTTTTTTT MOQGAD      TELAPSE     3666.52 TCPU     3665.40
 TTTTTTTTTTTTTTTTTTTTTTTTTTTTTT SHELLXN     TELAPSE     3676.75 TCPU     3675.64
 TTTTTTTTTTTTTTTTTTTTTTTTTTTTTT MONMO3      TELAPSE     3677.22 TCPU     3676.11
 NUMERICALLY INTEGRATED DENSITY    136.0000249801    134.0000228259
 TTTTTTTTTTTTTTTTTTTTTTTTTTTTTT NUMDFT      TELAPSE     3679.18 TCPU     3678.06
 CYC  37 ETOT(AU) -4.659254406900E+03 DETOT -2.75E-02 tst  1.09E-05 PX  1.10E-02
 TTTTTTTTTTTTTTTTTTTTTTTTTTTTTT DIIS        TELAPSE     3679.73 TCPU     3678.62
 DIIS TEST: 0.14684E+02 AT SCF   CYCLE  37 - DIIS ACTIVE - HISTORY:    37 CYCLES
 TTTTTTTTTTTTTTTTTTTTTTTTTTTTTT FDIK        TELAPSE     3755.66 TCPU     3754.54

    ALPHA      ELECTRONS
 INSULATING STATE
 TOP OF VALENCE BANDS -    BAND    136; K   36; EIG -2.0194770E-01 AU
 TOP OF VALENCE BANDS -    BAND    136; K    1; EIG -2.0709188E-01 AU
 BOTTOM OF VIRTUAL BANDS - BAND    137; K    1; EIG -9.4205336E-02 AU
 INDIRECT ENERGY BAND GAP:   2.9318 eV

    BETA       ELECTRONS
 INSULATING STATE
 TOP OF VALENCE BANDS -    BAND    134; K  312; EIG -2.0265166E-01 AU
 TOP OF VALENCE BANDS -    BAND    134; K    1; EIG -2.0696198E-01 AU
 BOTTOM OF VIRTUAL BANDS - BAND    135; K    1; EIG -1.9567617E-01 AU
 INDIRECT ENERGY BAND GAP:   0.1898 eV
 TTTTTTTTTTTTTTTTTTTTTTTTTTTTTT PDIG        TELAPSE     3758.90 TCPU     3757.78
 CHARGE NORMALIZATION FACTOR   1.00000000
 TOTAL ATOMIC CHARGES:
   6.1357560   6.1357560   6.1357560   6.1357560   0.9308391   0.9308391
   0.9308391   0.9308391   0.8827403   0.8827403   0.8827403   0.8827403
   0.9641171   0.9641171   0.9641171   0.9641171   5.6084549   5.6084549
   5.6084549   5.6084549   6.2629139   6.2629139   6.2629139   6.2629139
   0.9299058   0.9299058   0.9299058   0.9299058   5.5978404   5.5978404
   5.5978404   5.5978404   6.1428654   6.1428654   6.1428654   6.1428654
   0.9157874   0.9157874   0.9157874   0.9157874   0.9158454   0.9158454
   0.9158454   0.9158454   0.8982733   0.8982733   0.8982733   0.8982733
   8.5958440   8.5958440   8.5958440   8.5958440   8.6309210   8.6309210
   8.6309210   8.6309210  28.1757918  28.1757918
 SUMMED SPIN DENSITY           2.00000000
 TOTAL ATOMIC SPINS  :
   0.0263969   0.0263969   0.0263969   0.0263969   0.0006831   0.0006831
   0.0006831   0.0006831  -0.0027353  -0.0027353  -0.0027353  -0.0027353
   0.0033683   0.0033683   0.0033683   0.0033683  -0.0006819  -0.0006819
  -0.0006819  -0.0006819  -0.0205189  -0.0205189  -0.0205189  -0.0205189
   0.0264472   0.0264472   0.0264472   0.0264472  -0.0055054  -0.0055054
  -0.0055054  -0.0055054   0.0475128   0.0475128   0.0475128   0.0475128
  -0.0071345  -0.0071345  -0.0071345  -0.0071345  -0.0047309  -0.0047309
  -0.0047309  -0.0047309  -0.0076127  -0.0076127  -0.0076127  -0.0076127
   0.1825043   0.1825043   0.1825043   0.1825043   0.1965693   0.1965693
   0.1965693   0.1965693   0.1308755   0.1308755
 TTTTTTTTTTTTTTTTTTTTTTTTTTTTTT MOQGAD      TELAPSE     3758.91 TCPU     3757.80
 TTTTTTTTTTTTTTTTTTTTTTTTTTTTTT SHELLXN     TELAPSE     3769.16 TCPU     3768.05
 TTTTTTTTTTTTTTTTTTTTTTTTTTTTTT MONMO3      TELAPSE     3769.63 TCPU     3768.52
 NUMERICALLY INTEGRATED DENSITY    136.0000250104    134.0000224218
 TTTTTTTTTTTTTTTTTTTTTTTTTTTTTT NUMDFT      TELAPSE     3771.58 TCPU     3770.47
 CYC  38 ETOT(AU) -4.659271474289E+03 DETOT -1.71E-02 tst  1.10E-05 PX  4.85E-03
 TTTTTTTTTTTTTTTTTTTTTTTTTTTTTT DIIS        TELAPSE     3772.14 TCPU     3771.02
 DIIS TEST: 0.14485E+02 AT SCF   CYCLE  38 - DIIS ACTIVE - HISTORY:    38 CYCLES
 TTTTTTTTTTTTTTTTTTTTTTTTTTTTTT FDIK        TELAPSE     3848.77 TCPU     3847.66

    ALPHA      ELECTRONS
 INSULATING STATE
 TOP OF VALENCE BANDS -    BAND    136; K   36; EIG -2.0217513E-01 AU
 TOP OF VALENCE BANDS -    BAND    136; K    1; EIG -2.0717911E-01 AU
 BOTTOM OF VIRTUAL BANDS - BAND    137; K    1; EIG -9.4117907E-02 AU
 INDIRECT ENERGY BAND GAP:   2.9404 eV

    BETA       ELECTRONS
 INSULATING STATE
 TOP OF VALENCE BANDS -    BAND    134; K  312; EIG -2.0249481E-01 AU
 TOP OF VALENCE BANDS -    BAND    134; K    1; EIG -2.0687311E-01 AU
 BOTTOM OF VIRTUAL BANDS - BAND    135; K    1; EIG -1.9615987E-01 AU
 INDIRECT ENERGY BAND GAP:   0.1724 eV
 TTTTTTTTTTTTTTTTTTTTTTTTTTTTTT PDIG        TELAPSE     3852.02 TCPU     3850.90
 CHARGE NORMALIZATION FACTOR   1.00000000
 TOTAL ATOMIC CHARGES:
   6.1348727   6.1348727   6.1348727   6.1348727   0.9305769   0.9305769
   0.9305769   0.9305769   0.8821200   0.8821200   0.8821200   0.8821200
   0.9645573   0.9645573   0.9645573   0.9645573   5.6076137   5.6076137
   5.6076137   5.6076137   6.2628616   6.2628616   6.2628616   6.2628616
   0.9292111   0.9292111   0.9292111   0.9292111   5.5988274   5.5988274
   5.5988274   5.5988274   6.1420763   6.1420763   6.1420763   6.1420763
   0.9159934   0.9159934   0.9159934   0.9159934   0.9159587   0.9159587
   0.9159587   0.9159587   0.8983737   0.8983737   0.8983737   0.8983737
   8.5979770   8.5979770   8.5979770   8.5979770   8.6294223   8.6294223
   8.6294223   8.6294223  28.1791156  28.1791156
 SUMMED SPIN DENSITY           2.00000000
 TOTAL ATOMIC SPINS  :
   0.0202225   0.0202225   0.0202225   0.0202225   0.0019496   0.0019496
   0.0019496   0.0019496  -0.0014873  -0.0014873  -0.0014873  -0.0014873
   0.0045476   0.0045476   0.0045476   0.0045476   0.0066129   0.0066129
   0.0066129   0.0066129  -0.0164523  -0.0164523  -0.0164523  -0.0164523
   0.0266873   0.0266873   0.0266873   0.0266873  -0.0170652  -0.0170652
  -0.0170652  -0.0170652   0.0472832   0.0472832   0.0472832   0.0472832
  -0.0066987  -0.0066987  -0.0066987  -0.0066987  -0.0040196  -0.0040196
  -0.0040196  -0.0040196  -0.0072284  -0.0072284  -0.0072284  -0.0072284
   0.1772196   0.1772196   0.1772196   0.1772196   0.2033714   0.2033714
   0.2033714   0.2033714   0.1301144   0.1301144
 TTTTTTTTTTTTTTTTTTTTTTTTTTTTTT MOQGAD      TELAPSE     3852.03 TCPU     3850.92
 TTTTTTTTTTTTTTTTTTTTTTTTTTTTTT SHELLXN     TELAPSE     3862.28 TCPU     3861.17
 TTTTTTTTTTTTTTTTTTTTTTTTTTTTTT MONMO3      TELAPSE     3862.76 TCPU     3861.64
 NUMERICALLY INTEGRATED DENSITY    136.0000252493    134.0000223590
 TTTTTTTTTTTTTTTTTTTTTTTTTTTTTT NUMDFT      TELAPSE     3864.73 TCPU     3863.61
 CYC  39 ETOT(AU) -4.659263450313E+03 DETOT  8.02E-03 tst  1.77E-06 PX  1.36E-03
 TTTTTTTTTTTTTTTTTTTTTTTTTTTTTT DIIS        TELAPSE     3865.31 TCPU     3864.19
 DIIS TEST: 0.14590E+02 AT SCF   CYCLE  39 - DIIS ACTIVE - HISTORY:    39 CYCLES
 TTTTTTTTTTTTTTTTTTTTTTTTTTTTTT FDIK        TELAPSE     3940.79 TCPU     3939.67

    ALPHA      ELECTRONS
 INSULATING STATE
 TOP OF VALENCE BANDS -    BAND    136; K   36; EIG -2.0059294E-01 AU
 TOP OF VALENCE BANDS -    BAND    136; K    1; EIG -2.0561204E-01 AU
 BOTTOM OF VIRTUAL BANDS - BAND    137; K    1; EIG -9.4164972E-02 AU
 INDIRECT ENERGY BAND GAP:   2.8961 eV

    BETA       ELECTRONS
 INSULATING STATE
 TOP OF VALENCE BANDS -    BAND    134; K  312; EIG -2.0180661E-01 AU
 TOP OF VALENCE BANDS -    BAND    134; K    1; EIG -2.0594700E-01 AU
 BOTTOM OF VIRTUAL BANDS - BAND    135; K    1; EIG -1.9356330E-01 AU
 INDIRECT ENERGY BAND GAP:   0.2243 eV
 TTTTTTTTTTTTTTTTTTTTTTTTTTTTTT PDIG        TELAPSE     3944.03 TCPU     3942.91
 CHARGE NORMALIZATION FACTOR   1.00000000
 TOTAL ATOMIC CHARGES:
   6.1349895   6.1349895   6.1349895   6.1349895   0.9295718   0.9295718
   0.9295718   0.9295718   0.8832184   0.8832184   0.8832184   0.8832184
   0.9655581   0.9655581   0.9655581   0.9655581   5.6019082   5.6019082
   5.6019082   5.6019082   6.2553881   6.2553881   6.2553881   6.2553881
   0.9267226   0.9267226   0.9267226   0.9267226   5.6079756   5.6079756
   5.6079756   5.6079756   6.1396899   6.1396899   6.1396899   6.1396899
   0.9200177   0.9200177   0.9200177   0.9200177   0.9210793   0.9210793
   0.9210793   0.9210793   0.8958640   0.8958640   0.8958640   0.8958640
   8.6047364   8.6047364   8.6047364   8.6047364   8.6364134   8.6364134
   8.6364134   8.6364134  28.1537339  28.1537339
 SUMMED SPIN DENSITY           2.00000000
 TOTAL ATOMIC SPINS  :
   0.0515596   0.0515596   0.0515596   0.0515596  -0.0062680  -0.0062680
  -0.0062680  -0.0062680  -0.0082874  -0.0082874  -0.0082874  -0.0082874
  -0.0029488  -0.0029488  -0.0029488  -0.0029488  -0.0207021  -0.0207021
  -0.0207021  -0.0207021  -0.0273974  -0.0273974  -0.0273974  -0.0273974
   0.0203720   0.0203720   0.0203720   0.0203720   0.0263528   0.0263528
   0.0263528   0.0263528   0.0430612   0.0430612   0.0430612   0.0430612
  -0.0068747  -0.0068747  -0.0068747  -0.0068747  -0.0050868  -0.0050868
  -0.0050868  -0.0050868  -0.0074466  -0.0074466  -0.0074466  -0.0074466
   0.2009418   0.2009418   0.2009418   0.2009418   0.1712044   0.1712044
   0.1712044   0.1712044   0.1430400   0.1430400
 TTTTTTTTTTTTTTTTTTTTTTTTTTTTTT MOQGAD      TELAPSE     3944.04 TCPU     3942.92
 TTTTTTTTTTTTTTTTTTTTTTTTTTTTTT SHELLXN     TELAPSE     3954.29 TCPU     3953.17
 TTTTTTTTTTTTTTTTTTTTTTTTTTTTTT MONMO3      TELAPSE     3954.76 TCPU     3953.64
 NUMERICALLY INTEGRATED DENSITY    136.0000250701    134.0000228401
 TTTTTTTTTTTTTTTTTTTTTTTTTTTTTT NUMDFT      TELAPSE     3956.71 TCPU     3955.60
 CYC  40 ETOT(AU) -4.659340875891E+03 DETOT -7.74E-02 tst  3.53E-05 PX  1.54E-02
 TTTTTTTTTTTTTTTTTTTTTTTTTTTTTT DIIS        TELAPSE     3957.26 TCPU     3956.15
 DIIS TEST: 0.13446E+02 AT SCF   CYCLE  40 - DIIS ACTIVE - HISTORY:    40 CYCLES
 TTTTTTTTTTTTTTTTTTTTTTTTTTTTTT FDIK        TELAPSE     4033.47 TCPU     4032.35

    ALPHA      ELECTRONS
 INSULATING STATE
 TOP OF VALENCE BANDS -    BAND    136; K   36; EIG -2.0073891E-01 AU
 TOP OF VALENCE BANDS -    BAND    136; K    1; EIG -2.0569833E-01 AU
 BOTTOM OF VIRTUAL BANDS - BAND    137; K    1; EIG -9.4949475E-02 AU
 INDIRECT ENERGY BAND GAP:   2.8787 eV

    BETA       ELECTRONS
 INSULATING STATE
 TOP OF VALENCE BANDS -    BAND    134; K  312; EIG -2.0187359E-01 AU
 TOP OF VALENCE BANDS -    BAND    134; K    1; EIG -2.0568634E-01 AU
 BOTTOM OF VIRTUAL BANDS - BAND    135; K    1; EIG -1.9416563E-01 AU
 INDIRECT ENERGY BAND GAP:   0.2097 eV
 TTTTTTTTTTTTTTTTTTTTTTTTTTTTTT PDIG        TELAPSE     4036.72 TCPU     4035.60
 CHARGE NORMALIZATION FACTOR   1.00000000
 TOTAL ATOMIC CHARGES:
   6.1289701   6.1289701   6.1289701   6.1289701   0.9371596   0.9371596
   0.9371596   0.9371596   0.8780654   0.8780654   0.8780654   0.8780654
   0.9671162   0.9671162   0.9671162   0.9671162   5.6000858   5.6000858
   5.6000858   5.6000858   6.2511504   6.2511504   6.2511504   6.2511504
   0.9290578   0.9290578   0.9290578   0.9290578   5.6032091   5.6032091
   5.6032091   5.6032091   6.1311695   6.1311695   6.1311695   6.1311695
   0.9225170   0.9225170   0.9225170   0.9225170   0.9159218   0.9159218
   0.9159218   0.9159218   0.9001298   0.9001298   0.9001298   0.9001298
   8.6222280   8.6222280   8.6222280   8.6222280   8.6367959   8.6367959
   8.6367959   8.6367959  28.1528472  28.1528472
 SUMMED SPIN DENSITY           2.00000000
 TOTAL ATOMIC SPINS  :
   0.0880754   0.0880754   0.0880754   0.0880754  -0.0188810  -0.0188810
  -0.0188810  -0.0188810  -0.0176477  -0.0176477  -0.0176477  -0.0176477
  -0.0146920  -0.0146920  -0.0146920  -0.0146920  -0.0254097  -0.0254097
  -0.0254097  -0.0254097  -0.0221833  -0.0221833  -0.0221833  -0.0221833
   0.0074323   0.0074323   0.0074323   0.0074323   0.0444226   0.0444226
   0.0444226   0.0444226   0.0413163   0.0413163   0.0413163   0.0413163
  -0.0068779  -0.0068779  -0.0068779  -0.0068779  -0.0049798  -0.0049798
  -0.0049798  -0.0049798  -0.0079998  -0.0079998  -0.0079998  -0.0079998
   0.2098661   0.2098661   0.2098661   0.2098661   0.1531961   0.1531961
   0.1531961   0.1531961   0.1487247   0.1487247
 TTTTTTTTTTTTTTTTTTTTTTTTTTTTTT MOQGAD      TELAPSE     4036.73 TCPU     4035.61
 TTTTTTTTTTTTTTTTTTTTTTTTTTTTTT SHELLXN     TELAPSE     4046.98 TCPU     4045.86
 TTTTTTTTTTTTTTTTTTTTTTTTTTTTTT MONMO3      TELAPSE     4047.46 TCPU     4046.34
 NUMERICALLY INTEGRATED DENSITY    136.0000254696    134.0000227755
 TTTTTTTTTTTTTTTTTTTTTTTTTTTTTT NUMDFT      TELAPSE     4049.43 TCPU     4048.31
 CYC  41 ETOT(AU) -4.659365932541E+03 DETOT -2.51E-02 tst  2.15E-05 PX  1.22E-02
 TTTTTTTTTTTTTTTTTTTTTTTTTTTTTT DIIS        TELAPSE     4049.99 TCPU     4048.87
 DIIS TEST: 0.12890E+02 AT SCF   CYCLE  41 - DIIS ACTIVE - HISTORY:    41 CYCLES
 TTTTTTTTTTTTTTTTTTTTTTTTTTTTTT FDIK        TELAPSE     4135.35 TCPU     4134.21

    ALPHA      ELECTRONS
 INSULATING STATE
 TOP OF VALENCE BANDS -    BAND    136; K   36; EIG -2.0044454E-01 AU
 TOP OF VALENCE BANDS -    BAND    136; K    1; EIG -2.0530496E-01 AU
 BOTTOM OF VIRTUAL BANDS - BAND    137; K    1; EIG -9.4618116E-02 AU
 INDIRECT ENERGY BAND GAP:   2.8797 eV

    BETA       ELECTRONS
 INSULATING STATE
 TOP OF VALENCE BANDS -    BAND    134; K  312; EIG -2.0158522E-01 AU
 TOP OF VALENCE BANDS -    BAND    134; K    1; EIG -2.0528733E-01 AU
 BOTTOM OF VIRTUAL BANDS - BAND    135; K    1; EIG -1.9350796E-01 AU
 INDIRECT ENERGY BAND GAP:   0.2198 eV
 TTTTTTTTTTTTTTTTTTTTTTTTTTTTTT PDIG        TELAPSE     4138.59 TCPU     4137.45
 CHARGE NORMALIZATION FACTOR   1.00000000
 TOTAL ATOMIC CHARGES:
   6.1292291   6.1292291   6.1292291   6.1292291   0.9388161   0.9388161
   0.9388161   0.9388161   0.8762105   0.8762105   0.8762105   0.8762105
   0.9680311   0.9680311   0.9680311   0.9680311   5.5984599   5.5984599
   5.5984599   5.5984599   6.2483831   6.2483831   6.2483831   6.2483831
   0.9290958   0.9290958   0.9290958   0.9290958   5.6043774   5.6043774
   5.6043774   5.6043774   6.1306036   6.1306036   6.1306036   6.1306036
   0.9238081   0.9238081   0.9238081   0.9238081   0.9154599   0.9154599
   0.9154599   0.9154599   0.9001763   0.9001763   0.9001763   0.9001763
   8.6269565   8.6269565   8.6269565   8.6269565   8.6360356   8.6360356
   8.6360356   8.6360356  28.1487140  28.1487140
 SUMMED SPIN DENSITY           2.00000000
 TOTAL ATOMIC SPINS  :
   0.0766572   0.0766572   0.0766572   0.0766572  -0.0148496  -0.0148496
  -0.0148496  -0.0148496  -0.0143134  -0.0143134  -0.0143134  -0.0143134
  -0.0108652  -0.0108652  -0.0108652  -0.0108652  -0.0256407  -0.0256407
  -0.0256407  -0.0256407  -0.0235137  -0.0235137  -0.0235137  -0.0235137
   0.0098367   0.0098367   0.0098367   0.0098367   0.0418015   0.0418015
   0.0418015   0.0418015   0.0419033   0.0419033   0.0419033   0.0419033
  -0.0068066  -0.0068066  -0.0068066  -0.0068066  -0.0049360  -0.0049360
  -0.0049360  -0.0049360  -0.0076912  -0.0076912  -0.0076912  -0.0076912
   0.2062707   0.2062707   0.2062707   0.2062707   0.1575457   0.1575457
   0.1575457   0.1575457   0.1492026   0.1492026
 TTTTTTTTTTTTTTTTTTTTTTTTTTTTTT MOQGAD      TELAPSE     4138.61 TCPU     4137.47
 TTTTTTTTTTTTTTTTTTTTTTTTTTTTTT SHELLXN     TELAPSE     4148.85 TCPU     4147.71
 TTTTTTTTTTTTTTTTTTTTTTTTTTTTTT MONMO3      TELAPSE     4149.32 TCPU     4148.19
 NUMERICALLY INTEGRATED DENSITY    136.0000253389    134.0000228796
 TTTTTTTTTTTTTTTTTTTTTTTTTTTTTT NUMDFT      TELAPSE     4151.29 TCPU     4150.15
 CYC  42 ETOT(AU) -4.659377000078E+03 DETOT -1.11E-02 tst  2.92E-06 PX  3.15E-03
 TTTTTTTTTTTTTTTTTTTTTTTTTTTTTT DIIS        TELAPSE     4151.84 TCPU     4150.70
 DIIS TEST: 0.12727E+02 AT SCF   CYCLE  42 - DIIS ACTIVE - HISTORY:    42 CYCLES
 TTTTTTTTTTTTTTTTTTTTTTTTTTTTTT FDIK        TELAPSE     4231.79 TCPU     4230.65

    ALPHA      ELECTRONS
 INSULATING STATE
 TOP OF VALENCE BANDS -    BAND    136; K   36; EIG -2.0119015E-01 AU
 TOP OF VALENCE BANDS -    BAND    136; K    1; EIG -2.0589354E-01 AU
 BOTTOM OF VIRTUAL BANDS - BAND    137; K    1; EIG -9.4597029E-02 AU
 INDIRECT ENERGY BAND GAP:   2.9005 eV

    BETA       ELECTRONS
 INSULATING STATE
 TOP OF VALENCE BANDS -    BAND    134; K  312; EIG -2.0168079E-01 AU
 TOP OF VALENCE BANDS -    BAND    134; K    1; EIG -2.0519522E-01 AU
 BOTTOM OF VIRTUAL BANDS - BAND    135; K    1; EIG -1.9229608E-01 AU
 INDIRECT ENERGY BAND GAP:   0.2554 eV
 TTTTTTTTTTTTTTTTTTTTTTTTTTTTTT PDIG        TELAPSE     4235.05 TCPU     4233.91
 CHARGE NORMALIZATION FACTOR   1.00000000
 TOTAL ATOMIC CHARGES:
   6.1250142   6.1250142   6.1250142   6.1250142   0.9388150   0.9388150
   0.9388150   0.9388150   0.8858806   0.8858806   0.8858806   0.8858806
   0.9641002   0.9641002   0.9641002   0.9641002   5.6012085   5.6012085
   5.6012085   5.6012085   6.2476843   6.2476843   6.2476843   6.2476843
   0.9319396   0.9319396   0.9319396   0.9319396   5.6031075   5.6031075
   5.6031075   5.6031075   6.1269934   6.1269934   6.1269934   6.1269934
   0.9213969   0.9213969   0.9213969   0.9213969   0.9154842   0.9154842
   0.9154842   0.9154842   0.9025449   0.9025449   0.9025449   0.9025449
   8.6253876   8.6253876   8.6253876   8.6253876   8.6406209   8.6406209
   8.6406209   8.6406209  28.1396443  28.1396443
 SUMMED SPIN DENSITY           2.00000000
 TOTAL ATOMIC SPINS  :
   0.0355576   0.0355576   0.0355576   0.0355576  -0.0008747  -0.0008747
  -0.0008747  -0.0008747  -0.0015027  -0.0015027  -0.0015027  -0.0015027
   0.0025772   0.0025772   0.0025772   0.0025772  -0.0291861  -0.0291861
  -0.0291861  -0.0291861  -0.0140366  -0.0140366  -0.0140366  -0.0140366
   0.0073024   0.0073024   0.0073024   0.0073024   0.0306534   0.0306534
   0.0306534   0.0306534   0.0491062   0.0491062   0.0491062   0.0491062
  -0.0083044  -0.0083044  -0.0083044  -0.0083044  -0.0060920  -0.0060920
  -0.0060920  -0.0060920  -0.0077835  -0.0077835  -0.0077835  -0.0077835
   0.1953450   0.1953450   0.1953450   0.1953450   0.1704846   0.1704846
   0.1704846   0.1704846   0.1535071   0.1535071
 TTTTTTTTTTTTTTTTTTTTTTTTTTTTTT MOQGAD      TELAPSE     4235.06 TCPU     4233.92
 TTTTTTTTTTTTTTTTTTTTTTTTTTTTTT SHELLXN     TELAPSE     4245.31 TCPU     4244.17
 TTTTTTTTTTTTTTTTTTTTTTTTTTTTTT MONMO3      TELAPSE     4245.78 TCPU     4244.64
 NUMERICALLY INTEGRATED DENSITY    136.0000248515    134.0000229952
 TTTTTTTTTTTTTTTTTTTTTTTTTTTTTT NUMDFT      TELAPSE     4247.75 TCPU     4246.61
 CYC  43 ETOT(AU) -4.659416968083E+03 DETOT -4.00E-02 tst  9.70E-06 PX  1.29E-02
 TTTTTTTTTTTTTTTTTTTTTTTTTTTTTT DIIS        TELAPSE     4248.30 TCPU     4247.16
 DIIS TEST: 0.12067E+02 AT SCF   CYCLE  43 - DIIS ACTIVE - HISTORY:    43 CYCLES
 TTTTTTTTTTTTTTTTTTTTTTTTTTTTTT FDIK        TELAPSE     4325.22 TCPU     4324.07

    ALPHA      ELECTRONS
 INSULATING STATE
 TOP OF VALENCE BANDS -    BAND    136; K   36; EIG -2.0091329E-01 AU
 TOP OF VALENCE BANDS -    BAND    136; K    1; EIG -2.0540199E-01 AU
 BOTTOM OF VIRTUAL BANDS - BAND    137; K    1; EIG -9.4692944E-02 AU
 INDIRECT ENERGY BAND GAP:   2.8904 eV

    BETA       ELECTRONS
 INSULATING STATE
 TOP OF VALENCE BANDS -    BAND    134; K  312; EIG -2.0119445E-01 AU
 TOP OF VALENCE BANDS -    BAND    134; K    1; EIG -2.0455345E-01 AU
 BOTTOM OF VIRTUAL BANDS - BAND    135; K    1; EIG -1.9099268E-01 AU
 INDIRECT ENERGY BAND GAP:   0.2776 eV
 TTTTTTTTTTTTTTTTTTTTTTTTTTTTTT PDIG        TELAPSE     4328.46 TCPU     4327.31
 CHARGE NORMALIZATION FACTOR   1.00000000
 TOTAL ATOMIC CHARGES:
   6.1263914   6.1263914   6.1263914   6.1263914   0.9368181   0.9368181
   0.9368181   0.9368181   0.8859866   0.8859866   0.8859866   0.8859866
   0.9644874   0.9644874   0.9644874   0.9644874   5.6046427   5.6046427
   5.6046427   5.6046427   6.2446719   6.2446719   6.2446719   6.2446719
   0.9314346   0.9314346   0.9314346   0.9314346   5.6028744   5.6028744
   5.6028744   5.6028744   6.1293385   6.1293385   6.1293385   6.1293385
   0.9218678   0.9218678   0.9218678   0.9218678   0.9179943   0.9179943
   0.9179943   0.9179943   0.9022171   0.9022171   0.9022171   0.9022171
   8.6231105   8.6231105   8.6231105   8.6231105   8.6458315   8.6458315
   8.6458315   8.6458315  28.1246657  28.1246657
 SUMMED SPIN DENSITY           2.00000000
 TOTAL ATOMIC SPINS  :
   0.0138996   0.0138996   0.0138996   0.0138996   0.0062695   0.0062695
   0.0062695   0.0062695   0.0057909   0.0057909   0.0057909   0.0057909
   0.0095976   0.0095976   0.0095976   0.0095976  -0.0350123  -0.0350123
  -0.0350123  -0.0350123  -0.0089835  -0.0089835  -0.0089835  -0.0089835
   0.0010306   0.0010306   0.0010306   0.0010306   0.0318829   0.0318829
   0.0318829   0.0318829   0.0557023   0.0557023   0.0557023   0.0557023
  -0.0108770  -0.0108770  -0.0108770  -0.0108770  -0.0084686  -0.0084686
  -0.0084686  -0.0084686  -0.0092458  -0.0092458  -0.0092458  -0.0092458
   0.1960066   0.1960066   0.1960066   0.1960066   0.1713543   0.1713543
   0.1713543   0.1713543   0.1621059   0.1621059
 TTTTTTTTTTTTTTTTTTTTTTTTTTTTTT MOQGAD      TELAPSE     4328.47 TCPU     4327.32
 TTTTTTTTTTTTTTTTTTTTTTTTTTTTTT SHELLXN     TELAPSE     4338.72 TCPU     4337.57
 TTTTTTTTTTTTTTTTTTTTTTTTTTTTTT MONMO3      TELAPSE     4339.19 TCPU     4338.04
 NUMERICALLY INTEGRATED DENSITY    136.0000249181    134.0000230511
 TTTTTTTTTTTTTTTTTTTTTTTTTTTTTT NUMDFT      TELAPSE     4341.16 TCPU     4340.02
 CYC  44 ETOT(AU) -4.659449917842E+03 DETOT -3.29E-02 tst  5.60E-06 PX  4.86E-03
 TTTTTTTTTTTTTTTTTTTTTTTTTTTTTT DIIS        TELAPSE     4341.72 TCPU     4340.57
 DIIS TEST: 0.11588E+02 AT SCF   CYCLE  44 - DIIS ACTIVE - HISTORY:    44 CYCLES
 TTTTTTTTTTTTTTTTTTTTTTTTTTTTTT FDIK        TELAPSE     4423.37 TCPU     4422.22

    ALPHA      ELECTRONS
 INSULATING STATE
 TOP OF VALENCE BANDS -    BAND    136; K   36; EIG -2.0067824E-01 AU
 TOP OF VALENCE BANDS -    BAND    136; K    1; EIG -2.0513715E-01 AU
 BOTTOM OF VIRTUAL BANDS - BAND    137; K    1; EIG -9.4527696E-02 AU
 INDIRECT ENERGY BAND GAP:   2.8885 eV

    BETA       ELECTRONS
 INSULATING STATE
 TOP OF VALENCE BANDS -    BAND    134; K  312; EIG -2.0090664E-01 AU
 TOP OF VALENCE BANDS -    BAND    134; K    1; EIG -2.0421683E-01 AU
 BOTTOM OF VIRTUAL BANDS - BAND    135; K    1; EIG -1.9024851E-01 AU
 INDIRECT ENERGY BAND GAP:   0.2900 eV
 TTTTTTTTTTTTTTTTTTTTTTTTTTTTTT PDIG        TELAPSE     4426.62 TCPU     4425.47
 CHARGE NORMALIZATION FACTOR   1.00000000
 TOTAL ATOMIC CHARGES:
   6.1274288   6.1274288   6.1274288   6.1274288   0.9384591   0.9384591
   0.9384591   0.9384591   0.8855055   0.8855055   0.8855055   0.8855055
   0.9648674   0.9648674   0.9648674   0.9648674   5.6033046   5.6033046
   5.6033046   5.6033046   6.2440286   6.2440286   6.2440286   6.2440286
   0.9324161   0.9324161   0.9324161   0.9324161   5.6034681   5.6034681
   5.6034681   5.6034681   6.1294263   6.1294263   6.1294263   6.1294263
   0.9220920   0.9220920   0.9220920   0.9220920   0.9173002   0.9173002
   0.9173002   0.9173002   0.9018842   0.9018842   0.9018842   0.9018842
   8.6277388   8.6277388   8.6277388   8.6277388   8.6421921   8.6421921
   8.6421921   8.6421921  28.1197764  28.1197764
 SUMMED SPIN DENSITY           2.00000000
 TOTAL ATOMIC SPINS  :
   0.0011255   0.0011255   0.0011255   0.0011255   0.0101774   0.0101774
   0.0101774   0.0101774   0.0097602   0.0097602   0.0097602   0.0097602
   0.0133261   0.0133261   0.0133261   0.0133261  -0.0381314  -0.0381314
  -0.0381314  -0.0381314  -0.0086301  -0.0086301  -0.0086301  -0.0086301
  -0.0013794  -0.0013794  -0.0013794  -0.0013794   0.0341560   0.0341560
   0.0341560   0.0341560   0.0606555   0.0606555   0.0606555   0.0606555
  -0.0127475  -0.0127475  -0.0127475  -0.0127475  -0.0101732  -0.0101732
  -0.0101732  -0.0101732  -0.0105188  -0.0105188  -0.0105188  -0.0105188
   0.1952669   0.1952669   0.1952669   0.1952669   0.1742629   0.1742629
   0.1742629   0.1742629   0.1656997   0.1656997
 TTTTTTTTTTTTTTTTTTTTTTTTTTTTTT MOQGAD      TELAPSE     4426.63 TCPU     4425.48
 TTTTTTTTTTTTTTTTTTTTTTTTTTTTTT SHELLXN     TELAPSE     4436.88 TCPU     4435.73
 TTTTTTTTTTTTTTTTTTTTTTTTTTTTTT MONMO3      TELAPSE     4437.35 TCPU     4436.20
 NUMERICALLY INTEGRATED DENSITY    136.0000248851    134.0000228339
 TTTTTTTTTTTTTTTTTTTTTTTTTTTTTT NUMDFT      TELAPSE     4439.30 TCPU     4438.16
 CYC  45 ETOT(AU) -4.659463594476E+03 DETOT -1.37E-02 tst  2.33E-06 PX  3.15E-03
 TTTTTTTTTTTTTTTTTTTTTTTTTTTTTT DIIS        TELAPSE     4439.86 TCPU     4438.71
 DIIS TEST: 0.11387E+02 AT SCF   CYCLE  45 - DIIS ACTIVE - HISTORY:    45 CYCLES
 TTTTTTTTTTTTTTTTTTTTTTTTTTTTTT FDIK        TELAPSE     4514.92 TCPU     4513.77

    ALPHA      ELECTRONS
 INSULATING STATE
 TOP OF VALENCE BANDS -    BAND    136; K   36; EIG -2.0071041E-01 AU
 TOP OF VALENCE BANDS -    BAND    136; K    1; EIG -2.0517621E-01 AU
 BOTTOM OF VIRTUAL BANDS - BAND    137; K    1; EIG -9.4500167E-02 AU
 INDIRECT ENERGY BAND GAP:   2.8901 eV

    BETA       ELECTRONS
 INSULATING STATE
 TOP OF VALENCE BANDS -    BAND    134; K  312; EIG -2.0087789E-01 AU
 TOP OF VALENCE BANDS -    BAND    134; K    1; EIG -2.0420932E-01 AU
 BOTTOM OF VIRTUAL BANDS - BAND    135; K    1; EIG -1.9033777E-01 AU
 INDIRECT ENERGY BAND GAP:   0.2868 eV
 TTTTTTTTTTTTTTTTTTTTTTTTTTTTTT PDIG        TELAPSE     4518.16 TCPU     4517.01
 CHARGE NORMALIZATION FACTOR   1.00000000
 TOTAL ATOMIC CHARGES:
   6.1269913   6.1269913   6.1269913   6.1269913   0.9377458   0.9377458
   0.9377458   0.9377458   0.8859396   0.8859396   0.8859396   0.8859396
   0.9649204   0.9649204   0.9649204   0.9649204   5.6039033   5.6039033
   5.6039033   5.6039033   6.2450694   6.2450694   6.2450694   6.2450694
   0.9321798   0.9321798   0.9321798   0.9321798   5.6017361   5.6017361
   5.6017361   5.6017361   6.1290457   6.1290457   6.1290457   6.1290457
   0.9220222   0.9220222   0.9220222   0.9220222   0.9176424   0.9176424
   0.9176424   0.9176424   0.9025846   0.9025846   0.9025846   0.9025846
   8.6276284   8.6276284   8.6276284   8.6276284   8.6421495   8.6421495
   8.6421495   8.6421495  28.1208828  28.1208828
 SUMMED SPIN DENSITY           2.00000000
 TOTAL ATOMIC SPINS  :
  -0.0035466  -0.0035466  -0.0035466  -0.0035466   0.0115349   0.0115349
   0.0115349   0.0115349   0.0111848   0.0111848   0.0111848   0.0111848
   0.0145985   0.0145985   0.0145985   0.0145985  -0.0389986  -0.0389986
  -0.0389986  -0.0389986  -0.0085443  -0.0085443  -0.0085443  -0.0085443
  -0.0020263  -0.0020263  -0.0020263  -0.0020263   0.0350237   0.0350237
   0.0350237   0.0350237   0.0623039   0.0623039   0.0623039   0.0623039
  -0.0134369  -0.0134369  -0.0134369  -0.0134369  -0.0108143  -0.0108143
  -0.0108143  -0.0108143  -0.0110565  -0.0110565  -0.0110565  -0.0110565
   0.1965844   0.1965844   0.1965844   0.1965844   0.1746399   0.1746399
   0.1746399   0.1746399   0.1651067   0.1651067
 TTTTTTTTTTTTTTTTTTTTTTTTTTTTTT MOQGAD      TELAPSE     4518.18 TCPU     4517.03
 TTTTTTTTTTTTTTTTTTTTTTTTTTTTTT SHELLXN     TELAPSE     4528.42 TCPU     4527.27
 TTTTTTTTTTTTTTTTTTTTTTTTTTTTTT MONMO3      TELAPSE     4528.90 TCPU     4527.75
 NUMERICALLY INTEGRATED DENSITY    136.0000249909    134.0000228437
 TTTTTTTTTTTTTTTTTTTTTTTTTTTTTT NUMDFT      TELAPSE     4530.86 TCPU     4529.71
 CYC  46 ETOT(AU) -4.659462031118E+03 DETOT  1.56E-03 tst  7.02E-08 PX  6.20E-04
 TTTTTTTTTTTTTTTTTTTTTTTTTTTTTT DIIS        TELAPSE     4531.42 TCPU     4530.27
 DIIS TEST: 0.11402E+02 AT SCF   CYCLE  46 - DIIS ACTIVE - HISTORY:    46 CYCLES
 TTTTTTTTTTTTTTTTTTTTTTTTTTTTTT FDIK        TELAPSE     4606.71 TCPU     4605.44

    ALPHA      ELECTRONS
 INSULATING STATE
 TOP OF VALENCE BANDS -    BAND    136; K   36; EIG -1.9946721E-01 AU
 TOP OF VALENCE BANDS -    BAND    136; K    1; EIG -2.0378447E-01 AU
 BOTTOM OF VIRTUAL BANDS - BAND    137; K    1; EIG -9.3526958E-02 AU
 INDIRECT ENERGY BAND GAP:   2.8828 eV

    BETA       ELECTRONS
 INSULATING STATE
 TOP OF VALENCE BANDS -    BAND    134; K  312; EIG -1.9992880E-01 AU
 TOP OF VALENCE BANDS -    BAND    134; K    1; EIG -2.0299490E-01 AU
 BOTTOM OF VIRTUAL BANDS - BAND    135; K    1; EIG -1.8798107E-01 AU
 INDIRECT ENERGY BAND GAP:   0.3251 eV
 TTTTTTTTTTTTTTTTTTTTTTTTTTTTTT PDIG        TELAPSE     4609.96 TCPU     4608.68
 CHARGE NORMALIZATION FACTOR   1.00000000
 TOTAL ATOMIC CHARGES:
   6.1292128   6.1292128   6.1292128   6.1292128   0.9349696   0.9349696
   0.9349696   0.9349696   0.8853248   0.8853248   0.8853248   0.8853248
   0.9682116   0.9682116   0.9682116   0.9682116   5.6083638   5.6083638
   5.6083638   5.6083638   6.2411523   6.2411523   6.2411523   6.2411523
   0.9326520   0.9326520   0.9326520   0.9326520   5.5948970   5.5948970
   5.5948970   5.5948970   6.1308687   6.1308687   6.1308687   6.1308687
   0.9200326   0.9200326   0.9200326   0.9200326   0.9171426   0.9171426
   0.9171426   0.9171426   0.9082235   0.9082235   0.9082235   0.9082235
   8.6311138   8.6311138   8.6311138   8.6311138   8.6452763   8.6452763
   8.6452763   8.6452763  28.1051171  28.1051171
 SUMMED SPIN DENSITY           2.00000000
 TOTAL ATOMIC SPINS  :
   0.0153444   0.0153444   0.0153444   0.0153444   0.0063665   0.0063665
   0.0063665   0.0063665   0.0054818   0.0054818   0.0054818   0.0054818
   0.0098718   0.0098718   0.0098718   0.0098718  -0.0337844  -0.0337844
  -0.0337844  -0.0337844  -0.0108858  -0.0108858  -0.0108858  -0.0108858
   0.0011610   0.0011610   0.0011610   0.0011610   0.0284355   0.0284355
   0.0284355   0.0284355   0.0502913   0.0502913   0.0502913   0.0502913
  -0.0085822  -0.0085822  -0.0085822  -0.0085822  -0.0062271  -0.0062271
  -0.0062271  -0.0062271  -0.0066468  -0.0066468  -0.0066468  -0.0066468
   0.1827756   0.1827756   0.1827756   0.1827756   0.1782417   0.1782417
   0.1782417   0.1782417   0.1763135   0.1763135
 TTTTTTTTTTTTTTTTTTTTTTTTTTTTTT MOQGAD      TELAPSE     4609.97 TCPU     4608.69
 TTTTTTTTTTTTTTTTTTTTTTTTTTTTTT SHELLXN     TELAPSE     4620.23 TCPU     4618.95
 TTTTTTTTTTTTTTTTTTTTTTTTTTTTTT MONMO3      TELAPSE     4620.70 TCPU     4619.42
 NUMERICALLY INTEGRATED DENSITY    136.0000251529    134.0000234493
 TTTTTTTTTTTTTTTTTTTTTTTTTTTTTT NUMDFT      TELAPSE     4622.67 TCPU     4621.39
 CYC  47 ETOT(AU) -4.659508651700E+03 DETOT -4.66E-02 tst  1.51E-05 PX  1.26E-02
 TTTTTTTTTTTTTTTTTTTTTTTTTTTTTT DIIS        TELAPSE     4623.22 TCPU     4621.94
 DIIS TEST: 0.10690E+02 AT SCF   CYCLE  47 - DIIS ACTIVE - HISTORY:    47 CYCLES
 TTTTTTTTTTTTTTTTTTTTTTTTTTTTTT FDIK        TELAPSE     4700.00 TCPU     4698.72

    ALPHA      ELECTRONS
 INSULATING STATE
 TOP OF VALENCE BANDS -    BAND    136; K   25; EIG -1.9836087E-01 AU
 TOP OF VALENCE BANDS -    BAND    136; K    1; EIG -2.0217797E-01 AU
 BOTTOM OF VIRTUAL BANDS - BAND    137; K    1; EIG -9.3454899E-02 AU
 INDIRECT ENERGY BAND GAP:   2.8546 eV

    BETA       ELECTRONS
 INSULATING STATE
 TOP OF VALENCE BANDS -    BAND    134; K  312; EIG -1.9943217E-01 AU
 TOP OF VALENCE BANDS -    BAND    134; K    1; EIG -2.0187145E-01 AU
 BOTTOM OF VIRTUAL BANDS - BAND    135; K    1; EIG -1.8475220E-01 AU
 INDIRECT ENERGY BAND GAP:   0.3995 eV
 TTTTTTTTTTTTTTTTTTTTTTTTTTTTTT PDIG        TELAPSE     4703.24 TCPU     4701.96
 CHARGE NORMALIZATION FACTOR   1.00000000
 TOTAL ATOMIC CHARGES:
   6.1238304   6.1238304   6.1238304   6.1238304   0.9401045   0.9401045
   0.9401045   0.9401045   0.8971892   0.8971892   0.8971892   0.8971892
   0.9611152   0.9611152   0.9611152   0.9611152   5.5997519   5.5997519
   5.5997519   5.5997519   6.2422495   6.2422495   6.2422495   6.2422495
   0.9356880   0.9356880   0.9356880   0.9356880   5.6033336   5.6033336
   5.6033336   5.6033336   6.1299625   6.1299625   6.1299625   6.1299625
   0.9254705   0.9254705   0.9254705   0.9254705   0.9229493   0.9229493
   0.9229493   0.9229493   0.9026612   0.9026612   0.9026612   0.9026612
   8.6262845   8.6262845   8.6262845   8.6262845   8.6550807   8.6550807
   8.6550807   8.6550807  28.0686577  28.0686577
 SUMMED SPIN DENSITY           2.00000000
 TOTAL ATOMIC SPINS  :
   0.0386761   0.0386761   0.0386761   0.0386761   0.0004799   0.0004799
   0.0004799   0.0004799  -0.0013515  -0.0013515  -0.0013515  -0.0013515
   0.0047503   0.0047503   0.0047503   0.0047503  -0.0300156  -0.0300156
  -0.0300156  -0.0300156  -0.0153396  -0.0153396  -0.0153396  -0.0153396
   0.0048641   0.0048641   0.0048641   0.0048641   0.0221445   0.0221445
   0.0221445   0.0221445   0.0205321   0.0205321   0.0205321   0.0205321
   0.0014041   0.0014041   0.0014041   0.0014041   0.0030985   0.0030985
   0.0030985   0.0030985   0.0031032   0.0031032   0.0031032   0.0031032
   0.1679732   0.1679732   0.1679732   0.1679732   0.1810801   0.1810801
   0.1810801   0.1810801   0.1972014   0.1972014
 TTTTTTTTTTTTTTTTTTTTTTTTTTTTTT MOQGAD      TELAPSE     4703.25 TCPU     4701.97
 TTTTTTTTTTTTTTTTTTTTTTTTTTTTTT SHELLXN     TELAPSE     4713.51 TCPU     4712.23
 TTTTTTTTTTTTTTTTTTTTTTTTTTTTTT MONMO3      TELAPSE     4713.98 TCPU     4712.70
 NUMERICALLY INTEGRATED DENSITY    136.0000239855    134.0000226367
 TTTTTTTTTTTTTTTTTTTTTTTTTTTTTT NUMDFT      TELAPSE     4715.96 TCPU     4714.68
 CYC  48 ETOT(AU) -4.659598391442E+03 DETOT -8.97E-02 tst  4.65E-05 PX  2.32E-02
 TTTTTTTTTTTTTTTTTTTTTTTTTTTTTT DIIS        TELAPSE     4716.51 TCPU     4715.23
 DIIS TEST: 0.92679E+01 AT SCF   CYCLE  48 - DIIS ACTIVE - HISTORY:    48 CYCLES
 TTTTTTTTTTTTTTTTTTTTTTTTTTTTTT FDIK        TELAPSE     4789.34 TCPU     4788.06

    ALPHA      ELECTRONS
 INSULATING STATE
 TOP OF VALENCE BANDS -    BAND    136; K   25; EIG -1.9320917E-01 AU
 TOP OF VALENCE BANDS -    BAND    136; K    1; EIG -1.9682727E-01 AU
 BOTTOM OF VIRTUAL BANDS - BAND    137; K    1; EIG -9.2492246E-02 AU
 INDIRECT ENERGY BAND GAP:   2.7406 eV

    BETA       ELECTRONS
 INSULATING STATE
 TOP OF VALENCE BANDS -    BAND    134; K  312; EIG -1.9862512E-01 AU
 TOP OF VALENCE BANDS -    BAND    134; K    1; EIG -1.9925512E-01 AU
 BOTTOM OF VIRTUAL BANDS - BAND    135; K    1; EIG -1.7620635E-01 AU
 INDIRECT ENERGY BAND GAP:   0.6100 eV
 TTTTTTTTTTTTTTTTTTTTTTTTTTTTTT PDIG        TELAPSE     4792.59 TCPU     4791.30
 CHARGE NORMALIZATION FACTOR   1.00000000
 TOTAL ATOMIC CHARGES:
   6.1304144   6.1304144   6.1304144   6.1304144   0.9434921   0.9434921
   0.9434921   0.9434921   0.8906781   0.8906781   0.8906781   0.8906781
   0.9696152   0.9696152   0.9696152   0.9696152   5.6076249   5.6076249
   5.6076249   5.6076249   6.2480784   6.2480784   6.2480784   6.2480784
   0.9353028   0.9353028   0.9353028   0.9353028   5.6069541   5.6069541
   5.6069541   5.6069541   6.1307257   6.1307257   6.1307257   6.1307257
   0.9259629   0.9259629   0.9259629   0.9259629   0.9259171   0.9259171
   0.9259171   0.9259171   0.9057430   0.9057430   0.9057430   0.9057430
   8.6339604   8.6339604   8.6339604   8.6339604   8.6576348   8.6576348
   8.6576348   8.6576348  27.9757919  27.9757919
 SUMMED SPIN DENSITY           2.00000000
 TOTAL ATOMIC SPINS  :
   0.0583366   0.0583366   0.0583366   0.0583366  -0.0057989  -0.0057989
  -0.0057989  -0.0057989  -0.0076898  -0.0076898  -0.0076898  -0.0076898
  -0.0009421  -0.0009421  -0.0009421  -0.0009421  -0.0365402  -0.0365402
  -0.0365402  -0.0365402  -0.0257601  -0.0257601  -0.0257601  -0.0257601
   0.0054095   0.0054095   0.0054095   0.0054095   0.0259688   0.0259688
   0.0259688   0.0259688  -0.0164127  -0.0164127  -0.0164127  -0.0164127
   0.0115380   0.0115380   0.0115380   0.0115380   0.0126534   0.0126534
   0.0126534   0.0126534   0.0135379   0.0135379   0.0135379   0.0135379
   0.1492705   0.1492705   0.1492705   0.1492705   0.1895431   0.1895431
   0.1895431   0.1895431   0.2537718   0.2537718
 TTTTTTTTTTTTTTTTTTTTTTTTTTTTTT MOQGAD      TELAPSE     4792.60 TCPU     4791.32
 TTTTTTTTTTTTTTTTTTTTTTTTTTTTTT SHELLXN     TELAPSE     4802.85 TCPU     4801.57
 TTTTTTTTTTTTTTTTTTTTTTTTTTTTTT MONMO3      TELAPSE     4803.32 TCPU     4802.04
 NUMERICALLY INTEGRATED DENSITY    136.0000246224    134.0000229014
 TTTTTTTTTTTTTTTTTTTTTTTTTTTTTT NUMDFT      TELAPSE     4805.29 TCPU     4804.01
 CYC  49 ETOT(AU) -4.659771060155E+03 DETOT -1.73E-01 tst  4.08E-04 PX  4.71E-02
 TTTTTTTTTTTTTTTTTTTTTTTTTTTTTT DIIS        TELAPSE     4805.85 TCPU     4804.57
 DIIS TEST: 0.66674E+01 AT SCF   CYCLE  49 - DIIS ACTIVE - HISTORY:    49 CYCLES
 TTTTTTTTTTTTTTTTTTTTTTTTTTTTTT FDIK        TELAPSE     4876.70 TCPU     4875.42

    ALPHA      ELECTRONS
 INSULATING STATE
 TOP OF VALENCE BANDS -    BAND    136; K   25; EIG -1.8101455E-01 AU
 TOP OF VALENCE BANDS -    BAND    136; K    1; EIG -1.8306271E-01 AU
 BOTTOM OF VIRTUAL BANDS - BAND    137; K    1; EIG -8.7742658E-02 AU
 INDIRECT ENERGY BAND GAP:   2.5381 eV

    BETA       ELECTRONS
 INSULATING STATE
 TOP OF VALENCE BANDS -    BAND    134; K    1; EIG -1.9041353E-01 AU
 BOTTOM OF VIRTUAL BANDS - BAND    135; K    1; EIG -1.5664226E-01 AU
 DIRECT ENERGY BAND GAP:   0.9190 eV
 TTTTTTTTTTTTTTTTTTTTTTTTTTTTTT PDIG        TELAPSE     4879.94 TCPU     4878.65
 CHARGE NORMALIZATION FACTOR   1.00000000
 TOTAL ATOMIC CHARGES:
   6.1438718   6.1438718   6.1438718   6.1438718   0.9423481   0.9423481
   0.9423481   0.9423481   0.8993315   0.8993315   0.8993315   0.8993315
   0.9696265   0.9696265   0.9696265   0.9696265   5.6181569   5.6181569
   5.6181569   5.6181569   6.2423620   6.2423620   6.2423620   6.2423620
   0.9431778   0.9431778   0.9431778   0.9431778   5.5965841   5.5965841
   5.5965841   5.5965841   6.1384640   6.1384640   6.1384640   6.1384640
   0.9368584   0.9368584   0.9368584   0.9368584   0.9241214   0.9241214
   0.9241214   0.9241214   0.9077848   0.9077848   0.9077848   0.9077848
   8.6847825   8.6847825   8.6847825   8.6847825   8.6607190   8.6607190
   8.6607190   8.6607190  27.7836221  27.7836221
 SUMMED SPIN DENSITY           2.00000000
 TOTAL ATOMIC SPINS  :
   0.0561604   0.0561604   0.0561604   0.0561604  -0.0083321  -0.0083321
  -0.0083321  -0.0083321  -0.0091886  -0.0091886  -0.0091886  -0.0091886
  -0.0041537  -0.0041537  -0.0041537  -0.0041537  -0.0527806  -0.0527806
  -0.0527806  -0.0527806  -0.0002902  -0.0002902  -0.0002902  -0.0002902
  -0.0023714  -0.0023714  -0.0023714  -0.0023714   0.0275065   0.0275065
   0.0275065   0.0275065  -0.0516388  -0.0516388  -0.0516388  -0.0516388
   0.0188730   0.0188730   0.0188730   0.0188730   0.0200346   0.0200346
   0.0200346   0.0200346   0.0206261   0.0206261   0.0206261   0.0206261
   0.1241934   0.1241934   0.1241934   0.1241934   0.1684705   0.1684705
   0.1684705   0.1684705   0.3857819   0.3857819
 TTTTTTTTTTTTTTTTTTTTTTTTTTTTTT MOQGAD      TELAPSE     4879.95 TCPU     4878.67
 TTTTTTTTTTTTTTTTTTTTTTTTTTTTTT SHELLXN     TELAPSE     4890.19 TCPU     4888.91
 TTTTTTTTTTTTTTTTTTTTTTTTTTTTTT MONMO3      TELAPSE     4890.67 TCPU     4889.38
 NUMERICALLY INTEGRATED DENSITY    136.0000221061    134.0000202133
 TTTTTTTTTTTTTTTTTTTTTTTTTTTTTT NUMDFT      TELAPSE     4892.62 TCPU     4891.34
 CYC  50 ETOT(AU) -4.660029719982E+03 DETOT -2.59E-01 tst  2.01E-03 PX  1.07E-01
 TTTTTTTTTTTTTTTTTTTTTTTTTTTTTT DIIS        TELAPSE     4893.18 TCPU     4891.90
 DIIS TEST: 0.24449E+01 AT SCF   CYCLE  50 - DIIS ACTIVE - HISTORY:    50 CYCLES
 TTTTTTTTTTTTTTTTTTTTTTTTTTTTTT FDIK        TELAPSE     4965.68 TCPU     4964.39

    ALPHA      ELECTRONS
 INSULATING STATE
 TOP OF VALENCE BANDS -    BAND    136; K   30; EIG -1.7443082E-01 AU
 TOP OF VALENCE BANDS -    BAND    136; K    1; EIG -1.7625981E-01 AU
 BOTTOM OF VIRTUAL BANDS - BAND    137; K    1; EIG -8.5779545E-02 AU
 INDIRECT ENERGY BAND GAP:   2.4123 eV

    BETA       ELECTRONS
 INSULATING STATE
 TOP OF VALENCE BANDS -    BAND    134; K    1; EIG -1.8369514E-01 AU
 BOTTOM OF VIRTUAL BANDS - BAND    135; K    1; EIG -1.4324882E-01 AU
 DIRECT ENERGY BAND GAP:   1.1006 eV
 TTTTTTTTTTTTTTTTTTTTTTTTTTTTTT PDIG        TELAPSE     4968.91 TCPU     4967.63
 CHARGE NORMALIZATION FACTOR   1.00000000
 TOTAL ATOMIC CHARGES:
   6.1456987   6.1456987   6.1456987   6.1456987   0.9503181   0.9503181
   0.9503181   0.9503181   0.8985998   0.8985998   0.8985998   0.8985998
   0.9683769   0.9683769   0.9683769   0.9683769   5.6112966   5.6112966
   5.6112966   5.6112966   6.2288720   6.2288720   6.2288720   6.2288720
   0.9475240   0.9475240   0.9475240   0.9475240   5.6188382   5.6188382
   5.6188382   5.6188382   6.1408334   6.1408334   6.1408334   6.1408334
   0.9337638   0.9337638   0.9337638   0.9337638   0.9379299   0.9379299
   0.9379299   0.9379299   0.9066017   0.9066017   0.9066017   0.9066017
   8.6985586   8.6985586   8.6985586   8.6985586   8.6939622   8.6939622
   8.6939622   8.6939622  27.6376522  27.6376522
 SUMMED SPIN DENSITY           2.00000000
 TOTAL ATOMIC SPINS  :
   0.0244545   0.0244545   0.0244545   0.0244545  -0.0021570  -0.0021570
  -0.0021570  -0.0021570  -0.0017955  -0.0017955  -0.0017955  -0.0017955
   0.0003650   0.0003650   0.0003650   0.0003650  -0.0306926  -0.0306926
  -0.0306926  -0.0306926   0.0192273   0.0192273   0.0192273   0.0192273
  -0.0041729  -0.0041729  -0.0041729  -0.0041729   0.0079977   0.0079977
   0.0079977   0.0079977  -0.0148529  -0.0148529  -0.0148529  -0.0148529
   0.0071329   0.0071329   0.0071329   0.0071329   0.0093847   0.0093847
   0.0093847   0.0093847   0.0077586   0.0077586   0.0077586   0.0077586
   0.1118254   0.1118254   0.1118254   0.1118254   0.1229940   0.1229940
   0.1229940   0.1229940   0.4850615   0.4850615
 TTTTTTTTTTTTTTTTTTTTTTTTTTTTTT MOQGAD      TELAPSE     4968.93 TCPU     4967.64
 TTTTTTTTTTTTTTTTTTTTTTTTTTTTTT SHELLXN     TELAPSE     4979.17 TCPU     4977.88
 TTTTTTTTTTTTTTTTTTTTTTTTTTTTTT MONMO3      TELAPSE     4979.64 TCPU     4978.36
 NUMERICALLY INTEGRATED DENSITY    136.0000231725    134.0000228489
 TTTTTTTTTTTTTTTTTTTTTTTTTTTTTT NUMDFT      TELAPSE     4981.62 TCPU     4980.33
 CYC  51 ETOT(AU) -4.660139948444E+03 DETOT -1.10E-01 tst  1.02E-03 PX  8.88E-02
 TTTTTTTTTTTTTTTTTTTTTTTTTTTTTT DIIS        TELAPSE     4982.17 TCPU     4980.88
 DIIS TEST: 0.54001E+00 AT SCF   CYCLE  51 - DIIS ACTIVE - HISTORY:    51 CYCLES
 TTTTTTTTTTTTTTTTTTTTTTTTTTTTTT FDIK        TELAPSE     5048.25 TCPU     5046.96

    ALPHA      ELECTRONS
 INSULATING STATE
 TOP OF VALENCE BANDS -    BAND    136; K   30; EIG -1.6538907E-01 AU
 TOP OF VALENCE BANDS -    BAND    136; K    1; EIG -1.6707784E-01 AU
 BOTTOM OF VIRTUAL BANDS - BAND    137; K    1; EIG -8.5351992E-02 AU
 INDIRECT ENERGY BAND GAP:   2.1779 eV

    BETA       ELECTRONS
 INSULATING STATE
 TOP OF VALENCE BANDS -    BAND    134; K    1; EIG -1.7734425E-01 AU
 BOTTOM OF VIRTUAL BANDS - BAND    135; K    1; EIG -1.2959836E-01 AU
 DIRECT ENERGY BAND GAP:   1.2992 eV
 TTTTTTTTTTTTTTTTTTTTTTTTTTTTTT PDIG        TELAPSE     5051.48 TCPU     5050.20
 CHARGE NORMALIZATION FACTOR   1.00000000
 TOTAL ATOMIC CHARGES:
   6.1506014   6.1506014   6.1506014   6.1506014   0.9472950   0.9472950
   0.9472950   0.9472950   0.8989993   0.8989993   0.8989993   0.8989993
   0.9730969   0.9730969   0.9730969   0.9730969   5.6265849   5.6265849
   5.6265849   5.6265849   6.2289774   6.2289774   6.2289774   6.2289774
   0.9477856   0.9477856   0.9477856   0.9477856   5.6229101   5.6229101
   5.6229101   5.6229101   6.1443423   6.1443423   6.1443423   6.1443423
   0.9379713   0.9379713   0.9379713   0.9379713   0.9312278   0.9312278
   0.9312278   0.9312278   0.9071947   0.9071947   0.9071947   0.9071947
   8.7082303   8.7082303   8.7082303   8.7082303   8.7125407   8.7125407
   8.7125407   8.7125407  27.5244850  27.5244850
 SUMMED SPIN DENSITY           2.00000000
 TOTAL ATOMIC SPINS  :
   0.0111545   0.0111545   0.0111545   0.0111545   0.0001458   0.0001458
   0.0001458   0.0001458   0.0006850   0.0006850   0.0006850   0.0006850
   0.0018310   0.0018310   0.0018310   0.0018310  -0.0082739  -0.0082739
  -0.0082739  -0.0082739   0.0115450   0.0115450   0.0115450   0.0115450
  -0.0008568  -0.0008568  -0.0008568  -0.0008568  -0.0047541  -0.0047541
  -0.0047541  -0.0047541   0.0117850   0.0117850   0.0117850   0.0117850
  -0.0004269  -0.0004269  -0.0004269  -0.0004269   0.0024752   0.0024752
   0.0024752   0.0024752  -0.0003745  -0.0003745  -0.0003745  -0.0003745
   0.0986188   0.0986188   0.0986188   0.0986188   0.0974812   0.0974812
   0.0974812   0.0974812   0.5579294   0.5579294
 TTTTTTTTTTTTTTTTTTTTTTTTTTTTTT MOQGAD      TELAPSE     5051.50 TCPU     5050.21
 TTTTTTTTTTTTTTTTTTTTTTTTTTTTTT SHELLXN     TELAPSE     5061.73 TCPU     5060.45
 TTTTTTTTTTTTTTTTTTTTTTTTTTTTTT MONMO3      TELAPSE     5062.20 TCPU     5060.92
 NUMERICALLY INTEGRATED DENSITY    136.0000217519    134.0000219867
 TTTTTTTTTTTTTTTTTTTTTTTTTTTTTT NUMDFT      TELAPSE     5064.18 TCPU     5062.89
 CYC  52 ETOT(AU) -4.660170249540E+03 DETOT -3.03E-02 tst  6.59E-04 PX  7.31E-02
 TTTTTTTTTTTTTTTTTTTTTTTTTTTTTT DIIS        TELAPSE     5064.74 TCPU     5063.45
 DIIS TEST: 0.24797E-01 AT SCF   CYCLE  52 - DIIS ACTIVE - HISTORY:    52 CYCLES
 TTTTTTTTTTTTTTTTTTTTTTTTTTTTTT FDIK        TELAPSE     5135.61 TCPU     5134.32

    ALPHA      ELECTRONS
 INSULATING STATE
 TOP OF VALENCE BANDS -    BAND    136; K   30; EIG -1.6266537E-01 AU
 TOP OF VALENCE BANDS -    BAND    136; K    1; EIG -1.6430135E-01 AU
 BOTTOM OF VIRTUAL BANDS - BAND    137; K    1; EIG -8.5222280E-02 AU
 INDIRECT ENERGY BAND GAP:   2.1073 eV

    BETA       ELECTRONS
 INSULATING STATE
 TOP OF VALENCE BANDS -    BAND    134; K    1; EIG -1.7557254E-01 AU
 BOTTOM OF VIRTUAL BANDS - BAND    135; K    1; EIG -1.2629144E-01 AU
 DIRECT ENERGY BAND GAP:   1.3410 eV
 TTTTTTTTTTTTTTTTTTTTTTTTTTTTTT PDIG        TELAPSE     5138.85 TCPU     5137.56
 CHARGE NORMALIZATION FACTOR   1.00000000
 TOTAL ATOMIC CHARGES:
   6.1516728   6.1516728   6.1516728   6.1516728   0.9478922   0.9478922
   0.9478922   0.9478922   0.8992199   0.8992199   0.8992199   0.8992199
   0.9716984   0.9716984   0.9716984   0.9716984   5.6272131   5.6272131
   5.6272131   5.6272131   6.2309709   6.2309709   6.2309709   6.2309709
   0.9480340   0.9480340   0.9480340   0.9480340   5.6243123   5.6243123
   5.6243123   5.6243123   6.1465780   6.1465780   6.1465780   6.1465780
   0.9364600   0.9364600   0.9364600   0.9364600   0.9335588   0.9335588
   0.9335588   0.9335588   0.9067345   0.9067345   0.9067345   0.9067345
   8.7117107   8.7117107   8.7117107   8.7117107   8.7134753   8.7134753
   8.7134753   8.7134753  27.5009381  27.5009381
 SUMMED SPIN DENSITY           2.00000000
 TOTAL ATOMIC SPINS  :
   0.0120224   0.0120224   0.0120224   0.0120224  -0.0003214  -0.0003214
  -0.0003214  -0.0003214   0.0000833   0.0000833   0.0000833   0.0000833
   0.0014142   0.0014142   0.0014142   0.0014142  -0.0050680  -0.0050680
  -0.0050680  -0.0050680   0.0077490   0.0077490   0.0077490   0.0077490
  -0.0005699  -0.0005699  -0.0005699  -0.0005699  -0.0066039  -0.0066039
  -0.0066039  -0.0066039   0.0137453   0.0137453   0.0137453   0.0137453
  -0.0009372  -0.0009372  -0.0009372  -0.0009372   0.0019268   0.0019268
   0.0019268   0.0019268  -0.0008975  -0.0008975  -0.0008975  -0.0008975
   0.0963032   0.0963032   0.0963032   0.0963032   0.0943927   0.0943927
   0.0943927   0.0943927   0.5735216   0.5735216
 TTTTTTTTTTTTTTTTTTTTTTTTTTTTTT MOQGAD      TELAPSE     5138.86 TCPU     5137.58
 TTTTTTTTTTTTTTTTTTTTTTTTTTTTTT SHELLXN     TELAPSE     5149.11 TCPU     5147.82
 TTTTTTTTTTTTTTTTTTTTTTTTTTTTTT MONMO3      TELAPSE     5149.58 TCPU     5148.29
 NUMERICALLY INTEGRATED DENSITY    136.0000219283    134.0000220210
 TTTTTTTTTTTTTTTTTTTTTTTTTTTTTT NUMDFT      TELAPSE     5151.54 TCPU     5150.25
 CYC  53 ETOT(AU) -4.660171660635E+03 DETOT -1.41E-03 tst  3.27E-05 PX  1.60E-02
 TTTTTTTTTTTTTTTTTTTTTTTTTTTTTT DIIS        TELAPSE     5152.10 TCPU     5150.81
 DIIS TEST: 0.36312E-03 AT SCF   CYCLE  53 - DIIS ACTIVE - HISTORY:    53 CYCLES
 TTTTTTTTTTTTTTTTTTTTTTTTTTTTTT FDIK        TELAPSE     5235.56 TCPU     5234.24

    ALPHA      ELECTRONS
 INSULATING STATE
 TOP OF VALENCE BANDS -    BAND    136; K   30; EIG -1.6238284E-01 AU
 TOP OF VALENCE BANDS -    BAND    136; K    1; EIG -1.6400759E-01 AU
 BOTTOM OF VIRTUAL BANDS - BAND    137; K    1; EIG -8.5253935E-02 AU
 INDIRECT ENERGY BAND GAP:   2.0988 eV

    BETA       ELECTRONS
 INSULATING STATE
 TOP OF VALENCE BANDS -    BAND    134; K    1; EIG -1.7536990E-01 AU
 BOTTOM OF VIRTUAL BANDS - BAND    135; K    1; EIG -1.2599288E-01 AU
 DIRECT ENERGY BAND GAP:   1.3436 eV
 TTTTTTTTTTTTTTTTTTTTTTTTTTTTTT PDIG        TELAPSE     5238.79 TCPU     5237.48
 CHARGE NORMALIZATION FACTOR   1.00000000
 TOTAL ATOMIC CHARGES:
   6.1518948   6.1518948   6.1518948   6.1518948   0.9479403   0.9479403
   0.9479403   0.9479403   0.8991270   0.8991270   0.8991270   0.8991270
   0.9721644   0.9721644   0.9721644   0.9721644   5.6274590   5.6274590
   5.6274590   5.6274590   6.2312174   6.2312174   6.2312174   6.2312174
   0.9481038   0.9481038   0.9481038   0.9481038   5.6244637   5.6244637
   5.6244637   5.6244637   6.1464598   6.1464598   6.1464598   6.1464598
   0.9370756   0.9370756   0.9370756   0.9370756   0.9331050   0.9331050
   0.9331050   0.9331050   0.9066902   0.9066902   0.9066902   0.9066902
   8.7114343   8.7114343   8.7114343   8.7114343   8.7138646   8.7138646
   8.7138646   8.7138646  27.4980000  27.4980000
 SUMMED SPIN DENSITY           2.00000000
 TOTAL ATOMIC SPINS  :
   0.0127492   0.0127492   0.0127492   0.0127492  -0.0004823  -0.0004823
  -0.0004823  -0.0004823  -0.0001631  -0.0001631  -0.0001631  -0.0001631
   0.0013059   0.0013059   0.0013059   0.0013059  -0.0060612  -0.0060612
  -0.0060612  -0.0060612   0.0074572   0.0074572   0.0074572   0.0074572
  -0.0007143  -0.0007143  -0.0007143  -0.0007143  -0.0062684  -0.0062684
  -0.0062684  -0.0062684   0.0130233   0.0130233   0.0130233   0.0130233
  -0.0007853  -0.0007853  -0.0007853  -0.0007853   0.0020478   0.0020478
   0.0020478   0.0020478  -0.0006678  -0.0006678  -0.0006678  -0.0006678
   0.0960057   0.0960057   0.0960057   0.0960057   0.0949649   0.0949649
   0.0949649   0.0949649   0.5751770   0.5751770
 TTTTTTTTTTTTTTTTTTTTTTTTTTTTTT MOQGAD      TELAPSE     5238.81 TCPU     5237.49
 TTTTTTTTTTTTTTTTTTTTTTTTTTTTTT SHELLXN     TELAPSE     5249.06 TCPU     5247.74
 TTTTTTTTTTTTTTTTTTTTTTTTTTTTTT MONMO3      TELAPSE     5249.53 TCPU     5248.22
 NUMERICALLY INTEGRATED DENSITY    136.0000219179    134.0000219596
 TTTTTTTTTTTTTTTTTTTTTTTTTTTTTT NUMDFT      TELAPSE     5251.50 TCPU     5250.19
 CYC  54 ETOT(AU) -4.660171687476E+03 DETOT -2.68E-05 tst  3.41E-07 PX  1.30E-03
 TTTTTTTTTTTTTTTTTTTTTTTTTTTTTT DIIS        TELAPSE     5252.06 TCPU     5250.75
 DIIS TEST: 0.15655E-04 AT SCF   CYCLE  54 - DIIS ACTIVE - HISTORY:    54 CYCLES
 TTTTTTTTTTTTTTTTTTTTTTTTTTTTTT FDIK        TELAPSE     5328.95 TCPU     5327.64

    ALPHA      ELECTRONS
 INSULATING STATE
 TOP OF VALENCE BANDS -    BAND    136; K   30; EIG -1.6232147E-01 AU
 TOP OF VALENCE BANDS -    BAND    136; K    1; EIG -1.6394493E-01 AU
 BOTTOM OF VIRTUAL BANDS - BAND    137; K    1; EIG -8.5240839E-02 AU
 INDIRECT ENERGY BAND GAP:   2.0975 eV

    BETA       ELECTRONS
 INSULATING STATE
 TOP OF VALENCE BANDS -    BAND    134; K    1; EIG -1.7531678E-01 AU
 BOTTOM OF VIRTUAL BANDS - BAND    135; K    1; EIG -1.2590661E-01 AU
 DIRECT ENERGY BAND GAP:   1.3445 eV
 TTTTTTTTTTTTTTTTTTTTTTTTTTTTTT PDIG        TELAPSE     5332.19 TCPU     5330.88
 CHARGE NORMALIZATION FACTOR   1.00000000
 TOTAL ATOMIC CHARGES:
   6.1518818   6.1518818   6.1518818   6.1518818   0.9478911   0.9478911
   0.9478911   0.9478911   0.8991430   0.8991430   0.8991430   0.8991430
   0.9721488   0.9721488   0.9721488   0.9721488   5.6274716   5.6274716
   5.6274716   5.6274716   6.2312690   6.2312690   6.2312690   6.2312690
   0.9480501   0.9480501   0.9480501   0.9480501   5.6245779   5.6245779
   5.6245779   5.6245779   6.1464886   6.1464886   6.1464886   6.1464886
   0.9369782   0.9369782   0.9369782   0.9369782   0.9331549   0.9331549
   0.9331549   0.9331549   0.9067010   0.9067010   0.9067010   0.9067010
   8.7115788   8.7115788   8.7115788   8.7115788   8.7139927   8.7139927
   8.7139927   8.7139927  27.4973448  27.4973448
 SUMMED SPIN DENSITY           2.00000000
 TOTAL ATOMIC SPINS  :
   0.0128417   0.0128417   0.0128417   0.0128417  -0.0004879  -0.0004879
  -0.0004879  -0.0004879  -0.0001961  -0.0001961  -0.0001961  -0.0001961
   0.0013136   0.0013136   0.0013136   0.0013136  -0.0064243  -0.0064243
  -0.0064243  -0.0064243   0.0075262   0.0075262   0.0075262   0.0075262
  -0.0007430  -0.0007430  -0.0007430  -0.0007430  -0.0061878  -0.0061878
  -0.0061878  -0.0061878   0.0128105   0.0128105   0.0128105   0.0128105
  -0.0007400  -0.0007400  -0.0007400  -0.0007400   0.0020848   0.0020848
   0.0020848   0.0020848  -0.0006056  -0.0006056  -0.0006056  -0.0006056
   0.0958911   0.0958911   0.0958911   0.0958911   0.0951248   0.0951248
   0.0951248   0.0951248   0.5755841   0.5755841
 TTTTTTTTTTTTTTTTTTTTTTTTTTTTTT MOQGAD      TELAPSE     5332.21 TCPU     5330.89
 TTTTTTTTTTTTTTTTTTTTTTTTTTTTTT SHELLXN     TELAPSE     5342.46 TCPU     5341.15
 TTTTTTTTTTTTTTTTTTTTTTTTTTTTTT MONMO3      TELAPSE     5342.94 TCPU     5341.62
 NUMERICALLY INTEGRATED DENSITY    136.0000219195    134.0000219608
 TTTTTTTTTTTTTTTTTTTTTTTTTTTTTT NUMDFT      TELAPSE     5344.91 TCPU     5343.59
 CYC  55 ETOT(AU) -4.660171688347E+03 DETOT -8.71E-07 tst  2.13E-08 PX  5.52E-04
 TTTTTTTTTTTTTTTTTTTTTTTTTTTTTT DIIS        TELAPSE     5345.46 TCPU     5344.14
 DIIS TEST: 0.46839E-06 AT SCF   CYCLE  55 - DIIS ACTIVE - HISTORY:    55 CYCLES
 TTTTTTTTTTTTTTTTTTTTTTTTTTTTTT FDIK        TELAPSE     5425.74 TCPU     5424.42

    ALPHA      ELECTRONS
 INSULATING STATE
 TOP OF VALENCE BANDS -    BAND    136; K   30; EIG -1.6233093E-01 AU
 TOP OF VALENCE BANDS -    BAND    136; K    1; EIG -1.6395372E-01 AU
 BOTTOM OF VIRTUAL BANDS - BAND    137; K    1; EIG -8.5243323E-02 AU
 INDIRECT ENERGY BAND GAP:   2.0977 eV

    BETA       ELECTRONS
 INSULATING STATE
 TOP OF VALENCE BANDS -    BAND    134; K    1; EIG -1.7532455E-01 AU
 BOTTOM OF VIRTUAL BANDS - BAND    135; K    1; EIG -1.2591561E-01 AU
 DIRECT ENERGY BAND GAP:   1.3445 eV
 TTTTTTTTTTTTTTTTTTTTTTTTTTTTTT PDIG        TELAPSE     5428.97 TCPU     5427.65
 CHARGE NORMALIZATION FACTOR   1.00000000
 TOTAL ATOMIC CHARGES:
   6.1518848   6.1518848   6.1518848   6.1518848   0.9478982   0.9478982
   0.9478982   0.9478982   0.8991359   0.8991359   0.8991359   0.8991359
   0.9721462   0.9721462   0.9721462   0.9721462   5.6275081   5.6275081
   5.6275081   5.6275081   6.2312468   6.2312468   6.2312468   6.2312468
   0.9480620   0.9480620   0.9480620   0.9480620   5.6245677   5.6245677
   5.6245677   5.6245677   6.1464879   6.1464879   6.1464879   6.1464879
   0.9369931   0.9369931   0.9369931   0.9369931   0.9331392   0.9331392
   0.9331392   0.9331392   0.9066912   0.9066912   0.9066912   0.9066912
   8.7115529   8.7115529   8.7115529   8.7115529   8.7139841   8.7139841
   8.7139841   8.7139841  27.4974041  27.4974041
 SUMMED SPIN DENSITY           2.00000000
 TOTAL ATOMIC SPINS  :
   0.0128741   0.0128741   0.0128741   0.0128741  -0.0004912  -0.0004912
  -0.0004912  -0.0004912  -0.0002053  -0.0002053  -0.0002053  -0.0002053
   0.0013154   0.0013154   0.0013154   0.0013154  -0.0065272  -0.0065272
  -0.0065272  -0.0065272   0.0075393   0.0075393   0.0075393   0.0075393
  -0.0007534  -0.0007534  -0.0007534  -0.0007534  -0.0061373  -0.0061373
  -0.0061373  -0.0061373   0.0127129   0.0127129   0.0127129   0.0127129
  -0.0007157  -0.0007157  -0.0007157  -0.0007157   0.0021069   0.0021069
   0.0021069   0.0021069  -0.0005777  -0.0005777  -0.0005777  -0.0005777
   0.0958825   0.0958825   0.0958825   0.0958825   0.0952018   0.0952018
   0.0952018   0.0952018   0.5755501   0.5755501
 TTTTTTTTTTTTTTTTTTTTTTTTTTTTTT MOQGAD      TELAPSE     5428.98 TCPU     5427.66
 TTTTTTTTTTTTTTTTTTTTTTTTTTTTTT SHELLXN     TELAPSE     5439.23 TCPU     5437.91
 TTTTTTTTTTTTTTTTTTTTTTTTTTTTTT MONMO3      TELAPSE     5439.70 TCPU     5438.38
 NUMERICALLY INTEGRATED DENSITY    136.0000219185    134.0000219597
 TTTTTTTTTTTTTTTTTTTTTTTTTTTTTT NUMDFT      TELAPSE     5441.68 TCPU     5440.36
 CYC  56 ETOT(AU) -4.660171688338E+03 DETOT  8.68E-09 tst  5.80E-10 PX  7.47E-05
 TTTTTTTTTTTTTTTTTTTTTTTTTTTTTT DIIS        TELAPSE     5442.24 TCPU     5440.92
 DIIS TEST: 0.15033E-06 AT SCF   CYCLE  56 - DIIS ACTIVE - HISTORY:    55 CYCLES
 TTTTTTTTTTTTTTTTTTTTTTTTTTTTTT FDIK        TELAPSE     5510.18 TCPU     5508.85

    ALPHA      ELECTRONS
 INSULATING STATE
 TOP OF VALENCE BANDS -    BAND    136; K   30; EIG -1.6232340E-01 AU
 TOP OF VALENCE BANDS -    BAND    136; K    1; EIG -1.6394612E-01 AU
 BOTTOM OF VIRTUAL BANDS - BAND    137; K    1; EIG -8.5241913E-02 AU
 INDIRECT ENERGY BAND GAP:   2.0975 eV

    BETA       ELECTRONS
 INSULATING STATE
 TOP OF VALENCE BANDS -    BAND    134; K    1; EIG -1.7531759E-01 AU
 BOTTOM OF VIRTUAL BANDS - BAND    135; K    1; EIG -1.2590522E-01 AU
 DIRECT ENERGY BAND GAP:   1.3446 eV
 TTTTTTTTTTTTTTTTTTTTTTTTTTTTTT PDIG        TELAPSE     5513.42 TCPU     5512.09
 CHARGE NORMALIZATION FACTOR   1.00000000
 TOTAL ATOMIC CHARGES:
   6.1518880   6.1518880   6.1518880   6.1518880   0.9478957   0.9478957
   0.9478957   0.9478957   0.8991379   0.8991379   0.8991379   0.8991379
   0.9721495   0.9721495   0.9721495   0.9721495   5.6275049   5.6275049
   5.6275049   5.6275049   6.2312479   6.2312479   6.2312479   6.2312479
   0.9480611   0.9480611   0.9480611   0.9480611   5.6245750   5.6245750
   5.6245750   5.6245750   6.1464911   6.1464911   6.1464911   6.1464911
   0.9369918   0.9369918   0.9369918   0.9369918   0.9331403   0.9331403
   0.9331403   0.9331403   0.9066931   0.9066931   0.9066931   0.9066931
   8.7115689   8.7115689   8.7115689   8.7115689   8.7139932   8.7139932
   8.7139932   8.7139932  27.4973232  27.4973232
 SUMMED SPIN DENSITY           2.00000000
 TOTAL ATOMIC SPINS  :
   0.0128771   0.0128771   0.0128771   0.0128771  -0.0004917  -0.0004917
  -0.0004917  -0.0004917  -0.0002070  -0.0002070  -0.0002070  -0.0002070
   0.0013159   0.0013159   0.0013159   0.0013159  -0.0065445  -0.0065445
  -0.0065445  -0.0065445   0.0075410   0.0075410   0.0075410   0.0075410
  -0.0007560  -0.0007560  -0.0007560  -0.0007560  -0.0061291  -0.0061291
  -0.0061291  -0.0061291   0.0126965   0.0126965   0.0126965   0.0126965
  -0.0007123  -0.0007123  -0.0007123  -0.0007123   0.0021099   0.0021099
   0.0021099   0.0021099  -0.0005738  -0.0005738  -0.0005738  -0.0005738
   0.0958691   0.0958691   0.0958691   0.0958691   0.0952069   0.0952069
   0.0952069   0.0952069   0.5755960   0.5755960
 TTTTTTTTTTTTTTTTTTTTTTTTTTTTTT MOQGAD      TELAPSE     5513.43 TCPU     5512.11
 TTTTTTTTTTTTTTTTTTTTTTTTTTTTTT SHELLXN     TELAPSE     5523.67 TCPU     5522.35
 TTTTTTTTTTTTTTTTTTTTTTTTTTTTTT MONMO3      TELAPSE     5524.15 TCPU     5522.82
 NUMERICALLY INTEGRATED DENSITY    136.0000219185    134.0000219597
 TTTTTTTTTTTTTTTTTTTTTTTTTTTTTT NUMDFT      TELAPSE     5526.12 TCPU     5524.79
 CYC  57 ETOT(AU) -4.660171688317E+03 DETOT  2.13E-08 tst  2.76E-10 PX  5.66E-05
 TTTTTTTTTTTTTTTTTTTTTTTTTTTTTT DIIS        TELAPSE     5526.68 TCPU     5525.35
 DIIS TEST: 0.17247E-08 AT SCF   CYCLE  57 - DIIS ACTIVE - HISTORY:    56 CYCLES
 TTTTTTTTTTTTTTTTTTTTTTTTTTTTTT FDIK        TELAPSE     5592.37 TCPU     5591.04

    ALPHA      ELECTRONS
 INSULATING STATE
 TOP OF VALENCE BANDS -    BAND    136; K   30; EIG -1.6232428E-01 AU
 TOP OF VALENCE BANDS -    BAND    136; K    1; EIG -1.6394694E-01 AU
 BOTTOM OF VIRTUAL BANDS - BAND    137; K    1; EIG -8.5242168E-02 AU
 INDIRECT ENERGY BAND GAP:   2.0975 eV

    BETA       ELECTRONS
 INSULATING STATE
 TOP OF VALENCE BANDS -    BAND    134; K    1; EIG -1.7531839E-01 AU
 BOTTOM OF VIRTUAL BANDS - BAND    135; K    1; EIG -1.2590605E-01 AU
 DIRECT ENERGY BAND GAP:   1.3446 eV
 TTTTTTTTTTTTTTTTTTTTTTTTTTTTTT PDIG        TELAPSE     5595.62 TCPU     5594.29
 CHARGE NORMALIZATION FACTOR   1.00000000
 TOTAL ATOMIC CHARGES:
   6.1518871   6.1518871   6.1518871   6.1518871   0.9478960   0.9478960
   0.9478960   0.9478960   0.8991373   0.8991373   0.8991373   0.8991373
   0.9721489   0.9721489   0.9721489   0.9721489   5.6275066   5.6275066
   5.6275066   5.6275066   6.2312480   6.2312480   6.2312480   6.2312480
   0.9480609   0.9480609   0.9480609   0.9480609   5.6245748   5.6245748
   5.6245748   5.6245748   6.1464908   6.1464908   6.1464908   6.1464908
   0.9369915   0.9369915   0.9369915   0.9369915   0.9331400   0.9331400
   0.9331400   0.9331400   0.9066926   0.9066926   0.9066926   0.9066926
   8.7115671   8.7115671   8.7115671   8.7115671   8.7139932   8.7139932
   8.7139932   8.7139932  27.4973302  27.4973302
 SUMMED SPIN DENSITY           2.00000000
 TOTAL ATOMIC SPINS  :
   0.0128788   0.0128788   0.0128788   0.0128788  -0.0004920  -0.0004920
  -0.0004920  -0.0004920  -0.0002074  -0.0002074  -0.0002074  -0.0002074
   0.0013160   0.0013160   0.0013160   0.0013160  -0.0065501  -0.0065501
  -0.0065501  -0.0065501   0.0075412   0.0075412   0.0075412   0.0075412
  -0.0007562  -0.0007562  -0.0007562  -0.0007562  -0.0061257  -0.0061257
  -0.0061257  -0.0061257   0.0126911   0.0126911   0.0126911   0.0126911
  -0.0007110  -0.0007110  -0.0007110  -0.0007110   0.0021111   0.0021111
   0.0021111   0.0021111  -0.0005724  -0.0005724  -0.0005724  -0.0005724
   0.0958693   0.0958693   0.0958693   0.0958693   0.0952112   0.0952112
   0.0952112   0.0952112   0.5755923   0.5755923
 TTTTTTTTTTTTTTTTTTTTTTTTTTTTTT MOQGAD      TELAPSE     5595.63 TCPU     5594.31
 TTTTTTTTTTTTTTTTTTTTTTTTTTTTTT SHELLXN     TELAPSE     5605.88 TCPU     5604.56
 TTTTTTTTTTTTTTTTTTTTTTTTTTTTTT MONMO3      TELAPSE     5606.35 TCPU     5605.03
 NUMERICALLY INTEGRATED DENSITY    136.0000219185    134.0000219597
 TTTTTTTTTTTTTTTTTTTTTTTTTTTTTT NUMDFT      TELAPSE     5608.33 TCPU     5607.01
 CYC  58 ETOT(AU) -4.660171688319E+03 DETOT -2.36E-09 tst  1.75E-12 PX  3.15E-06
 TTTTTTTTTTTTTTTTTTTTTTTTTTTTTT DIIS        TELAPSE     5608.90 TCPU     5607.57
 DIIS TEST: 0.29928E-09 AT SCF   CYCLE  58 - DIIS ACTIVE - HISTORY:    55 CYCLES
 TTTTTTTTTTTTTTTTTTTTTTTTTTTTTT FDIK        TELAPSE     5645.27 TCPU     5643.95

    ALPHA      ELECTRONS
 INSULATING STATE
 TOP OF VALENCE BANDS -    BAND    136; K   30; EIG -1.6232399E-01 AU
 TOP OF VALENCE BANDS -    BAND    136; K    1; EIG -1.6394665E-01 AU
 BOTTOM OF VIRTUAL BANDS - BAND    137; K    1; EIG -8.5242106E-02 AU
 INDIRECT ENERGY BAND GAP:   2.0975 eV

    BETA       ELECTRONS
 INSULATING STATE
 TOP OF VALENCE BANDS -    BAND    134; K    1; EIG -1.7531811E-01 AU
 BOTTOM OF VIRTUAL BANDS - BAND    135; K    1; EIG -1.2590565E-01 AU
 DIRECT ENERGY BAND GAP:   1.3446 eV
 TTTTTTTTTTTTTTTTTTTTTTTTTTTTTT PDIG        TELAPSE     5648.51 TCPU     5647.19
 CHARGE NORMALIZATION FACTOR   1.00000000
 TOTAL ATOMIC CHARGES:
   6.1518874   6.1518874   6.1518874   6.1518874   0.9478960   0.9478960
   0.9478960   0.9478960   0.8991374   0.8991374   0.8991374   0.8991374
   0.9721490   0.9721490   0.9721490   0.9721490   5.6275065   5.6275065
   5.6275065   5.6275065   6.2312479   6.2312479   6.2312479   6.2312479
   0.9480610   0.9480610   0.9480610   0.9480610   5.6245750   5.6245750
   5.6245750   5.6245750   6.1464910   6.1464910   6.1464910   6.1464910
   0.9369915   0.9369915   0.9369915   0.9369915   0.9331400   0.9331400
   0.9331400   0.9331400   0.9066926   0.9066926   0.9066926   0.9066926
   8.7115678   8.7115678   8.7115678   8.7115678   8.7139933   8.7139933
   8.7139933   8.7139933  27.4973273  27.4973273
 SUMMED SPIN DENSITY           2.00000000
 TOTAL ATOMIC SPINS  :
   0.0128790   0.0128790   0.0128790   0.0128790  -0.0004920  -0.0004920
  -0.0004920  -0.0004920  -0.0002075  -0.0002075  -0.0002075  -0.0002075
   0.0013160   0.0013160   0.0013160   0.0013160  -0.0065510  -0.0065510
  -0.0065510  -0.0065510   0.0075413   0.0075413   0.0075413   0.0075413
  -0.0007563  -0.0007563  -0.0007563  -0.0007563  -0.0061251  -0.0061251
  -0.0061251  -0.0061251   0.0126901   0.0126901   0.0126901   0.0126901
  -0.0007108  -0.0007108  -0.0007108  -0.0007108   0.0021113   0.0021113
   0.0021113   0.0021113  -0.0005722  -0.0005722  -0.0005722  -0.0005722
   0.0958687   0.0958687   0.0958687   0.0958687   0.0952117   0.0952117
   0.0952117   0.0952117   0.5755939   0.5755939
 TTTTTTTTTTTTTTTTTTTTTTTTTTTTTT MOQGAD      TELAPSE     5648.53 TCPU     5647.20
 TTTTTTTTTTTTTTTTTTTTTTTTTTTTTT SHELLXN     TELAPSE     5658.77 TCPU     5657.44
 TTTTTTTTTTTTTTTTTTTTTTTTTTTTTT MONMO3      TELAPSE     5659.24 TCPU     5657.92
 NUMERICALLY INTEGRATED DENSITY    136.0000219185    134.0000219597
 TTTTTTTTTTTTTTTTTTTTTTTTTTTTTT NUMDFT      TELAPSE     5661.22 TCPU     5659.90
 CYC  59 ETOT(AU) -4.660171688318E+03 DETOT  1.27E-09 tst  3.62E-13 PX  1.38E-06
 TTTTTTTTTTTTTTTTTTTTTTTTTTTTTT DIIS        TELAPSE     5661.78 TCPU     5660.46
 DIIS TEST: 0.10894E-09 AT SCF   CYCLE  59 - DIIS ACTIVE - HISTORY:    55 CYCLES
 TTTTTTTTTTTTTTTTTTTTTTTTTTTTTT FDIK        TELAPSE     5698.68 TCPU     5697.35

    ALPHA      ELECTRONS
 INSULATING STATE
 TOP OF VALENCE BANDS -    BAND    136; K   30; EIG -1.6232400E-01 AU
 TOP OF VALENCE BANDS -    BAND    136; K    1; EIG -1.6394667E-01 AU
 BOTTOM OF VIRTUAL BANDS - BAND    137; K    1; EIG -8.5242106E-02 AU
 INDIRECT ENERGY BAND GAP:   2.0975 eV

    BETA       ELECTRONS
 INSULATING STATE
 TOP OF VALENCE BANDS -    BAND    134; K    1; EIG -1.7531811E-01 AU
 BOTTOM OF VIRTUAL BANDS - BAND    135; K    1; EIG -1.2590566E-01 AU
 DIRECT ENERGY BAND GAP:   1.3446 eV
 TTTTTTTTTTTTTTTTTTTTTTTTTTTTTT PDIG        TELAPSE     5701.91 TCPU     5700.58
 CHARGE NORMALIZATION FACTOR   1.00000000
 TOTAL ATOMIC CHARGES:
   6.1518874   6.1518874   6.1518874   6.1518874   0.9478960   0.9478960
   0.9478960   0.9478960   0.8991374   0.8991374   0.8991374   0.8991374
   0.9721490   0.9721490   0.9721490   0.9721490   5.6275064   5.6275064
   5.6275064   5.6275064   6.2312479   6.2312479   6.2312479   6.2312479
   0.9480610   0.9480610   0.9480610   0.9480610   5.6245750   5.6245750
   5.6245750   5.6245750   6.1464909   6.1464909   6.1464909   6.1464909
   0.9369916   0.9369916   0.9369916   0.9369916   0.9331400   0.9331400
   0.9331400   0.9331400   0.9066927   0.9066927   0.9066927   0.9066927
   8.7115678   8.7115678   8.7115678   8.7115678   8.7139933   8.7139933
   8.7139933   8.7139933  27.4973273  27.4973273
 SUMMED SPIN DENSITY           2.00000000
 TOTAL ATOMIC SPINS  :
   0.0128790   0.0128790   0.0128790   0.0128790  -0.0004920  -0.0004920
  -0.0004920  -0.0004920  -0.0002075  -0.0002075  -0.0002075  -0.0002075
   0.0013160   0.0013160   0.0013160   0.0013160  -0.0065512  -0.0065512
  -0.0065512  -0.0065512   0.0075413   0.0075413   0.0075413   0.0075413
  -0.0007563  -0.0007563  -0.0007563  -0.0007563  -0.0061250  -0.0061250
  -0.0061250  -0.0061250   0.0126900   0.0126900   0.0126900   0.0126900
  -0.0007107  -0.0007107  -0.0007107  -0.0007107   0.0021113   0.0021113
   0.0021113   0.0021113  -0.0005722  -0.0005722  -0.0005722  -0.0005722
   0.0958687   0.0958687   0.0958687   0.0958687   0.0952117   0.0952117
   0.0952117   0.0952117   0.5755938   0.5755938
 TTTTTTTTTTTTTTTTTTTTTTTTTTTTTT MOQGAD      TELAPSE     5701.92 TCPU     5700.60
 TTTTTTTTTTTTTTTTTTTTTTTTTTTTTT SHELLXN     TELAPSE     5712.17 TCPU     5710.84
 TTTTTTTTTTTTTTTTTTTTTTTTTTTTTT MONMO3      TELAPSE     5712.64 TCPU     5711.31
 NUMERICALLY INTEGRATED DENSITY    136.0000219185    134.0000219597
 TTTTTTTTTTTTTTTTTTTTTTTTTTTTTT NUMDFT      TELAPSE     5714.60 TCPU     5713.28
 CYC  60 ETOT(AU) -4.660171688318E+03 DETOT -1.27E-11 tst  1.85E-14 PX  6.42E-08
 TTTTTTTTTTTTTTTTTTTTTTTTTTTTTT DIIS        TELAPSE     5715.16 TCPU     5713.84
 DIIS TEST: 0.99299E-10 AT SCF   CYCLE  60 - DIIS ACTIVE - HISTORY:    55 CYCLES
 TTTTTTTTTTTTTTTTTTTTTTTTTTTTTT FDIK        TELAPSE     5750.23 TCPU     5748.91

    ALPHA      ELECTRONS
 INSULATING STATE
 TOP OF VALENCE BANDS -    BAND    136; K   30; EIG -1.6232400E-01 AU
 TOP OF VALENCE BANDS -    BAND    136; K    1; EIG -1.6394667E-01 AU
 BOTTOM OF VIRTUAL BANDS - BAND    137; K    1; EIG -8.5242104E-02 AU
 INDIRECT ENERGY BAND GAP:   2.0975 eV

    BETA       ELECTRONS
 INSULATING STATE
 TOP OF VALENCE BANDS -    BAND    134; K    1; EIG -1.7531811E-01 AU
 BOTTOM OF VIRTUAL BANDS - BAND    135; K    1; EIG -1.2590566E-01 AU
 DIRECT ENERGY BAND GAP:   1.3446 eV
 TTTTTTTTTTTTTTTTTTTTTTTTTTTTTT PDIG        TELAPSE     5753.47 TCPU     5752.15
 CHARGE NORMALIZATION FACTOR   1.00000000
 TOTAL ATOMIC CHARGES:
   6.1518874   6.1518874   6.1518874   6.1518874   0.9478960   0.9478960
   0.9478960   0.9478960   0.8991374   0.8991374   0.8991374   0.8991374
   0.9721490   0.9721490   0.9721490   0.9721490   5.6275064   5.6275064
   5.6275064   5.6275064   6.2312478   6.2312478   6.2312478   6.2312478
   0.9480611   0.9480611   0.9480611   0.9480611   5.6245750   5.6245750
   5.6245750   5.6245750   6.1464909   6.1464909   6.1464909   6.1464909
   0.9369915   0.9369915   0.9369915   0.9369915   0.9331400   0.9331400
   0.9331400   0.9331400   0.9066927   0.9066927   0.9066927   0.9066927
   8.7115678   8.7115678   8.7115678   8.7115678   8.7139933   8.7139933
   8.7139933   8.7139933  27.4973273  27.4973273
 SUMMED SPIN DENSITY           2.00000000
 TOTAL ATOMIC SPINS  :
   0.0128791   0.0128791   0.0128791   0.0128791  -0.0004920  -0.0004920
  -0.0004920  -0.0004920  -0.0002075  -0.0002075  -0.0002075  -0.0002075
   0.0013160   0.0013160   0.0013160   0.0013160  -0.0065512  -0.0065512
  -0.0065512  -0.0065512   0.0075414   0.0075414   0.0075414   0.0075414
  -0.0007563  -0.0007563  -0.0007563  -0.0007563  -0.0061250  -0.0061250
  -0.0061250  -0.0061250   0.0126899   0.0126899   0.0126899   0.0126899
  -0.0007107  -0.0007107  -0.0007107  -0.0007107   0.0021113   0.0021113
   0.0021113   0.0021113  -0.0005722  -0.0005722  -0.0005722  -0.0005722
   0.0958687   0.0958687   0.0958687   0.0958687   0.0952117   0.0952117
   0.0952117   0.0952117   0.5755938   0.5755938
 TTTTTTTTTTTTTTTTTTTTTTTTTTTTTT MOQGAD      TELAPSE     5753.49 TCPU     5752.16
 TTTTTTTTTTTTTTTTTTTTTTTTTTTTTT SHELLXN     TELAPSE     5763.74 TCPU     5762.41
 TTTTTTTTTTTTTTTTTTTTTTTTTTTTTT MONMO3      TELAPSE     5764.21 TCPU     5762.88
 NUMERICALLY INTEGRATED DENSITY    136.0000219185    134.0000219597
 TTTTTTTTTTTTTTTTTTTTTTTTTTTTTT NUMDFT      TELAPSE     5766.19 TCPU     5764.87
 CYC  61 ETOT(AU) -4.660171688318E+03 DETOT  1.36E-11 tst  1.67E-14 PX  3.18E-08
 TTTTTTTTTTTTTTTTTTTTTTTTTTTTTT DIIS        TELAPSE     5766.75 TCPU     5765.42
 DIIS TEST: 0.57403E-10 AT SCF   CYCLE  61 - DIIS ACTIVE - HISTORY:    56 CYCLES
 TTTTTTTTTTTTTTTTTTTTTTTTTTTTTT FDIK        TELAPSE     5796.86 TCPU     5795.52

    ALPHA      ELECTRONS
 INSULATING STATE
 TOP OF VALENCE BANDS -    BAND    136; K   30; EIG -1.6232400E-01 AU
 TOP OF VALENCE BANDS -    BAND    136; K    1; EIG -1.6394667E-01 AU
 BOTTOM OF VIRTUAL BANDS - BAND    137; K    1; EIG -8.5242107E-02 AU
 INDIRECT ENERGY BAND GAP:   2.0975 eV

    BETA       ELECTRONS
 INSULATING STATE
 TOP OF VALENCE BANDS -    BAND    134; K    1; EIG -1.7531811E-01 AU
 BOTTOM OF VIRTUAL BANDS - BAND    135; K    1; EIG -1.2590566E-01 AU
 DIRECT ENERGY BAND GAP:   1.3446 eV
 TTTTTTTTTTTTTTTTTTTTTTTTTTTTTT PDIG        TELAPSE     5800.09 TCPU     5798.75
 CHARGE NORMALIZATION FACTOR   1.00000000
 TOTAL ATOMIC CHARGES:
   6.1518874   6.1518874   6.1518874   6.1518874   0.9478960   0.9478960
   0.9478960   0.9478960   0.8991374   0.8991374   0.8991374   0.8991374
   0.9721490   0.9721490   0.9721490   0.9721490   5.6275064   5.6275064
   5.6275064   5.6275064   6.2312478   6.2312478   6.2312478   6.2312478
   0.9480611   0.9480611   0.9480611   0.9480611   5.6245750   5.6245750
   5.6245750   5.6245750   6.1464909   6.1464909   6.1464909   6.1464909
   0.9369915   0.9369915   0.9369915   0.9369915   0.9331400   0.9331400
   0.9331400   0.9331400   0.9066927   0.9066927   0.9066927   0.9066927
   8.7115678   8.7115678   8.7115678   8.7115678   8.7139933   8.7139933
   8.7139933   8.7139933  27.4973273  27.4973273
 SUMMED SPIN DENSITY           2.00000000
 TOTAL ATOMIC SPINS  :
   0.0128791   0.0128791   0.0128791   0.0128791  -0.0004920  -0.0004920
  -0.0004920  -0.0004920  -0.0002075  -0.0002075  -0.0002075  -0.0002075
   0.0013160   0.0013160   0.0013160   0.0013160  -0.0065512  -0.0065512
  -0.0065512  -0.0065512   0.0075414   0.0075414   0.0075414   0.0075414
  -0.0007563  -0.0007563  -0.0007563  -0.0007563  -0.0061250  -0.0061250
  -0.0061250  -0.0061250   0.0126899   0.0126899   0.0126899   0.0126899
  -0.0007107  -0.0007107  -0.0007107  -0.0007107   0.0021113   0.0021113
   0.0021113   0.0021113  -0.0005722  -0.0005722  -0.0005722  -0.0005722
   0.0958687   0.0958687   0.0958687   0.0958687   0.0952117   0.0952117
   0.0952117   0.0952117   0.5755938   0.5755938
 TTTTTTTTTTTTTTTTTTTTTTTTTTTTTT MOQGAD      TELAPSE     5800.11 TCPU     5798.76
 TTTTTTTTTTTTTTTTTTTTTTTTTTTTTT SHELLXN     TELAPSE     5810.36 TCPU     5809.02
 TTTTTTTTTTTTTTTTTTTTTTTTTTTTTT MONMO3      TELAPSE     5810.84 TCPU     5809.49
 NUMERICALLY INTEGRATED DENSITY    136.0000219185    134.0000219597
 TTTTTTTTTTTTTTTTTTTTTTTTTTTTTT NUMDFT      TELAPSE     5812.82 TCPU     5811.48
 CYC  62 ETOT(AU) -4.660171688318E+03 DETOT  0.00E+00 tst  9.92E-15 PX  2.17E-19
 TTTTTTTTTTTTTTTTTTTTTTTTTTTTTT DIIS        TELAPSE     5813.38 TCPU     5812.03
 DIIS TEST: 0.57403E-10 AT SCF   CYCLE  62 - DIIS ACTIVE - HISTORY:    57 CYCLES
 TTTTTTTTTTTTTTTTTTTTTTTTTTTTTT FDIK        TELAPSE     5843.51 TCPU     5842.16

    ALPHA      ELECTRONS
 INSULATING STATE
 TOP OF VALENCE BANDS -    BAND    136; K   30; EIG -1.6232400E-01 AU
 TOP OF VALENCE BANDS -    BAND    136; K    1; EIG -1.6394667E-01 AU
 BOTTOM OF VIRTUAL BANDS - BAND    137; K    1; EIG -8.5242107E-02 AU
 INDIRECT ENERGY BAND GAP:   2.0975 eV

    BETA       ELECTRONS
 INSULATING STATE
 TOP OF VALENCE BANDS -    BAND    134; K    1; EIG -1.7531811E-01 AU
 BOTTOM OF VIRTUAL BANDS - BAND    135; K    1; EIG -1.2590566E-01 AU
 DIRECT ENERGY BAND GAP:   1.3446 eV
 TTTTTTTTTTTTTTTTTTTTTTTTTTTTTT PDIG        TELAPSE     5846.75 TCPU     5845.41
 CHARGE NORMALIZATION FACTOR   1.00000000
 TOTAL ATOMIC CHARGES:
   6.1518874   6.1518874   6.1518874   6.1518874   0.9478960   0.9478960
   0.9478960   0.9478960   0.8991374   0.8991374   0.8991374   0.8991374
   0.9721490   0.9721490   0.9721490   0.9721490   5.6275064   5.6275064
   5.6275064   5.6275064   6.2312478   6.2312478   6.2312478   6.2312478
   0.9480611   0.9480611   0.9480611   0.9480611   5.6245750   5.6245750
   5.6245750   5.6245750   6.1464909   6.1464909   6.1464909   6.1464909
   0.9369915   0.9369915   0.9369915   0.9369915   0.9331400   0.9331400
   0.9331400   0.9331400   0.9066927   0.9066927   0.9066927   0.9066927
   8.7115678   8.7115678   8.7115678   8.7115678   8.7139933   8.7139933
   8.7139933   8.7139933  27.4973273  27.4973273
 SUMMED SPIN DENSITY           2.00000000
 TOTAL ATOMIC SPINS  :
   0.0128791   0.0128791   0.0128791   0.0128791  -0.0004920  -0.0004920
  -0.0004920  -0.0004920  -0.0002075  -0.0002075  -0.0002075  -0.0002075
   0.0013160   0.0013160   0.0013160   0.0013160  -0.0065512  -0.0065512
  -0.0065512  -0.0065512   0.0075414   0.0075414   0.0075414   0.0075414
  -0.0007563  -0.0007563  -0.0007563  -0.0007563  -0.0061250  -0.0061250
  -0.0061250  -0.0061250   0.0126899   0.0126899   0.0126899   0.0126899
  -0.0007107  -0.0007107  -0.0007107  -0.0007107   0.0021113   0.0021113
   0.0021113   0.0021113  -0.0005722  -0.0005722  -0.0005722  -0.0005722
   0.0958687   0.0958687   0.0958687   0.0958687   0.0952117   0.0952117
   0.0952117   0.0952117   0.5755938   0.5755938
 TTTTTTTTTTTTTTTTTTTTTTTTTTTTTT MOQGAD      TELAPSE     5846.77 TCPU     5845.42
 TTTTTTTTTTTTTTTTTTTTTTTTTTTTTT SHELLXN     TELAPSE     5857.01 TCPU     5855.67
 +++ ENERGIES IN A.U. +++
 ::: EXT EL-POLE                                  -3.6803396311449E+03
 ::: EXT EL-SPHEROPOLE                             3.5644004869304E+01
 ::: BIELET ZONE E-E                               5.4104129256677E+03
 ::: TOTAL E-E                                     1.7657172993921E+03
 ::: TOTAL E-N + N-E                              -1.0363460159722E+04
 ::: TOTAL N-N                                    -3.9220453518034E+02
 ::: KINETIC ENERGY                                4.6500242277065E+03
 ::: PSEUDO TOTAL   ENERGY                        -4.3399231678039E+03
 ::: VIRIAL COEFFICIENT                            1.0344942018301E+00
 TTTTTTTTTTTTTTTTTTTTTTTTTTTTTT MONMO3      TELAPSE     5857.49 TCPU     5856.14
 NUMERICALLY INTEGRATED DENSITY    136.0000219185    134.0000219597
 TTTTTTTTTTTTTTTTTTTTTTTTTTTTTT NUMDFT      TELAPSE     5859.47 TCPU     5858.12
 CYC  63 ETOT(AU) -4.660171688318E+03 DETOT -4.55E-12 tst  9.92E-15 PX  2.17E-19

 == SCF ENDED - CONVERGENCE ON ENERGY      E(AU) -4.6601716883180E+03 CYCLES  63


 ENERGY EXPRESSION=HARTREE+FOCK EXCH*0.00000+(PBE        EXCH)*1.00000+PBE        CORR


 TOTAL ENERGY(DFT)(AU)( 63) -4.6601716883180E+03 DE-4.5E-12 tester 9.9E-15
 TTTTTTTTTTTTTTTTTTTTTTTTTTTTTT EDFT        TELAPSE     5859.48 TCPU     5858.13
 
 INFORMATION **** DFTD3 ENERGY **** CALCULATE DFTD3 ENERGY

           DFT-D V3(BJ)
 DF                                         pbe       
 parameters
 s6       :    1.0000
 s8       :    0.7875
 a1       :    0.4289
 a2       :    4.4407
 k1 k3    :   16.0000   -4.0000
 Cutoff   :   50.2022
 CN-Cutoff:   21.1671
 ABC-Cutoff:   21.1671
 
 Edisp /kcal,au:  -105.1497 -0.16756669

 E6    /kcal :   -77.3407
 E8    /kcal :   -27.8090
 
 INFORMATION **** DFTD3 ENERGY **** NORMAL TERMINATION OF DFTD3 MODULE

 *******************************************************************************

 DFT-D3 DISPERSION ENERGY CORRECTION

 D3 DISPERSION ENERGY (AU)       -1.6756668757180E-01
 TOTAL ENERGY + DISP (AU)        -4.6603392550056E+03

 *******************************************************************************

 EIGENVECTORS IN FORTRAN UNIT 10
 TTTTTTTTTTTTTTTTTTTTTTTTTTTTTT END         TELAPSE     5860.17 TCPU     5858.51
 EEEEEEEEEE TERMINATION  DATE 23 09 2022 TIME 13:55:53.3
NODE    0 CPU TIME =      5858.505
NODE    1 CPU TIME =      5858.006
NODE    2 CPU TIME =      5857.985
NODE    3 CPU TIME =      5858.360
NODE    4 CPU TIME =      5858.103
NODE    5 CPU TIME =      5857.683
NODE    6 CPU TIME =      5858.543
NODE    7 CPU TIME =      5858.100
NODE    8 CPU TIME =      5858.274
NODE    9 CPU TIME =      5858.881
NODE   10 CPU TIME =      5858.238
NODE   11 CPU TIME =      5857.745
NODE   12 CPU TIME =      5857.463
NODE   13 CPU TIME =      5857.858
NODE   14 CPU TIME =      5857.861
NODE   15 CPU TIME =      5858.160
NODE   16 CPU TIME =      5858.335
NODE   17 CPU TIME =      5857.951
NODE   18 CPU TIME =      5857.454
NODE   19 CPU TIME =      5857.716
NODE   20 CPU TIME =      5857.242
NODE   21 CPU TIME =      5858.063
NODE   22 CPU TIME =      5858.304
NODE   23 CPU TIME =      5858.459
    TOTAL CPU TIME =    140593.290
