# Supplementary material for: Interrogation of the Intermolecular Forces That Drive Bulk Properties of Molecular Crystals with Terahertz Spectroscopy and Density Functional Theory
Source: Cryst Growth Des. 2025 May 23;25(11):3697–706. doi: 10.1021/acs.cgd.5c00007 (PMC12148306; doi:10.1021/acs.cgd.5c00007)
Supplement: Supplementary file 3 [file cg5c00007_si_003.zip › Calculations/CuACAC/CuACAC_MOLECULE.txt]

SHRINK 10 Cu (II) (AcAc)2, H,C,O Cu are POB-TZVP and PBE-D
CRYSTAL
0 0 0
14
10.96587079 4.54318570 14.35524494 135.950759
15
6     2.523363863045E-01 -8.420344313676E-02 -1.759859877389E-01
1     3.437481725436E-01  8.056676295040E-02 -9.835000178463E-02
1     3.231474282954E-01 -2.260589123924E-01 -1.863117742293E-01
1     2.017283639084E-01 -2.244971653090E-01 -1.477900350726E-01
6     1.069390720182E-01  6.392116284516E-02 -3.081549970420E-01
6    -6.100196661985E-02 -6.303599252997E-02 -3.992530298683E-01
1    -8.030238984487E-02 -2.550481314538E-01 -3.657733028135E-01
6    -2.095807142746E-01  6.370777051362E-02  4.777454520450E-01
6    -3.866986386574E-01 -6.927172273724E-02  3.974808042897E-01
1    -4.568508076387E-01  6.223971523055E-02  4.115384599609E-01
1    -3.752738821312E-01 -2.965862570187E-01  4.281725128708E-01
1    -4.663624422581E-01 -6.359455842682E-02  2.904077113772E-01
8     1.494232523144E-01  2.977633838633E-01 -3.300318991864E-01
8    -2.078659594911E-01  2.976114113629E-01  4.279460207782E-01
29    0.000000000000E+00 -5.000000000000E-01 -5.000000000000E-01
MOLECULE
1
1 0 0 0
BASISSET
POB-TZVP
DFT
SPIN
PBE-D
XLGRID
END
EXCHSIZE
15000000
BIPOSIZE
15000000
MAXCYCLE
200
SCFDIR
TOLINTEG
7 7 7 7 14
TOLDEE
11
SHRINK
10 10
FMIXING
40
END
 PROCESS            2  OF           24  WORKING
 PROCESS           12  OF           24  WORKING
 PROCESS           23  OF           24  WORKING
 PROCESS            3  OF           24  WORKING
 PROCESS           17  OF           24  WORKING
 PROCESS           19  OF           24  WORKING
 PROCESS            4  OF           24  WORKING
 PROCESS           16  OF           24  WORKING
 PROCESS           20  OF           24  WORKING
 PROCESS           22  OF           24  WORKING
 PROCESS            5  OF           24  WORKING
 PROCESS            7  OF           24  WORKING
 PROCESS           10  OF           24  WORKING
 PROCESS           13  OF           24  WORKING
 PROCESS            0  OF           24  WORKING
 PROCESS            8  OF           24  WORKING
 PROCESS           11  OF           24  WORKING
 PROCESS           18  OF           24  WORKING
 PROCESS           21  OF           24  WORKING
 PROCESS            1  OF           24  WORKING
 PROCESS            6  OF           24  WORKING
 PROCESS            9  OF           24  WORKING
 PROCESS           14  OF           24  WORKING
 PROCESS           15  OF           24  WORKING

         
 *******************************************************************************
 *                                                                             *
 *                               CRYSTAL17                                     *
 *                      public : 1.0.1 - Feb 1st, 2017                         *
 *                       HTTP://WWW.CRYSTAL.UNITO.IT                           *
 *                                                                             *
 *                              MAIN AUTHORS                                   *
 *                                                                             *
 *  R. DOVESI(1,11), V.R. SAUNDERS(2), C. ROETTI(1,11), R. ORLANDO(1,11),      *
 *  C.M. ZICOVICH-WILSON(1,3), F. PASCALE(4), B. CIVALLERI(1,11),              *
 *  K. DOLL(5), N.M. HARRISON(2,6), I.J. BUSH(7), Ph. D'ARCO(8),               *
 *  M. LLUNELL(9), M. CAUSA'(10), Y. NOEL(8), L. MASCHIO(1,11), A. ERBA(1,11)  *
 *  M. RE'RAT(14), S. CASASSA(1,11)                                            *
 *                                                                             *
 *        CONTRIBUTIONS TO THE CODE HAVE ALSO BEEN GIVEN BY                    *
 *                                                                             *
 *  M. FERRABONE(1,11), M. DE LA PIERRE(1,11), M. FERRERO(1,11),               *
 *  J. BAIMA(1,11), E. ALBANESE(1,11), M.F. PEINTINGER(12), R. BAST(13),       *
 *  B. KIRTMAN(15), V. LACIVITA(1,11), R. DEMICHELIS(1,16)                     *
 *  G. BRANDEBURG(17), S. SALUSTRO(1,11), G. SANSONE(1,11)                     *
 *  M.T. RUGGIERO(18)                                                          *
 *                                                                             *
 * (1) THEORETICAL CHEMISTRY GROUP - UNIVERSITA' DI TORINO - TORINO (ITALY)    *

 * (2) COMPUTATIONAL SCIENCE & ENGINEERING DEPARTMENT - STFC DARESBURY (UK)    *
 * (3) UNIVERSIDAD AUTONOMA DEL ESTADO DE MORELOS - CUERNAVACA (MEXICO)        *
 * (4) UNIVERSITE' DE LORRAINE - NANCY (FRANCE)                                *
 * (5) UNIVERSITAET STUTTGART- STUTTGART (GERMANY)                             *
 * (6) IMPERIAL COLLEGE - LONDON (UK)                                          *
 * (7) OXFORD E-RESEARCH CENTRE - OXFORD (UK)                                  *
 * (8) UPMC - SORBONNE UNIVERSITES - PARIS (FRANCE)                            *
 * (9) UNIVERSIDAD DE BARCELONA - BARCELONA (SPAIN)                            *
 *(10) UNIVERSITA' DI NAPOLI "FEDERICO II" - NAPOLI (ITALY)                    *
 *(11) NIS - NANOSTRUCTURED INTERFACES AND SURFACES - TORINO (ITALY)           *
 *(12) MPI FUER CHEMISCHE ENERGIEKONVERSION - MUELHEIM AN DER RUHR (GERMANY)   *
 *(13) UNIVERSITY OF TROMSO - TROMSO (NORWAY)                                  *
 *(14) UNIVERSITE' DE PAU ET DES PAYS DE L'ADOUR - PAU (FRANCE)                *
 *(15) UNIVERSITY OF CALIFORNIA SANTA BARBARA - SANTA BARBARA (USA)            *
 *(16) CURTIN UNIVERSITY - PERTH (AUSTRALIA)                                   *
 *(17) UNIVERSITY COLLEGE LONDON - LONDON (UK)                                 *
 *(18) CAMBRIDGE UNIVERSITY - CAMBRIDGE (UK)                                   *
 *                                                                             *
 *******************************************************************************
 EEEEEEEEEE STARTING  DATE 23 09 2022 TIME 12:05:03.7
 SHRINK 10 Cu (II) (AcAc)2, H,C,O Cu are POB-TZVP and PBE-D                      

 CRYSTAL CALCULATION
 (INPUT ACCORDING TO THE INTERNATIONAL TABLES FOR X-RAY CRYSTALLOGRAPHY)
 CRYSTAL FAMILY                       :  MONOCLINIC  
 CRYSTAL CLASS  (GROTH - 1921)        :  MONOCLINIC PRISMATIC                 

 SPACE GROUP (CENTROSYMMETRIC)        :  P 21/C          

 LATTICE PARAMETERS  (ANGSTROMS AND DEGREES) - CONVENTIONAL CELL
        A           B           C        ALPHA        BETA       GAMMA
    10.96587     4.54319    14.35524    90.00000   135.95076    90.00000


 NUMBER OF IRREDUCIBLE ATOMS IN THE CONVENTIONAL CELL:   15

 INPUT COORDINATES

 ATOM AT. N.              COORDINATES
   1   6     2.523363863045E-01 -8.420344313676E-02 -1.759859877389E-01
   2   1     3.437481725436E-01  8.056676295040E-02 -9.835000178463E-02
   3   1     3.231474282954E-01 -2.260589123924E-01 -1.863117742293E-01
   4   1     2.017283639084E-01 -2.244971653090E-01 -1.477900350726E-01
   5   6     1.069390720182E-01  6.392116284516E-02 -3.081549970420E-01
   6   6    -6.100196661985E-02 -6.303599252997E-02 -3.992530298683E-01
   7   1    -8.030238984487E-02 -2.550481314538E-01 -3.657733028135E-01
   8   6    -2.095807142746E-01  6.370777051362E-02  4.777454520450E-01
   9   6    -3.866986386574E-01 -6.927172273724E-02  3.974808042897E-01
  10   1    -4.568508076387E-01  6.223971523055E-02  4.115384599609E-01
  11   1    -3.752738821312E-01 -2.965862570187E-01  4.281725128708E-01
  12   1    -4.663624422581E-01 -6.359455842682E-02  2.904077113772E-01
  13   8     1.494232523144E-01  2.977633838633E-01 -3.300318991864E-01
  14   8    -2.078659594911E-01  2.976114113629E-01  4.279460207782E-01
  15  29     0.000000000000E+00 -5.000000000000E-01 -5.000000000000E-01

 *******************************************************************************

 << INFORMATION >>: FROM NOW ON, ALL COORDINATES REFER TO THE PRIMITIVE CELL

 *******************************************************************************

 LATTICE PARAMETERS  (ANGSTROMS AND DEGREES) - PRIMITIVE CELL
       A          B          C        ALPHA      BETA     GAMMA        VOLUME
   10.96587    4.54319   14.35524    90.00000 135.95076  90.00000    497.246418

 COORDINATES OF THE EQUIVALENT ATOMS (FRACTIONAL UNITS)

 N. ATOM EQUIV AT. N.          X                  Y                  Z

   1   1   1    6 C     2.52336386305E-01 -8.42034431368E-02 -1.75985987739E-01
   2   1   2    6 C    -2.52336386305E-01  4.15796556863E-01 -3.24014012261E-01
   3   1   3    6 C    -2.52336386305E-01  8.42034431368E-02  1.75985987739E-01
   4   1   4    6 C     2.52336386305E-01 -4.15796556863E-01  3.24014012261E-01

   5   2   1    1 H     3.43748172544E-01  8.05667629504E-02 -9.83500017846E-02
   6   2   2    1 H    -3.43748172544E-01 -4.19433237050E-01 -4.01649998215E-01
   7   2   3    1 H    -3.43748172544E-01 -8.05667629504E-02  9.83500017846E-02
   8   2   4    1 H     3.43748172544E-01  4.19433237050E-01  4.01649998215E-01

   9   3   1    1 H     3.23147428295E-01 -2.26058912392E-01 -1.86311774229E-01
  10   3   2    1 H    -3.23147428295E-01  2.73941087608E-01 -3.13688225771E-01
  11   3   3    1 H    -3.23147428295E-01  2.26058912392E-01  1.86311774229E-01
  12   3   4    1 H     3.23147428295E-01 -2.73941087608E-01  3.13688225771E-01

  13   4   1    1 H     2.01728363908E-01 -2.24497165309E-01 -1.47790035073E-01
  14   4   2    1 H    -2.01728363908E-01  2.75502834691E-01 -3.52209964927E-01
  15   4   3    1 H    -2.01728363908E-01  2.24497165309E-01  1.47790035073E-01
  16   4   4    1 H     2.01728363908E-01 -2.75502834691E-01  3.52209964927E-01

  17   5   1    6 C     1.06939072018E-01  6.39211628452E-02 -3.08154997042E-01
  18   5   2    6 C    -1.06939072018E-01 -4.36078837155E-01 -1.91845002958E-01
  19   5   3    6 C    -1.06939072018E-01 -6.39211628452E-02  3.08154997042E-01
  20   5   4    6 C     1.06939072018E-01  4.36078837155E-01  1.91845002958E-01

  21   6   1    6 C    -6.10019666199E-02 -6.30359925300E-02 -3.99253029868E-01
  22   6   2    6 C     6.10019666199E-02  4.36964007470E-01 -1.00746970132E-01
  23   6   3    6 C     6.10019666199E-02  6.30359925300E-02  3.99253029868E-01
  24   6   4    6 C    -6.10019666199E-02 -4.36964007470E-01  1.00746970132E-01

  25   7   1    1 H    -8.03023898449E-02 -2.55048131454E-01 -3.65773302814E-01
  26   7   2    1 H     8.03023898449E-02  2.44951868546E-01 -1.34226697187E-01
  27   7   3    1 H     8.03023898449E-02  2.55048131454E-01  3.65773302814E-01
  28   7   4    1 H    -8.03023898449E-02 -2.44951868546E-01  1.34226697186E-01

  29   8   1    6 C    -2.09580714275E-01  6.37077705136E-02  4.77745452045E-01
  30   8   2    6 C     2.09580714275E-01 -4.36292229486E-01  2.22545479550E-02
  31   8   3    6 C     2.09580714275E-01 -6.37077705136E-02 -4.77745452045E-01
  32   8   4    6 C    -2.09580714275E-01  4.36292229486E-01 -2.22545479550E-02

  33   9   1    6 C    -3.86698638657E-01 -6.92717227372E-02  3.97480804290E-01
  34   9   2    6 C     3.86698638657E-01  4.30728277263E-01  1.02519195710E-01
  35   9   3    6 C     3.86698638657E-01  6.92717227372E-02 -3.97480804290E-01
  36   9   4    6 C    -3.86698638657E-01 -4.30728277263E-01 -1.02519195710E-01

  37  10   1    1 H    -4.56850807639E-01  6.22397152305E-02  4.11538459961E-01
  38  10   2    1 H     4.56850807639E-01 -4.37760284769E-01  8.84615400391E-02
  39  10   3    1 H     4.56850807639E-01 -6.22397152305E-02 -4.11538459961E-01
  40  10   4    1 H    -4.56850807639E-01  4.37760284769E-01 -8.84615400391E-02

  41  11   1    1 H    -3.75273882131E-01 -2.96586257019E-01  4.28172512871E-01
  42  11   2    1 H     3.75273882131E-01  2.03413742981E-01  7.18274871292E-02
  43  11   3    1 H     3.75273882131E-01  2.96586257019E-01 -4.28172512871E-01
  44  11   4    1 H    -3.75273882131E-01 -2.03413742981E-01 -7.18274871292E-02

  45  12   1    1 H    -4.66362442258E-01 -6.35945584268E-02  2.90407711377E-01
  46  12   2    1 H     4.66362442258E-01  4.36405441573E-01  2.09592288623E-01
  47  12   3    1 H     4.66362442258E-01  6.35945584268E-02 -2.90407711377E-01
  48  12   4    1 H    -4.66362442258E-01 -4.36405441573E-01 -2.09592288623E-01

  49  13   1    8 O     1.49423252314E-01  2.97763383863E-01 -3.30031899186E-01
  50  13   2    8 O    -1.49423252314E-01 -2.02236616137E-01 -1.69968100814E-01
  51  13   3    8 O    -1.49423252314E-01 -2.97763383863E-01  3.30031899186E-01
  52  13   4    8 O     1.49423252314E-01  2.02236616137E-01  1.69968100814E-01

  53  14   1    8 O    -2.07865959491E-01  2.97611411363E-01  4.27946020778E-01
  54  14   2    8 O     2.07865959491E-01 -2.02388588637E-01  7.20539792218E-02
  55  14   3    8 O     2.07865959491E-01 -2.97611411363E-01 -4.27946020778E-01
  56  14   4    8 O    -2.07865959491E-01  2.02388588637E-01 -7.20539792218E-02

  57  15   1   29 CU    0.00000000000E+00  5.00000000000E-01  5.00000000000E-01
  58  15   2   29 CU    0.00000000000E+00  0.00000000000E+00  0.00000000000E+00

 NUMBER OF SYMMETRY OPERATORS         :    4
 *******************************************************************************
 * GEOMETRY EDITING - INPUT COORDINATES ARE GIVEN IN ANGSTROM         
 *******************************************************************************

 GEOMETRY NOW FULLY CONSISTENT WITH THE GROUP

 COORDINATES IN ANGSTROM

 GCALCO - MAX INDICES DIRECT LATTICE VECTOR    13    23    10
 NO.OF VECTORS CREATED 6999 STARS 1824 RMAX    94.02087 BOHR


 *******************************************************************************
 * MOLECULAR CALCULATION 
 *******************************************************************************

 MOLECULAR FRAGMENT N.    1
 REFERENCE ATOM:    1 IN CELL  0 0 0  COORDINATES    4.583  -0.383  -1.756
 FRAGMENT COMPOSITION:
  SEQ.  NO. 
  NEW   OLD    CELL   AT. NO.             COORD.(A)
   1     1    0  0  0    6       4.5829   -0.3826   -1.7565
   2     5    0  0  0    1       4.7842    0.3660   -0.9816
   3    13    0  0  0    1       3.7370   -1.0199   -1.4751
   4     9    0  0  0    1       5.4659   -1.0270   -1.8596
   5    17    0  0  0    6       4.3521    0.2904   -3.0757
   6    49    0  0  0    8       5.0437    1.3528   -3.2940
   7    21    0  0  0    6       3.4504   -0.2864   -3.9849
   8    57    0  1  0   29       5.1589    2.2716   -4.9904
   9    25    0  0  0    1       2.8934   -1.1587   -3.6507
  10    29   -1  0 -1    6       3.0902    0.2894   -5.2126
  11    53   -1  0 -1    8       3.6229    1.3521   -5.7096
  12    55    1  1  0    8       6.6949    3.1911   -4.2713
  13    51    0  1 -1    8       5.2740    3.1904   -6.6869
  14    33   -1  0 -1    6       1.9761   -0.3147   -6.0137
  15    31    1  1  0    6       7.2275    4.2537   -4.7683
  16    19    0  1 -1    6       5.9656    4.2528   -6.9052
  17    41   -1  0 -1    1       1.7848   -1.3474   -5.7073
  18    45   -1  0 -1    1       2.2073   -0.2889   -7.0823
  19    37   -1  0 -1    1       1.0618    0.2828   -5.8734
  20    23    0  1 -1    6       6.8673    4.8296   -5.9960
  21    35    1  1  0    6       8.3416    4.8579   -3.9672
  22     3    0  1 -1    6       5.7349    4.9257   -8.2244
  23    27    0  1 -1    1       7.4244    5.7019   -6.3301
  24    43    1  1  0    1       8.5330    5.8906   -4.2735
  25    47    1  1  0    1       8.1104    4.8321   -2.8985
  26    39    1  1  0    1       9.2559    4.2604   -4.1075
  27     7    0  1 -1    1       5.5335    4.1772   -8.9992
  28    15    0  1 -1    1       6.5807    5.5631   -8.5058
  29    11    0  1 -1    1       4.8518    5.5702   -8.1213

 *******************************************************************************


 REMOVAL OF SYMMOPS WITH FINITE TRANSLATIONAL COMPONENTS
 HAS REDUCED THEIR NUMBER FROM  4 TO  2
 THE NUMBER OF SYMMETRY OPERATORS HAS BEEN REDUCED FROM  2 TO  1
 *******************************************************************************

 GEOMETRY FOR WAVE FUNCTION - DIMENSIONALITY OF THE SYSTEM    0
 (NON PERIODIC DIRECTION: LATTICE PARAMETER FORMALLY SET TO 500)
 *******************************************************************************
 ATOMS IN THE ASYMMETRIC UNIT   29 - ATOMS IN THE UNIT CELL:   29
     ATOM             X(ANGSTROM)         Y(ANGSTROM)         Z(ANGSTROM)
 *******************************************************************************
      1 T   6 C     4.582863252906E+00 -3.825518787497E-01 -1.756491853457E+00
      2 T   1 H     4.784246327602E+00  3.660297653315E-01 -9.816177932215E-01
      3 T   1 H     3.736984129487E+00 -1.019932311122E+00 -1.475071941593E+00
      4 T   1 H     5.465906616457E+00 -1.027027618139E+00 -1.859552103218E+00
      5 T   6 C     4.352138597560E+00  2.904057129655E-01 -3.075652492909E+00
      6 T   8 O     5.043734491937E+00  1.352794347551E+00 -3.294002833691E+00
      7 T   6 C     3.450443328473E+00 -2.863842198475E-01 -3.984889384899E+00
      8 T  29 CU    5.158862556060E+00  2.271592850000E+00 -4.990430988355E+00
      9 T   1 H     2.893362760615E+00 -1.158731023633E+00 -3.650732850147E+00
     10 T   6 C     3.090243831543E+00  2.894362319764E-01 -5.212550559848E+00
     11 T   8 O     3.622864453486E+00  1.352103908261E+00 -5.709591809840E+00
     12 T   8 O     6.694860658634E+00  3.191081791739E+00 -4.271270166869E+00
     13 T   8 O     5.273990620183E+00  3.190391352449E+00 -6.686859143019E+00
     14 T   6 C     1.976140129929E+00 -3.147143001542E-01 -6.013660930702E+00
     15 T   6 C     7.227481280577E+00  4.253749468024E+00 -4.768311416862E+00
     16 T   6 C     5.965586514560E+00  4.252779987034E+00 -6.905209483800E+00
     17 T   1 H     1.784753921441E+00 -1.347446441704E+00 -5.707331223525E+00
     18 T   1 H     2.207307892579E+00 -2.889218884425E-01 -7.082342692481E+00
     19 T   1 H     1.061817482305E+00  2.827665842075E-01 -5.873353409732E+00
     20 T   6 C     6.867281783647E+00  4.829569919847E+00 -5.995972591811E+00
     21 T   6 C     8.341584982191E+00  4.857900000154E+00 -3.967201046007E+00
     22 T   6 C     5.734861859215E+00  4.925737578750E+00 -8.224370123253E+00
     23 T   1 H     7.424362351505E+00  5.701916723633E+00 -6.330129126563E+00
     24 T   1 H     8.532971190679E+00  5.890632141704E+00 -4.273530753184E+00
     25 T   1 H     8.110417219541E+00  4.832107588443E+00 -2.898519284228E+00
     26 T   1 H     9.255907629815E+00  4.260419115792E+00 -4.107508566977E+00
     27 T   1 H     5.533478784518E+00  4.177155934668E+00 -8.999244183488E+00
     28 T   1 H     6.580740982633E+00  5.563118011122E+00 -8.505790035117E+00
     29 T   1 H     4.851818495663E+00  5.570213318139E+00 -8.121309873491E+00

 T = ATOM BELONGING TO THE ASYMMETRIC UNIT

 ****    1 SYMMOPS - TRANSLATORS IN FRACTIONAL UNITS
 **** MATRICES AND TRANSLATORS IN THE CRYSTALLOGRAPHIC REFERENCE FRAME
   V INV                    ROTATION MATRICES                   TRANSLATORS
   1   1  1.00  0.00  0.00  0.00  1.00  0.00  0.00  0.00  1.00  0.00  0.00  0.00

 *******************************************************************************
 STARTING BASIS SET HANDLING 
 *******************************************************************************

 Loading internal basis set: POB-TZVP            

 Please cite in your publication:
 Peintinger, M. F., Oliveira, D. V. and Bredow, T. (2013), Consistent Gaussian b
 asis sets of triple-zeta valence with polarization quality for solid-state calc
 ulations. J. Comput. Chem., 34: 451-459. doi: 10.1002/jcc.23153                
                    

 *******************************************************************************
 LOCAL ATOMIC FUNCTIONS BASIS SET
 *******************************************************************************
   ATOM   X(AU)   Y(AU)   Z(AU)  N. TYPE  EXPONENT  S COEF   P COEF   D/F/G COEF
 *******************************************************************************
   1 C    8.660  -0.723  -3.319
                                  1 S  
                                         1.358E+04 2.225E-04 0.000E+00 0.000E+00
                                         2.035E+03 1.723E-03 0.000E+00 0.000E+00
                                         4.632E+02 8.926E-03 0.000E+00 0.000E+00
                                         1.312E+02 3.573E-02 0.000E+00 0.000E+00
                                         4.285E+01 1.108E-01 0.000E+00 0.000E+00
                                         1.558E+01 2.430E-01 0.000E+00 0.000E+00
                                  2 S  
                                         6.207E+00 4.144E-01 0.000E+00 0.000E+00
                                         2.576E+00 2.374E-01 0.000E+00 0.000E+00
                                  3 S  
                                         4.941E-01 1.000E+00 0.000E+00 0.000E+00
                                  4 S  
                                         1.644E-01 1.000E+00 0.000E+00 0.000E+00
                           5-     7 P  
                                         3.470E+01 0.000E+00 5.333E-03 0.000E+00
                                         7.958E+00 0.000E+00 3.586E-02 0.000E+00
                                         2.378E+00 0.000E+00 1.422E-01 0.000E+00
                                         8.143E-01 0.000E+00 3.427E-01 0.000E+00
                           8-    10 P  
                                         5.662E-01 0.000E+00 1.000E+00 0.000E+00
                          11-    13 P  
                                         2.674E-01 0.000E+00 1.000E+00 0.000E+00
                          14-    18 D  
                                         8.792E-01 0.000E+00 0.000E+00 1.000E+00
   2 H    9.041   0.692  -1.855
                                 19 S  
                                         3.406E+01 6.025E-03 0.000E+00 0.000E+00
                                         5.124E+00 4.502E-02 0.000E+00 0.000E+00
                                         1.165E+00 2.019E-01 0.000E+00 0.000E+00
                                 20 S  
                                         4.157E-01 1.000E+00 0.000E+00 0.000E+00
                                 21 S  
                                         1.795E-01 1.000E+00 0.000E+00 0.000E+00
                          22-    24 P  
                                         8.000E-01 0.000E+00 1.000E+00 0.000E+00
   3 H    7.062  -1.927  -2.787
   4 H   10.329  -1.941  -3.514
   5 C    8.224   0.549  -5.812
   6 O    9.531   2.556  -6.225
                                 55 S  
                                         2.703E+04 2.173E-04 0.000E+00 0.000E+00
                                         4.052E+03 1.684E-03 0.000E+00 0.000E+00
                                         9.223E+02 8.740E-03 0.000E+00 0.000E+00
                                         2.612E+02 3.524E-02 0.000E+00 0.000E+00
                                         8.535E+01 1.115E-01 0.000E+00 0.000E+00
                                         3.104E+01 2.559E-01 0.000E+00 0.000E+00
                                 56 S  
                                         1.226E+01 3.977E-01 0.000E+00 0.000E+00
                                         4.999E+00 2.463E-01 0.000E+00 0.000E+00
                                 57 S  
                                         1.099E+00 1.000E+00 0.000E+00 0.000E+00
                                 58 S  
                                         3.566E-01 1.000E+00 0.000E+00 0.000E+00
                          59-    61 P  
                                         6.327E+01 0.000E+00 6.069E-03 0.000E+00
                                         1.463E+01 0.000E+00 4.191E-02 0.000E+00
                                         4.450E+00 0.000E+00 1.615E-01 0.000E+00
                                         1.528E+00 0.000E+00 3.571E-01 0.000E+00
                          62-    64 P  
                                         5.490E-01 0.000E+00 1.000E+00 0.000E+00
                          65-    67 P  
                                         1.859E-01 0.000E+00 1.000E+00 0.000E+00
                          68-    72 D  
                                         2.535E-01 0.000E+00 0.000E+00 1.000E+00
   7 C    6.520  -0.541  -7.530
   8 CU   9.749   4.293  -9.431
                                 91 S  
                                         3.775E+05 2.281E-04 0.000E+00 0.000E+00
                                         5.659E+04 1.769E-03 0.000E+00 0.000E+00
                                         1.288E+04 9.199E-03 0.000E+00 0.000E+00
                                         3.645E+03 3.741E-02 0.000E+00 0.000E+00
                                         1.187E+03 1.219E-01 0.000E+00 0.000E+00
                                         4.265E+02 2.898E-01 0.000E+00 0.000E+00
                                         1.657E+02 4.153E-01 0.000E+00 0.000E+00
                                         6.560E+01 2.191E-01 0.000E+00 0.000E+00
                                 92 S  
                                         4.144E+02-2.468E-02 0.000E+00 0.000E+00
                                         1.283E+02-1.172E-01 0.000E+00 0.000E+00
                                         2.062E+01 5.530E-01 0.000E+00 0.000E+00
                                         8.782E+00 5.224E-01 0.000E+00 0.000E+00
                                 93 S  
                                         1.374E+01-2.274E-01 0.000E+00 0.000E+00
                                         2.243E+00 7.176E-01 0.000E+00 0.000E+00
                                 94 S  
                                         8.153E-01 1.000E+00 0.000E+00 0.000E+00
                                 95 S  
                                         4.076E-01 1.000E+00 0.000E+00 0.000E+00
                                 96 S  
                                         1.768E-01 1.000E+00 0.000E+00 0.000E+00
                          97-    99 P  
                                         2.035E+03 0.000E+00 2.352E-03 0.000E+00
                                         4.819E+02 0.000E+00 1.913E-02 0.000E+00
                                         1.547E+02 0.000E+00 9.017E-02 0.000E+00
                                         5.774E+01 0.000E+00 2.606E-01 0.000E+00
                                         2.310E+01 0.000E+00 4.209E-01 0.000E+00
                                         9.388E+00 0.000E+00 2.434E-01 0.000E+00
                         100-   102 P  
                                         3.760E+01 0.000E+00-2.899E-02 0.000E+00
                                         5.124E+00 0.000E+00 5.492E-01 0.000E+00
                                         2.012E+00 0.000E+00 9.379E-01 0.000E+00
                         103-   105 P  
                                         1.464E+00 0.000E+00 1.000E+00 0.000E+00
                         106-   108 P  
                                         7.321E-01 0.000E+00 1.000E+00 0.000E+00
                         109-   113 D  
                                         7.413E+01 0.000E+00 0.000E+00 1.436E-02
                                         2.136E+01 0.000E+00 0.000E+00 8.663E-02
                                         7.500E+00 0.000E+00 0.000E+00 2.563E-01
                                         2.760E+00 0.000E+00 0.000E+00 4.037E-01
                         114-   118 D  
                                         1.459E+00 0.000E+00 0.000E+00 1.000E+00
                         119-   123 D  
                                         6.356E-01 0.000E+00 0.000E+00 1.000E+00
                         124-   130 F  
                                         2.233E+00 0.000E+00 0.000E+00 1.000E+00
   9 H    5.468  -2.190  -6.899
  10 C    5.840   0.547  -9.850
  11 O    6.846   2.555 -10.790
  12 O   12.651   6.030  -8.072
  13 O    9.966   6.029 -12.636
  14 C    3.734  -0.595 -11.364
  15 C   13.658   8.038  -9.011
  16 C   11.273   8.037 -13.049
  17 H    3.373  -2.546 -10.785
  18 H    4.171  -0.546 -13.384
  19 H    2.007   0.534 -11.099
  20 C   12.977   9.127 -11.331
  21 C   15.763   9.180  -7.497
  22 C   10.837   9.308 -15.542
  23 H   14.030  10.775 -11.962
  24 H   16.125  11.132  -8.076
  25 H   15.326   9.131  -5.477
  26 H   17.491   8.051  -7.762
  27 H   10.457   7.894 -17.006
  28 H   12.436  10.513 -16.074
  29 H    9.169  10.526 -15.347

 *******************************************************************************
 FINISHED BASIS SET HANDLING 
 *******************************************************************************

 INFORMATION **** SET_MPP **** PCRYSTAL CALCULATION
 INFORMATION **** READM2 **** NEW DEFAULT: FOCK/KS MATRIX MIXING SET TO 30 %
 INFORMATION **** READM2 **** NEW DEFAULT: FULL DIRECT SCF MODE
 INFORMATION **** READM2 **** NEW DEFAULT: COULOMB BIPOLAR BUFFER SET TO 32 Mb
 INFORMATION **** READM2 **** NEW DEFAULT: EXCHANGE BIPOLAR BUFFER SET TO 32 Mb

 *******************************************************************************
 NEW DEFAULT: DFT INTEGRATION GRID INCREASED TO XLGRID
 NEW DEFAULT: DIIS ACCELERATOR ACTIVE
 USE KEYWORD NODIIS TO TURN IT OFF
 *******************************************************************************

 INFORMATION **** DFTD3_INPUT **** PERFORM LATEST DISPERSION CORRECTION DFT-D3(BJ) WITH AUTOMATIC PARAMETER SETUP
 PLEASE CITE:
 (1) DFT-D3 Reference
  S. Grimme, J. Antony, S. Ehrlich, and H. Krieg, J. Chem. Phys. 132 (2010), 154104
 (2) BJ-Damping Reference
  S. Grimme, S. Ehrlich, and L. Goerigk, J. Comput. Chem. 32 (2011), 1456-1465
 (3) General DFT-D Review
  S. Grimme, A. Hansen, J. G. Brandenburg, and C. Bannwarth,
  Chem. Rev. 116 (2016), 5105-5154

 INFORMATION **** EXCHSIZE **** EXCHANGE BIPOLAR BUFFER SIZE SET TO    15000000
 INFORMATION **** BIPOSIZE **** COULOMB BIPOLAR BUFFER SET TO    15000000
 INFORMATION **** MAXCYCLE **** MAX NUMBER OF SCF CYCLES SET TO         200
 INFORMATION **** READM2 **** FULL DIRECT SCF (MONO AND BIEL INT) SELECTED
 INFORMATION **** TOLINTEG **** COULOMB AND EXCHANGE SERIES TOLERANCES MODIFIED
 INFORMATION **** TOLDEE **** SCF TOL ON TOTAL ENERGY SET TO          11
 WARNING **** SHRINK **** MOLECULAR CASE - SHRINKING NOT USED
 *******************************************************************************
 N. OF ATOMS PER CELL        29  COULOMB OVERLAP TOL         (T1) 10**   -7
 NUMBER OF SHELLS           182  COULOMB PENETRATION TOL     (T2) 10**   -7
 NUMBER OF AO               376  EXCHANGE OVERLAP TOL        (T3) 10**   20
 N. OF ELECTRONS PER CELL   135  EXCHANGE PSEUDO OVP (F(G))  (T4) 10**   20
 CORE ELECTRONS PER CELL     46  EXCHANGE PSEUDO OVP (P(G))  (T5) 10**   20
 N. OF SYMMETRY OPERATORS     1  POLE ORDER IN MONO ZONE                  4
 *******************************************************************************
 TYPE OF CALCULATION :  UNRESTRICTED OPEN SHELL
 KOHN-SHAM HAMILTONIAN

 (EXCHANGE)[CORRELATION] FUNCTIONAL:(PERDEW-BURKE-ERNZERHOF)[PERDEW-BURKE-ERNZERHOF]


 SPIN POLARIZED DFT SELECTED

 CAPPA:IS1  1;IS2  1;IS3  1; K PTS MONK NET   1; SYMMOPS:K SPACE   2;G SPACE   1

 *******************************************************************************
 MAX NUMBER OF SCF CYCLES     200  CONVERGENCE ON DELTAP        10**-21
 WEIGHT OF F(I) IN F(I+1)      40% CONVERGENCE ON ENERGY        10**-11

 DISK SPACE FOR EIGENVECTORS (FTN 10)      141376 REALS

 SYMMETRY ADAPTION OF THE BLOCH FUNCTIONS DISABLED
 TTTTTTTTTTTTTTTTTTTTTTTTTTTTTT gordsh1     TELAPSE        0.26 TCPU        0.19

 MATRIX SIZE: P(G)   66082, F(G)   33229, P(G) IRR   33600, F(G) IRR   33600
 MAX G-VECTOR INDEX FOR 1- AND 2-ELECTRON INTEGRALS   1

 TTTTTTTTTTTTTTTTTTTTTTTTTTTTTT INPUT       TELAPSE        0.27 TCPU        0.20

 NEIGHBORS OF THE NON-EQUIVALENT ATOMS

 N = NUMBER OF NEIGHBORS AT DISTANCE R
    ATOM  N     R/ANG      R/AU   NEIGHBORS (ATOM LABELS AND CELL INDICES)
   1 C    1     1.0959     2.0709    3 H    0 0 0
   1 C    1     1.0961     2.0713    2 H    0 0 0
   1 C    1     1.0981     2.0750    4 H    0 0 0
   1 C    1     1.4988     2.8323    5 C    0 0 0
   1 C    1     2.3638     4.4670    6 O    0 0 0
   1 C    1     2.5015     4.7271    7 C    0 0 0

   2 H    1     1.0961     2.0713    1 C    0 0 0
   2 H    1     1.7821     3.3678    4 H    0 0 0
   2 H    1     1.8059     3.4126    3 H    0 0 0
   2 H    1     2.1395     4.0431    5 C    0 0 0
   2 H    1     2.5275     4.7762    6 O    0 0 0
   2 H    1     3.3503     6.3311    7 C    0 0 0

   3 H    1     1.0959     2.0709    1 C    0 0 0
   3 H    1     1.7712     3.3470    4 H    0 0 0
   3 H    1     1.8059     3.4126    2 H    0 0 0
   3 H    1     2.1581     4.0782    5 C    0 0 0
   3 H    1     2.3376     4.4175    9 H    0 0 0
   3 H    1     2.6305     4.9709    7 C    0 0 0

   4 H    1     1.0981     2.0750    1 C    0 0 0
   4 H    1     1.7712     3.3470    3 H    0 0 0
   4 H    1     1.7821     3.3678    2 H    0 0 0
   4 H    1     2.1107     3.9886    5 C    0 0 0
   4 H    1     2.8106     5.3113    6 O    0 0 0
   4 H    1     3.0212     5.7093    7 C    0 0 0

   5 C    1     1.2863     2.4308    6 O    0 0 0
   5 C    1     1.4044     2.6540    7 C    0 0 0
   5 C    1     1.4988     2.8323    1 C    0 0 0
   5 C    1     2.1107     3.9886    4 H    0 0 0
   5 C    1     2.1351     4.0348    9 H    0 0 0
   5 C    1     2.1395     4.0431    2 H    0 0 0

   6 O    1     1.2863     2.4308    5 C    0 0 0
   6 O    1     1.9327     3.6523    8 CU   0 0 0
   6 O    1     2.3638     4.4670    1 C    0 0 0
   6 O    1     2.3881     4.5128    7 C    0 0 0
   6 O    1     2.5275     4.7762    2 H    0 0 0
   6 O    1     2.6572     5.0213   12 O    0 0 0

   7 C    1     1.0877     2.0554    9 H    0 0 0
   7 C    1     1.4030     2.6513   10 C    0 0 0
   7 C    1     1.4044     2.6540    5 C    0 0 0
   7 C    1     2.3852     4.5073   11 O    0 0 0
   7 C    1     2.3881     4.5128    6 O    0 0 0
   7 C    1     2.5015     4.7271    1 C    0 0 0

   8 CU   2     1.9292     3.6457   11 O    0 0 0   12 O    0 0 0
   8 CU   2     1.9327     3.6523    6 O    0 0 0   13 O    0 0 0
   8 CU   2     2.8709     5.4253    5 C    0 0 0   16 C    0 0 0
   8 CU   2     2.8736     5.4303   10 C    0 0 0   15 C    0 0 0
   8 CU   2     3.2362     6.1156    7 C    0 0 0   20 C    0 0 0
   8 CU   2     4.2231     7.9805    1 C    0 0 0   22 C    0 0 0

   9 H    1     1.0877     2.0554    7 C    0 0 0
   9 H    1     2.1351     4.0348    5 C    0 0 0
   9 H    1     2.1390     4.0421   10 C    0 0 0
   9 H    1     2.3376     4.4175    3 H    0 0 0
   9 H    1     2.3440     4.4295   17 H    0 0 0
   9 H    1     2.6542     5.0158    1 C    0 0 0

  10 C    1     1.2884     2.4347   11 O    0 0 0
  10 C    1     1.4030     2.6513    7 C    0 0 0
  10 C    1     1.4993     2.8333   14 C    0 0 0
  10 C    1     2.1334     4.0315   19 H    0 0 0
  10 C    1     2.1390     4.0421    9 H    0 0 0
  10 C    1     2.1471     4.0575   18 H    0 0 0

  11 O    1     1.2884     2.4347   10 C    0 0 0
  11 O    1     1.9292     3.6457    8 CU   0 0 0
  11 O    1     2.3627     4.4649   14 C    0 0 0
  11 O    1     2.3852     4.5073    7 C    0 0 0
  11 O    1     2.5654     4.8479   18 H    0 0 0
  11 O    1     2.6572     5.0213   13 O    0 0 0

  12 O    1     1.2884     2.4347   15 C    0 0 0
  12 O    1     1.9292     3.6457    8 CU   0 0 0
  12 O    1     2.3627     4.4649   21 C    0 0 0
  12 O    1     2.3852     4.5073   20 C    0 0 0
  12 O    1     2.5654     4.8479   25 H    0 0 0
  12 O    1     2.6572     5.0213    6 O    0 0 0

  13 O    1     1.2863     2.4308   16 C    0 0 0
  13 O    1     1.9327     3.6523    8 CU   0 0 0
  13 O    1     2.3638     4.4670   22 C    0 0 0
  13 O    1     2.3881     4.5128   20 C    0 0 0
  13 O    1     2.5275     4.7762   27 H    0 0 0
  13 O    1     2.6572     5.0213   11 O    0 0 0

  14 C    1     1.0937     2.0668   18 H    0 0 0
  14 C    1     1.0941     2.0675   17 H    0 0 0
  14 C    1     1.1012     2.0810   19 H    0 0 0
  14 C    1     1.4993     2.8333   10 C    0 0 0
  14 C    1     2.3627     4.4649   11 O    0 0 0
  14 C    1     2.5080     4.7395    7 C    0 0 0

  15 C    1     1.2884     2.4347   12 O    0 0 0
  15 C    1     1.4030     2.6513   20 C    0 0 0
  15 C    1     1.4993     2.8333   21 C    0 0 0
  15 C    1     2.1334     4.0315   26 H    0 0 0
  15 C    1     2.1390     4.0421   23 H    0 0 0
  15 C    1     2.1471     4.0575   25 H    0 0 0

  16 C    1     1.2863     2.4308   13 O    0 0 0
  16 C    1     1.4044     2.6540   20 C    0 0 0
  16 C    1     1.4988     2.8323   22 C    0 0 0
  16 C    1     2.1107     3.9886   29 H    0 0 0
  16 C    1     2.1351     4.0348   23 H    0 0 0
  16 C    1     2.1395     4.0431   27 H    0 0 0

  17 H    1     1.0941     2.0675   14 C    0 0 0
  17 H    1     1.7860     3.3750   18 H    0 0 0
  17 H    1     1.7910     3.3846   19 H    0 0 0
  17 H    1     2.1514     4.0655   10 C    0 0 0
  17 H    1     2.3440     4.4295    9 H    0 0 0
  17 H    1     2.6205     4.9521    7 C    0 0 0

  18 H    1     1.0937     2.0668   14 C    0 0 0
  18 H    1     1.7609     3.3275   19 H    0 0 0
  18 H    1     1.7860     3.3750   17 H    0 0 0
  18 H    1     2.1471     4.0575   10 C    0 0 0
  18 H    1     2.5654     4.8479   11 O    0 0 0
  18 H    1     3.3376     6.3072    7 C    0 0 0

  19 H    1     1.1012     2.0810   14 C    0 0 0
  19 H    1     1.7609     3.3275   18 H    0 0 0
  19 H    1     1.7910     3.3846   17 H    0 0 0
  19 H    1     2.1334     4.0315   10 C    0 0 0
  19 H    1     2.7802     5.2537   11 O    0 0 0
  19 H    1     3.0977     5.8538    7 C    0 0 0

  20 C    1     1.0877     2.0554   23 H    0 0 0
  20 C    1     1.4030     2.6513   15 C    0 0 0
  20 C    1     1.4044     2.6540   16 C    0 0 0
  20 C    1     2.3852     4.5073   12 O    0 0 0
  20 C    1     2.3881     4.5128   13 O    0 0 0
  20 C    1     2.5015     4.7271   22 C    0 0 0

  21 C    1     1.0937     2.0668   25 H    0 0 0
  21 C    1     1.0941     2.0675   24 H    0 0 0
  21 C    1     1.1012     2.0810   26 H    0 0 0
  21 C    1     1.4993     2.8333   15 C    0 0 0
  21 C    1     2.3627     4.4649   12 O    0 0 0
  21 C    1     2.5080     4.7395   20 C    0 0 0

  22 C    1     1.0959     2.0709   28 H    0 0 0
  22 C    1     1.0961     2.0713   27 H    0 0 0
  22 C    1     1.0981     2.0750   29 H    0 0 0
  22 C    1     1.4988     2.8323   16 C    0 0 0
  22 C    1     2.3638     4.4670   13 O    0 0 0
  22 C    1     2.5015     4.7271   20 C    0 0 0

  23 H    1     1.0877     2.0554   20 C    0 0 0
  23 H    1     2.1351     4.0348   16 C    0 0 0
  23 H    1     2.1390     4.0421   15 C    0 0 0
  23 H    1     2.3376     4.4175   28 H    0 0 0
  23 H    1     2.3440     4.4295   24 H    0 0 0
  23 H    1     2.6542     5.0158   22 C    0 0 0

  24 H    1     1.0941     2.0675   21 C    0 0 0
  24 H    1     1.7860     3.3750   25 H    0 0 0
  24 H    1     1.7910     3.3846   26 H    0 0 0
  24 H    1     2.1514     4.0655   15 C    0 0 0
  24 H    1     2.3440     4.4295   23 H    0 0 0
  24 H    1     2.6205     4.9521   20 C    0 0 0

  25 H    1     1.0937     2.0668   21 C    0 0 0
  25 H    1     1.7609     3.3275   26 H    0 0 0
  25 H    1     1.7860     3.3750   24 H    0 0 0
  25 H    1     2.1471     4.0575   15 C    0 0 0
  25 H    1     2.5654     4.8479   12 O    0 0 0
  25 H    1     3.3376     6.3072   20 C    0 0 0

  26 H    1     1.1012     2.0810   21 C    0 0 0
  26 H    1     1.7609     3.3275   25 H    0 0 0
  26 H    1     1.7910     3.3846   24 H    0 0 0
  26 H    1     2.1334     4.0315   15 C    0 0 0
  26 H    1     2.7802     5.2537   12 O    0 0 0
  26 H    1     3.0977     5.8538   20 C    0 0 0

  27 H    1     1.0961     2.0713   22 C    0 0 0
  27 H    1     1.7821     3.3678   29 H    0 0 0
  27 H    1     1.8059     3.4126   28 H    0 0 0
  27 H    1     2.1395     4.0431   16 C    0 0 0
  27 H    1     2.5275     4.7762   13 O    0 0 0
  27 H    1     3.3503     6.3311   20 C    0 0 0

  28 H    1     1.0959     2.0709   22 C    0 0 0
  28 H    1     1.7712     3.3470   29 H    0 0 0
  28 H    1     1.8059     3.4126   27 H    0 0 0
  28 H    1     2.1581     4.0782   16 C    0 0 0
  28 H    1     2.3376     4.4175   23 H    0 0 0
  28 H    1     2.6305     4.9709   20 C    0 0 0

  29 H    1     1.0981     2.0750   22 C    0 0 0
  29 H    1     1.7712     3.3470   28 H    0 0 0
  29 H    1     1.7821     3.3678   27 H    0 0 0
  29 H    1     2.1107     3.9886   16 C    0 0 0
  29 H    1     2.8106     5.3113   13 O    0 0 0
  29 H    1     3.0212     5.7093   20 C    0 0 0


 SYMMETRY ALLOWED INTERNAL DEGREE(S) OF FREEDOM:  81
 TTTTTTTTTTTTTTTTTTTTTTTTTTTTTT SYMM        TELAPSE        0.27 TCPU        0.20
 TTTTTTTTTTTTTTTTTTTTTTTTTTTTTT INT_SCREEN  TELAPSE        0.28 TCPU        0.21

 DFT PARAMETERS

     ATOM       ELECTRONS   NET CHARGE   R(ANGSTROM)
   1   6  C       6.0000      0.0000     0.77000000
   2   1  H       1.0000      0.0000     1.11000000
   6   8  O       8.0000      0.0000     0.74000000
   8  29  CU     29.0000      0.0000     1.28000000

 SIZE OF GRID=     952462
 TTTTTTTTTTTTTTTTTTTTTTTTTTTTTT MAKE_GRID2  TELAPSE        0.73 TCPU        0.66
 BECKE WEIGHT FUNCTION
 RADSAFE =     2.00
 TOLERANCES - DENSITY:10**- 6; POTENTIAL:10**- 9; GRID WGT:10**-14

 RADIAL INTEGRATION  - INTERVALS (POINTS,UPPER LIMIT):            1( 75,  4.0*R)

 ANGULAR INTEGRATION - INTERVALS (ACCURACY LEVEL [N. POINTS] UPPER LIMIT):
  1(  4[  86]   0.2)  2(  8[ 194]   0.5)  3( 12[ 350]   0.9)  4( 16[ 974]   3.5)
  5( 12[ 350]9999.0)
 TTTTTTTTTTTTTTTTTTTTTTTTTTTTTT INT_CALC    TELAPSE        0.74 TCPU        0.67
 EEEEEEEEEE INT_CALC TERMINATION  DATE 23 09 2022 TIME 12:05:04.4

 *******************************************************************************
 SHRINK 10 Cu (II) (AcAc)2, H,C,O Cu are POB-TZVP and PBE-D                      
 CRYSTAL - SCF - TYPE OF CALCULATION :  UNRESTRICTED OPEN SHELL
 *******************************************************************************

 CAPPA:IS1  1;IS2  1;IS3  1; K PTS MONK NET   1; SYMMOPS:K SPACE   2;G SPACE   1

 TTTTTTTTTTTTTTTTTTTTTTTTTTTTTT SDIK        TELAPSE        0.78 TCPU        0.71

 AAAAAAAAAAAAAAAAAAAAAAAAAAAAAAAAAAAAAAAAAAAAAAAAAAAAAAAAAAAAAAAAAAAAAAAAAAAAAAA
         ATOMIC WAVEFUNCTION(S)


 NUCLEAR CHARGE  6.0  SYMMETRY SPECIES            S    P
 N. ELECTRONS    6.0  NUMBER OF PRIMITIVE GTOS   10    6
                      NUMBER OF CONTRACTED GTOS   4    3
                      NUMBER OF CLOSED SHELLS     2    0
                      OPEN SHELL OCCUPATION       0    2

  ZNUC  SCFIT    TOTAL HF ENERGY   KINETIC ENERGY   VIRIAL THEOREM ACCURACY
   6.0    20    -3.766702350E+01  3.783133671E+01 -1.995656691E+00  4.0E-06

 NUCLEAR CHARGE  1.0  SYMMETRY SPECIES            S
 N. ELECTRONS    1.0  NUMBER OF PRIMITIVE GTOS    5
                      NUMBER OF CONTRACTED GTOS   3
                      NUMBER OF CLOSED SHELLS     0
                      OPEN SHELL OCCUPATION       1

  ZNUC  SCFIT    TOTAL HF ENERGY   KINETIC ENERGY   VIRIAL THEOREM ACCURACY
   1.0     1    -4.972863497E-01  5.223199932E-01 -1.952072209E+00  6.6E-16

 NUCLEAR CHARGE  8.0  SYMMETRY SPECIES            S    P
 N. ELECTRONS    8.0  NUMBER OF PRIMITIVE GTOS   10    6
                      NUMBER OF CONTRACTED GTOS   4    3
                      NUMBER OF CLOSED SHELLS     2    0
                      OPEN SHELL OCCUPATION       0    4

  ZNUC  SCFIT    TOTAL HF ENERGY   KINETIC ENERGY   VIRIAL THEOREM ACCURACY
   8.0    21    -7.480300557E+01  7.484351841E+01 -1.999458699E+00  1.2E-06

 NUCLEAR CHARGE 29.0  SYMMETRY SPECIES            S    P    D
 N. ELECTRONS   29.0  NUMBER OF PRIMITIVE GTOS   17   11    6
                      NUMBER OF CONTRACTED GTOS   6    4    3
                      NUMBER OF CLOSED SHELLS     3    2    1
                      OPEN SHELL OCCUPATION       1    0    0

  ZNUC  SCFIT    TOTAL HF ENERGY   KINETIC ENERGY   VIRIAL THEOREM ACCURACY
  29.0    22    -1.638707175E+03  1.639424945E+03 -1.999562182E+00  3.7E-06

 AAAAAAAAAAAAAAAAAAAAAAAAAAAAAAAAAAAAAAAAAAAAAAAAAAAAAAAAAAAAAAAAAAAAAAAAAAAAAAA

 CHARGE NORMALIZATION FACTOR   1.00000000
 TOTAL ATOMIC CHARGES:
   6.0000000   1.0000000   1.0000000   1.0000000   6.0000000   8.0000000
   6.0000000  29.0000000   1.0000000   6.0000000   8.0000000   8.0000000
   8.0000000   6.0000000   6.0000000   6.0000000   1.0000000   1.0000000
   1.0000000   6.0000000   6.0000000   6.0000000   1.0000000   1.0000000
   1.0000000   1.0000000   1.0000000   1.0000000   1.0000000
 SUMMED SPIN DENSITY           0.00000000
 TOTAL ATOMIC SPINS  :
   0.0000000   0.0000000   0.0000000   0.0000000   0.0000000   0.0000000
   0.0000000   0.0000000   0.0000000   0.0000000   0.0000000   0.0000000
   0.0000000   0.0000000   0.0000000   0.0000000   0.0000000   0.0000000
   0.0000000   0.0000000   0.0000000   0.0000000   0.0000000   0.0000000
   0.0000000   0.0000000   0.0000000   0.0000000   0.0000000
 TTTTTTTTTTTTTTTTTTTTTTTTTTTTTT MOQGAD      TELAPSE        0.79 TCPU        0.72
 TTTTTTTTTTTTTTTTTTTTTTTTTTTTTT SHELLXN     TELAPSE        1.92 TCPU        1.83
 TTTTTTTTTTTTTTTTTTTTTTTTTTTTTT MONMO3      TELAPSE        1.94 TCPU        1.84
 NUMERICALLY INTEGRATED DENSITY     67.4999934350     67.4999934350
 TTTTTTTTTTTTTTTTTTTTTTTTTTTTTT NUMDFT      TELAPSE        2.94 TCPU        2.85
 CYC   0 ETOT(AU) -2.331503005903E+03 DETOT -2.33E+03 tst  0.00E+00 PX  1.00E+00
 TTTTTTTTTTTTTTTTTTTTTTTTTTTTTT DIIS        TELAPSE        2.95 TCPU        2.86
 TTTTTTTTTTTTTTTTTTTTTTTTTTTTTT FDIK        TELAPSE        3.32 TCPU        3.17
 POSSIBLY CONDUCTING STATE - EFERMI(AU)  3.1528277E-02 (RES. CHARGE  0.00E+00;IT.  0)
 TTTTTTTTTTTTTTTTTTTTTTTTTTTTTT PDIG        TELAPSE        3.33 TCPU        3.19
 CHARGE NORMALIZATION FACTOR   1.00000000
 TOTAL ATOMIC CHARGES:
   6.5708965   0.8781737   0.9283141   0.9368413   6.5603350   9.1707920
   7.1465093  18.5401189   1.0035874   6.5566516   9.1710055   9.1710057
   9.1707922   6.5713786   6.5566514   6.5603347   0.9148306   0.8815923
   0.9390328   7.1465094   6.5713786   6.5708966   1.0035872   0.9148306
   0.8815924   0.9390328   0.8781737   0.9283140   0.9368413
 SUMMED SPIN DENSITY          -0.00000000
 TOTAL ATOMIC SPINS  :
  -0.0000000  -0.0000000  -0.0000000  -0.0000000  -0.0000000  -0.0000000
  -0.0000000  -0.0000000  -0.0000000  -0.0000000  -0.0000000   0.0000000
   0.0000000  -0.0000000   0.0000000   0.0000000  -0.0000000  -0.0000000
  -0.0000000   0.0000000  -0.0000000  -0.0000000   0.0000000   0.0000000
   0.0000000   0.0000000   0.0000000   0.0000000   0.0000000
 TTTTTTTTTTTTTTTTTTTTTTTTTTTTTT MOQGAD      TELAPSE        3.33 TCPU        3.19
 TTTTTTTTTTTTTTTTTTTTTTTTTTTTTT SHELLXN     TELAPSE        4.51 TCPU        4.37
 TTTTTTTTTTTTTTTTTTTTTTTTTTTTTT MONMO3      TELAPSE        4.53 TCPU        4.38
 NUMERICALLY INTEGRATED DENSITY     67.4999921662     67.4999921662
 TTTTTTTTTTTTTTTTTTTTTTTTTTTTTT NUMDFT      TELAPSE        5.56 TCPU        5.41
 CYC   1 ETOT(AU) -2.293693104100E+03 DETOT  3.78E+01 tst  0.00E+00 PX  1.00E+00
 TTTTTTTTTTTTTTTTTTTTTTTTTTTTTT DIIS        TELAPSE        5.60 TCPU        5.46
 DIIS TEST: 0.20081E+03 AT SCF   CYCLE   1 - MIX   40 %
 TTTTTTTTTTTTTTTTTTTTTTTTTTTTTT FDIK        TELAPSE        5.68 TCPU        5.54
 POSSIBLY CONDUCTING STATE - EFERMI(AU) -2.3231738E-01 (RES. CHARGE  2.03E-05;IT.  6)
 TTTTTTTTTTTTTTTTTTTTTTTTTTTTTT PDIG        TELAPSE        5.69 TCPU        5.55
 CHARGE NORMALIZATION FACTOR   0.99999985
 TOTAL ATOMIC CHARGES:
   4.5292458   0.9949556   0.5442409   0.9826972   3.8196830   9.9917910
   3.2107648  44.6263940   0.1815880   3.7710959  10.0241685  10.0241669
   9.9917896   4.5993294   3.7710935   3.8196824   0.5728433   1.0153172
   0.9490806   3.2107658   4.5993294   4.5292489   0.1815876   0.5728430
   1.0153182   0.9490820   0.9949577   0.5442417   0.9826982
 SUMMED SPIN DENSITY          -0.00002026
 TOTAL ATOMIC SPINS  :
  -0.0000021  -0.0000002  -0.0000019  -0.0000001  -0.0000004  -0.0000001
  -0.0000001  -0.0000001  -0.0000000  -0.0000005  -0.0000001  -0.0000001
  -0.0000001  -0.0000023  -0.0000005  -0.0000004  -0.0000020  -0.0000002
  -0.0000001  -0.0000001  -0.0000023  -0.0000021  -0.0000000  -0.0000020
  -0.0000002  -0.0000001  -0.0000002  -0.0000019  -0.0000001
 TTTTTTTTTTTTTTTTTTTTTTTTTTTTTT MOQGAD      TELAPSE        5.69 TCPU        5.55
 TTTTTTTTTTTTTTTTTTTTTTTTTTTTTT SHELLXN     TELAPSE        6.88 TCPU        6.73
 TTTTTTTTTTTTTTTTTTTTTTTTTTTTTT MONMO3      TELAPSE        6.89 TCPU        6.74
 NUMERICALLY INTEGRATED DENSITY     67.4999780896     67.4999983511
 TTTTTTTTTTTTTTTTTTTTTTTTTTTTTT NUMDFT      TELAPSE        7.91 TCPU        7.76
 CYC   2 ETOT(AU) -2.184909458665E+03 DETOT  1.09E+02 tst  1.64E+00 PX  2.68E+01
 TTTTTTTTTTTTTTTTTTTTTTTTTTTTTT DIIS        TELAPSE        7.95 TCPU        7.81
 DIIS TEST: 0.73632E+03 AT SCF   CYCLE   2 - DIIS ACTIVE - HISTORY:     2 CYCLES
 TTTTTTTTTTTTTTTTTTTTTTTTTTTTTT FDIK        TELAPSE        8.03 TCPU        7.89

    ALPHA      ELECTRONS
 INSULATING STATE
 TOP OF VALENCE BANDS -    BAND     67; K    1; EIG -3.5565330E-02 AU
 BOTTOM OF VIRTUAL BANDS - BAND     68; K    1; EIG -1.7014540E-02 AU
 DIRECT ENERGY BAND GAP:   0.5048 eV

    BETA       ELECTRONS
 INSULATING STATE
 TOP OF VALENCE BANDS -    BAND     68; K    1; EIG -1.7014546E-02 AU
 BOTTOM OF VIRTUAL BANDS - BAND     69; K    1; EIG  1.7534206E-03 AU
 DIRECT ENERGY BAND GAP:   0.5107 eV
 TTTTTTTTTTTTTTTTTTTTTTTTTTTTTT PDIG        TELAPSE        8.04 TCPU        7.89
 CHARGE NORMALIZATION FACTOR   1.00000000
 TOTAL ATOMIC CHARGES:
   6.3142502   0.9231937   1.0756803   0.9272483   5.6044760   7.0729308
   6.1413090  32.5322932   1.2371009   5.5907039   7.1374760   7.1374759
   7.0729290   6.2823059   5.5907033   5.6044760   1.0874166   0.9108337
   0.9289287   6.1413101   6.2823055   6.3142498   1.2371010   1.0874163
   0.9108341   0.9289289   0.9231941   1.0756804   0.9272484
 SUMMED SPIN DENSITY          -1.00000000
 TOTAL ATOMIC SPINS  :
  -0.0095881  -0.0010525  -0.0036104  -0.0006025  -0.0006767  -0.1903164
  -0.0291135  -0.0955525  -0.0049775  -0.0005966  -0.1928959  -0.1928959
  -0.1903161  -0.0107121  -0.0005965  -0.0006768  -0.0067000  -0.0005861
  -0.0007958  -0.0291135  -0.0107121  -0.0095881  -0.0049775  -0.0066999
  -0.0005860  -0.0007957  -0.0010525  -0.0036104  -0.0006024
 TTTTTTTTTTTTTTTTTTTTTTTTTTTTTT MOQGAD      TELAPSE        8.04 TCPU        7.90
 TTTTTTTTTTTTTTTTTTTTTTTTTTTTTT SHELLXN     TELAPSE        9.22 TCPU        9.08
 TTTTTTTTTTTTTTTTTTTTTTTTTTTTTT MONMO3      TELAPSE        9.24 TCPU        9.09
 NUMERICALLY INTEGRATED DENSITY     66.9999890808     67.9999888571
 TTTTTTTTTTTTTTTTTTTTTTTTTTTTTT NUMDFT      TELAPSE       10.23 TCPU       10.09
 CYC   3 ETOT(AU) -2.305484136311E+03 DETOT -1.21E+02 tst  1.90E+00 PX  2.42E+01
 TTTTTTTTTTTTTTTTTTTTTTTTTTTTTT DIIS        TELAPSE       10.26 TCPU       10.12
 DIIS TEST: 0.22435E+03 AT SCF   CYCLE   3 - DIIS ACTIVE - HISTORY:     3 CYCLES
 TTTTTTTTTTTTTTTTTTTTTTTTTTTTTT FDIK        TELAPSE       10.34 TCPU       10.19

    ALPHA      ELECTRONS
 INSULATING STATE
 TOP OF VALENCE BANDS -    BAND     67; K    1; EIG -1.7029910E-01 AU
 BOTTOM OF VIRTUAL BANDS - BAND     68; K    1; EIG -1.6889718E-01 AU
 DIRECT ENERGY BAND GAP:   0.0381 eV

    BETA       ELECTRONS
 INSULATING STATE
 TOP OF VALENCE BANDS -    BAND     68; K    1; EIG -1.6962407E-01 AU
 BOTTOM OF VIRTUAL BANDS - BAND     69; K    1; EIG -6.5098494E-02 AU
 DIRECT ENERGY BAND GAP:   2.8443 eV
 TTTTTTTTTTTTTTTTTTTTTTTTTTTTTT PDIG        TELAPSE       10.34 TCPU       10.20
 CHARGE NORMALIZATION FACTOR   1.00000000
 TOTAL ATOMIC CHARGES:
   6.0397077   0.9922458   0.9570386   0.9338310   5.2497124   9.3212455
   5.4035026  28.1797956   1.0263533   5.2538567   9.3161937   9.3161936
   9.3212455   6.0311142   5.2538564   5.2497118   0.9628355   0.9814148
   0.9410506   5.4035031   6.0311142   6.0397080   1.0263534   0.9628355
   0.9814152   0.9410504   0.9922457   0.9570383   0.9338309
 SUMMED SPIN DENSITY          -1.00000000
 TOTAL ATOMIC SPINS  :
  -0.0061140  -0.0038058  -0.0007109  -0.0082575  -0.1050095  -0.0310222
  -0.2051516   0.0091065  -0.0021380  -0.0894668  -0.0284996  -0.0284996
  -0.0310223  -0.0084826  -0.0894670  -0.1050096  -0.0025537  -0.0074587
  -0.0058823  -0.2051513  -0.0084826  -0.0061141  -0.0021380  -0.0025537
  -0.0074587  -0.0058823  -0.0038058  -0.0007109  -0.0082575
 TTTTTTTTTTTTTTTTTTTTTTTTTTTTTT MOQGAD      TELAPSE       10.35 TCPU       10.20
 TTTTTTTTTTTTTTTTTTTTTTTTTTTTTT SHELLXN     TELAPSE       11.53 TCPU       11.38
 TTTTTTTTTTTTTTTTTTTTTTTTTTTTTT MONMO3      TELAPSE       11.54 TCPU       11.40
 NUMERICALLY INTEGRATED DENSITY     66.9999943039     67.9999943556
 TTTTTTTTTTTTTTTTTTTTTTTTTTTTTT NUMDFT      TELAPSE       12.54 TCPU       12.39
 CYC   4 ETOT(AU) -2.327601549010E+03 DETOT -2.21E+01 tst  9.77E-01 PX  4.54E+00
 TTTTTTTTTTTTTTTTTTTTTTTTTTTTTT DIIS        TELAPSE       12.57 TCPU       12.42
 DIIS TEST: 0.31443E+02 AT SCF   CYCLE   4 - DIIS ACTIVE - HISTORY:     4 CYCLES
 TTTTTTTTTTTTTTTTTTTTTTTTTTTTTT FDIK        TELAPSE       12.64 TCPU       12.50

    ALPHA      ELECTRONS
 INSULATING STATE
 TOP OF VALENCE BANDS -    BAND     67; K    1; EIG -8.4398305E-02 AU
 BOTTOM OF VIRTUAL BANDS - BAND     68; K    1; EIG -5.4215976E-02 AU
 DIRECT ENERGY BAND GAP:   0.8213 eV

    BETA       ELECTRONS
 INSULATING STATE
 TOP OF VALENCE BANDS -    BAND     68; K    1; EIG -5.6847244E-02 AU
 BOTTOM OF VIRTUAL BANDS - BAND     69; K    1; EIG -6.4444409E-03 AU
 DIRECT ENERGY BAND GAP:   1.3715 eV
 TTTTTTTTTTTTTTTTTTTTTTTTTTTTTT PDIG        TELAPSE       12.65 TCPU       12.51
 CHARGE NORMALIZATION FACTOR   1.00000000
 TOTAL ATOMIC CHARGES:
   6.0272540   0.9296892   0.9907335   0.9834837   6.1328786   7.5223303
   6.8814819  28.9954736   0.8989504   6.1356356   7.5691358   7.5691354
   7.5223297   6.0301580   6.1356353   6.1328784   0.9890491   0.9396890
   0.9717945   6.8814823   6.0301580   6.0272539   0.8989505   0.9890491
   0.9396891   0.9717946   0.9296894   0.9907334   0.9834838
 SUMMED SPIN DENSITY          -1.00000000
 TOTAL ATOMIC SPINS  :
  -0.0058944  -0.0023221  -0.0062312  -0.0017830  -0.0193260  -0.1883385
  -0.0542104  -0.0259024   0.0068507  -0.0204257  -0.1786809  -0.1786816
  -0.1883396  -0.0061733  -0.0204257  -0.0193260  -0.0065915  -0.0019280
  -0.0019936  -0.0542104  -0.0061735  -0.0058944   0.0068507  -0.0065917
  -0.0019279  -0.0019935  -0.0023221  -0.0062311  -0.0017830
 TTTTTTTTTTTTTTTTTTTTTTTTTTTTTT MOQGAD      TELAPSE       12.65 TCPU       12.51
 TTTTTTTTTTTTTTTTTTTTTTTTTTTTTT SHELLXN     TELAPSE       13.83 TCPU       13.69
 TTTTTTTTTTTTTTTTTTTTTTTTTTTTTT MONMO3      TELAPSE       13.85 TCPU       13.70
 NUMERICALLY INTEGRATED DENSITY     66.9999902266     67.9999903427
 TTTTTTTTTTTTTTTTTTTTTTTTTTTTTT NUMDFT      TELAPSE       14.84 TCPU       14.69
 CYC   5 ETOT(AU) -2.326456394376E+03 DETOT  1.15E+00 tst  2.38E-01 PX  1.37E+00
 TTTTTTTTTTTTTTTTTTTTTTTTTTTTTT DIIS        TELAPSE       14.87 TCPU       14.72
 DIIS TEST: 0.51135E+02 AT SCF   CYCLE   5 - DIIS ACTIVE - HISTORY:     5 CYCLES
 TTTTTTTTTTTTTTTTTTTTTTTTTTTTTT FDIK        TELAPSE       14.94 TCPU       14.80

    ALPHA      ELECTRONS
 INSULATING STATE
 TOP OF VALENCE BANDS -    BAND     67; K    1; EIG -1.4051560E-01 AU
 BOTTOM OF VIRTUAL BANDS - BAND     68; K    1; EIG -1.3631093E-01 AU
 DIRECT ENERGY BAND GAP:   0.1144 eV

    BETA       ELECTRONS
 INSULATING STATE
 TOP OF VALENCE BANDS -    BAND     68; K    1; EIG -1.4377432E-01 AU
 BOTTOM OF VIRTUAL BANDS - BAND     69; K    1; EIG -2.7574572E-02 AU
 DIRECT ENERGY BAND GAP:   3.1620 eV
 TTTTTTTTTTTTTTTTTTTTTTTTTTTTTT PDIG        TELAPSE       14.95 TCPU       14.80
 CHARGE NORMALIZATION FACTOR   1.00000000
 TOTAL ATOMIC CHARGES:
   6.2573435   0.9098531   0.9471028   0.9228644   5.5211240   8.5857590
   6.0673813  28.2715608   1.0467181   5.5105365   8.5568518   8.5568514
   8.5857584   6.2445904   5.5105366   5.5211233   0.9498835   0.9173929
   0.9268190   6.0673816   6.2445900   6.2573436   1.0467181   0.9498835
   0.9173931   0.9268190   0.9098532   0.9471028   0.9228644
 SUMMED SPIN DENSITY          -1.00000000
 TOTAL ATOMIC SPINS  :
  -0.0147707  -0.0003978  -0.0032841  -0.0011759  -0.0084209  -0.1584091
  -0.0561982  -0.1275978   0.0074425  -0.0096962  -0.1709197  -0.1709201
  -0.1584100  -0.0124908  -0.0096961  -0.0084210  -0.0040270  -0.0013742
  -0.0024781  -0.0561983  -0.0124913  -0.0147706   0.0074425  -0.0040271
  -0.0013741  -0.0024781  -0.0003977  -0.0032839  -0.0011759
 TTTTTTTTTTTTTTTTTTTTTTTTTTTTTT MOQGAD      TELAPSE       14.95 TCPU       14.81
 TTTTTTTTTTTTTTTTTTTTTTTTTTTTTT SHELLXN     TELAPSE       16.13 TCPU       15.99
 TTTTTTTTTTTTTTTTTTTTTTTTTTTTTT MONMO3      TELAPSE       16.15 TCPU       16.00
 NUMERICALLY INTEGRATED DENSITY     66.9999912599     67.9999913594
 TTTTTTTTTTTTTTTTTTTTTTTTTTTTTT NUMDFT      TELAPSE       17.17 TCPU       17.03
 CYC   6 ETOT(AU) -2.329636524743E+03 DETOT -3.18E+00 tst  2.75E-02 PX  4.19E-01
 TTTTTTTTTTTTTTTTTTTTTTTTTTTTTT DIIS        TELAPSE       17.21 TCPU       17.06
 DIIS TEST: 0.56700E+01 AT SCF   CYCLE   6 - DIIS ACTIVE - HISTORY:     6 CYCLES
 TTTTTTTTTTTTTTTTTTTTTTTTTTTTTT FDIK        TELAPSE       17.28 TCPU       17.13

    ALPHA      ELECTRONS
 INSULATING STATE
 TOP OF VALENCE BANDS -    BAND     67; K    1; EIG -1.9051965E-01 AU
 BOTTOM OF VIRTUAL BANDS - BAND     68; K    1; EIG -1.8342578E-01 AU
 DIRECT ENERGY BAND GAP:   0.1930 eV

    BETA       ELECTRONS
 INSULATING STATE
 TOP OF VALENCE BANDS -    BAND     68; K    1; EIG -1.9494570E-01 AU
 BOTTOM OF VIRTUAL BANDS - BAND     69; K    1; EIG -6.7994523E-02 AU
 DIRECT ENERGY BAND GAP:   3.4545 eV
 TTTTTTTTTTTTTTTTTTTTTTTTTTTTTT PDIG        TELAPSE       17.29 TCPU       17.14
 CHARGE NORMALIZATION FACTOR   1.00000000
 TOTAL ATOMIC CHARGES:
   5.9702094   0.9547039   0.9779962   0.9586401   5.6411630   8.5370700
   6.1763547  28.3019680   0.9455451   5.6731083   8.6470048   8.6470045
   8.5370693   5.9838383   5.6731082   5.6411624   0.9744032   0.9533844
   0.9555952   6.1763548   5.9838380   5.9702095   0.9455451   0.9744031
   0.9533846   0.9555952   0.9547040   0.9779963   0.9586400
 SUMMED SPIN DENSITY          -1.00000000
 TOTAL ATOMIC SPINS  :
  -0.0293092  -0.0002245  -0.0033568  -0.0008116  -0.0057032  -0.1961305
  -0.0409268  -0.0803922   0.0044592  -0.0012867  -0.1585019  -0.1585024
  -0.1961314  -0.0231278  -0.0012866  -0.0057034  -0.0037430  -0.0005780
  -0.0005623  -0.0409269  -0.0231282  -0.0293091   0.0044592  -0.0037432
  -0.0005780  -0.0005622  -0.0002244  -0.0033566  -0.0008116
 TTTTTTTTTTTTTTTTTTTTTTTTTTTTTT MOQGAD      TELAPSE       17.29 TCPU       17.15
 TTTTTTTTTTTTTTTTTTTTTTTTTTTTTT SHELLXN     TELAPSE       18.47 TCPU       18.33
 TTTTTTTTTTTTTTTTTTTTTTTTTTTTTT MONMO3      TELAPSE       18.49 TCPU       18.34
 NUMERICALLY INTEGRATED DENSITY     66.9999920079     67.9999920664
 TTTTTTTTTTTTTTTTTTTTTTTTTTTTTT NUMDFT      TELAPSE       19.55 TCPU       19.40
 CYC   7 ETOT(AU) -2.329538278851E+03 DETOT  9.82E-02 tst  9.67E-04 PX  3.65E-01
 TTTTTTTTTTTTTTTTTTTTTTTTTTTTTT DIIS        TELAPSE       19.58 TCPU       19.44
 DIIS TEST: 0.74076E+01 AT SCF   CYCLE   7 - DIIS ACTIVE - HISTORY:     7 CYCLES
 TTTTTTTTTTTTTTTTTTTTTTTTTTTTTT FDIK        TELAPSE       19.65 TCPU       19.51

    ALPHA      ELECTRONS
 INSULATING STATE
 TOP OF VALENCE BANDS -    BAND     67; K    1; EIG -1.8515759E-01 AU
 BOTTOM OF VIRTUAL BANDS - BAND     68; K    1; EIG -1.8183370E-01 AU
 DIRECT ENERGY BAND GAP:   0.0904 eV

    BETA       ELECTRONS
 INSULATING STATE
 TOP OF VALENCE BANDS -    BAND     68; K    1; EIG -1.8908944E-01 AU
 BOTTOM OF VIRTUAL BANDS - BAND     69; K    1; EIG -6.3566878E-02 AU
 DIRECT ENERGY BAND GAP:   3.4156 eV
 TTTTTTTTTTTTTTTTTTTTTTTTTTTTTT PDIG        TELAPSE       19.66 TCPU       19.52
 CHARGE NORMALIZATION FACTOR   1.00000000
 TOTAL ATOMIC CHARGES:
   6.0040594   0.9504965   0.9721634   0.9547095   5.6335427   8.5768477
   6.1409389  28.3248977   0.9571420   5.6432848   8.6192621   8.6192618
   8.5768471   6.0101698   5.6432848   5.6335420   0.9705634   0.9508367
   0.9535351   6.1409391   6.0101695   6.0040594   0.9571420   0.9705633
   0.9508369   0.9535351   0.9504966   0.9721634   0.9547094
 SUMMED SPIN DENSITY          -1.00000000
 TOTAL ATOMIC SPINS  :
  -0.0269286  -0.0005861  -0.0033956  -0.0003215  -0.0040504  -0.1848423
  -0.0427440  -0.0709039   0.0042401  -0.0026984  -0.1731494  -0.1731498
  -0.1848432  -0.0257875  -0.0026983  -0.0040505  -0.0035212  -0.0004510
  -0.0003113  -0.0427442  -0.0257878  -0.0269285   0.0042401  -0.0035214
  -0.0004510  -0.0003112  -0.0005861  -0.0033954  -0.0003215
 TTTTTTTTTTTTTTTTTTTTTTTTTTTTTT MOQGAD      TELAPSE       19.67 TCPU       19.52
 TTTTTTTTTTTTTTTTTTTTTTTTTTTTTT SHELLXN     TELAPSE       20.85 TCPU       20.70
 TTTTTTTTTTTTTTTTTTTTTTTTTTTTTT MONMO3      TELAPSE       20.86 TCPU       20.72
 NUMERICALLY INTEGRATED DENSITY     66.9999919463     67.9999920043
 TTTTTTTTTTTTTTTTTTTTTTTTTTTTTT NUMDFT      TELAPSE       21.85 TCPU       21.70
 CYC   8 ETOT(AU) -2.329528697990E+03 DETOT  9.58E-03 tst  1.20E-04 PX  1.05E-02
 TTTTTTTTTTTTTTTTTTTTTTTTTTTTTT DIIS        TELAPSE       21.88 TCPU       21.74
 DIIS TEST: 0.74321E+01 AT SCF   CYCLE   8 - DIIS ACTIVE - HISTORY:     8 CYCLES
 TTTTTTTTTTTTTTTTTTTTTTTTTTTTTT FDIK        TELAPSE       21.94 TCPU       21.80

    ALPHA      ELECTRONS
 INSULATING STATE
 TOP OF VALENCE BANDS -    BAND     67; K    1; EIG -1.8711580E-01 AU
 BOTTOM OF VIRTUAL BANDS - BAND     68; K    1; EIG -1.7587512E-01 AU
 DIRECT ENERGY BAND GAP:   0.3059 eV

    BETA       ELECTRONS
 INSULATING STATE
 TOP OF VALENCE BANDS -    BAND     68; K    1; EIG -1.8833342E-01 AU
 BOTTOM OF VIRTUAL BANDS - BAND     69; K    1; EIG -6.7453115E-02 AU
 DIRECT ENERGY BAND GAP:   3.2893 eV
 TTTTTTTTTTTTTTTTTTTTTTTTTTTTTT PDIG        TELAPSE       21.95 TCPU       21.81
 CHARGE NORMALIZATION FACTOR   1.00000000
 TOTAL ATOMIC CHARGES:
   6.0232364   0.9433199   0.9584205   0.9498150   5.7693384   8.7691242
   6.1286673  28.2810114   0.9481822   5.6092122   8.3785750   8.3785746
   8.7691238   5.9863007   5.6092121   5.7693378   0.9778383   0.9566656
   0.9607996   6.1286675   5.9863003   6.0232364   0.9481822   0.9778382
   0.9566657   0.9607996   0.9433199   0.9584204   0.9498150
 SUMMED SPIN DENSITY          -1.00000000
 TOTAL ATOMIC SPINS  :
  -0.0152253   0.0000132  -0.0021538  -0.0001094  -0.0012387  -0.1067004
  -0.0401192  -0.0972487   0.0036996  -0.0088841  -0.2442903  -0.2442908
  -0.1067011  -0.0286630  -0.0088840  -0.0012388  -0.0052032  -0.0008711
  -0.0016292  -0.0401193  -0.0286634  -0.0152252   0.0036995  -0.0052034
  -0.0008710  -0.0016292   0.0000133  -0.0021537  -0.0001094
 TTTTTTTTTTTTTTTTTTTTTTTTTTTTTT MOQGAD      TELAPSE       21.96 TCPU       21.81
 TTTTTTTTTTTTTTTTTTTTTTTTTTTTTT SHELLXN     TELAPSE       23.14 TCPU       22.99
 TTTTTTTTTTTTTTTTTTTTTTTTTTTTTT MONMO3      TELAPSE       23.15 TCPU       23.00
 NUMERICALLY INTEGRATED DENSITY     66.9999920655     67.9999921302
 TTTTTTTTTTTTTTTTTTTTTTTTTTTTTT NUMDFT      TELAPSE       24.17 TCPU       24.02
 CYC   9 ETOT(AU) -2.329496283679E+03 DETOT  3.24E-02 tst  5.46E-03 PX  4.32E-02
 TTTTTTTTTTTTTTTTTTTTTTTTTTTTTT DIIS        TELAPSE       24.20 TCPU       24.06
 DIIS TEST: 0.77634E+01 AT SCF   CYCLE   9 - DIIS ACTIVE - HISTORY:     9 CYCLES
 TTTTTTTTTTTTTTTTTTTTTTTTTTTTTT FDIK        TELAPSE       24.26 TCPU       24.12

    ALPHA      ELECTRONS
 INSULATING STATE
 TOP OF VALENCE BANDS -    BAND     67; K    1; EIG -1.8191775E-01 AU
 BOTTOM OF VIRTUAL BANDS - BAND     68; K    1; EIG -1.7065158E-01 AU
 DIRECT ENERGY BAND GAP:   0.3066 eV

    BETA       ELECTRONS
 INSULATING STATE
 TOP OF VALENCE BANDS -    BAND     68; K    1; EIG -1.8384529E-01 AU
 BOTTOM OF VIRTUAL BANDS - BAND     69; K    1; EIG -6.2136971E-02 AU
 DIRECT ENERGY BAND GAP:   3.3119 eV
 TTTTTTTTTTTTTTTTTTTTTTTTTTTTTT PDIG        TELAPSE       24.27 TCPU       24.13
 CHARGE NORMALIZATION FACTOR   1.00000000
 TOTAL ATOMIC CHARGES:
   6.0429360   0.9443909   0.9637170   0.9519950   5.6303101   8.5195803
   6.1463256  28.2110086   0.9573119   5.6829085   8.6523899   8.6523896
   8.5195796   6.0510479   5.6829085   5.6303094   0.9590874   0.9431830
   0.9493128   6.1463258   6.0510476   6.0429361   0.9573119   0.9590874
   0.9431832   0.9493128   0.9443910   0.9637170   0.9519950
 SUMMED SPIN DENSITY          -1.00000000
 TOTAL ATOMIC SPINS  :
  -0.0239235  -0.0004558  -0.0034218  -0.0017897  -0.0061502  -0.1932934
  -0.0372250  -0.1300833   0.0041760  -0.0031271  -0.1461017  -0.1461021
  -0.1932943  -0.0181165  -0.0031270  -0.0061503  -0.0037813  -0.0004818
  -0.0012659  -0.0372252  -0.0181169  -0.0239233   0.0041760  -0.0037815
  -0.0004818  -0.0012658  -0.0004558  -0.0034216  -0.0017897
 TTTTTTTTTTTTTTTTTTTTTTTTTTTTTT MOQGAD      TELAPSE       24.28 TCPU       24.13
 TTTTTTTTTTTTTTTTTTTTTTTTTTTTTT SHELLXN     TELAPSE       25.46 TCPU       25.31
 TTTTTTTTTTTTTTTTTTTTTTTTTTTTTT MONMO3      TELAPSE       25.47 TCPU       25.33
 NUMERICALLY INTEGRATED DENSITY     66.9999920096     67.9999920438
 TTTTTTTTTTTTTTTTTTTTTTTTTTTTTT NUMDFT      TELAPSE       26.46 TCPU       26.31
 CYC  10 ETOT(AU) -2.329692825920E+03 DETOT -1.97E-01 tst  7.99E-03 PX  9.61E-02
 TTTTTTTTTTTTTTTTTTTTTTTTTTTTTT DIIS        TELAPSE       26.50 TCPU       26.35
 DIIS TEST: 0.51197E+01 AT SCF   CYCLE  10 - DIIS ACTIVE - HISTORY:    10 CYCLES
 TTTTTTTTTTTTTTTTTTTTTTTTTTTTTT FDIK        TELAPSE       26.57 TCPU       26.42

    ALPHA      ELECTRONS
 INSULATING STATE
 TOP OF VALENCE BANDS -    BAND     67; K    1; EIG -1.7615274E-01 AU
 BOTTOM OF VIRTUAL BANDS - BAND     68; K    1; EIG -1.2649741E-01 AU
 DIRECT ENERGY BAND GAP:   1.3512 eV

    BETA       ELECTRONS
 INSULATING STATE
 TOP OF VALENCE BANDS -    BAND     68; K    1; EIG -1.4860150E-01 AU
 BOTTOM OF VIRTUAL BANDS - BAND     69; K    1; EIG -4.3046873E-02 AU
 DIRECT ENERGY BAND GAP:   2.8723 eV
 TTTTTTTTTTTTTTTTTTTTTTTTTTTTTT PDIG        TELAPSE       26.57 TCPU       26.43
 CHARGE NORMALIZATION FACTOR   1.00000000
 TOTAL ATOMIC CHARGES:
   6.0290111   0.9514196   0.9953385   0.9565617   5.5377431   8.7006905
   6.3343514  27.7879017   0.9769700   5.4847814   8.6873774   8.6873773
   8.7006900   6.0581504   5.4847815   5.5377425   0.9918351   0.9481933
   0.9536260   6.3343516   6.0581500   6.0290113   0.9769700   0.9918350
   0.9481935   0.9536260   0.9514197   0.9953385   0.9565617
 SUMMED SPIN DENSITY          -1.00000000
 TOTAL ATOMIC SPINS  :
  -0.0145237   0.0003607  -0.0022339  -0.0013135   0.0003981  -0.1214935
  -0.0177549  -0.4081943   0.0022179  -0.0015149  -0.1227248  -0.1227249
  -0.1214942  -0.0122867  -0.0015148   0.0003980  -0.0040013  -0.0001750
  -0.0008568  -0.0177549  -0.0122871  -0.0145235   0.0022179  -0.0040015
  -0.0001750  -0.0008568   0.0003607  -0.0022337  -0.0013135
 TTTTTTTTTTTTTTTTTTTTTTTTTTTTTT MOQGAD      TELAPSE       26.58 TCPU       26.43
 TTTTTTTTTTTTTTTTTTTTTTTTTTTTTT SHELLXN     TELAPSE       27.76 TCPU       27.61
 TTTTTTTTTTTTTTTTTTTTTTTTTTTTTT MONMO3      TELAPSE       27.77 TCPU       27.62
 NUMERICALLY INTEGRATED DENSITY     66.9999921987     67.9999922103
 TTTTTTTTTTTTTTTTTTTTTTTTTTTTTT NUMDFT      TELAPSE       28.76 TCPU       28.61
 CYC  11 ETOT(AU) -2.329976158586E+03 DETOT -2.83E-01 tst  4.95E-03 PX  4.05E-01
 TTTTTTTTTTTTTTTTTTTTTTTTTTTTTT DIIS        TELAPSE       28.80 TCPU       28.65
 DIIS TEST: 0.11086E+01 AT SCF   CYCLE  11 - DIIS ACTIVE - HISTORY:    11 CYCLES
 TTTTTTTTTTTTTTTTTTTTTTTTTTTTTT FDIK        TELAPSE       28.86 TCPU       28.72

    ALPHA      ELECTRONS
 INSULATING STATE
 TOP OF VALENCE BANDS -    BAND     67; K    1; EIG -1.7202110E-01 AU
 BOTTOM OF VIRTUAL BANDS - BAND     68; K    1; EIG -1.3696446E-01 AU
 DIRECT ENERGY BAND GAP:   0.9539 eV

    BETA       ELECTRONS
 INSULATING STATE
 TOP OF VALENCE BANDS -    BAND     68; K    1; EIG -1.6456074E-01 AU
 BOTTOM OF VIRTUAL BANDS - BAND     69; K    1; EIG -6.3738091E-02 AU
 DIRECT ENERGY BAND GAP:   2.7435 eV
 TTTTTTTTTTTTTTTTTTTTTTTTTTTTTT PDIG        TELAPSE       28.87 TCPU       28.72
 CHARGE NORMALIZATION FACTOR   1.00000000
 TOTAL ATOMIC CHARGES:
   6.1319208   0.9262255   0.9439320   0.9305458   5.7089549   8.6457756
   5.9810611  27.7690839   0.9877751   5.7605443   8.6691432   8.6691430
   8.6457751   6.1229477   5.7605443   5.7089542   0.9448661   0.9290087
   0.9327578   5.9810613   6.1229474   6.1319210   0.9877752   0.9448660
   0.9290089   0.9327578   0.9262257   0.9439321   0.9305457
 SUMMED SPIN DENSITY          -1.00000000
 TOTAL ATOMIC SPINS  :
  -0.0142298   0.0004877  -0.0019830  -0.0011429  -0.0005580  -0.1251007
  -0.0134728  -0.4232069   0.0011511  -0.0004881  -0.1171656  -0.1171657
  -0.1251014  -0.0123348  -0.0004880  -0.0005580  -0.0028871   0.0000979
  -0.0007700  -0.0134729  -0.0123352  -0.0142296   0.0011511  -0.0028874
   0.0000980  -0.0007699   0.0004878  -0.0019828  -0.0011430
 TTTTTTTTTTTTTTTTTTTTTTTTTTTTTT MOQGAD      TELAPSE       28.87 TCPU       28.73
 TTTTTTTTTTTTTTTTTTTTTTTTTTTTTT SHELLXN     TELAPSE       30.05 TCPU       29.91
 TTTTTTTTTTTTTTTTTTTTTTTTTTTTTT MONMO3      TELAPSE       30.07 TCPU       29.92
 NUMERICALLY INTEGRATED DENSITY     66.9999922295     67.9999922560
 TTTTTTTTTTTTTTTTTTTTTTTTTTTTTT NUMDFT      TELAPSE       31.06 TCPU       30.92
 CYC  12 ETOT(AU) -2.329991874239E+03 DETOT -1.57E-02 tst  1.37E-03 PX  4.62E-02
 TTTTTTTTTTTTTTTTTTTTTTTTTTTTTT DIIS        TELAPSE       31.10 TCPU       30.96
 DIIS TEST: 0.83768E+00 AT SCF   CYCLE  12 - DIIS ACTIVE - HISTORY:    12 CYCLES
 TTTTTTTTTTTTTTTTTTTTTTTTTTTTTT FDIK        TELAPSE       31.17 TCPU       31.03

    ALPHA      ELECTRONS
 INSULATING STATE
 TOP OF VALENCE BANDS -    BAND     67; K    1; EIG -1.7596006E-01 AU
 BOTTOM OF VIRTUAL BANDS - BAND     68; K    1; EIG -1.2551652E-01 AU
 DIRECT ENERGY BAND GAP:   1.3726 eV

    BETA       ELECTRONS
 INSULATING STATE
 TOP OF VALENCE BANDS -    BAND     68; K    1; EIG -1.6043554E-01 AU
 BOTTOM OF VIRTUAL BANDS - BAND     69; K    1; EIG -5.7042206E-02 AU
 DIRECT ENERGY BAND GAP:   2.8135 eV
 TTTTTTTTTTTTTTTTTTTTTTTTTTTTTT PDIG        TELAPSE       31.18 TCPU       31.03
 CHARGE NORMALIZATION FACTOR   1.00000000
 TOTAL ATOMIC CHARGES:
   6.1658504   0.9209145   0.9384411   0.9310823   5.6328288   8.6696648
   6.1854717  27.6845994   0.9625273   5.6091096   8.6856780   8.6856779
   8.6696644   6.1473869   5.6091096   5.6328282   0.9438002   0.9290748
   0.9358703   6.1854719   6.1473866   6.1658506   0.9625273   0.9438001
   0.9290750   0.9358703   0.9209146   0.9384411   0.9310822
 SUMMED SPIN DENSITY          -1.00000000
 TOTAL ATOMIC SPINS  :
  -0.0125839   0.0001373  -0.0022099  -0.0003184   0.0021563  -0.1101484
  -0.0070738  -0.4931060   0.0002061   0.0021014  -0.1102147  -0.1102148
  -0.1101490  -0.0126221   0.0021014   0.0021563  -0.0028539   0.0001048
  -0.0001274  -0.0070739  -0.0126224  -0.0125836   0.0002062  -0.0028542
   0.0001048  -0.0001274   0.0001373  -0.0022096  -0.0003185
 TTTTTTTTTTTTTTTTTTTTTTTTTTTTTT MOQGAD      TELAPSE       31.18 TCPU       31.04
 TTTTTTTTTTTTTTTTTTTTTTTTTTTTTT SHELLXN     TELAPSE       32.36 TCPU       32.22
 TTTTTTTTTTTTTTTTTTTTTTTTTTTTTT MONMO3      TELAPSE       32.38 TCPU       32.23
 NUMERICALLY INTEGRATED DENSITY     66.9999923196     67.9999923620
 TTTTTTTTTTTTTTTTTTTTTTTTTTTTTT NUMDFT      TELAPSE       33.39 TCPU       33.25
 CYC  13 ETOT(AU) -2.330030186053E+03 DETOT -3.83E-02 tst  6.16E-04 PX  1.10E-01
 TTTTTTTTTTTTTTTTTTTTTTTTTTTTTT DIIS        TELAPSE       33.44 TCPU       33.29
 DIIS TEST: 0.18738E+00 AT SCF   CYCLE  13 - DIIS ACTIVE - HISTORY:    13 CYCLES
 TTTTTTTTTTTTTTTTTTTTTTTTTTTTTT FDIK        TELAPSE       33.51 TCPU       33.36

    ALPHA      ELECTRONS
 INSULATING STATE
 TOP OF VALENCE BANDS -    BAND     67; K    1; EIG -1.6604556E-01 AU
 BOTTOM OF VIRTUAL BANDS - BAND     68; K    1; EIG -1.0764672E-01 AU
 DIRECT ENERGY BAND GAP:   1.5891 eV

    BETA       ELECTRONS
 INSULATING STATE
 TOP OF VALENCE BANDS -    BAND     68; K    1; EIG -1.4672853E-01 AU
 BOTTOM OF VIRTUAL BANDS - BAND     69; K    1; EIG -5.1477767E-02 AU
 DIRECT ENERGY BAND GAP:   2.5919 eV
 TTTTTTTTTTTTTTTTTTTTTTTTTTTTTT PDIG        TELAPSE       33.51 TCPU       33.37
 CHARGE NORMALIZATION FACTOR   1.00000000
 TOTAL ATOMIC CHARGES:
   6.1246298   0.9340541   0.9582117   0.9418633   5.6271660   8.6851631
   6.1546921  27.6036217   0.9817491   5.6502181   8.6787146   8.6787145
   8.6851628   6.1336926   5.6502181   5.6271655   0.9546748   0.9328293
   0.9405308   6.1546924   6.1336924   6.1246300   0.9817491   0.9546747
   0.9328296   0.9405308   0.9340542   0.9582117   0.9418633
 SUMMED SPIN DENSITY          -1.00000000
 TOTAL ATOMIC SPINS  :
  -0.0121745   0.0003112  -0.0017915   0.0000374   0.0042139  -0.0994333
  -0.0055798  -0.5518274   0.0001533   0.0039878  -0.1002757  -0.1002758
  -0.0994339  -0.0117302   0.0039878   0.0042140  -0.0024408   0.0001644
   0.0004717  -0.0055798  -0.0117305  -0.0121743   0.0001533  -0.0024411
   0.0001644   0.0004718   0.0003112  -0.0017912   0.0000374
 TTTTTTTTTTTTTTTTTTTTTTTTTTTTTT MOQGAD      TELAPSE       33.52 TCPU       33.37
 TTTTTTTTTTTTTTTTTTTTTTTTTTTTTT SHELLXN     TELAPSE       34.70 TCPU       34.55
 TTTTTTTTTTTTTTTTTTTTTTTTTTTTTT MONMO3      TELAPSE       34.71 TCPU       34.56
 NUMERICALLY INTEGRATED DENSITY     66.9999922529     67.9999922950
 TTTTTTTTTTTTTTTTTTTTTTTTTTTTTT NUMDFT      TELAPSE       35.71 TCPU       35.56
 CYC  14 ETOT(AU) -2.330040859576E+03 DETOT -1.07E-02 tst  4.30E-04 PX  1.44E-01
 TTTTTTTTTTTTTTTTTTTTTTTTTTTTTT DIIS        TELAPSE       35.75 TCPU       35.60
 DIIS TEST: 0.10272E-01 AT SCF   CYCLE  14 - DIIS ACTIVE - HISTORY:    14 CYCLES
 TTTTTTTTTTTTTTTTTTTTTTTTTTTTTT FDIK        TELAPSE       35.82 TCPU       35.67

    ALPHA      ELECTRONS
 INSULATING STATE
 TOP OF VALENCE BANDS -    BAND     67; K    1; EIG -1.6757201E-01 AU
 BOTTOM OF VIRTUAL BANDS - BAND     68; K    1; EIG -1.0780533E-01 AU
 DIRECT ENERGY BAND GAP:   1.6263 eV

    BETA       ELECTRONS
 INSULATING STATE
 TOP OF VALENCE BANDS -    BAND     68; K    1; EIG -1.4682220E-01 AU
 BOTTOM OF VIRTUAL BANDS - BAND     69; K    1; EIG -5.3055239E-02 AU
 DIRECT ENERGY BAND GAP:   2.5515 eV
 TTTTTTTTTTTTTTTTTTTTTTTTTTTTTT PDIG        TELAPSE       35.82 TCPU       35.68
 CHARGE NORMALIZATION FACTOR   1.00000000
 TOTAL ATOMIC CHARGES:
   6.1402989   0.9274873   0.9535492   0.9346940   5.6541921   8.6754224
   6.1603448  27.5903432   0.9795814   5.6261233   8.6931362   8.6931362
   8.6754221   6.1332675   5.6261233   5.6541915   0.9563087   0.9319813
   0.9384415   6.1603451   6.1332673   6.1402990   0.9795815   0.9563086
   0.9319815   0.9384415   0.9274875   0.9535493   0.9346939
 SUMMED SPIN DENSITY          -1.00000000
 TOTAL ATOMIC SPINS  :
  -0.0122599   0.0004013  -0.0017399   0.0001909   0.0053579  -0.0986492
  -0.0065295  -0.5605140   0.0003594   0.0048918  -0.0984562  -0.0984562
  -0.0986498  -0.0118863   0.0048918   0.0053580  -0.0023560   0.0003164
   0.0006167  -0.0065296  -0.0118866  -0.0122596   0.0003594  -0.0023562
   0.0003164   0.0006167   0.0004013  -0.0017397   0.0001909
 TTTTTTTTTTTTTTTTTTTTTTTTTTTTTT MOQGAD      TELAPSE       35.83 TCPU       35.68
 TTTTTTTTTTTTTTTTTTTTTTTTTTTTTT SHELLXN     TELAPSE       37.01 TCPU       36.86
 TTTTTTTTTTTTTTTTTTTTTTTTTTTTTT MONMO3      TELAPSE       37.02 TCPU       36.88
 NUMERICALLY INTEGRATED DENSITY     66.9999922898     67.9999923330
 TTTTTTTTTTTTTTTTTTTTTTTTTTTTTT NUMDFT      TELAPSE       38.05 TCPU       37.90
 CYC  15 ETOT(AU) -2.330041155774E+03 DETOT -2.96E-04 tst  1.01E-05 PX  1.17E-02
 TTTTTTTTTTTTTTTTTTTTTTTTTTTTTT DIIS        TELAPSE       38.09 TCPU       37.95
 DIIS TEST: 0.65851E-02 AT SCF   CYCLE  15 - DIIS ACTIVE - HISTORY:    15 CYCLES
 TTTTTTTTTTTTTTTTTTTTTTTTTTTTTT FDIK        TELAPSE       38.16 TCPU       38.01

    ALPHA      ELECTRONS
 INSULATING STATE
 TOP OF VALENCE BANDS -    BAND     67; K    1; EIG -1.6784161E-01 AU
 BOTTOM OF VIRTUAL BANDS - BAND     68; K    1; EIG -1.0743173E-01 AU
 DIRECT ENERGY BAND GAP:   1.6438 eV

    BETA       ELECTRONS
 INSULATING STATE
 TOP OF VALENCE BANDS -    BAND     68; K    1; EIG -1.4645765E-01 AU
 BOTTOM OF VIRTUAL BANDS - BAND     69; K    1; EIG -5.3196938E-02 AU
 DIRECT ENERGY BAND GAP:   2.5378 eV
 TTTTTTTTTTTTTTTTTTTTTTTTTTTTTT PDIG        TELAPSE       38.17 TCPU       38.02
 CHARGE NORMALIZATION FACTOR   1.00000000
 TOTAL ATOMIC CHARGES:
   6.1397884   0.9282735   0.9536530   0.9356180   5.6335017   8.6852198
   6.1678147  27.5852152   0.9774517   5.6418753   8.6848337   8.6848336
   8.6852195   6.1384123   5.6418753   5.6335012   0.9538224   0.9302978
   0.9368305   6.1678149   6.1384120   6.1397885   0.9774518   0.9538223
   0.9302981   0.9368305   0.9282736   0.9536531   0.9356179
 SUMMED SPIN DENSITY          -1.00000000
 TOTAL ATOMIC SPINS  :
  -0.0121620   0.0004284  -0.0017200   0.0002037   0.0055620  -0.0975313
  -0.0069374  -0.5639823   0.0004753   0.0051994  -0.0982794  -0.0982794
  -0.0975319  -0.0118762   0.0051994   0.0055620  -0.0023428   0.0003539
   0.0006178  -0.0069375  -0.0118765  -0.0121617   0.0004753  -0.0023431
   0.0003540   0.0006178   0.0004285  -0.0017197   0.0002037
 TTTTTTTTTTTTTTTTTTTTTTTTTTTTTT MOQGAD      TELAPSE       38.17 TCPU       38.03
 TTTTTTTTTTTTTTTTTTTTTTTTTTTTTT SHELLXN     TELAPSE       39.35 TCPU       39.21
 TTTTTTTTTTTTTTTTTTTTTTTTTTTTTT MONMO3      TELAPSE       39.36 TCPU       39.22
 NUMERICALLY INTEGRATED DENSITY     66.9999922930     67.9999923357
 TTTTTTTTTTTTTTTTTTTTTTTTTTTTTT NUMDFT      TELAPSE       40.35 TCPU       40.21
 CYC  16 ETOT(AU) -2.330041435520E+03 DETOT -2.80E-04 tst  3.57E-06 PX  5.31E-03
 TTTTTTTTTTTTTTTTTTTTTTTTTTTTTT DIIS        TELAPSE       40.40 TCPU       40.25
 DIIS TEST: 0.14947E-02 AT SCF   CYCLE  16 - DIIS ACTIVE - HISTORY:    16 CYCLES
 TTTTTTTTTTTTTTTTTTTTTTTTTTTTTT FDIK        TELAPSE       40.47 TCPU       40.33

    ALPHA      ELECTRONS
 INSULATING STATE
 TOP OF VALENCE BANDS -    BAND     67; K    1; EIG -1.6686530E-01 AU
 BOTTOM OF VIRTUAL BANDS - BAND     68; K    1; EIG -1.0590124E-01 AU
 DIRECT ENERGY BAND GAP:   1.6589 eV

    BETA       ELECTRONS
 INSULATING STATE
 TOP OF VALENCE BANDS -    BAND     68; K    1; EIG -1.4513776E-01 AU
 BOTTOM OF VIRTUAL BANDS - BAND     69; K    1; EIG -5.2703087E-02 AU
 DIRECT ENERGY BAND GAP:   2.5153 eV
 TTTTTTTTTTTTTTTTTTTTTTTTTTTTTT PDIG        TELAPSE       40.48 TCPU       40.33
 CHARGE NORMALIZATION FACTOR   1.00000000
 TOTAL ATOMIC CHARGES:
   6.1373597   0.9292038   0.9540642   0.9368821   5.6399608   8.6828786
   6.1664060  27.5790441   0.9781574   5.6381122   8.6866791   8.6866790
   8.6828783   6.1370872   5.6381122   5.6399603   0.9542491   0.9313595
   0.9380785   6.1664063   6.1370870   6.1373598   0.9781574   0.9542490
   0.9313597   0.9380785   0.9292039   0.9540642   0.9368821
 SUMMED SPIN DENSITY          -1.00000000
 TOTAL ATOMIC SPINS  :
  -0.0121468   0.0004179  -0.0016559   0.0002169   0.0058329  -0.0968502
  -0.0072723  -0.5681940   0.0005457   0.0054671  -0.0973341  -0.0973341
  -0.0968508  -0.0118350   0.0054671   0.0058330  -0.0022938   0.0003719
   0.0006330  -0.0072724  -0.0118353  -0.0121465   0.0005457  -0.0022940
   0.0003720   0.0006330   0.0004180  -0.0016557   0.0002168
 TTTTTTTTTTTTTTTTTTTTTTTTTTTTTT MOQGAD      TELAPSE       40.48 TCPU       40.34
 TTTTTTTTTTTTTTTTTTTTTTTTTTTTTT SHELLXN     TELAPSE       41.67 TCPU       41.52
 TTTTTTTTTTTTTTTTTTTTTTTTTTTTTT MONMO3      TELAPSE       41.68 TCPU       41.54
 NUMERICALLY INTEGRATED DENSITY     66.9999922846     67.9999923271
 TTTTTTTTTTTTTTTTTTTTTTTTTTTTTT NUMDFT      TELAPSE       42.68 TCPU       42.54
 CYC  17 ETOT(AU) -2.330041513230E+03 DETOT -7.77E-05 tst  2.20E-06 PX  1.65E-02
 TTTTTTTTTTTTTTTTTTTTTTTTTTTTTT DIIS        TELAPSE       42.73 TCPU       42.59
 DIIS TEST: 0.32877E-04 AT SCF   CYCLE  17 - DIIS ACTIVE - HISTORY:    17 CYCLES
 TTTTTTTTTTTTTTTTTTTTTTTTTTTTTT FDIK        TELAPSE       42.80 TCPU       42.66

    ALPHA      ELECTRONS
 INSULATING STATE
 TOP OF VALENCE BANDS -    BAND     67; K    1; EIG -1.6707294E-01 AU
 BOTTOM OF VIRTUAL BANDS - BAND     68; K    1; EIG -1.0632222E-01 AU
 DIRECT ENERGY BAND GAP:   1.6531 eV

    BETA       ELECTRONS
 INSULATING STATE
 TOP OF VALENCE BANDS -    BAND     68; K    1; EIG -1.4539826E-01 AU
 BOTTOM OF VIRTUAL BANDS - BAND     69; K    1; EIG -5.2812310E-02 AU
 DIRECT ENERGY BAND GAP:   2.5194 eV
 TTTTTTTTTTTTTTTTTTTTTTTTTTTTTT PDIG        TELAPSE       42.81 TCPU       42.67
 CHARGE NORMALIZATION FACTOR   1.00000000
 TOTAL ATOMIC CHARGES:
   6.1384095   0.9288535   0.9539935   0.9363886   5.6391106   8.6824541
   6.1667939  27.5811432   0.9781408   5.6388798   8.6861130   8.6861130
   8.6824541   6.1366298   5.6388794   5.6391098   0.9544377   0.9312120
   0.9380119   6.1667939   6.1366287   6.1384079   0.9781412   0.9544372
   0.9312130   0.9380123   0.9288542   0.9539940   0.9363894
 SUMMED SPIN DENSITY          -1.00000000
 TOTAL ATOMIC SPINS  :
  -0.0121654   0.0004216  -0.0016544   0.0002030   0.0058464  -0.0970654
  -0.0076690  -0.5667469   0.0006319   0.0054982  -0.0975185  -0.0975187
  -0.0970658  -0.0118448   0.0054981   0.0058466  -0.0023023   0.0003734
   0.0006191  -0.0076690  -0.0118449  -0.0121648   0.0006319  -0.0023020
   0.0003731   0.0006190   0.0004213  -0.0016547   0.0002029
 TTTTTTTTTTTTTTTTTTTTTTTTTTTTTT MOQGAD      TELAPSE       42.81 TCPU       42.67
 TTTTTTTTTTTTTTTTTTTTTTTTTTTTTT SHELLXN     TELAPSE       43.99 TCPU       43.85
 TTTTTTTTTTTTTTTTTTTTTTTTTTTTTT MONMO3      TELAPSE       44.01 TCPU       43.86
 NUMERICALLY INTEGRATED DENSITY     66.9999922876     67.9999923295
 TTTTTTTTTTTTTTTTTTTTTTTTTTTTTT NUMDFT      TELAPSE       45.00 TCPU       44.85
 CYC  18 ETOT(AU) -2.330041513573E+03 DETOT -3.44E-07 tst  3.04E-07 PX  3.88E-03
 TTTTTTTTTTTTTTTTTTTTTTTTTTTTTT DIIS        TELAPSE       45.05 TCPU       44.90
 DIIS TEST: 0.22818E-04 AT SCF   CYCLE  18 - DIIS ACTIVE - HISTORY:    18 CYCLES
 TTTTTTTTTTTTTTTTTTTTTTTTTTTTTT FDIK        TELAPSE       45.11 TCPU       44.97

    ALPHA      ELECTRONS
 INSULATING STATE
 TOP OF VALENCE BANDS -    BAND     67; K    1; EIG -1.6701647E-01 AU
 BOTTOM OF VIRTUAL BANDS - BAND     68; K    1; EIG -1.0618975E-01 AU
 DIRECT ENERGY BAND GAP:   1.6552 eV

    BETA       ELECTRONS
 INSULATING STATE
 TOP OF VALENCE BANDS -    BAND     68; K    1; EIG -1.4528773E-01 AU
 BOTTOM OF VIRTUAL BANDS - BAND     69; K    1; EIG -5.2794269E-02 AU
 DIRECT ENERGY BAND GAP:   2.5169 eV
 TTTTTTTTTTTTTTTTTTTTTTTTTTTTTT PDIG        TELAPSE       45.12 TCPU       44.98
 CHARGE NORMALIZATION FACTOR   1.00000000
 TOTAL ATOMIC CHARGES:
   6.1378928   0.9289723   0.9540624   0.9365662   5.6394047   8.6826487
   6.1667995  27.5802103   0.9781044   5.6385918   8.6863200   8.6863200
   8.6826487   6.1372553   5.6385913   5.6394039   0.9542835   0.9311275
   0.9378659   6.1667995   6.1372549   6.1378917   0.9781045   0.9542830
   0.9311284   0.9378662   0.9289729   0.9540627   0.9365668
 SUMMED SPIN DENSITY          -1.00000000
 TOTAL ATOMIC SPINS  :
  -0.0121542   0.0004222  -0.0016505   0.0002032   0.0058760  -0.0969438
  -0.0077352  -0.5673521   0.0006511   0.0055341  -0.0973901  -0.0973903
  -0.0969441  -0.0118326   0.0055340   0.0058761  -0.0022982   0.0003750
   0.0006194  -0.0077353  -0.0118329  -0.0121542   0.0006513  -0.0022982
   0.0003749   0.0006195   0.0004222  -0.0016504   0.0002032
 TTTTTTTTTTTTTTTTTTTTTTTTTTTTTT MOQGAD      TELAPSE       45.12 TCPU       44.98
 TTTTTTTTTTTTTTTTTTTTTTTTTTTTTT SHELLXN     TELAPSE       46.31 TCPU       46.16
 TTTTTTTTTTTTTTTTTTTTTTTTTTTTTT MONMO3      TELAPSE       46.32 TCPU       46.17
 NUMERICALLY INTEGRATED DENSITY     66.9999922872     67.9999923291
 TTTTTTTTTTTTTTTTTTTTTTTTTTTTTT NUMDFT      TELAPSE       47.32 TCPU       47.18
 CYC  19 ETOT(AU) -2.330041514911E+03 DETOT -1.34E-06 tst  5.03E-08 PX  1.33E-03
 TTTTTTTTTTTTTTTTTTTTTTTTTTTTTT DIIS        TELAPSE       47.38 TCPU       47.23
 DIIS TEST: 0.22887E-05 AT SCF   CYCLE  19 - DIIS ACTIVE - HISTORY:    19 CYCLES
 TTTTTTTTTTTTTTTTTTTTTTTTTTTTTT FDIK        TELAPSE       47.44 TCPU       47.30

    ALPHA      ELECTRONS
 INSULATING STATE
 TOP OF VALENCE BANDS -    BAND     67; K    1; EIG -1.6698381E-01 AU
 BOTTOM OF VIRTUAL BANDS - BAND     68; K    1; EIG -1.0612552E-01 AU
 DIRECT ENERGY BAND GAP:   1.6560 eV

    BETA       ELECTRONS
 INSULATING STATE
 TOP OF VALENCE BANDS -    BAND     68; K    1; EIG -1.4523264E-01 AU
 BOTTOM OF VIRTUAL BANDS - BAND     69; K    1; EIG -5.2777406E-02 AU
 DIRECT ENERGY BAND GAP:   2.5158 eV
 TTTTTTTTTTTTTTTTTTTTTTTTTTTTTT PDIG        TELAPSE       47.45 TCPU       47.31
 CHARGE NORMALIZATION FACTOR   1.00000000
 TOTAL ATOMIC CHARGES:
   6.1380986   0.9289443   0.9540193   0.9365336   5.6393199   8.6826994
   6.1668161  27.5798609   0.9781211   5.6386874   8.6863539   8.6863539
   8.6826993   6.1369512   5.6386872   5.6393195   0.9543562   0.9312101
   0.9379585   6.1668168   6.1369515   6.1380990   0.9781207   0.9543561
   0.9312100   0.9379583   0.9289442   0.9540192   0.9365336
 SUMMED SPIN DENSITY          -1.00000000
 TOTAL ATOMIC SPINS  :
  -0.0121474   0.0004223  -0.0016487   0.0002025   0.0058860  -0.0968899
  -0.0077694  -0.5675838   0.0006603   0.0055467  -0.0973400  -0.0973402
  -0.0968902  -0.0118265   0.0055466   0.0058861  -0.0022983   0.0003755
   0.0006190  -0.0077694  -0.0118269  -0.0121477   0.0006603  -0.0022981
   0.0003756   0.0006191   0.0004225  -0.0016487   0.0002025
 TTTTTTTTTTTTTTTTTTTTTTTTTTTTTT MOQGAD      TELAPSE       47.46 TCPU       47.31
 TTTTTTTTTTTTTTTTTTTTTTTTTTTTTT SHELLXN     TELAPSE       48.64 TCPU       48.49
 TTTTTTTTTTTTTTTTTTTTTTTTTTTTTT MONMO3      TELAPSE       48.65 TCPU       48.50
 NUMERICALLY INTEGRATED DENSITY     66.9999922871     67.9999923289
 TTTTTTTTTTTTTTTTTTTTTTTTTTTTTT NUMDFT      TELAPSE       49.64 TCPU       49.50
 CYC  20 ETOT(AU) -2.330041515063E+03 DETOT -1.52E-07 tst  7.16E-09 PX  5.99E-04
 TTTTTTTTTTTTTTTTTTTTTTTTTTTTTT DIIS        TELAPSE       49.70 TCPU       49.55
 DIIS TEST: 0.26106E-06 AT SCF   CYCLE  20 - DIIS ACTIVE - HISTORY:    20 CYCLES
 TTTTTTTTTTTTTTTTTTTTTTTTTTTTTT FDIK        TELAPSE       49.77 TCPU       49.62

    ALPHA      ELECTRONS
 INSULATING STATE
 TOP OF VALENCE BANDS -    BAND     67; K    1; EIG -1.6699202E-01 AU
 BOTTOM OF VIRTUAL BANDS - BAND     68; K    1; EIG -1.0614191E-01 AU
 DIRECT ENERGY BAND GAP:   1.6558 eV

    BETA       ELECTRONS
 INSULATING STATE
 TOP OF VALENCE BANDS -    BAND     68; K    1; EIG -1.4524242E-01 AU
 BOTTOM OF VIRTUAL BANDS - BAND     69; K    1; EIG -5.2782859E-02 AU
 DIRECT ENERGY BAND GAP:   2.5160 eV
 TTTTTTTTTTTTTTTTTTTTTTTTTTTTTT PDIG        TELAPSE       49.78 TCPU       49.63
 CHARGE NORMALIZATION FACTOR   1.00000000
 TOTAL ATOMIC CHARGES:
   6.1380396   0.9289547   0.9540361   0.9365352   5.6393620   8.6826689
   6.1668214  27.5799398   0.9781186   5.6386749   8.6863272   8.6863275
   8.6826694   6.1370394   5.6386746   5.6393616   0.9543324   0.9311808
   0.9379387   6.1668218   6.1370396   6.1380398   0.9781185   0.9543326
   0.9311806   0.9379386   0.9289546   0.9540360   0.9365351
 SUMMED SPIN DENSITY          -1.00000000
 TOTAL ATOMIC SPINS  :
  -0.0121480   0.0004224  -0.0016486   0.0002013   0.0058892  -0.0968948
  -0.0078033  -0.5675313   0.0006694   0.0055489  -0.0973403  -0.0973401
  -0.0968946  -0.0118247   0.0055489   0.0058893  -0.0022990   0.0003751
   0.0006179  -0.0078033  -0.0118247  -0.0121480   0.0006694  -0.0022990
   0.0003751   0.0006178   0.0004225  -0.0016486   0.0002013
 TTTTTTTTTTTTTTTTTTTTTTTTTTTTTT MOQGAD      TELAPSE       49.78 TCPU       49.63
 TTTTTTTTTTTTTTTTTTTTTTTTTTTTTT SHELLXN     TELAPSE       50.96 TCPU       50.81
 TTTTTTTTTTTTTTTTTTTTTTTTTTTTTT MONMO3      TELAPSE       50.97 TCPU       50.83
 NUMERICALLY INTEGRATED DENSITY     66.9999922872     67.9999923290
 TTTTTTTTTTTTTTTTTTTTTTTTTTTTTT NUMDFT      TELAPSE       51.98 TCPU       51.83
 CYC  21 ETOT(AU) -2.330041515063E+03 DETOT  2.25E-10 tst  4.24E-10 PX  1.46E-04
 TTTTTTTTTTTTTTTTTTTTTTTTTTTTTT DIIS        TELAPSE       52.03 TCPU       51.89
 DIIS TEST: 0.22383E-07 AT SCF   CYCLE  21 - DIIS ACTIVE - HISTORY:    21 CYCLES
 TTTTTTTTTTTTTTTTTTTTTTTTTTTTTT FDIK        TELAPSE       52.11 TCPU       51.96

    ALPHA      ELECTRONS
 INSULATING STATE
 TOP OF VALENCE BANDS -    BAND     67; K    1; EIG -1.6698999E-01 AU
 BOTTOM OF VIRTUAL BANDS - BAND     68; K    1; EIG -1.0613862E-01 AU
 DIRECT ENERGY BAND GAP:   1.6559 eV

    BETA       ELECTRONS
 INSULATING STATE
 TOP OF VALENCE BANDS -    BAND     68; K    1; EIG -1.4523945E-01 AU
 BOTTOM OF VIRTUAL BANDS - BAND     69; K    1; EIG -5.2781408E-02 AU
 DIRECT ENERGY BAND GAP:   2.5159 eV
 TTTTTTTTTTTTTTTTTTTTTTTTTTTTTT PDIG        TELAPSE       52.12 TCPU       51.97
 CHARGE NORMALIZATION FACTOR   1.00000000
 TOTAL ATOMIC CHARGES:
   6.1380525   0.9289493   0.9540317   0.9365386   5.6393507   8.6826755
   6.1668237  27.5799226   0.9781187   5.6386784   8.6863327   8.6863324
   8.6826753   6.1370214   5.6386784   5.6393505   0.9543400   0.9311884
   0.9379377   6.1668234   6.1370215   6.1380525   0.9781187   0.9543399
   0.9311884   0.9379377   0.9289493   0.9540317   0.9365386
 SUMMED SPIN DENSITY          -1.00000000
 TOTAL ATOMIC SPINS  :
  -0.0121472   0.0004224  -0.0016486   0.0002010   0.0058907  -0.0968911
  -0.0078116  -0.5675435   0.0006718   0.0055509  -0.0973357  -0.0973360
  -0.0968914  -0.0118238   0.0055509   0.0058907  -0.0022992   0.0003750
   0.0006176  -0.0078117  -0.0118240  -0.0121473   0.0006718  -0.0022992
   0.0003750   0.0006176   0.0004224  -0.0016486   0.0002010
 TTTTTTTTTTTTTTTTTTTTTTTTTTTTTT MOQGAD      TELAPSE       52.12 TCPU       51.97
 TTTTTTTTTTTTTTTTTTTTTTTTTTTTTT SHELLXN     TELAPSE       53.30 TCPU       53.16
 TTTTTTTTTTTTTTTTTTTTTTTTTTTTTT MONMO3      TELAPSE       53.31 TCPU       53.17
 NUMERICALLY INTEGRATED DENSITY     66.9999922872     67.9999923290
 TTTTTTTTTTTTTTTTTTTTTTTTTTTTTT NUMDFT      TELAPSE       54.33 TCPU       54.18
 CYC  22 ETOT(AU) -2.330041515065E+03 DETOT -2.38E-09 tst  1.84E-11 PX  4.57E-05
 TTTTTTTTTTTTTTTTTTTTTTTTTTTTTT DIIS        TELAPSE       54.39 TCPU       54.24
 DIIS TEST: 0.27907E-08 AT SCF   CYCLE  22 - DIIS ACTIVE - HISTORY:    22 CYCLES
 TTTTTTTTTTTTTTTTTTTTTTTTTTTTTT FDIK        TELAPSE       54.47 TCPU       54.32

    ALPHA      ELECTRONS
 INSULATING STATE
 TOP OF VALENCE BANDS -    BAND     67; K    1; EIG -1.6699025E-01 AU
 BOTTOM OF VIRTUAL BANDS - BAND     68; K    1; EIG -1.0613914E-01 AU
 DIRECT ENERGY BAND GAP:   1.6558 eV

    BETA       ELECTRONS
 INSULATING STATE
 TOP OF VALENCE BANDS -    BAND     68; K    1; EIG -1.4523968E-01 AU
 BOTTOM OF VIRTUAL BANDS - BAND     69; K    1; EIG -5.2781514E-02 AU
 DIRECT ENERGY BAND GAP:   2.5159 eV
 TTTTTTTTTTTTTTTTTTTTTTTTTTTTTT PDIG        TELAPSE       54.48 TCPU       54.33
 CHARGE NORMALIZATION FACTOR   1.00000000
 TOTAL ATOMIC CHARGES:
   6.1380484   0.9289524   0.9540334   0.9365360   5.6393541   8.6826739
   6.1668234  27.5799246   0.9781181   5.6386770   8.6863306   8.6863318
   8.6826749   6.1370284   5.6386765   5.6393536   0.9543364   0.9311853
   0.9379397   6.1668237   6.1370286   6.1380485   0.9781180   0.9543363
   0.9311852   0.9379396   0.9289523   0.9540334   0.9365360
 SUMMED SPIN DENSITY          -1.00000000
 TOTAL ATOMIC SPINS  :
  -0.0121472   0.0004224  -0.0016486   0.0002009   0.0058912  -0.0968914
  -0.0078144  -0.5675417   0.0006726   0.0055516  -0.0973359  -0.0973355
  -0.0968911  -0.0118238   0.0055516   0.0058912  -0.0022993   0.0003750
   0.0006175  -0.0078144  -0.0118238  -0.0121472   0.0006726  -0.0022993
   0.0003750   0.0006175   0.0004224  -0.0016486   0.0002009
 TTTTTTTTTTTTTTTTTTTTTTTTTTTTTT MOQGAD      TELAPSE       54.48 TCPU       54.33
 TTTTTTTTTTTTTTTTTTTTTTTTTTTTTT SHELLXN     TELAPSE       55.66 TCPU       55.51
 TTTTTTTTTTTTTTTTTTTTTTTTTTTTTT MONMO3      TELAPSE       55.67 TCPU       55.52
 NUMERICALLY INTEGRATED DENSITY     66.9999922872     67.9999923290
 TTTTTTTTTTTTTTTTTTTTTTTTTTTTTT NUMDFT      TELAPSE       56.67 TCPU       56.53
 CYC  23 ETOT(AU) -2.330041515065E+03 DETOT -5.00E-12 tst  2.21E-12 PX  1.47E-05
 TTTTTTTTTTTTTTTTTTTTTTTTTTTTTT DIIS        TELAPSE       56.73 TCPU       56.59
 DIIS TEST: 0.52309E-09 AT SCF   CYCLE  23 - DIIS ACTIVE - HISTORY:    23 CYCLES
 TTTTTTTTTTTTTTTTTTTTTTTTTTTTTT FDIK        TELAPSE       56.80 TCPU       56.65

    ALPHA      ELECTRONS
 INSULATING STATE
 TOP OF VALENCE BANDS -    BAND     67; K    1; EIG -1.6699047E-01 AU
 BOTTOM OF VIRTUAL BANDS - BAND     68; K    1; EIG -1.0613960E-01 AU
 DIRECT ENERGY BAND GAP:   1.6558 eV

    BETA       ELECTRONS
 INSULATING STATE
 TOP OF VALENCE BANDS -    BAND     68; K    1; EIG -1.4524007E-01 AU
 BOTTOM OF VIRTUAL BANDS - BAND     69; K    1; EIG -5.2781626E-02 AU
 DIRECT ENERGY BAND GAP:   2.5159 eV
 TTTTTTTTTTTTTTTTTTTTTTTTTTTTTT PDIG        TELAPSE       56.81 TCPU       56.66
 CHARGE NORMALIZATION FACTOR   1.00000000
 TOTAL ATOMIC CHARGES:
   6.1380493   0.9289511   0.9540328   0.9365369   5.6393533   8.6826750
   6.1668231  27.5799270   0.9781184   5.6386769   8.6863319   8.6863302
   8.6826736   6.1370266   5.6386773   5.6393536   0.9543375   0.9311860
   0.9379384   6.1668234   6.1370267   6.1380494   0.9781185   0.9543376
   0.9311861   0.9379384   0.9289511   0.9540329   0.9365370
 SUMMED SPIN DENSITY          -1.00000000
 TOTAL ATOMIC SPINS  :
  -0.0121472   0.0004224  -0.0016486   0.0002009   0.0058914  -0.0968913
  -0.0078154  -0.5675404   0.0006729   0.0055519  -0.0973356  -0.0973361
  -0.0968917  -0.0118238   0.0055519   0.0058914  -0.0022993   0.0003749
   0.0006175  -0.0078155  -0.0118238  -0.0121473   0.0006729  -0.0022993
   0.0003749   0.0006175   0.0004224  -0.0016486   0.0002009
 TTTTTTTTTTTTTTTTTTTTTTTTTTTTTT MOQGAD      TELAPSE       56.81 TCPU       56.67
 TTTTTTTTTTTTTTTTTTTTTTTTTTTTTT SHELLXN     TELAPSE       57.99 TCPU       57.84

 ::: DIPOLE MOMENT ALONG NON PERIODIC DIRECTIONS:
 ::: A.U.     (X)  2.41288E-07   (Y)  2.23111E-06   (Z) -1.86222E-06
 ::: DEBYE        -6.13294E-07       -5.67091E-06        4.73330E-06

 +++ ENERGIES IN A.U. +++
 ::: EXT EL-POLE                                   5.8928839587133E+02
 ::: EXT EL-SPHEROPOLE                             0.0000000000000E+00
 ::: BIELET ZONE E-E                               1.8693621024840E+03
 ::: TOTAL E-E                                     2.4586504983554E+03
 ::: TOTAL E-N + N-E                              -8.3669018266751E+03
 ::: TOTAL N-N                                     1.4132387546284E+03
 ::: KINETIC ENERGY                                2.3250799354911E+03
 ::: PSEUDO TOTAL   ENERGY                        -2.1699326382001E+03
 ::: VIRIAL COEFFICIENT                            1.0345154312135E+00
 TTTTTTTTTTTTTTTTTTTTTTTTTTTTTT MONMO3      TELAPSE       58.00 TCPU       57.86
 NUMERICALLY INTEGRATED DENSITY     66.9999922872     67.9999923290
 TTTTTTTTTTTTTTTTTTTTTTTTTTTTTT NUMDFT      TELAPSE       58.99 TCPU       58.84
 CYC  24 ETOT(AU) -2.330041515065E+03 DETOT  4.07E-10 tst  3.98E-13 PX  1.47E-05

 == SCF ENDED - CONVERGENCE ON ENERGY      E(AU) -2.3300415150646E+03 CYCLES  24


 ENERGY EXPRESSION=HARTREE+FOCK EXCH*0.00000+(PBE        EXCH)*1.00000+PBE        CORR


 TOTAL ENERGY(DFT)(AU)( 24) -2.3300415150646E+03 DE 4.1E-10 tester 4.0E-13
 TTTTTTTTTTTTTTTTTTTTTTTTTTTTTT EDFT        TELAPSE       58.99 TCPU       58.84
 
 INFORMATION **** DFTD3 ENERGY **** CALCULATE DFTD3 ENERGY

           DFT-D V3(BJ)
 DF                                         pbe       
 parameters
 s6       :    1.0000
 s8       :    0.7875
 a1       :    0.4289
 a2       :    4.4407
 k1 k3    :   16.0000   -4.0000
 Cutoff   :   50.2022
 CN-Cutoff:   21.1671
 ABC-Cutoff:   21.1671
 
 Edisp /kcal,au:   -18.4837 -0.02945557

 E6    /kcal :   -12.7678
 E8    /kcal :    -5.7158
 
 INFORMATION **** DFTD3 ENERGY **** NORMAL TERMINATION OF DFTD3 MODULE

 *******************************************************************************

 DFT-D3 DISPERSION ENERGY CORRECTION

 D3 DISPERSION ENERGY (AU)       -2.9455572305224E-02
 TOTAL ENERGY + DISP (AU)        -2.3300709706369E+03

 *******************************************************************************

 EIGENVECTORS IN FORTRAN UNIT  8
 TTTTTTTTTTTTTTTTTTTTTTTTTTTTTT END         TELAPSE       59.15 TCPU       59.01
 EEEEEEEEEE TERMINATION  DATE 23 09 2022 TIME 12:06:02.8
NODE    0 CPU TIME =        59.005
NODE    1 CPU TIME =        58.877
NODE    2 CPU TIME =        58.981
NODE    3 CPU TIME =        58.855
NODE    4 CPU TIME =        59.029
NODE    5 CPU TIME =        58.836
NODE    6 CPU TIME =        59.014
NODE    7 CPU TIME =        58.784
NODE    8 CPU TIME =        58.966
NODE    9 CPU TIME =        58.778
NODE   10 CPU TIME =        59.001
NODE   11 CPU TIME =        58.734
NODE   12 CPU TIME =        58.955
NODE   13 CPU TIME =        58.898
NODE   14 CPU TIME =        58.993
NODE   15 CPU TIME =        58.782
NODE   16 CPU TIME =        59.006
NODE   17 CPU TIME =        58.860
NODE   18 CPU TIME =        59.017
NODE   19 CPU TIME =        58.766
NODE   20 CPU TIME =        59.020
NODE   21 CPU TIME =        58.776
NODE   22 CPU TIME =        58.969
NODE   23 CPU TIME =        58.832
    TOTAL CPU TIME =      1413.733
