# Supplementary material for: Interrogation of the Intermolecular Forces That Drive Bulk Properties of Molecular Crystals with Terahertz Spectroscopy and Density Functional Theory
Source: Cryst Growth Des. 2025 May 23;25(11):3697–706. doi: 10.1021/acs.cgd.5c00007 (PMC12148306; doi:10.1021/acs.cgd.5c00007)
Supplement: Supplementary file 3 [file cg5c00007_si_003.zip › Calculations/CuACACF/CuACACF_CRYSTAL.txt]

SHRINK 6 Cu (II) (AcAc)2(F3)4, H,C,O,F Cu are POB-TZVP and PBE-D
CRYSTAL
0 0 0
2
5.39394804 5.70843724 11.61343939 81.634114 74.390672 86.837809
15
29 -5.000000000000E-01 -5.000000000000E-01 -5.000000000000E-01
9 -3.258726438846E-02  2.317146176528E-01  2.258717476411E-01
9 1.471757714355E-01 -5.411581132465E-02  3.256131196119E-01
9 -1.716931727141E-01  1.577674961850E-01  4.234252449343E-01
9 -2.940915283590E-01 -3.205487381393E-01  2.727133895309E-02
9 -3.667189458097E-01 -5.399827125843E-03  1.213682919293E-01
9 -1.768329095786E-02 -2.249736836966E-01  1.205034358132E-01
8 2.514992418873E-01  3.366868895864E-01  4.509661285673E-01
8 -3.547132245467E-01 -3.427624538674E-01  3.379327996717E-01
6 4.350387666961E-02  1.679083068456E-01  3.288595455358E-01
6 2.411023901508E-01  3.394022399216E-01  3.425087631807E-01
6 3.907889679048E-01  4.686847088092E-01  2.384621632686E-01
1 3.578833051214E-01  4.532869881398E-01  1.518073261342E-01
6 -4.205459382088E-01 -3.805985360146E-01  2.446434787112E-01
6 -2.721086437630E-01 -2.322062440340E-01  1.270775180005E-01
BASISSET
POB-TZVP
DFT
SPIN
PBE-D
XLGRID
END
EXCHSIZE
15000000
BIPOSIZE
15000000
MAXCYCLE
200
SCFDIR
TOLINTEG
7 7 7 7 14
TOLDEE
11
SPINLOCK
1 10
SHRINK
6 6
FMIXING
40
END
 PROCESS            3  OF           24  WORKING
 PROCESS           13  OF           24  WORKING
 PROCESS           21  OF           24  WORKING
 PROCESS            7  OF           24  WORKING
 PROCESS           10  OF           24  WORKING
 PROCESS           12  OF           24  WORKING
 PROCESS           16  OF           24  WORKING
 PROCESS           19  OF           24  WORKING
 PROCESS           22  OF           24  WORKING
 PROCESS            0  OF           24  WORKING
 PROCESS            1  OF           24  WORKING
 PROCESS            2  OF           24  WORKING
 PROCESS           23  OF           24  WORKING
 PROCESS            4  OF           24  WORKING
 PROCESS            5  OF           24  WORKING
 PROCESS            6  OF           24  WORKING
 PROCESS            8  OF           24  WORKING
 PROCESS           11  OF           24  WORKING
 PROCESS           14  OF           24  WORKING
 PROCESS           15  OF           24  WORKING
 PROCESS           17  OF           24  WORKING
 PROCESS           18  OF           24  WORKING
 PROCESS           20  OF           24  WORKING
 PROCESS            9  OF           24  WORKING

         
 *******************************************************************************
 *                                                                             *
 *                               CRYSTAL17                                     *
 *                      public : 1.0.1 - Feb 1st, 2017                         *
 *                       HTTP://WWW.CRYSTAL.UNITO.IT                           *
 *                                                                             *
 *                              MAIN AUTHORS                                   *
 *                                                                             *
 *  R. DOVESI(1,11), V.R. SAUNDERS(2), C. ROETTI(1,11), R. ORLANDO(1,11),      *
 *  C.M. ZICOVICH-WILSON(1,3), F. PASCALE(4), B. CIVALLERI(1,11),              *
 *  K. DOLL(5), N.M. HARRISON(2,6), I.J. BUSH(7), Ph. D'ARCO(8),               *
 *  M. LLUNELL(9), M. CAUSA'(10), Y. NOEL(8), L. MASCHIO(1,11), A. ERBA(1,11)  *
 *  M. RE'RAT(14), S. CASASSA(1,11)                                            *
 *                                                                             *
 *        CONTRIBUTIONS TO THE CODE HAVE ALSO BEEN GIVEN BY                    *
 *                                                                             *
 *  M. FERRABONE(1,11), M. DE LA PIERRE(1,11), M. FERRERO(1,11),               *
 *  J. BAIMA(1,11), E. ALBANESE(1,11), M.F. PEINTINGER(12), R. BAST(13),       *
 *  B. KIRTMAN(15), V. LACIVITA(1,11), R. DEMICHELIS(1,16)                     *
 *  G. BRANDEBURG(17), S. SALUSTRO(1,11), G. SANSONE(1,11)                     *
 *  M.T. RUGGIERO(18)                                                          *
 *                                                                             *
 * (1) THEORETICAL CHEMISTRY GROUP - UNIVERSITA' DI TORINO - TORINO (ITALY)    *

 * (2) COMPUTATIONAL SCIENCE & ENGINEERING DEPARTMENT - STFC DARESBURY (UK)    *
 * (3) UNIVERSIDAD AUTONOMA DEL ESTADO DE MORELOS - CUERNAVACA (MEXICO)        *
 * (4) UNIVERSITE' DE LORRAINE - NANCY (FRANCE)                                *
 * (5) UNIVERSITAET STUTTGART- STUTTGART (GERMANY)                             *
 * (6) IMPERIAL COLLEGE - LONDON (UK)                                          *
 * (7) OXFORD E-RESEARCH CENTRE - OXFORD (UK)                                  *
 * (8) UPMC - SORBONNE UNIVERSITES - PARIS (FRANCE)                            *
 * (9) UNIVERSIDAD DE BARCELONA - BARCELONA (SPAIN)                            *
 *(10) UNIVERSITA' DI NAPOLI "FEDERICO II" - NAPOLI (ITALY)                    *
 *(11) NIS - NANOSTRUCTURED INTERFACES AND SURFACES - TORINO (ITALY)           *
 *(12) MPI FUER CHEMISCHE ENERGIEKONVERSION - MUELHEIM AN DER RUHR (GERMANY)   *
 *(13) UNIVERSITY OF TROMSO - TROMSO (NORWAY)                                  *
 *(14) UNIVERSITE' DE PAU ET DES PAYS DE L'ADOUR - PAU (FRANCE)                *
 *(15) UNIVERSITY OF CALIFORNIA SANTA BARBARA - SANTA BARBARA (USA)            *
 *(16) CURTIN UNIVERSITY - PERTH (AUSTRALIA)                                   *
 *(17) UNIVERSITY COLLEGE LONDON - LONDON (UK)                                 *
 *(18) CAMBRIDGE UNIVERSITY - CAMBRIDGE (UK)                                   *
 *                                                                             *
 *******************************************************************************
 EEEEEEEEEE STARTING  DATE 15 09 2022 TIME 20:34:25.0
 SHRINK 6 Cu (II) (AcAc)2(F3)4, H,C,O,F Cu are POB-TZVP and PBE-D                

 CRYSTAL CALCULATION
 (INPUT ACCORDING TO THE INTERNATIONAL TABLES FOR X-RAY CRYSTALLOGRAPHY)
 CRYSTAL FAMILY                       :  TRICLINIC   
 CRYSTAL CLASS  (GROTH - 1921)        :  TRICLINIC PINAKOIDAL                 

 SPACE GROUP (CENTROSYMMETRIC)        :  P -1            

 LATTICE PARAMETERS  (ANGSTROMS AND DEGREES) - CONVENTIONAL CELL
        A           B           C        ALPHA        BETA       GAMMA
     5.39395     5.70844    11.61344    81.63411    74.39067    86.83781


 NUMBER OF IRREDUCIBLE ATOMS IN THE CONVENTIONAL CELL:   15

 INPUT COORDINATES

 ATOM AT. N.              COORDINATES
   1  29    -5.000000000000E-01 -5.000000000000E-01 -5.000000000000E-01
   2   9    -3.258726438846E-02  2.317146176528E-01  2.258717476411E-01
   3   9     1.471757714355E-01 -5.411581132465E-02  3.256131196119E-01
   4   9    -1.716931727141E-01  1.577674961850E-01  4.234252449343E-01
   5   9    -2.940915283590E-01 -3.205487381393E-01  2.727133895309E-02
   6   9    -3.667189458097E-01 -5.399827125843E-03  1.213682919293E-01
   7   9    -1.768329095786E-02 -2.249736836966E-01  1.205034358132E-01
   8   8     2.514992418873E-01  3.366868895864E-01  4.509661285673E-01
   9   8    -3.547132245467E-01 -3.427624538674E-01  3.379327996717E-01
  10   6     4.350387666961E-02  1.679083068456E-01  3.288595455358E-01
  11   6     2.411023901508E-01  3.394022399216E-01  3.425087631807E-01
  12   6     3.907889679048E-01  4.686847088092E-01  2.384621632686E-01
  13   1     3.578833051214E-01  4.532869881398E-01  1.518073261342E-01
  14   6    -4.205459382088E-01 -3.805985360146E-01  2.446434787112E-01
  15   6    -2.721086437630E-01 -2.322062440340E-01  1.270775180005E-01

 *******************************************************************************

 << INFORMATION >>: FROM NOW ON, ALL COORDINATES REFER TO THE PRIMITIVE CELL

 *******************************************************************************

 LATTICE PARAMETERS  (ANGSTROMS AND DEGREES) - PRIMITIVE CELL
       A          B          C        ALPHA      BETA     GAMMA        VOLUME
    5.39395    5.70844   11.61344    81.63411  74.39067  86.83781    340.688384

 COORDINATES OF THE EQUIVALENT ATOMS (FRACTIONAL UNITS)

 N. ATOM EQUIV AT. N.          X                  Y                  Z

   1   1   1   29 CU    5.00000000000E-01  5.00000000000E-01  5.00000000000E-01

   2   2   1    9 F    -3.25872643885E-02  2.31714617653E-01  2.25871747641E-01
   3   2   2    9 F     3.25872643885E-02 -2.31714617653E-01 -2.25871747641E-01

   4   3   1    9 F     1.47175771436E-01 -5.41158113247E-02  3.25613119612E-01
   5   3   2    9 F    -1.47175771436E-01  5.41158113247E-02 -3.25613119612E-01

   6   4   1    9 F    -1.71693172714E-01  1.57767496185E-01  4.23425244934E-01
   7   4   2    9 F     1.71693172714E-01 -1.57767496185E-01 -4.23425244934E-01

   8   5   1    9 F    -2.94091528359E-01 -3.20548738139E-01  2.72713389531E-02
   9   5   2    9 F     2.94091528359E-01  3.20548738139E-01 -2.72713389531E-02

  10   6   1    9 F    -3.66718945810E-01 -5.39982712584E-03  1.21368291929E-01
  11   6   2    9 F     3.66718945810E-01  5.39982712584E-03 -1.21368291929E-01

  12   7   1    9 F    -1.76832909579E-02 -2.24973683697E-01  1.20503435813E-01
  13   7   2    9 F     1.76832909579E-02  2.24973683697E-01 -1.20503435813E-01

  14   8   1    8 O     2.51499241887E-01  3.36686889586E-01  4.50966128567E-01
  15   8   2    8 O    -2.51499241887E-01 -3.36686889586E-01 -4.50966128567E-01

  16   9   1    8 O    -3.54713224547E-01 -3.42762453867E-01  3.37932799672E-01
  17   9   2    8 O     3.54713224547E-01  3.42762453867E-01 -3.37932799672E-01

  18  10   1    6 C     4.35038766696E-02  1.67908306846E-01  3.28859545536E-01
  19  10   2    6 C    -4.35038766696E-02 -1.67908306846E-01 -3.28859545536E-01

  20  11   1    6 C     2.41102390151E-01  3.39402239922E-01  3.42508763181E-01
  21  11   2    6 C    -2.41102390151E-01 -3.39402239922E-01 -3.42508763181E-01

  22  12   1    6 C     3.90788967905E-01  4.68684708809E-01  2.38462163269E-01
  23  12   2    6 C    -3.90788967905E-01 -4.68684708809E-01 -2.38462163269E-01

  24  13   1    1 H     3.57883305121E-01  4.53286988140E-01  1.51807326134E-01
  25  13   2    1 H    -3.57883305121E-01 -4.53286988140E-01 -1.51807326134E-01

  26  14   1    6 C    -4.20545938209E-01 -3.80598536015E-01  2.44643478711E-01
  27  14   2    6 C     4.20545938209E-01  3.80598536015E-01 -2.44643478711E-01

  28  15   1    6 C    -2.72108643763E-01 -2.32206244034E-01  1.27077518000E-01
  29  15   2    6 C     2.72108643763E-01  2.32206244034E-01 -1.27077518000E-01

 NUMBER OF SYMMETRY OPERATORS         :    2
 *******************************************************************************
 * GEOMETRY EDITING - INPUT COORDINATES ARE GIVEN IN ANGSTROM         
 *******************************************************************************

 GEOMETRY NOW FULLY CONSISTENT WITH THE GROUP

 GCALCO - MAX INDICES DIRECT LATTICE VECTOR    19    18     9
 NO.OF VECTORS CREATED 6999 STARS 3500 RMAX   156.18366 BOHR

 GEOMETRY FOR WAVE FUNCTION - DIMENSIONALITY OF THE SYSTEM    3
 (NON PERIODIC DIRECTION: LATTICE PARAMETER FORMALLY SET TO 500)
 *******************************************************************************
 LATTICE PARAMETERS (ANGSTROMS AND DEGREES) - BOHR = 0.5291772083 ANGSTROM
 PRIMITIVE CELL - CENTRING CODE 1/0 VOLUME=   340.688384 - DENSITY  2.324 g/cm^3
         A              B              C           ALPHA      BETA       GAMMA 
     5.39394804     5.70843724    11.61343939    81.634114  74.390672  86.837809
 *******************************************************************************
 ATOMS IN THE ASYMMETRIC UNIT   15 - ATOMS IN THE UNIT CELL:   29
     ATOM                 X/A                 Y/B                 Z/C    
 *******************************************************************************
      1 T  29 CU   -5.000000000000E-01 -5.000000000000E-01 -5.000000000000E-01
      2 T   9 F    -3.258726438846E-02  2.317146176528E-01  2.258717476411E-01
      3 F   9 F     3.258726438846E-02 -2.317146176528E-01 -2.258717476411E-01
      4 T   9 F     1.471757714355E-01 -5.411581132465E-02  3.256131196119E-01
      5 F   9 F    -1.471757714355E-01  5.411581132465E-02 -3.256131196119E-01
      6 T   9 F    -1.716931727141E-01  1.577674961850E-01  4.234252449343E-01
      7 F   9 F     1.716931727141E-01 -1.577674961850E-01 -4.234252449343E-01
      8 T   9 F    -2.940915283590E-01 -3.205487381393E-01  2.727133895309E-02
      9 F   9 F     2.940915283590E-01  3.205487381393E-01 -2.727133895309E-02
     10 T   9 F    -3.667189458097E-01 -5.399827125843E-03  1.213682919293E-01
     11 F   9 F     3.667189458097E-01  5.399827125843E-03 -1.213682919293E-01
     12 T   9 F    -1.768329095786E-02 -2.249736836966E-01  1.205034358132E-01
     13 F   9 F     1.768329095786E-02  2.249736836966E-01 -1.205034358132E-01
     14 T   8 O     2.514992418873E-01  3.366868895864E-01  4.509661285673E-01
     15 F   8 O    -2.514992418873E-01 -3.366868895864E-01 -4.509661285673E-01
     16 T   8 O    -3.547132245467E-01 -3.427624538674E-01  3.379327996717E-01
     17 F   8 O     3.547132245467E-01  3.427624538674E-01 -3.379327996717E-01
     18 T   6 C     4.350387666961E-02  1.679083068456E-01  3.288595455358E-01
     19 F   6 C    -4.350387666961E-02 -1.679083068456E-01 -3.288595455358E-01
     20 T   6 C     2.411023901508E-01  3.394022399216E-01  3.425087631807E-01
     21 F   6 C    -2.411023901508E-01 -3.394022399216E-01 -3.425087631807E-01
     22 T   6 C     3.907889679048E-01  4.686847088092E-01  2.384621632686E-01
     23 F   6 C    -3.907889679048E-01 -4.686847088092E-01 -2.384621632686E-01
     24 T   1 H     3.578833051214E-01  4.532869881398E-01  1.518073261342E-01
     25 F   1 H    -3.578833051214E-01 -4.532869881398E-01 -1.518073261342E-01
     26 T   6 C    -4.205459382088E-01 -3.805985360146E-01  2.446434787112E-01
     27 F   6 C     4.205459382088E-01  3.805985360146E-01 -2.446434787112E-01
     28 T   6 C    -2.721086437630E-01 -2.322062440340E-01  1.270775180005E-01
     29 F   6 C     2.721086437630E-01  2.322062440340E-01 -1.270775180005E-01

 T = ATOM BELONGING TO THE ASYMMETRIC UNIT

 ****    2 SYMMOPS - TRANSLATORS IN FRACTIONAL UNITS
 **** MATRICES AND TRANSLATORS IN THE CRYSTALLOGRAPHIC REFERENCE FRAME
   V INV                    ROTATION MATRICES                   TRANSLATORS
   1   1  1.00  0.00  0.00  0.00  1.00  0.00  0.00  0.00  1.00  0.00  0.00  0.00
   2   2 -1.00  0.00  0.00  0.00 -1.00 -0.00  0.00  0.00 -1.00  0.00  0.00  0.00

 DIRECT LATTICE VECTORS CARTESIAN COMPONENTS (ANGSTROM)
          X                    Y                    Z
   0.538573512263E+01   0.297544361462E+00   0.000000000000E+00
   0.000000000000E+00   0.570843724000E+01   0.000000000000E+00
   0.303632071578E+01   0.168968561535E+01   0.110814120715E+02


 CARTESIAN COORDINATES - PRIMITIVE CELL
 *******************************************************************************
 *      ATOM          X(ANGSTROM)         Y(ANGSTROM)         Z(ANGSTROM)
 *******************************************************************************
    1    29 CU    4.211027919206E+00  3.847833608405E+00  5.540706035728E+00
    2     9 F     5.103126921041E-01  1.694684438590E+00  2.502977910911E+00
    3     9 F    -5.103126921041E-01 -1.694684438590E+00 -2.502977910911E+00
    4     9 F     1.781315581828E+00  2.850584126728E-01  3.608253154292E+00
    5     9 F    -1.781315581828E+00 -2.850584126728E-01 -3.608253154292E+00
    6     9 F     3.609608921743E-01  1.564975060582E+00  4.692149620575E+00
    7     9 F    -3.609608921743E-01 -1.564975060582E+00 -4.692149620575E+00
    8     9 F    -1.501094542142E+00 -1.871257640906E+00  3.022049446796E-01
    9     9 F     1.501094542142E+00  1.871257640906E+00 -3.022049446796E-01
   10     9 F    -1.606538047559E+00  6.513452821053E-02  1.344932055277E+00
   11     9 F     1.606538047559E+00 -6.513452821053E-02 -1.344932055277E+00
   12     9 F     2.706495572865E-01 -1.085896795457E+00  1.335348228272E+00
   13     9 F    -2.706495572865E-01  1.085896795457E+00 -1.335348228272E+00
   14     8 O    -2.661949024003E+00  2.461234779057E+00  4.997341500924E+00
   15     8 O     2.661949024003E+00 -2.461234779057E+00 -4.997341500924E+00
   16     8 O    -8.843191117203E-01 -1.491180685471E+00  3.744772605623E+00
   17     8 O     8.843191117203E-01  1.491180685471E+00 -3.744772605623E+00
   18     6 C     1.232823407242E+00  1.527107608469E+00  3.644228137714E+00
   19     6 C    -1.232823407242E+00 -1.527107608469E+00 -3.644228137714E+00
   20     6 C     2.338480063767E+00  2.587927172709E+00  3.795480742890E+00
   21     6 C    -2.338480063767E+00 -2.587927172709E+00 -3.795480742890E+00
   22     6 C     2.828733476245E+00 -2.513776853414E+00  2.642497494630E+00
   23     6 C    -2.828733476245E+00  2.513776853414E+00 -2.642497494630E+00
   24     1 H     2.388400415345E+00 -2.757884101722E+00  1.682239536359E+00
   25     1 H    -2.388400415345E+00  2.757884101722E+00 -1.682239536359E+00
   26     6 C    -1.522132967702E+00 -1.884383362258E+00  2.710995198193E+00
   27     6 C     1.522132967702E+00  1.884383362258E+00 -2.710995198193E+00
   28     6 C    -1.079656979472E+00 -1.191778109261E+00  1.408198341982E+00
   29     6 C     1.079656979472E+00  1.191778109261E+00 -1.408198341982E+00

 *******************************************************************************
 STARTING BASIS SET HANDLING 
 *******************************************************************************

 Loading internal basis set: POB-TZVP            

 Please cite in your publication:
 Peintinger, M. F., Oliveira, D. V. and Bredow, T. (2013), Consistent Gaussian b
 asis sets of triple-zeta valence with polarization quality for solid-state calc
 ulations. J. Comput. Chem., 34: 451-459. doi: 10.1002/jcc.23153                
                    

 *******************************************************************************
 LOCAL ATOMIC FUNCTIONS BASIS SET
 *******************************************************************************
   ATOM   X(AU)   Y(AU)   Z(AU)  N. TYPE  EXPONENT  S COEF   P COEF   D/F/G COEF
 *******************************************************************************
   1 CU   7.958   7.271  10.470
                                  1 S  
                                         3.775E+05 2.281E-04 0.000E+00 0.000E+00
                                         5.659E+04 1.769E-03 0.000E+00 0.000E+00
                                         1.288E+04 9.199E-03 0.000E+00 0.000E+00
                                         3.645E+03 3.741E-02 0.000E+00 0.000E+00
                                         1.187E+03 1.219E-01 0.000E+00 0.000E+00
                                         4.265E+02 2.898E-01 0.000E+00 0.000E+00
                                         1.657E+02 4.153E-01 0.000E+00 0.000E+00
                                         6.560E+01 2.191E-01 0.000E+00 0.000E+00
                                  2 S  
                                         4.144E+02-2.468E-02 0.000E+00 0.000E+00
                                         1.283E+02-1.172E-01 0.000E+00 0.000E+00
                                         2.062E+01 5.530E-01 0.000E+00 0.000E+00
                                         8.782E+00 5.224E-01 0.000E+00 0.000E+00
                                  3 S  
                                         1.374E+01-2.274E-01 0.000E+00 0.000E+00
                                         2.243E+00 7.176E-01 0.000E+00 0.000E+00
                                  4 S  
                                         8.153E-01 1.000E+00 0.000E+00 0.000E+00
                                  5 S  
                                         4.076E-01 1.000E+00 0.000E+00 0.000E+00
                                  6 S  
                                         1.768E-01 1.000E+00 0.000E+00 0.000E+00
                           7-     9 P  
                                         2.035E+03 0.000E+00 2.352E-03 0.000E+00
                                         4.819E+02 0.000E+00 1.913E-02 0.000E+00
                                         1.547E+02 0.000E+00 9.017E-02 0.000E+00
                                         5.774E+01 0.000E+00 2.606E-01 0.000E+00
                                         2.310E+01 0.000E+00 4.209E-01 0.000E+00
                                         9.388E+00 0.000E+00 2.434E-01 0.000E+00
                          10-    12 P  
                                         3.760E+01 0.000E+00-2.899E-02 0.000E+00
                                         5.124E+00 0.000E+00 5.492E-01 0.000E+00
                                         2.012E+00 0.000E+00 9.379E-01 0.000E+00
                          13-    15 P  
                                         1.464E+00 0.000E+00 1.000E+00 0.000E+00
                          16-    18 P  
                                         7.321E-01 0.000E+00 1.000E+00 0.000E+00
                          19-    23 D  
                                         7.413E+01 0.000E+00 0.000E+00 1.436E-02
                                         2.136E+01 0.000E+00 0.000E+00 8.663E-02
                                         7.500E+00 0.000E+00 0.000E+00 2.563E-01
                                         2.760E+00 0.000E+00 0.000E+00 4.037E-01
                          24-    28 D  
                                         1.459E+00 0.000E+00 0.000E+00 1.000E+00
                          29-    33 D  
                                         6.356E-01 0.000E+00 0.000E+00 1.000E+00
                          34-    40 F  
                                         2.233E+00 0.000E+00 0.000E+00 1.000E+00
   2 F    0.964   3.202   4.730
                                 41 S  
                                         3.548E+04 2.155E-04 0.000E+00 0.000E+00
                                         5.318E+03 1.670E-03 0.000E+00 0.000E+00
                                         1.210E+03 8.673E-03 0.000E+00 0.000E+00
                                         3.429E+02 3.505E-02 0.000E+00 0.000E+00
                                         1.120E+02 1.117E-01 0.000E+00 0.000E+00
                                         4.071E+01 2.599E-01 0.000E+00 0.000E+00
                                 42 S  
                                         1.604E+01 3.942E-01 0.000E+00 0.000E+00
                                         6.504E+00 2.500E-01 0.000E+00 0.000E+00
                                 43 S  
                                         1.442E+00 1.000E+00 0.000E+00 0.000E+00
                                 44 S  
                                         4.598E-01 1.000E+00 0.000E+00 0.000E+00
                          45-    47 P  
                                         8.023E+01 0.000E+00 6.369E-03 0.000E+00
                                         1.859E+01 0.000E+00 4.430E-02 0.000E+00
                                         5.687E+00 0.000E+00 1.687E-01 0.000E+00
                                         1.951E+00 0.000E+00 3.617E-01 0.000E+00
                          48-    50 P  
                                         6.323E-01 0.000E+00 1.000E+00 0.000E+00
                          51-    53 P  
                                         1.984E-01 0.000E+00 1.000E+00 0.000E+00
                          54-    58 D  
                                         5.631E-01 0.000E+00 0.000E+00 1.000E+00
   3 F   -0.964  -3.202  -4.730
   4 F    3.366   0.539   6.819
   5 F   -3.366  -0.539  -6.819
   6 F    0.682   2.957   8.867
   7 F   -0.682  -2.957  -8.867
   8 F   -2.837  -3.536   0.571
   9 F    2.837   3.536  -0.571
  10 F   -3.036   0.123   2.542
  11 F    3.036  -0.123  -2.542
  12 F    0.511  -2.052   2.523
  13 F   -0.511   2.052  -2.523
  14 O   -5.030   4.651   9.444
                                257 S  
                                         2.703E+04 2.173E-04 0.000E+00 0.000E+00
                                         4.052E+03 1.684E-03 0.000E+00 0.000E+00
                                         9.223E+02 8.740E-03 0.000E+00 0.000E+00
                                         2.612E+02 3.524E-02 0.000E+00 0.000E+00
                                         8.535E+01 1.115E-01 0.000E+00 0.000E+00
                                         3.104E+01 2.559E-01 0.000E+00 0.000E+00
                                258 S  
                                         1.226E+01 3.977E-01 0.000E+00 0.000E+00
                                         4.999E+00 2.463E-01 0.000E+00 0.000E+00
                                259 S  
                                         1.099E+00 1.000E+00 0.000E+00 0.000E+00
                                260 S  
                                         3.566E-01 1.000E+00 0.000E+00 0.000E+00
                         261-   263 P  
                                         6.327E+01 0.000E+00 6.069E-03 0.000E+00
                                         1.463E+01 0.000E+00 4.191E-02 0.000E+00
                                         4.450E+00 0.000E+00 1.615E-01 0.000E+00
                                         1.528E+00 0.000E+00 3.571E-01 0.000E+00
                         264-   266 P  
                                         5.490E-01 0.000E+00 1.000E+00 0.000E+00
                         267-   269 P  
                                         1.859E-01 0.000E+00 1.000E+00 0.000E+00
                         270-   274 D  
                                         2.535E-01 0.000E+00 0.000E+00 1.000E+00
  15 O    5.030  -4.651  -9.444
  16 O   -1.671  -2.818   7.077
  17 O    1.671   2.818  -7.077
  18 C    2.330   2.886   6.887
                                329 S  
                                         1.358E+04 2.225E-04 0.000E+00 0.000E+00
                                         2.035E+03 1.723E-03 0.000E+00 0.000E+00
                                         4.632E+02 8.926E-03 0.000E+00 0.000E+00
                                         1.312E+02 3.573E-02 0.000E+00 0.000E+00
                                         4.285E+01 1.108E-01 0.000E+00 0.000E+00
                                         1.558E+01 2.430E-01 0.000E+00 0.000E+00
                                330 S  
                                         6.207E+00 4.144E-01 0.000E+00 0.000E+00
                                         2.576E+00 2.374E-01 0.000E+00 0.000E+00
                                331 S  
                                         4.941E-01 1.000E+00 0.000E+00 0.000E+00
                                332 S  
                                         1.644E-01 1.000E+00 0.000E+00 0.000E+00
                         333-   335 P  
                                         3.470E+01 0.000E+00 5.333E-03 0.000E+00
                                         7.958E+00 0.000E+00 3.586E-02 0.000E+00
                                         2.378E+00 0.000E+00 1.422E-01 0.000E+00
                                         8.143E-01 0.000E+00 3.427E-01 0.000E+00
                         336-   338 P  
                                         5.662E-01 0.000E+00 1.000E+00 0.000E+00
                         339-   341 P  
                                         2.674E-01 0.000E+00 1.000E+00 0.000E+00
                         342-   346 D  
                                         8.792E-01 0.000E+00 0.000E+00 1.000E+00
  19 C   -2.330  -2.886  -6.887
  20 C    4.419   4.890   7.172
  21 C   -4.419  -4.890  -7.172
  22 C    5.346  -4.750   4.994
  23 C   -5.346   4.750  -4.994
  24 H    4.513  -5.212   3.179
                                437 S  
                                         3.406E+01 6.025E-03 0.000E+00 0.000E+00
                                         5.124E+00 4.502E-02 0.000E+00 0.000E+00
                                         1.165E+00 2.019E-01 0.000E+00 0.000E+00
                                438 S  
                                         4.157E-01 1.000E+00 0.000E+00 0.000E+00
                                439 S  
                                         1.795E-01 1.000E+00 0.000E+00 0.000E+00
                         440-   442 P  
                                         8.000E-01 0.000E+00 1.000E+00 0.000E+00
  25 H   -4.513   5.212  -3.179
  26 C   -2.876  -3.561   5.123
  27 C    2.876   3.561  -5.123
  28 C   -2.040  -2.252   2.661
  29 C    2.040   2.252  -2.661

 *******************************************************************************
 FINISHED BASIS SET HANDLING 
 *******************************************************************************

 INFORMATION **** SET_MPP **** PCRYSTAL CALCULATION
 INFORMATION **** READM2 **** NEW DEFAULT: FOCK/KS MATRIX MIXING SET TO 30 %
 INFORMATION **** READM2 **** NEW DEFAULT: FULL DIRECT SCF MODE
 INFORMATION **** READM2 **** NEW DEFAULT: COULOMB BIPOLAR BUFFER SET TO 32 Mb
 INFORMATION **** READM2 **** NEW DEFAULT: EXCHANGE BIPOLAR BUFFER SET TO 32 Mb

 *******************************************************************************
 NEW DEFAULT: DFT INTEGRATION GRID INCREASED TO XLGRID
 NEW DEFAULT: DIIS ACCELERATOR ACTIVE
 USE KEYWORD NODIIS TO TURN IT OFF
 *******************************************************************************

 INFORMATION **** DFTD3_INPUT **** PERFORM LATEST DISPERSION CORRECTION DFT-D3(BJ) WITH AUTOMATIC PARAMETER SETUP
 PLEASE CITE:
 (1) DFT-D3 Reference
  S. Grimme, J. Antony, S. Ehrlich, and H. Krieg, J. Chem. Phys. 132 (2010), 154104
 (2) BJ-Damping Reference
  S. Grimme, S. Ehrlich, and L. Goerigk, J. Comput. Chem. 32 (2011), 1456-1465
 (3) General DFT-D Review
  S. Grimme, A. Hansen, J. G. Brandenburg, and C. Bannwarth,
  Chem. Rev. 116 (2016), 5105-5154

 INFORMATION **** EXCHSIZE **** EXCHANGE BIPOLAR BUFFER SIZE SET TO    15000000
 INFORMATION **** BIPOSIZE **** COULOMB BIPOLAR BUFFER SET TO    15000000
 INFORMATION **** MAXCYCLE **** MAX NUMBER OF SCF CYCLES SET TO         200
 INFORMATION **** READM2 **** FULL DIRECT SCF (MONO AND BIEL INT) SELECTED
 INFORMATION **** TOLINTEG **** COULOMB AND EXCHANGE SERIES TOLERANCES MODIFIED
 INFORMATION **** TOLDEE **** SCF TOL ON TOTAL ENERGY SET TO          11
 INFORMATION **** SPINLOCK **** LOCK IN A GIVEN SPIN STATE
 ALPHA-BETA ELECTRONS LOCKED TO   1 FOR  10 SCF CYCLES
 *******************************************************************************
 N. OF ATOMS PER CELL        29  COULOMB OVERLAP TOL         (T1) 10**   -7
 NUMBER OF SHELLS           230  COULOMB PENETRATION TOL     (T2) 10**   -7
 NUMBER OF AO               520  EXCHANGE OVERLAP TOL        (T3) 10**   20
 N. OF ELECTRONS PER CELL   231  EXCHANGE PSEUDO OVP (F(G))  (T4) 10**   20
 CORE ELECTRONS PER CELL     70  EXCHANGE PSEUDO OVP (P(G))  (T5) 10**   20
 N. OF SYMMETRY OPERATORS     2  POLE ORDER IN MONO ZONE                  4
 *******************************************************************************
 TYPE OF CALCULATION :  UNRESTRICTED OPEN SHELL
 KOHN-SHAM HAMILTONIAN

 (EXCHANGE)[CORRELATION] FUNCTIONAL:(PERDEW-BURKE-ERNZERHOF)[PERDEW-BURKE-ERNZERHOF]


 SPIN POLARIZED DFT SELECTED
 SPIN POLARIZATION - ALPHA-BETA =  1 FOR  10 CYCLES

 CAPPA:IS1  6;IS2  6;IS3  6; K PTS MONK NET 112; SYMMOPS:K SPACE   2;G SPACE   2

 *******************************************************************************
 MAX NUMBER OF SCF CYCLES     200  CONVERGENCE ON DELTAP        10**-21
 WEIGHT OF F(I) IN F(I+1)      40% CONVERGENCE ON ENERGY        10**-11
 SPIN POLARIZATION - ALPHA-BETA =  1 FOR  10 CYCLES
 SHRINK. FACT.(MONKH.)    6  6  6  NUMBER OF K POINTS IN THE IBZ    112
 SHRINKING FACTOR(GILAT NET)    6  NUMBER OF K POINTS(GILAT NET)    112
 *******************************************************************************
 *** K POINTS COORDINATES (OBLIQUE COORDINATES IN UNITS OF IS =  6)
   1-R(  0  0  0)   2-C(  1  0  0)   3-C(  2  0  0)   4-R(  3  0  0)
   5-C(  0  1  0)   6-C(  1  1  0)   7-C(  2  1  0)   8-C(  3  1  0)
   9-C(  4  1  0)  10-C(  5  1  0)  11-C(  0  2  0)  12-C(  1  2  0)
  13-C(  2  2  0)  14-C(  3  2  0)  15-C(  4  2  0)  16-C(  5  2  0)
  17-R(  0  3  0)  18-C(  1  3  0)  19-C(  2  3  0)  20-R(  3  3  0)
  21-C(  0  0  1)  22-C(  1  0  1)  23-C(  2  0  1)  24-C(  3  0  1)
  25-C(  4  0  1)  26-C(  5  0  1)  27-C(  0  1  1)  28-C(  1  1  1)
  29-C(  2  1  1)  30-C(  3  1  1)  31-C(  4  1  1)  32-C(  5  1  1)
  33-C(  0  2  1)  34-C(  1  2  1)  35-C(  2  2  1)  36-C(  3  2  1)
  37-C(  4  2  1)  38-C(  5  2  1)  39-C(  0  3  1)  40-C(  1  3  1)
  41-C(  2  3  1)  42-C(  3  3  1)  43-C(  4  3  1)  44-C(  5  3  1)
  45-C(  0  4  1)  46-C(  1  4  1)  47-C(  2  4  1)  48-C(  3  4  1)
  49-C(  4  4  1)  50-C(  5  4  1)  51-C(  0  5  1)  52-C(  1  5  1)
  53-C(  2  5  1)  54-C(  3  5  1)  55-C(  4  5  1)  56-C(  5  5  1)
  57-C(  0  0  2)  58-C(  1  0  2)  59-C(  2  0  2)  60-C(  3  0  2)
  61-C(  4  0  2)  62-C(  5  0  2)  63-C(  0  1  2)  64-C(  1  1  2)
  65-C(  2  1  2)  66-C(  3  1  2)  67-C(  4  1  2)  68-C(  5  1  2)
  69-C(  0  2  2)  70-C(  1  2  2)  71-C(  2  2  2)  72-C(  3  2  2)
  73-C(  4  2  2)  74-C(  5  2  2)  75-C(  0  3  2)  76-C(  1  3  2)
  77-C(  2  3  2)  78-C(  3  3  2)  79-C(  4  3  2)  80-C(  5  3  2)
  81-C(  0  4  2)  82-C(  1  4  2)  83-C(  2  4  2)  84-C(  3  4  2)
  85-C(  4  4  2)  86-C(  5  4  2)  87-C(  0  5  2)  88-C(  1  5  2)
  89-C(  2  5  2)  90-C(  3  5  2)  91-C(  4  5  2)  92-C(  5  5  2)
  93-R(  0  0  3)  94-C(  1  0  3)  95-C(  2  0  3)  96-R(  3  0  3)
  97-C(  0  1  3)  98-C(  1  1  3)  99-C(  2  1  3) 100-C(  3  1  3)
 101-C(  4  1  3) 102-C(  5  1  3) 103-C(  0  2  3) 104-C(  1  2  3)
 105-C(  2  2  3) 106-C(  3  2  3) 107-C(  4  2  3) 108-C(  5  2  3)
 109-R(  0  3  3) 110-C(  1  3  3) 111-C(  2  3  3) 112-R(  3  3  3)

 DIRECT LATTICE VECTORS COMPON. (A.U.)     RECIP. LATTICE VECTORS COMPON. (A.U.) 
        X            Y            Z              X            Y            Z
   10.1775644    0.5622774    0.0000000      0.6173565    0.0000000   -0.1691564
    0.0000000   10.7873830    0.0000000     -0.0321788    0.5824569   -0.0799956
    5.7378146    3.1930431   20.9408340      0.0000000    0.0000000    0.3000447

 DISK SPACE FOR EIGENVECTORS (FTN 10)    58406400 REALS

 SYMMETRY ADAPTION OF THE BLOCH FUNCTIONS ENABLED
 TTTTTTTTTTTTTTTTTTTTTTTTTTTTTT gordsh1     TELAPSE        0.29 TCPU        0.22

 MATRIX SIZE: P(G)  258134, F(G)  129549, P(G) IRR   66117, F(G) IRR   66117
 MAX G-VECTOR INDEX FOR 1- AND 2-ELECTRON INTEGRALS  69

 TTTTTTTTTTTTTTTTTTTTTTTTTTTTTT INPUT       TELAPSE        0.30 TCPU        0.22

 NEIGHBORS OF THE NON-EQUIVALENT ATOMS

 N = NUMBER OF NEIGHBORS AT DISTANCE R
    ATOM  N     R/ANG      R/AU   NEIGHBORS (ATOM LABELS AND CELL INDICES)
   1 CU   2     1.9218     3.6316   14 O    1 0 0   15 O    0 1 1
   1 CU   2     1.9377     3.6617   16 O    1 1 0   17 O    0 0 1
   1 CU   2     2.6495     5.0068    6 F    1 0 0    7 F    0 1 1
   1 CU   2     2.8530     5.3914   20 C    0 0 0   21 C    1 1 1
   1 CU   2     2.8641     5.4123   26 C    1 1 0   27 C    0 0 1
   1 CU   2     3.2767     6.1921   22 C    0 1 0   23 C    1 0 1

   2 F    1     1.3611     2.5721   18 C    0 0 0
   2 F    1     2.1964     4.1506    4 F    0 0 0
   2 F    1     2.1981     4.1538    6 F    0 0 0
   2 F    1     2.4038     4.5424   24 H    0 1 0
   2 F    1     2.4105     4.5552   20 C    0 0 0
   2 F    1     2.7649     5.2248   22 C    0 1 0

   4 F    1     1.3582     2.5667   18 C    0 0 0
   4 F    1     2.1964     4.1506    2 F    0 0 0
   4 F    1     2.1978     4.1533    6 F    0 0 0
   4 F    1     2.3767     4.4913   20 C    0 0 0
   4 F    1     2.9256     5.5286    7 F    0 0 1
   4 F    1     2.9402     5.5562   26 C    1 0 0

   6 F    1     1.3637     2.5770   18 C    0 0 0
   6 F    1     2.1978     4.1533    4 F    0 0 0
   6 F    1     2.1981     4.1538    2 F    0 0 0
   6 F    1     2.4002     4.5357   20 C    0 0 0
   6 F    1     2.6495     5.0068    1 CU  -1 0 0
   6 F    1     2.6648     5.0358   14 O    1 0 0

   8 F    1     1.3647     2.5790   28 C    0 0 0
   8 F    1     2.1962     4.1502   12 F    0 0 0
   8 F    1     2.2018     4.1608   10 F    0 0 0
   8 F    1     2.3549     4.4501   24 H   -1 0 0
   8 F    1     2.4089     4.5522   26 C    0 0 0
   8 F    1     2.4270     4.5863   25 H    0-1 0

  10 F    1     1.3643     2.5782   28 C    0 0 0
  10 F    1     2.2018     4.1608    8 F    0 0 0
  10 F    1     2.2020     4.1612   12 F    0 0 0
  10 F    1     2.3820     4.5013   26 C    0 0 0
  10 F    1     2.9116     5.5022    2 F    0 0 0
  10 F    1     2.9501     5.5748   16 O    0 0 0

  12 F    1     1.3564     2.5632   28 C    0 0 0
  12 F    1     2.1962     4.1502    8 F    0 0 0
  12 F    1     2.2020     4.1612   10 F    0 0 0
  12 F    1     2.3967     4.5291   26 C    0 0 0
  12 F    1     2.7025     5.1070   16 O    0 0 0
  12 F    1     2.7204     5.1409   24 H    0 0 0

  14 O    1     1.2736     2.4068   20 C   -1 0 0
  14 O    1     1.9218     3.6316    1 CU  -1 0 0
  14 O    1     2.3603     4.4603   18 C   -1 0 0
  14 O    1     2.3971     4.5299   22 C   -1 1 0
  14 O    1     2.6614     5.0293   17 O   -1 0 1
  14 O    1     2.6648     5.0358    6 F   -1 0 0

  16 O    1     1.2768     2.4127   26 C    0 0 0
  16 O    1     1.9377     3.6617    1 CU  -1-1 0
  16 O    1     2.3638     4.4669   28 C    0 0 0
  16 O    1     2.3991     4.5336   22 C   -1 0 0
  16 O    1     2.6614     5.0293   15 O   -1 0 1
  16 O    1     2.7025     5.1070   12 F    0 0 0

  18 C    1     1.3582     2.5667    4 F    0 0 0
  18 C    1     1.3611     2.5721    2 F    0 0 0
  18 C    1     1.3637     2.5770    6 F    0 0 0
  18 C    1     1.5397     2.9096   20 C    0 0 0
  18 C    1     2.3603     4.4603   14 O    1 0 0
  18 C    1     2.5162     4.7549   22 C    0 1 0

  20 C    1     1.2736     2.4068   14 O    1 0 0
  20 C    1     1.3921     2.6306   22 C    0 1 0
  20 C    1     1.5397     2.9096   18 C    0 0 0
  20 C    1     2.1447     4.0529   24 H    0 1 0
  20 C    1     2.3767     4.4913    4 F    0 0 0
  20 C    1     2.4002     4.5357    6 F    0 0 0

  22 C    1     1.0842     2.0489   24 H    0 0 0
  22 C    1     1.3910     2.6286   26 C    1 0 0
  22 C    1     1.3921     2.6306   20 C    0-1 0
  22 C    1     2.3971     4.5299   14 O    1-1 0
  22 C    1     2.3991     4.5336   16 O    1 0 0
  22 C    1     2.5157     4.7541   28 C    1 0 0

  24 H    1     1.0842     2.0489   22 C    0 0 0
  24 H    1     2.1447     4.0529   20 C    0-1 0
  24 H    1     2.1461     4.0556   26 C    1 0 0
  24 H    1     2.3549     4.4501    8 F    1 0 0
  24 H    1     2.4038     4.5424    2 F    0-1 0
  24 H    1     2.4270     4.5863    9 F    0-1 0

  26 C    1     1.2768     2.4127   16 O    0 0 0
  26 C    1     1.3910     2.6286   22 C   -1 0 0
  26 C    1     1.5404     2.9109   28 C    0 0 0
  26 C    1     2.1461     4.0556   24 H   -1 0 0
  26 C    1     2.3820     4.5013   10 F    0 0 0
  26 C    1     2.3967     4.5291   12 F    0 0 0

  28 C    1     1.3564     2.5632   12 F    0 0 0
  28 C    1     1.3643     2.5782   10 F    0 0 0
  28 C    1     1.3647     2.5790    8 F    0 0 0
  28 C    1     1.5404     2.9109   26 C    0 0 0
  28 C    1     2.3638     4.4669   16 O    0 0 0
  28 C    1     2.5157     4.7541   22 C   -1 0 0


 SYMMETRY ALLOWED INTERNAL DEGREE(S) OF FREEDOM:  42
 TTTTTTTTTTTTTTTTTTTTTTTTTTTTTT SYMM        TELAPSE        0.32 TCPU        0.24
 TTTTTTTTTTTTTTTTTTTTTTTTTTTTTT INT_SCREEN  TELAPSE        0.32 TCPU        0.25

 DFT PARAMETERS

     ATOM       ELECTRONS   NET CHARGE   R(ANGSTROM)
   1  29  CU     29.0000      0.0000     1.28000000
   2   9  F       9.0000      0.0000     0.72000000
  14   8  O       8.0000      0.0000     0.74000000
  18   6  C       6.0000      0.0000     0.77000000
  24   1  H       1.0000      0.0000     1.11000000

 SIZE OF GRID=     469540
 TTTTTTTTTTTTTTTTTTTTTTTTTTTTTT MAKE_GRID2  TELAPSE        0.97 TCPU        0.89
 BECKE WEIGHT FUNCTION
 RADSAFE =     2.00
 TOLERANCES - DENSITY:10**- 6; POTENTIAL:10**- 9; GRID WGT:10**-14

 RADIAL INTEGRATION  - INTERVALS (POINTS,UPPER LIMIT):            1( 75,  4.0*R)

 ANGULAR INTEGRATION - INTERVALS (ACCURACY LEVEL [N. POINTS] UPPER LIMIT):
  1(  4[  86]   0.2)  2(  8[ 194]   0.5)  3( 12[ 350]   0.9)  4( 16[ 974]   3.5)
  5( 12[ 350]9999.0)
 TTTTTTTTTTTTTTTTTTTTTTTTTTTTTT INT_CALC    TELAPSE        1.00 TCPU        0.92
 EEEEEEEEEE INT_CALC TERMINATION  DATE 15 09 2022 TIME 20:34:25.9

 *******************************************************************************
 SHRINK 6 Cu (II) (AcAc)2(F3)4, H,C,O,F Cu are POB-TZVP and PBE-D                
 CRYSTAL - SCF - TYPE OF CALCULATION :  UNRESTRICTED OPEN SHELL
 *******************************************************************************

 CAPPA:IS1  6;IS2  6;IS3  6; K PTS MONK NET 112; SYMMOPS:K SPACE   2;G SPACE   2

 TTTTTTTTTTTTTTTTTTTTTTTTTTTTTT SDIK        TELAPSE        2.66 TCPU        2.58

 AAAAAAAAAAAAAAAAAAAAAAAAAAAAAAAAAAAAAAAAAAAAAAAAAAAAAAAAAAAAAAAAAAAAAAAAAAAAAAA
         ATOMIC WAVEFUNCTION(S)


 NUCLEAR CHARGE 29.0  SYMMETRY SPECIES            S    P    D
 N. ELECTRONS   29.0  NUMBER OF PRIMITIVE GTOS   17   11    6
                      NUMBER OF CONTRACTED GTOS   6    4    3
                      NUMBER OF CLOSED SHELLS     3    2    1
                      OPEN SHELL OCCUPATION       1    0    0

  ZNUC  SCFIT    TOTAL HF ENERGY   KINETIC ENERGY   VIRIAL THEOREM ACCURACY
  29.0    22    -1.638707175E+03  1.639424945E+03 -1.999562182E+00  3.7E-06

 NUCLEAR CHARGE  9.0  SYMMETRY SPECIES            S    P
 N. ELECTRONS    9.0  NUMBER OF PRIMITIVE GTOS   10    6
                      NUMBER OF CONTRACTED GTOS   4    3
                      NUMBER OF CLOSED SHELLS     2    0
                      OPEN SHELL OCCUPATION       0    5

  ZNUC  SCFIT    TOTAL HF ENERGY   KINETIC ENERGY   VIRIAL THEOREM ACCURACY
   9.0    21    -9.940007884E+01  9.950730009E+01 -1.998922479E+00  8.5E-07

 NUCLEAR CHARGE  8.0  SYMMETRY SPECIES            S    P
 N. ELECTRONS    8.0  NUMBER OF PRIMITIVE GTOS   10    6
                      NUMBER OF CONTRACTED GTOS   4    3
                      NUMBER OF CLOSED SHELLS     2    0
                      OPEN SHELL OCCUPATION       0    4

  ZNUC  SCFIT    TOTAL HF ENERGY   KINETIC ENERGY   VIRIAL THEOREM ACCURACY
   8.0    21    -7.480300557E+01  7.484351841E+01 -1.999458699E+00  1.2E-06

 NUCLEAR CHARGE  6.0  SYMMETRY SPECIES            S    P
 N. ELECTRONS    6.0  NUMBER OF PRIMITIVE GTOS   10    6
                      NUMBER OF CONTRACTED GTOS   4    3
                      NUMBER OF CLOSED SHELLS     2    0
                      OPEN SHELL OCCUPATION       0    2

  ZNUC  SCFIT    TOTAL HF ENERGY   KINETIC ENERGY   VIRIAL THEOREM ACCURACY
   6.0    20    -3.766702350E+01  3.783133671E+01 -1.995656691E+00  4.0E-06

 NUCLEAR CHARGE  1.0  SYMMETRY SPECIES            S
 N. ELECTRONS    1.0  NUMBER OF PRIMITIVE GTOS    5
                      NUMBER OF CONTRACTED GTOS   3
                      NUMBER OF CLOSED SHELLS     0
                      OPEN SHELL OCCUPATION       1

  ZNUC  SCFIT    TOTAL HF ENERGY   KINETIC ENERGY   VIRIAL THEOREM ACCURACY
   1.0     1    -4.972863497E-01  5.223199932E-01 -1.952072209E+00  6.6E-16

 AAAAAAAAAAAAAAAAAAAAAAAAAAAAAAAAAAAAAAAAAAAAAAAAAAAAAAAAAAAAAAAAAAAAAAAAAAAAAAA

 CHARGE NORMALIZATION FACTOR   1.00000000
 TOTAL ATOMIC CHARGES:
  29.0000000   9.0000000   9.0000000   9.0000000   9.0000000   9.0000000
   9.0000000   9.0000000   9.0000000   9.0000000   9.0000000   9.0000000
   9.0000000   8.0000000   8.0000000   8.0000000   8.0000000   6.0000000
   6.0000000   6.0000000   6.0000000   6.0000000   6.0000000   1.0000000
   1.0000000   6.0000000   6.0000000   6.0000000   6.0000000
 SUMMED SPIN DENSITY           0.00000000
 TOTAL ATOMIC SPINS  :
   0.0000000   0.0000000   0.0000000   0.0000000   0.0000000   0.0000000
   0.0000000   0.0000000   0.0000000   0.0000000   0.0000000   0.0000000
   0.0000000   0.0000000   0.0000000   0.0000000   0.0000000   0.0000000
   0.0000000   0.0000000   0.0000000   0.0000000   0.0000000   0.0000000
   0.0000000   0.0000000   0.0000000   0.0000000   0.0000000
 TTTTTTTTTTTTTTTTTTTTTTTTTTTTTT MOQGAD      TELAPSE        2.68 TCPU        2.60
 TTTTTTTTTTTTTTTTTTTTTTTTTTTTTT SHELLXN     TELAPSE        7.34 TCPU        7.26
 TTTTTTTTTTTTTTTTTTTTTTTTTTTTTT MONMO3      TELAPSE        7.60 TCPU        7.52
 NUMERICALLY INTEGRATED DENSITY    115.5000049989    115.5000049989
 TTTTTTTTTTTTTTTTTTTTTTTTTTTTTT NUMDFT      TELAPSE        9.52 TCPU        9.44
 CYC   0 ETOT(AU) -3.523994782334E+03 DETOT -3.52E+03 tst  0.00E+00 PX  1.00E+00
 TTTTTTTTTTTTTTTTTTTTTTTTTTTTTT DIIS        TELAPSE        9.63 TCPU        9.55
 TTTTTTTTTTTTTTTTTTTTTTTTTTTTTT FDIK        TELAPSE       45.27 TCPU       45.19
 SPIN LOCKING: NO ENERGY GAP COMPUTED
 TTTTTTTTTTTTTTTTTTTTTTTTTTTTTT PDIG        TELAPSE       45.95 TCPU       45.87
 CHARGE NORMALIZATION FACTOR   1.00000000
 TOTAL ATOMIC CHARGES:
  18.6549352   9.4432312   9.4432312   9.4796777   9.4796777   9.4771846
   9.4771846   9.4338349   9.4338349   9.4721004   9.4721004   9.4446637
   9.4446637   9.1756841   9.1756841   9.1808095   9.1808095   4.8971971
   4.8971971   6.6716525   6.6716525   7.0953741   7.0953741   0.8912753
   0.8912753   6.6416682   6.6416682   4.8681790   4.8681790
 SUMMED SPIN DENSITY           1.00000000
 TOTAL ATOMIC SPINS  :
   0.3501666   0.0043011   0.0043011   0.0137447   0.0137447   0.0411931
   0.0411931   0.0093892   0.0093892   0.0038078   0.0038078   0.0053218
   0.0053218   0.0162670   0.0162670   0.0143518   0.0143518   0.0612803
   0.0612803   0.0516227   0.0516227   0.0128182   0.0128182   0.0330287
   0.0330287   0.0313003   0.0313003   0.0264901   0.0264901
 TTTTTTTTTTTTTTTTTTTTTTTTTTTTTT MOQGAD      TELAPSE       45.96 TCPU       45.88
 TTTTTTTTTTTTTTTTTTTTTTTTTTTTTT SHELLXN     TELAPSE       51.47 TCPU       51.39
 TTTTTTTTTTTTTTTTTTTTTTTTTTTTTT MONMO3      TELAPSE       51.73 TCPU       51.65
 NUMERICALLY INTEGRATED DENSITY    116.0000099823    115.0000097662
 TTTTTTTTTTTTTTTTTTTTTTTTTTTTTT NUMDFT      TELAPSE       53.63 TCPU       53.55
 CYC   1 ETOT(AU) -3.485515740511E+03 DETOT  3.85E+01 tst  0.00E+00 PX  1.00E+00
 TTTTTTTTTTTTTTTTTTTTTTTTTTTTTT DIIS        TELAPSE       53.74 TCPU       53.66
 DIIS TEST: 0.17812E+03 AT SCF   CYCLE   1 - MIX   40 %
 TTTTTTTTTTTTTTTTTTTTTTTTTTTTTT FDIK        TELAPSE       62.68 TCPU       62.59
 SPIN LOCKING: NO ENERGY GAP COMPUTED
 TTTTTTTTTTTTTTTTTTTTTTTTTTTTTT PDIG        TELAPSE       63.36 TCPU       63.27
 CHARGE NORMALIZATION FACTOR   1.00000000
 TOTAL ATOMIC CHARGES:
  43.9769884   8.7920724   8.7920724   9.3015032   9.3015032  10.5354406
  10.5354406   5.3050842   5.3050842   5.7780219   5.7780219   6.2603695
   6.2603695  11.8629094  11.8629094  10.7590076  10.7590076   5.8419343
   5.8419343   5.8884230   5.8884230   3.6267849   3.6267849   0.1996178
   0.1996178   4.3598332   4.3598332   5.0005037   5.0005037
 SUMMED SPIN DENSITY           1.00000000
 TOTAL ATOMIC SPINS  :
   0.0422999   0.0008307   0.0008307  -0.0004663  -0.0004663   0.0037519
   0.0037519   0.0694928   0.0694928   0.1136459   0.1136459   0.2247767
   0.2247767   0.0099428   0.0099428   0.0046357   0.0046357   0.0038874
   0.0038874   0.0067472   0.0067472   0.0157665   0.0157665   0.0139584
   0.0139584   0.0048413   0.0048413   0.0070389   0.0070389
 TTTTTTTTTTTTTTTTTTTTTTTTTTTTTT MOQGAD      TELAPSE       63.37 TCPU       63.28
 TTTTTTTTTTTTTTTTTTTTTTTTTTTTTT SHELLXN     TELAPSE       68.88 TCPU       68.79
 TTTTTTTTTTTTTTTTTTTTTTTTTTTTTT MONMO3      TELAPSE       69.14 TCPU       69.05
 NUMERICALLY INTEGRATED DENSITY    116.0000150234    115.0000140160
 TTTTTTTTTTTTTTTTTTTTTTTTTTTTTT NUMDFT      TELAPSE       71.04 TCPU       70.95
 CYC   2 ETOT(AU) -3.259143757124E+03 DETOT  2.26E+02 tst  8.91E+01 PX  1.92E+01
 TTTTTTTTTTTTTTTTTTTTTTTTTTTTTT DIIS        TELAPSE       71.15 TCPU       71.06
 DIIS TEST: 0.19490E+04 AT SCF   CYCLE   2 - DIIS ACTIVE - HISTORY:     2 CYCLES
 TTTTTTTTTTTTTTTTTTTTTTTTTTTTTT FDIK        TELAPSE       82.21 TCPU       82.12
 SPIN LOCKING: NO ENERGY GAP COMPUTED
 TTTTTTTTTTTTTTTTTTTTTTTTTTTTTT PDIG        TELAPSE       82.90 TCPU       82.80
 CHARGE NORMALIZATION FACTOR   1.00000000
 TOTAL ATOMIC CHARGES:
  43.3783678   9.3103213   9.3103213   8.3996657   8.3996657   9.1379300
   9.1379300   9.9305168   9.9305168   9.6810642   9.6810642   9.5961132
   9.5961132   5.5859805   5.5859805   7.4069075   7.4069075   5.0613980
   5.0613980   3.2300048   3.2300048   3.4140378   3.4140378   1.3069350
   1.3069350   4.1457105   4.1457105   7.6042308   7.6042308
 SUMMED SPIN DENSITY           1.00000000
 TOTAL ATOMIC SPINS  :
   0.0400775   0.0038634   0.0038634   0.0628703   0.0628703   0.0150232
   0.0150232   0.0121199   0.0121199   0.0322026   0.0322026   0.0163095
   0.0163095   0.0629127   0.0629127   0.0591623   0.0591623   0.0298833
   0.0298833   0.0152930   0.0152930   0.0011876   0.0011876   0.0116424
   0.0116424   0.0110660   0.0110660   0.1464250   0.1464250
 TTTTTTTTTTTTTTTTTTTTTTTTTTTTTT MOQGAD      TELAPSE       82.90 TCPU       82.81
 TTTTTTTTTTTTTTTTTTTTTTTTTTTTTT SHELLXN     TELAPSE       88.42 TCPU       88.33
 TTTTTTTTTTTTTTTTTTTTTTTTTTTTTT MONMO3      TELAPSE       88.68 TCPU       88.59
 NUMERICALLY INTEGRATED DENSITY    115.9999948338    114.9999940877
 TTTTTTTTTTTTTTTTTTTTTTTTTTTTTT NUMDFT      TELAPSE       90.58 TCPU       90.49
 CYC   3 ETOT(AU) -3.397604463693E+03 DETOT -1.38E+02 tst  8.71E+00 PX  9.52E+00
 TTTTTTTTTTTTTTTTTTTTTTTTTTTTTT DIIS        TELAPSE       90.68 TCPU       90.60
 DIIS TEST: 0.70013E+03 AT SCF   CYCLE   3 - DIIS ACTIVE - HISTORY:     3 CYCLES
 TTTTTTTTTTTTTTTTTTTTTTTTTTTTTT FDIK        TELAPSE      100.38 TCPU      100.30
 SPIN LOCKING: NO ENERGY GAP COMPUTED
 TTTTTTTTTTTTTTTTTTTTTTTTTTTTTT PDIG        TELAPSE      101.07 TCPU      100.98
 CHARGE NORMALIZATION FACTOR   1.00000000
 TOTAL ATOMIC CHARGES:
  30.1824165   9.0595340   9.0595340   9.3182436   9.3182436   9.2627765
   9.2627765   9.1373917   9.1373917   9.1803028   9.1803028   9.2620848
   9.2620848   9.1489852   9.1489852   8.1577752   8.1577752   5.5710286
   5.5710286   5.9494047   5.9494047   5.6861439   5.6861439   0.8493426
   0.8493426   5.0357881   5.0357881   4.7899901   4.7899901
 SUMMED SPIN DENSITY           1.00000000
 TOTAL ATOMIC SPINS  :
   0.0834110  -0.0010163  -0.0010163  -0.0000264  -0.0000264   0.0019890
   0.0019890   0.0877502   0.0877502   0.0832936   0.0832936   0.0505914
   0.0505914  -0.0015266  -0.0015266   0.0624419   0.0624419   0.0068905
   0.0068905   0.0049073   0.0049073   0.0098671   0.0098671   0.0046016
   0.0046016   0.0974368   0.0974368   0.0510944   0.0510944
 TTTTTTTTTTTTTTTTTTTTTTTTTTTTTT MOQGAD      TELAPSE      101.08 TCPU      100.99
 TTTTTTTTTTTTTTTTTTTTTTTTTTTTTT SHELLXN     TELAPSE      106.58 TCPU      106.49
 TTTTTTTTTTTTTTTTTTTTTTTTTTTTTT MONMO3      TELAPSE      106.84 TCPU      106.75
 NUMERICALLY INTEGRATED DENSITY    116.0000086305    115.0000089786
 TTTTTTTTTTTTTTTTTTTTTTTTTTTTTT NUMDFT      TELAPSE      108.72 TCPU      108.63
 CYC   4 ETOT(AU) -3.508485790502E+03 DETOT -1.11E+02 tst  5.51E+00 PX  9.50E+00
 TTTTTTTTTTTTTTTTTTTTTTTTTTTTTT DIIS        TELAPSE      108.83 TCPU      108.74
 DIIS TEST: 0.14291E+03 AT SCF   CYCLE   4 - DIIS ACTIVE - HISTORY:     4 CYCLES
 TTTTTTTTTTTTTTTTTTTTTTTTTTTTTT FDIK        TELAPSE      119.35 TCPU      119.26
 SPIN LOCKING: NO ENERGY GAP COMPUTED
 TTTTTTTTTTTTTTTTTTTTTTTTTTTTTT PDIG        TELAPSE      120.04 TCPU      119.95
 CHARGE NORMALIZATION FACTOR   1.00000000
 TOTAL ATOMIC CHARGES:
  29.3941875   9.3824940   9.3824940   9.2538157   9.2538157   9.4463478
   9.4463478   9.2203852   9.2203852   9.2003875   9.2003875   9.1697377
   9.1697377   7.8044134   7.8044134   9.2760655   9.2760655   4.9544879
   4.9544879   5.0358162   5.0358162   5.4679137   5.4679137   0.8769877
   0.8769877   6.2568291   6.2568291   5.4572248   5.4572248
 SUMMED SPIN DENSITY           1.00000000
 TOTAL ATOMIC SPINS  :
   0.0639169   0.0071895   0.0071895   0.0149277   0.0149277   0.0071047
   0.0071047   0.0012661   0.0012661   0.0026867   0.0026867   0.0015747
   0.0015747   0.2854066   0.2854066   0.0065375   0.0065375   0.0439045
   0.0439045   0.0375298   0.0375298   0.0417584   0.0417584   0.0086396
   0.0086396   0.0073315   0.0073315   0.0021843   0.0021843
 TTTTTTTTTTTTTTTTTTTTTTTTTTTTTT MOQGAD      TELAPSE      120.05 TCPU      119.96
 TTTTTTTTTTTTTTTTTTTTTTTTTTTTTT SHELLXN     TELAPSE      125.56 TCPU      125.47
 TTTTTTTTTTTTTTTTTTTTTTTTTTTTTT MONMO3      TELAPSE      125.82 TCPU      125.73
 NUMERICALLY INTEGRATED DENSITY    116.0000062897    115.0000051009
 TTTTTTTTTTTTTTTTTTTTTTTTTTTTTT NUMDFT      TELAPSE      127.72 TCPU      127.63
 CYC   5 ETOT(AU) -3.515721630871E+03 DETOT -7.24E+00 tst  1.39E-01 PX  7.00E-01
 TTTTTTTTTTTTTTTTTTTTTTTTTTTTTT DIIS        TELAPSE      127.83 TCPU      127.74
 DIIS TEST: 0.56488E+02 AT SCF   CYCLE   5 - DIIS ACTIVE - HISTORY:     5 CYCLES
 TTTTTTTTTTTTTTTTTTTTTTTTTTTTTT FDIK        TELAPSE      137.47 TCPU      137.38
 SPIN LOCKING: NO ENERGY GAP COMPUTED
 TTTTTTTTTTTTTTTTTTTTTTTTTTTTTT PDIG        TELAPSE      138.15 TCPU      138.06
 CHARGE NORMALIZATION FACTOR   1.00000000
 TOTAL ATOMIC CHARGES:
  29.2121916   9.1123473   9.1123473   9.2842776   9.2842776   9.3154780
   9.3154780   9.3721072   9.3721072   9.3655789   9.3655789   9.3786353
   9.3786353   9.4162362   9.4162362   7.0614897   7.0614897   5.4115472
   5.4115472   6.5206532   6.5206532   5.7728583   5.7728583   0.8283672
   0.8283672   5.0959155   5.0959155   4.9584124   4.9584124
 SUMMED SPIN DENSITY           1.00000000
 TOTAL ATOMIC SPINS  :
   0.0470268  -0.0008003  -0.0008003   0.0008594   0.0008594   0.0006501
   0.0006501   0.0059840   0.0059840   0.0049390   0.0049390   0.0029351
   0.0029351   0.0181767   0.0181767   0.3638669   0.3638669   0.0062488
   0.0062488  -0.0010483  -0.0010483   0.0268412   0.0268412   0.0052716
   0.0052716   0.0147459   0.0147459   0.0278164   0.0278164
 TTTTTTTTTTTTTTTTTTTTTTTTTTTTTT MOQGAD      TELAPSE      138.16 TCPU      138.07
 TTTTTTTTTTTTTTTTTTTTTTTTTTTTTT SHELLXN     TELAPSE      143.67 TCPU      143.58
 TTTTTTTTTTTTTTTTTTTTTTTTTTTTTT MONMO3      TELAPSE      143.93 TCPU      143.84
 NUMERICALLY INTEGRATED DENSITY    116.0000076897    115.0000062406
 TTTTTTTTTTTTTTTTTTTTTTTTTTTTTT NUMDFT      TELAPSE      145.81 TCPU      145.72
 CYC   6 ETOT(AU) -3.514451017487E+03 DETOT  1.27E+00 tst  1.40E+00 PX  3.37E-01
 TTTTTTTTTTTTTTTTTTTTTTTTTTTTTT DIIS        TELAPSE      145.92 TCPU      145.83
 DIIS TEST: 0.73315E+02 AT SCF   CYCLE   6 - DIIS ACTIVE - HISTORY:     6 CYCLES
 TTTTTTTTTTTTTTTTTTTTTTTTTTTTTT FDIK        TELAPSE      155.75 TCPU      155.66
 SPIN LOCKING: NO ENERGY GAP COMPUTED
 TTTTTTTTTTTTTTTTTTTTTTTTTTTTTT PDIG        TELAPSE      156.43 TCPU      156.34
 CHARGE NORMALIZATION FACTOR   1.00000000
 TOTAL ATOMIC CHARGES:
  28.4044126   9.2201858   9.2201858   9.3274073   9.3274073   9.2309931
   9.2309931   9.2866768   9.2866768   9.3010286   9.3010286   9.3492540
   9.3492540   8.6180625   8.6180625   9.0934754   9.0934754   5.3171020
   5.3171020   5.4561724   5.4561724   6.1908507   6.1908507   0.8253310
   0.8253310   5.1210710   5.1210710   4.9601832   4.9601832
 SUMMED SPIN DENSITY           1.00000000
 TOTAL ATOMIC SPINS  :
   0.0059436   0.0030074   0.0030074   0.0023469   0.0023469  -0.0008687
  -0.0008687   0.0104962   0.0104962   0.0053864   0.0053864   0.0045404
   0.0045404   0.1196680   0.1196680   0.0409610   0.0409610   0.0046524
   0.0046524   0.0176719   0.0176719   0.2448162   0.2448162   0.0025032
   0.0025032   0.0363302   0.0363302   0.0055167   0.0055167
 TTTTTTTTTTTTTTTTTTTTTTTTTTTTTT MOQGAD      TELAPSE      156.44 TCPU      156.35
 TTTTTTTTTTTTTTTTTTTTTTTTTTTTTT SHELLXN     TELAPSE      161.95 TCPU      161.86
 TTTTTTTTTTTTTTTTTTTTTTTTTTTTTT MONMO3      TELAPSE      162.21 TCPU      162.12
 NUMERICALLY INTEGRATED DENSITY    116.0000089814    115.0000081654
 TTTTTTTTTTTTTTTTTTTTTTTTTTTTTT NUMDFT      TELAPSE      164.07 TCPU      163.98
 CYC   7 ETOT(AU) -3.518641932442E+03 DETOT -4.19E+00 tst  1.21E-01 PX  1.20E+00
 TTTTTTTTTTTTTTTTTTTTTTTTTTTTTT DIIS        TELAPSE      164.19 TCPU      164.10
 DIIS TEST: 0.25871E+02 AT SCF   CYCLE   7 - DIIS ACTIVE - HISTORY:     7 CYCLES
 TTTTTTTTTTTTTTTTTTTTTTTTTTTTTT FDIK        TELAPSE      173.72 TCPU      173.63
 SPIN LOCKING: NO ENERGY GAP COMPUTED
 TTTTTTTTTTTTTTTTTTTTTTTTTTTTTT PDIG        TELAPSE      174.40 TCPU      174.31
 CHARGE NORMALIZATION FACTOR   1.00000000
 TOTAL ATOMIC CHARGES:
  28.2968526   9.2991951   9.2991951   9.2781927   9.2781927   9.4055630
   9.4055630   9.2500987   9.2500987   9.2463255   9.2463255   9.2241806
   9.2241806   8.5813365   8.5813365   8.2328207   8.2328207   5.0850482
   5.0850482   5.7463353   5.7463353   5.9614427   5.9614427   0.8398512
   0.8398512   6.0823401   6.0823401   5.1188434   5.1188434
 SUMMED SPIN DENSITY           1.00000000
 TOTAL ATOMIC SPINS  :
   0.0494167   0.0027995   0.0027995   0.0006850   0.0006850  -0.0000491
  -0.0000491   0.0102690   0.0102690   0.0050826   0.0050826   0.0047145
   0.0047145   0.1203244   0.1203244   0.2140068   0.2140068   0.0123512
   0.0123512  -0.0159975  -0.0159975   0.1127397   0.1127397  -0.0071562
  -0.0071562  -0.0067489  -0.0067489   0.0222704   0.0222704
 TTTTTTTTTTTTTTTTTTTTTTTTTTTTTT MOQGAD      TELAPSE      174.41 TCPU      174.32
 TTTTTTTTTTTTTTTTTTTTTTTTTTTTTT SHELLXN     TELAPSE      179.92 TCPU      179.83
 TTTTTTTTTTTTTTTTTTTTTTTTTTTTTT MONMO3      TELAPSE      180.18 TCPU      180.09
 NUMERICALLY INTEGRATED DENSITY    116.0000101216    115.0000096019
 TTTTTTTTTTTTTTTTTTTTTTTTTTTTTT NUMDFT      TELAPSE      182.04 TCPU      181.95
 CYC   8 ETOT(AU) -3.519492342343E+03 DETOT -8.50E-01 tst  7.96E-03 PX  1.70E-01
 TTTTTTTTTTTTTTTTTTTTTTTTTTTTTT DIIS        TELAPSE      182.15 TCPU      182.06
 DIIS TEST: 0.13638E+02 AT SCF   CYCLE   8 - DIIS ACTIVE - HISTORY:     8 CYCLES
 TTTTTTTTTTTTTTTTTTTTTTTTTTTTTT FDIK        TELAPSE      192.05 TCPU      191.96
 SPIN LOCKING: NO ENERGY GAP COMPUTED
 TTTTTTTTTTTTTTTTTTTTTTTTTTTTTT PDIG        TELAPSE      192.74 TCPU      192.64
 CHARGE NORMALIZATION FACTOR   1.00000000
 TOTAL ATOMIC CHARGES:
  28.1115937   9.2882262   9.2882262   9.3038166   9.3038166   9.3211555
   9.3211555   9.3221979   9.3221979   9.3124378   9.3124378   9.3206685
   9.3206685   8.6955817   8.6955817   8.9521986   8.9521986   5.1674151
   5.1674151   5.6532216   5.6532216   5.6572279   5.6572279   0.8943341
   0.8943341   5.4738578   5.4738578   5.0818641   5.0818641
 SUMMED SPIN DENSITY           1.00000000
 TOTAL ATOMIC SPINS  :
   0.0191543   0.0032011   0.0032011   0.0029808   0.0029808  -0.0004597
  -0.0004597   0.0013194   0.0013194   0.0012937   0.0012937   0.0016353
   0.0016353   0.1064309   0.1064309   0.0752515   0.0752515   0.0023279
   0.0023279   0.0117469   0.0117469   0.2496849   0.2496849  -0.0086858
  -0.0086858   0.0379657   0.0379657   0.0057304   0.0057304
 TTTTTTTTTTTTTTTTTTTTTTTTTTTTTT MOQGAD      TELAPSE      192.74 TCPU      192.65
 TTTTTTTTTTTTTTTTTTTTTTTTTTTTTT SHELLXN     TELAPSE      198.25 TCPU      198.16
 TTTTTTTTTTTTTTTTTTTTTTTTTTTTTT MONMO3      TELAPSE      198.51 TCPU      198.42
 NUMERICALLY INTEGRATED DENSITY    116.0000083237    115.0000074828
 TTTTTTTTTTTTTTTTTTTTTTTTTTTTTT NUMDFT      TELAPSE      200.40 TCPU      200.31
 CYC   9 ETOT(AU) -3.519805144797E+03 DETOT -3.13E-01 tst  2.95E-02 PX  1.60E-01
 TTTTTTTTTTTTTTTTTTTTTTTTTTTTTT DIIS        TELAPSE      200.52 TCPU      200.42
 DIIS TEST: 0.79245E+01 AT SCF   CYCLE   9 - DIIS ACTIVE - HISTORY:     9 CYCLES
 TTTTTTTTTTTTTTTTTTTTTTTTTTTTTT FDIK        TELAPSE      209.25 TCPU      209.16
 SPIN LOCKING: NO ENERGY GAP COMPUTED
 TTTTTTTTTTTTTTTTTTTTTTTTTTTTTT PDIG        TELAPSE      209.93 TCPU      209.84
 CHARGE NORMALIZATION FACTOR   1.00000000
 TOTAL ATOMIC CHARGES:
  28.0458557   9.2772386   9.2772386   9.3173680   9.3173680   9.2911133
   9.2911133   9.2635185   9.2635185   9.2739603   9.2739603   9.2982290
   9.2982290   8.3487483   8.3487483   8.6488616   8.6488616   5.1397659
   5.1397659   5.6430639   5.6430639   6.5218553   6.5218553   0.8002879
   0.8002879   5.5574153   5.5574153   5.0956464   5.0956464
 SUMMED SPIN DENSITY           1.00000000
 TOTAL ATOMIC SPINS  :
   0.1587605   0.0055075   0.0055075   0.0024635   0.0024635   0.0009991
   0.0009991   0.0054118   0.0054118   0.0021074   0.0021074   0.0010561
   0.0010561   0.2011835   0.2011835   0.1425921   0.1425921   0.0211220
   0.0211220  -0.0291176  -0.0291176   0.0841765   0.0841765  -0.0122750
  -0.0122750  -0.0236671  -0.0236671   0.0190601   0.0190601
 TTTTTTTTTTTTTTTTTTTTTTTTTTTTTT MOQGAD      TELAPSE      209.94 TCPU      209.85
 TTTTTTTTTTTTTTTTTTTTTTTTTTTTTT SHELLXN     TELAPSE      215.45 TCPU      215.36
 TTTTTTTTTTTTTTTTTTTTTTTTTTTTTT MONMO3      TELAPSE      215.71 TCPU      215.62
 NUMERICALLY INTEGRATED DENSITY    116.0000097438    115.0000092329
 TTTTTTTTTTTTTTTTTTTTTTTTTTTTTT NUMDFT      TELAPSE      217.58 TCPU      217.49
 CYC  10 ETOT(AU) -3.519948444902E+03 DETOT -1.43E-01 tst  7.45E-03 PX  1.21E-01
 TTTTTTTTTTTTTTTTTTTTTTTTTTTTTT DIIS        TELAPSE      217.69 TCPU      217.60
 DIIS TEST: 0.73567E+01 AT SCF   CYCLE  10 - DIIS ACTIVE - HISTORY:    10 CYCLES
 TTTTTTTTTTTTTTTTTTTTTTTTTTTTTT FDIK        TELAPSE      226.76 TCPU      226.67

    ALPHA      ELECTRONS
 INSULATING STATE
 TOP OF VALENCE BANDS -    BAND    116; K   93; EIG -2.1002220E-01 AU
 TOP OF VALENCE BANDS -    BAND    116; K    1; EIG -2.1041613E-01 AU
 BOTTOM OF VIRTUAL BANDS - BAND    117; K  112; EIG -1.1682937E-01 AU
 INDIRECT ENERGY BAND GAP:   2.5359 eV
 BOTTOM OF VIRTUAL BANDS - BAND    117; K    1; EIG -1.1052390E-01 AU

    BETA       ELECTRONS
 INSULATING STATE
 TOP OF VALENCE BANDS -    BAND    115; K   96; EIG -2.1850227E-01 AU
 TOP OF VALENCE BANDS -    BAND    115; K    1; EIG -2.2351298E-01 AU
 BOTTOM OF VIRTUAL BANDS - BAND    116; K   96; EIG -1.9776801E-01 AU
 DIRECT ENERGY BAND GAP:   0.5642 eV
 BOTTOM OF VIRTUAL BANDS - BAND    116; K    1; EIG -1.9753762E-01 AU
 TTTTTTTTTTTTTTTTTTTTTTTTTTTTTT PDIG        TELAPSE      227.45 TCPU      227.36
 CHARGE NORMALIZATION FACTOR   1.00000000
 TOTAL ATOMIC CHARGES:
  27.7896599   9.2971342   9.2971342   9.2991538   9.2991538   9.3245746
   9.3245746   9.2962808   9.2962808   9.2941761   9.2941761   9.2894690
   9.2894690   8.7006864   8.7006864   8.5785144   8.5785144   5.1436437
   5.1436437   5.5635893   5.5635893   6.1546236   6.1546236   0.8612040
   0.8612040   5.7121049   5.7121049   5.0900153   5.0900153
 SUMMED SPIN DENSITY           1.00000000
 TOTAL ATOMIC SPINS  :
   0.3157249   0.0033070   0.0033070   0.0014399   0.0014399   0.0001227
   0.0001227   0.0045749   0.0045749   0.0018510   0.0018510   0.0011036
   0.0011036   0.1264380   0.1264380   0.1592942   0.1592942   0.0169368
   0.0169368  -0.0265204  -0.0265204   0.0604521   0.0604521  -0.0091829
  -0.0091829  -0.0185868  -0.0185868   0.0209074   0.0209074
 TTTTTTTTTTTTTTTTTTTTTTTTTTTTTT MOQGAD      TELAPSE      227.46 TCPU      227.37
 TTTTTTTTTTTTTTTTTTTTTTTTTTTTTT SHELLXN     TELAPSE      232.96 TCPU      232.87
 TTTTTTTTTTTTTTTTTTTTTTTTTTTTTT MONMO3      TELAPSE      233.22 TCPU      233.13
 NUMERICALLY INTEGRATED DENSITY    116.0000091174    115.0000088788
 TTTTTTTTTTTTTTTTTTTTTTTTTTTTTT NUMDFT      TELAPSE      235.12 TCPU      235.03
 CYC  11 ETOT(AU) -3.520237667207E+03 DETOT -2.89E-01 tst  2.37E-03 PX  6.28E-02
 TTTTTTTTTTTTTTTTTTTTTTTTTTTTTT DIIS        TELAPSE      235.23 TCPU      235.14
 DIIS TEST: 0.31225E+01 AT SCF   CYCLE  11 - DIIS ACTIVE - HISTORY:    11 CYCLES
 TTTTTTTTTTTTTTTTTTTTTTTTTTTTTT FDIK        TELAPSE      244.39 TCPU      244.30

    ALPHA      ELECTRONS
 INSULATING STATE
 TOP OF VALENCE BANDS -    BAND    116; K   93; EIG -2.0495249E-01 AU
 TOP OF VALENCE BANDS -    BAND    116; K    1; EIG -2.0520086E-01 AU
 BOTTOM OF VIRTUAL BANDS - BAND    117; K  112; EIG -1.1396059E-01 AU
 INDIRECT ENERGY BAND GAP:   2.4760 eV
 BOTTOM OF VIRTUAL BANDS - BAND    117; K    1; EIG -1.0934780E-01 AU

    BETA       ELECTRONS
 INSULATING STATE
 TOP OF VALENCE BANDS -    BAND    115; K   96; EIG -2.1047272E-01 AU
 TOP OF VALENCE BANDS -    BAND    115; K    1; EIG -2.1601071E-01 AU
 BOTTOM OF VIRTUAL BANDS - BAND    116; K   96; EIG -1.8588984E-01 AU
 DIRECT ENERGY BAND GAP:   0.6689 eV
 BOTTOM OF VIRTUAL BANDS - BAND    116; K    1; EIG -1.8505045E-01 AU
 TTTTTTTTTTTTTTTTTTTTTTTTTTTTTT PDIG        TELAPSE      245.07 TCPU      244.98
 CHARGE NORMALIZATION FACTOR   1.00000000
 TOTAL ATOMIC CHARGES:
  27.8026116   9.2925709   9.2925709   9.2995790   9.2995790   9.3303912
   9.3303912   9.3012585   9.3012585   9.2988517   9.2988517   9.3001482
   9.3001482   8.4811099   8.4811099   8.6083181   8.6083181   5.1329858
   5.1329858   5.8141059   5.8141059   6.0889354   6.0889354   0.8608844
   0.8608844   5.7077549   5.7077549   5.0818003   5.0818003
 SUMMED SPIN DENSITY           1.00000000
 TOTAL ATOMIC SPINS  :
   0.3145525   0.0035182   0.0035182   0.0016893   0.0016893  -0.0001389
  -0.0001389   0.0036568   0.0036568   0.0015555   0.0015555   0.0007989
   0.0007989   0.1507452   0.1507452   0.1456526   0.1456526   0.0195563
   0.0195563  -0.0203753  -0.0203753   0.0369729   0.0369729  -0.0052583
  -0.0052583  -0.0159187  -0.0159187   0.0202693   0.0202693
 TTTTTTTTTTTTTTTTTTTTTTTTTTTTTT MOQGAD      TELAPSE      245.08 TCPU      244.99
 TTTTTTTTTTTTTTTTTTTTTTTTTTTTTT SHELLXN     TELAPSE      250.58 TCPU      250.49
 TTTTTTTTTTTTTTTTTTTTTTTTTTTTTT MONMO3      TELAPSE      250.84 TCPU      250.75
 NUMERICALLY INTEGRATED DENSITY    116.0000095714    115.0000092327
 TTTTTTTTTTTTTTTTTTTTTTTTTTTTTT NUMDFT      TELAPSE      252.74 TCPU      252.65
 CYC  12 ETOT(AU) -3.520275955796E+03 DETOT -3.83E-02 tst  4.33E-04 PX  6.58E-02
 TTTTTTTTTTTTTTTTTTTTTTTTTTTTTT DIIS        TELAPSE      252.85 TCPU      252.76
 DIIS TEST: 0.23844E+01 AT SCF   CYCLE  12 - DIIS ACTIVE - HISTORY:    12 CYCLES
 TTTTTTTTTTTTTTTTTTTTTTTTTTTTTT FDIK        TELAPSE      261.52 TCPU      261.43

    ALPHA      ELECTRONS
 INSULATING STATE
 TOP OF VALENCE BANDS -    BAND    116; K  112; EIG -2.1588085E-01 AU
 TOP OF VALENCE BANDS -    BAND    116; K    1; EIG -2.1678023E-01 AU
 BOTTOM OF VIRTUAL BANDS - BAND    117; K  112; EIG -1.1298590E-01 AU
 DIRECT ENERGY BAND GAP:   2.7999 eV
 BOTTOM OF VIRTUAL BANDS - BAND    117; K    1; EIG -1.0686839E-01 AU

    BETA       ELECTRONS
 INSULATING STATE
 TOP OF VALENCE BANDS -    BAND    115; K   96; EIG -2.1845364E-01 AU
 TOP OF VALENCE BANDS -    BAND    115; K    1; EIG -2.2367989E-01 AU
 BOTTOM OF VIRTUAL BANDS - BAND    116; K   96; EIG -1.9250926E-01 AU
 DIRECT ENERGY BAND GAP:   0.7060 eV
 BOTTOM OF VIRTUAL BANDS - BAND    116; K    1; EIG -1.9215655E-01 AU
 TTTTTTTTTTTTTTTTTTTTTTTTTTTTTT PDIG        TELAPSE      262.20 TCPU      262.11
 CHARGE NORMALIZATION FACTOR   1.00000000
 TOTAL ATOMIC CHARGES:
  27.8196409   9.3033196   9.3033196   9.3068383   9.3068383   9.3361003
   9.3361003   9.2898604   9.2898604   9.2876477   9.2876477   9.2909865
   9.2909865   8.6490269   8.6490269   8.5684509   8.5684509   5.0970253
   5.0970253   5.6494519   5.6494519   6.1592881   6.1592881   0.8473119
   0.8473119   5.6944941   5.6944941   5.1103777   5.1103777
 SUMMED SPIN DENSITY           1.00000000
 TOTAL ATOMIC SPINS  :
   0.3084827   0.0035150   0.0035150   0.0021833   0.0021833  -0.0000720
  -0.0000720   0.0047751   0.0047751   0.0026177   0.0026177   0.0013393
   0.0013393   0.1313119   0.1313119   0.1620893   0.1620893   0.0204703
   0.0204703  -0.0122669  -0.0122669   0.0184530   0.0184530  -0.0016590
  -0.0016590  -0.0102881  -0.0102881   0.0232898   0.0232898
 TTTTTTTTTTTTTTTTTTTTTTTTTTTTTT MOQGAD      TELAPSE      262.21 TCPU      262.12
 TTTTTTTTTTTTTTTTTTTTTTTTTTTTTT SHELLXN     TELAPSE      267.72 TCPU      267.63
 TTTTTTTTTTTTTTTTTTTTTTTTTTTTTT MONMO3      TELAPSE      267.98 TCPU      267.89
 NUMERICALLY INTEGRATED DENSITY    116.0000091956    115.0000088918
 TTTTTTTTTTTTTTTTTTTTTTTTTTTTTT NUMDFT      TELAPSE      269.84 TCPU      269.75
 CYC  13 ETOT(AU) -3.520281091540E+03 DETOT -5.14E-03 tst  3.20E-04 PX  3.46E-02
 TTTTTTTTTTTTTTTTTTTTTTTTTTTTTT DIIS        TELAPSE      269.96 TCPU      269.87
 DIIS TEST: 0.21226E+01 AT SCF   CYCLE  13 - DIIS ACTIVE - HISTORY:    13 CYCLES
 TTTTTTTTTTTTTTTTTTTTTTTTTTTTTT FDIK        TELAPSE      279.46 TCPU      279.37

    ALPHA      ELECTRONS
 INSULATING STATE
 TOP OF VALENCE BANDS -    BAND    116; K  112; EIG -2.1584215E-01 AU
 TOP OF VALENCE BANDS -    BAND    116; K    1; EIG -2.1929503E-01 AU
 BOTTOM OF VIRTUAL BANDS - BAND    117; K  112; EIG -1.1396161E-01 AU
 DIRECT ENERGY BAND GAP:   2.7723 eV
 BOTTOM OF VIRTUAL BANDS - BAND    117; K    1; EIG -1.0810818E-01 AU

    BETA       ELECTRONS
 INSULATING STATE
 TOP OF VALENCE BANDS -    BAND    115; K   96; EIG -2.1670276E-01 AU
 TOP OF VALENCE BANDS -    BAND    115; K    1; EIG -2.2190566E-01 AU
 BOTTOM OF VIRTUAL BANDS - BAND    116; K   96; EIG -1.9452214E-01 AU
 DIRECT ENERGY BAND GAP:   0.6036 eV
 BOTTOM OF VIRTUAL BANDS - BAND    116; K    1; EIG -1.9402212E-01 AU
 TTTTTTTTTTTTTTTTTTTTTTTTTTTTTT PDIG        TELAPSE      280.15 TCPU      280.05
 CHARGE NORMALIZATION FACTOR   1.00000000
 TOTAL ATOMIC CHARGES:
  27.8640912   9.2931509   9.2931509   9.2871577   9.2871577   9.3316422
   9.3316422   9.3005477   9.3005477   9.2958144   9.2958144   9.2818947
   9.2818947   8.5980814   8.5980814   8.5567369   8.5567369   5.1488176
   5.1488176   5.6480007   5.6480007   6.1078906   6.1078906   0.8641886
   0.8641886   5.7469984   5.7469984   5.1070326   5.1070326
 SUMMED SPIN DENSITY           1.00000000
 TOTAL ATOMIC SPINS  :
   0.2804719   0.0036881   0.0036881   0.0026061   0.0026061   0.0000328
   0.0000328   0.0044096   0.0044096   0.0026784   0.0026784   0.0013865
   0.0013865   0.1412272   0.1412272   0.1630611   0.1630611   0.0215925
   0.0215925  -0.0033110  -0.0033110   0.0007949   0.0007949   0.0019102
   0.0019102  -0.0034580  -0.0034580   0.0231457   0.0231457
 TTTTTTTTTTTTTTTTTTTTTTTTTTTTTT MOQGAD      TELAPSE      280.15 TCPU      280.06
 TTTTTTTTTTTTTTTTTTTTTTTTTTTTTT SHELLXN     TELAPSE      285.66 TCPU      285.57
 TTTTTTTTTTTTTTTTTTTTTTTTTTTTTT MONMO3      TELAPSE      285.92 TCPU      285.83
 NUMERICALLY INTEGRATED DENSITY    116.0000091984    115.0000088453
 TTTTTTTTTTTTTTTTTTTTTTTTTTTTTT NUMDFT      TELAPSE      287.79 TCPU      287.70
 CYC  14 ETOT(AU) -3.520245648705E+03 DETOT  3.54E-02 tst  8.51E-05 PX  5.90E-02
 TTTTTTTTTTTTTTTTTTTTTTTTTTTTTT DIIS        TELAPSE      287.91 TCPU      287.81
 DIIS TEST: 0.28149E+01 AT SCF   CYCLE  14 - DIIS ACTIVE - HISTORY:    14 CYCLES
 TTTTTTTTTTTTTTTTTTTTTTTTTTTTTT FDIK        TELAPSE      298.04 TCPU      297.90

    ALPHA      ELECTRONS
 INSULATING STATE
 TOP OF VALENCE BANDS -    BAND    116; K  112; EIG -2.1570670E-01 AU
 TOP OF VALENCE BANDS -    BAND    116; K    1; EIG -2.1857135E-01 AU
 BOTTOM OF VIRTUAL BANDS - BAND    117; K  112; EIG -1.1370993E-01 AU
 DIRECT ENERGY BAND GAP:   2.7755 eV
 BOTTOM OF VIRTUAL BANDS - BAND    117; K    1; EIG -1.0786281E-01 AU

    BETA       ELECTRONS
 INSULATING STATE
 TOP OF VALENCE BANDS -    BAND    115; K   96; EIG -2.1628237E-01 AU
 TOP OF VALENCE BANDS -    BAND    115; K    1; EIG -2.2146376E-01 AU
 BOTTOM OF VIRTUAL BANDS - BAND    116; K   96; EIG -1.9375699E-01 AU
 DIRECT ENERGY BAND GAP:   0.6129 eV
 BOTTOM OF VIRTUAL BANDS - BAND    116; K    1; EIG -1.9325735E-01 AU
 TTTTTTTTTTTTTTTTTTTTTTTTTTTTTT PDIG        TELAPSE      298.72 TCPU      298.58
 CHARGE NORMALIZATION FACTOR   1.00000000
 TOTAL ATOMIC CHARGES:
  27.8556112   9.2892011   9.2892011   9.2815320   9.2815320   9.3291279
   9.3291279   9.3042432   9.3042432   9.2989797   9.2989797   9.2787990
   9.2787990   8.5965103   8.5965103   8.5568454   8.5568454   5.1636079
   5.1636079   5.6420975   5.6420975   6.1093633   6.1093633   0.8653155
   0.8653155   5.7511143   5.7511143   5.1054573   5.1054573
 SUMMED SPIN DENSITY           1.00000000
 TOTAL ATOMIC SPINS  :
   0.2865388   0.0037117   0.0037117   0.0025727   0.0025727   0.0000277
   0.0000277   0.0042535   0.0042535   0.0025057   0.0025057   0.0013073
   0.0013073   0.1409907   0.1409907   0.1620474   0.1620474   0.0213581
   0.0213581  -0.0059803  -0.0059803   0.0057221   0.0057221   0.0010385
   0.0010385  -0.0057463  -0.0057463   0.0229217   0.0229217
 TTTTTTTTTTTTTTTTTTTTTTTTTTTTTT MOQGAD      TELAPSE      298.73 TCPU      298.59
 TTTTTTTTTTTTTTTTTTTTTTTTTTTTTT SHELLXN     TELAPSE      304.23 TCPU      304.10
 TTTTTTTTTTTTTTTTTTTTTTTTTTTTTT MONMO3      TELAPSE      304.49 TCPU      304.36
 NUMERICALLY INTEGRATED DENSITY    116.0000091607    115.0000088088
 TTTTTTTTTTTTTTTTTTTTTTTTTTTTTT NUMDFT      TELAPSE      306.37 TCPU      306.23
 CYC  15 ETOT(AU) -3.520251936040E+03 DETOT -6.29E-03 tst  5.07E-06 PX  6.13E-03
 TTTTTTTTTTTTTTTTTTTTTTTTTTTTTT DIIS        TELAPSE      306.48 TCPU      306.35
 DIIS TEST: 0.27134E+01 AT SCF   CYCLE  15 - DIIS ACTIVE - HISTORY:    15 CYCLES
 TTTTTTTTTTTTTTTTTTTTTTTTTTTTTT FDIK        TELAPSE      315.00 TCPU      314.82

    ALPHA      ELECTRONS
 INSULATING STATE
 TOP OF VALENCE BANDS -    BAND    116; K  112; EIG -2.1535521E-01 AU
 TOP OF VALENCE BANDS -    BAND    116; K    1; EIG -2.1702481E-01 AU
 BOTTOM OF VIRTUAL BANDS - BAND    117; K  112; EIG -1.1344878E-01 AU
 DIRECT ENERGY BAND GAP:   2.7730 eV
 BOTTOM OF VIRTUAL BANDS - BAND    117; K    1; EIG -1.0763587E-01 AU

    BETA       ELECTRONS
 INSULATING STATE
 TOP OF VALENCE BANDS -    BAND    115; K   96; EIG -2.1465179E-01 AU
 TOP OF VALENCE BANDS -    BAND    115; K    1; EIG -2.1990540E-01 AU
 BOTTOM OF VIRTUAL BANDS - BAND    116; K   96; EIG -1.9240976E-01 AU
 DIRECT ENERGY BAND GAP:   0.6052 eV
 BOTTOM OF VIRTUAL BANDS - BAND    116; K    1; EIG -1.9195833E-01 AU
 TTTTTTTTTTTTTTTTTTTTTTTTTTTTTT PDIG        TELAPSE      315.68 TCPU      315.51
 CHARGE NORMALIZATION FACTOR   1.00000000
 TOTAL ATOMIC CHARGES:
  27.8353772   9.3080480   9.3080480   9.3047093   9.3047093   9.3350902
   9.3350902   9.2931544   9.2931544   9.2881832   9.2881832   9.2978906
   9.2978906   8.6036281   8.6036281   8.5571035   8.5571035   5.1101075
   5.1101075   5.6659970   5.6659970   6.0940875   6.0940875   0.8703529
   0.8703529   5.7348558   5.7348558   5.1191034   5.1191034
 SUMMED SPIN DENSITY           1.00000000
 TOTAL ATOMIC SPINS  :
   0.3021423   0.0034715   0.0034715   0.0021803   0.0021803   0.0000395
   0.0000395   0.0042802   0.0042802   0.0022045   0.0022045   0.0011054
   0.0011054   0.1381954   0.1381954   0.1605582   0.1605582   0.0207536
   0.0207536  -0.0151764  -0.0151764   0.0246943   0.0246943  -0.0022817
  -0.0022817  -0.0137437  -0.0137437   0.0226479   0.0226479
 TTTTTTTTTTTTTTTTTTTTTTTTTTTTTT MOQGAD      TELAPSE      315.69 TCPU      315.52
 TTTTTTTTTTTTTTTTTTTTTTTTTTTTTT SHELLXN     TELAPSE      321.20 TCPU      321.02
 TTTTTTTTTTTTTTTTTTTTTTTTTTTTTT MONMO3      TELAPSE      321.46 TCPU      321.28
 NUMERICALLY INTEGRATED DENSITY    116.0000093173    115.0000089752
 TTTTTTTTTTTTTTTTTTTTTTTTTTTTTT NUMDFT      TELAPSE      323.36 TCPU      323.18
 CYC  16 ETOT(AU) -3.520267919273E+03 DETOT -1.60E-02 tst  2.76E-05 PX  1.21E-02
 TTTTTTTTTTTTTTTTTTTTTTTTTTTTTT DIIS        TELAPSE      323.48 TCPU      323.30
 DIIS TEST: 0.24669E+01 AT SCF   CYCLE  16 - DIIS ACTIVE - HISTORY:    16 CYCLES
 TTTTTTTTTTTTTTTTTTTTTTTTTTTTTT FDIK        TELAPSE      332.34 TCPU      332.16

    ALPHA      ELECTRONS
 INSULATING STATE
 TOP OF VALENCE BANDS -    BAND    116; K  112; EIG -2.1497958E-01 AU
 TOP OF VALENCE BANDS -    BAND    116; K    1; EIG -2.1621366E-01 AU
 BOTTOM OF VIRTUAL BANDS - BAND    117; K  112; EIG -1.1333707E-01 AU
 DIRECT ENERGY BAND GAP:   2.7658 eV
 BOTTOM OF VIRTUAL BANDS - BAND    117; K    1; EIG -1.0755100E-01 AU

    BETA       ELECTRONS
 INSULATING STATE
 TOP OF VALENCE BANDS -    BAND    115; K   96; EIG -2.1465250E-01 AU
 TOP OF VALENCE BANDS -    BAND    115; K    1; EIG -2.1987456E-01 AU
 BOTTOM OF VIRTUAL BANDS - BAND    116; K   96; EIG -1.9121058E-01 AU
 DIRECT ENERGY BAND GAP:   0.6379 eV
 BOTTOM OF VIRTUAL BANDS - BAND    116; K    1; EIG -1.9073508E-01 AU
 TTTTTTTTTTTTTTTTTTTTTTTTTTTTTT PDIG        TELAPSE      333.02 TCPU      332.85
 CHARGE NORMALIZATION FACTOR   1.00000000
 TOTAL ATOMIC CHARGES:
  27.8204541   9.3051448   9.3051448   9.2998743   9.2998743   9.3347511
   9.3347511   9.2968543   9.2968543   9.2919336   9.2919336   9.2921592
   9.2921592   8.6018270   8.6018270   8.5628296   8.5628296   5.1176934
   5.1176934   5.6647636   5.6647636   6.0979441   6.0979441   0.8690351
   0.8690351   5.7384983   5.7384983   5.1164645   5.1164645
 SUMMED SPIN DENSITY           1.00000000
 TOTAL ATOMIC SPINS  :
   0.3128623   0.0034785   0.0034785   0.0021664   0.0021664   0.0000148
   0.0000148   0.0041209   0.0041209   0.0020810   0.0020810   0.0010730
   0.0010730   0.1377536   0.1377536   0.1575718   0.1575718   0.0206645
   0.0206645  -0.0162017  -0.0162017   0.0258291   0.0258291  -0.0026215
  -0.0026215  -0.0146611  -0.0146611   0.0222995   0.0222995
 TTTTTTTTTTTTTTTTTTTTTTTTTTTTTT MOQGAD      TELAPSE      333.03 TCPU      332.86
 TTTTTTTTTTTTTTTTTTTTTTTTTTTTTT SHELLXN     TELAPSE      338.54 TCPU      338.36
 TTTTTTTTTTTTTTTTTTTTTTTTTTTTTT MONMO3      TELAPSE      338.80 TCPU      338.62
 NUMERICALLY INTEGRATED DENSITY    116.0000092635    115.0000089268
 TTTTTTTTTTTTTTTTTTTTTTTTTTTTTT NUMDFT      TELAPSE      340.67 TCPU      340.49
 CYC  17 ETOT(AU) -3.520279773462E+03 DETOT -1.19E-02 tst  1.49E-05 PX  7.33E-03
 TTTTTTTTTTTTTTTTTTTTTTTTTTTTTT DIIS        TELAPSE      340.79 TCPU      340.61
 DIIS TEST: 0.22731E+01 AT SCF   CYCLE  17 - DIIS ACTIVE - HISTORY:    17 CYCLES
 TTTTTTTTTTTTTTTTTTTTTTTTTTTTTT FDIK        TELAPSE      349.53 TCPU      349.36

    ALPHA      ELECTRONS
 INSULATING STATE
 TOP OF VALENCE BANDS -    BAND    116; K   93; EIG -2.0140517E-01 AU
 TOP OF VALENCE BANDS -    BAND    116; K    1; EIG -2.0165829E-01 AU
 BOTTOM OF VIRTUAL BANDS - BAND    117; K  112; EIG -1.1047787E-01 AU
 INDIRECT ENERGY BAND GAP:   2.4743 eV
 BOTTOM OF VIRTUAL BANDS - BAND    117; K    1; EIG -1.0490733E-01 AU

    BETA       ELECTRONS
 INSULATING STATE
 TOP OF VALENCE BANDS -    BAND    115; K   96; EIG -2.0803925E-01 AU
 TOP OF VALENCE BANDS -    BAND    115; K    1; EIG -2.1320573E-01 AU
 BOTTOM OF VIRTUAL BANDS - BAND    116; K   96; EIG -1.7044273E-01 AU
 DIRECT ENERGY BAND GAP:   1.0231 eV
 BOTTOM OF VIRTUAL BANDS - BAND    116; K    1; EIG -1.6988687E-01 AU
 TTTTTTTTTTTTTTTTTTTTTTTTTTTTTT PDIG        TELAPSE      350.22 TCPU      350.04
 CHARGE NORMALIZATION FACTOR   1.00000000
 TOTAL ATOMIC CHARGES:
  27.6278484   9.2983037   9.2983037   9.3010822   9.3010822   9.3158609
   9.3158609   9.2977298   9.2977298   9.2872403   9.2872403   9.3373298
   9.3373298   8.6066571   8.6066571   8.5905794   8.5905794   5.1672406
   5.1672406   5.6712692   5.6712692   6.0939635   6.0939635   0.8701115
   0.8701115   5.7553444   5.7553444   5.0933634   5.0933634
 SUMMED SPIN DENSITY           1.00000000
 TOTAL ATOMIC SPINS  :
   0.4543115   0.0026431   0.0026431   0.0011166   0.0011166  -0.0005209
  -0.0005209   0.0030421   0.0030421   0.0007911   0.0007911   0.0003830
   0.0003830   0.1200605   0.1200605   0.1260537   0.1260537   0.0172449
   0.0172449  -0.0293260  -0.0293260   0.0459799   0.0459799  -0.0067248
  -0.0067248  -0.0259386  -0.0259386   0.0180396   0.0180396
 TTTTTTTTTTTTTTTTTTTTTTTTTTTTTT MOQGAD      TELAPSE      350.23 TCPU      350.05
 TTTTTTTTTTTTTTTTTTTTTTTTTTTTTT SHELLXN     TELAPSE      355.73 TCPU      355.56
 TTTTTTTTTTTTTTTTTTTTTTTTTTTTTT MONMO3      TELAPSE      355.99 TCPU      355.82
 NUMERICALLY INTEGRATED DENSITY    116.0000094677    115.0000091887
 TTTTTTTTTTTTTTTTTTTTTTTTTTTTTT NUMDFT      TELAPSE      357.89 TCPU      357.71
 CYC  18 ETOT(AU) -3.520373769107E+03 DETOT -9.40E-02 tst  2.35E-03 PX  1.07E-01
 TTTTTTTTTTTTTTTTTTTTTTTTTTTTTT DIIS        TELAPSE      358.05 TCPU      357.87
 DIIS TEST: 0.67847E+00 AT SCF   CYCLE  18 - DIIS ACTIVE - HISTORY:    18 CYCLES
 TTTTTTTTTTTTTTTTTTTTTTTTTTTTTT FDIK        TELAPSE      366.48 TCPU      366.31

    ALPHA      ELECTRONS
 INSULATING STATE
 TOP OF VALENCE BANDS -    BAND    116; K   93; EIG -1.9836630E-01 AU
 TOP OF VALENCE BANDS -    BAND    116; K    1; EIG -1.9858575E-01 AU
 BOTTOM OF VIRTUAL BANDS - BAND    117; K  112; EIG -1.1167361E-01 AU
 INDIRECT ENERGY BAND GAP:   2.3590 eV
 BOTTOM OF VIRTUAL BANDS - BAND    117; K    1; EIG -1.0635470E-01 AU

    BETA       ELECTRONS
 INSULATING STATE
 TOP OF VALENCE BANDS -    BAND    115; K   96; EIG -2.0889109E-01 AU
 TOP OF VALENCE BANDS -    BAND    115; K    1; EIG -2.1368332E-01 AU
 BOTTOM OF VIRTUAL BANDS - BAND    116; K   96; EIG -1.6374613E-01 AU
 DIRECT ENERGY BAND GAP:   1.2285 eV
 BOTTOM OF VIRTUAL BANDS - BAND    116; K    1; EIG -1.6321521E-01 AU
 TTTTTTTTTTTTTTTTTTTTTTTTTTTTTT PDIG        TELAPSE      367.17 TCPU      366.99
 CHARGE NORMALIZATION FACTOR   1.00000000
 TOTAL ATOMIC CHARGES:
  27.5360675   9.3160805   9.3160805   9.3056386   9.3056386   9.3390476
   9.3390476   9.3154067   9.3154067   9.3116580   9.3116580   9.2874432
   9.2874432   8.6193671   8.6193671   8.6321695   8.6321695   5.0963937
   5.0963937   5.7287393   5.7287393   6.1054007   6.1054007   0.8714158
   0.8714158   5.6877396   5.6877396   5.1154659   5.1154659
 SUMMED SPIN DENSITY           1.00000000
 TOTAL ATOMIC SPINS  :
   0.5197448   0.0022593   0.0022593   0.0008299   0.0008299  -0.0007083
  -0.0007083   0.0025093   0.0025093   0.0004234   0.0004234   0.0003202
   0.0003202   0.1083679   0.1083679   0.1104531   0.1104531   0.0154898
   0.0154898  -0.0302872  -0.0302872   0.0478939   0.0478939  -0.0071635
  -0.0071635  -0.0261688  -0.0261688   0.0159086   0.0159086
 TTTTTTTTTTTTTTTTTTTTTTTTTTTTTT MOQGAD      TELAPSE      367.18 TCPU      367.00
 TTTTTTTTTTTTTTTTTTTTTTTTTTTTTT SHELLXN     TELAPSE      372.68 TCPU      372.51
 TTTTTTTTTTTTTTTTTTTTTTTTTTTTTT MONMO3      TELAPSE      372.95 TCPU      372.77
 NUMERICALLY INTEGRATED DENSITY    116.0000091858    115.0000089438
 TTTTTTTTTTTTTTTTTTTTTTTTTTTTTT NUMDFT      TELAPSE      374.82 TCPU      374.64
 CYC  19 ETOT(AU) -3.520403590598E+03 DETOT -2.98E-02 tst  4.73E-04 PX  3.85E-02
 TTTTTTTTTTTTTTTTTTTTTTTTTTTTTT DIIS        TELAPSE      374.94 TCPU      374.76
 DIIS TEST: 0.18848E+00 AT SCF   CYCLE  19 - DIIS ACTIVE - HISTORY:    19 CYCLES
 TTTTTTTTTTTTTTTTTTTTTTTTTTTTTT FDIK        TELAPSE      383.91 TCPU      383.70

    ALPHA      ELECTRONS
 INSULATING STATE
 TOP OF VALENCE BANDS -    BAND    116; K   93; EIG -1.9486056E-01 AU
 TOP OF VALENCE BANDS -    BAND    116; K    1; EIG -1.9504456E-01 AU
 BOTTOM OF VIRTUAL BANDS - BAND    117; K  112; EIG -1.1263442E-01 AU
 INDIRECT ENERGY BAND GAP:   2.2375 eV
 BOTTOM OF VIRTUAL BANDS - BAND    117; K    1; EIG -1.0742200E-01 AU

    BETA       ELECTRONS
 INSULATING STATE
 TOP OF VALENCE BANDS -    BAND    115; K   96; EIG -2.0778494E-01 AU
 TOP OF VALENCE BANDS -    BAND    115; K    1; EIG -2.1218172E-01 AU
 BOTTOM OF VIRTUAL BANDS - BAND    116; K   96; EIG -1.5718034E-01 AU
 DIRECT ENERGY BAND GAP:   1.3770 eV
 BOTTOM OF VIRTUAL BANDS - BAND    116; K    1; EIG -1.5662096E-01 AU
 TTTTTTTTTTTTTTTTTTTTTTTTTTTTTT PDIG        TELAPSE      384.59 TCPU      384.38
 CHARGE NORMALIZATION FACTOR   1.00000000
 TOTAL ATOMIC CHARGES:
  27.4745115   9.3119288   9.3119288   9.3022340   9.3022340   9.3327784
   9.3327784   9.3098715   9.3098715   9.3014210   9.3014210   9.3025159
   9.3025159   8.6205008   8.6205008   8.6472906   8.6472906   5.1013598
   5.1013598   5.7294670   5.7294670   6.0920730   6.0920730   0.8710846
   0.8710846   5.7291974   5.7291974   5.1110217   5.1110217
 SUMMED SPIN DENSITY           1.00000000
 TOTAL ATOMIC SPINS  :
   0.5613216   0.0020868   0.0020868   0.0008524   0.0008524  -0.0008079
  -0.0008079   0.0022567   0.0022567   0.0003619   0.0003619   0.0002368
   0.0002368   0.1006921   0.1006921   0.0991630   0.0991630   0.0141483
   0.0141483  -0.0220601  -0.0220601   0.0331772   0.0331772  -0.0048402
  -0.0048402  -0.0200938  -0.0200938   0.0141659   0.0141659
 TTTTTTTTTTTTTTTTTTTTTTTTTTTTTT MOQGAD      TELAPSE      384.60 TCPU      384.39
 TTTTTTTTTTTTTTTTTTTTTTTTTTTTTT SHELLXN     TELAPSE      390.10 TCPU      389.89
 TTTTTTTTTTTTTTTTTTTTTTTTTTTTTT MONMO3      TELAPSE      390.36 TCPU      390.15
 NUMERICALLY INTEGRATED DENSITY    116.0000091457    115.0000089284
 TTTTTTTTTTTTTTTTTTTTTTTTTTTTTT NUMDFT      TELAPSE      392.24 TCPU      392.03
 CYC  20 ETOT(AU) -3.520412762745E+03 DETOT -9.17E-03 tst  2.08E-04 PX  2.79E-02
 TTTTTTTTTTTTTTTTTTTTTTTTTTTTTT DIIS        TELAPSE      392.36 TCPU      392.15
 DIIS TEST: 0.31880E-01 AT SCF   CYCLE  20 - DIIS ACTIVE - HISTORY:    20 CYCLES
 TTTTTTTTTTTTTTTTTTTTTTTTTTTTTT FDIK        TELAPSE      401.68 TCPU      401.47

    ALPHA      ELECTRONS
 INSULATING STATE
 TOP OF VALENCE BANDS -    BAND    116; K   93; EIG -1.9121278E-01 AU
 TOP OF VALENCE BANDS -    BAND    116; K    1; EIG -1.9138150E-01 AU
 BOTTOM OF VIRTUAL BANDS - BAND    117; K  112; EIG -1.1157707E-01 AU
 INDIRECT ENERGY BAND GAP:   2.1670 eV
 BOTTOM OF VIRTUAL BANDS - BAND    117; K    1; EIG -1.0638402E-01 AU

    BETA       ELECTRONS
 INSULATING STATE
 TOP OF VALENCE BANDS -    BAND    115; K   96; EIG -2.0596152E-01 AU
 TOP OF VALENCE BANDS -    BAND    115; K    1; EIG -2.1021504E-01 AU
 BOTTOM OF VIRTUAL BANDS - BAND    116; K   96; EIG -1.5232669E-01 AU
 DIRECT ENERGY BAND GAP:   1.4595 eV
 BOTTOM OF VIRTUAL BANDS - BAND    116; K    1; EIG -1.5177287E-01 AU
 TTTTTTTTTTTTTTTTTTTTTTTTTTTTTT PDIG        TELAPSE      402.36 TCPU      402.15
 CHARGE NORMALIZATION FACTOR   1.00000000
 TOTAL ATOMIC CHARGES:
  27.4484268   9.3167442   9.3167442   9.3068176   9.3068176   9.3353252
   9.3353252   9.3133309   9.3133309   9.3087858   9.3087858   9.3019752
   9.3019752   8.6242156   8.6242156   8.6452709   8.6452709   5.1025704
   5.1025704   5.7223458   5.7223458   6.0999569   6.0999569   0.8706494
   0.8706494   5.7245044   5.7245044   5.1032945   5.1032945
 SUMMED SPIN DENSITY           1.00000000
 TOTAL ATOMIC SPINS  :
   0.5776847   0.0018912   0.0018912   0.0007779   0.0007779  -0.0009092
  -0.0009092   0.0021363   0.0021363   0.0003729   0.0003729   0.0002005
   0.0002005   0.0956819   0.0956819   0.0961056   0.0961056   0.0132212
   0.0132212  -0.0151687  -0.0151687   0.0203132   0.0203132  -0.0027017
  -0.0027017  -0.0141617  -0.0141617   0.0133982   0.0133982
 TTTTTTTTTTTTTTTTTTTTTTTTTTTTTT MOQGAD      TELAPSE      402.37 TCPU      402.16
 TTTTTTTTTTTTTTTTTTTTTTTTTTTTTT SHELLXN     TELAPSE      407.88 TCPU      407.67
 TTTTTTTTTTTTTTTTTTTTTTTTTTTTTT MONMO3      TELAPSE      408.14 TCPU      407.93
 NUMERICALLY INTEGRATED DENSITY    116.0000092000    115.0000089983
 TTTTTTTTTTTTTTTTTTTTTTTTTTTTTT NUMDFT      TELAPSE      410.04 TCPU      409.83
 CYC  21 ETOT(AU) -3.520414491894E+03 DETOT -1.73E-03 tst  4.26E-05 PX  1.98E-02
 TTTTTTTTTTTTTTTTTTTTTTTTTTTTTT DIIS        TELAPSE      410.17 TCPU      409.96
 DIIS TEST: 0.43185E-02 AT SCF   CYCLE  21 - DIIS ACTIVE - HISTORY:    21 CYCLES
 TTTTTTTTTTTTTTTTTTTTTTTTTTTTTT FDIK        TELAPSE      418.91 TCPU      418.70

    ALPHA      ELECTRONS
 INSULATING STATE
 TOP OF VALENCE BANDS -    BAND    116; K   93; EIG -1.8973470E-01 AU
 TOP OF VALENCE BANDS -    BAND    116; K    1; EIG -1.8989500E-01 AU
 BOTTOM OF VIRTUAL BANDS - BAND    117; K  112; EIG -1.1209879E-01 AU
 INDIRECT ENERGY BAND GAP:   2.1126 eV
 BOTTOM OF VIRTUAL BANDS - BAND    117; K    1; EIG -1.0693121E-01 AU

    BETA       ELECTRONS
 INSULATING STATE
 TOP OF VALENCE BANDS -    BAND    115; K   96; EIG -2.0577678E-01 AU
 TOP OF VALENCE BANDS -    BAND    115; K    1; EIG -2.0987112E-01 AU
 BOTTOM OF VIRTUAL BANDS - BAND    116; K   96; EIG -1.5034335E-01 AU
 DIRECT ENERGY BAND GAP:   1.5084 eV
 BOTTOM OF VIRTUAL BANDS - BAND    116; K    1; EIG -1.4979725E-01 AU
 TTTTTTTTTTTTTTTTTTTTTTTTTTTTTT PDIG        TELAPSE      419.59 TCPU      419.38
 CHARGE NORMALIZATION FACTOR   1.00000000
 TOTAL ATOMIC CHARGES:
  27.4294425   9.3149906   9.3149906   9.3047438   9.3047438   9.3344480
   9.3344480   9.3126791   9.3126791   9.3047792   9.3047792   9.3014737
   9.3014737   8.6269776   8.6269776   8.6475435   8.6475435   5.1043399
   5.1043399   5.7287473   5.7287473   6.1016290   6.1016290   0.8705379
   0.8705379   5.7206774   5.7206774   5.1117119   5.1117119
 SUMMED SPIN DENSITY           1.00000000
 TOTAL ATOMIC SPINS  :
   0.5886862   0.0018283   0.0018283   0.0007846   0.0007846  -0.0009403
  -0.0009403   0.0020586   0.0020586   0.0003699   0.0003699   0.0001713
   0.0001713   0.0925685   0.0925685   0.0935987   0.0935987   0.0125721
   0.0125721  -0.0109112  -0.0109112   0.0126188   0.0126188  -0.0014350
  -0.0014350  -0.0104142  -0.0104142   0.0127868   0.0127868
 TTTTTTTTTTTTTTTTTTTTTTTTTTTTTT MOQGAD      TELAPSE      419.60 TCPU      419.39
 TTTTTTTTTTTTTTTTTTTTTTTTTTTTTT SHELLXN     TELAPSE      425.10 TCPU      424.88
 TTTTTTTTTTTTTTTTTTTTTTTTTTTTTT MONMO3      TELAPSE      425.35 TCPU      425.14
 NUMERICALLY INTEGRATED DENSITY    116.0000091915    115.0000090028
 TTTTTTTTTTTTTTTTTTTTTTTTTTTTTT NUMDFT      TELAPSE      427.25 TCPU      427.04
 CYC  22 ETOT(AU) -3.520414752558E+03 DETOT -2.61E-04 tst  1.77E-05 PX  6.33E-03
 TTTTTTTTTTTTTTTTTTTTTTTTTTTTTT DIIS        TELAPSE      427.38 TCPU      427.17
 DIIS TEST: 0.37773E-03 AT SCF   CYCLE  22 - DIIS ACTIVE - HISTORY:    22 CYCLES
 TTTTTTTTTTTTTTTTTTTTTTTTTTTTTT FDIK        TELAPSE      436.87 TCPU      436.66

    ALPHA      ELECTRONS
 INSULATING STATE
 TOP OF VALENCE BANDS -    BAND    116; K   93; EIG -1.9003217E-01 AU
 TOP OF VALENCE BANDS -    BAND    116; K    1; EIG -1.9019318E-01 AU
 BOTTOM OF VIRTUAL BANDS - BAND    117; K  112; EIG -1.1232084E-01 AU
 INDIRECT ENERGY BAND GAP:   2.1146 eV
 BOTTOM OF VIRTUAL BANDS - BAND    117; K    1; EIG -1.0716030E-01 AU

    BETA       ELECTRONS
 INSULATING STATE
 TOP OF VALENCE BANDS -    BAND    115; K   96; EIG -2.0616214E-01 AU
 TOP OF VALENCE BANDS -    BAND    115; K    1; EIG -2.1027510E-01 AU
 BOTTOM OF VIRTUAL BANDS - BAND    116; K   96; EIG -1.5095332E-01 AU
 DIRECT ENERGY BAND GAP:   1.5023 eV
 BOTTOM OF VIRTUAL BANDS - BAND    116; K    1; EIG -1.5040605E-01 AU
 TTTTTTTTTTTTTTTTTTTTTTTTTTTTTT PDIG        TELAPSE      437.56 TCPU      437.35
 CHARGE NORMALIZATION FACTOR   1.00000000
 TOTAL ATOMIC CHARGES:
  27.4339176   9.3150749   9.3150749   9.3054848   9.3054848   9.3342258
   9.3342258   9.3128381   9.3128381   9.3072234   9.3072234   9.3023009
   9.3023009   8.6261168   8.6261168   8.6476505   8.6476505   5.1024778
   5.1024778   5.7278308   5.7278308   6.1013029   6.1013029   0.8706601
   0.8706601   5.7233874   5.7233874   5.1064671   5.1064671
 SUMMED SPIN DENSITY           1.00000000
 TOTAL ATOMIC SPINS  :
   0.5855823   0.0018553   0.0018553   0.0008252   0.0008252  -0.0009172
  -0.0009172   0.0020707   0.0020707   0.0004045   0.0004045   0.0001738
   0.0001738   0.0926885   0.0926885   0.0939410   0.0939410   0.0124780
   0.0124780  -0.0092744  -0.0092744   0.0100906   0.0100906  -0.0009704
  -0.0009704  -0.0088622  -0.0088622   0.0127055   0.0127055
 TTTTTTTTTTTTTTTTTTTTTTTTTTTTTT MOQGAD      TELAPSE      437.57 TCPU      437.36
 TTTTTTTTTTTTTTTTTTTTTTTTTTTTTT SHELLXN     TELAPSE      443.07 TCPU      442.75
 TTTTTTTTTTTTTTTTTTTTTTTTTTTTTT MONMO3      TELAPSE      443.33 TCPU      443.01
 NUMERICALLY INTEGRATED DENSITY    116.0000091853    115.0000089961
 TTTTTTTTTTTTTTTTTTTTTTTTTTTTTT NUMDFT      TELAPSE      445.22 TCPU      444.90
 CYC  23 ETOT(AU) -3.520414765733E+03 DETOT -1.32E-05 tst  1.23E-06 PX  2.56E-03
 TTTTTTTTTTTTTTTTTTTTTTTTTTTTTT DIIS        TELAPSE      445.35 TCPU      445.03
 DIIS TEST: 0.16065E-03 AT SCF   CYCLE  23 - DIIS ACTIVE - HISTORY:    23 CYCLES
 TTTTTTTTTTTTTTTTTTTTTTTTTTTTTT FDIK        TELAPSE      454.62 TCPU      454.29

    ALPHA      ELECTRONS
 INSULATING STATE
 TOP OF VALENCE BANDS -    BAND    116; K   93; EIG -1.8967900E-01 AU
 TOP OF VALENCE BANDS -    BAND    116; K    1; EIG -1.8983860E-01 AU
 BOTTOM OF VIRTUAL BANDS - BAND    117; K  112; EIG -1.1224774E-01 AU
 INDIRECT ENERGY BAND GAP:   2.1070 eV
 BOTTOM OF VIRTUAL BANDS - BAND    117; K    1; EIG -1.0709315E-01 AU

    BETA       ELECTRONS
 INSULATING STATE
 TOP OF VALENCE BANDS -    BAND    115; K   96; EIG -2.0596232E-01 AU
 TOP OF VALENCE BANDS -    BAND    115; K    1; EIG -2.1005179E-01 AU
 BOTTOM OF VIRTUAL BANDS - BAND    116; K   96; EIG -1.5051358E-01 AU
 DIRECT ENERGY BAND GAP:   1.5088 eV
 BOTTOM OF VIRTUAL BANDS - BAND    116; K    1; EIG -1.4996592E-01 AU
 TTTTTTTTTTTTTTTTTTTTTTTTTTTTTT PDIG        TELAPSE      455.30 TCPU      454.98
 CHARGE NORMALIZATION FACTOR   1.00000000
 TOTAL ATOMIC CHARGES:
  27.4310951   9.3153239   9.3153239   9.3051815   9.3051815   9.3342768
   9.3342768   9.3131145   9.3131145   9.3060947   9.3060947   9.3019563
   9.3019563   8.6262248   8.6262248   8.6479365   8.6479365   5.1037059
   5.1037059   5.7275342   5.7275342   6.1017353   6.1017353   0.8707423
   0.8707423   5.7225853   5.7225853   5.1080405   5.1080405
 SUMMED SPIN DENSITY           1.00000000
 TOTAL ATOMIC SPINS  :
   0.5872019   0.0018434   0.0018434   0.0008286   0.0008286  -0.0009179
  -0.0009179   0.0020589   0.0020589   0.0004098   0.0004098   0.0001696
   0.0001696   0.0920373   0.0920373   0.0935445   0.0935445   0.0123109
   0.0123109  -0.0082785  -0.0082785   0.0084385   0.0084385  -0.0006906
  -0.0006906  -0.0079166  -0.0079166   0.0125611   0.0125611
 TTTTTTTTTTTTTTTTTTTTTTTTTTTTTT MOQGAD      TELAPSE      455.31 TCPU      454.99
 TTTTTTTTTTTTTTTTTTTTTTTTTTTTTT SHELLXN     TELAPSE      460.81 TCPU      460.49
 TTTTTTTTTTTTTTTTTTTTTTTTTTTTTT MONMO3      TELAPSE      461.07 TCPU      460.75
 NUMERICALLY INTEGRATED DENSITY    116.0000091877    115.0000090004
 TTTTTTTTTTTTTTTTTTTTTTTTTTTTTT NUMDFT      TELAPSE      462.96 TCPU      462.63
 CYC  24 ETOT(AU) -3.520414774872E+03 DETOT -9.14E-06 tst  4.06E-07 PX  2.06E-03
 TTTTTTTTTTTTTTTTTTTTTTTTTTTTTT DIIS        TELAPSE      463.09 TCPU      462.76
 DIIS TEST: 0.22179E-04 AT SCF   CYCLE  24 - DIIS ACTIVE - HISTORY:    24 CYCLES
 TTTTTTTTTTTTTTTTTTTTTTTTTTTTTT FDIK        TELAPSE      472.17 TCPU      471.85

    ALPHA      ELECTRONS
 INSULATING STATE
 TOP OF VALENCE BANDS -    BAND    116; K   93; EIG -1.8973696E-01 AU
 TOP OF VALENCE BANDS -    BAND    116; K    1; EIG -1.8989645E-01 AU
 BOTTOM OF VIRTUAL BANDS - BAND    117; K  112; EIG -1.1230534E-01 AU
 INDIRECT ENERGY BAND GAP:   2.1070 eV
 BOTTOM OF VIRTUAL BANDS - BAND    117; K    1; EIG -1.0715165E-01 AU

    BETA       ELECTRONS
 INSULATING STATE
 TOP OF VALENCE BANDS -    BAND    115; K   96; EIG -2.0602189E-01 AU
 TOP OF VALENCE BANDS -    BAND    115; K    1; EIG -2.1011265E-01 AU
 BOTTOM OF VIRTUAL BANDS - BAND    116; K   96; EIG -1.5059379E-01 AU
 DIRECT ENERGY BAND GAP:   1.5083 eV
 BOTTOM OF VIRTUAL BANDS - BAND    116; K    1; EIG -1.5004673E-01 AU
 TTTTTTTTTTTTTTTTTTTTTTTTTTTTTT PDIG        TELAPSE      472.86 TCPU      472.53
 CHARGE NORMALIZATION FACTOR   1.00000000
 TOTAL ATOMIC CHARGES:
  27.4314261   9.3151209   9.3151209   9.3052654   9.3052654   9.3343378
   9.3343378   9.3127328   9.3127328   9.3065608   9.3065608   9.3019938
   9.3019938   8.6261807   8.6261807   8.6478038   8.6478038   5.1034538
   5.1034538   5.7275608   5.7275608   6.1017410   6.1017410   0.8705809
   0.8705809   5.7229076   5.7229076   5.1080469   5.1080469
 SUMMED SPIN DENSITY           1.00000000
 TOTAL ATOMIC SPINS  :
   0.5869771   0.0018484   0.0018484   0.0008347   0.0008347  -0.0009135
  -0.0009135   0.0020613   0.0020613   0.0004131   0.0004131   0.0001704
   0.0001704   0.0919799   0.0919799   0.0935356   0.0935356   0.0122789
   0.0122789  -0.0080199  -0.0080199   0.0080740   0.0080740  -0.0006249
  -0.0006249  -0.0076553  -0.0076553   0.0125287   0.0125287
 TTTTTTTTTTTTTTTTTTTTTTTTTTTTTT MOQGAD      TELAPSE      472.87 TCPU      472.54
 TTTTTTTTTTTTTTTTTTTTTTTTTTTTTT SHELLXN     TELAPSE      478.37 TCPU      478.05
 TTTTTTTTTTTTTTTTTTTTTTTTTTTTTT MONMO3      TELAPSE      478.63 TCPU      478.31
 NUMERICALLY INTEGRATED DENSITY    116.0000091875    115.0000090002
 TTTTTTTTTTTTTTTTTTTTTTTTTTTTTT NUMDFT      TELAPSE      480.54 TCPU      480.22
 CYC  25 ETOT(AU) -3.520414776044E+03 DETOT -1.17E-06 tst  5.29E-09 PX  4.53E-04
 TTTTTTTTTTTTTTTTTTTTTTTTTTTTTT DIIS        TELAPSE      480.67 TCPU      480.35
 DIIS TEST: 0.45547E-05 AT SCF   CYCLE  25 - DIIS ACTIVE - HISTORY:    25 CYCLES
 TTTTTTTTTTTTTTTTTTTTTTTTTTTTTT FDIK        TELAPSE      489.46 TCPU      489.14

    ALPHA      ELECTRONS
 INSULATING STATE
 TOP OF VALENCE BANDS -    BAND    116; K   93; EIG -1.8977463E-01 AU
 TOP OF VALENCE BANDS -    BAND    116; K    1; EIG -1.8993435E-01 AU
 BOTTOM OF VIRTUAL BANDS - BAND    117; K  112; EIG -1.1231466E-01 AU
 INDIRECT ENERGY BAND GAP:   2.1078 eV
 BOTTOM OF VIRTUAL BANDS - BAND    117; K    1; EIG -1.0716046E-01 AU

    BETA       ELECTRONS
 INSULATING STATE
 TOP OF VALENCE BANDS -    BAND    115; K   96; EIG -2.0605263E-01 AU
 TOP OF VALENCE BANDS -    BAND    115; K    1; EIG -2.1014629E-01 AU
 BOTTOM OF VIRTUAL BANDS - BAND    116; K   96; EIG -1.5065175E-01 AU
 DIRECT ENERGY BAND GAP:   1.5075 eV
 BOTTOM OF VIRTUAL BANDS - BAND    116; K    1; EIG -1.5010459E-01 AU
 TTTTTTTTTTTTTTTTTTTTTTTTTTTTTT PDIG        TELAPSE      490.14 TCPU      489.82
 CHARGE NORMALIZATION FACTOR   1.00000000
 TOTAL ATOMIC CHARGES:
  27.4318550   9.3152567   9.3152567   9.3052415   9.3052415   9.3342721
   9.3342721   9.3130500   9.3130500   9.3063935   9.3063935   9.3020225
   9.3020225   8.6262042   8.6262042   8.6477903   8.6477903   5.1033146
   5.1033146   5.7275949   5.7275949   6.1016785   6.1016785   0.8706322
   0.8706322   5.7229003   5.7229003   5.1077213   5.1077213
 SUMMED SPIN DENSITY           1.00000000
 TOTAL ATOMIC SPINS  :
   0.5867072   0.0018505   0.0018505   0.0008382   0.0008382  -0.0009107
  -0.0009107   0.0020625   0.0020625   0.0004163   0.0004163   0.0001722
   0.0001722   0.0919669   0.0919669   0.0935653   0.0935653   0.0122669
   0.0122669  -0.0078971  -0.0078971   0.0079172   0.0079172  -0.0005953
  -0.0005953  -0.0075244  -0.0075244   0.0125176   0.0125176
 TTTTTTTTTTTTTTTTTTTTTTTTTTTTTT MOQGAD      TELAPSE      490.15 TCPU      489.83
 TTTTTTTTTTTTTTTTTTTTTTTTTTTTTT SHELLXN     TELAPSE      495.65 TCPU      495.33
 TTTTTTTTTTTTTTTTTTTTTTTTTTTTTT MONMO3      TELAPSE      495.91 TCPU      495.59
 NUMERICALLY INTEGRATED DENSITY    116.0000091858    115.0000089983
 TTTTTTTTTTTTTTTTTTTTTTTTTTTTTT NUMDFT      TELAPSE      497.82 TCPU      497.50
 CYC  26 ETOT(AU) -3.520414776098E+03 DETOT -5.39E-08 tst  9.76E-09 PX  2.07E-04
 TTTTTTTTTTTTTTTTTTTTTTTTTTTTTT DIIS        TELAPSE      497.95 TCPU      497.63
 DIIS TEST: 0.27476E-05 AT SCF   CYCLE  26 - DIIS ACTIVE - HISTORY:    26 CYCLES
 TTTTTTTTTTTTTTTTTTTTTTTTTTTTTT FDIK        TELAPSE      507.18 TCPU      506.86

    ALPHA      ELECTRONS
 INSULATING STATE
 TOP OF VALENCE BANDS -    BAND    116; K   93; EIG -1.8973425E-01 AU
 TOP OF VALENCE BANDS -    BAND    116; K    1; EIG -1.8989383E-01 AU
 BOTTOM OF VIRTUAL BANDS - BAND    117; K  112; EIG -1.1230622E-01 AU
 INDIRECT ENERGY BAND GAP:   2.1069 eV
 BOTTOM OF VIRTUAL BANDS - BAND    117; K    1; EIG -1.0715297E-01 AU

    BETA       ELECTRONS
 INSULATING STATE
 TOP OF VALENCE BANDS -    BAND    115; K   96; EIG -2.0602737E-01 AU
 TOP OF VALENCE BANDS -    BAND    115; K    1; EIG -2.1011847E-01 AU
 BOTTOM OF VIRTUAL BANDS - BAND    116; K   96; EIG -1.5059786E-01 AU
 DIRECT ENERGY BAND GAP:   1.5083 eV
 BOTTOM OF VIRTUAL BANDS - BAND    116; K    1; EIG -1.5005079E-01 AU
 TTTTTTTTTTTTTTTTTTTTTTTTTTTTTT PDIG        TELAPSE      507.87 TCPU      507.54
 CHARGE NORMALIZATION FACTOR   1.00000000
 TOTAL ATOMIC CHARGES:
  27.4315199   9.3151890   9.3151890   9.3052566   9.3052566   9.3343038
   9.3343038   9.3129027   9.3129027   9.3064710   9.3064710   9.3020078
   9.3020078   8.6262030   8.6262030   8.6478499   8.6478499   5.1034279
   5.1034279   5.7276050   5.7276050   6.1016546   6.1016546   0.8706593
   0.8706593   5.7228565   5.7228565   5.1078531   5.1078531
 SUMMED SPIN DENSITY           1.00000000
 TOTAL ATOMIC SPINS  :
   0.5869073   0.0018502   0.0018502   0.0008385   0.0008385  -0.0009105
  -0.0009105   0.0020626   0.0020626   0.0004165   0.0004165   0.0001722
   0.0001722   0.0918909   0.0918909   0.0935078   0.0935078   0.0122481
   0.0122481  -0.0078041  -0.0078041   0.0077757   0.0077757  -0.0005712
  -0.0005712  -0.0074289  -0.0074289   0.0124986   0.0124986
 TTTTTTTTTTTTTTTTTTTTTTTTTTTTTT MOQGAD      TELAPSE      507.88 TCPU      507.55
 TTTTTTTTTTTTTTTTTTTTTTTTTTTTTT SHELLXN     TELAPSE      513.37 TCPU      513.05
 TTTTTTTTTTTTTTTTTTTTTTTTTTTTTT MONMO3      TELAPSE      513.63 TCPU      513.31
 NUMERICALLY INTEGRATED DENSITY    116.0000091874    115.0000090000
 TTTTTTTTTTTTTTTTTTTTTTTTTTTTTT NUMDFT      TELAPSE      515.51 TCPU      515.18
 CYC  27 ETOT(AU) -3.520414776273E+03 DETOT -1.76E-07 tst  5.72E-09 PX  2.55E-04
 TTTTTTTTTTTTTTTTTTTTTTTTTTTTTT DIIS        TELAPSE      515.64 TCPU      515.31
 DIIS TEST: 0.48453E-06 AT SCF   CYCLE  27 - DIIS ACTIVE - HISTORY:    27 CYCLES
 TTTTTTTTTTTTTTTTTTTTTTTTTTTTTT FDIK        TELAPSE      525.61 TCPU      525.28

    ALPHA      ELECTRONS
 INSULATING STATE
 TOP OF VALENCE BANDS -    BAND    116; K   93; EIG -1.8975308E-01 AU
 TOP OF VALENCE BANDS -    BAND    116; K    1; EIG -1.8991269E-01 AU
 BOTTOM OF VIRTUAL BANDS - BAND    117; K  112; EIG -1.1231683E-01 AU
 INDIRECT ENERGY BAND GAP:   2.1071 eV
 BOTTOM OF VIRTUAL BANDS - BAND    117; K    1; EIG -1.0716356E-01 AU

    BETA       ELECTRONS
 INSULATING STATE
 TOP OF VALENCE BANDS -    BAND    115; K   96; EIG -2.0604341E-01 AU
 TOP OF VALENCE BANDS -    BAND    115; K    1; EIG -2.1013519E-01 AU
 BOTTOM OF VIRTUAL BANDS - BAND    116; K   96; EIG -1.5062299E-01 AU
 DIRECT ENERGY BAND GAP:   1.5081 eV
 BOTTOM OF VIRTUAL BANDS - BAND    116; K    1; EIG -1.5007593E-01 AU
 TTTTTTTTTTTTTTTTTTTTTTTTTTTTTT PDIG        TELAPSE      526.29 TCPU      525.97
 CHARGE NORMALIZATION FACTOR   1.00000000
 TOTAL ATOMIC CHARGES:
  27.4316384   9.3152018   9.3152018   9.3052427   9.3052427   9.3343037
   9.3343037   9.3129322   9.3129322   9.3064488   9.3064488   9.3020142
   9.3020142   8.6261950   8.6261950   8.6478299   8.6478299   5.1034010
   5.1034010   5.7275927   5.7275927   6.1016837   6.1016837   0.8706258
   0.8706258   5.7228722   5.7228722   5.1078369   5.1078369
 SUMMED SPIN DENSITY           1.00000000
 TOTAL ATOMIC SPINS  :
   0.5868326   0.0018511   0.0018511   0.0008397   0.0008397  -0.0009096
  -0.0009096   0.0020631   0.0020631   0.0004174   0.0004174   0.0001727
   0.0001727   0.0918856   0.0918856   0.0935122   0.0935122   0.0122437
   0.0122437  -0.0077664  -0.0077664   0.0077308   0.0077308  -0.0005630
  -0.0005630  -0.0073876  -0.0073876   0.0124940   0.0124940
 TTTTTTTTTTTTTTTTTTTTTTTTTTTTTT MOQGAD      TELAPSE      526.30 TCPU      525.97
 TTTTTTTTTTTTTTTTTTTTTTTTTTTTTT SHELLXN     TELAPSE      531.79 TCPU      531.47
 TTTTTTTTTTTTTTTTTTTTTTTTTTTTTT MONMO3      TELAPSE      532.05 TCPU      531.73
 NUMERICALLY INTEGRATED DENSITY    116.0000091866    115.0000089992
 TTTTTTTTTTTTTTTTTTTTTTTTTTTTTT NUMDFT      TELAPSE      533.96 TCPU      533.63
 CYC  28 ETOT(AU) -3.520414776275E+03 DETOT -2.11E-09 tst  6.82E-10 PX  1.06E-04
 TTTTTTTTTTTTTTTTTTTTTTTTTTTTTT DIIS        TELAPSE      534.09 TCPU      533.76
 DIIS TEST: 0.42463E-07 AT SCF   CYCLE  28 - DIIS ACTIVE - HISTORY:    28 CYCLES
 TTTTTTTTTTTTTTTTTTTTTTTTTTTTTT FDIK        TELAPSE      543.19 TCPU      542.73

    ALPHA      ELECTRONS
 INSULATING STATE
 TOP OF VALENCE BANDS -    BAND    116; K   93; EIG -1.8974515E-01 AU
 TOP OF VALENCE BANDS -    BAND    116; K    1; EIG -1.8990476E-01 AU
 BOTTOM OF VIRTUAL BANDS - BAND    117; K  112; EIG -1.1231295E-01 AU
 INDIRECT ENERGY BAND GAP:   2.1070 eV
 BOTTOM OF VIRTUAL BANDS - BAND    117; K    1; EIG -1.0715975E-01 AU

    BETA       ELECTRONS
 INSULATING STATE
 TOP OF VALENCE BANDS -    BAND    115; K   96; EIG -2.0603730E-01 AU
 TOP OF VALENCE BANDS -    BAND    115; K    1; EIG -2.1012884E-01 AU
 BOTTOM OF VIRTUAL BANDS - BAND    116; K   96; EIG -1.5061353E-01 AU
 DIRECT ENERGY BAND GAP:   1.5082 eV
 BOTTOM OF VIRTUAL BANDS - BAND    116; K    1; EIG -1.5006649E-01 AU
 TTTTTTTTTTTTTTTTTTTTTTTTTTTTTT PDIG        TELAPSE      543.87 TCPU      543.41
 CHARGE NORMALIZATION FACTOR   1.00000000
 TOTAL ATOMIC CHARGES:
  27.4316074   9.3152020   9.3152020   9.3052593   9.3052593   9.3342864
   9.3342864   9.3129261   9.3129261   9.3064557   9.3064557   9.3020043
   9.3020043   8.6261995   8.6261995   8.6478264   8.6478264   5.1034105
   5.1034105   5.7275963   5.7275963   6.1016619   6.1016619   0.8706450
   0.8706450   5.7228765   5.7228765   5.1078462   5.1078462
 SUMMED SPIN DENSITY           1.00000000
 TOTAL ATOMIC SPINS  :
   0.5868511   0.0018511   0.0018511   0.0008399   0.0008399  -0.0009094
  -0.0009094   0.0020632   0.0020632   0.0004176   0.0004176   0.0001729
   0.0001729   0.0918729   0.0918729   0.0935047   0.0935047   0.0122403
   0.0122403  -0.0077468  -0.0077468   0.0077034   0.0077034  -0.0005584
  -0.0005584  -0.0073673  -0.0073673   0.0124906   0.0124906
 TTTTTTTTTTTTTTTTTTTTTTTTTTTTTT MOQGAD      TELAPSE      543.88 TCPU      543.42
 TTTTTTTTTTTTTTTTTTTTTTTTTTTTTT SHELLXN     TELAPSE      549.39 TCPU      548.92
 TTTTTTTTTTTTTTTTTTTTTTTTTTTTTT MONMO3      TELAPSE      549.65 TCPU      549.18
 NUMERICALLY INTEGRATED DENSITY    116.0000091870    115.0000089995
 TTTTTTTTTTTTTTTTTTTTTTTTTTTTTT NUMDFT      TELAPSE      551.51 TCPU      551.05
 CYC  29 ETOT(AU) -3.520414776286E+03 DETOT -1.09E-08 tst  5.20E-11 PX  3.64E-05
 TTTTTTTTTTTTTTTTTTTTTTTTTTTTTT DIIS        TELAPSE      551.65 TCPU      551.19
 DIIS TEST: 0.24652E-07 AT SCF   CYCLE  29 - DIIS ACTIVE - HISTORY:    27 CYCLES
 TTTTTTTTTTTTTTTTTTTTTTTTTTTTTT FDIK        TELAPSE      559.59 TCPU      559.13

    ALPHA      ELECTRONS
 INSULATING STATE
 TOP OF VALENCE BANDS -    BAND    116; K   93; EIG -1.8974677E-01 AU
 TOP OF VALENCE BANDS -    BAND    116; K    1; EIG -1.8990637E-01 AU
 BOTTOM OF VIRTUAL BANDS - BAND    117; K  112; EIG -1.1231408E-01 AU
 INDIRECT ENERGY BAND GAP:   2.1071 eV
 BOTTOM OF VIRTUAL BANDS - BAND    117; K    1; EIG -1.0716089E-01 AU

    BETA       ELECTRONS
 INSULATING STATE
 TOP OF VALENCE BANDS -    BAND    115; K   96; EIG -2.0603931E-01 AU
 TOP OF VALENCE BANDS -    BAND    115; K    1; EIG -2.1013083E-01 AU
 BOTTOM OF VIRTUAL BANDS - BAND    116; K   96; EIG -1.5061553E-01 AU
 DIRECT ENERGY BAND GAP:   1.5082 eV
 BOTTOM OF VIRTUAL BANDS - BAND    116; K    1; EIG -1.5006849E-01 AU
 TTTTTTTTTTTTTTTTTTTTTTTTTTTTTT PDIG        TELAPSE      560.27 TCPU      559.81
 CHARGE NORMALIZATION FACTOR   1.00000000
 TOTAL ATOMIC CHARGES:
  27.4316107   9.3152002   9.3152002   9.3052449   9.3052449   9.3343062
   9.3343062   9.3129279   9.3129279   9.3064537   9.3064537   9.3020138
   9.3020138   8.6261981   8.6261981   8.6478334   8.6478334   5.1034064
   5.1034064   5.7275916   5.7275916   6.1016750   6.1016750   0.8706395
   0.8706395   5.7228679   5.7228679   5.1078362   5.1078362
 SUMMED SPIN DENSITY           1.00000000
 TOTAL ATOMIC SPINS  :
   0.5868488   0.0018512   0.0018512   0.0008400   0.0008400  -0.0009093
  -0.0009093   0.0020632   0.0020632   0.0004177   0.0004177   0.0001729
   0.0001729   0.0918718   0.0918718   0.0935037   0.0935037   0.0122398
   0.0122398  -0.0077433  -0.0077433   0.0076993   0.0076993  -0.0005578
  -0.0005578  -0.0073635  -0.0073635   0.0124900   0.0124900
 TTTTTTTTTTTTTTTTTTTTTTTTTTTTTT MOQGAD      TELAPSE      560.28 TCPU      559.82
 TTTTTTTTTTTTTTTTTTTTTTTTTTTTTT SHELLXN     TELAPSE      565.78 TCPU      565.32
 TTTTTTTTTTTTTTTTTTTTTTTTTTTTTT MONMO3      TELAPSE      566.04 TCPU      565.58
 NUMERICALLY INTEGRATED DENSITY    116.0000091869    115.0000089995
 TTTTTTTTTTTTTTTTTTTTTTTTTTTTTT NUMDFT      TELAPSE      567.94 TCPU      567.48
 CYC  30 ETOT(AU) -3.520414776280E+03 DETOT  5.58E-09 tst  5.26E-12 PX  6.46E-06
 TTTTTTTTTTTTTTTTTTTTTTTTTTTTTT DIIS        TELAPSE      568.08 TCPU      567.61
 DIIS TEST: 0.57492E-08 AT SCF   CYCLE  30 - DIIS ACTIVE - HISTORY:    28 CYCLES
 TTTTTTTTTTTTTTTTTTTTTTTTTTTTTT FDIK        TELAPSE      577.23 TCPU      576.77

    ALPHA      ELECTRONS
 INSULATING STATE
 TOP OF VALENCE BANDS -    BAND    116; K   93; EIG -1.8974768E-01 AU
 TOP OF VALENCE BANDS -    BAND    116; K    1; EIG -1.8990729E-01 AU
 BOTTOM OF VIRTUAL BANDS - BAND    117; K  112; EIG -1.1231517E-01 AU
 INDIRECT ENERGY BAND GAP:   2.1070 eV
 BOTTOM OF VIRTUAL BANDS - BAND    117; K    1; EIG -1.0716202E-01 AU

    BETA       ELECTRONS
 INSULATING STATE
 TOP OF VALENCE BANDS -    BAND    115; K   96; EIG -2.0604008E-01 AU
 TOP OF VALENCE BANDS -    BAND    115; K    1; EIG -2.1013162E-01 AU
 BOTTOM OF VIRTUAL BANDS - BAND    116; K   96; EIG -1.5061661E-01 AU
 DIRECT ENERGY BAND GAP:   1.5082 eV
 BOTTOM OF VIRTUAL BANDS - BAND    116; K    1; EIG -1.5006956E-01 AU
 TTTTTTTTTTTTTTTTTTTTTTTTTTTTTT PDIG        TELAPSE      577.92 TCPU      577.45
 CHARGE NORMALIZATION FACTOR   1.00000000
 TOTAL ATOMIC CHARGES:
  27.4316115   9.3152012   9.3152012   9.3052506   9.3052506   9.3342967
   9.3342967   9.3129281   9.3129281   9.3064535   9.3064535   9.3020095
   9.3020095   8.6261970   8.6261970   8.6478314   8.6478314   5.1034082
   5.1034082   5.7275949   5.7275949   6.1016707   6.1016707   0.8706373
   0.8706373   5.7228737   5.7228737   5.1078414   5.1078414
 SUMMED SPIN DENSITY           1.00000000
 TOTAL ATOMIC SPINS  :
   0.5868479   0.0018512   0.0018512   0.0008401   0.0008401  -0.0009093
  -0.0009093   0.0020632   0.0020632   0.0004177   0.0004177   0.0001729
   0.0001729   0.0918702   0.0918702   0.0935028   0.0935028   0.0122393
   0.0122393  -0.0077400  -0.0077400   0.0076954   0.0076954  -0.0005571
  -0.0005571  -0.0073599  -0.0073599   0.0124895   0.0124895
 TTTTTTTTTTTTTTTTTTTTTTTTTTTTTT MOQGAD      TELAPSE      577.93 TCPU      577.46
 TTTTTTTTTTTTTTTTTTTTTTTTTTTTTT SHELLXN     TELAPSE      583.43 TCPU      582.96
 TTTTTTTTTTTTTTTTTTTTTTTTTTTTTT MONMO3      TELAPSE      583.69 TCPU      583.22
 NUMERICALLY INTEGRATED DENSITY    116.0000091868    115.0000089994
 TTTTTTTTTTTTTTTTTTTTTTTTTTTTTT NUMDFT      TELAPSE      585.58 TCPU      585.12
 CYC  31 ETOT(AU) -3.520414776284E+03 DETOT -3.06E-09 tst  1.01E-12 PX  6.37E-06
 TTTTTTTTTTTTTTTTTTTTTTTTTTTTTT DIIS        TELAPSE      585.72 TCPU      585.26
 DIIS TEST: 0.87985E-09 AT SCF   CYCLE  31 - DIIS ACTIVE - HISTORY:    28 CYCLES
 TTTTTTTTTTTTTTTTTTTTTTTTTTTTTT FDIK        TELAPSE      594.82 TCPU      594.36

    ALPHA      ELECTRONS
 INSULATING STATE
 TOP OF VALENCE BANDS -    BAND    116; K   93; EIG -1.8974727E-01 AU
 TOP OF VALENCE BANDS -    BAND    116; K    1; EIG -1.8990688E-01 AU
 BOTTOM OF VIRTUAL BANDS - BAND    117; K  112; EIG -1.1231465E-01 AU
 INDIRECT ENERGY BAND GAP:   2.1070 eV
 BOTTOM OF VIRTUAL BANDS - BAND    117; K    1; EIG -1.0716148E-01 AU

    BETA       ELECTRONS
 INSULATING STATE
 TOP OF VALENCE BANDS -    BAND    115; K   96; EIG -2.0603976E-01 AU
 TOP OF VALENCE BANDS -    BAND    115; K    1; EIG -2.1013130E-01 AU
 BOTTOM OF VIRTUAL BANDS - BAND    116; K   96; EIG -1.5061626E-01 AU
 DIRECT ENERGY BAND GAP:   1.5082 eV
 BOTTOM OF VIRTUAL BANDS - BAND    116; K    1; EIG -1.5006922E-01 AU
 TTTTTTTTTTTTTTTTTTTTTTTTTTTTTT PDIG        TELAPSE      595.51 TCPU      595.04
 CHARGE NORMALIZATION FACTOR   1.00000000
 TOTAL ATOMIC CHARGES:
  27.4316139   9.3152011   9.3152011   9.3052489   9.3052489   9.3342996
   9.3342996   9.3129282   9.3129282   9.3064537   9.3064537   9.3020110
   9.3020110   8.6261971   8.6261971   8.6478312   8.6478312   5.1034072
   5.1034072   5.7275933   5.7275933   6.1016719   6.1016719   0.8706389
   0.8706389   5.7228715   5.7228715   5.1078394   5.1078394
 SUMMED SPIN DENSITY           1.00000000
 TOTAL ATOMIC SPINS  :
   0.5868465   0.0018512   0.0018512   0.0008401   0.0008401  -0.0009092
  -0.0009092   0.0020633   0.0020633   0.0004178   0.0004178   0.0001730
   0.0001730   0.0918694   0.0918694   0.0935025   0.0935025   0.0122390
   0.0122390  -0.0077383  -0.0077383   0.0076936   0.0076936  -0.0005568
  -0.0005568  -0.0073579  -0.0073579   0.0124892   0.0124892
 TTTTTTTTTTTTTTTTTTTTTTTTTTTTTT MOQGAD      TELAPSE      595.51 TCPU      595.05
 TTTTTTTTTTTTTTTTTTTTTTTTTTTTTT SHELLXN     TELAPSE      601.01 TCPU      600.55
 TTTTTTTTTTTTTTTTTTTTTTTTTTTTTT MONMO3      TELAPSE      601.27 TCPU      600.81
 NUMERICALLY INTEGRATED DENSITY    116.0000091869    115.0000089994
 TTTTTTTTTTTTTTTTTTTTTTTTTTTTTT NUMDFT      TELAPSE      603.14 TCPU      602.68
 CYC  32 ETOT(AU) -3.520414776283E+03 DETOT  6.98E-10 tst  2.10E-13 PX  1.90E-06
 TTTTTTTTTTTTTTTTTTTTTTTTTTTTTT DIIS        TELAPSE      603.28 TCPU      602.82
 DIIS TEST: 0.35176E-09 AT SCF   CYCLE  32 - DIIS ACTIVE - HISTORY:    28 CYCLES
 TTTTTTTTTTTTTTTTTTTTTTTTTTTTTT FDIK        TELAPSE      608.86 TCPU      608.40

    ALPHA      ELECTRONS
 INSULATING STATE
 TOP OF VALENCE BANDS -    BAND    116; K   93; EIG -1.8974754E-01 AU
 TOP OF VALENCE BANDS -    BAND    116; K    1; EIG -1.8990714E-01 AU
 BOTTOM OF VIRTUAL BANDS - BAND    117; K  112; EIG -1.1231489E-01 AU
 INDIRECT ENERGY BAND GAP:   2.1071 eV
 BOTTOM OF VIRTUAL BANDS - BAND    117; K    1; EIG -1.0716173E-01 AU

    BETA       ELECTRONS
 INSULATING STATE
 TOP OF VALENCE BANDS -    BAND    115; K   96; EIG -2.0603999E-01 AU
 TOP OF VALENCE BANDS -    BAND    115; K    1; EIG -2.1013153E-01 AU
 BOTTOM OF VIRTUAL BANDS - BAND    116; K   96; EIG -1.5061656E-01 AU
 DIRECT ENERGY BAND GAP:   1.5081 eV
 BOTTOM OF VIRTUAL BANDS - BAND    116; K    1; EIG -1.5006951E-01 AU
 TTTTTTTTTTTTTTTTTTTTTTTTTTTTTT PDIG        TELAPSE      609.54 TCPU      609.08
 CHARGE NORMALIZATION FACTOR   1.00000000
 TOTAL ATOMIC CHARGES:
  27.4316140   9.3152010   9.3152010   9.3052492   9.3052492   9.3342992
   9.3342992   9.3129281   9.3129281   9.3064536   9.3064536   9.3020107
   9.3020107   8.6261972   8.6261972   8.6478315   8.6478315   5.1034075
   5.1034075   5.7275938   5.7275938   6.1016713   6.1016713   0.8706385
   0.8706385   5.7228720   5.7228720   5.1078396   5.1078396
 SUMMED SPIN DENSITY           1.00000000
 TOTAL ATOMIC SPINS  :
   0.5868463   0.0018512   0.0018512   0.0008401   0.0008401  -0.0009092
  -0.0009092   0.0020633   0.0020633   0.0004178   0.0004178   0.0001730
   0.0001730   0.0918692   0.0918692   0.0935024   0.0935024   0.0122390
   0.0122390  -0.0077379  -0.0077379   0.0076932   0.0076932  -0.0005567
  -0.0005567  -0.0073575  -0.0073575   0.0124891   0.0124891
 TTTTTTTTTTTTTTTTTTTTTTTTTTTTTT MOQGAD      TELAPSE      609.55 TCPU      609.09
 TTTTTTTTTTTTTTTTTTTTTTTTTTTTTT SHELLXN     TELAPSE      615.05 TCPU      614.59
 TTTTTTTTTTTTTTTTTTTTTTTTTTTTTT MONMO3      TELAPSE      615.31 TCPU      614.85
 NUMERICALLY INTEGRATED DENSITY    116.0000091869    115.0000089994
 TTTTTTTTTTTTTTTTTTTTTTTTTTTTTT NUMDFT      TELAPSE      617.18 TCPU      616.72
 CYC  33 ETOT(AU) -3.520414776283E+03 DETOT -8.82E-11 tst  3.19E-14 PX  5.44E-07
 TTTTTTTTTTTTTTTTTTTTTTTTTTTTTT DIIS        TELAPSE      617.32 TCPU      616.86
 DIIS TEST: 0.24716E-09 AT SCF   CYCLE  33 - DIIS ACTIVE - HISTORY:    27 CYCLES
 TTTTTTTTTTTTTTTTTTTTTTTTTTTTTT FDIK        TELAPSE      622.20 TCPU      621.74

    ALPHA      ELECTRONS
 INSULATING STATE
 TOP OF VALENCE BANDS -    BAND    116; K   93; EIG -1.8974753E-01 AU
 TOP OF VALENCE BANDS -    BAND    116; K    1; EIG -1.8990714E-01 AU
 BOTTOM OF VIRTUAL BANDS - BAND    117; K  112; EIG -1.1231485E-01 AU
 INDIRECT ENERGY BAND GAP:   2.1071 eV
 BOTTOM OF VIRTUAL BANDS - BAND    117; K    1; EIG -1.0716169E-01 AU

    BETA       ELECTRONS
 INSULATING STATE
 TOP OF VALENCE BANDS -    BAND    115; K   96; EIG -2.0603997E-01 AU
 TOP OF VALENCE BANDS -    BAND    115; K    1; EIG -2.1013152E-01 AU
 BOTTOM OF VIRTUAL BANDS - BAND    116; K   96; EIG -1.5061656E-01 AU
 DIRECT ENERGY BAND GAP:   1.5081 eV
 BOTTOM OF VIRTUAL BANDS - BAND    116; K    1; EIG -1.5006952E-01 AU
 TTTTTTTTTTTTTTTTTTTTTTTTTTTTTT PDIG        TELAPSE      622.88 TCPU      622.42
 CHARGE NORMALIZATION FACTOR   1.00000000
 TOTAL ATOMIC CHARGES:
  27.4316145   9.3152010   9.3152010   9.3052492   9.3052492   9.3342992
   9.3342992   9.3129281   9.3129281   9.3064537   9.3064537   9.3020107
   9.3020107   8.6261971   8.6261971   8.6478313   8.6478313   5.1034075
   5.1034075   5.7275937   5.7275937   6.1016714   6.1016714   0.8706385
   0.8706385   5.7228719   5.7228719   5.1078397   5.1078397
 SUMMED SPIN DENSITY           1.00000000
 TOTAL ATOMIC SPINS  :
   0.5868461   0.0018513   0.0018513   0.0008401   0.0008401  -0.0009092
  -0.0009092   0.0020633   0.0020633   0.0004178   0.0004178   0.0001730
   0.0001730   0.0918692   0.0918692   0.0935023   0.0935023   0.0122389
   0.0122389  -0.0077377  -0.0077377   0.0076930   0.0076930  -0.0005567
  -0.0005567  -0.0073573  -0.0073573   0.0124891   0.0124891
 TTTTTTTTTTTTTTTTTTTTTTTTTTTTTT MOQGAD      TELAPSE      622.89 TCPU      622.43
 TTTTTTTTTTTTTTTTTTTTTTTTTTTTTT SHELLXN     TELAPSE      628.39 TCPU      627.93
 TTTTTTTTTTTTTTTTTTTTTTTTTTTTTT MONMO3      TELAPSE      628.65 TCPU      628.19
 NUMERICALLY INTEGRATED DENSITY    116.0000091869    115.0000089994
 TTTTTTTTTTTTTTTTTTTTTTTTTTTTTT NUMDFT      TELAPSE      630.55 TCPU      630.09
 CYC  34 ETOT(AU) -3.520414776283E+03 DETOT -6.91E-11 tst  1.69E-14 PX  2.01E-07
 TTTTTTTTTTTTTTTTTTTTTTTTTTTTTT DIIS        TELAPSE      630.69 TCPU      630.23
 DIIS TEST: 0.24277E-09 AT SCF   CYCLE  34 - DIIS ACTIVE - HISTORY:    27 CYCLES
 TTTTTTTTTTTTTTTTTTTTTTTTTTTTTT FDIK        TELAPSE      635.41 TCPU      634.95

    ALPHA      ELECTRONS
 INSULATING STATE
 TOP OF VALENCE BANDS -    BAND    116; K   93; EIG -1.8974752E-01 AU
 TOP OF VALENCE BANDS -    BAND    116; K    1; EIG -1.8990713E-01 AU
 BOTTOM OF VIRTUAL BANDS - BAND    117; K  112; EIG -1.1231486E-01 AU
 INDIRECT ENERGY BAND GAP:   2.1071 eV
 BOTTOM OF VIRTUAL BANDS - BAND    117; K    1; EIG -1.0716170E-01 AU

    BETA       ELECTRONS
 INSULATING STATE
 TOP OF VALENCE BANDS -    BAND    115; K   96; EIG -2.0603998E-01 AU
 TOP OF VALENCE BANDS -    BAND    115; K    1; EIG -2.1013152E-01 AU
 BOTTOM OF VIRTUAL BANDS - BAND    116; K   96; EIG -1.5061655E-01 AU
 DIRECT ENERGY BAND GAP:   1.5081 eV
 BOTTOM OF VIRTUAL BANDS - BAND    116; K    1; EIG -1.5006951E-01 AU
 TTTTTTTTTTTTTTTTTTTTTTTTTTTTTT PDIG        TELAPSE      636.09 TCPU      635.63
 CHARGE NORMALIZATION FACTOR   1.00000000
 TOTAL ATOMIC CHARGES:
  27.4316143   9.3152010   9.3152010   9.3052492   9.3052492   9.3342992
   9.3342992   9.3129281   9.3129281   9.3064537   9.3064537   9.3020107
   9.3020107   8.6261971   8.6261971   8.6478313   8.6478313   5.1034075
   5.1034075   5.7275937   5.7275937   6.1016713   6.1016713   0.8706385
   0.8706385   5.7228719   5.7228719   5.1078397   5.1078397
 SUMMED SPIN DENSITY           1.00000000
 TOTAL ATOMIC SPINS  :
   0.5868462   0.0018513   0.0018513   0.0008401   0.0008401  -0.0009092
  -0.0009092   0.0020633   0.0020633   0.0004178   0.0004178   0.0001730
   0.0001730   0.0918691   0.0918691   0.0935023   0.0935023   0.0122389
   0.0122389  -0.0077377  -0.0077377   0.0076929   0.0076929  -0.0005567
  -0.0005567  -0.0073572  -0.0073572   0.0124891   0.0124891
 TTTTTTTTTTTTTTTTTTTTTTTTTTTTTT MOQGAD      TELAPSE      636.10 TCPU      635.64
 TTTTTTTTTTTTTTTTTTTTTTTTTTTTTT SHELLXN     TELAPSE      641.60 TCPU      641.14
 TTTTTTTTTTTTTTTTTTTTTTTTTTTTTT MONMO3      TELAPSE      641.86 TCPU      641.40
 NUMERICALLY INTEGRATED DENSITY    116.0000091869    115.0000089994
 TTTTTTTTTTTTTTTTTTTTTTTTTTTTTT NUMDFT      TELAPSE      643.74 TCPU      643.27
 CYC  35 ETOT(AU) -3.520414776283E+03 DETOT -7.28E-12 tst  1.69E-14 PX  1.98E-08
 TTTTTTTTTTTTTTTTTTTTTTTTTTTTTT DIIS        TELAPSE      643.88 TCPU      643.42
 DIIS TEST: 0.24313E-09 AT SCF   CYCLE  35 - DIIS ACTIVE - HISTORY:    28 CYCLES
 TTTTTTTTTTTTTTTTTTTTTTTTTTTTTT FDIK        TELAPSE      648.52 TCPU      648.06

    ALPHA      ELECTRONS
 INSULATING STATE
 TOP OF VALENCE BANDS -    BAND    116; K   93; EIG -1.8974752E-01 AU
 TOP OF VALENCE BANDS -    BAND    116; K    1; EIG -1.8990713E-01 AU
 BOTTOM OF VIRTUAL BANDS - BAND    117; K  112; EIG -1.1231486E-01 AU
 INDIRECT ENERGY BAND GAP:   2.1071 eV
 BOTTOM OF VIRTUAL BANDS - BAND    117; K    1; EIG -1.0716170E-01 AU

    BETA       ELECTRONS
 INSULATING STATE
 TOP OF VALENCE BANDS -    BAND    115; K   96; EIG -2.0603998E-01 AU
 TOP OF VALENCE BANDS -    BAND    115; K    1; EIG -2.1013152E-01 AU
 BOTTOM OF VIRTUAL BANDS - BAND    116; K   96; EIG -1.5061655E-01 AU
 DIRECT ENERGY BAND GAP:   1.5081 eV
 BOTTOM OF VIRTUAL BANDS - BAND    116; K    1; EIG -1.5006951E-01 AU
 TTTTTTTTTTTTTTTTTTTTTTTTTTTTTT PDIG        TELAPSE      649.20 TCPU      648.74
 CHARGE NORMALIZATION FACTOR   1.00000000
 TOTAL ATOMIC CHARGES:
  27.4316143   9.3152010   9.3152010   9.3052492   9.3052492   9.3342992
   9.3342992   9.3129281   9.3129281   9.3064537   9.3064537   9.3020107
   9.3020107   8.6261971   8.6261971   8.6478313   8.6478313   5.1034075
   5.1034075   5.7275937   5.7275937   6.1016713   6.1016713   0.8706385
   0.8706385   5.7228719   5.7228719   5.1078397   5.1078397
 SUMMED SPIN DENSITY           1.00000000
 TOTAL ATOMIC SPINS  :
   0.5868462   0.0018513   0.0018513   0.0008401   0.0008401  -0.0009092
  -0.0009092   0.0020633   0.0020633   0.0004178   0.0004178   0.0001730
   0.0001730   0.0918691   0.0918691   0.0935023   0.0935023   0.0122389
   0.0122389  -0.0077377  -0.0077377   0.0076929   0.0076929  -0.0005567
  -0.0005567  -0.0073572  -0.0073572   0.0124891   0.0124891
 TTTTTTTTTTTTTTTTTTTTTTTTTTTTTT MOQGAD      TELAPSE      649.21 TCPU      648.75
 TTTTTTTTTTTTTTTTTTTTTTTTTTTTTT SHELLXN     TELAPSE      654.71 TCPU      654.24
 +++ ENERGIES IN A.U. +++
 ::: EXT EL-POLE                                  -3.0138493903118E+03
 ::: EXT EL-SPHEROPOLE                             3.2252101144975E+01
 ::: BIELET ZONE E-E                               4.1734828099039E+03
 ::: TOTAL E-E                                     1.1918855207371E+03
 ::: TOTAL E-N + N-E                              -7.4400733464334E+03
 ::: TOTAL N-N                                    -5.0470693752917E+02
 ::: KINETIC ENERGY                                3.5125043686303E+03
 ::: PSEUDO TOTAL   ENERGY                        -3.2403903945953E+03
 ::: VIRIAL COEFFICIENT                            1.0402959002881E+00
 TTTTTTTTTTTTTTTTTTTTTTTTTTTTTT MONMO3      TELAPSE      654.97 TCPU      654.50
 NUMERICALLY INTEGRATED DENSITY    116.0000091869    115.0000089994
 TTTTTTTTTTTTTTTTTTTTTTTTTTTTTT NUMDFT      TELAPSE      656.83 TCPU      656.37
 CYC  36 ETOT(AU) -3.520414776283E+03 DETOT  2.27E-12 tst  1.69E-14 PX  1.98E-08

 == SCF ENDED - CONVERGENCE ON ENERGY      E(AU) -3.5204147762830E+03 CYCLES  36


 ENERGY EXPRESSION=HARTREE+FOCK EXCH*0.00000+(PBE        EXCH)*1.00000+PBE        CORR


 TOTAL ENERGY(DFT)(AU)( 36) -3.5204147762830E+03 DE 2.3E-12 tester 1.7E-14
 TTTTTTTTTTTTTTTTTTTTTTTTTTTTTT EDFT        TELAPSE      656.84 TCPU      656.37
 
 INFORMATION **** DFTD3 ENERGY **** CALCULATE DFTD3 ENERGY

           DFT-D V3(BJ)
 DF                                         pbe       
 parameters
 s6       :    1.0000
 s8       :    0.7875
 a1       :    0.4289
 a2       :    4.4407
 k1 k3    :   16.0000   -4.0000
 Cutoff   :   50.2022
 CN-Cutoff:   21.1671
 ABC-Cutoff:   21.1671
 
 Edisp /kcal,au:   -45.0940 -0.07186191

 E6    /kcal :   -33.1017
 E8    /kcal :   -11.9923
 
 INFORMATION **** DFTD3 ENERGY **** NORMAL TERMINATION OF DFTD3 MODULE

 *******************************************************************************

 DFT-D3 DISPERSION ENERGY CORRECTION

 D3 DISPERSION ENERGY (AU)       -7.1861910178932E-02
 TOTAL ENERGY + DISP (AU)        -3.5204866381932E+03

 *******************************************************************************

 EIGENVECTORS IN FORTRAN UNIT  8
 TTTTTTTTTTTTTTTTTTTTTTTTTTTTTT END         TELAPSE      657.16 TCPU      656.70
 EEEEEEEEEE TERMINATION  DATE 15 09 2022 TIME 20:45:22.1
NODE    0 CPU TIME =       656.698
NODE    1 CPU TIME =       656.473
NODE    2 CPU TIME =       656.091
NODE    3 CPU TIME =       655.967
NODE    4 CPU TIME =       656.578
NODE    5 CPU TIME =       655.709
NODE    6 CPU TIME =       656.521
NODE    7 CPU TIME =       655.954
NODE    8 CPU TIME =       655.731
NODE    9 CPU TIME =       656.259
NODE   10 CPU TIME =       656.536
NODE   11 CPU TIME =       654.964
NODE   12 CPU TIME =       655.407
NODE   13 CPU TIME =       656.667
NODE   14 CPU TIME =       656.751
NODE   15 CPU TIME =       656.780
NODE   16 CPU TIME =       656.055
NODE   17 CPU TIME =       655.735
NODE   18 CPU TIME =       656.386
NODE   19 CPU TIME =       656.186
NODE   20 CPU TIME =       656.569
NODE   21 CPU TIME =       656.243
NODE   22 CPU TIME =       656.575
NODE   23 CPU TIME =       655.688
    TOTAL CPU TIME =     15748.524
