# Supplementary material for: Interrogation of the Intermolecular Forces That Drive Bulk Properties of Molecular Crystals with Terahertz Spectroscopy and Density Functional Theory
Source: Cryst Growth Des. 2025 May 23;25(11):3697–706. doi: 10.1021/acs.cgd.5c00007 (PMC12148306; doi:10.1021/acs.cgd.5c00007)
Supplement: Supplementary file 3 [file cg5c00007_si_003.zip › Calculations/CuACACF/CuACACF_MOLECULE.txt]

SHRINK 6 Cu (II) (AcAc)2(F3)4, H,C,O,F Cu are POB-TZVP and PBE-D
CRYSTAL
0 0 0
2
5.39394804 5.70843724 11.61343939 81.634114 74.390672 86.837809
15
29 -5.000000000000E-01 -5.000000000000E-01 -5.000000000000E-01
9 -3.258726438846E-02  2.317146176528E-01  2.258717476411E-01
9 1.471757714355E-01 -5.411581132465E-02  3.256131196119E-01
9 -1.716931727141E-01  1.577674961850E-01  4.234252449343E-01
9 -2.940915283590E-01 -3.205487381393E-01  2.727133895309E-02
9 -3.667189458097E-01 -5.399827125843E-03  1.213682919293E-01
9 -1.768329095786E-02 -2.249736836966E-01  1.205034358132E-01
8 2.514992418873E-01  3.366868895864E-01  4.509661285673E-01
8 -3.547132245467E-01 -3.427624538674E-01  3.379327996717E-01
6 4.350387666961E-02  1.679083068456E-01  3.288595455358E-01
6 2.411023901508E-01  3.394022399216E-01  3.425087631807E-01
6 3.907889679048E-01  4.686847088092E-01  2.384621632686E-01
1 3.578833051214E-01  4.532869881398E-01  1.518073261342E-01
6 -4.205459382088E-01 -3.805985360146E-01  2.446434787112E-01
6 -2.721086437630E-01 -2.322062440340E-01  1.270775180005E-01
MOLECULE
1
1 0 0 0
BASISSET
POB-TZVP
DFT
SPIN
PBE-D
XLGRID
END
EXCHSIZE
15000000
BIPOSIZE
15000000
MAXCYCLE
200
SCFDIR
TOLINTEG
7 7 7 7 14
TOLDEE
11
SPINLOCK
1 10
SHRINK
6 6
FMIXING
40
END
 PROCESS           17  OF           24  WORKING
 PROCESS           23  OF           24  WORKING
 PROCESS           21  OF           24  WORKING
 PROCESS            0  OF           24  WORKING
 PROCESS            1  OF           24  WORKING
 PROCESS            2  OF           24  WORKING
 PROCESS            3  OF           24  WORKING
 PROCESS            6  OF           24  WORKING
 PROCESS            8  OF           24  WORKING
 PROCESS           11  OF           24  WORKING
 PROCESS           12  OF           24  WORKING
 PROCESS           14  OF           24  WORKING
 PROCESS            4  OF           24  WORKING
 PROCESS            5  OF           24  WORKING
 PROCESS            9  OF           24  WORKING
 PROCESS           10  OF           24  WORKING
 PROCESS           15  OF           24  WORKING
 PROCESS           16  OF           24  WORKING
 PROCESS           18  OF           24  WORKING
 PROCESS           19  OF           24  WORKING
 PROCESS            7  OF           24  WORKING
 PROCESS           13  OF           24  WORKING
 PROCESS           20  OF           24  WORKING
 PROCESS           22  OF           24  WORKING

         
 *******************************************************************************
 *                                                                             *
 *                               CRYSTAL17                                     *
 *                      public : 1.0.1 - Feb 1st, 2017                         *
 *                       HTTP://WWW.CRYSTAL.UNITO.IT                           *
 *                                                                             *
 *                              MAIN AUTHORS                                   *
 *                                                                             *
 *  R. DOVESI(1,11), V.R. SAUNDERS(2), C. ROETTI(1,11), R. ORLANDO(1,11),      *
 *  C.M. ZICOVICH-WILSON(1,3), F. PASCALE(4), B. CIVALLERI(1,11),              *
 *  K. DOLL(5), N.M. HARRISON(2,6), I.J. BUSH(7), Ph. D'ARCO(8),               *
 *  M. LLUNELL(9), M. CAUSA'(10), Y. NOEL(8), L. MASCHIO(1,11), A. ERBA(1,11)  *
 *  M. RE'RAT(14), S. CASASSA(1,11)                                            *
 *                                                                             *
 *        CONTRIBUTIONS TO THE CODE HAVE ALSO BEEN GIVEN BY                    *
 *                                                                             *
 *  M. FERRABONE(1,11), M. DE LA PIERRE(1,11), M. FERRERO(1,11),               *
 *  J. BAIMA(1,11), E. ALBANESE(1,11), M.F. PEINTINGER(12), R. BAST(13),       *
 *  B. KIRTMAN(15), V. LACIVITA(1,11), R. DEMICHELIS(1,16)                     *
 *  G. BRANDEBURG(17), S. SALUSTRO(1,11), G. SANSONE(1,11)                     *
 *  M.T. RUGGIERO(18)                                                          *
 *                                                                             *
 * (1) THEORETICAL CHEMISTRY GROUP - UNIVERSITA' DI TORINO - TORINO (ITALY)    *

 * (2) COMPUTATIONAL SCIENCE & ENGINEERING DEPARTMENT - STFC DARESBURY (UK)    *
 * (3) UNIVERSIDAD AUTONOMA DEL ESTADO DE MORELOS - CUERNAVACA (MEXICO)        *
 * (4) UNIVERSITE' DE LORRAINE - NANCY (FRANCE)                                *
 * (5) UNIVERSITAET STUTTGART- STUTTGART (GERMANY)                             *
 * (6) IMPERIAL COLLEGE - LONDON (UK)                                          *
 * (7) OXFORD E-RESEARCH CENTRE - OXFORD (UK)                                  *
 * (8) UPMC - SORBONNE UNIVERSITES - PARIS (FRANCE)                            *
 * (9) UNIVERSIDAD DE BARCELONA - BARCELONA (SPAIN)                            *
 *(10) UNIVERSITA' DI NAPOLI "FEDERICO II" - NAPOLI (ITALY)                    *
 *(11) NIS - NANOSTRUCTURED INTERFACES AND SURFACES - TORINO (ITALY)           *
 *(12) MPI FUER CHEMISCHE ENERGIEKONVERSION - MUELHEIM AN DER RUHR (GERMANY)   *
 *(13) UNIVERSITY OF TROMSO - TROMSO (NORWAY)                                  *
 *(14) UNIVERSITE' DE PAU ET DES PAYS DE L'ADOUR - PAU (FRANCE)                *
 *(15) UNIVERSITY OF CALIFORNIA SANTA BARBARA - SANTA BARBARA (USA)            *
 *(16) CURTIN UNIVERSITY - PERTH (AUSTRALIA)                                   *
 *(17) UNIVERSITY COLLEGE LONDON - LONDON (UK)                                 *
 *(18) CAMBRIDGE UNIVERSITY - CAMBRIDGE (UK)                                   *
 *                                                                             *
 *******************************************************************************
 EEEEEEEEEE STARTING  DATE 14 09 2022 TIME 12:37:15.6
 SHRINK 6 Cu (II) (AcAc)2(F3)4, H,C,O,F Cu are POB-TZVP and PBE-D                

 CRYSTAL CALCULATION
 (INPUT ACCORDING TO THE INTERNATIONAL TABLES FOR X-RAY CRYSTALLOGRAPHY)
 CRYSTAL FAMILY                       :  TRICLINIC   
 CRYSTAL CLASS  (GROTH - 1921)        :  TRICLINIC PINAKOIDAL                 

 SPACE GROUP (CENTROSYMMETRIC)        :  P -1            

 LATTICE PARAMETERS  (ANGSTROMS AND DEGREES) - CONVENTIONAL CELL
        A           B           C        ALPHA        BETA       GAMMA
     5.39395     5.70844    11.61344    81.63411    74.39067    86.83781


 NUMBER OF IRREDUCIBLE ATOMS IN THE CONVENTIONAL CELL:   15

 INPUT COORDINATES

 ATOM AT. N.              COORDINATES
   1  29    -5.000000000000E-01 -5.000000000000E-01 -5.000000000000E-01
   2   9    -3.258726438846E-02  2.317146176528E-01  2.258717476411E-01
   3   9     1.471757714355E-01 -5.411581132465E-02  3.256131196119E-01
   4   9    -1.716931727141E-01  1.577674961850E-01  4.234252449343E-01
   5   9    -2.940915283590E-01 -3.205487381393E-01  2.727133895309E-02
   6   9    -3.667189458097E-01 -5.399827125843E-03  1.213682919293E-01
   7   9    -1.768329095786E-02 -2.249736836966E-01  1.205034358132E-01
   8   8     2.514992418873E-01  3.366868895864E-01  4.509661285673E-01
   9   8    -3.547132245467E-01 -3.427624538674E-01  3.379327996717E-01
  10   6     4.350387666961E-02  1.679083068456E-01  3.288595455358E-01
  11   6     2.411023901508E-01  3.394022399216E-01  3.425087631807E-01
  12   6     3.907889679048E-01  4.686847088092E-01  2.384621632686E-01
  13   1     3.578833051214E-01  4.532869881398E-01  1.518073261342E-01
  14   6    -4.205459382088E-01 -3.805985360146E-01  2.446434787112E-01
  15   6    -2.721086437630E-01 -2.322062440340E-01  1.270775180005E-01

 *******************************************************************************

 << INFORMATION >>: FROM NOW ON, ALL COORDINATES REFER TO THE PRIMITIVE CELL

 *******************************************************************************

 LATTICE PARAMETERS  (ANGSTROMS AND DEGREES) - PRIMITIVE CELL
       A          B          C        ALPHA      BETA     GAMMA        VOLUME
    5.39395    5.70844   11.61344    81.63411  74.39067  86.83781    340.688384

 COORDINATES OF THE EQUIVALENT ATOMS (FRACTIONAL UNITS)

 N. ATOM EQUIV AT. N.          X                  Y                  Z

   1   1   1   29 CU    5.00000000000E-01  5.00000000000E-01  5.00000000000E-01

   2   2   1    9 F    -3.25872643885E-02  2.31714617653E-01  2.25871747641E-01
   3   2   2    9 F     3.25872643885E-02 -2.31714617653E-01 -2.25871747641E-01

   4   3   1    9 F     1.47175771436E-01 -5.41158113247E-02  3.25613119612E-01
   5   3   2    9 F    -1.47175771436E-01  5.41158113247E-02 -3.25613119612E-01

   6   4   1    9 F    -1.71693172714E-01  1.57767496185E-01  4.23425244934E-01
   7   4   2    9 F     1.71693172714E-01 -1.57767496185E-01 -4.23425244934E-01

   8   5   1    9 F    -2.94091528359E-01 -3.20548738139E-01  2.72713389531E-02
   9   5   2    9 F     2.94091528359E-01  3.20548738139E-01 -2.72713389531E-02

  10   6   1    9 F    -3.66718945810E-01 -5.39982712584E-03  1.21368291929E-01
  11   6   2    9 F     3.66718945810E-01  5.39982712584E-03 -1.21368291929E-01

  12   7   1    9 F    -1.76832909579E-02 -2.24973683697E-01  1.20503435813E-01
  13   7   2    9 F     1.76832909579E-02  2.24973683697E-01 -1.20503435813E-01

  14   8   1    8 O     2.51499241887E-01  3.36686889586E-01  4.50966128567E-01
  15   8   2    8 O    -2.51499241887E-01 -3.36686889586E-01 -4.50966128567E-01

  16   9   1    8 O    -3.54713224547E-01 -3.42762453867E-01  3.37932799672E-01
  17   9   2    8 O     3.54713224547E-01  3.42762453867E-01 -3.37932799672E-01

  18  10   1    6 C     4.35038766696E-02  1.67908306846E-01  3.28859545536E-01
  19  10   2    6 C    -4.35038766696E-02 -1.67908306846E-01 -3.28859545536E-01

  20  11   1    6 C     2.41102390151E-01  3.39402239922E-01  3.42508763181E-01
  21  11   2    6 C    -2.41102390151E-01 -3.39402239922E-01 -3.42508763181E-01

  22  12   1    6 C     3.90788967905E-01  4.68684708809E-01  2.38462163269E-01
  23  12   2    6 C    -3.90788967905E-01 -4.68684708809E-01 -2.38462163269E-01

  24  13   1    1 H     3.57883305121E-01  4.53286988140E-01  1.51807326134E-01
  25  13   2    1 H    -3.57883305121E-01 -4.53286988140E-01 -1.51807326134E-01

  26  14   1    6 C    -4.20545938209E-01 -3.80598536015E-01  2.44643478711E-01
  27  14   2    6 C     4.20545938209E-01  3.80598536015E-01 -2.44643478711E-01

  28  15   1    6 C    -2.72108643763E-01 -2.32206244034E-01  1.27077518000E-01
  29  15   2    6 C     2.72108643763E-01  2.32206244034E-01 -1.27077518000E-01

 NUMBER OF SYMMETRY OPERATORS         :    2
 *******************************************************************************
 * GEOMETRY EDITING - INPUT COORDINATES ARE GIVEN IN ANGSTROM         
 *******************************************************************************

 GEOMETRY NOW FULLY CONSISTENT WITH THE GROUP

 COORDINATES IN ANGSTROM

 GCALCO - MAX INDICES DIRECT LATTICE VECTOR    19    18     9
 NO.OF VECTORS CREATED 6999 STARS 3500 RMAX    82.64883 BOHR


 *******************************************************************************
 * MOLECULAR CALCULATION 
 *******************************************************************************

 MOLECULAR FRAGMENT N.    1
 REFERENCE ATOM:    1 IN CELL  0 0 0  COORDINATES   -1.175  -2.158   5.541
 FRAGMENT COMPOSITION:
  SEQ.  NO. 
  NEW   OLD    CELL   AT. NO.             COORD.(A)
   1     1    0  0  0   29      -1.1747   -2.1581    5.5407
   2    14    0 -1  0    8      -2.6619   -3.2472    4.9973
   3    15   -1  0  1    8       0.3125   -1.0691    6.0841
   4    16    0  0  0    8      -0.8843   -1.4912    3.7448
   5    17   -1 -1  1    8      -1.4651   -2.8251    7.3366
   6    20   -1 -1  0    6      -3.0473   -3.4181    3.7955
   7    21    0  0  1    6       0.6978   -0.8982    7.2859
   8    26    0  0  0    6      -1.5221   -1.8844    2.7110
   9    27   -1 -1  1    6      -0.8273   -2.4319    8.3704
  10    22   -1  0  0    6      -2.5570   -2.8113    2.6425
  11    18   -1 -1  0    6      -4.1529   -4.4789    3.6442
  12    23    0 -1  1    6       0.2076   -1.5050    8.4389
  13    19    0  0  1    6       1.8035    0.1626    7.4372
  14    28    0  0  0    6      -1.0797   -1.1918    1.4082
  15    29   -1 -1  1    6      -1.2698   -3.1245    9.6732
  16    24   -1  0  0    1      -2.9973   -3.0554    1.6822
  17     4   -1 -1  0    9      -3.6044   -5.7209    3.6083
  18     2   -1 -1  0    9      -4.8754   -4.3113    2.5030
  19     6   -1 -1  0    9      -5.0248   -4.4410    4.6921
  20    25    0 -1  1    1       0.6479   -1.2609    9.3992
  21     5    0  0  1    9       1.2550    1.4046    7.4732
  22     3    0  0  1    9       2.5260   -0.0050    8.5784
  23     7    0  0  1    9       2.6754    0.1247    6.3893
  24    12    0  0  0    9       0.2706   -1.0859    1.3353
  25    10    0  0  0    9      -1.6065    0.0651    1.3449
  26     8    0  0  0    9      -1.5011   -1.8713    0.3022
  27    13   -1 -1  1    9      -2.6201   -3.2304    9.7461
  28    11   -1 -1  1    9      -0.7429   -4.3814    9.7365
  29     9   -1 -1  1    9      -0.8483   -2.4450   10.7792

 *******************************************************************************


 NO SYMMOPS WITH FINITE TRANSLATIONAL COMPONENT
 THE NUMBER OF SYMMETRY OPERATORS HAS BEEN REDUCED FROM  2 TO  1
 *******************************************************************************

 GEOMETRY FOR WAVE FUNCTION - DIMENSIONALITY OF THE SYSTEM    0
 (NON PERIODIC DIRECTION: LATTICE PARAMETER FORMALLY SET TO 500)
 *******************************************************************************
 ATOMS IN THE ASYMMETRIC UNIT   29 - ATOMS IN THE UNIT CELL:   29
     ATOM             X(ANGSTROM)         Y(ANGSTROM)         Z(ANGSTROM)
 *******************************************************************************
      1 T  29 CU   -1.174707203429E+00 -2.158147993057E+00  5.540706035728E+00
      2 T   8 O    -2.661949024003E+00 -3.247202460943E+00  4.997341500924E+00
      3 T   8 O     3.125346171463E-01 -1.069093525172E+00  6.084070570533E+00
      4 T   8 O    -8.843191117203E-01 -1.491180685471E+00  3.744772605623E+00
      5 T   8 O    -1.465095295137E+00 -2.825115300643E+00  7.336639465834E+00
      6 T   6 C    -3.047255058867E+00 -3.418054428753E+00  3.795480742890E+00
      7 T   6 C     6.978406520104E-01 -8.982415573614E-01  7.285931328566E+00
      8 T   6 C    -1.522132967702E+00 -1.884383362258E+00  2.710995198193E+00
      9 T   6 C    -8.272814391553E-01 -2.431912623856E+00  8.370416873263E+00
     10 T   6 C    -2.557001646390E+00 -2.811321214876E+00  2.642497494630E+00
     11 T   6 C    -4.152911715393E+00 -4.478873992993E+00  3.644228137714E+00
     12 T   6 C     2.075872395330E-01 -1.504974771238E+00  8.438914576826E+00
     13 T   6 C     1.803497308536E+00  1.625780068787E-01  7.437183933743E+00
     14 T   6 C    -1.079656979472E+00 -1.191778109261E+00  1.408198341982E+00
     15 T   6 C    -1.269757427385E+00 -3.124517876853E+00  9.673213729475E+00
     16 T   1 H    -2.997334707290E+00 -3.055428463184E+00  1.682239536359E+00
     17 T   9 F    -3.604419540807E+00 -5.720923188789E+00  3.608253154292E+00
     18 T   9 F    -4.875422430531E+00 -4.311297162872E+00  2.502977910911E+00
     19 T   9 F    -5.024774230460E+00 -4.441006540880E+00  4.692149620575E+00
     20 T   1 H     6.479203004327E-01 -1.260867522930E+00  9.399172535098E+00
     21 T   9 F     1.255005133950E+00  1.404627202675E+00  7.473158917165E+00
     22 T   9 F     2.526008023674E+00 -4.998823242043E-03  8.578434160546E+00
     23 T   9 F     2.675359823603E+00  1.247105547659E-01  6.389262450882E+00
     24 T   9 F     2.706495572865E-01 -1.085896795457E+00  1.335348228272E+00
     25 T   9 F    -1.606538047559E+00  6.513452821053E-02  1.344932055277E+00
     26 T   9 F    -1.501094542142E+00 -1.871257640906E+00  3.022049446796E-01
     27 T   9 F    -2.620063964144E+00 -3.230399190658E+00  9.746063843184E+00
     28 T   9 F    -7.428763592977E-01 -4.381430514325E+00  9.736480016179E+00
     29 T   9 F    -8.483198647149E-01 -2.445038345208E+00  1.077920712678E+01

 T = ATOM BELONGING TO THE ASYMMETRIC UNIT

 ****    1 SYMMOPS - TRANSLATORS IN FRACTIONAL UNITS
 **** MATRICES AND TRANSLATORS IN THE CRYSTALLOGRAPHIC REFERENCE FRAME
   V INV                    ROTATION MATRICES                   TRANSLATORS
   1   1  1.00 -0.00  0.00  0.00  1.00  0.00  0.00  0.00  1.00  0.00  0.00  0.00

 *******************************************************************************
 STARTING BASIS SET HANDLING 
 *******************************************************************************

 Loading internal basis set: POB-TZVP            

 Please cite in your publication:
 Peintinger, M. F., Oliveira, D. V. and Bredow, T. (2013), Consistent Gaussian b
 asis sets of triple-zeta valence with polarization quality for solid-state calc
 ulations. J. Comput. Chem., 34: 451-459. doi: 10.1002/jcc.23153                
                    

 *******************************************************************************
 LOCAL ATOMIC FUNCTIONS BASIS SET
 *******************************************************************************
   ATOM   X(AU)   Y(AU)   Z(AU)  N. TYPE  EXPONENT  S COEF   P COEF   D/F/G COEF
 *******************************************************************************
   1 CU  -2.220  -4.078  10.470
                                  1 S  
                                         3.775E+05 2.281E-04 0.000E+00 0.000E+00
                                         5.659E+04 1.769E-03 0.000E+00 0.000E+00
                                         1.288E+04 9.199E-03 0.000E+00 0.000E+00
                                         3.645E+03 3.741E-02 0.000E+00 0.000E+00
                                         1.187E+03 1.219E-01 0.000E+00 0.000E+00
                                         4.265E+02 2.898E-01 0.000E+00 0.000E+00
                                         1.657E+02 4.153E-01 0.000E+00 0.000E+00
                                         6.560E+01 2.191E-01 0.000E+00 0.000E+00
                                  2 S  
                                         4.144E+02-2.468E-02 0.000E+00 0.000E+00
                                         1.283E+02-1.172E-01 0.000E+00 0.000E+00
                                         2.062E+01 5.530E-01 0.000E+00 0.000E+00
                                         8.782E+00 5.224E-01 0.000E+00 0.000E+00
                                  3 S  
                                         1.374E+01-2.274E-01 0.000E+00 0.000E+00
                                         2.243E+00 7.176E-01 0.000E+00 0.000E+00
                                  4 S  
                                         8.153E-01 1.000E+00 0.000E+00 0.000E+00
                                  5 S  
                                         4.076E-01 1.000E+00 0.000E+00 0.000E+00
                                  6 S  
                                         1.768E-01 1.000E+00 0.000E+00 0.000E+00
                           7-     9 P  
                                         2.035E+03 0.000E+00 2.352E-03 0.000E+00
                                         4.819E+02 0.000E+00 1.913E-02 0.000E+00
                                         1.547E+02 0.000E+00 9.017E-02 0.000E+00
                                         5.774E+01 0.000E+00 2.606E-01 0.000E+00
                                         2.310E+01 0.000E+00 4.209E-01 0.000E+00
                                         9.388E+00 0.000E+00 2.434E-01 0.000E+00
                          10-    12 P  
                                         3.760E+01 0.000E+00-2.899E-02 0.000E+00
                                         5.124E+00 0.000E+00 5.492E-01 0.000E+00
                                         2.012E+00 0.000E+00 9.379E-01 0.000E+00
                          13-    15 P  
                                         1.464E+00 0.000E+00 1.000E+00 0.000E+00
                          16-    18 P  
                                         7.321E-01 0.000E+00 1.000E+00 0.000E+00
                          19-    23 D  
                                         7.413E+01 0.000E+00 0.000E+00 1.436E-02
                                         2.136E+01 0.000E+00 0.000E+00 8.663E-02
                                         7.500E+00 0.000E+00 0.000E+00 2.563E-01
                                         2.760E+00 0.000E+00 0.000E+00 4.037E-01
                          24-    28 D  
                                         1.459E+00 0.000E+00 0.000E+00 1.000E+00
                          29-    33 D  
                                         6.356E-01 0.000E+00 0.000E+00 1.000E+00
                          34-    40 F  
                                         2.233E+00 0.000E+00 0.000E+00 1.000E+00
   2 O   -5.030  -6.136   9.444
                                 41 S  
                                         2.703E+04 2.173E-04 0.000E+00 0.000E+00
                                         4.052E+03 1.684E-03 0.000E+00 0.000E+00
                                         9.223E+02 8.740E-03 0.000E+00 0.000E+00
                                         2.612E+02 3.524E-02 0.000E+00 0.000E+00
                                         8.535E+01 1.115E-01 0.000E+00 0.000E+00
                                         3.104E+01 2.559E-01 0.000E+00 0.000E+00
                                 42 S  
                                         1.226E+01 3.977E-01 0.000E+00 0.000E+00
                                         4.999E+00 2.463E-01 0.000E+00 0.000E+00
                                 43 S  
                                         1.099E+00 1.000E+00 0.000E+00 0.000E+00
                                 44 S  
                                         3.566E-01 1.000E+00 0.000E+00 0.000E+00
                          45-    47 P  
                                         6.327E+01 0.000E+00 6.069E-03 0.000E+00
                                         1.463E+01 0.000E+00 4.191E-02 0.000E+00
                                         4.450E+00 0.000E+00 1.615E-01 0.000E+00
                                         1.528E+00 0.000E+00 3.571E-01 0.000E+00
                          48-    50 P  
                                         5.490E-01 0.000E+00 1.000E+00 0.000E+00
                          51-    53 P  
                                         1.859E-01 0.000E+00 1.000E+00 0.000E+00
                          54-    58 D  
                                         2.535E-01 0.000E+00 0.000E+00 1.000E+00
   3 O    0.591  -2.020  11.497
   4 O   -1.671  -2.818   7.077
   5 O   -2.769  -5.339  13.864
   6 C   -5.758  -6.459   7.172
                                113 S  
                                         1.358E+04 2.225E-04 0.000E+00 0.000E+00
                                         2.035E+03 1.723E-03 0.000E+00 0.000E+00
                                         4.632E+02 8.926E-03 0.000E+00 0.000E+00
                                         1.312E+02 3.573E-02 0.000E+00 0.000E+00
                                         4.285E+01 1.108E-01 0.000E+00 0.000E+00
                                         1.558E+01 2.430E-01 0.000E+00 0.000E+00
                                114 S  
                                         6.207E+00 4.144E-01 0.000E+00 0.000E+00
                                         2.576E+00 2.374E-01 0.000E+00 0.000E+00
                                115 S  
                                         4.941E-01 1.000E+00 0.000E+00 0.000E+00
                                116 S  
                                         1.644E-01 1.000E+00 0.000E+00 0.000E+00
                         117-   119 P  
                                         3.470E+01 0.000E+00 5.333E-03 0.000E+00
                                         7.958E+00 0.000E+00 3.586E-02 0.000E+00
                                         2.378E+00 0.000E+00 1.422E-01 0.000E+00
                                         8.143E-01 0.000E+00 3.427E-01 0.000E+00
                         120-   122 P  
                                         5.662E-01 0.000E+00 1.000E+00 0.000E+00
                         123-   125 P  
                                         2.674E-01 0.000E+00 1.000E+00 0.000E+00
                         126-   130 D  
                                         8.792E-01 0.000E+00 0.000E+00 1.000E+00
   7 C    1.319  -1.697  13.768
   8 C   -2.876  -3.561   5.123
   9 C   -1.563  -4.596  15.818
  10 C   -4.832  -5.313   4.994
  11 C   -7.848  -8.464   6.887
  12 C    0.392  -2.844  15.947
  13 C    3.408   0.307  14.054
  14 C   -2.040  -2.252   2.661
  15 C   -2.399  -5.904  18.280
  16 H   -5.664  -5.774   3.179
                                293 S  
                                         3.406E+01 6.025E-03 0.000E+00 0.000E+00
                                         5.124E+00 4.502E-02 0.000E+00 0.000E+00
                                         1.165E+00 2.019E-01 0.000E+00 0.000E+00
                                294 S  
                                         4.157E-01 1.000E+00 0.000E+00 0.000E+00
                                295 S  
                                         1.795E-01 1.000E+00 0.000E+00 0.000E+00
                         296-   298 P  
                                         8.000E-01 0.000E+00 1.000E+00 0.000E+00
  17 F   -6.811 -10.811   6.819
                                299 S  
                                         3.548E+04 2.155E-04 0.000E+00 0.000E+00
                                         5.318E+03 1.670E-03 0.000E+00 0.000E+00
                                         1.210E+03 8.673E-03 0.000E+00 0.000E+00
                                         3.429E+02 3.505E-02 0.000E+00 0.000E+00
                                         1.120E+02 1.117E-01 0.000E+00 0.000E+00
                                         4.071E+01 2.599E-01 0.000E+00 0.000E+00
                                300 S  
                                         1.604E+01 3.942E-01 0.000E+00 0.000E+00
                                         6.504E+00 2.500E-01 0.000E+00 0.000E+00
                                301 S  
                                         1.442E+00 1.000E+00 0.000E+00 0.000E+00
                                302 S  
                                         4.598E-01 1.000E+00 0.000E+00 0.000E+00
                         303-   305 P  
                                         8.023E+01 0.000E+00 6.369E-03 0.000E+00
                                         1.859E+01 0.000E+00 4.430E-02 0.000E+00
                                         5.687E+00 0.000E+00 1.687E-01 0.000E+00
                                         1.951E+00 0.000E+00 3.617E-01 0.000E+00
                         306-   308 P  
                                         6.323E-01 0.000E+00 1.000E+00 0.000E+00
                         309-   311 P  
                                         1.984E-01 0.000E+00 1.000E+00 0.000E+00
                         312-   316 D  
                                         5.631E-01 0.000E+00 0.000E+00 1.000E+00
  18 F   -9.213  -8.147   4.730
  19 F   -9.495  -8.392   8.867
  20 H    1.224  -2.383  17.762
  21 F    2.372   2.654  14.122
  22 F    4.773  -0.009  16.211
  23 F    5.056   0.236  12.074
  24 F    0.511  -2.052   2.523
  25 F   -3.036   0.123   2.542
  26 F   -2.837  -3.536   0.571
  27 F   -4.951  -6.105  18.417
  28 F   -1.404  -8.280  18.399
  29 F   -1.603  -4.620  20.370

 *******************************************************************************
 FINISHED BASIS SET HANDLING 
 *******************************************************************************

 INFORMATION **** SET_MPP **** PCRYSTAL CALCULATION
 INFORMATION **** READM2 **** NEW DEFAULT: FOCK/KS MATRIX MIXING SET TO 30 %
 INFORMATION **** READM2 **** NEW DEFAULT: FULL DIRECT SCF MODE
 INFORMATION **** READM2 **** NEW DEFAULT: COULOMB BIPOLAR BUFFER SET TO 32 Mb
 INFORMATION **** READM2 **** NEW DEFAULT: EXCHANGE BIPOLAR BUFFER SET TO 32 Mb

 *******************************************************************************
 NEW DEFAULT: DFT INTEGRATION GRID INCREASED TO XLGRID
 NEW DEFAULT: DIIS ACCELERATOR ACTIVE
 USE KEYWORD NODIIS TO TURN IT OFF
 *******************************************************************************

 INFORMATION **** DFTD3_INPUT **** PERFORM LATEST DISPERSION CORRECTION DFT-D3(BJ) WITH AUTOMATIC PARAMETER SETUP
 PLEASE CITE:
 (1) DFT-D3 Reference
  S. Grimme, J. Antony, S. Ehrlich, and H. Krieg, J. Chem. Phys. 132 (2010), 154104
 (2) BJ-Damping Reference
  S. Grimme, S. Ehrlich, and L. Goerigk, J. Comput. Chem. 32 (2011), 1456-1465
 (3) General DFT-D Review
  S. Grimme, A. Hansen, J. G. Brandenburg, and C. Bannwarth,
  Chem. Rev. 116 (2016), 5105-5154

 INFORMATION **** EXCHSIZE **** EXCHANGE BIPOLAR BUFFER SIZE SET TO    15000000
 INFORMATION **** BIPOSIZE **** COULOMB BIPOLAR BUFFER SET TO    15000000
 INFORMATION **** MAXCYCLE **** MAX NUMBER OF SCF CYCLES SET TO         200
 INFORMATION **** READM2 **** FULL DIRECT SCF (MONO AND BIEL INT) SELECTED
 INFORMATION **** TOLINTEG **** COULOMB AND EXCHANGE SERIES TOLERANCES MODIFIED
 INFORMATION **** TOLDEE **** SCF TOL ON TOTAL ENERGY SET TO          11
 INFORMATION **** SPINLOCK **** LOCK IN A GIVEN SPIN STATE
 ALPHA-BETA ELECTRONS LOCKED TO   1 FOR  10 SCF CYCLES
 WARNING **** SHRINK **** MOLECULAR CASE - SHRINKING NOT USED
 *******************************************************************************
 N. OF ATOMS PER CELL        29  COULOMB OVERLAP TOL         (T1) 10**   -7
 NUMBER OF SHELLS           230  COULOMB PENETRATION TOL     (T2) 10**   -7
 NUMBER OF AO               520  EXCHANGE OVERLAP TOL        (T3) 10**   20
 N. OF ELECTRONS PER CELL   231  EXCHANGE PSEUDO OVP (F(G))  (T4) 10**   20
 CORE ELECTRONS PER CELL     70  EXCHANGE PSEUDO OVP (P(G))  (T5) 10**   20
 N. OF SYMMETRY OPERATORS     1  POLE ORDER IN MONO ZONE                  4
 *******************************************************************************
 TYPE OF CALCULATION :  UNRESTRICTED OPEN SHELL
 KOHN-SHAM HAMILTONIAN

 (EXCHANGE)[CORRELATION] FUNCTIONAL:(PERDEW-BURKE-ERNZERHOF)[PERDEW-BURKE-ERNZERHOF]


 SPIN POLARIZED DFT SELECTED
 SPIN POLARIZATION - ALPHA-BETA =  1 FOR  10 CYCLES

 CAPPA:IS1  1;IS2  1;IS3  1; K PTS MONK NET   1; SYMMOPS:K SPACE   2;G SPACE   1

 *******************************************************************************
 MAX NUMBER OF SCF CYCLES     200  CONVERGENCE ON DELTAP        10**-21
 WEIGHT OF F(I) IN F(I+1)      40% CONVERGENCE ON ENERGY        10**-11
 SPIN POLARIZATION - ALPHA-BETA =  1 FOR  10 CYCLES

 DISK SPACE FOR EIGENVECTORS (FTN 10)      270400 REALS

 SYMMETRY ADAPTION OF THE BLOCH FUNCTIONS DISABLED
 TTTTTTTTTTTTTTTTTTTTTTTTTTTTTT gordsh1     TELAPSE        0.25 TCPU        0.20

 MATRIX SIZE: P(G)  100182, F(G)   50351, P(G) IRR   50914, F(G) IRR   50914
 MAX G-VECTOR INDEX FOR 1- AND 2-ELECTRON INTEGRALS   1

 TTTTTTTTTTTTTTTTTTTTTTTTTTTTTT INPUT       TELAPSE        0.26 TCPU        0.21

 NEIGHBORS OF THE NON-EQUIVALENT ATOMS

 N = NUMBER OF NEIGHBORS AT DISTANCE R
    ATOM  N     R/ANG      R/AU   NEIGHBORS (ATOM LABELS AND CELL INDICES)
   1 CU   2     1.9218     3.6316    2 O    0 0 0    3 O    0 0 0
   1 CU   2     1.9377     3.6617    4 O    0 0 0    5 O    0 0 0
   1 CU   2     2.8530     5.3914    6 C    0 0 0    7 C    0 0 0
   1 CU   2     2.8641     5.4123    8 C    0 0 0    9 C    0 0 0
   1 CU   2     3.2767     6.1921   10 C    0 0 0   12 C    0 0 0
   1 CU   2     4.2252     7.9844   11 C    0 0 0   13 C    0 0 0

   2 O    1     1.2736     2.4068    6 C    0 0 0
   2 O    1     1.9218     3.6316    1 CU   0 0 0
   2 O    1     2.3603     4.4603   11 C    0 0 0
   2 O    1     2.3971     4.5299   10 C    0 0 0
   2 O    1     2.6614     5.0293    5 O    0 0 0
   2 O    1     2.6648     5.0358   19 F    0 0 0

   3 O    1     1.2736     2.4068    7 C    0 0 0
   3 O    1     1.9218     3.6316    1 CU   0 0 0
   3 O    1     2.3603     4.4603   13 C    0 0 0
   3 O    1     2.3971     4.5299   12 C    0 0 0
   3 O    1     2.6614     5.0293    4 O    0 0 0
   3 O    1     2.6648     5.0358   23 F    0 0 0

   4 O    1     1.2768     2.4127    8 C    0 0 0
   4 O    1     1.9377     3.6617    1 CU   0 0 0
   4 O    1     2.3638     4.4669   14 C    0 0 0
   4 O    1     2.3991     4.5336   10 C    0 0 0
   4 O    1     2.6614     5.0293    3 O    0 0 0
   4 O    1     2.7025     5.1070   24 F    0 0 0

   5 O    1     1.2768     2.4127    9 C    0 0 0
   5 O    1     1.9377     3.6617    1 CU   0 0 0
   5 O    1     2.3638     4.4669   15 C    0 0 0
   5 O    1     2.3991     4.5336   12 C    0 0 0
   5 O    1     2.6614     5.0293    2 O    0 0 0
   5 O    1     2.7025     5.1070   27 F    0 0 0

   6 C    1     1.2736     2.4068    2 O    0 0 0
   6 C    1     1.3921     2.6306   10 C    0 0 0
   6 C    1     1.5397     2.9096   11 C    0 0 0
   6 C    1     2.1447     4.0529   16 H    0 0 0
   6 C    1     2.3767     4.4913   17 F    0 0 0
   6 C    1     2.4002     4.5357   19 F    0 0 0

   7 C    1     1.2736     2.4068    3 O    0 0 0
   7 C    1     1.3921     2.6306   12 C    0 0 0
   7 C    1     1.5397     2.9096   13 C    0 0 0
   7 C    1     2.1447     4.0529   20 H    0 0 0
   7 C    1     2.3767     4.4913   21 F    0 0 0
   7 C    1     2.4002     4.5357   23 F    0 0 0

   8 C    1     1.2768     2.4127    4 O    0 0 0
   8 C    1     1.3910     2.6286   10 C    0 0 0
   8 C    1     1.5404     2.9109   14 C    0 0 0
   8 C    1     2.1461     4.0556   16 H    0 0 0
   8 C    1     2.3820     4.5013   25 F    0 0 0
   8 C    1     2.3967     4.5291   24 F    0 0 0

   9 C    1     1.2768     2.4127    5 O    0 0 0
   9 C    1     1.3910     2.6286   12 C    0 0 0
   9 C    1     1.5404     2.9109   15 C    0 0 0
   9 C    1     2.1461     4.0556   20 H    0 0 0
   9 C    1     2.3820     4.5013   28 F    0 0 0
   9 C    1     2.3967     4.5291   27 F    0 0 0

  10 C    1     1.0842     2.0489   16 H    0 0 0
  10 C    1     1.3910     2.6286    8 C    0 0 0
  10 C    1     1.3921     2.6306    6 C    0 0 0
  10 C    1     2.3971     4.5299    2 O    0 0 0
  10 C    1     2.3991     4.5336    4 O    0 0 0
  10 C    1     2.5157     4.7541   14 C    0 0 0

  11 C    1     1.3582     2.5667   17 F    0 0 0
  11 C    1     1.3611     2.5721   18 F    0 0 0
  11 C    1     1.3637     2.5770   19 F    0 0 0
  11 C    1     1.5397     2.9096    6 C    0 0 0
  11 C    1     2.3603     4.4603    2 O    0 0 0
  11 C    1     2.5162     4.7549   10 C    0 0 0

  12 C    1     1.0842     2.0489   20 H    0 0 0
  12 C    1     1.3910     2.6286    9 C    0 0 0
  12 C    1     1.3921     2.6306    7 C    0 0 0
  12 C    1     2.3971     4.5299    3 O    0 0 0
  12 C    1     2.3991     4.5336    5 O    0 0 0
  12 C    1     2.5157     4.7541   15 C    0 0 0

  13 C    1     1.3582     2.5667   21 F    0 0 0
  13 C    1     1.3611     2.5721   22 F    0 0 0
  13 C    1     1.3637     2.5770   23 F    0 0 0
  13 C    1     1.5397     2.9096    7 C    0 0 0
  13 C    1     2.3603     4.4603    3 O    0 0 0
  13 C    1     2.5162     4.7549   12 C    0 0 0

  14 C    1     1.3564     2.5632   24 F    0 0 0
  14 C    1     1.3643     2.5782   25 F    0 0 0
  14 C    1     1.3647     2.5790   26 F    0 0 0
  14 C    1     1.5404     2.9109    8 C    0 0 0
  14 C    1     2.3638     4.4669    4 O    0 0 0
  14 C    1     2.5157     4.7541   10 C    0 0 0

  15 C    1     1.3564     2.5632   27 F    0 0 0
  15 C    1     1.3643     2.5782   28 F    0 0 0
  15 C    1     1.3647     2.5790   29 F    0 0 0
  15 C    1     1.5404     2.9109    9 C    0 0 0
  15 C    1     2.3638     4.4669    5 O    0 0 0
  15 C    1     2.5157     4.7541   12 C    0 0 0

  16 H    1     1.0842     2.0489   10 C    0 0 0
  16 H    1     2.1447     4.0529    6 C    0 0 0
  16 H    1     2.1461     4.0556    8 C    0 0 0
  16 H    1     2.3549     4.4501   26 F    0 0 0
  16 H    1     2.4038     4.5424   18 F    0 0 0
  16 H    1     2.6853     5.0745   11 C    0 0 0

  17 F    1     1.3582     2.5667   11 C    0 0 0
  17 F    1     2.1964     4.1506   18 F    0 0 0
  17 F    1     2.1978     4.1533   19 F    0 0 0
  17 F    1     2.3767     4.4913    6 C    0 0 0
  17 F    1     2.9895     5.6493    2 O    0 0 0
  17 F    1     3.2397     6.1221   10 C    0 0 0

  18 F    1     1.3611     2.5721   11 C    0 0 0
  18 F    1     2.1964     4.1506   17 F    0 0 0
  18 F    1     2.1981     4.1538   19 F    0 0 0
  18 F    1     2.4038     4.5424   16 H    0 0 0
  18 F    1     2.4105     4.5552    6 C    0 0 0
  18 F    1     2.7649     5.2248   10 C    0 0 0

  19 F    1     1.3637     2.5770   11 C    0 0 0
  19 F    1     2.1978     4.1533   17 F    0 0 0
  19 F    1     2.1981     4.1538   18 F    0 0 0
  19 F    1     2.4002     4.5357    6 C    0 0 0
  19 F    1     2.6648     5.0358    2 O    0 0 0
  19 F    1     3.5982     6.7996   10 C    0 0 0

  20 H    1     1.0842     2.0489   12 C    0 0 0
  20 H    1     2.1447     4.0529    7 C    0 0 0
  20 H    1     2.1461     4.0556    9 C    0 0 0
  20 H    1     2.3549     4.4501   29 F    0 0 0
  20 H    1     2.4038     4.5424   22 F    0 0 0
  20 H    1     2.6853     5.0745   13 C    0 0 0

  21 F    1     1.3582     2.5667   13 C    0 0 0
  21 F    1     2.1964     4.1506   22 F    0 0 0
  21 F    1     2.1978     4.1533   23 F    0 0 0
  21 F    1     2.3767     4.4913    7 C    0 0 0
  21 F    1     2.9895     5.6493    3 O    0 0 0
  21 F    1     3.2397     6.1221   12 C    0 0 0

  22 F    1     1.3611     2.5721   13 C    0 0 0
  22 F    1     2.1964     4.1506   21 F    0 0 0
  22 F    1     2.1981     4.1538   23 F    0 0 0
  22 F    1     2.4038     4.5424   20 H    0 0 0
  22 F    1     2.4105     4.5552    7 C    0 0 0
  22 F    1     2.7649     5.2248   12 C    0 0 0

  23 F    1     1.3637     2.5770   13 C    0 0 0
  23 F    1     2.1978     4.1533   21 F    0 0 0
  23 F    1     2.1981     4.1538   22 F    0 0 0
  23 F    1     2.4002     4.5357    7 C    0 0 0
  23 F    1     2.6648     5.0358    3 O    0 0 0
  23 F    1     3.5982     6.7996   12 C    0 0 0

  24 F    1     1.3564     2.5632   14 C    0 0 0
  24 F    1     2.1962     4.1502   26 F    0 0 0
  24 F    1     2.2020     4.1612   25 F    0 0 0
  24 F    1     2.3967     4.5291    8 C    0 0 0
  24 F    1     2.7025     5.1070    4 O    0 0 0
  24 F    1     3.5611     6.7295   10 C    0 0 0

  25 F    1     1.3643     2.5782   14 C    0 0 0
  25 F    1     2.2018     4.1608   26 F    0 0 0
  25 F    1     2.2020     4.1612   24 F    0 0 0
  25 F    1     2.3820     4.5013    8 C    0 0 0
  25 F    1     2.9501     5.5748    4 O    0 0 0
  25 F    1     3.2956     6.2278   10 C    0 0 0

  26 F    1     1.3647     2.5790   14 C    0 0 0
  26 F    1     2.1962     4.1502   24 F    0 0 0
  26 F    1     2.2018     4.1608   25 F    0 0 0
  26 F    1     2.3549     4.4501   16 H    0 0 0
  26 F    1     2.4089     4.5522    8 C    0 0 0
  26 F    1     2.7342     5.1668   10 C    0 0 0

  27 F    1     1.3564     2.5632   15 C    0 0 0
  27 F    1     2.1962     4.1502   29 F    0 0 0
  27 F    1     2.2020     4.1612   28 F    0 0 0
  27 F    1     2.3967     4.5291    9 C    0 0 0
  27 F    1     2.7025     5.1070    5 O    0 0 0
  27 F    1     3.5611     6.7295   12 C    0 0 0

  28 F    1     1.3643     2.5782   15 C    0 0 0
  28 F    1     2.2018     4.1608   29 F    0 0 0
  28 F    1     2.2020     4.1612   27 F    0 0 0
  28 F    1     2.3820     4.5013    9 C    0 0 0
  28 F    1     2.9501     5.5748    5 O    0 0 0
  28 F    1     3.2956     6.2278   12 C    0 0 0

  29 F    1     1.3647     2.5790   15 C    0 0 0
  29 F    1     2.1962     4.1502   27 F    0 0 0
  29 F    1     2.2018     4.1608   28 F    0 0 0
  29 F    1     2.3549     4.4501   20 H    0 0 0
  29 F    1     2.4089     4.5522    9 C    0 0 0
  29 F    1     2.7342     5.1668   12 C    0 0 0


 SYMMETRY ALLOWED INTERNAL DEGREE(S) OF FREEDOM:  81
 TTTTTTTTTTTTTTTTTTTTTTTTTTTTTT SYMM        TELAPSE        0.27 TCPU        0.21
 TTTTTTTTTTTTTTTTTTTTTTTTTTTTTT INT_SCREEN  TELAPSE        0.27 TCPU        0.21

 DFT PARAMETERS

     ATOM       ELECTRONS   NET CHARGE   R(ANGSTROM)
   1  29  CU     29.0000      0.0000     1.28000000
   2   8  O       8.0000      0.0000     0.74000000
   6   6  C       6.0000      0.0000     0.77000000
  16   1  H       1.0000      0.0000     1.11000000
  17   9  F       9.0000      0.0000     0.72000000

 SIZE OF GRID=     991764
 TTTTTTTTTTTTTTTTTTTTTTTTTTTTTT MAKE_GRID2  TELAPSE        0.74 TCPU        0.69
 BECKE WEIGHT FUNCTION
 RADSAFE =     2.00
 TOLERANCES - DENSITY:10**- 6; POTENTIAL:10**- 9; GRID WGT:10**-14

 RADIAL INTEGRATION  - INTERVALS (POINTS,UPPER LIMIT):            1( 75,  4.0*R)

 ANGULAR INTEGRATION - INTERVALS (ACCURACY LEVEL [N. POINTS] UPPER LIMIT):
  1(  4[  86]   0.2)  2(  8[ 194]   0.5)  3( 12[ 350]   0.9)  4( 16[ 974]   3.5)
  5( 12[ 350]9999.0)
 TTTTTTTTTTTTTTTTTTTTTTTTTTTTTT INT_CALC    TELAPSE        0.75 TCPU        0.69
 EEEEEEEEEE INT_CALC TERMINATION  DATE 14 09 2022 TIME 12:37:16.2

 *******************************************************************************
 SHRINK 6 Cu (II) (AcAc)2(F3)4, H,C,O,F Cu are POB-TZVP and PBE-D                
 CRYSTAL - SCF - TYPE OF CALCULATION :  UNRESTRICTED OPEN SHELL
 *******************************************************************************

 CAPPA:IS1  1;IS2  1;IS3  1; K PTS MONK NET   1; SYMMOPS:K SPACE   2;G SPACE   1

 TTTTTTTTTTTTTTTTTTTTTTTTTTTTTT SDIK        TELAPSE        0.79 TCPU        0.74

 AAAAAAAAAAAAAAAAAAAAAAAAAAAAAAAAAAAAAAAAAAAAAAAAAAAAAAAAAAAAAAAAAAAAAAAAAAAAAAA
         ATOMIC WAVEFUNCTION(S)


 NUCLEAR CHARGE 29.0  SYMMETRY SPECIES            S    P    D
 N. ELECTRONS   29.0  NUMBER OF PRIMITIVE GTOS   17   11    6
                      NUMBER OF CONTRACTED GTOS   6    4    3
                      NUMBER OF CLOSED SHELLS     3    2    1
                      OPEN SHELL OCCUPATION       1    0    0

  ZNUC  SCFIT    TOTAL HF ENERGY   KINETIC ENERGY   VIRIAL THEOREM ACCURACY
  29.0    22    -1.638707175E+03  1.639424945E+03 -1.999562182E+00  3.7E-06

 NUCLEAR CHARGE  8.0  SYMMETRY SPECIES            S    P
 N. ELECTRONS    8.0  NUMBER OF PRIMITIVE GTOS   10    6
                      NUMBER OF CONTRACTED GTOS   4    3
                      NUMBER OF CLOSED SHELLS     2    0
                      OPEN SHELL OCCUPATION       0    4

  ZNUC  SCFIT    TOTAL HF ENERGY   KINETIC ENERGY   VIRIAL THEOREM ACCURACY
   8.0    21    -7.480300557E+01  7.484351841E+01 -1.999458699E+00  1.2E-06

 NUCLEAR CHARGE  6.0  SYMMETRY SPECIES            S    P
 N. ELECTRONS    6.0  NUMBER OF PRIMITIVE GTOS   10    6
                      NUMBER OF CONTRACTED GTOS   4    3
                      NUMBER OF CLOSED SHELLS     2    0
                      OPEN SHELL OCCUPATION       0    2

  ZNUC  SCFIT    TOTAL HF ENERGY   KINETIC ENERGY   VIRIAL THEOREM ACCURACY
   6.0    20    -3.766702350E+01  3.783133671E+01 -1.995656691E+00  4.0E-06

 NUCLEAR CHARGE  1.0  SYMMETRY SPECIES            S
 N. ELECTRONS    1.0  NUMBER OF PRIMITIVE GTOS    5
                      NUMBER OF CONTRACTED GTOS   3
                      NUMBER OF CLOSED SHELLS     0
                      OPEN SHELL OCCUPATION       1

  ZNUC  SCFIT    TOTAL HF ENERGY   KINETIC ENERGY   VIRIAL THEOREM ACCURACY
   1.0     1    -4.972863497E-01  5.223199932E-01 -1.952072209E+00  6.6E-16

 NUCLEAR CHARGE  9.0  SYMMETRY SPECIES            S    P
 N. ELECTRONS    9.0  NUMBER OF PRIMITIVE GTOS   10    6
                      NUMBER OF CONTRACTED GTOS   4    3
                      NUMBER OF CLOSED SHELLS     2    0
                      OPEN SHELL OCCUPATION       0    5

  ZNUC  SCFIT    TOTAL HF ENERGY   KINETIC ENERGY   VIRIAL THEOREM ACCURACY
   9.0    21    -9.940007884E+01  9.950730009E+01 -1.998922479E+00  8.5E-07

 AAAAAAAAAAAAAAAAAAAAAAAAAAAAAAAAAAAAAAAAAAAAAAAAAAAAAAAAAAAAAAAAAAAAAAAAAAAAAAA

 CHARGE NORMALIZATION FACTOR   1.00000000
 TOTAL ATOMIC CHARGES:
  29.0000000   8.0000000   8.0000000   8.0000000   8.0000000   6.0000000
   6.0000000   6.0000000   6.0000000   6.0000000   6.0000000   6.0000000
   6.0000000   6.0000000   6.0000000   1.0000000   9.0000000   9.0000000
   9.0000000   1.0000000   9.0000000   9.0000000   9.0000000   9.0000000
   9.0000000   9.0000000   9.0000000   9.0000000   9.0000000
 SUMMED SPIN DENSITY           0.00000000
 TOTAL ATOMIC SPINS  :
   0.0000000   0.0000000   0.0000000   0.0000000   0.0000000   0.0000000
   0.0000000   0.0000000   0.0000000   0.0000000   0.0000000   0.0000000
   0.0000000   0.0000000   0.0000000   0.0000000   0.0000000   0.0000000
   0.0000000   0.0000000   0.0000000   0.0000000   0.0000000   0.0000000
   0.0000000   0.0000000   0.0000000   0.0000000   0.0000000
 TTTTTTTTTTTTTTTTTTTTTTTTTTTTTT MOQGAD      TELAPSE        0.80 TCPU        0.75
 TTTTTTTTTTTTTTTTTTTTTTTTTTTTTT SHELLXN     TELAPSE        2.09 TCPU        2.04
 TTTTTTTTTTTTTTTTTTTTTTTTTTTTTT MONMO3      TELAPSE        2.11 TCPU        2.06
 NUMERICALLY INTEGRATED DENSITY    115.4996436667    115.4996436667
 TTTTTTTTTTTTTTTTTTTTTTTTTTTTTT NUMDFT      TELAPSE        3.44 TCPU        3.38
 CYC   0 ETOT(AU) -3.523950804356E+03 DETOT -3.52E+03 tst  0.00E+00 PX  1.00E+00
 TTTTTTTTTTTTTTTTTTTTTTTTTTTTTT DIIS        TELAPSE        3.45 TCPU        3.40
 TTTTTTTTTTTTTTTTTTTTTTTTTTTTTT FDIK        TELAPSE        4.05 TCPU        4.00
 SPIN LOCKING: NO ENERGY GAP COMPUTED
 TTTTTTTTTTTTTTTTTTTTTTTTTTTTTT PDIG        TELAPSE        4.07 TCPU        4.02
 CHARGE NORMALIZATION FACTOR   1.00000000
 TOTAL ATOMIC CHARGES:
  19.0323956   9.1423698   9.1423698   9.1432723   9.1432724   6.6531866
   6.6531866   6.6574819   6.6574819   7.1452961   4.8597403   7.1452960
   4.8597402   4.8577915   4.8577915   0.9041234   9.4532969   9.4235665
   9.4337152   0.9041234   9.4532969   9.4235665   9.4337151   9.4294226
   9.4567089   9.4238304   9.4294226   9.4567089   9.4238304
 SUMMED SPIN DENSITY           1.00000000
 TOTAL ATOMIC SPINS  :
   0.7231155  -0.0159989  -0.0159989  -0.0150011  -0.0150011   0.0282416
   0.0282416   0.0294044   0.0294044   0.0204385   0.0188769   0.0204385
   0.0188769   0.0184998   0.0184998   0.0417438   0.0010741   0.0015131
   0.0035840   0.0417438   0.0010741   0.0015131   0.0035840   0.0030842
   0.0012522   0.0017297   0.0030842   0.0012522   0.0017297
 TTTTTTTTTTTTTTTTTTTTTTTTTTTTTT MOQGAD      TELAPSE        4.07 TCPU        4.02
 TTTTTTTTTTTTTTTTTTTTTTTTTTTTTT SHELLXN     TELAPSE        5.65 TCPU        5.60
 TTTTTTTTTTTTTTTTTTTTTTTTTTTTTT MONMO3      TELAPSE        5.67 TCPU        5.62
 NUMERICALLY INTEGRATED DENSITY    115.9994688480    114.9994865294
 TTTTTTTTTTTTTTTTTTTTTTTTTTTTTT NUMDFT      TELAPSE        7.00 TCPU        6.95
 CYC   1 ETOT(AU) -3.486240299769E+03 DETOT  3.77E+01 tst  0.00E+00 PX  1.00E+00
 TTTTTTTTTTTTTTTTTTTTTTTTTTTTTT DIIS        TELAPSE        7.08 TCPU        7.03
 DIIS TEST: 0.19523E+03 AT SCF   CYCLE   1 - MIX   40 %
 TTTTTTTTTTTTTTTTTTTTTTTTTTTTTT FDIK        TELAPSE        7.23 TCPU        7.18
 SPIN LOCKING: NO ENERGY GAP COMPUTED
 TTTTTTTTTTTTTTTTTTTTTTTTTTTTTT PDIG        TELAPSE        7.25 TCPU        7.20
 CHARGE NORMALIZATION FACTOR   1.00000000
 TOTAL ATOMIC CHARGES:
  43.5581554  10.0624283  10.0624273  10.0281693  10.0281700   4.0238257
   4.0238285   4.0001980   4.0002006   3.2565210   5.0065139   3.2565216
   5.0065107   5.0038387   5.0038333   0.1787251   8.8178172   8.2997921
   9.0285814   0.1787268   8.8178151   8.2997962   9.0285859   9.0002748
   8.7656304   8.2486027   9.0002769   8.7656359   8.2485968
 SUMMED SPIN DENSITY           1.00000000
 TOTAL ATOMIC SPINS  :
   0.0524887   0.0052872   0.0052875  -0.0037537  -0.0037536  -0.0176155
  -0.0176154  -0.0014472  -0.0014484   0.0071613   0.0094411   0.0071619
   0.0094410  -0.0001199  -0.0001183   0.0056972   0.0721692   0.1720645
   0.0361186   0.0056974   0.0721704   0.1720686   0.0361220   0.0133428
   0.0507192   0.1246771   0.0133534   0.0507160   0.1246868
 TTTTTTTTTTTTTTTTTTTTTTTTTTTTTT MOQGAD      TELAPSE        7.26 TCPU        7.21
 TTTTTTTTTTTTTTTTTTTTTTTTTTTTTT SHELLXN     TELAPSE        8.84 TCPU        8.78
 TTTTTTTTTTTTTTTTTTTTTTTTTTTTTT MONMO3      TELAPSE        8.86 TCPU        8.80
 NUMERICALLY INTEGRATED DENSITY    115.9993620486    114.9993778333
 TTTTTTTTTTTTTTTTTTTTTTTTTTTTTT NUMDFT      TELAPSE       10.17 TCPU       10.12
 CYC   2 ETOT(AU) -3.386440508516E+03 DETOT  9.98E+01 tst  2.91E+00 PX  2.09E+01
 TTTTTTTTTTTTTTTTTTTTTTTTTTTTTT DIIS        TELAPSE       10.25 TCPU       10.20
 DIIS TEST: 0.57478E+03 AT SCF   CYCLE   2 - DIIS ACTIVE - HISTORY:     2 CYCLES
 TTTTTTTTTTTTTTTTTTTTTTTTTTTTTT FDIK        TELAPSE       10.41 TCPU       10.36
 SPIN LOCKING: NO ENERGY GAP COMPUTED
 TTTTTTTTTTTTTTTTTTTTTTTTTTTTTT PDIG        TELAPSE       10.43 TCPU       10.38
 CHARGE NORMALIZATION FACTOR   1.00000000
 TOTAL ATOMIC CHARGES:
  30.1948199   5.1619114   5.1619128   5.1445423   5.1445425   5.8815147
   5.8815161   5.8608793   5.8608819   6.7945212   6.5703991   6.7945195
   6.5703982   7.2142934   7.2142904   1.2985196   9.2806830   9.6518450
   9.1429290   1.2985205   9.2806820   9.6518475   9.1429296   9.1991529
   9.3670116   9.8343864   9.1991540   9.3670136   9.8343826
 SUMMED SPIN DENSITY           1.00000000
 TOTAL ATOMIC SPINS  :
   0.0886917   0.0480390   0.0480387  -0.0168179  -0.0168174   0.0346665
   0.0346665  -0.0157899  -0.0157883   0.0206970   0.2513566   0.0206965
   0.2513531  -0.0133786  -0.0133752   0.0335395   0.0335333   0.0742206
   0.0142610   0.0335382   0.0335333   0.0742203   0.0142601  -0.0075707
  -0.0019546   0.0008550  -0.0075709  -0.0019572   0.0008541
 TTTTTTTTTTTTTTTTTTTTTTTTTTTTTT MOQGAD      TELAPSE       10.44 TCPU       10.38
 TTTTTTTTTTTTTTTTTTTTTTTTTTTTTT SHELLXN     TELAPSE       12.02 TCPU       11.97
 TTTTTTTTTTTTTTTTTTTTTTTTTTTTTT MONMO3      TELAPSE       12.04 TCPU       11.99
 NUMERICALLY INTEGRATED DENSITY    115.9994559985    114.9994756709
 TTTTTTTTTTTTTTTTTTTTTTTTTTTTTT NUMDFT      TELAPSE       13.37 TCPU       13.32
 CYC   3 ETOT(AU) -3.490660464927E+03 DETOT -1.04E+02 tst  1.37E+00 PX  2.22E+01
 TTTTTTTTTTTTTTTTTTTTTTTTTTTTTT DIIS        TELAPSE       13.45 TCPU       13.40
 DIIS TEST: 0.36382E+03 AT SCF   CYCLE   3 - DIIS ACTIVE - HISTORY:     3 CYCLES
 TTTTTTTTTTTTTTTTTTTTTTTTTTTTTT FDIK        TELAPSE       13.64 TCPU       13.59
 SPIN LOCKING: NO ENERGY GAP COMPUTED
 TTTTTTTTTTTTTTTTTTTTTTTTTTTTTT PDIG        TELAPSE       13.66 TCPU       13.60
 CHARGE NORMALIZATION FACTOR   1.00000000
 TOTAL ATOMIC CHARGES:
  28.2662149   9.3554873   9.3554871   9.3577907   9.3577908   5.7407692
   5.7407689   5.4910423   5.4910422   5.5823021   4.9426041   5.5823027
   4.9426044   4.6875021   4.6875008   0.8828766   9.2982674   9.2392506
   9.3557564   0.8828761   9.2982681   9.2392507   9.3557553   9.3749229
   9.2673089   8.7910091   9.3749239   9.2673110   8.7910133
 SUMMED SPIN DENSITY           1.00000000
 TOTAL ATOMIC SPINS  :
   0.0181860  -0.0039895  -0.0039892   0.0023333   0.0023334   0.0050018
   0.0050013  -0.0119324  -0.0119327   0.0033848   0.0146942   0.0033851
   0.0146947   0.0069342   0.0069337   0.0037351  -0.0031735  -0.0043431
  -0.0027210   0.0037349  -0.0031738  -0.0043436  -0.0027211   0.0200064
   0.0603794   0.4006004   0.0200043   0.0603793   0.4005975
 TTTTTTTTTTTTTTTTTTTTTTTTTTTTTT MOQGAD      TELAPSE       13.66 TCPU       13.61
 TTTTTTTTTTTTTTTTTTTTTTTTTTTTTT SHELLXN     TELAPSE       15.25 TCPU       15.20
 TTTTTTTTTTTTTTTTTTTTTTTTTTTTTT MONMO3      TELAPSE       15.27 TCPU       15.21
 NUMERICALLY INTEGRATED DENSITY    115.9994008374    114.9994129544
 TTTTTTTTTTTTTTTTTTTTTTTTTTTTTT NUMDFT      TELAPSE       16.58 TCPU       16.53
 CYC   4 ETOT(AU) -3.516476024313E+03 DETOT -2.58E+01 tst  2.98E+00 PX  1.18E+00
 TTTTTTTTTTTTTTTTTTTTTTTTTTTTTT DIIS        TELAPSE       16.67 TCPU       16.62
 DIIS TEST: 0.47511E+02 AT SCF   CYCLE   4 - DIIS ACTIVE - HISTORY:     4 CYCLES
 TTTTTTTTTTTTTTTTTTTTTTTTTTTTTT FDIK        TELAPSE       16.84 TCPU       16.79
 SPIN LOCKING: NO ENERGY GAP COMPUTED
 TTTTTTTTTTTTTTTTTTTTTTTTTTTTTT PDIG        TELAPSE       16.86 TCPU       16.81
 CHARGE NORMALIZATION FACTOR   1.00000000
 TOTAL ATOMIC CHARGES:
  28.9655665   8.0958000   8.0957995   8.3156376   8.3156375   5.4528703
   5.4528708   6.0065627   6.0065623   6.0886551   5.1087546   6.0886551
   5.1087545   5.2464348   5.2464365   0.9156913   9.2937839   9.3044931
   9.2750253   0.9156915   9.2937838   9.3044928   9.2750258   9.1571032
   9.2425847   9.5138199   9.1571044   9.2425829   9.5138194
 SUMMED SPIN DENSITY           1.00000000
 TOTAL ATOMIC SPINS  :
   0.0764506   0.2039252   0.2039261   0.1436730   0.1436731   0.0178841
   0.0178836  -0.0003016  -0.0003021   0.0256605   0.0311844   0.0256607
   0.0311854   0.0140291   0.0140299   0.0032135   0.0041101   0.0023403
   0.0030758   0.0032135   0.0041097   0.0023400   0.0030754  -0.0001001
   0.0022088   0.0108715  -0.0001001   0.0022081   0.0108714
 TTTTTTTTTTTTTTTTTTTTTTTTTTTTTT MOQGAD      TELAPSE       16.87 TCPU       16.81
 TTTTTTTTTTTTTTTTTTTTTTTTTTTTTT SHELLXN     TELAPSE       18.45 TCPU       18.40
 TTTTTTTTTTTTTTTTTTTTTTTTTTTTTT MONMO3      TELAPSE       18.47 TCPU       18.41
 NUMERICALLY INTEGRATED DENSITY    115.9994208078    114.9994220600
 TTTTTTTTTTTTTTTTTTTTTTTTTTTTTT NUMDFT      TELAPSE       19.78 TCPU       19.73
 CYC   5 ETOT(AU) -3.518357753849E+03 DETOT -1.88E+00 tst  5.32E-02 PX  1.32E+00
 TTTTTTTTTTTTTTTTTTTTTTTTTTTTTT DIIS        TELAPSE       19.87 TCPU       19.82
 DIIS TEST: 0.23247E+02 AT SCF   CYCLE   5 - DIIS ACTIVE - HISTORY:     5 CYCLES
 TTTTTTTTTTTTTTTTTTTTTTTTTTTTTT FDIK        TELAPSE       20.06 TCPU       20.00
 SPIN LOCKING: NO ENERGY GAP COMPUTED
 TTTTTTTTTTTTTTTTTTTTTTTTTTTTTT PDIG        TELAPSE       20.08 TCPU       20.02
 CHARGE NORMALIZATION FACTOR   1.00000000
 TOTAL ATOMIC CHARGES:
  28.1917446   8.8020708   8.8020706   8.1140312   8.1140311   5.9703810
   5.9703812   5.3188228   5.3188229   5.9821242   5.3598868   5.9821245
   5.3598866   5.3617070   5.3617065   0.9244700   9.2372096   9.3037962
   9.2248866   0.9244697   9.2372092   9.3037964   9.2248868   9.3180622
   9.2924323   9.1942471   9.3180620   9.2924326   9.1942475
 SUMMED SPIN DENSITY           1.00000000
 TOTAL ATOMIC SPINS  :
   0.1401013   0.0613357   0.0613358   0.2984838   0.2984840  -0.0039651
  -0.0039650  -0.0020971  -0.0020972   0.0216212   0.0110703   0.0216211
   0.0110702   0.0225660   0.0225658   0.0021732  -0.0000401  -0.0002872
   0.0009711   0.0021732  -0.0000401  -0.0002872   0.0009712   0.0013004
   0.0031019   0.0137151   0.0013005   0.0031021   0.0137149
 TTTTTTTTTTTTTTTTTTTTTTTTTTTTTT MOQGAD      TELAPSE       20.08 TCPU       20.03
 TTTTTTTTTTTTTTTTTTTTTTTTTTTTTT SHELLXN     TELAPSE       21.67 TCPU       21.61
 TTTTTTTTTTTTTTTTTTTTTTTTTTTTTT MONMO3      TELAPSE       21.68 TCPU       21.63
 NUMERICALLY INTEGRATED DENSITY    115.9994893150    114.9994903663
 TTTTTTTTTTTTTTTTTTTTTTTTTTTTTT NUMDFT      TELAPSE       23.01 TCPU       22.96
 CYC   6 ETOT(AU) -3.519469970931E+03 DETOT -1.11E+00 tst  2.61E-02 PX  7.62E-01
 TTTTTTTTTTTTTTTTTTTTTTTTTTTTTT DIIS        TELAPSE       23.11 TCPU       23.05
 DIIS TEST: 0.12937E+02 AT SCF   CYCLE   6 - DIIS ACTIVE - HISTORY:     6 CYCLES
 TTTTTTTTTTTTTTTTTTTTTTTTTTTTTT FDIK        TELAPSE       23.27 TCPU       23.22
 SPIN LOCKING: NO ENERGY GAP COMPUTED
 TTTTTTTTTTTTTTTTTTTTTTTTTTTTTT PDIG        TELAPSE       23.29 TCPU       23.23
 CHARGE NORMALIZATION FACTOR   1.00000000
 TOTAL ATOMIC CHARGES:
  28.1686680   7.9825773   7.9825767   8.9415100   8.9415102   5.5116067
   5.5116068   5.8755045   5.8755045   6.0766521   5.1372873   6.0766522
   5.1372875   5.2275310   5.2275307   0.9052312   9.3031563   9.3219669
   9.3035069   0.9052313   9.3031561   9.3219668   9.3035072   9.2491457
   9.2693321   9.3106582   9.2491460   9.2693319   9.3106580
 SUMMED SPIN DENSITY           1.00000000
 TOTAL ATOMIC SPINS  :
   0.1506895   0.3065822   0.3065827   0.0564963   0.0564963   0.0014854
   0.0014855  -0.0107468  -0.0107469   0.0212070   0.0261499   0.0212071
   0.0261496   0.0058418   0.0058422   0.0012821   0.0041513   0.0052773
   0.0028869   0.0012822   0.0041512   0.0052773   0.0028869  -0.0001456
   0.0007875   0.0033998  -0.0001455   0.0007876   0.0033993
 TTTTTTTTTTTTTTTTTTTTTTTTTTTTTT MOQGAD      TELAPSE       23.29 TCPU       23.24
 TTTTTTTTTTTTTTTTTTTTTTTTTTTTTT SHELLXN     TELAPSE       24.87 TCPU       24.82
 TTTTTTTTTTTTTTTTTTTTTTTTTTTTTT MONMO3      TELAPSE       24.89 TCPU       24.84
 NUMERICALLY INTEGRATED DENSITY    115.9994674118    114.9994684921
 TTTTTTTTTTTTTTTTTTTTTTTTTTTTTT NUMDFT      TELAPSE       26.21 TCPU       26.16
 CYC   7 ETOT(AU) -3.519494500110E+03 DETOT -2.45E-02 tst  1.08E-01 PX  1.42E-01
 TTTTTTTTTTTTTTTTTTTTTTTTTTTTTT DIIS        TELAPSE       26.30 TCPU       26.25
 DIIS TEST: 0.11802E+02 AT SCF   CYCLE   7 - DIIS ACTIVE - HISTORY:     7 CYCLES
 TTTTTTTTTTTTTTTTTTTTTTTTTTTTTT FDIK        TELAPSE       26.47 TCPU       26.41
 SPIN LOCKING: NO ENERGY GAP COMPUTED
 TTTTTTTTTTTTTTTTTTTTTTTTTTTTTT PDIG        TELAPSE       26.49 TCPU       26.43
 CHARGE NORMALIZATION FACTOR   1.00000000
 TOTAL ATOMIC CHARGES:
  28.0914584   8.6876141   8.6876137   8.3574007   8.3574009   5.5724973
   5.5724974   5.7173256   5.7173256   6.2073912   5.1138295   6.2073915
   5.1138296   5.0965735   5.0965724   0.9019041   9.2994143   9.2980971
   9.2958257   0.9019040   9.2994141   9.2980971   9.2958258   9.2521224
   9.2808375   9.3734380   9.2521233   9.2808374   9.3734381
 SUMMED SPIN DENSITY           1.00000000
 TOTAL ATOMIC SPINS  :
   0.1885934   0.1295028   0.1295031   0.2148746   0.2148746  -0.0095732
  -0.0095732  -0.0098848  -0.0098849   0.0209255   0.0172929   0.0209254
   0.0172930   0.0238192   0.0238192  -0.0005718   0.0023727   0.0040675
   0.0019679  -0.0005718   0.0023727   0.0040674   0.0019679   0.0020261
   0.0035598   0.0053240   0.0020259   0.0035597   0.0053243
 TTTTTTTTTTTTTTTTTTTTTTTTTTTTTT MOQGAD      TELAPSE       26.49 TCPU       26.44
 TTTTTTTTTTTTTTTTTTTTTTTTTTTTTT SHELLXN     TELAPSE       28.07 TCPU       28.02
 TTTTTTTTTTTTTTTTTTTTTTTTTTTTTT MONMO3      TELAPSE       28.09 TCPU       28.04
 NUMERICALLY INTEGRATED DENSITY    115.9994477839    114.9994493901
 TTTTTTTTTTTTTTTTTTTTTTTTTTTTTT NUMDFT      TELAPSE       29.42 TCPU       29.37
 CYC   8 ETOT(AU) -3.520097792369E+03 DETOT -6.03E-01 tst  2.67E-02 PX  1.78E-01
 TTTTTTTTTTTTTTTTTTTTTTTTTTTTTT DIIS        TELAPSE       29.52 TCPU       29.46
 DIIS TEST: 0.42348E+01 AT SCF   CYCLE   8 - DIIS ACTIVE - HISTORY:     8 CYCLES
 TTTTTTTTTTTTTTTTTTTTTTTTTTTTTT FDIK        TELAPSE       29.68 TCPU       29.62
 SPIN LOCKING: NO ENERGY GAP COMPUTED
 TTTTTTTTTTTTTTTTTTTTTTTTTTTTTT PDIG        TELAPSE       29.70 TCPU       29.64
 CHARGE NORMALIZATION FACTOR   1.00000000
 TOTAL ATOMIC CHARGES:
  27.9818527   8.4494753   8.4494750   8.6567231   8.6567234   5.8944931
   5.8944933   5.6573843   5.6573839   5.8868806   5.1766721   5.8868809
   5.1766721   5.1809699   5.1809699   0.9189724   9.2690377   9.3014071
   9.2583966   0.9189722   9.2690376   9.3014071   9.2583968   9.3105693
   9.3021369   9.2459553   9.3105692   9.3021365   9.2459557
 SUMMED SPIN DENSITY           1.00000000
 TOTAL ATOMIC SPINS  :
   0.2676668   0.1705952   0.1705953   0.1442687   0.1442687  -0.0094814
  -0.0094814  -0.0121811  -0.0121812   0.0199996   0.0209144   0.0199996
   0.0209142   0.0215406   0.0215406  -0.0015667   0.0022665   0.0045849
   0.0010246  -0.0015667   0.0022664   0.0045850   0.0010245   0.0011638
   0.0008850   0.0021525   0.0011641   0.0008854   0.0021520
 TTTTTTTTTTTTTTTTTTTTTTTTTTTTTT MOQGAD      TELAPSE       29.70 TCPU       29.65
 TTTTTTTTTTTTTTTTTTTTTTTTTTTTTT SHELLXN     TELAPSE       31.28 TCPU       31.23
 TTTTTTTTTTTTTTTTTTTTTTTTTTTTTT MONMO3      TELAPSE       31.30 TCPU       31.25
 NUMERICALLY INTEGRATED DENSITY    115.9994526120    114.9994536954
 TTTTTTTTTTTTTTTTTTTTTTTTTTTTTT NUMDFT      TELAPSE       32.63 TCPU       32.57
 CYC   9 ETOT(AU) -3.520217233289E+03 DETOT -1.19E-01 tst  3.93E-03 PX  3.20E-01
 TTTTTTTTTTTTTTTTTTTTTTTTTTTTTT DIIS        TELAPSE       32.73 TCPU       32.67
 DIIS TEST: 0.23175E+01 AT SCF   CYCLE   9 - DIIS ACTIVE - HISTORY:     9 CYCLES
 TTTTTTTTTTTTTTTTTTTTTTTTTTTTTT FDIK        TELAPSE       32.90 TCPU       32.84
 SPIN LOCKING: NO ENERGY GAP COMPUTED
 TTTTTTTTTTTTTTTTTTTTTTTTTTTTTT PDIG        TELAPSE       32.92 TCPU       32.86
 CHARGE NORMALIZATION FACTOR   1.00000000
 TOTAL ATOMIC CHARGES:
  27.8673947   8.7016776   8.7016774   8.6095765   8.6095768   5.5730029
   5.5730030   5.6735013   5.6735011   6.1381609   5.1038180   6.1381611
   5.1038179   5.1675120   5.1675120   0.8727481   9.2945808   9.3026718
   9.3039555   0.8727481   9.2945808   9.3026718   9.3039556   9.2703836
   9.2741251   9.2805885   9.2703837   9.2741248   9.2805886
 SUMMED SPIN DENSITY           1.00000000
 TOTAL ATOMIC SPINS  :
   0.3271203   0.1337923   0.1337924   0.1525610   0.1525609  -0.0141970
  -0.0141970  -0.0121471  -0.0121471   0.0202219   0.0210445   0.0202219
   0.0210445   0.0234803   0.0234802  -0.0015665   0.0023912   0.0037575
   0.0008848  -0.0015666   0.0023911   0.0037575   0.0008847   0.0014865
   0.0020828   0.0026478   0.0014866   0.0020831   0.0026475
 TTTTTTTTTTTTTTTTTTTTTTTTTTTTTT MOQGAD      TELAPSE       32.92 TCPU       32.87
 TTTTTTTTTTTTTTTTTTTTTTTTTTTTTT SHELLXN     TELAPSE       34.51 TCPU       34.45
 TTTTTTTTTTTTTTTTTTTTTTTTTTTTTT MONMO3      TELAPSE       34.52 TCPU       34.47
 NUMERICALLY INTEGRATED DENSITY    115.9994683291    114.9994697340
 TTTTTTTTTTTTTTTTTTTTTTTTTTTTTT NUMDFT      TELAPSE       35.85 TCPU       35.80
 CYC  10 ETOT(AU) -3.520268380694E+03 DETOT -5.11E-02 tst  7.81E-04 PX  2.50E-01
 TTTTTTTTTTTTTTTTTTTTTTTTTTTTTT DIIS        TELAPSE       35.95 TCPU       35.90
 DIIS TEST: 0.19305E+01 AT SCF   CYCLE  10 - DIIS ACTIVE - HISTORY:    10 CYCLES
 TTTTTTTTTTTTTTTTTTTTTTTTTTTTTT FDIK        TELAPSE       36.13 TCPU       36.07

    ALPHA      ELECTRONS
 INSULATING STATE
 TOP OF VALENCE BANDS -    BAND    116; K    1; EIG -2.6273636E-01 AU
 BOTTOM OF VIRTUAL BANDS - BAND    117; K    1; EIG -1.5201853E-01 AU
 DIRECT ENERGY BAND GAP:   3.0128 eV

    BETA       ELECTRONS
 INSULATING STATE
 TOP OF VALENCE BANDS -    BAND    115; K    1; EIG -2.6186901E-01 AU
 BOTTOM OF VIRTUAL BANDS - BAND    116; K    1; EIG -2.3928579E-01 AU
 DIRECT ENERGY BAND GAP:   0.6145 eV
 TTTTTTTTTTTTTTTTTTTTTTTTTTTTTT PDIG        TELAPSE       36.15 TCPU       36.09
 CHARGE NORMALIZATION FACTOR   1.00000000
 TOTAL ATOMIC CHARGES:
  27.9539420   8.6212267   8.6212264   8.5806841   8.5806844   5.7116770
   5.7116772   5.6836947   5.6836945   6.1199468   5.1294409   6.1199470
   5.1294408   5.0606194   5.0606193   0.8774186   9.2865609   9.2812842
   9.2825535   0.8774185   9.2865608   9.2812843   9.2825536   9.2814604
   9.2928249   9.3136371   9.2814605   9.2928247   9.3136371
 SUMMED SPIN DENSITY           1.00000000
 TOTAL ATOMIC SPINS  :
   0.2680575   0.1420642   0.1420644   0.1614740   0.1614740  -0.0123822
  -0.0123822  -0.0105827  -0.0105827   0.0221835   0.0219418   0.0221835
   0.0219417   0.0267863   0.0267864  -0.0014910   0.0026690   0.0043665
   0.0010944  -0.0014910   0.0026689   0.0043665   0.0010944   0.0021082
   0.0027795   0.0029597   0.0021083   0.0027797   0.0029595
 TTTTTTTTTTTTTTTTTTTTTTTTTTTTTT MOQGAD      TELAPSE       36.15 TCPU       36.10
 TTTTTTTTTTTTTTTTTTTTTTTTTTTTTT SHELLXN     TELAPSE       37.74 TCPU       37.68
 TTTTTTTTTTTTTTTTTTTTTTTTTTTTTT MONMO3      TELAPSE       37.75 TCPU       37.70
 NUMERICALLY INTEGRATED DENSITY    115.9994542382    114.9994562534
 TTTTTTTTTTTTTTTTTTTTTTTTTTTTTT NUMDFT      TELAPSE       39.07 TCPU       39.02
 CYC  11 ETOT(AU) -3.520223693713E+03 DETOT  4.47E-02 tst  4.97E-04 PX  9.68E-02
 TTTTTTTTTTTTTTTTTTTTTTTTTTTTTT DIIS        TELAPSE       39.18 TCPU       39.12
 DIIS TEST: 0.26542E+01 AT SCF   CYCLE  11 - DIIS ACTIVE - HISTORY:    11 CYCLES
 TTTTTTTTTTTTTTTTTTTTTTTTTTTTTT FDIK        TELAPSE       39.35 TCPU       39.30

    ALPHA      ELECTRONS
 INSULATING STATE
 TOP OF VALENCE BANDS -    BAND    116; K    1; EIG -2.6316796E-01 AU
 BOTTOM OF VIRTUAL BANDS - BAND    117; K    1; EIG -1.5274927E-01 AU
 DIRECT ENERGY BAND GAP:   3.0046 eV

    BETA       ELECTRONS
 INSULATING STATE
 TOP OF VALENCE BANDS -    BAND    115; K    1; EIG -2.6280948E-01 AU
 BOTTOM OF VIRTUAL BANDS - BAND    116; K    1; EIG -2.3987804E-01 AU
 DIRECT ENERGY BAND GAP:   0.6240 eV
 TTTTTTTTTTTTTTTTTTTTTTTTTTTTTT PDIG        TELAPSE       39.37 TCPU       39.32
 CHARGE NORMALIZATION FACTOR   1.00000000
 TOTAL ATOMIC CHARGES:
  27.9551953   8.6156974   8.6156970   8.5815830   8.5815832   5.7195515
   5.7195517   5.6786900   5.6786896   6.1262407   5.1325821   6.1262413
   5.1325820   5.0556386   5.0556373   0.8750023   9.2861974   9.2785554
   9.2811884   0.8750021   9.2861973   9.2785555   9.2811886   9.2814438
   9.2936524   9.3163794   9.2814447   9.2936527   9.3163795
 SUMMED SPIN DENSITY           1.00000000
 TOTAL ATOMIC SPINS  :
   0.2666897   0.1425543   0.1425545   0.1617105   0.1617104  -0.0122407
  -0.0122407  -0.0100558  -0.0100558   0.0216159   0.0217435   0.0216158
   0.0217434   0.0267866   0.0267866  -0.0014836   0.0027164   0.0044438
   0.0011039  -0.0014836   0.0027164   0.0044438   0.0011039   0.0020869
   0.0027943   0.0028792   0.0020870   0.0027944   0.0028791
 TTTTTTTTTTTTTTTTTTTTTTTTTTTTTT MOQGAD      TELAPSE       39.37 TCPU       39.32
 TTTTTTTTTTTTTTTTTTTTTTTTTTTTTT SHELLXN     TELAPSE       40.96 TCPU       40.91
 TTTTTTTTTTTTTTTTTTTTTTTTTTTTTT MONMO3      TELAPSE       40.98 TCPU       40.92
 NUMERICALLY INTEGRATED DENSITY    115.9994548122    114.9994566994
 TTTTTTTTTTTTTTTTTTTTTTTTTTTTTT NUMDFT      TELAPSE       42.30 TCPU       42.25
 CYC  12 ETOT(AU) -3.520221170482E+03 DETOT  2.52E-03 tst  6.90E-07 PX  3.90E-03
 TTTTTTTTTTTTTTTTTTTTTTTTTTTTTT DIIS        TELAPSE       42.41 TCPU       42.35
 DIIS TEST: 0.27027E+01 AT SCF   CYCLE  12 - DIIS ACTIVE - HISTORY:    12 CYCLES
 TTTTTTTTTTTTTTTTTTTTTTTTTTTTTT FDIK        TELAPSE       42.56 TCPU       42.51

    ALPHA      ELECTRONS
 INSULATING STATE
 TOP OF VALENCE BANDS -    BAND    116; K    1; EIG -2.6127925E-01 AU
 BOTTOM OF VIRTUAL BANDS - BAND    117; K    1; EIG -1.5206885E-01 AU
 DIRECT ENERGY BAND GAP:   2.9718 eV

    BETA       ELECTRONS
 INSULATING STATE
 TOP OF VALENCE BANDS -    BAND    115; K    1; EIG -2.6111470E-01 AU
 BOTTOM OF VIRTUAL BANDS - BAND    116; K    1; EIG -2.3799593E-01 AU
 DIRECT ENERGY BAND GAP:   0.6291 eV
 TTTTTTTTTTTTTTTTTTTTTTTTTTTTTT PDIG        TELAPSE       42.58 TCPU       42.53
 CHARGE NORMALIZATION FACTOR   1.00000000
 TOTAL ATOMIC CHARGES:
  27.9507129   8.6165726   8.6165723   8.5701288   8.5701291   5.7180298
   5.7180300   5.7027018   5.7027014   6.1130148   5.1307394   6.1130153
   5.1307392   5.0566793   5.0566780   0.8787459   9.2848458   9.2827940
   9.2807214   0.8787457   9.2848457   9.2827940   9.2807216   9.2822992
   9.2937356   9.3136351   9.2823001   9.2937359   9.3136353
 SUMMED SPIN DENSITY           1.00000000
 TOTAL ATOMIC SPINS  :
   0.2700272   0.1416628   0.1416630   0.1620452   0.1620451  -0.0119449
  -0.0119449  -0.0100942  -0.0100942   0.0210794   0.0214442   0.0210793
   0.0214441   0.0262720   0.0262719  -0.0013896   0.0027137   0.0043347
   0.0010939  -0.0013896   0.0027136   0.0043348   0.0010938   0.0019501
   0.0027331   0.0030861   0.0019502   0.0027333   0.0030860
 TTTTTTTTTTTTTTTTTTTTTTTTTTTTTT MOQGAD      TELAPSE       42.58 TCPU       42.53
 TTTTTTTTTTTTTTTTTTTTTTTTTTTTTT SHELLXN     TELAPSE       44.17 TCPU       44.11
 TTTTTTTTTTTTTTTTTTTTTTTTTTTTTT MONMO3      TELAPSE       44.19 TCPU       44.13
 NUMERICALLY INTEGRATED DENSITY    115.9994534615    114.9994552630
 TTTTTTTTTTTTTTTTTTTTTTTTTTTTTT NUMDFT      TELAPSE       45.53 TCPU       45.47
 CYC  13 ETOT(AU) -3.520226028829E+03 DETOT -4.86E-03 tst  2.31E-06 PX  4.92E-03
 TTTTTTTTTTTTTTTTTTTTTTTTTTTTTT DIIS        TELAPSE       45.63 TCPU       45.58
 DIIS TEST: 0.26325E+01 AT SCF   CYCLE  13 - DIIS ACTIVE - HISTORY:    13 CYCLES
 TTTTTTTTTTTTTTTTTTTTTTTTTTTTTT FDIK        TELAPSE       45.80 TCPU       45.74

    ALPHA      ELECTRONS
 INSULATING STATE
 TOP OF VALENCE BANDS -    BAND    116; K    1; EIG -2.6068882E-01 AU
 BOTTOM OF VIRTUAL BANDS - BAND    117; K    1; EIG -1.5070443E-01 AU
 DIRECT ENERGY BAND GAP:   2.9928 eV

    BETA       ELECTRONS
 INSULATING STATE
 TOP OF VALENCE BANDS -    BAND    115; K    1; EIG -2.6109486E-01 AU
 BOTTOM OF VIRTUAL BANDS - BAND    116; K    1; EIG -2.3696711E-01 AU
 DIRECT ENERGY BAND GAP:   0.6565 eV
 TTTTTTTTTTTTTTTTTTTTTTTTTTTTTT PDIG        TELAPSE       45.82 TCPU       45.76
 CHARGE NORMALIZATION FACTOR   1.00000000
 TOTAL ATOMIC CHARGES:
  27.9403382   8.6158776   8.6158772   8.5877887   8.5877890   5.7183226
   5.7183227   5.6650331   5.6650328   6.1301771   5.1308714   6.1301776
   5.1308712   5.0590839   5.0590826   0.8782746   9.2885190   9.2790687
   9.2829563   0.8782744   9.2885189   9.2790688   9.2829565   9.2809066
   9.2936270   9.3193242   9.2809075   9.2936273   9.3193243
 SUMMED SPIN DENSITY           1.00000000
 TOTAL ATOMIC SPINS  :
   0.2781454   0.1413012   0.1413014   0.1592641   0.1592640  -0.0119819
  -0.0119820  -0.0100227  -0.0100227   0.0208035   0.0213636   0.0208034
   0.0213635   0.0260932   0.0260932  -0.0014069   0.0026140   0.0043260
   0.0010354  -0.0014069   0.0026140   0.0043261   0.0010353   0.0019318
   0.0027081   0.0028979   0.0019319   0.0027083   0.0028978
 TTTTTTTTTTTTTTTTTTTTTTTTTTTTTT MOQGAD      TELAPSE       45.82 TCPU       45.77
 TTTTTTTTTTTTTTTTTTTTTTTTTTTTTT SHELLXN     TELAPSE       47.41 TCPU       47.35
 TTTTTTTTTTTTTTTTTTTTTTTTTTTTTT MONMO3      TELAPSE       47.43 TCPU       47.37
 NUMERICALLY INTEGRATED DENSITY    115.9994545731    114.9994563582
 TTTTTTTTTTTTTTTTTTTTTTTTTTTTTT NUMDFT      TELAPSE       48.77 TCPU       48.72
 CYC  14 ETOT(AU) -3.520233165856E+03 DETOT -7.14E-03 tst  6.98E-06 PX  1.43E-02
 TTTTTTTTTTTTTTTTTTTTTTTTTTTTTT DIIS        TELAPSE       48.88 TCPU       48.83
 DIIS TEST: 0.25148E+01 AT SCF   CYCLE  14 - DIIS ACTIVE - HISTORY:    14 CYCLES
 TTTTTTTTTTTTTTTTTTTTTTTTTTTTTT FDIK        TELAPSE       49.05 TCPU       49.00

    ALPHA      ELECTRONS
 INSULATING STATE
 TOP OF VALENCE BANDS -    BAND    116; K    1; EIG -2.7017882E-01 AU
 BOTTOM OF VIRTUAL BANDS - BAND    117; K    1; EIG -1.6325229E-01 AU
 DIRECT ENERGY BAND GAP:   2.9096 eV

    BETA       ELECTRONS
 INSULATING STATE
 TOP OF VALENCE BANDS -    BAND    115; K    1; EIG -2.7382916E-01 AU
 BOTTOM OF VIRTUAL BANDS - BAND    116; K    1; EIG -2.4457525E-01 AU
 DIRECT ENERGY BAND GAP:   0.7960 eV
 TTTTTTTTTTTTTTTTTTTTTTTTTTTTTT PDIG        TELAPSE       49.07 TCPU       49.02
 CHARGE NORMALIZATION FACTOR   1.00000000
 TOTAL ATOMIC CHARGES:
  27.8966993   8.5942443   8.5942440   8.5837353   8.5837355   5.7018456
   5.7018457   5.7392967   5.7392963   6.1762621   5.1506631   6.1762626
   5.1506629   5.0772553   5.0772541   0.8385928   9.2726697   9.2715188
   9.2734358   0.8385926   9.2726697   9.2715188   9.2734360   9.2907925
   9.2999659   9.2813726   9.2907931   9.2999662   9.2813729
 SUMMED SPIN DENSITY           1.00000000
 TOTAL ATOMIC SPINS  :
   0.3181477   0.1373775   0.1373776   0.1443032   0.1443031  -0.0073249
  -0.0073250  -0.0071159  -0.0071159   0.0157114   0.0200859   0.0157113
   0.0200858   0.0211268   0.0211267  -0.0004015   0.0031181   0.0045730
   0.0010638  -0.0004015   0.0031180   0.0045731   0.0010637   0.0011547
   0.0024420   0.0048121   0.0011550   0.0024423   0.0048117
 TTTTTTTTTTTTTTTTTTTTTTTTTTTTTT MOQGAD      TELAPSE       49.08 TCPU       49.02
 TTTTTTTTTTTTTTTTTTTTTTTTTTTTTT SHELLXN     TELAPSE       50.66 TCPU       50.61
 TTTTTTTTTTTTTTTTTTTTTTTTTTTTTT MONMO3      TELAPSE       50.68 TCPU       50.62
 NUMERICALLY INTEGRATED DENSITY    115.9994651368    114.9994670343
 TTTTTTTTTTTTTTTTTTTTTTTTTTTTTT NUMDFT      TELAPSE       52.05 TCPU       52.00
 CYC  15 ETOT(AU) -3.520268089814E+03 DETOT -3.49E-02 tst  1.60E-04 PX  5.85E-02
 TTTTTTTTTTTTTTTTTTTTTTTTTTTTTT DIIS        TELAPSE       52.17 TCPU       52.11
 DIIS TEST: 0.19191E+01 AT SCF   CYCLE  15 - DIIS ACTIVE - HISTORY:    15 CYCLES
 TTTTTTTTTTTTTTTTTTTTTTTTTTTTTT FDIK        TELAPSE       52.33 TCPU       52.27

    ALPHA      ELECTRONS
 INSULATING STATE
 TOP OF VALENCE BANDS -    BAND    116; K    1; EIG -2.5396274E-01 AU
 BOTTOM OF VIRTUAL BANDS - BAND    117; K    1; EIG -1.5418185E-01 AU
 DIRECT ENERGY BAND GAP:   2.7152 eV

    BETA       ELECTRONS
 INSULATING STATE
 TOP OF VALENCE BANDS -    BAND    115; K    1; EIG -2.5830483E-01 AU
 BOTTOM OF VIRTUAL BANDS - BAND    116; K    1; EIG -2.2387487E-01 AU
 DIRECT ENERGY BAND GAP:   0.9369 eV
 TTTTTTTTTTTTTTTTTTTTTTTTTTTTTT PDIG        TELAPSE       52.34 TCPU       52.29
 CHARGE NORMALIZATION FACTOR   1.00000000
 TOTAL ATOMIC CHARGES:
  27.7657650   8.6155215   8.6155212   8.6129862   8.6129865   5.7503261
   5.7503262   5.7333849   5.7333845   6.0659569   5.1115384   6.0659574
   5.1115381   5.0970214   5.0970199   0.8762138   9.2900342   9.3039576
   9.2838541   0.8762136   9.2900341   9.3039577   9.2838543   9.2722363
   9.2801726   9.3239134   9.2722372   9.2801730   9.3239136
 SUMMED SPIN DENSITY           1.00000000
 TOTAL ATOMIC SPINS  :
   0.4186499   0.1175179   0.1175181   0.1238816   0.1238815  -0.0024437
  -0.0024438  -0.0025400  -0.0025400   0.0088164   0.0168681   0.0088163
   0.0168681   0.0153516   0.0153516   0.0004420   0.0018910   0.0028182
   0.0003103   0.0004420   0.0018909   0.0028182   0.0003102   0.0008163
   0.0021612   0.0047844   0.0008164   0.0021614   0.0047842
 TTTTTTTTTTTTTTTTTTTTTTTTTTTTTT MOQGAD      TELAPSE       52.35 TCPU       52.30
 TTTTTTTTTTTTTTTTTTTTTTTTTTTTTT SHELLXN     TELAPSE       53.93 TCPU       53.88
 TTTTTTTTTTTTTTTTTTTTTTTTTTTTTT MONMO3      TELAPSE       53.95 TCPU       53.90
 NUMERICALLY INTEGRATED DENSITY    115.9994627610    114.9994638548
 TTTTTTTTTTTTTTTTTTTTTTTTTTTTTT NUMDFT      TELAPSE       55.28 TCPU       55.23
 CYC  16 ETOT(AU) -3.520335516129E+03 DETOT -6.74E-02 tst  1.13E-03 PX  1.33E-01
 TTTTTTTTTTTTTTTTTTTTTTTTTTTTTT DIIS        TELAPSE       55.40 TCPU       55.35
 DIIS TEST: 0.85104E+00 AT SCF   CYCLE  16 - DIIS ACTIVE - HISTORY:    16 CYCLES
 TTTTTTTTTTTTTTTTTTTTTTTTTTTTTT FDIK        TELAPSE       55.56 TCPU       55.51

    ALPHA      ELECTRONS
 INSULATING STATE
 TOP OF VALENCE BANDS -    BAND    116; K    1; EIG -2.3640163E-01 AU
 BOTTOM OF VIRTUAL BANDS - BAND    117; K    1; EIG -1.4354525E-01 AU
 DIRECT ENERGY BAND GAP:   2.5268 eV

    BETA       ELECTRONS
 INSULATING STATE
 TOP OF VALENCE BANDS -    BAND    115; K    1; EIG -2.4946761E-01 AU
 BOTTOM OF VIRTUAL BANDS - BAND    116; K    1; EIG -2.0228768E-01 AU
 DIRECT ENERGY BAND GAP:   1.2838 eV
 TTTTTTTTTTTTTTTTTTTTTTTTTTTTTT PDIG        TELAPSE       55.58 TCPU       55.53
 CHARGE NORMALIZATION FACTOR   1.00000000
 TOTAL ATOMIC CHARGES:
  27.6771470   8.6081647   8.6081645   8.6170643   8.6170646   5.7101058
   5.7101059   5.7230271   5.7230267   6.1324023   5.1129141   6.1324028
   5.1129139   5.0930119   5.0930108   0.8889088   9.2939730   9.2960223
   9.2932935   0.8889086   9.2939728   9.2960223   9.2932937   9.2903337
   9.3009161   9.3012888   9.2903344   9.3009164   9.3012890
 SUMMED SPIN DENSITY           1.00000000
 TOTAL ATOMIC SPINS  :
   0.4870835   0.1063709   0.1063710   0.1089132   0.1089131  -0.0009425
  -0.0009425  -0.0014648  -0.0014648   0.0057293   0.0145412   0.0057293
   0.0145411   0.0116886   0.0116885   0.0006738   0.0014749   0.0025327
   0.0001108   0.0006738   0.0014748   0.0025328   0.0001107   0.0004603
   0.0016534   0.0047166   0.0004605   0.0016536   0.0047163
 TTTTTTTTTTTTTTTTTTTTTTTTTTTTTT MOQGAD      TELAPSE       55.59 TCPU       55.53
 TTTTTTTTTTTTTTTTTTTTTTTTTTTTTT SHELLXN     TELAPSE       57.17 TCPU       57.12
 TTTTTTTTTTTTTTTTTTTTTTTTTTTTTT MONMO3      TELAPSE       57.19 TCPU       57.13
 NUMERICALLY INTEGRATED DENSITY    115.9994558206    114.9994566868
 TTTTTTTTTTTTTTTTTTTTTTTTTTTTTT NUMDFT      TELAPSE       58.53 TCPU       58.48
 CYC  17 ETOT(AU) -3.520371831959E+03 DETOT -3.63E-02 tst  5.49E-04 PX  1.36E-01
 TTTTTTTTTTTTTTTTTTTTTTTTTTTTTT DIIS        TELAPSE       58.65 TCPU       58.60
 DIIS TEST: 0.26207E+00 AT SCF   CYCLE  17 - DIIS ACTIVE - HISTORY:    17 CYCLES
 TTTTTTTTTTTTTTTTTTTTTTTTTTTTTT FDIK        TELAPSE       58.81 TCPU       58.75

    ALPHA      ELECTRONS
 INSULATING STATE
 TOP OF VALENCE BANDS -    BAND    116; K    1; EIG -2.2642437E-01 AU
 BOTTOM OF VIRTUAL BANDS - BAND    117; K    1; EIG -1.4228914E-01 AU
 DIRECT ENERGY BAND GAP:   2.2894 eV

    BETA       ELECTRONS
 INSULATING STATE
 TOP OF VALENCE BANDS -    BAND    115; K    1; EIG -2.4444993E-01 AU
 BOTTOM OF VIRTUAL BANDS - BAND    116; K    1; EIG -1.8769511E-01 AU
 DIRECT ENERGY BAND GAP:   1.5444 eV
 TTTTTTTTTTTTTTTTTTTTTTTTTTTTTT PDIG        TELAPSE       58.82 TCPU       58.77
 CHARGE NORMALIZATION FACTOR   1.00000000
 TOTAL ATOMIC CHARGES:
  27.5594031   8.6238456   8.6238454   8.6270008   8.6270011   5.7191511
   5.7191512   5.7243822   5.7243818   6.1313239   5.1228103   6.1313244
   5.1228101   5.1178761   5.1178748   0.8905131   9.2869917   9.3077978
   9.2817570   0.8905129   9.2869915   9.3077978   9.2817572   9.2860874
   9.2913225   9.3094390   9.2860882   9.2913228   9.3094392
 SUMMED SPIN DENSITY           1.00000000
 TOTAL ATOMIC SPINS  :
   0.5669455   0.0918529   0.0918529   0.0936687   0.0936686  -0.0016299
  -0.0016299  -0.0020216  -0.0020216   0.0039654   0.0123702   0.0039653
   0.0123701   0.0106524   0.0106524   0.0003453   0.0011818   0.0018542
  -0.0000694   0.0003453   0.0011818   0.0018543  -0.0000695   0.0002907
   0.0008088   0.0032579   0.0002908   0.0008090   0.0032577
 TTTTTTTTTTTTTTTTTTTTTTTTTTTTTT MOQGAD      TELAPSE       58.83 TCPU       58.78
 TTTTTTTTTTTTTTTTTTTTTTTTTTTTTT SHELLXN     TELAPSE       60.41 TCPU       60.36
 TTTTTTTTTTTTTTTTTTTTTTTTTTTTTT MONMO3      TELAPSE       60.43 TCPU       60.38
 NUMERICALLY INTEGRATED DENSITY    115.9994569249    114.9994573397
 TTTTTTTTTTTTTTTTTTTTTTTTTTTTTT NUMDFT      TELAPSE       61.75 TCPU       61.70
 CYC  18 ETOT(AU) -3.520386574109E+03 DETOT -1.47E-02 tst  8.14E-04 PX  1.30E-01
 TTTTTTTTTTTTTTTTTTTTTTTTTTTTTT DIIS        TELAPSE       61.88 TCPU       61.82
 DIIS TEST: 0.14595E-01 AT SCF   CYCLE  18 - DIIS ACTIVE - HISTORY:    18 CYCLES
 TTTTTTTTTTTTTTTTTTTTTTTTTTTTTT FDIK        TELAPSE       62.04 TCPU       61.99

    ALPHA      ELECTRONS
 INSULATING STATE
 TOP OF VALENCE BANDS -    BAND    116; K    1; EIG -2.2559301E-01 AU
 BOTTOM OF VIRTUAL BANDS - BAND    117; K    1; EIG -1.4230708E-01 AU
 DIRECT ENERGY BAND GAP:   2.2663 eV

    BETA       ELECTRONS
 INSULATING STATE
 TOP OF VALENCE BANDS -    BAND    115; K    1; EIG -2.4367643E-01 AU
 BOTTOM OF VIRTUAL BANDS - BAND    116; K    1; EIG -1.8712000E-01 AU
 DIRECT ENERGY BAND GAP:   1.5390 eV
 TTTTTTTTTTTTTTTTTTTTTTTTTTTTTT PDIG        TELAPSE       62.06 TCPU       62.01
 CHARGE NORMALIZATION FACTOR   1.00000000
 TOTAL ATOMIC CHARGES:
  27.5648662   8.6194614   8.6194612   8.6162072   8.6162074   5.7324342
   5.7324343   5.7300828   5.7300824   6.1255165   5.1068101   6.1255170
   5.1068099   5.1121500   5.1121488   0.8894213   9.2974457   9.3031081
   9.2947925   0.8894211   9.2974455   9.3031081   9.2947927   9.2867954
   9.2973275   9.3060142   9.2867962   9.2973278   9.3060144
 SUMMED SPIN DENSITY           1.00000000
 TOTAL ATOMIC SPINS  :
   0.5635251   0.0930254   0.0930255   0.0960331   0.0960331  -0.0036395
  -0.0036395  -0.0036748  -0.0036748   0.0052537   0.0125962   0.0052536
   0.0125961   0.0117307   0.0117307  -0.0000122   0.0010353   0.0019916
  -0.0000346  -0.0000122   0.0010353   0.0019916  -0.0000346   0.0003792
   0.0007209   0.0028322   0.0003794   0.0007211   0.0028320
 TTTTTTTTTTTTTTTTTTTTTTTTTTTTTT MOQGAD      TELAPSE       62.07 TCPU       62.02
 TTTTTTTTTTTTTTTTTTTTTTTTTTTTTT SHELLXN     TELAPSE       63.65 TCPU       63.60
 TTTTTTTTTTTTTTTTTTTTTTTTTTTTTT MONMO3      TELAPSE       63.67 TCPU       63.62
 NUMERICALLY INTEGRATED DENSITY    115.9994607271    114.9994611185
 TTTTTTTTTTTTTTTTTTTTTTTTTTTTTT NUMDFT      TELAPSE       64.99 TCPU       64.94
 CYC  19 ETOT(AU) -3.520387177954E+03 DETOT -6.04E-04 tst  3.33E-06 PX  7.22E-03
 TTTTTTTTTTTTTTTTTTTTTTTTTTTTTT DIIS        TELAPSE       65.11 TCPU       65.06
 DIIS TEST: 0.64303E-02 AT SCF   CYCLE  19 - DIIS ACTIVE - HISTORY:    19 CYCLES
 TTTTTTTTTTTTTTTTTTTTTTTTTTTTTT FDIK        TELAPSE       65.27 TCPU       65.22

    ALPHA      ELECTRONS
 INSULATING STATE
 TOP OF VALENCE BANDS -    BAND    116; K    1; EIG -2.2460352E-01 AU
 BOTTOM OF VIRTUAL BANDS - BAND    117; K    1; EIG -1.4226122E-01 AU
 DIRECT ENERGY BAND GAP:   2.2406 eV

    BETA       ELECTRONS
 INSULATING STATE
 TOP OF VALENCE BANDS -    BAND    115; K    1; EIG -2.4337805E-01 AU
 BOTTOM OF VIRTUAL BANDS - BAND    116; K    1; EIG -1.8554149E-01 AU
 DIRECT ENERGY BAND GAP:   1.5738 eV
 TTTTTTTTTTTTTTTTTTTTTTTTTTTTTT PDIG        TELAPSE       65.29 TCPU       65.24
 CHARGE NORMALIZATION FACTOR   1.00000000
 TOTAL ATOMIC CHARGES:
  27.5498166   8.6241221   8.6241219   8.6238097   8.6238100   5.7248541
   5.7248541   5.7277825   5.7277821   6.1305755   5.1145401   6.1305761
   5.1145399   5.1101539   5.1101526   0.8892162   9.2939738   9.3045433
   9.2908407   0.8892160   9.2939736   9.3045434   9.2908409   9.2875506
   9.2962118   9.3069175   9.2875514   9.2962121   9.3069177
 SUMMED SPIN DENSITY           1.00000000
 TOTAL ATOMIC SPINS  :
   0.5733749   0.0922193   0.0922194   0.0949948   0.0949948  -0.0055514
  -0.0055515  -0.0053767  -0.0053767   0.0063738   0.0125532   0.0063737
   0.0125532   0.0122379   0.0122379  -0.0003373   0.0009909   0.0019447
  -0.0000421  -0.0003373   0.0009908   0.0019447  -0.0000421   0.0003457
   0.0005797   0.0023800   0.0003459   0.0005799   0.0023798
 TTTTTTTTTTTTTTTTTTTTTTTTTTTTTT MOQGAD      TELAPSE       65.30 TCPU       65.24
 TTTTTTTTTTTTTTTTTTTTTTTTTTTTTT SHELLXN     TELAPSE       66.88 TCPU       66.83
 TTTTTTTTTTTTTTTTTTTTTTTTTTTTTT MONMO3      TELAPSE       66.90 TCPU       66.85
 NUMERICALLY INTEGRATED DENSITY    115.9994592884    114.9994596244
 TTTTTTTTTTTTTTTTTTTTTTTTTTTTTT NUMDFT      TELAPSE       68.24 TCPU       68.19
 CYC  20 ETOT(AU) -3.520387555194E+03 DETOT -3.77E-04 tst  1.25E-05 PX  2.31E-02
 TTTTTTTTTTTTTTTTTTTTTTTTTTTTTT DIIS        TELAPSE       68.37 TCPU       68.32
 DIIS TEST: 0.20650E-03 AT SCF   CYCLE  20 - DIIS ACTIVE - HISTORY:    20 CYCLES
 TTTTTTTTTTTTTTTTTTTTTTTTTTTTTT FDIK        TELAPSE       68.54 TCPU       68.48

    ALPHA      ELECTRONS
 INSULATING STATE
 TOP OF VALENCE BANDS -    BAND    116; K    1; EIG -2.2453218E-01 AU
 BOTTOM OF VIRTUAL BANDS - BAND    117; K    1; EIG -1.4241308E-01 AU
 DIRECT ENERGY BAND GAP:   2.2346 eV

    BETA       ELECTRONS
 INSULATING STATE
 TOP OF VALENCE BANDS -    BAND    115; K    1; EIG -2.4343377E-01 AU
 BOTTOM OF VIRTUAL BANDS - BAND    116; K    1; EIG -1.8550590E-01 AU
 DIRECT ENERGY BAND GAP:   1.5763 eV
 TTTTTTTTTTTTTTTTTTTTTTTTTTTTTT PDIG        TELAPSE       68.55 TCPU       68.50
 CHARGE NORMALIZATION FACTOR   1.00000000
 TOTAL ATOMIC CHARGES:
  27.5480891   8.6241325   8.6241324   8.6239627   8.6239629   5.7268462
   5.7268462   5.7280538   5.7280534   6.1301773   5.1116899   6.1301778
   5.1116896   5.1118912   5.1118903   0.8890908   9.2945167   9.3042652
   9.2913371   0.8890906   9.2945166   9.3042652   9.2913374   9.2873031
   9.2959994   9.3066895   9.2873036   9.2959996   9.3066897
 SUMMED SPIN DENSITY           1.00000000
 TOTAL ATOMIC SPINS  :
   0.5741062   0.0926323   0.0926323   0.0953089   0.0953089  -0.0064618
  -0.0064617  -0.0062529  -0.0062530   0.0069811   0.0126522   0.0069810
   0.0126522   0.0125762   0.0125758  -0.0004577   0.0009794   0.0019603
  -0.0000338  -0.0004577   0.0009793   0.0019604  -0.0000339   0.0002922
   0.0005133   0.0022572   0.0002926   0.0005136   0.0022570
 TTTTTTTTTTTTTTTTTTTTTTTTTTTTTT MOQGAD      TELAPSE       68.56 TCPU       68.51
 TTTTTTTTTTTTTTTTTTTTTTTTTTTTTT SHELLXN     TELAPSE       70.14 TCPU       70.09
 TTTTTTTTTTTTTTTTTTTTTTTTTTTTTT MONMO3      TELAPSE       70.16 TCPU       70.11
 NUMERICALLY INTEGRATED DENSITY    115.9994593378    114.9994596709
 TTTTTTTTTTTTTTTTTTTTTTTTTTTTTT NUMDFT      TELAPSE       71.52 TCPU       71.47
 CYC  21 ETOT(AU) -3.520387565927E+03 DETOT -1.07E-05 tst  6.59E-08 PX  1.50E-03
 TTTTTTTTTTTTTTTTTTTTTTTTTTTTTT DIIS        TELAPSE       71.65 TCPU       71.60
 DIIS TEST: 0.43908E-04 AT SCF   CYCLE  21 - DIIS ACTIVE - HISTORY:    21 CYCLES
 TTTTTTTTTTTTTTTTTTTTTTTTTTTTTT FDIK        TELAPSE       71.82 TCPU       71.77

    ALPHA      ELECTRONS
 INSULATING STATE
 TOP OF VALENCE BANDS -    BAND    116; K    1; EIG -2.2441186E-01 AU
 BOTTOM OF VIRTUAL BANDS - BAND    117; K    1; EIG -1.4230297E-01 AU
 DIRECT ENERGY BAND GAP:   2.2343 eV

    BETA       ELECTRONS
 INSULATING STATE
 TOP OF VALENCE BANDS -    BAND    115; K    1; EIG -2.4331960E-01 AU
 BOTTOM OF VIRTUAL BANDS - BAND    116; K    1; EIG -1.8537741E-01 AU
 DIRECT ENERGY BAND GAP:   1.5767 eV
 TTTTTTTTTTTTTTTTTTTTTTTTTTTTTT PDIG        TELAPSE       71.84 TCPU       71.78
 CHARGE NORMALIZATION FACTOR   1.00000000
 TOTAL ATOMIC CHARGES:
  27.5477470   8.6241677   8.6241676   8.6239306   8.6239307   5.7262442
   5.7262444   5.7279489   5.7279488   6.1303687   5.1122970   6.1303692
   5.1122968   5.1111738   5.1111729   0.8891990   9.2943785   9.3046988
   9.2912678   0.8891988   9.2943784   9.3046988   9.2912679   9.2874496
   9.2962736   9.3067283   9.2874494   9.2962737   9.3067291
 SUMMED SPIN DENSITY           1.00000000
 TOTAL ATOMIC SPINS  :
   0.5742426   0.0928816   0.0928815   0.0956728   0.0956727  -0.0070953
  -0.0070951  -0.0068416  -0.0068415   0.0074640   0.0127311   0.0074636
   0.0127310   0.0127435   0.0127444  -0.0005494   0.0009765   0.0019452
  -0.0000238  -0.0005494   0.0009765   0.0019452  -0.0000238   0.0002738
   0.0004983   0.0022021   0.0002735   0.0004985   0.0022015
 TTTTTTTTTTTTTTTTTTTTTTTTTTTTTT MOQGAD      TELAPSE       71.84 TCPU       71.79
 TTTTTTTTTTTTTTTTTTTTTTTTTTTTTT SHELLXN     TELAPSE       73.43 TCPU       73.37
 TTTTTTTTTTTTTTTTTTTTTTTTTTTTTT MONMO3      TELAPSE       73.45 TCPU       73.39
 NUMERICALLY INTEGRATED DENSITY    115.9994594715    114.9994598043
 TTTTTTTTTTTTTTTTTTTTTTTTTTTTTT NUMDFT      TELAPSE       74.80 TCPU       74.75
 CYC  22 ETOT(AU) -3.520387567761E+03 DETOT -1.83E-06 tst  6.24E-09 PX  6.23E-04
 TTTTTTTTTTTTTTTTTTTTTTTTTTTTTT DIIS        TELAPSE       74.96 TCPU       74.91
 DIIS TEST: 0.11294E-04 AT SCF   CYCLE  22 - DIIS ACTIVE - HISTORY:    22 CYCLES
 TTTTTTTTTTTTTTTTTTTTTTTTTTTTTT FDIK        TELAPSE       75.13 TCPU       75.07

    ALPHA      ELECTRONS
 INSULATING STATE
 TOP OF VALENCE BANDS -    BAND    116; K    1; EIG -2.2443615E-01 AU
 BOTTOM OF VIRTUAL BANDS - BAND    117; K    1; EIG -1.4232275E-01 AU
 DIRECT ENERGY BAND GAP:   2.2344 eV

    BETA       ELECTRONS
 INSULATING STATE
 TOP OF VALENCE BANDS -    BAND    115; K    1; EIG -2.4331376E-01 AU
 BOTTOM OF VIRTUAL BANDS - BAND    116; K    1; EIG -1.8538285E-01 AU
 DIRECT ENERGY BAND GAP:   1.5764 eV
 TTTTTTTTTTTTTTTTTTTTTTTTTTTTTT PDIG        TELAPSE       75.15 TCPU       75.09
 CHARGE NORMALIZATION FACTOR   1.00000000
 TOTAL ATOMIC CHARGES:
  27.5476288   8.6242065   8.6242057   8.6239147   8.6239150   5.7263911
   5.7263915   5.7281911   5.7281907   6.1300774   5.1125696   6.1300774
   5.1125691   5.1117936   5.1117934   0.8891944   9.2945045   9.3041650
   9.2912735   0.8891945   9.2945048   9.3041648   9.2912737   9.2873020
   9.2959471   9.3066554   9.2873014   9.2959476   9.3066558
 SUMMED SPIN DENSITY           1.00000000
 TOTAL ATOMIC SPINS  :
   0.5743353   0.0929688   0.0929692   0.0957806   0.0957805  -0.0073407
  -0.0073406  -0.0070716  -0.0070717   0.0076735   0.0127633   0.0076734
   0.0127631   0.0127977   0.0127985  -0.0005813   0.0009744   0.0019457
  -0.0000234  -0.0005812   0.0009745   0.0019457  -0.0000233   0.0002676
   0.0004915   0.0021861   0.0002674   0.0004913   0.0021858
 TTTTTTTTTTTTTTTTTTTTTTTTTTTTTT MOQGAD      TELAPSE       75.15 TCPU       75.10
 TTTTTTTTTTTTTTTTTTTTTTTTTTTTTT SHELLXN     TELAPSE       76.73 TCPU       76.68
 TTTTTTTTTTTTTTTTTTTTTTTTTTTTTT MONMO3      TELAPSE       76.75 TCPU       76.70
 NUMERICALLY INTEGRATED DENSITY    115.9994593697    114.9994597030
 TTTTTTTTTTTTTTTTTTTTTTTTTTTTTT NUMDFT      TELAPSE       78.07 TCPU       78.02
 CYC  23 ETOT(AU) -3.520387567660E+03 DETOT  1.01E-07 tst  3.29E-09 PX  1.96E-04
 TTTTTTTTTTTTTTTTTTTTTTTTTTTTTT DIIS        TELAPSE       78.21 TCPU       78.16
 DIIS TEST: 0.10251E-04 AT SCF   CYCLE  23 - DIIS ACTIVE - HISTORY:    23 CYCLES
 TTTTTTTTTTTTTTTTTTTTTTTTTTTTTT FDIK        TELAPSE       78.38 TCPU       78.33

    ALPHA      ELECTRONS
 INSULATING STATE
 TOP OF VALENCE BANDS -    BAND    116; K    1; EIG -2.2449258E-01 AU
 BOTTOM OF VIRTUAL BANDS - BAND    117; K    1; EIG -1.4231149E-01 AU
 DIRECT ENERGY BAND GAP:   2.2363 eV

    BETA       ELECTRONS
 INSULATING STATE
 TOP OF VALENCE BANDS -    BAND    115; K    1; EIG -2.4334578E-01 AU
 BOTTOM OF VIRTUAL BANDS - BAND    116; K    1; EIG -1.8546115E-01 AU
 DIRECT ENERGY BAND GAP:   1.5751 eV
 TTTTTTTTTTTTTTTTTTTTTTTTTTTTTT PDIG        TELAPSE       78.40 TCPU       78.34
 CHARGE NORMALIZATION FACTOR   1.00000000
 TOTAL ATOMIC CHARGES:
  27.5483001   8.6241156   8.6241153   8.6239318   8.6239317   5.7263658
   5.7263656   5.7278997   5.7278995   6.1302571   5.1121109   6.1302577
   5.1121112   5.1114522   5.1114525   0.8891791   9.2944156   9.3045748
   9.2912945   0.8891791   9.2944153   9.3045744   9.2912947   9.2873979
   9.2961841   9.3066709   9.2873975   9.2961835   9.3066716
 SUMMED SPIN DENSITY           1.00000000
 TOTAL ATOMIC SPINS  :
   0.5739168   0.0930817   0.0930820   0.0958968   0.0958967  -0.0074119
  -0.0074120  -0.0071467  -0.0071467   0.0077598   0.0127860   0.0077596
   0.0127861   0.0128255   0.0128256  -0.0005925   0.0009756   0.0019461
  -0.0000218  -0.0005925   0.0009756   0.0019461  -0.0000219   0.0002667
   0.0004906   0.0021858   0.0002667   0.0004906   0.0021857
 TTTTTTTTTTTTTTTTTTTTTTTTTTTTTT MOQGAD      TELAPSE       78.40 TCPU       78.35
 TTTTTTTTTTTTTTTTTTTTTTTTTTTTTT SHELLXN     TELAPSE       79.99 TCPU       79.93
 TTTTTTTTTTTTTTTTTTTTTTTTTTTTTT MONMO3      TELAPSE       80.01 TCPU       79.95
 NUMERICALLY INTEGRATED DENSITY    115.9994594157    114.9994597503
 TTTTTTTTTTTTTTTTTTTTTTTTTTTTTT NUMDFT      TELAPSE       81.34 TCPU       81.29
 CYC  24 ETOT(AU) -3.520387568113E+03 DETOT -4.54E-07 tst  2.47E-08 PX  8.31E-04
 TTTTTTTTTTTTTTTTTTTTTTTTTTTTTT DIIS        TELAPSE       81.48 TCPU       81.43
 DIIS TEST: 0.27941E-05 AT SCF   CYCLE  24 - DIIS ACTIVE - HISTORY:    24 CYCLES
 TTTTTTTTTTTTTTTTTTTTTTTTTTTTTT FDIK        TELAPSE       81.65 TCPU       81.60

    ALPHA      ELECTRONS
 INSULATING STATE
 TOP OF VALENCE BANDS -    BAND    116; K    1; EIG -2.2446312E-01 AU
 BOTTOM OF VIRTUAL BANDS - BAND    117; K    1; EIG -1.4230973E-01 AU
 DIRECT ENERGY BAND GAP:   2.2355 eV

    BETA       ELECTRONS
 INSULATING STATE
 TOP OF VALENCE BANDS -    BAND    115; K    1; EIG -2.4332604E-01 AU
 BOTTOM OF VIRTUAL BANDS - BAND    116; K    1; EIG -1.8541796E-01 AU
 DIRECT ENERGY BAND GAP:   1.5758 eV
 TTTTTTTTTTTTTTTTTTTTTTTTTTTTTT PDIG        TELAPSE       81.67 TCPU       81.62
 CHARGE NORMALIZATION FACTOR   1.00000000
 TOTAL ATOMIC CHARGES:
  27.5479440   8.6241814   8.6241807   8.6239571   8.6239568   5.7263237
   5.7263242   5.7280055   5.7280057   6.1302072   5.1122964   6.1302071
   5.1122963   5.1115080   5.1115085   0.8891890   9.2944471   9.3044573
   9.2912791   0.8891890   9.2944471   9.3044576   9.2912789   9.2873876
   9.2961163   9.3066726   9.2873877   9.2961159   9.3066724
 SUMMED SPIN DENSITY           1.00000000
 TOTAL ATOMIC SPINS  :
   0.5741385   0.0930694   0.0930696   0.0958929   0.0958929  -0.0074858
  -0.0074858  -0.0072178  -0.0072176   0.0078224   0.0127892   0.0078223
   0.0127892   0.0128361   0.0128361  -0.0006038   0.0009735   0.0019443
  -0.0000227  -0.0006038   0.0009736   0.0019443  -0.0000227   0.0002646
   0.0004878   0.0021804   0.0002646   0.0004877   0.0021805
 TTTTTTTTTTTTTTTTTTTTTTTTTTTTTT MOQGAD      TELAPSE       81.68 TCPU       81.62
 TTTTTTTTTTTTTTTTTTTTTTTTTTTTTT SHELLXN     TELAPSE       83.26 TCPU       83.20
 TTTTTTTTTTTTTTTTTTTTTTTTTTTTTT MONMO3      TELAPSE       83.28 TCPU       83.23
 NUMERICALLY INTEGRATED DENSITY    115.9994594125    114.9994597461
 TTTTTTTTTTTTTTTTTTTTTTTTTTTTTT NUMDFT      TELAPSE       84.58 TCPU       84.53
 CYC  25 ETOT(AU) -3.520387568268E+03 DETOT -1.55E-07 tst  6.43E-09 PX  4.32E-04
 TTTTTTTTTTTTTTTTTTTTTTTTTTTTTT DIIS        TELAPSE       84.72 TCPU       84.67
 DIIS TEST: 0.14601E-06 AT SCF   CYCLE  25 - DIIS ACTIVE - HISTORY:    25 CYCLES
 TTTTTTTTTTTTTTTTTTTTTTTTTTTTTT FDIK        TELAPSE       84.89 TCPU       84.84

    ALPHA      ELECTRONS
 INSULATING STATE
 TOP OF VALENCE BANDS -    BAND    116; K    1; EIG -2.2446714E-01 AU
 BOTTOM OF VIRTUAL BANDS - BAND    117; K    1; EIG -1.4230827E-01 AU
 DIRECT ENERGY BAND GAP:   2.2357 eV

    BETA       ELECTRONS
 INSULATING STATE
 TOP OF VALENCE BANDS -    BAND    115; K    1; EIG -2.4332701E-01 AU
 BOTTOM OF VIRTUAL BANDS - BAND    116; K    1; EIG -1.8542237E-01 AU
 DIRECT ENERGY BAND GAP:   1.5757 eV
 TTTTTTTTTTTTTTTTTTTTTTTTTTTTTT PDIG        TELAPSE       84.91 TCPU       84.85
 CHARGE NORMALIZATION FACTOR   1.00000000
 TOTAL ATOMIC CHARGES:
  27.5479892   8.6241654   8.6241656   8.6239492   8.6239494   5.7263487
   5.7263486   5.7279809   5.7279807   6.1302272   5.1122744   6.1302272
   5.1122743   5.1115342   5.1115342   0.8891848   9.2944268   9.3044683
   9.2912928   0.8891849   9.2944268   9.3044682   9.2912928   9.2873614
   9.2961262   9.3066651   9.2873614   9.2961263   9.3066650
 SUMMED SPIN DENSITY           1.00000000
 TOTAL ATOMIC SPINS  :
   0.5741120   0.0930895   0.0930896   0.0959163   0.0959163  -0.0075229
  -0.0075229  -0.0072536  -0.0072536   0.0078600   0.0127955   0.0078600
   0.0127956   0.0128434   0.0128435  -0.0006095   0.0009732   0.0019441
  -0.0000230  -0.0006095   0.0009732   0.0019441  -0.0000230   0.0002639
   0.0004870   0.0021798   0.0002639   0.0004870   0.0021798
 TTTTTTTTTTTTTTTTTTTTTTTTTTTTTT MOQGAD      TELAPSE       84.91 TCPU       84.86
 TTTTTTTTTTTTTTTTTTTTTTTTTTTTTT SHELLXN     TELAPSE       86.50 TCPU       86.44
 TTTTTTTTTTTTTTTTTTTTTTTTTTTTTT MONMO3      TELAPSE       86.52 TCPU       86.46
 NUMERICALLY INTEGRATED DENSITY    115.9994594059    114.9994597396
 TTTTTTTTTTTTTTTTTTTTTTTTTTTTTT NUMDFT      TELAPSE       87.84 TCPU       87.78
 CYC  26 ETOT(AU) -3.520387568266E+03 DETOT  2.32E-09 tst  1.09E-10 PX  5.48E-05
 TTTTTTTTTTTTTTTTTTTTTTTTTTTTTT DIIS        TELAPSE       87.98 TCPU       87.93
 DIIS TEST: 0.45188E-07 AT SCF   CYCLE  26 - DIIS ACTIVE - HISTORY:    26 CYCLES
 TTTTTTTTTTTTTTTTTTTTTTTTTTTTTT FDIK        TELAPSE       88.14 TCPU       88.09

    ALPHA      ELECTRONS
 INSULATING STATE
 TOP OF VALENCE BANDS -    BAND    116; K    1; EIG -2.2446756E-01 AU
 BOTTOM OF VIRTUAL BANDS - BAND    117; K    1; EIG -1.4230643E-01 AU
 DIRECT ENERGY BAND GAP:   2.2357 eV

    BETA       ELECTRONS
 INSULATING STATE
 TOP OF VALENCE BANDS -    BAND    115; K    1; EIG -2.4332519E-01 AU
 BOTTOM OF VIRTUAL BANDS - BAND    116; K    1; EIG -1.8542312E-01 AU
 DIRECT ENERGY BAND GAP:   1.5756 eV
 TTTTTTTTTTTTTTTTTTTTTTTTTTTTTT PDIG        TELAPSE       88.16 TCPU       88.10
 CHARGE NORMALIZATION FACTOR   1.00000000
 TOTAL ATOMIC CHARGES:
  27.5480053   8.6241700   8.6241702   8.6239483   8.6239484   5.7263242
   5.7263241   5.7279941   5.7279939   6.1302090   5.1122748   6.1302090
   5.1122748   5.1115038   5.1115038   0.8891891   9.2944553   9.3044655
   9.2912750   0.8891892   9.2944554   9.3044655   9.2912749   9.2873995
   9.2961155   9.3066732   9.2873995   9.2961156   9.3066730
 SUMMED SPIN DENSITY           1.00000000
 TOTAL ATOMIC SPINS  :
   0.5741021   0.0930967   0.0930968   0.0959238   0.0959237  -0.0075354
  -0.0075354  -0.0072658  -0.0072658   0.0078734   0.0127976   0.0078734
   0.0127976   0.0128460   0.0128460  -0.0006113   0.0009730   0.0019440
  -0.0000230  -0.0006113   0.0009729   0.0019440  -0.0000230   0.0002638
   0.0004867   0.0021795   0.0002637   0.0004868   0.0021794
 TTTTTTTTTTTTTTTTTTTTTTTTTTTTTT MOQGAD      TELAPSE       88.16 TCPU       88.11
 TTTTTTTTTTTTTTTTTTTTTTTTTTTTTT SHELLXN     TELAPSE       89.75 TCPU       89.69
 TTTTTTTTTTTTTTTTTTTTTTTTTTTTTT MONMO3      TELAPSE       89.76 TCPU       89.71
 NUMERICALLY INTEGRATED DENSITY    115.9994594137    114.9994597474
 TTTTTTTTTTTTTTTTTTTTTTTTTTTTTT NUMDFT      TELAPSE       91.11 TCPU       91.06
 CYC  27 ETOT(AU) -3.520387568270E+03 DETOT -4.27E-09 tst  1.65E-11 PX  1.89E-05
 TTTTTTTTTTTTTTTTTTTTTTTTTTTTTT DIIS        TELAPSE       91.26 TCPU       91.20
 DIIS TEST: 0.52443E-07 AT SCF   CYCLE  27 - DIIS ACTIVE - HISTORY:    27 CYCLES
 TTTTTTTTTTTTTTTTTTTTTTTTTTTTTT FDIK        TELAPSE       91.42 TCPU       91.36

    ALPHA      ELECTRONS
 INSULATING STATE
 TOP OF VALENCE BANDS -    BAND    116; K    1; EIG -2.2446711E-01 AU
 BOTTOM OF VIRTUAL BANDS - BAND    117; K    1; EIG -1.4230699E-01 AU
 DIRECT ENERGY BAND GAP:   2.2357 eV

    BETA       ELECTRONS
 INSULATING STATE
 TOP OF VALENCE BANDS -    BAND    115; K    1; EIG -2.4332531E-01 AU
 BOTTOM OF VIRTUAL BANDS - BAND    116; K    1; EIG -1.8542198E-01 AU
 DIRECT ENERGY BAND GAP:   1.5756 eV
 TTTTTTTTTTTTTTTTTTTTTTTTTTTTTT PDIG        TELAPSE       91.44 TCPU       91.38
 CHARGE NORMALIZATION FACTOR   1.00000000
 TOTAL ATOMIC CHARGES:
  27.5479904   8.6241705   8.6241703   8.6239504   8.6239504   5.7263342
   5.7263344   5.7279914   5.7279916   6.1302136   5.1122789   6.1302134
   5.1122788   5.1115168   5.1115168   0.8891877   9.2944390   9.3044652
   9.2912854   0.8891878   9.2944390   9.3044653   9.2912853   9.2873791
   9.2961229   9.3066698   9.2873791   9.2961229   9.3066697
 SUMMED SPIN DENSITY           1.00000000
 TOTAL ATOMIC SPINS  :
   0.5741116   0.0930973   0.0930974   0.0959251   0.0959251  -0.0075421
  -0.0075421  -0.0072723  -0.0072723   0.0078800   0.0127986   0.0078801
   0.0127986   0.0128469   0.0128469  -0.0006124   0.0009728   0.0019439
  -0.0000231  -0.0006124   0.0009728   0.0019440  -0.0000231   0.0002636
   0.0004865   0.0021793   0.0002636   0.0004866   0.0021792
 TTTTTTTTTTTTTTTTTTTTTTTTTTTTTT MOQGAD      TELAPSE       91.44 TCPU       91.39
 TTTTTTTTTTTTTTTTTTTTTTTTTTTTTT SHELLXN     TELAPSE       93.02 TCPU       92.97
 TTTTTTTTTTTTTTTTTTTTTTTTTTTTTT MONMO3      TELAPSE       93.04 TCPU       92.99
 NUMERICALLY INTEGRATED DENSITY    115.9994594102    114.9994597439
 TTTTTTTTTTTTTTTTTTTTTTTTTTTTTT NUMDFT      TELAPSE       94.36 TCPU       94.30
 CYC  28 ETOT(AU) -3.520387568271E+03 DETOT -9.51E-10 tst  1.00E-11 PX  2.11E-05
 TTTTTTTTTTTTTTTTTTTTTTTTTTTTTT DIIS        TELAPSE       94.51 TCPU       94.45
 DIIS TEST: 0.55646E-08 AT SCF   CYCLE  28 - DIIS ACTIVE - HISTORY:    26 CYCLES
 TTTTTTTTTTTTTTTTTTTTTTTTTTTTTT FDIK        TELAPSE       94.70 TCPU       94.65

    ALPHA      ELECTRONS
 INSULATING STATE
 TOP OF VALENCE BANDS -    BAND    116; K    1; EIG -2.2446740E-01 AU
 BOTTOM OF VIRTUAL BANDS - BAND    117; K    1; EIG -1.4230673E-01 AU
 DIRECT ENERGY BAND GAP:   2.2357 eV

    BETA       ELECTRONS
 INSULATING STATE
 TOP OF VALENCE BANDS -    BAND    115; K    1; EIG -2.4332553E-01 AU
 BOTTOM OF VIRTUAL BANDS - BAND    116; K    1; EIG -1.8542239E-01 AU
 DIRECT ENERGY BAND GAP:   1.5756 eV
 TTTTTTTTTTTTTTTTTTTTTTTTTTTTTT PDIG        TELAPSE       94.72 TCPU       94.67
 CHARGE NORMALIZATION FACTOR   1.00000000
 TOTAL ATOMIC CHARGES:
  27.5479963   8.6241665   8.6241671   8.6239477   8.6239481   5.7263388
   5.7263384   5.7279875   5.7279873   6.1302206   5.1122745   6.1302205
   5.1122744   5.1115207   5.1115206   0.8891866   9.2944413   9.3044672
   9.2912835   0.8891867   9.2944413   9.3044672   9.2912836   9.2873793
   9.2961193   9.3066681   9.2873793   9.2961193   9.3066682
 SUMMED SPIN DENSITY           1.00000000
 TOTAL ATOMIC SPINS  :
   0.5741081   0.0931000   0.0930999   0.0959282   0.0959281  -0.0075469
  -0.0075469  -0.0072773  -0.0072773   0.0078852   0.0127994   0.0078853
   0.0127994   0.0128480   0.0128480  -0.0006132   0.0009727   0.0019439
  -0.0000231  -0.0006132   0.0009727   0.0019439  -0.0000231   0.0002636
   0.0004864   0.0021792   0.0002636   0.0004864   0.0021792
 TTTTTTTTTTTTTTTTTTTTTTTTTTTTTT MOQGAD      TELAPSE       94.72 TCPU       94.67
 TTTTTTTTTTTTTTTTTTTTTTTTTTTTTT SHELLXN     TELAPSE       96.31 TCPU       96.25
 TTTTTTTTTTTTTTTTTTTTTTTTTTTTTT MONMO3      TELAPSE       96.33 TCPU       96.27
 NUMERICALLY INTEGRATED DENSITY    115.9994594091    114.9994597429
 TTTTTTTTTTTTTTTTTTTTTTTTTTTTTT NUMDFT      TELAPSE       97.65 TCPU       97.60
 CYC  29 ETOT(AU) -3.520387568270E+03 DETOT  1.02E-09 tst  1.91E-12 PX  6.77E-06
 TTTTTTTTTTTTTTTTTTTTTTTTTTTTTT DIIS        TELAPSE       97.80 TCPU       97.75
 DIIS TEST: 0.10635E-08 AT SCF   CYCLE  29 - DIIS ACTIVE - HISTORY:    26 CYCLES
 TTTTTTTTTTTTTTTTTTTTTTTTTTTTTT FDIK        TELAPSE       97.97 TCPU       97.91

    ALPHA      ELECTRONS
 INSULATING STATE
 TOP OF VALENCE BANDS -    BAND    116; K    1; EIG -2.2446715E-01 AU
 BOTTOM OF VIRTUAL BANDS - BAND    117; K    1; EIG -1.4230645E-01 AU
 DIRECT ENERGY BAND GAP:   2.2357 eV

    BETA       ELECTRONS
 INSULATING STATE
 TOP OF VALENCE BANDS -    BAND    115; K    1; EIG -2.4332476E-01 AU
 BOTTOM OF VIRTUAL BANDS - BAND    116; K    1; EIG -1.8542190E-01 AU
 DIRECT ENERGY BAND GAP:   1.5756 eV
 TTTTTTTTTTTTTTTTTTTTTTTTTTTTTT PDIG        TELAPSE       97.99 TCPU       97.93
 CHARGE NORMALIZATION FACTOR   1.00000000
 TOTAL ATOMIC CHARGES:
  27.5479917   8.6241713   8.6241706   8.6239515   8.6239509   5.7263323
   5.7263326   5.7279911   5.7279915   6.1302107   5.1122803   6.1302109
   5.1122804   5.1115159   5.1115159   0.8891883   9.2944384   9.3044641
   9.2912859   0.8891883   9.2944384   9.3044641   9.2912859   9.2873794
   9.2961246   9.3066704   9.2873794   9.2961245   9.3066704
 SUMMED SPIN DENSITY           1.00000000
 TOTAL ATOMIC SPINS  :
   0.5741112   0.0931001   0.0931003   0.0959283   0.0959283  -0.0075491
  -0.0075491  -0.0072795  -0.0072794   0.0078876   0.0127997   0.0078876
   0.0127997   0.0128484   0.0128484  -0.0006136   0.0009727   0.0019439
  -0.0000232  -0.0006136   0.0009727   0.0019439  -0.0000231   0.0002635
   0.0004863   0.0021791   0.0002635   0.0004864   0.0021791
 TTTTTTTTTTTTTTTTTTTTTTTTTTTTTT MOQGAD      TELAPSE       97.99 TCPU       97.94
 TTTTTTTTTTTTTTTTTTTTTTTTTTTTTT SHELLXN     TELAPSE       99.58 TCPU       99.52
 TTTTTTTTTTTTTTTTTTTTTTTTTTTTTT MONMO3      TELAPSE       99.59 TCPU       99.54
 NUMERICALLY INTEGRATED DENSITY    115.9994594107    114.9994597444
 TTTTTTTTTTTTTTTTTTTTTTTTTTTTTT NUMDFT      TELAPSE      100.92 TCPU      100.87
 CYC  30 ETOT(AU) -3.520387568272E+03 DETOT -1.42E-09 tst  2.00E-12 PX  3.17E-06
 TTTTTTTTTTTTTTTTTTTTTTTTTTTTTT DIIS        TELAPSE      101.08 TCPU      101.02
 DIIS TEST: 0.16663E-08 AT SCF   CYCLE  30 - DIIS ACTIVE - HISTORY:    27 CYCLES
 TTTTTTTTTTTTTTTTTTTTTTTTTTTTTT FDIK        TELAPSE      101.24 TCPU      101.19

    ALPHA      ELECTRONS
 INSULATING STATE
 TOP OF VALENCE BANDS -    BAND    116; K    1; EIG -2.2446750E-01 AU
 BOTTOM OF VIRTUAL BANDS - BAND    117; K    1; EIG -1.4230663E-01 AU
 DIRECT ENERGY BAND GAP:   2.2357 eV

    BETA       ELECTRONS
 INSULATING STATE
 TOP OF VALENCE BANDS -    BAND    115; K    1; EIG -2.4332526E-01 AU
 BOTTOM OF VIRTUAL BANDS - BAND    116; K    1; EIG -1.8542236E-01 AU
 DIRECT ENERGY BAND GAP:   1.5756 eV
 TTTTTTTTTTTTTTTTTTTTTTTTTTTTTT PDIG        TELAPSE      101.26 TCPU      101.21
 CHARGE NORMALIZATION FACTOR   1.00000000
 TOTAL ATOMIC CHARGES:
  27.5479951   8.6241688   8.6241688   8.6239492   8.6239496   5.7263359
   5.7263359   5.7279892   5.7279891   6.1302161   5.1122768   6.1302159
   5.1122768   5.1115186   5.1115187   0.8891873   9.2944400   9.3044658
   9.2912847   0.8891873   9.2944400   9.3044658   9.2912846   9.2873793
   9.2961215   9.3066691   9.2873793   9.2961215   9.3066691
 SUMMED SPIN DENSITY           1.00000000
 TOTAL ATOMIC SPINS  :
   0.5741090   0.0931007   0.0931007   0.0959290   0.0959289  -0.0075495
  -0.0075495  -0.0072798  -0.0072798   0.0078881   0.0127998   0.0078881
   0.0127998   0.0128484   0.0128484  -0.0006136   0.0009727   0.0019439
  -0.0000232  -0.0006136   0.0009727   0.0019439  -0.0000232   0.0002635
   0.0004864   0.0021792   0.0002635   0.0004864   0.0021791
 TTTTTTTTTTTTTTTTTTTTTTTTTTTTTT MOQGAD      TELAPSE      101.27 TCPU      101.21
 TTTTTTTTTTTTTTTTTTTTTTTTTTTTTT SHELLXN     TELAPSE      102.85 TCPU      102.80
 TTTTTTTTTTTTTTTTTTTTTTTTTTTTTT MONMO3      TELAPSE      102.87 TCPU      102.81
 NUMERICALLY INTEGRATED DENSITY    115.9994594098    114.9994597435
 TTTTTTTTTTTTTTTTTTTTTTTTTTTTTT NUMDFT      TELAPSE      104.22 TCPU      104.17
 CYC  31 ETOT(AU) -3.520387568271E+03 DETOT  9.70E-10 tst  6.95E-13 PX  2.35E-06
 TTTTTTTTTTTTTTTTTTTTTTTTTTTTTT DIIS        TELAPSE      104.38 TCPU      104.32
 DIIS TEST: 0.82615E-10 AT SCF   CYCLE  31 - DIIS ACTIVE - HISTORY:    27 CYCLES
 TTTTTTTTTTTTTTTTTTTTTTTTTTTTTT FDIK        TELAPSE      104.50 TCPU      104.45

    ALPHA      ELECTRONS
 INSULATING STATE
 TOP OF VALENCE BANDS -    BAND    116; K    1; EIG -2.2446741E-01 AU
 BOTTOM OF VIRTUAL BANDS - BAND    117; K    1; EIG -1.4230656E-01 AU
 DIRECT ENERGY BAND GAP:   2.2357 eV

    BETA       ELECTRONS
 INSULATING STATE
 TOP OF VALENCE BANDS -    BAND    115; K    1; EIG -2.4332517E-01 AU
 BOTTOM OF VIRTUAL BANDS - BAND    116; K    1; EIG -1.8542224E-01 AU
 DIRECT ENERGY BAND GAP:   1.5756 eV
 TTTTTTTTTTTTTTTTTTTTTTTTTTTTTT PDIG        TELAPSE      104.52 TCPU      104.47
 CHARGE NORMALIZATION FACTOR   1.00000000
 TOTAL ATOMIC CHARGES:
  27.5479946   8.6241688   8.6241688   8.6239498   8.6239491   5.7263358
   5.7263359   5.7279891   5.7279891   6.1302160   5.1122770   6.1302162
   5.1122770   5.1115187   5.1115187   0.8891874   9.2944400   9.3044658
   9.2912846   0.8891873   9.2944400   9.3044658   9.2912846   9.2873793
   9.2961215   9.3066691   9.2873793   9.2961215   9.3066691
 SUMMED SPIN DENSITY           1.00000000
 TOTAL ATOMIC SPINS  :
   0.5741093   0.0931008   0.0931008   0.0959290   0.0959291  -0.0075500
  -0.0075500  -0.0072803  -0.0072803   0.0078887   0.0127998   0.0078887
   0.0127998   0.0128485   0.0128485  -0.0006137   0.0009727   0.0019438
  -0.0000232  -0.0006137   0.0009727   0.0019439  -0.0000232   0.0002635
   0.0004863   0.0021792   0.0002635   0.0004864   0.0021791
 TTTTTTTTTTTTTTTTTTTTTTTTTTTTTT MOQGAD      TELAPSE      104.53 TCPU      104.47
 TTTTTTTTTTTTTTTTTTTTTTTTTTTTTT SHELLXN     TELAPSE      106.11 TCPU      106.06
 TTTTTTTTTTTTTTTTTTTTTTTTTTTTTT MONMO3      TELAPSE      106.13 TCPU      106.07
 NUMERICALLY INTEGRATED DENSITY    115.9994594098    114.9994597435
 TTTTTTTTTTTTTTTTTTTTTTTTTTTTTT NUMDFT      TELAPSE      107.44 TCPU      107.39
 CYC  32 ETOT(AU) -3.520387568271E+03 DETOT -1.31E-10 tst  1.55E-14 PX  2.00E-07
 TTTTTTTTTTTTTTTTTTTTTTTTTTTTTT DIIS        TELAPSE      107.60 TCPU      107.55
 DIIS TEST: 0.80673E-10 AT SCF   CYCLE  32 - DIIS ACTIVE - HISTORY:    28 CYCLES
 TTTTTTTTTTTTTTTTTTTTTTTTTTTTTT FDIK        TELAPSE      107.72 TCPU      107.67

    ALPHA      ELECTRONS
 INSULATING STATE
 TOP OF VALENCE BANDS -    BAND    116; K    1; EIG -2.2446743E-01 AU
 BOTTOM OF VIRTUAL BANDS - BAND    117; K    1; EIG -1.4230656E-01 AU
 DIRECT ENERGY BAND GAP:   2.2357 eV

    BETA       ELECTRONS
 INSULATING STATE
 TOP OF VALENCE BANDS -    BAND    115; K    1; EIG -2.4332517E-01 AU
 BOTTOM OF VIRTUAL BANDS - BAND    116; K    1; EIG -1.8542226E-01 AU
 DIRECT ENERGY BAND GAP:   1.5756 eV
 TTTTTTTTTTTTTTTTTTTTTTTTTTTTTT PDIG        TELAPSE      107.74 TCPU      107.69
 CHARGE NORMALIZATION FACTOR   1.00000000
 TOTAL ATOMIC CHARGES:
  27.5479947   8.6241689   8.6241687   8.6239491   8.6239498   5.7263360
   5.7263358   5.7279891   5.7279892   6.1302162   5.1122770   6.1302160
   5.1122769   5.1115187   5.1115187   0.8891873   9.2944400   9.3044658
   9.2912846   0.8891874   9.2944400   9.3044658   9.2912846   9.2873793
   9.2961215   9.3066691   9.2873793   9.2961215   9.3066691
 SUMMED SPIN DENSITY           1.00000000
 TOTAL ATOMIC SPINS  :
   0.5741093   0.0931008   0.0931008   0.0959292   0.0959290  -0.0075500
  -0.0075500  -0.0072804  -0.0072804   0.0078888   0.0127999   0.0078888
   0.0127999   0.0128485   0.0128485  -0.0006137   0.0009727   0.0019438
  -0.0000232  -0.0006137   0.0009727   0.0019439  -0.0000232   0.0002635
   0.0004863   0.0021792   0.0002635   0.0004863   0.0021791
 TTTTTTTTTTTTTTTTTTTTTTTTTTTTTT MOQGAD      TELAPSE      107.75 TCPU      107.69
 TTTTTTTTTTTTTTTTTTTTTTTTTTTTTT SHELLXN     TELAPSE      109.33 TCPU      109.28
 TTTTTTTTTTTTTTTTTTTTTTTTTTTTTT MONMO3      TELAPSE      109.35 TCPU      109.29
 NUMERICALLY INTEGRATED DENSITY    115.9994594098    114.9994597435
 TTTTTTTTTTTTTTTTTTTTTTTTTTTTTT NUMDFT      TELAPSE      110.70 TCPU      110.64
 CYC  33 ETOT(AU) -3.520387568271E+03 DETOT  4.55E-12 tst  1.23E-14 PX  9.02E-08
 TTTTTTTTTTTTTTTTTTTTTTTTTTTTTT DIIS        TELAPSE      110.86 TCPU      110.81
 DIIS TEST: 0.80812E-10 AT SCF   CYCLE  33 - DIIS ACTIVE - HISTORY:    29 CYCLES
 TTTTTTTTTTTTTTTTTTTTTTTTTTTTTT FDIK        TELAPSE      110.98 TCPU      110.92

    ALPHA      ELECTRONS
 INSULATING STATE
 TOP OF VALENCE BANDS -    BAND    116; K    1; EIG -2.2446744E-01 AU
 BOTTOM OF VIRTUAL BANDS - BAND    117; K    1; EIG -1.4230656E-01 AU
 DIRECT ENERGY BAND GAP:   2.2357 eV

    BETA       ELECTRONS
 INSULATING STATE
 TOP OF VALENCE BANDS -    BAND    115; K    1; EIG -2.4332517E-01 AU
 BOTTOM OF VIRTUAL BANDS - BAND    116; K    1; EIG -1.8542227E-01 AU
 DIRECT ENERGY BAND GAP:   1.5756 eV
 TTTTTTTTTTTTTTTTTTTTTTTTTTTTTT PDIG        TELAPSE      111.00 TCPU      110.94
 CHARGE NORMALIZATION FACTOR   1.00000000
 TOTAL ATOMIC CHARGES:
  27.5479947   8.6241687   8.6241689   8.6239493   8.6239496   5.7263359
   5.7263359   5.7279892   5.7279891   6.1302162   5.1122769   6.1302160
   5.1122769   5.1115187   5.1115187   0.8891873   9.2944400   9.3044658
   9.2912846   0.8891874   9.2944400   9.3044658   9.2912846   9.2873793
   9.2961215   9.3066691   9.2873793   9.2961215   9.3066691
 SUMMED SPIN DENSITY           1.00000000
 TOTAL ATOMIC SPINS  :
   0.5741093   0.0931009   0.0931008   0.0959291   0.0959290  -0.0075500
  -0.0075500  -0.0072804  -0.0072804   0.0078888   0.0127999   0.0078888
   0.0127999   0.0128485   0.0128485  -0.0006137   0.0009727   0.0019438
  -0.0000232  -0.0006137   0.0009727   0.0019439  -0.0000232   0.0002635
   0.0004863   0.0021792   0.0002635   0.0004863   0.0021791
 TTTTTTTTTTTTTTTTTTTTTTTTTTTTTT MOQGAD      TELAPSE      111.00 TCPU      110.95
 TTTTTTTTTTTTTTTTTTTTTTTTTTTTTT SHELLXN     TELAPSE      112.58 TCPU      112.53

 ::: DIPOLE MOMENT ALONG NON PERIODIC DIRECTIONS:
 ::: A.U.     (X)  7.93348E-08   (Y)  2.64826E-07   (Z) -4.79184E-07
 ::: DEBYE        -2.01649E-07       -6.73122E-07        1.21796E-06

 +++ ENERGIES IN A.U. +++
 ::: EXT EL-POLE                                   1.9531073540200E+03
 ::: EXT EL-SPHEROPOLE                             0.0000000000000E+00
 ::: BIELET ZONE E-E                               3.0661027918070E+03
 ::: TOTAL E-E                                     5.0192101458270E+03
 ::: TOTAL E-N + N-E                              -1.5166335237298E+04
 ::: TOTAL N-N                                     3.3941755373427E+03
 ::: KINETIC ENERGY                                3.5125601647184E+03
 ::: PSEUDO TOTAL   ENERGY                        -3.2403893894103E+03
 ::: VIRIAL COEFFICIENT                            1.0403039846702E+00
 TTTTTTTTTTTTTTTTTTTTTTTTTTTTTT MONMO3      TELAPSE      112.60 TCPU      112.55
 NUMERICALLY INTEGRATED DENSITY    115.9994594098    114.9994597435
 TTTTTTTTTTTTTTTTTTTTTTTTTTTTTT NUMDFT      TELAPSE      113.92 TCPU      113.87
 CYC  34 ETOT(AU) -3.520387568271E+03 DETOT -9.09E-12 tst  5.97E-15 PX  9.02E-08

 == SCF ENDED - CONVERGENCE ON ENERGY      E(AU) -3.5203875682707E+03 CYCLES  34


 ENERGY EXPRESSION=HARTREE+FOCK EXCH*0.00000+(PBE        EXCH)*1.00000+PBE        CORR


 TOTAL ENERGY(DFT)(AU)( 34) -3.5203875682707E+03 DE-9.1E-12 tester 6.0E-15
 TTTTTTTTTTTTTTTTTTTTTTTTTTTTTT EDFT        TELAPSE      113.93 TCPU      113.87
 
 INFORMATION **** DFTD3 ENERGY **** CALCULATE DFTD3 ENERGY

           DFT-D V3(BJ)
 DF                                         pbe       
 parameters
 s6       :    1.0000
 s8       :    0.7875
 a1       :    0.4289
 a2       :    4.4407
 k1 k3    :   16.0000   -4.0000
 Cutoff   :   50.2022
 CN-Cutoff:   21.1671
 ABC-Cutoff:   21.1671
 
 Edisp /kcal,au:   -20.2131 -0.03221165

 E6    /kcal :   -13.8663
 E8    /kcal :    -6.3468
 
 INFORMATION **** DFTD3 ENERGY **** NORMAL TERMINATION OF DFTD3 MODULE

 *******************************************************************************

 DFT-D3 DISPERSION ENERGY CORRECTION

 D3 DISPERSION ENERGY (AU)       -3.2211645941437E-02
 TOTAL ENERGY + DISP (AU)        -3.5204197799166E+03

 *******************************************************************************

 EIGENVECTORS IN FORTRAN UNIT  8
 TTTTTTTTTTTTTTTTTTTTTTTTTTTTTT END         TELAPSE      114.16 TCPU      114.10
 EEEEEEEEEE TERMINATION  DATE 14 09 2022 TIME 12:39:09.6
NODE    0 CPU TIME =       114.104
NODE    1 CPU TIME =       114.101
NODE    2 CPU TIME =       114.101
NODE    3 CPU TIME =       114.099
NODE    4 CPU TIME =       114.099
NODE    5 CPU TIME =       114.097
NODE    6 CPU TIME =       114.100
NODE    7 CPU TIME =       114.099
NODE    8 CPU TIME =       114.097
NODE    9 CPU TIME =       114.097
NODE   10 CPU TIME =       114.097
NODE   11 CPU TIME =       114.097
NODE   12 CPU TIME =       114.096
NODE   13 CPU TIME =       114.096
NODE   14 CPU TIME =       114.096
NODE   15 CPU TIME =       114.095
NODE   16 CPU TIME =       114.093
NODE   17 CPU TIME =       114.096
NODE   18 CPU TIME =       114.095
NODE   19 CPU TIME =       114.064
NODE   20 CPU TIME =       114.095
NODE   21 CPU TIME =       114.090
NODE   22 CPU TIME =       114.063
NODE   23 CPU TIME =       114.090
    TOTAL CPU TIME =      2738.256
