# Supplementary material for: Interrogation of the Intermolecular Forces That Drive Bulk Properties of Molecular Crystals with Terahertz Spectroscopy and Density Functional Theory
Source: Cryst Growth Des. 2025 May 23;25(11):3697–706. doi: 10.1021/acs.cgd.5c00007 (PMC12148306; doi:10.1021/acs.cgd.5c00007)
Supplement: Supplementary file 3 [file cg5c00007_si_003.zip › Calculations/HF/H-F_CRYSTAL.txt]

SHRINK 10 Cu (II) (AcAc)2, H,C,O Cu are POB-TZVP and PBE-D, H to F flip
CRYSTAL
0 0 0
14
11.90618147 4.69423861 16.99153026 133.260959
15
6     1.965967393325E-01  1.249650833788E-02 -2.219468359461E-01
9     2.600338218982E-01  2.447665118768E-01 -1.568759624220E-01
9     3.099634446905E-01 -1.430213734918E-01 -2.008818125745E-01
9     1.313740685373E-01 -1.493848423198E-01 -1.945365794450E-01
6     7.547305583730E-02  1.044869528260E-01 -3.415695637110E-01
6    -6.443245518053E-02 -4.172438016515E-02 -4.131512930588E-01
1    -8.789899199574E-02 -2.139080177777E-01 -3.835370662554E-01
6    -1.841073997523E-01  6.368985057741E-02  4.824885344818E-01
6    -3.467515723608E-01 -6.656437054725E-02  4.129900014294E-01
9    -4.370777306432E-01  1.119859875778E-01  4.126239318554E-01
9    -3.419353018461E-01 -3.212883185310E-01  4.535235272302E-01
9    -4.128135083134E-01 -1.065837300283E-01  3.102548915983E-01
8     1.182154527739E-01  3.179337672970E-01 -3.620117067092E-01
8    -1.774993696128E-01  2.682591809324E-01  4.366083385971E-01
29   -1.110223024625E-16 -5.000000000000E-01 -5.000000000000E-01
BASISSET
POB-TZVP
DFT
SPIN
PBE-D
XLGRID
END
EXCHSIZE
15000000
BIPOSIZE
15000000
MAXCYCLE
200
SCFDIR
TOLINTEG
7 7 7 7 14
TOLDEE
11
SPINLOCK
2 10
SHRINK
10 10
FMIXING
40
END
 PROCESS            8  OF           24  WORKING
 PROCESS           10  OF           24  WORKING
 PROCESS           13  OF           24  WORKING
 PROCESS           16  OF           24  WORKING
 PROCESS           23  OF           24  WORKING
 PROCESS            1  OF           24  WORKING
 PROCESS            3  OF           24  WORKING
 PROCESS            4  OF           24  WORKING
 PROCESS            7  OF           24  WORKING
 PROCESS            9  OF           24  WORKING
 PROCESS           11  OF           24  WORKING
 PROCESS           14  OF           24  WORKING
 PROCESS           15  OF           24  WORKING
 PROCESS           17  OF           24  WORKING
 PROCESS           18  OF           24  WORKING
 PROCESS           19  OF           24  WORKING
 PROCESS           20  OF           24  WORKING
 PROCESS           21  OF           24  WORKING
 PROCESS            0  OF           24  WORKING
 PROCESS            2  OF           24  WORKING
 PROCESS            5  OF           24  WORKING
 PROCESS            6  OF           24  WORKING
 PROCESS           12  OF           24  WORKING
 PROCESS           22  OF           24  WORKING

         
 *******************************************************************************
 *                                                                             *
 *                               CRYSTAL17                                     *
 *                      public : 1.0.1 - Feb 1st, 2017                         *
 *                       HTTP://WWW.CRYSTAL.UNITO.IT                           *
 *                                                                             *
 *                              MAIN AUTHORS                                   *
 *                                                                             *
 *  R. DOVESI(1,11), V.R. SAUNDERS(2), C. ROETTI(1,11), R. ORLANDO(1,11),      *
 *  C.M. ZICOVICH-WILSON(1,3), F. PASCALE(4), B. CIVALLERI(1,11),              *
 *  K. DOLL(5), N.M. HARRISON(2,6), I.J. BUSH(7), Ph. D'ARCO(8),               *
 *  M. LLUNELL(9), M. CAUSA'(10), Y. NOEL(8), L. MASCHIO(1,11), A. ERBA(1,11)  *
 *  M. RE'RAT(14), S. CASASSA(1,11)                                            *
 *                                                                             *
 *        CONTRIBUTIONS TO THE CODE HAVE ALSO BEEN GIVEN BY                    *
 *                                                                             *
 *  M. FERRABONE(1,11), M. DE LA PIERRE(1,11), M. FERRERO(1,11),               *
 *  J. BAIMA(1,11), E. ALBANESE(1,11), M.F. PEINTINGER(12), R. BAST(13),       *
 *  B. KIRTMAN(15), V. LACIVITA(1,11), R. DEMICHELIS(1,16)                     *
 *  G. BRANDEBURG(17), S. SALUSTRO(1,11), G. SANSONE(1,11)                     *
 *  M.T. RUGGIERO(18)                                                          *
 *                                                                             *
 * (1) THEORETICAL CHEMISTRY GROUP - UNIVERSITA' DI TORINO - TORINO (ITALY)    *

 * (2) COMPUTATIONAL SCIENCE & ENGINEERING DEPARTMENT - STFC DARESBURY (UK)    *
 * (3) UNIVERSIDAD AUTONOMA DEL ESTADO DE MORELOS - CUERNAVACA (MEXICO)        *
 * (4) UNIVERSITE' DE LORRAINE - NANCY (FRANCE)                                *
 * (5) UNIVERSITAET STUTTGART- STUTTGART (GERMANY)                             *
 * (6) IMPERIAL COLLEGE - LONDON (UK)                                          *
 * (7) OXFORD E-RESEARCH CENTRE - OXFORD (UK)                                  *
 * (8) UPMC - SORBONNE UNIVERSITES - PARIS (FRANCE)                            *
 * (9) UNIVERSIDAD DE BARCELONA - BARCELONA (SPAIN)                            *
 *(10) UNIVERSITA' DI NAPOLI "FEDERICO II" - NAPOLI (ITALY)                    *
 *(11) NIS - NANOSTRUCTURED INTERFACES AND SURFACES - TORINO (ITALY)           *
 *(12) MPI FUER CHEMISCHE ENERGIEKONVERSION - MUELHEIM AN DER RUHR (GERMANY)   *
 *(13) UNIVERSITY OF TROMSO - TROMSO (NORWAY)                                  *
 *(14) UNIVERSITE' DE PAU ET DES PAYS DE L'ADOUR - PAU (FRANCE)                *
 *(15) UNIVERSITY OF CALIFORNIA SANTA BARBARA - SANTA BARBARA (USA)            *
 *(16) CURTIN UNIVERSITY - PERTH (AUSTRALIA)                                   *
 *(17) UNIVERSITY COLLEGE LONDON - LONDON (UK)                                 *
 *(18) CAMBRIDGE UNIVERSITY - CAMBRIDGE (UK)                                   *
 *                                                                             *
 *******************************************************************************
 EEEEEEEEEE STARTING  DATE 15 09 2022 TIME 21:04:58.9
 SHRINK 10 Cu (II) (AcAc)2, H,C,O Cu are POB-TZVP and PBE-D, H to F flip         

 CRYSTAL CALCULATION
 (INPUT ACCORDING TO THE INTERNATIONAL TABLES FOR X-RAY CRYSTALLOGRAPHY)
 CRYSTAL FAMILY                       :  MONOCLINIC  
 CRYSTAL CLASS  (GROTH - 1921)        :  MONOCLINIC PRISMATIC                 

 SPACE GROUP (CENTROSYMMETRIC)        :  P 21/C          

 LATTICE PARAMETERS  (ANGSTROMS AND DEGREES) - CONVENTIONAL CELL
        A           B           C        ALPHA        BETA       GAMMA
    11.90618     4.69424    16.99153    90.00000   133.26096    90.00000


 NUMBER OF IRREDUCIBLE ATOMS IN THE CONVENTIONAL CELL:   15

 INPUT COORDINATES

 ATOM AT. N.              COORDINATES
   1   6     1.965967393325E-01  1.249650833788E-02 -2.219468359461E-01
   2   9     2.600338218982E-01  2.447665118768E-01 -1.568759624220E-01
   3   9     3.099634446905E-01 -1.430213734918E-01 -2.008818125745E-01
   4   9     1.313740685373E-01 -1.493848423198E-01 -1.945365794450E-01
   5   6     7.547305583730E-02  1.044869528260E-01 -3.415695637110E-01
   6   6    -6.443245518053E-02 -4.172438016515E-02 -4.131512930588E-01
   7   1    -8.789899199574E-02 -2.139080177777E-01 -3.835370662554E-01
   8   6    -1.841073997523E-01  6.368985057741E-02  4.824885344818E-01
   9   6    -3.467515723608E-01 -6.656437054725E-02  4.129900014294E-01
  10   9    -4.370777306432E-01  1.119859875778E-01  4.126239318554E-01
  11   9    -3.419353018461E-01 -3.212883185310E-01  4.535235272302E-01
  12   9    -4.128135083134E-01 -1.065837300283E-01  3.102548915983E-01
  13   8     1.182154527739E-01  3.179337672970E-01 -3.620117067092E-01
  14   8    -1.774993696128E-01  2.682591809324E-01  4.366083385971E-01
  15  29    -1.110223024625E-16 -5.000000000000E-01 -5.000000000000E-01

 *******************************************************************************

 << INFORMATION >>: FROM NOW ON, ALL COORDINATES REFER TO THE PRIMITIVE CELL

 *******************************************************************************

 LATTICE PARAMETERS  (ANGSTROMS AND DEGREES) - PRIMITIVE CELL
       A          B          C        ALPHA      BETA     GAMMA        VOLUME
   11.90618    4.69424   16.99153    90.00000 133.26096  90.00000    691.583499

 COORDINATES OF THE EQUIVALENT ATOMS (FRACTIONAL UNITS)

 N. ATOM EQUIV AT. N.          X                  Y                  Z

   1   1   1    6 C     1.96596739332E-01  1.24965083379E-02 -2.21946835946E-01
   2   1   2    6 C    -1.96596739332E-01 -4.87503491662E-01 -2.78053164054E-01
   3   1   3    6 C    -1.96596739332E-01 -1.24965083379E-02  2.21946835946E-01
   4   1   4    6 C     1.96596739332E-01  4.87503491662E-01  2.78053164054E-01

   5   2   1    9 F     2.60033821898E-01  2.44766511877E-01 -1.56875962422E-01
   6   2   2    9 F    -2.60033821898E-01 -2.55233488123E-01 -3.43124037578E-01
   7   2   3    9 F    -2.60033821898E-01 -2.44766511877E-01  1.56875962422E-01
   8   2   4    9 F     2.60033821898E-01  2.55233488123E-01  3.43124037578E-01

   9   3   1    9 F     3.09963444691E-01 -1.43021373492E-01 -2.00881812574E-01
  10   3   2    9 F    -3.09963444691E-01  3.56978626508E-01 -2.99118187426E-01
  11   3   3    9 F    -3.09963444691E-01  1.43021373492E-01  2.00881812574E-01
  12   3   4    9 F     3.09963444691E-01 -3.56978626508E-01  2.99118187426E-01

  13   4   1    9 F     1.31374068537E-01 -1.49384842320E-01 -1.94536579445E-01
  14   4   2    9 F    -1.31374068537E-01  3.50615157680E-01 -3.05463420555E-01
  15   4   3    9 F    -1.31374068537E-01  1.49384842320E-01  1.94536579445E-01
  16   4   4    9 F     1.31374068537E-01 -3.50615157680E-01  3.05463420555E-01

  17   5   1    6 C     7.54730558373E-02  1.04486952826E-01 -3.41569563711E-01
  18   5   2    6 C    -7.54730558373E-02 -3.95513047174E-01 -1.58430436289E-01
  19   5   3    6 C    -7.54730558373E-02 -1.04486952826E-01  3.41569563711E-01
  20   5   4    6 C     7.54730558373E-02  3.95513047174E-01  1.58430436289E-01

  21   6   1    6 C    -6.44324551805E-02 -4.17243801652E-02 -4.13151293059E-01
  22   6   2    6 C     6.44324551805E-02  4.58275619835E-01 -8.68487069412E-02
  23   6   3    6 C     6.44324551805E-02  4.17243801652E-02  4.13151293059E-01
  24   6   4    6 C    -6.44324551805E-02 -4.58275619835E-01  8.68487069412E-02

  25   7   1    1 H    -8.78989919957E-02 -2.13908017778E-01 -3.83537066255E-01
  26   7   2    1 H     8.78989919957E-02  2.86091982222E-01 -1.16462933745E-01
  27   7   3    1 H     8.78989919957E-02  2.13908017778E-01  3.83537066255E-01
  28   7   4    1 H    -8.78989919957E-02 -2.86091982222E-01  1.16462933745E-01

  29   8   1    6 C    -1.84107399752E-01  6.36898505774E-02  4.82488534482E-01
  30   8   2    6 C     1.84107399752E-01 -4.36310149423E-01  1.75114655182E-02
  31   8   3    6 C     1.84107399752E-01 -6.36898505774E-02 -4.82488534482E-01
  32   8   4    6 C    -1.84107399752E-01  4.36310149423E-01 -1.75114655182E-02

  33   9   1    6 C    -3.46751572361E-01 -6.65643705473E-02  4.12990001429E-01
  34   9   2    6 C     3.46751572361E-01  4.33435629453E-01  8.70099985706E-02
  35   9   3    6 C     3.46751572361E-01  6.65643705473E-02 -4.12990001429E-01
  36   9   4    6 C    -3.46751572361E-01 -4.33435629453E-01 -8.70099985706E-02

  37  10   1    9 F    -4.37077730643E-01  1.11985987578E-01  4.12623931855E-01
  38  10   2    9 F     4.37077730643E-01 -3.88014012422E-01  8.73760681446E-02
  39  10   3    9 F     4.37077730643E-01 -1.11985987578E-01 -4.12623931855E-01
  40  10   4    9 F    -4.37077730643E-01  3.88014012422E-01 -8.73760681446E-02

  41  11   1    9 F    -3.41935301846E-01 -3.21288318531E-01  4.53523527230E-01
  42  11   2    9 F     3.41935301846E-01  1.78711681469E-01  4.64764727698E-02
  43  11   3    9 F     3.41935301846E-01  3.21288318531E-01 -4.53523527230E-01
  44  11   4    9 F    -3.41935301846E-01 -1.78711681469E-01 -4.64764727698E-02

  45  12   1    9 F    -4.12813508313E-01 -1.06583730028E-01  3.10254891598E-01
  46  12   2    9 F     4.12813508313E-01  3.93416269972E-01  1.89745108402E-01
  47  12   3    9 F     4.12813508313E-01  1.06583730028E-01 -3.10254891598E-01
  48  12   4    9 F    -4.12813508313E-01 -3.93416269972E-01 -1.89745108402E-01

  49  13   1    8 O     1.18215452774E-01  3.17933767297E-01 -3.62011706709E-01
  50  13   2    8 O    -1.18215452774E-01 -1.82066232703E-01 -1.37988293291E-01
  51  13   3    8 O    -1.18215452774E-01 -3.17933767297E-01  3.62011706709E-01
  52  13   4    8 O     1.18215452774E-01  1.82066232703E-01  1.37988293291E-01

  53  14   1    8 O    -1.77499369613E-01  2.68259180932E-01  4.36608338597E-01
  54  14   2    8 O     1.77499369613E-01 -2.31740819068E-01  6.33916614029E-02
  55  14   3    8 O     1.77499369613E-01 -2.68259180932E-01 -4.36608338597E-01
  56  14   4    8 O    -1.77499369613E-01  2.31740819068E-01 -6.33916614029E-02

  57  15   1   29 CU   -1.11022302463E-16  5.00000000000E-01  5.00000000000E-01
  58  15   2   29 CU    1.11022302463E-16  0.00000000000E+00  0.00000000000E+00

 NUMBER OF SYMMETRY OPERATORS         :    4
 *******************************************************************************
 * GEOMETRY EDITING - INPUT COORDINATES ARE GIVEN IN ANGSTROM         
 *******************************************************************************

 GEOMETRY NOW FULLY CONSISTENT WITH THE GROUP

 GCALCO - MAX INDICES DIRECT LATTICE VECTOR    13    25     9
 NO.OF VECTORS CREATED 6999 STARS 1820 RMAX   198.08587 BOHR

 GEOMETRY FOR WAVE FUNCTION - DIMENSIONALITY OF THE SYSTEM    3
 (NON PERIODIC DIRECTION: LATTICE PARAMETER FORMALLY SET TO 500)
 *******************************************************************************
 LATTICE PARAMETERS (ANGSTROMS AND DEGREES) - BOHR = 0.5291772083 ANGSTROM
 PRIMITIVE CELL - CENTRING CODE 1/0 VOLUME=   691.583499 - DENSITY  2.290 g/cm^3
         A              B              C           ALPHA      BETA       GAMMA 
    11.90618147     4.69423861    16.99153026    90.000000 133.260959  90.000000
 *******************************************************************************
 ATOMS IN THE ASYMMETRIC UNIT   15 - ATOMS IN THE UNIT CELL:   58
     ATOM                 X/A                 Y/B                 Z/C    
 *******************************************************************************
      1 T   6 C     1.965967393325E-01  1.249650833788E-02 -2.219468359461E-01
      2 F   6 C    -1.965967393325E-01 -4.875034916621E-01 -2.780531640539E-01
      3 F   6 C    -1.965967393325E-01 -1.249650833788E-02  2.219468359461E-01
      4 F   6 C     1.965967393325E-01  4.875034916621E-01  2.780531640539E-01
      5 T   9 F     2.600338218982E-01  2.447665118768E-01 -1.568759624220E-01
      6 F   9 F    -2.600338218982E-01 -2.552334881232E-01 -3.431240375780E-01
      7 F   9 F    -2.600338218982E-01 -2.447665118768E-01  1.568759624220E-01
      8 F   9 F     2.600338218982E-01  2.552334881232E-01  3.431240375780E-01
      9 T   9 F     3.099634446905E-01 -1.430213734918E-01 -2.008818125745E-01
     10 F   9 F    -3.099634446905E-01  3.569786265082E-01 -2.991181874255E-01
     11 F   9 F    -3.099634446905E-01  1.430213734918E-01  2.008818125745E-01
     12 F   9 F     3.099634446905E-01 -3.569786265082E-01  2.991181874255E-01
     13 T   9 F     1.313740685373E-01 -1.493848423198E-01 -1.945365794450E-01
     14 F   9 F    -1.313740685373E-01  3.506151576802E-01 -3.054634205550E-01
     15 F   9 F    -1.313740685373E-01  1.493848423198E-01  1.945365794450E-01
     16 F   9 F     1.313740685373E-01 -3.506151576802E-01  3.054634205550E-01
     17 T   6 C     7.547305583730E-02  1.044869528260E-01 -3.415695637110E-01
     18 F   6 C    -7.547305583730E-02 -3.955130471740E-01 -1.584304362890E-01
     19 F   6 C    -7.547305583730E-02 -1.044869528260E-01  3.415695637110E-01
     20 F   6 C     7.547305583730E-02  3.955130471740E-01  1.584304362890E-01
     21 T   6 C    -6.443245518053E-02 -4.172438016515E-02 -4.131512930588E-01
     22 F   6 C     6.443245518053E-02  4.582756198348E-01 -8.684870694120E-02
     23 F   6 C     6.443245518053E-02  4.172438016515E-02  4.131512930588E-01
     24 F   6 C    -6.443245518053E-02 -4.582756198349E-01  8.684870694120E-02
     25 T   1 H    -8.789899199574E-02 -2.139080177777E-01 -3.835370662554E-01
     26 F   1 H     8.789899199574E-02  2.860919822223E-01 -1.164629337446E-01
     27 F   1 H     8.789899199574E-02  2.139080177777E-01  3.835370662554E-01
     28 F   1 H    -8.789899199574E-02 -2.860919822223E-01  1.164629337446E-01
     29 T   6 C    -1.841073997523E-01  6.368985057741E-02  4.824885344818E-01
     30 F   6 C     1.841073997523E-01 -4.363101494226E-01  1.751146551820E-02
     31 F   6 C     1.841073997523E-01 -6.368985057741E-02 -4.824885344818E-01
     32 F   6 C    -1.841073997523E-01  4.363101494226E-01 -1.751146551820E-02
     33 T   6 C    -3.467515723608E-01 -6.656437054725E-02  4.129900014294E-01
     34 F   6 C     3.467515723608E-01  4.334356294527E-01  8.700999857060E-02
     35 F   6 C     3.467515723608E-01  6.656437054725E-02 -4.129900014294E-01
     36 F   6 C    -3.467515723608E-01 -4.334356294528E-01 -8.700999857060E-02
     37 T   9 F    -4.370777306432E-01  1.119859875778E-01  4.126239318554E-01
     38 F   9 F     4.370777306432E-01 -3.880140124222E-01  8.737606814460E-02
     39 F   9 F     4.370777306432E-01 -1.119859875778E-01 -4.126239318554E-01
     40 F   9 F    -4.370777306432E-01  3.880140124222E-01 -8.737606814460E-02
     41 T   9 F    -3.419353018461E-01 -3.212883185310E-01  4.535235272302E-01
     42 F   9 F     3.419353018461E-01  1.787116814690E-01  4.647647276980E-02
     43 F   9 F     3.419353018461E-01  3.212883185310E-01 -4.535235272302E-01
     44 F   9 F    -3.419353018461E-01 -1.787116814690E-01 -4.647647276980E-02
     45 T   9 F    -4.128135083134E-01 -1.065837300283E-01  3.102548915983E-01
     46 F   9 F     4.128135083134E-01  3.934162699717E-01  1.897451084017E-01
     47 F   9 F     4.128135083134E-01  1.065837300283E-01 -3.102548915983E-01
     48 F   9 F    -4.128135083134E-01 -3.934162699717E-01 -1.897451084017E-01
     49 T   8 O     1.182154527739E-01  3.179337672970E-01 -3.620117067092E-01
     50 F   8 O    -1.182154527739E-01 -1.820662327030E-01 -1.379882932908E-01
     51 F   8 O    -1.182154527739E-01 -3.179337672970E-01  3.620117067092E-01
     52 F   8 O     1.182154527739E-01  1.820662327030E-01  1.379882932908E-01
     53 T   8 O    -1.774993696128E-01  2.682591809324E-01  4.366083385971E-01
     54 F   8 O     1.774993696128E-01 -2.317408190676E-01  6.339166140290E-02
     55 F   8 O     1.774993696128E-01 -2.682591809324E-01 -4.366083385971E-01
     56 F   8 O    -1.774993696128E-01  2.317408190676E-01 -6.339166140290E-02
     57 T  29 CU   -5.551115123126E-17  5.000000000000E-01  5.000000000000E-01
     58 F  29 CU   -1.110223024625E-16 -3.731121637373E-17 -3.330669073875E-16

 T = ATOM BELONGING TO THE ASYMMETRIC UNIT

 ****    4 SYMMOPS - TRANSLATORS IN FRACTIONAL UNITS
 **** MATRICES AND TRANSLATORS IN THE CRYSTALLOGRAPHIC REFERENCE FRAME
   V INV                    ROTATION MATRICES                   TRANSLATORS
   1   1  1.00  0.00  0.00  0.00  1.00  0.00  0.00  0.00  1.00  0.00  0.00  0.00
   2   2 -1.00  0.00 -0.00  0.00  1.00  0.00  0.00  0.00 -1.00  0.00  0.50  0.50
   3   3 -1.00  0.00 -0.00  0.00 -1.00  0.00  0.00  0.00 -1.00  0.00  0.00  0.00
   4   4  1.00  0.00  0.00  0.00 -1.00 -0.00  0.00  0.00  1.00  0.00  0.50  0.50

 DIRECT LATTICE VECTORS CARTESIAN COMPONENTS (ANGSTROM)
          X                    Y                    Z
   0.119061814700E+02   0.729043351365E-15   0.000000000000E+00
   0.000000000000E+00   0.469423861000E+01   0.000000000000E+00
  -0.116446744924E+02   0.104043115728E-14   0.123739103174E+02


 CARTESIAN COORDINATES - PRIMITIVE CELL
 *******************************************************************************
 *      ATOM          X(ANGSTROM)         Y(ANGSTROM)         Z(ANGSTROM)
 *******************************************************************************
    1     6 C     4.925215114117E+00  5.866159192986E-02 -2.746350243220E+00
    2     6 C     8.971221320910E-01 -2.288457713070E+00 -3.440604915462E+00
    3     6 C    -4.925215114117E+00 -5.866159192986E-02  2.746350243220E+00
    4     6 C    -8.971221320910E-01  2.288457713070E+00  3.440604915462E+00
    5     9 F     4.922779389946E+00  1.148992410487E+00 -1.941169089960E+00
    6     9 F     8.995578562617E-01 -1.198126894513E+00 -4.245786068722E+00
    7     9 F    -4.922779389946E+00 -1.148992410487E+00  1.941169089960E+00
    8     9 F    -8.995578562617E-01  1.198126894513E+00  4.245786068722E+00
    9     9 F    -5.876497129572E+00 -6.713764535004E-01 -2.485693533186E+00
   10     9 F    -2.073470942200E-01  1.675742851500E+00 -3.701261625496E+00
   11     9 F     5.876497129572E+00  6.713764535004E-01  2.485693533186E+00
   12     9 F     2.073470942200E-01 -1.675742851500E+00  3.701261625496E+00
   13     9 F     3.829478644962E+00 -7.012480945664E-01 -2.407178187499E+00
   14     9 F     1.992858601246E+00  1.645871210434E+00 -3.779776971183E+00
   15     9 F    -3.829478644962E+00  7.012480945664E-01  2.407178187499E+00
   16     9 F    -1.992858601246E+00 -1.645871210434E+00  3.779776971183E+00
   17     6 C     4.876062284825E+00  4.904866881971E-01 -4.226551148501E+00
   18     6 C     9.462749613825E-01 -1.856632616803E+00 -1.960404010181E+00
   19     6 C    -4.876062284825E+00 -4.904866881971E-01  4.226551148501E+00
   20     6 C    -9.462749613825E-01  1.856632616803E+00  1.960404010181E+00
   21     6 C     4.043867819853E+00 -1.958641963496E-01 -5.112297047813E+00
   22     6 C     1.778469426355E+00  2.151255108650E+00 -1.074658110869E+00
   23     6 C    -4.043867819853E+00  1.958641963496E-01  5.112297047813E+00
   24     6 C    -1.778469426355E+00 -2.151255108650E+00  1.074658110869E+00
   25     1 H     3.419622942589E+00 -1.004135276041E+00 -4.745853261229E+00
   26     1 H     2.402714303619E+00  1.342984028959E+00 -1.441101897453E+00
   27     1 H    -3.419622942589E+00  1.004135276041E+00  4.745853261229E+00
   28     1 H    -2.402714303619E+00 -1.342984028959E+00  1.441101897453E+00
   29     6 C     4.095743428216E+00  2.989753556456E-01  5.970269854834E+00
   30     6 C     1.988100795576E+00 -2.048143949354E+00  2.166853038478E-01
   31     6 C    -4.095743428216E+00 -2.989753556456E-01 -5.970269854834E+00
   32     6 C    -1.988100795576E+00  2.048143949354E+00 -2.166853038478E-01
   33     6 C     2.968560189197E+00 -3.124690382732E-01  5.110301239656E+00
   34     6 C     3.115284034595E+00  2.034650266727E+00  1.076653919027E+00
   35     6 C    -2.968560189197E+00  3.124690382732E-01 -5.110301239656E+00
   36     6 C    -3.115284034595E+00 -2.034650266727E+00 -1.076653919027E+00
   37     9 F     1.897383318229E+00  5.256889466667E-01  5.105771527577E+00
   38     9 F     4.186460905563E+00 -1.821430358333E+00  1.081183631105E+00
   39     9 F    -1.897383318229E+00 -5.256889466667E-01 -5.105771527577E+00
   40     9 F    -4.186460905563E+00  1.821430358333E+00 -1.081183631105E+00
   41     9 F     2.553903865973E+00 -1.508204029790E+00  5.611859452761E+00
   42     9 F     3.529940357819E+00  8.389152752098E-01  5.750957059209E-01
   43     9 F    -2.553903865973E+00  1.508204029790E+00 -5.611859452761E+00
   44     9 F    -3.529940357819E+00 -8.389152752098E-01 -5.750957059209E-01
   45     9 F     3.378331704411E+00 -5.003294606967E-01  3.839066204161E+00
   46     9 F     2.705512519381E+00  1.846789844303E+00  2.347888954521E+00
   47     9 F    -3.378331704411E+00  5.003294606967E-01 -3.839066204161E+00
   48     9 F    -2.705512519381E+00 -1.846789844303E+00 -2.347888954521E+00
   49     8 O     5.623003120357E+00  1.492456965868E+00 -4.479500392656E+00
   50     8 O     1.993341258511E-01 -8.546623391317E-01 -1.707454766027E+00
   51     8 O    -5.623003120357E+00 -1.492456965868E+00  4.479500392656E+00
   52     8 O    -1.993341258511E-01  8.546623391317E-01  1.707454766027E+00
   53     8 O     4.708679780942E+00  1.259272604620E+00  5.402552425614E+00
   54     8 O     1.375164442850E+00 -1.087846700380E+00  7.844027330682E-01
   55     8 O    -4.708679780942E+00 -1.259272604620E+00 -5.402552425614E+00
   56     8 O    -1.375164442850E+00  1.087846700380E+00 -7.844027330682E-01
   57    29 CU   -5.822337246208E+00  2.347119305000E+00  6.186955158682E+00
   58    29 CU    2.556604040388E-15 -1.751477524876E-16 -4.121340041695E-15

 *******************************************************************************
 STARTING BASIS SET HANDLING 
 *******************************************************************************

 Loading internal basis set: POB-TZVP            

 Please cite in your publication:
 Peintinger, M. F., Oliveira, D. V. and Bredow, T. (2013), Consistent Gaussian b
 asis sets of triple-zeta valence with polarization quality for solid-state calc
 ulations. J. Comput. Chem., 34: 451-459. doi: 10.1002/jcc.23153                
                    

 *******************************************************************************
 LOCAL ATOMIC FUNCTIONS BASIS SET
 *******************************************************************************
   ATOM   X(AU)   Y(AU)   Z(AU)  N. TYPE  EXPONENT  S COEF   P COEF   D/F/G COEF
 *******************************************************************************
   1 C    9.307   0.111  -5.190
                                  1 S  
                                         1.358E+04 2.225E-04 0.000E+00 0.000E+00
                                         2.035E+03 1.723E-03 0.000E+00 0.000E+00
                                         4.632E+02 8.926E-03 0.000E+00 0.000E+00
                                         1.312E+02 3.573E-02 0.000E+00 0.000E+00
                                         4.285E+01 1.108E-01 0.000E+00 0.000E+00
                                         1.558E+01 2.430E-01 0.000E+00 0.000E+00
                                  2 S  
                                         6.207E+00 4.144E-01 0.000E+00 0.000E+00
                                         2.576E+00 2.374E-01 0.000E+00 0.000E+00
                                  3 S  
                                         4.941E-01 1.000E+00 0.000E+00 0.000E+00
                                  4 S  
                                         1.644E-01 1.000E+00 0.000E+00 0.000E+00
                           5-     7 P  
                                         3.470E+01 0.000E+00 5.333E-03 0.000E+00
                                         7.958E+00 0.000E+00 3.586E-02 0.000E+00
                                         2.378E+00 0.000E+00 1.422E-01 0.000E+00
                                         8.143E-01 0.000E+00 3.427E-01 0.000E+00
                           8-    10 P  
                                         5.662E-01 0.000E+00 1.000E+00 0.000E+00
                          11-    13 P  
                                         2.674E-01 0.000E+00 1.000E+00 0.000E+00
                          14-    18 D  
                                         8.792E-01 0.000E+00 0.000E+00 1.000E+00
   2 C    1.695  -4.325  -6.502
   3 C   -9.307  -0.111   5.190
   4 C   -1.695   4.325   6.502
   5 F    9.303   2.171  -3.668
                                 73 S  
                                         3.548E+04 2.155E-04 0.000E+00 0.000E+00
                                         5.318E+03 1.670E-03 0.000E+00 0.000E+00
                                         1.210E+03 8.673E-03 0.000E+00 0.000E+00
                                         3.429E+02 3.505E-02 0.000E+00 0.000E+00
                                         1.120E+02 1.117E-01 0.000E+00 0.000E+00
                                         4.071E+01 2.599E-01 0.000E+00 0.000E+00
                                 74 S  
                                         1.604E+01 3.942E-01 0.000E+00 0.000E+00
                                         6.504E+00 2.500E-01 0.000E+00 0.000E+00
                                 75 S  
                                         1.442E+00 1.000E+00 0.000E+00 0.000E+00
                                 76 S  
                                         4.598E-01 1.000E+00 0.000E+00 0.000E+00
                          77-    79 P  
                                         8.023E+01 0.000E+00 6.369E-03 0.000E+00
                                         1.859E+01 0.000E+00 4.430E-02 0.000E+00
                                         5.687E+00 0.000E+00 1.687E-01 0.000E+00
                                         1.951E+00 0.000E+00 3.617E-01 0.000E+00
                          80-    82 P  
                                         6.323E-01 0.000E+00 1.000E+00 0.000E+00
                          83-    85 P  
                                         1.984E-01 0.000E+00 1.000E+00 0.000E+00
                          86-    90 D  
                                         5.631E-01 0.000E+00 0.000E+00 1.000E+00
   6 F    1.700  -2.264  -8.023
   7 F   -9.303  -2.171   3.668
   8 F   -1.700   2.264   8.023
   9 F  -11.105  -1.269  -4.697
  10 F   -0.392   3.167  -6.994
  11 F   11.105   1.269   4.697
  12 F    0.392  -3.167   6.994
  13 F    7.237  -1.325  -4.549
  14 F    3.766   3.110  -7.143
  15 F   -7.237   1.325   4.549
  16 F   -3.766  -3.110   7.143
  17 C    9.214   0.927  -7.987
  18 C    1.788  -3.509  -3.705
  19 C   -9.214  -0.927   7.987
  20 C   -1.788   3.509   3.705
  21 C    7.642  -0.370  -9.661
  22 C    3.361   4.065  -2.031
  23 C   -7.642   0.370   9.661
  24 C   -3.361  -4.065   2.031
  25 H    6.462  -1.898  -8.968
                                433 S  
                                         3.406E+01 6.025E-03 0.000E+00 0.000E+00
                                         5.124E+00 4.502E-02 0.000E+00 0.000E+00
                                         1.165E+00 2.019E-01 0.000E+00 0.000E+00
                                434 S  
                                         4.157E-01 1.000E+00 0.000E+00 0.000E+00
                                435 S  
                                         1.795E-01 1.000E+00 0.000E+00 0.000E+00
                         436-   438 P  
                                         8.000E-01 0.000E+00 1.000E+00 0.000E+00
  26 H    4.540   2.538  -2.723
  27 H   -6.462   1.898   8.968
  28 H   -4.540  -2.538   2.723
  29 C    7.740   0.565  11.282
  30 C    3.757  -3.870   0.409
  31 C   -7.740  -0.565 -11.282
  32 C   -3.757   3.870  -0.409
  33 C    5.610  -0.590   9.657
  34 C    5.887   3.845   2.035
  35 C   -5.610   0.590  -9.657
  36 C   -5.887  -3.845  -2.035
  37 F    3.586   0.993   9.649
  38 F    7.911  -3.442   2.043
  39 F   -3.586  -0.993  -9.649
  40 F   -7.911   3.442  -2.043
  41 F    4.826  -2.850  10.605
  42 F    6.671   1.585   1.087
  43 F   -4.826   2.850 -10.605
  44 F   -6.671  -1.585  -1.087
  45 F    6.384  -0.945   7.255
  46 F    5.113   3.490   4.437
  47 F   -6.384   0.945  -7.255
  48 F   -5.113  -3.490  -4.437
  49 O   10.626   2.820  -8.465
                                817 S  
                                         2.703E+04 2.173E-04 0.000E+00 0.000E+00
                                         4.052E+03 1.684E-03 0.000E+00 0.000E+00
                                         9.223E+02 8.740E-03 0.000E+00 0.000E+00
                                         2.612E+02 3.524E-02 0.000E+00 0.000E+00
                                         8.535E+01 1.115E-01 0.000E+00 0.000E+00
                                         3.104E+01 2.559E-01 0.000E+00 0.000E+00
                                818 S  
                                         1.226E+01 3.977E-01 0.000E+00 0.000E+00
                                         4.999E+00 2.463E-01 0.000E+00 0.000E+00
                                819 S  
                                         1.099E+00 1.000E+00 0.000E+00 0.000E+00
                                820 S  
                                         3.566E-01 1.000E+00 0.000E+00 0.000E+00
                         821-   823 P  
                                         6.327E+01 0.000E+00 6.069E-03 0.000E+00
                                         1.463E+01 0.000E+00 4.191E-02 0.000E+00
                                         4.450E+00 0.000E+00 1.615E-01 0.000E+00
                                         1.528E+00 0.000E+00 3.571E-01 0.000E+00
                         824-   826 P  
                                         5.490E-01 0.000E+00 1.000E+00 0.000E+00
                         827-   829 P  
                                         1.859E-01 0.000E+00 1.000E+00 0.000E+00
                         830-   834 D  
                                         2.535E-01 0.000E+00 0.000E+00 1.000E+00
  50 O    0.377  -1.615  -3.227
  51 O  -10.626  -2.820   8.465
  52 O   -0.377   1.615   3.227
  53 O    8.898   2.380  10.209
  54 O    2.599  -2.056   1.482
  55 O   -8.898  -2.380 -10.209
  56 O   -2.599   2.056  -1.482
  57 CU -11.003   4.435  11.692
                                961 S  
                                         3.775E+05 2.281E-04 0.000E+00 0.000E+00
                                         5.659E+04 1.769E-03 0.000E+00 0.000E+00
                                         1.288E+04 9.199E-03 0.000E+00 0.000E+00
                                         3.645E+03 3.741E-02 0.000E+00 0.000E+00
                                         1.187E+03 1.219E-01 0.000E+00 0.000E+00
                                         4.265E+02 2.898E-01 0.000E+00 0.000E+00
                                         1.657E+02 4.153E-01 0.000E+00 0.000E+00
                                         6.560E+01 2.191E-01 0.000E+00 0.000E+00
                                962 S  
                                         4.144E+02-2.468E-02 0.000E+00 0.000E+00
                                         1.283E+02-1.172E-01 0.000E+00 0.000E+00
                                         2.062E+01 5.530E-01 0.000E+00 0.000E+00
                                         8.782E+00 5.224E-01 0.000E+00 0.000E+00
                                963 S  
                                         1.374E+01-2.274E-01 0.000E+00 0.000E+00
                                         2.243E+00 7.176E-01 0.000E+00 0.000E+00
                                964 S  
                                         8.153E-01 1.000E+00 0.000E+00 0.000E+00
                                965 S  
                                         4.076E-01 1.000E+00 0.000E+00 0.000E+00
                                966 S  
                                         1.768E-01 1.000E+00 0.000E+00 0.000E+00
                         967-   969 P  
                                         2.035E+03 0.000E+00 2.352E-03 0.000E+00
                                         4.819E+02 0.000E+00 1.913E-02 0.000E+00
                                         1.547E+02 0.000E+00 9.017E-02 0.000E+00
                                         5.774E+01 0.000E+00 2.606E-01 0.000E+00
                                         2.310E+01 0.000E+00 4.209E-01 0.000E+00
                                         9.388E+00 0.000E+00 2.434E-01 0.000E+00
                         970-   972 P  
                                         3.760E+01 0.000E+00-2.899E-02 0.000E+00
                                         5.124E+00 0.000E+00 5.492E-01 0.000E+00
                                         2.012E+00 0.000E+00 9.379E-01 0.000E+00
                         973-   975 P  
                                         1.464E+00 0.000E+00 1.000E+00 0.000E+00
                         976-   978 P  
                                         7.321E-01 0.000E+00 1.000E+00 0.000E+00
                         979-   983 D  
                                         7.413E+01 0.000E+00 0.000E+00 1.436E-02
                                         2.136E+01 0.000E+00 0.000E+00 8.663E-02
                                         7.500E+00 0.000E+00 0.000E+00 2.563E-01
                                         2.760E+00 0.000E+00 0.000E+00 4.037E-01
                         984-   988 D  
                                         1.459E+00 0.000E+00 0.000E+00 1.000E+00
                         989-   993 D  
                                         6.356E-01 0.000E+00 0.000E+00 1.000E+00
                         994-  1000 F  
                                         2.233E+00 0.000E+00 0.000E+00 1.000E+00
  58 CU   0.000  -0.000  -0.000

 *******************************************************************************
 FINISHED BASIS SET HANDLING 
 *******************************************************************************

 INFORMATION **** SET_MPP **** PCRYSTAL CALCULATION
 INFORMATION **** READM2 **** NEW DEFAULT: FOCK/KS MATRIX MIXING SET TO 30 %
 INFORMATION **** READM2 **** NEW DEFAULT: FULL DIRECT SCF MODE
 INFORMATION **** READM2 **** NEW DEFAULT: COULOMB BIPOLAR BUFFER SET TO 32 Mb
 INFORMATION **** READM2 **** NEW DEFAULT: EXCHANGE BIPOLAR BUFFER SET TO 32 Mb

 *******************************************************************************
 NEW DEFAULT: DFT INTEGRATION GRID INCREASED TO XLGRID
 NEW DEFAULT: DIIS ACCELERATOR ACTIVE
 USE KEYWORD NODIIS TO TURN IT OFF
 *******************************************************************************

 INFORMATION **** DFTD3_INPUT **** PERFORM LATEST DISPERSION CORRECTION DFT-D3(BJ) WITH AUTOMATIC PARAMETER SETUP
 PLEASE CITE:
 (1) DFT-D3 Reference
  S. Grimme, J. Antony, S. Ehrlich, and H. Krieg, J. Chem. Phys. 132 (2010), 154104
 (2) BJ-Damping Reference
  S. Grimme, S. Ehrlich, and L. Goerigk, J. Comput. Chem. 32 (2011), 1456-1465
 (3) General DFT-D Review
  S. Grimme, A. Hansen, J. G. Brandenburg, and C. Bannwarth,
  Chem. Rev. 116 (2016), 5105-5154

 INFORMATION **** EXCHSIZE **** EXCHANGE BIPOLAR BUFFER SIZE SET TO    15000000
 INFORMATION **** BIPOSIZE **** COULOMB BIPOLAR BUFFER SET TO    15000000
 INFORMATION **** MAXCYCLE **** MAX NUMBER OF SCF CYCLES SET TO         200
 INFORMATION **** READM2 **** FULL DIRECT SCF (MONO AND BIEL INT) SELECTED
 INFORMATION **** TOLINTEG **** COULOMB AND EXCHANGE SERIES TOLERANCES MODIFIED
 INFORMATION **** TOLDEE **** SCF TOL ON TOTAL ENERGY SET TO          11
 INFORMATION **** SPINLOCK **** LOCK IN A GIVEN SPIN STATE
 ALPHA-BETA ELECTRONS LOCKED TO   2 FOR  10 SCF CYCLES
 *******************************************************************************
 N. OF ATOMS PER CELL        58  COULOMB OVERLAP TOL         (T1) 10**   -7
 NUMBER OF SHELLS           460  COULOMB PENETRATION TOL     (T2) 10**   -7
 NUMBER OF AO              1040  EXCHANGE OVERLAP TOL        (T3) 10**   20
 N. OF ELECTRONS PER CELL   462  EXCHANGE PSEUDO OVP (F(G))  (T4) 10**   20
 CORE ELECTRONS PER CELL    140  EXCHANGE PSEUDO OVP (P(G))  (T5) 10**   20
 N. OF SYMMETRY OPERATORS     4  POLE ORDER IN MONO ZONE                  4
 *******************************************************************************
 TYPE OF CALCULATION :  UNRESTRICTED OPEN SHELL
 KOHN-SHAM HAMILTONIAN

 (EXCHANGE)[CORRELATION] FUNCTIONAL:(PERDEW-BURKE-ERNZERHOF)[PERDEW-BURKE-ERNZERHOF]


 SPIN POLARIZED DFT SELECTED
 SPIN POLARIZATION - ALPHA-BETA =  2 FOR  10 CYCLES

 CAPPA:IS1 10;IS2 10;IS3 10; K PTS MONK NET 312; SYMMOPS:K SPACE   4;G SPACE   4

 *******************************************************************************
 MAX NUMBER OF SCF CYCLES     200  CONVERGENCE ON DELTAP        10**-21
 WEIGHT OF F(I) IN F(I+1)      40% CONVERGENCE ON ENERGY        10**-11
 SPIN POLARIZATION - ALPHA-BETA =  2 FOR  10 CYCLES
 SHRINK. FACT.(MONKH.)   10 10 10  NUMBER OF K POINTS IN THE IBZ    312
 SHRINKING FACTOR(GILAT NET)   10  NUMBER OF K POINTS(GILAT NET)    312
 *******************************************************************************
 *** K POINTS COORDINATES (OBLIQUE COORDINATES IN UNITS OF IS = 10)
   1-R(  0  0  0)   2-C(  1  0  0)   3-C(  2  0  0)   4-C(  3  0  0)
   5-C(  4  0  0)   6-R(  5  0  0)   7-C(  0  1  0)   8-C(  1  1  0)
   9-C(  2  1  0)  10-C(  3  1  0)  11-C(  4  1  0)  12-C(  5  1  0)
  13-C(  0  2  0)  14-C(  1  2  0)  15-C(  2  2  0)  16-C(  3  2  0)
  17-C(  4  2  0)  18-C(  5  2  0)  19-C(  0  3  0)  20-C(  1  3  0)
  21-C(  2  3  0)  22-C(  3  3  0)  23-C(  4  3  0)  24-C(  5  3  0)
  25-C(  0  4  0)  26-C(  1  4  0)  27-C(  2  4  0)  28-C(  3  4  0)
  29-C(  4  4  0)  30-C(  5  4  0)  31-R(  0  5  0)  32-C(  1  5  0)
  33-C(  2  5  0)  34-C(  3  5  0)  35-C(  4  5  0)  36-R(  5  5  0)
  37-C(  0  0  1)  38-C(  1  0  1)  39-C(  2  0  1)  40-C(  3  0  1)
  41-C(  4  0  1)  42-C(  5  0  1)  43-C(  6  0  1)  44-C(  7  0  1)
  45-C(  8  0  1)  46-C(  9  0  1)  47-C(  0  1  1)  48-C(  1  1  1)
  49-C(  2  1  1)  50-C(  3  1  1)  51-C(  4  1  1)  52-C(  5  1  1)
  53-C(  6  1  1)  54-C(  7  1  1)  55-C(  8  1  1)  56-C(  9  1  1)
  57-C(  0  2  1)  58-C(  1  2  1)  59-C(  2  2  1)  60-C(  3  2  1)
  61-C(  4  2  1)  62-C(  5  2  1)  63-C(  6  2  1)  64-C(  7  2  1)
  65-C(  8  2  1)  66-C(  9  2  1)  67-C(  0  3  1)  68-C(  1  3  1)
  69-C(  2  3  1)  70-C(  3  3  1)  71-C(  4  3  1)  72-C(  5  3  1)
  73-C(  6  3  1)  74-C(  7  3  1)  75-C(  8  3  1)  76-C(  9  3  1)
  77-C(  0  4  1)  78-C(  1  4  1)  79-C(  2  4  1)  80-C(  3  4  1)
  81-C(  4  4  1)  82-C(  5  4  1)  83-C(  6  4  1)  84-C(  7  4  1)
  85-C(  8  4  1)  86-C(  9  4  1)  87-C(  0  5  1)  88-C(  1  5  1)
  89-C(  2  5  1)  90-C(  3  5  1)  91-C(  4  5  1)  92-C(  5  5  1)
  93-C(  6  5  1)  94-C(  7  5  1)  95-C(  8  5  1)  96-C(  9  5  1)
  97-C(  0  0  2)  98-C(  1  0  2)  99-C(  2  0  2) 100-C(  3  0  2)
 101-C(  4  0  2) 102-C(  5  0  2) 103-C(  6  0  2) 104-C(  7  0  2)
 105-C(  8  0  2) 106-C(  9  0  2) 107-C(  0  1  2) 108-C(  1  1  2)
 109-C(  2  1  2) 110-C(  3  1  2) 111-C(  4  1  2) 112-C(  5  1  2)
 113-C(  6  1  2) 114-C(  7  1  2) 115-C(  8  1  2) 116-C(  9  1  2)
 117-C(  0  2  2) 118-C(  1  2  2) 119-C(  2  2  2) 120-C(  3  2  2)
 121-C(  4  2  2) 122-C(  5  2  2) 123-C(  6  2  2) 124-C(  7  2  2)
 125-C(  8  2  2) 126-C(  9  2  2) 127-C(  0  3  2) 128-C(  1  3  2)
 129-C(  2  3  2) 130-C(  3  3  2) 131-C(  4  3  2) 132-C(  5  3  2)
 133-C(  6  3  2) 134-C(  7  3  2) 135-C(  8  3  2) 136-C(  9  3  2)
 137-C(  0  4  2) 138-C(  1  4  2) 139-C(  2  4  2) 140-C(  3  4  2)
 141-C(  4  4  2) 142-C(  5  4  2) 143-C(  6  4  2) 144-C(  7  4  2)
 145-C(  8  4  2) 146-C(  9  4  2) 147-C(  0  5  2) 148-C(  1  5  2)
 149-C(  2  5  2) 150-C(  3  5  2) 151-C(  4  5  2) 152-C(  5  5  2)
 153-C(  6  5  2) 154-C(  7  5  2) 155-C(  8  5  2) 156-C(  9  5  2)
 157-C(  0  0  3) 158-C(  1  0  3) 159-C(  2  0  3) 160-C(  3  0  3)
 161-C(  4  0  3) 162-C(  5  0  3) 163-C(  6  0  3) 164-C(  7  0  3)
 165-C(  8  0  3) 166-C(  9  0  3) 167-C(  0  1  3) 168-C(  1  1  3)
 169-C(  2  1  3) 170-C(  3  1  3) 171-C(  4  1  3) 172-C(  5  1  3)
 173-C(  6  1  3) 174-C(  7  1  3) 175-C(  8  1  3) 176-C(  9  1  3)
 177-C(  0  2  3) 178-C(  1  2  3) 179-C(  2  2  3) 180-C(  3  2  3)
 181-C(  4  2  3) 182-C(  5  2  3) 183-C(  6  2  3) 184-C(  7  2  3)
 185-C(  8  2  3) 186-C(  9  2  3) 187-C(  0  3  3) 188-C(  1  3  3)
 189-C(  2  3  3) 190-C(  3  3  3) 191-C(  4  3  3) 192-C(  5  3  3)
 193-C(  6  3  3) 194-C(  7  3  3) 195-C(  8  3  3) 196-C(  9  3  3)
 197-C(  0  4  3) 198-C(  1  4  3) 199-C(  2  4  3) 200-C(  3  4  3)
 201-C(  4  4  3) 202-C(  5  4  3) 203-C(  6  4  3) 204-C(  7  4  3)
 205-C(  8  4  3) 206-C(  9  4  3) 207-C(  0  5  3) 208-C(  1  5  3)
 209-C(  2  5  3) 210-C(  3  5  3) 211-C(  4  5  3) 212-C(  5  5  3)
 213-C(  6  5  3) 214-C(  7  5  3) 215-C(  8  5  3) 216-C(  9  5  3)
 217-C(  0  0  4) 218-C(  1  0  4) 219-C(  2  0  4) 220-C(  3  0  4)
 221-C(  4  0  4) 222-C(  5  0  4) 223-C(  6  0  4) 224-C(  7  0  4)
 225-C(  8  0  4) 226-C(  9  0  4) 227-C(  0  1  4) 228-C(  1  1  4)
 229-C(  2  1  4) 230-C(  3  1  4) 231-C(  4  1  4) 232-C(  5  1  4)
 233-C(  6  1  4) 234-C(  7  1  4) 235-C(  8  1  4) 236-C(  9  1  4)
 237-C(  0  2  4) 238-C(  1  2  4) 239-C(  2  2  4) 240-C(  3  2  4)
 241-C(  4  2  4) 242-C(  5  2  4) 243-C(  6  2  4) 244-C(  7  2  4)
 245-C(  8  2  4) 246-C(  9  2  4) 247-C(  0  3  4) 248-C(  1  3  4)
 249-C(  2  3  4) 250-C(  3  3  4) 251-C(  4  3  4) 252-C(  5  3  4)
 253-C(  6  3  4) 254-C(  7  3  4) 255-C(  8  3  4) 256-C(  9  3  4)
 257-C(  0  4  4) 258-C(  1  4  4) 259-C(  2  4  4) 260-C(  3  4  4)
 261-C(  4  4  4) 262-C(  5  4  4) 263-C(  6  4  4) 264-C(  7  4  4)
 265-C(  8  4  4) 266-C(  9  4  4) 267-C(  0  5  4) 268-C(  1  5  4)
 269-C(  2  5  4) 270-C(  3  5  4) 271-C(  4  5  4) 272-C(  5  5  4)
 273-C(  6  5  4) 274-C(  7  5  4) 275-C(  8  5  4) 276-C(  9  5  4)
 277-R(  0  0  5) 278-C(  1  0  5) 279-C(  2  0  5) 280-C(  3  0  5)
 281-C(  4  0  5) 282-R(  5  0  5) 283-C(  0  1  5) 284-C(  1  1  5)
 285-C(  2  1  5) 286-C(  3  1  5) 287-C(  4  1  5) 288-C(  5  1  5)
 289-C(  0  2  5) 290-C(  1  2  5) 291-C(  2  2  5) 292-C(  3  2  5)
 293-C(  4  2  5) 294-C(  5  2  5) 295-C(  0  3  5) 296-C(  1  3  5)
 297-C(  2  3  5) 298-C(  3  3  5) 299-C(  4  3  5) 300-C(  5  3  5)
 301-C(  0  4  5) 302-C(  1  4  5) 303-C(  2  4  5) 304-C(  3  4  5)
 305-C(  4  4  5) 306-C(  5  4  5) 307-R(  0  5  5) 308-C(  1  5  5)
 309-C(  2  5  5) 310-C(  3  5  5) 311-C(  4  5  5) 312-R(  5  5  5)

 DIRECT LATTICE VECTORS COMPON. (A.U.)     RECIP. LATTICE VECTORS COMPON. (A.U.) 
        X            Y            Z              X            Y            Z
   22.4994223    0.0000000    0.0000000      0.2792599    0.0000000    0.2628021
    0.0000000    8.8708254    0.0000000     -0.0000000    0.7082977   -0.0000000
  -22.0052457    0.0000000   23.3833017      0.0000000    0.0000000    0.2687039

 DISK SPACE FOR EIGENVECTORS (FTN 10)   666265600 REALS

 SYMMETRY ADAPTION OF THE BLOCH FUNCTIONS ENABLED
 TTTTTTTTTTTTTTTTTTTTTTTTTTTTTT gordsh1     TELAPSE        0.26 TCPU        0.22

 MATRIX SIZE: P(G)  513528, F(G)  257516, P(G) IRR   65562, F(G) IRR   65562
 MAX G-VECTOR INDEX FOR 1- AND 2-ELECTRON INTEGRALS  51

 TTTTTTTTTTTTTTTTTTTTTTTTTTTTTT INPUT       TELAPSE        0.27 TCPU        0.23

 NEIGHBORS OF THE NON-EQUIVALENT ATOMS

 N = NUMBER OF NEIGHBORS AT DISTANCE R
    ATOM  N     R/ANG      R/AU   NEIGHBORS (ATOM LABELS AND CELL INDICES)
   1 C    1     1.3494     2.5499    9 F    1 0 0
   1 C    1     1.3554     2.5614    5 F    0 0 0
   1 C    1     1.3759     2.6001   13 F    0 0 0
   1 C    1     1.5427     2.9153   17 C    0 0 0
   1 C    1     2.3551     4.4505   49 O    0 0 0
   1 C    1     2.5376     4.7953   21 C    0 0 0

   5 F    1     1.3554     2.5614    1 C    0 0 0
   5 F    1     2.1990     4.1555    9 F    1 0 0
   5 F    1     2.1991     4.1556   13 F    0 0 0
   5 F    1     2.3788     4.4953   17 C    0 0 0
   5 F    1     2.5765     4.8689   26 H    0 0 0
   5 F    1     2.6554     5.0181   49 O    0 0 0

   9 F    1     1.3494     2.5499    1 C   -1 0 0
   9 F    1     2.1990     4.1555    5 F   -1 0 0
   9 F    1     2.2018     4.1608   13 F   -1 0 0
   9 F    1     2.3898     4.5162   17 C   -1 0 0
   9 F    1     2.9703     5.6131   49 O   -1 0 0
   9 F    1     3.0306     5.7271   44 F    0 0 0

  13 F    1     1.3759     2.6001    1 C    0 0 0
  13 F    1     2.1991     4.1556    5 F    0 0 0
  13 F    1     2.2018     4.1608    9 F    1 0 0
  13 F    1     2.3936     4.5232   25 H    0 0 0
  13 F    1     2.4136     4.5611   17 C    0 0 0
  13 F    1     2.6735     5.0523   26 H    0 0 0

  17 C    1     1.2751     2.4096   49 O    0 0 0
  17 C    1     1.3958     2.6376   21 C    0 0 0
  17 C    1     1.5427     2.9153    1 C    0 0 0
  17 C    1     2.1505     4.0639   25 H    0 0 0
  17 C    1     2.3788     4.4953    5 F    0 0 0
  17 C    1     2.3898     4.5162    9 F    1 0 0

  21 C    1     1.0850     2.0504   25 H    0 0 0
  21 C    1     1.3958     2.6376   17 C    0 0 0
  21 C    1     1.3987     2.6432   29 C   -1 0-1
  21 C    1     2.3950     4.5260   53 O   -1 0-1
  21 C    1     2.3968     4.5292   49 O    0 0 0
  21 C    1     2.5355     4.7914   33 C   -1 0-1

  25 H    1     1.0850     2.0504   21 C    0 0 0
  25 H    1     2.1490     4.0610   29 C   -1 0-1
  25 H    1     2.1505     4.0639   17 C    0 0 0
  25 H    1     2.3643     4.4678   41 F   -1 0-1
  25 H    1     2.3936     4.5232   13 F    0 0 0
  25 H    1     2.5765     4.8689    6 F    0 0 0

  29 C    1     1.2729     2.4054   53 O    0 0 0
  29 C    1     1.3987     2.6432   21 C    1 0 1
  29 C    1     1.5440     2.9177   33 C    0 0 0
  29 C    1     2.1490     4.0610   25 H    1 0 1
  29 C    1     2.3731     4.4845   37 F    0 0 0
  29 C    1     2.3865     4.5099   45 F    0 0 0

  33 C    1     1.3488     2.5488   45 F    0 0 0
  33 C    1     1.3601     2.5703   37 F    0 0 0
  33 C    1     1.3614     2.5726   41 F    0 0 0
  33 C    1     1.5440     2.9177   29 C    0 0 0
  33 C    1     2.3630     4.4654   53 O    0 0 0
  33 C    1     2.5355     4.7914   21 C    1 0 1

  37 F    1     1.3601     2.5703   33 C    0 0 0
  37 F    1     2.1963     4.1505   41 F    0 0 0
  37 F    1     2.2024     4.1619   45 F    0 0 0
  37 F    1     2.3731     4.4845   29 C    0 0 0
  37 F    1     2.7865     5.2657   41 F    0 1 0
  37 F    1     2.9205     5.5190   53 O    0 0 0

  41 F    1     1.3614     2.5726   33 C    0 0 0
  41 F    1     2.1963     4.1505   37 F    0 0 0
  41 F    1     2.1996     4.1567   45 F    0 0 0
  41 F    1     2.3643     4.4678   25 H    1 0 1
  41 F    1     2.4024     4.5399   29 C    0 0 0
  41 F    1     2.7407     5.1792   21 C    1 0 1

  45 F    1     1.3488     2.5488   33 C    0 0 0
  45 F    1     2.1996     4.1567   41 F    0 0 0
  45 F    1     2.2024     4.1619   37 F    0 0 0
  45 F    1     2.3865     4.5099   29 C    0 0 0
  45 F    1     2.7038     5.1094   53 O    0 0 0
  45 F    2     2.8610     5.4065   46 F    0 0 0   46 F    0-1 0

  49 O    1     1.2751     2.4096   17 C    0 0 0
  49 O    1     1.9198     3.6279   57 CU   0 0-1
  49 O    1     2.3551     4.4505    1 C    0 0 0
  49 O    1     2.3968     4.5292   21 C    0 0 0
  49 O    1     2.6554     5.0181    5 F    0 0 0
  49 O    1     2.6654     5.0369   55 O    1 1 0

  53 O    1     1.2729     2.4054   29 C    0 0 0
  53 O    1     1.9209     3.6299   57 CU   1 0 0
  53 O    1     2.3630     4.4654   33 C    0 0 0
  53 O    1     2.3950     4.5260   21 C    1 0 1
  53 O    1     2.6654     5.0369   51 O    1 1 0
  53 O    1     2.7038     5.1094   45 F    0 0 0

  57 CU   2     1.9198     3.6279   49 O    0 0 1   51 O    0 1 0
  57 CU   2     1.9209     3.6299   53 O   -1 0 0   55 O    1 1 1
  57 CU   2     2.8611     5.4066   17 C    0 0 1   19 C    0 1 0
  57 CU   2     2.8626     5.4095   29 C   -1 0 0   31 C    1 1 1
  57 CU   2     2.9909     5.6521   21 C    0 1 1   23 C    0 0 0
  57 CU   2     3.1070     5.8714   25 H    0 1 1   27 H    0 0 0


 SYMMETRY ALLOWED INTERNAL DEGREE(S) OF FREEDOM:  42
 TTTTTTTTTTTTTTTTTTTTTTTTTTTTTT SYMM        TELAPSE        0.39 TCPU        0.36
 TTTTTTTTTTTTTTTTTTTTTTTTTTTTTT INT_SCREEN  TELAPSE        0.40 TCPU        0.36

 DFT PARAMETERS

     ATOM       ELECTRONS   NET CHARGE   R(ANGSTROM)
   1   6  C       6.0000      0.0000     0.77000000
   5   9  F       9.0000      0.0000     0.72000000
  25   1  H       1.0000      0.0000     1.11000000
  49   8  O       8.0000      0.0000     0.74000000
  57  29  CU     29.0000      0.0000     1.28000000

 SIZE OF GRID=     466617
 TTTTTTTTTTTTTTTTTTTTTTTTTTTTTT MAKE_GRID2  TELAPSE        1.15 TCPU        1.11
 BECKE WEIGHT FUNCTION
 RADSAFE =     2.00
 TOLERANCES - DENSITY:10**- 6; POTENTIAL:10**- 9; GRID WGT:10**-14

 RADIAL INTEGRATION  - INTERVALS (POINTS,UPPER LIMIT):            1( 75,  4.0*R)

 ANGULAR INTEGRATION - INTERVALS (ACCURACY LEVEL [N. POINTS] UPPER LIMIT):
  1(  4[  86]   0.2)  2(  8[ 194]   0.5)  3( 12[ 350]   0.9)  4( 16[ 974]   3.5)
  5( 12[ 350]9999.0)
 TTTTTTTTTTTTTTTTTTTTTTTTTTTTTT INT_CALC    TELAPSE        1.20 TCPU        1.15
 EEEEEEEEEE INT_CALC TERMINATION  DATE 15 09 2022 TIME 21:05:00.0

 *******************************************************************************
 SHRINK 10 Cu (II) (AcAc)2, H,C,O Cu are POB-TZVP and PBE-D, H to F flip         
 CRYSTAL - SCF - TYPE OF CALCULATION :  UNRESTRICTED OPEN SHELL
 *******************************************************************************

 CAPPA:IS1 10;IS2 10;IS3 10; K PTS MONK NET 312; SYMMOPS:K SPACE   4;G SPACE   4

 TTTTTTTTTTTTTTTTTTTTTTTTTTTTTT SDIK        TELAPSE       44.56 TCPU       44.51

 AAAAAAAAAAAAAAAAAAAAAAAAAAAAAAAAAAAAAAAAAAAAAAAAAAAAAAAAAAAAAAAAAAAAAAAAAAAAAAA
         ATOMIC WAVEFUNCTION(S)


 NUCLEAR CHARGE  6.0  SYMMETRY SPECIES            S    P
 N. ELECTRONS    6.0  NUMBER OF PRIMITIVE GTOS   10    6
                      NUMBER OF CONTRACTED GTOS   4    3
                      NUMBER OF CLOSED SHELLS     2    0
                      OPEN SHELL OCCUPATION       0    2

  ZNUC  SCFIT    TOTAL HF ENERGY   KINETIC ENERGY   VIRIAL THEOREM ACCURACY
   6.0    20    -3.766702350E+01  3.783133671E+01 -1.995656691E+00  4.0E-06

 NUCLEAR CHARGE  9.0  SYMMETRY SPECIES            S    P
 N. ELECTRONS    9.0  NUMBER OF PRIMITIVE GTOS   10    6
                      NUMBER OF CONTRACTED GTOS   4    3
                      NUMBER OF CLOSED SHELLS     2    0
                      OPEN SHELL OCCUPATION       0    5

  ZNUC  SCFIT    TOTAL HF ENERGY   KINETIC ENERGY   VIRIAL THEOREM ACCURACY
   9.0    21    -9.940007884E+01  9.950730009E+01 -1.998922479E+00  8.5E-07

 NUCLEAR CHARGE  1.0  SYMMETRY SPECIES            S
 N. ELECTRONS    1.0  NUMBER OF PRIMITIVE GTOS    5
                      NUMBER OF CONTRACTED GTOS   3
                      NUMBER OF CLOSED SHELLS     0
                      OPEN SHELL OCCUPATION       1

  ZNUC  SCFIT    TOTAL HF ENERGY   KINETIC ENERGY   VIRIAL THEOREM ACCURACY
   1.0     1    -4.972863497E-01  5.223199932E-01 -1.952072209E+00  6.6E-16

 NUCLEAR CHARGE  8.0  SYMMETRY SPECIES            S    P
 N. ELECTRONS    8.0  NUMBER OF PRIMITIVE GTOS   10    6
                      NUMBER OF CONTRACTED GTOS   4    3
                      NUMBER OF CLOSED SHELLS     2    0
                      OPEN SHELL OCCUPATION       0    4

  ZNUC  SCFIT    TOTAL HF ENERGY   KINETIC ENERGY   VIRIAL THEOREM ACCURACY
   8.0    21    -7.480300557E+01  7.484351841E+01 -1.999458699E+00  1.2E-06

 NUCLEAR CHARGE 29.0  SYMMETRY SPECIES            S    P    D
 N. ELECTRONS   29.0  NUMBER OF PRIMITIVE GTOS   17   11    6
                      NUMBER OF CONTRACTED GTOS   6    4    3
                      NUMBER OF CLOSED SHELLS     3    2    1
                      OPEN SHELL OCCUPATION       1    0    0

  ZNUC  SCFIT    TOTAL HF ENERGY   KINETIC ENERGY   VIRIAL THEOREM ACCURACY
  29.0    22    -1.638707175E+03  1.639424945E+03 -1.999562182E+00  3.7E-06

 AAAAAAAAAAAAAAAAAAAAAAAAAAAAAAAAAAAAAAAAAAAAAAAAAAAAAAAAAAAAAAAAAAAAAAAAAAAAAAA

 CHARGE NORMALIZATION FACTOR   1.00000000
 TOTAL ATOMIC CHARGES:
   6.0000000   6.0000000   6.0000000   6.0000000   9.0000000   9.0000000
   9.0000000   9.0000000   9.0000000   9.0000000   9.0000000   9.0000000
   9.0000000   9.0000000   9.0000000   9.0000000   6.0000000   6.0000000
   6.0000000   6.0000000   6.0000000   6.0000000   6.0000000   6.0000000
   1.0000000   1.0000000   1.0000000   1.0000000   6.0000000   6.0000000
   6.0000000   6.0000000   6.0000000   6.0000000   6.0000000   6.0000000
   9.0000000   9.0000000   9.0000000   9.0000000   9.0000000   9.0000000
   9.0000000   9.0000000   9.0000000   9.0000000   9.0000000   9.0000000
   8.0000000   8.0000000   8.0000000   8.0000000   8.0000000   8.0000000
   8.0000000   8.0000000  29.0000000  29.0000000
 SUMMED SPIN DENSITY           0.00000000
 TOTAL ATOMIC SPINS  :
   0.0000000   0.0000000   0.0000000   0.0000000   0.0000000   0.0000000
   0.0000000   0.0000000   0.0000000   0.0000000   0.0000000   0.0000000
   0.0000000   0.0000000   0.0000000   0.0000000   0.0000000   0.0000000
   0.0000000   0.0000000   0.0000000   0.0000000   0.0000000   0.0000000
   0.0000000   0.0000000   0.0000000   0.0000000   0.0000000   0.0000000
   0.0000000   0.0000000   0.0000000   0.0000000   0.0000000   0.0000000
   0.0000000   0.0000000   0.0000000   0.0000000   0.0000000   0.0000000
   0.0000000   0.0000000   0.0000000   0.0000000   0.0000000   0.0000000
   0.0000000   0.0000000   0.0000000   0.0000000   0.0000000   0.0000000
   0.0000000   0.0000000   0.0000000   0.0000000
 TTTTTTTTTTTTTTTTTTTTTTTTTTTTTT MOQGAD      TELAPSE       44.59 TCPU       44.54
 TTTTTTTTTTTTTTTTTTTTTTTTTTTTTT SHELLXN     TELAPSE       50.49 TCPU       50.44
 TTTTTTTTTTTTTTTTTTTTTTTTTTTTTT MONMO3      TELAPSE       50.97 TCPU       50.93
 NUMERICALLY INTEGRATED DENSITY    231.0000295229    231.0000295229
 TTTTTTTTTTTTTTTTTTTTTTTTTTTTTT NUMDFT      TELAPSE       53.35 TCPU       53.30
 CYC   0 ETOT(AU) -7.048032548076E+03 DETOT -7.05E+03 tst  0.00E+00 PX  1.00E+00
 TTTTTTTTTTTTTTTTTTTTTTTTTTTTTT DIIS        TELAPSE       55.27 TCPU       54.34
 TTTTTTTTTTTTTTTTTTTTTTTTTTTTTT FDIK        TELAPSE     1079.31 TCPU     1069.90
 SPIN LOCKING: NO ENERGY GAP COMPUTED
 TTTTTTTTTTTTTTTTTTTTTTTTTTTTTT PDIG        TELAPSE     1101.69 TCPU     1082.21
 CHARGE NORMALIZATION FACTOR   1.00000000
 TOTAL ATOMIC CHARGES:
   4.8702305   4.8702305   4.8702305   4.8702305   9.4382334   9.4382334
   9.4382334   9.4382334   9.4417886   9.4417886   9.4417886   9.4417886
   9.4644518   9.4644518   9.4644518   9.4644518   6.6473561   6.6473561
   6.6473561   6.6473561   7.0997572   7.0997572   7.0997572   7.0997572
   0.9269154   0.9269154   0.9269154   0.9269154   6.6722974   6.6722974
   6.6722974   6.6722974   4.8603143   4.8603143   4.8603143   4.8603143
   9.4549831   9.4549831   9.4549831   9.4549831   9.4306073   9.4306073
   9.4306073   9.4306073   9.4272934   9.4272934   9.4272934   9.4272934
   9.1786085   9.1786085   9.1786085   9.1786085   9.1664732   9.1664732
   9.1664732   9.1664732  18.8413796  18.8413796
 SUMMED SPIN DENSITY           2.00000000
 TOTAL ATOMIC SPINS  :
   0.0435930   0.0435930   0.0435930   0.0435930   0.0061068   0.0061068
   0.0061068   0.0061068   0.0073683   0.0073683   0.0073683   0.0073683
   0.0110050   0.0110050   0.0110050   0.0110050   0.0403917   0.0403917
   0.0403917   0.0403917   0.0364982   0.0364982   0.0364982   0.0364982
   0.0610465   0.0610465   0.0610465   0.0610465   0.0467005   0.0467005
   0.0467005   0.0467005   0.0360951   0.0360951   0.0360951   0.0360951
   0.0038968   0.0038968   0.0038968   0.0038968   0.0058520   0.0058520
   0.0058520   0.0058520   0.0088163   0.0088163   0.0088163   0.0088163
   0.0021990   0.0021990   0.0021990   0.0021990   0.0021640   0.0021640
   0.0021640   0.0021640   0.3765334   0.3765334
 TTTTTTTTTTTTTTTTTTTTTTTTTTTTTT MOQGAD      TELAPSE     1101.71 TCPU     1082.23
 TTTTTTTTTTTTTTTTTTTTTTTTTTTTTT SHELLXN     TELAPSE     1108.97 TCPU     1089.08
 TTTTTTTTTTTTTTTTTTTTTTTTTTTTTT MONMO3      TELAPSE     1109.46 TCPU     1089.57
 NUMERICALLY INTEGRATED DENSITY    232.0000186468    230.0000200736
 TTTTTTTTTTTTTTTTTTTTTTTTTTTTTT NUMDFT      TELAPSE     1111.80 TCPU     1091.91
 CYC   1 ETOT(AU) -6.973905745735E+03 DETOT  7.41E+01 tst  0.00E+00 PX  1.00E+00
 TTTTTTTTTTTTTTTTTTTTTTTTTTTTTT DIIS        TELAPSE     1112.70 TCPU     1092.81
 DIIS TEST: 0.36759E+03 AT SCF   CYCLE   1 - MIX   40 %
 TTTTTTTTTTTTTTTTTTTTTTTTTTTTTT FDIK        TELAPSE     1297.15 TCPU     1275.70
 SPIN LOCKING: NO ENERGY GAP COMPUTED
 TTTTTTTTTTTTTTTTTTTTTTTTTTTTTT PDIG        TELAPSE     1306.59 TCPU     1285.14
 CHARGE NORMALIZATION FACTOR   1.00000000
 TOTAL ATOMIC CHARGES:
   5.0634001   5.0634001   5.0634001   5.0634001   6.8988693   6.8988693
   6.8988693   6.8988693   8.5319325   8.5319325   8.5319325   8.5319325
   7.0741739   7.0741739   7.0741739   7.0741739   4.3583253   4.3583253
   4.3583253   4.3583253   5.5874532   5.5874532   5.5874532   5.5874532
   0.8171652   0.8171652   0.8171652   0.8171652   4.8782465   4.8782465
   4.8782465   4.8782465   5.1856844   5.1856844   5.1856844   5.1856844
   7.1666731   7.1666731   7.1666731   7.1666731   8.9883795   8.9883795
   8.9883795   8.9883795   9.0592721   9.0592721   9.0592721   9.0592721
  10.1136834  10.1136834  10.1136834  10.1136834  10.1979405  10.1979405
  10.1979405  10.1979405  43.1576017  43.1576017
 SUMMED SPIN DENSITY           2.00000000
 TOTAL ATOMIC SPINS  :
   0.0027017   0.0027017   0.0027017   0.0027017   0.0309437   0.0309437
   0.0309437   0.0309437   0.0173793   0.0173793   0.0173793   0.0173793
   0.0216847   0.0216847   0.0216847   0.0216847   0.0064592   0.0064592
   0.0064592   0.0064592   0.0073037   0.0073037   0.0073037   0.0073037
   0.0074045   0.0074045   0.0074045   0.0074045   0.0141996   0.0141996
   0.0141996   0.0141996   0.0081801   0.0081801   0.0081801   0.0081801
   0.2915747   0.2915747   0.2915747   0.2915747   0.0428699   0.0428699
   0.0428699   0.0428699   0.0318671   0.0318671   0.0318671   0.0318671
   0.0022152   0.0022152   0.0022152   0.0022152   0.0055018   0.0055018
   0.0055018   0.0055018   0.0194296   0.0194296
 TTTTTTTTTTTTTTTTTTTTTTTTTTTTTT MOQGAD      TELAPSE     1306.61 TCPU     1285.16
 TTTTTTTTTTTTTTTTTTTTTTTTTTTTTT SHELLXN     TELAPSE     1313.68 TCPU     1292.22
 TTTTTTTTTTTTTTTTTTTTTTTTTTTTTT MONMO3      TELAPSE     1314.16 TCPU     1292.71
 NUMERICALLY INTEGRATED DENSITY    232.0000096146    230.0000087534
 TTTTTTTTTTTTTTTTTTTTTTTTTTTTTT NUMDFT      TELAPSE     1316.50 TCPU     1295.05
 CYC   2 ETOT(AU) -6.758691018154E+03 DETOT  2.15E+02 tst  7.24E+01 PX  1.96E+01
 TTTTTTTTTTTTTTTTTTTTTTTTTTTTTT DIIS        TELAPSE     1317.46 TCPU     1296.01
 DIIS TEST: 0.16363E+04 AT SCF   CYCLE   2 - DIIS ACTIVE - HISTORY:     2 CYCLES
 TTTTTTTTTTTTTTTTTTTTTTTTTTTTTT FDIK        TELAPSE     1560.88 TCPU     1539.30
 SPIN LOCKING: NO ENERGY GAP COMPUTED
 TTTTTTTTTTTTTTTTTTTTTTTTTTTTTT PDIG        TELAPSE     1568.32 TCPU     1546.75
 CHARGE NORMALIZATION FACTOR   1.00000000
 TOTAL ATOMIC CHARGES:
   8.5612997   8.5612997   8.5612997   8.5612997  10.0007505  10.0007505
  10.0007505  10.0007505   9.4248703   9.4248703   9.4248703   9.4248703
  10.0584124  10.0584124  10.0584124  10.0584124   4.8603626   4.8603626
   4.8603626   4.8603626   4.6558759   4.6558759   4.6558759   4.6558759
   1.3246537   1.3246537   1.3246537   1.3246537   4.4330644   4.4330644
   4.4330644   4.4330644   5.7138804   5.7138804   5.7138804   5.7138804
   9.6118497   9.6118497   9.6118497   9.6118497   9.2458097   9.2458097
   9.2458097   9.2458097   8.9938261   8.9938261   8.9938261   8.9938261
   6.2953333   6.2953333   6.2953333   6.2953333   5.6216343   5.6216343
   5.6216343   5.6216343  33.3967540  33.3967540
 SUMMED SPIN DENSITY           2.00000000
 TOTAL ATOMIC SPINS  :
   0.0589253   0.0589253   0.0589253   0.0589253   0.0083087   0.0083087
   0.0083087   0.0083087   0.0142524   0.0142524   0.0142524   0.0142524
   0.0080903   0.0080903   0.0080903   0.0080903   0.0374027   0.0374027
   0.0374027   0.0374027   0.0217906   0.0217906   0.0217906   0.0217906
   0.0230905   0.0230905   0.0230905   0.0230905   0.0264583   0.0264583
   0.0264583   0.0264583   0.0103142   0.0103142   0.0103142   0.0103142
   0.0048373   0.0048373   0.0048373   0.0048373   0.0022338   0.0022338
   0.0022338   0.0022338   0.0029479   0.0029479   0.0029479   0.0029479
   0.2044789   0.2044789   0.2044789   0.2044789   0.0356297   0.0356297
   0.0356297   0.0356297   0.0824787   0.0824787
 TTTTTTTTTTTTTTTTTTTTTTTTTTTTTT MOQGAD      TELAPSE     1568.34 TCPU     1546.77
 TTTTTTTTTTTTTTTTTTTTTTTTTTTTTT SHELLXN     TELAPSE     1575.20 TCPU     1553.62
 TTTTTTTTTTTTTTTTTTTTTTTTTTTTTT MONMO3      TELAPSE     1575.68 TCPU     1554.10
 NUMERICALLY INTEGRATED DENSITY    232.0000320581    230.0000299641
 TTTTTTTTTTTTTTTTTTTTTTTTTTTTTT NUMDFT      TELAPSE     1577.99 TCPU     1556.42
 CYC   3 ETOT(AU) -6.938233954578E+03 DETOT -1.80E+02 tst  5.35E+00 PX  1.77E+01
 TTTTTTTTTTTTTTTTTTTTTTTTTTTTTT DIIS        TELAPSE     1578.88 TCPU     1557.31
 DIIS TEST: 0.10196E+04 AT SCF   CYCLE   3 - DIIS ACTIVE - HISTORY:     3 CYCLES
 TTTTTTTTTTTTTTTTTTTTTTTTTTTTTT FDIK        TELAPSE     1823.04 TCPU     1801.46
 SPIN LOCKING: NO ENERGY GAP COMPUTED
 TTTTTTTTTTTTTTTTTTTTTTTTTTTTTT PDIG        TELAPSE     1830.49 TCPU     1808.91
 CHARGE NORMALIZATION FACTOR   1.00000000
 TOTAL ATOMIC CHARGES:
   4.3265237   4.3265237   4.3265237   4.3265237   9.2131936   9.2131936
   9.2131936   9.2131936   9.2820755   9.2820755   9.2820755   9.2820755
   8.9726066   8.9726066   8.9726066   8.9726066   5.1639254   5.1639254
   5.1639254   5.1639254   5.7416921   5.7416921   5.7416921   5.7416921
   0.7882546   0.7882546   0.7882546   0.7882546   6.0206336   6.0206336
   6.0206336   6.0206336   5.3253626   5.3253626   5.3253626   5.3253626
   9.2667080   9.2667080   9.2667080   9.2667080   9.1761202   9.1761202
   9.1761202   9.1761202   9.2787156   9.2787156   9.2787156   9.2787156
   8.9993016   8.9993016   8.9993016   8.9993016   9.2587291   9.2587291
   9.2587291   9.2587291  29.3723156  29.3723156
 SUMMED SPIN DENSITY           2.00000000
 TOTAL ATOMIC SPINS  :
   0.0004005   0.0004005   0.0004005   0.0004005   0.1287623   0.1287623
   0.1287623   0.1287623   0.0498248   0.0498248   0.0498248   0.0498248
   0.2883646   0.2883646   0.2883646   0.2883646  -0.0091181  -0.0091181
  -0.0091181  -0.0091181  -0.0030000  -0.0030000  -0.0030000  -0.0030000
   0.0046091   0.0046091   0.0046091   0.0046091   0.0026202   0.0026202
   0.0026202   0.0026202  -0.0012827  -0.0012827  -0.0012827  -0.0012827
   0.0021763   0.0021763   0.0021763   0.0021763  -0.0002432  -0.0002432
  -0.0002432  -0.0002432  -0.0003274  -0.0003274  -0.0003274  -0.0003274
  -0.0013001  -0.0013001  -0.0013001  -0.0013001  -0.0028799  -0.0028799
  -0.0028799  -0.0028799   0.0827875   0.0827875
 TTTTTTTTTTTTTTTTTTTTTTTTTTTTTT MOQGAD      TELAPSE     1830.51 TCPU     1808.93
 TTTTTTTTTTTTTTTTTTTTTTTTTTTTTT SHELLXN     TELAPSE     1837.36 TCPU     1815.78
 TTTTTTTTTTTTTTTTTTTTTTTTTTTTTT MONMO3      TELAPSE     1837.84 TCPU     1816.26
 NUMERICALLY INTEGRATED DENSITY    232.0000172041    230.0000168367
 TTTTTTTTTTTTTTTTTTTTTTTTTTTTTT NUMDFT      TELAPSE     1840.18 TCPU     1818.60
 CYC   4 ETOT(AU) -7.027400107611E+03 DETOT -8.92E+01 tst  5.87E+00 PX  2.61E+00
 TTTTTTTTTTTTTTTTTTTTTTTTTTTTTT DIIS        TELAPSE     1841.13 TCPU     1819.55
 DIIS TEST: 0.17297E+03 AT SCF   CYCLE   4 - DIIS ACTIVE - HISTORY:     4 CYCLES
 TTTTTTTTTTTTTTTTTTTTTTTTTTTTTT FDIK        TELAPSE     2105.36 TCPU     2083.67
 SPIN LOCKING: NO ENERGY GAP COMPUTED
 TTTTTTTTTTTTTTTTTTTTTTTTTTTTTT PDIG        TELAPSE     2112.81 TCPU     2091.12
 CHARGE NORMALIZATION FACTOR   1.00000000
 TOTAL ATOMIC CHARGES:
   5.5828287   5.5828287   5.5828287   5.5828287   9.1161697   9.1161697
   9.1161697   9.1161697   9.0893940   9.0893940   9.0893940   9.0893940
   9.4422626   9.4422626   9.4422626   9.4422626   6.2384156   6.2384156
   6.2384156   6.2384156   6.3114074   6.3114074   6.3114074   6.3114074
   0.9349693   0.9349693   0.9349693   0.9349693   5.1914351   5.1914351
   5.1914351   5.1914351   5.0242910   5.0242910   5.0242910   5.0242910
   9.1650890   9.1650890   9.1650890   9.1650890   9.3805693   9.3805693
   9.3805693   9.3805693   9.2468927   9.2468927   9.2468927   9.2468927
   8.6526993   8.6526993   8.6526993   8.6526993   7.3907070   7.3907070
   7.3907070   7.3907070  29.4657386  29.4657386
 SUMMED SPIN DENSITY           2.00000000
 TOTAL ATOMIC SPINS  :
  -0.0021004  -0.0021004  -0.0021004  -0.0021004   0.0033859   0.0033859
   0.0033859   0.0033859   0.0012161   0.0012161   0.0012161   0.0012161
   0.0056139   0.0056139   0.0056139   0.0056139   0.0002423   0.0002423
   0.0002423   0.0002423   0.0259934   0.0259934   0.0259934   0.0259934
   0.0048333   0.0048333   0.0048333   0.0048333   0.0269891   0.0269891
   0.0269891   0.0269891   0.0343375   0.0343375   0.0343375   0.0343375
   0.0250758   0.0250758   0.0250758   0.0250758   0.0087566   0.0087566
   0.0087566   0.0087566   0.0109518   0.0109518   0.0109518   0.0109518
   0.0120889   0.0120889   0.0120889   0.0120889   0.3163573   0.3163573
   0.3163573   0.3163573   0.0525165   0.0525165
 TTTTTTTTTTTTTTTTTTTTTTTTTTTTTT MOQGAD      TELAPSE     2112.83 TCPU     2091.14
 TTTTTTTTTTTTTTTTTTTTTTTTTTTTTT SHELLXN     TELAPSE     2119.69 TCPU     2098.00
 TTTTTTTTTTTTTTTTTTTTTTTTTTTTTT MONMO3      TELAPSE     2120.17 TCPU     2098.48
 NUMERICALLY INTEGRATED DENSITY    232.0000271754    230.0000277876
 TTTTTTTTTTTTTTTTTTTTTTTTTTTTTT NUMDFT      TELAPSE     2122.52 TCPU     2100.83
 CYC   5 ETOT(AU) -7.032027845280E+03 DETOT -4.63E+00 tst  6.69E-01 PX  4.48E-01
 TTTTTTTTTTTTTTTTTTTTTTTTTTTTTT DIIS        TELAPSE     2123.41 TCPU     2101.73
 DIIS TEST: 0.10827E+03 AT SCF   CYCLE   5 - DIIS ACTIVE - HISTORY:     5 CYCLES
 TTTTTTTTTTTTTTTTTTTTTTTTTTTTTT FDIK        TELAPSE     2357.40 TCPU     2335.62
 SPIN LOCKING: NO ENERGY GAP COMPUTED
 TTTTTTTTTTTTTTTTTTTTTTTTTTTTTT PDIG        TELAPSE     2364.86 TCPU     2343.07
 CHARGE NORMALIZATION FACTOR   1.00000000
 TOTAL ATOMIC CHARGES:
   5.3261979   5.3261979   5.3261979   5.3261979   9.4106035   9.4106035
   9.4106035   9.4106035   9.3371586   9.3371586   9.3371586   9.3371586
   9.2802081   9.2802081   9.2802081   9.2802081   5.0122938   5.0122938
   5.0122938   5.0122938   5.5399155   5.5399155   5.5399155   5.5399155
   0.9655249   0.9655249   0.9655249   0.9655249   6.0315978   6.0315978
   6.0315978   6.0315978   5.2970404   5.2970404   5.2970404   5.2970404
   9.3824007   9.3824007   9.3824007   9.3824007   9.2295053   9.2295053
   9.2295053   9.2295053   9.2418898   9.2418898   9.2418898   9.2418898
   7.7205901   7.7205901   7.7205901   7.7205901   9.2985270   9.2985270
   9.2985270   9.2985270  28.8530934  28.8530934
 SUMMED SPIN DENSITY           2.00000000
 TOTAL ATOMIC SPINS  :
   0.0190505   0.0190505   0.0190505   0.0190505   0.0031100   0.0031100
   0.0031100   0.0031100   0.0030484   0.0030484   0.0030484   0.0030484
   0.0078211   0.0078211   0.0078211   0.0078211   0.0144794   0.0144794
   0.0144794   0.0144794   0.0399505   0.0399505   0.0399505   0.0399505
   0.0103629   0.0103629   0.0103629   0.0103629   0.0048485   0.0048485
   0.0048485   0.0048485   0.0042765   0.0042765   0.0042765   0.0042765
   0.0005383   0.0005383   0.0005383   0.0005383  -0.0000069  -0.0000069
  -0.0000069  -0.0000069   0.0010938   0.0010938   0.0010938   0.0010938
   0.3600156   0.3600156   0.3600156   0.3600156   0.0155627   0.0155627
   0.0155627   0.0155627   0.0316973   0.0316973
 TTTTTTTTTTTTTTTTTTTTTTTTTTTTTT MOQGAD      TELAPSE     2364.87 TCPU     2343.09
 TTTTTTTTTTTTTTTTTTTTTTTTTTTTTT SHELLXN     TELAPSE     2371.73 TCPU     2349.94
 TTTTTTTTTTTTTTTTTTTTTTTTTTTTTT MONMO3      TELAPSE     2372.21 TCPU     2350.43
 NUMERICALLY INTEGRATED DENSITY    232.0000266820    230.0000252959
 TTTTTTTTTTTTTTTTTTTTTTTTTTTTTT NUMDFT      TELAPSE     2374.55 TCPU     2352.76
 CYC   6 ETOT(AU) -7.034196971607E+03 DETOT -2.17E+00 tst  2.45E-01 PX  9.35E-01
 TTTTTTTTTTTTTTTTTTTTTTTTTTTTTT DIIS        TELAPSE     2375.45 TCPU     2353.66
 DIIS TEST: 0.81829E+02 AT SCF   CYCLE   6 - DIIS ACTIVE - HISTORY:     6 CYCLES
 TTTTTTTTTTTTTTTTTTTTTTTTTTTTTT FDIK        TELAPSE     2608.06 TCPU     2586.28
 SPIN LOCKING: NO ENERGY GAP COMPUTED
 TTTTTTTTTTTTTTTTTTTTTTTTTTTTTT PDIG        TELAPSE     2615.51 TCPU     2593.72
 CHARGE NORMALIZATION FACTOR   1.00000000
 TOTAL ATOMIC CHARGES:
   5.1959768   5.1959768   5.1959768   5.1959768   9.3242834   9.3242834
   9.3242834   9.3242834   9.2417959   9.2417959   9.2417959   9.2417959
   9.3204320   9.3204320   9.3204320   9.3204320   5.5157898   5.5157898
   5.5157898   5.5157898   6.0396061   6.0396061   6.0396061   6.0396061
   0.8929941   0.8929941   0.8929941   0.8929941   5.3844640   5.3844640
   5.3844640   5.3844640   5.1586339   5.1586339   5.1586339   5.1586339
   9.3473204   9.3473204   9.3473204   9.3473204   9.2751261   9.2751261
   9.2751261   9.2751261   9.2689698   9.2689698   9.2689698   9.2689698
   9.2120569   9.2120569   9.2120569   9.2120569   8.0468022   8.0468022
   8.0468022   8.0468022  28.5514969  28.5514969
 SUMMED SPIN DENSITY           2.00000000
 TOTAL ATOMIC SPINS  :
   0.0058682   0.0058682   0.0058682   0.0058682   0.0002587   0.0002587
   0.0002587   0.0002587   0.0048798   0.0048798   0.0048798   0.0048798
   0.0028280   0.0028280   0.0028280   0.0028280   0.0394825   0.0394825
   0.0394825   0.0394825   0.0756419   0.0756419   0.0756419   0.0756419
   0.0046218   0.0046218   0.0046218   0.0046218   0.0018347   0.0018347
   0.0018347   0.0018347   0.0226499   0.0226499   0.0226499   0.0226499
   0.0029877   0.0029877   0.0029877   0.0029877   0.0063916   0.0063916
   0.0063916   0.0063916   0.0043936   0.0043936   0.0043936   0.0043936
   0.0283716   0.0283716   0.0283716   0.0283716   0.2839238   0.2839238
   0.2839238   0.2839238   0.0317323   0.0317323
 TTTTTTTTTTTTTTTTTTTTTTTTTTTTTT MOQGAD      TELAPSE     2615.53 TCPU     2593.74
 TTTTTTTTTTTTTTTTTTTTTTTTTTTTTT SHELLXN     TELAPSE     2622.38 TCPU     2600.60
 TTTTTTTTTTTTTTTTTTTTTTTTTTTTTT MONMO3      TELAPSE     2622.87 TCPU     2601.08
 NUMERICALLY INTEGRATED DENSITY    232.0000248899    230.0000242851
 TTTTTTTTTTTTTTTTTTTTTTTTTTTTTT NUMDFT      TELAPSE     2625.21 TCPU     2603.42
 CYC   7 ETOT(AU) -7.037163119267E+03 DETOT -2.97E+00 tst  2.71E-01 PX  5.05E-01
 TTTTTTTTTTTTTTTTTTTTTTTTTTTTTT DIIS        TELAPSE     2626.10 TCPU     2604.32
 DIIS TEST: 0.47333E+02 AT SCF   CYCLE   7 - DIIS ACTIVE - HISTORY:     7 CYCLES
 TTTTTTTTTTTTTTTTTTTTTTTTTTTTTT FDIK        TELAPSE     2877.13 TCPU     2855.35
 SPIN LOCKING: NO ENERGY GAP COMPUTED
 TTTTTTTTTTTTTTTTTTTTTTTTTTTTTT PDIG        TELAPSE     2884.58 TCPU     2862.79
 CHARGE NORMALIZATION FACTOR   1.00000000
 TOTAL ATOMIC CHARGES:
   5.1295858   5.1295858   5.1295858   5.1295858   9.2111998   9.2111998
   9.2111998   9.2111998   9.2068271   9.2068271   9.2068271   9.2068271
   9.3683015   9.3683015   9.3683015   9.3683015   5.7975308   5.7975308
   5.7975308   5.7975308   6.3996217   6.3996217   6.3996217   6.3996217
   0.8431092   0.8431092   0.8431092   0.8431092   5.6069518   5.6069518
   5.6069518   5.6069518   5.1236295   5.1236295   5.1236295   5.1236295
   9.1910846   9.1910846   9.1910846   9.1910846   9.3206433   9.3206433
   9.3206433   9.3206433   9.2575698   9.2575698   9.2575698   9.2575698
   8.2555331   8.2555331   8.2555331   8.2555331   8.5525320   8.5525320
   8.5525320   8.5525320  28.4717600  28.4717600
 SUMMED SPIN DENSITY           2.00000000
 TOTAL ATOMIC SPINS  :
   0.0257605   0.0257605   0.0257605   0.0257605   0.0032749   0.0032749
   0.0032749   0.0032749   0.0074897   0.0074897   0.0074897   0.0074897
   0.0038909   0.0038909   0.0038909   0.0038909   0.0029220   0.0029220
   0.0029220   0.0029220   0.0332715   0.0332715   0.0332715   0.0332715
  -0.0006894  -0.0006894  -0.0006894  -0.0006894  -0.0112231  -0.0112231
  -0.0112231  -0.0112231   0.0233438   0.0233438   0.0233438   0.0233438
   0.0103181   0.0103181   0.0103181   0.0103181   0.0052200   0.0052200
   0.0052200   0.0052200   0.0037112   0.0037112   0.0037112   0.0037112
   0.2144937   0.2144937   0.2144937   0.2144937   0.1583459   0.1583459
   0.1583459   0.1583459   0.0397405   0.0397405
 TTTTTTTTTTTTTTTTTTTTTTTTTTTTTT MOQGAD      TELAPSE     2884.60 TCPU     2862.81
 TTTTTTTTTTTTTTTTTTTTTTTTTTTTTT SHELLXN     TELAPSE     2891.45 TCPU     2869.66
 TTTTTTTTTTTTTTTTTTTTTTTTTTTTTT MONMO3      TELAPSE     2891.93 TCPU     2870.14
 NUMERICALLY INTEGRATED DENSITY    232.0000242723    230.0000243032
 TTTTTTTTTTTTTTTTTTTTTTTTTTTTTT NUMDFT      TELAPSE     2894.27 TCPU     2872.49
 CYC   8 ETOT(AU) -7.038946373513E+03 DETOT -1.78E+00 tst  1.74E-02 PX  1.80E-01
 TTTTTTTTTTTTTTTTTTTTTTTTTTTTTT DIIS        TELAPSE     2895.17 TCPU     2873.38
 DIIS TEST: 0.26909E+02 AT SCF   CYCLE   8 - DIIS ACTIVE - HISTORY:     8 CYCLES
 TTTTTTTTTTTTTTTTTTTTTTTTTTTTTT FDIK        TELAPSE     3110.03 TCPU     3088.21
 SPIN LOCKING: NO ENERGY GAP COMPUTED
 TTTTTTTTTTTTTTTTTTTTTTTTTTTTTT PDIG        TELAPSE     3117.49 TCPU     3095.66
 CHARGE NORMALIZATION FACTOR   1.00000000
 TOTAL ATOMIC CHARGES:
   5.1600762   5.1600762   5.1600762   5.1600762   9.2768957   9.2768957
   9.2768957   9.2768957   9.2701271   9.2701271   9.2701271   9.2701271
   9.3065954   9.3065954   9.3065954   9.3065954   5.6561225   5.6561225
   5.6561225   5.6561225   5.7389600   5.7389600   5.7389600   5.7389600
   0.9054252   0.9054252   0.9054252   0.9054252   5.6436070   5.6436070
   5.6436070   5.6436070   5.1079923   5.1079923   5.1079923   5.1079923
   9.2868475   9.2868475   9.2868475   9.2868475   9.2921850   9.2921850
   9.2921850   9.2921850   9.2757667   9.2757667   9.2757667   9.2757667
   8.8557937   8.8557937   8.8557937   8.8557937   8.5299015   8.5299015
   8.5299015   8.5299015  28.3874083  28.3874083
 SUMMED SPIN DENSITY           2.00000000
 TOTAL ATOMIC SPINS  :
   0.0082674   0.0082674   0.0082674   0.0082674  -0.0007871  -0.0007871
  -0.0007871  -0.0007871   0.0037491   0.0037491   0.0037491   0.0037491
   0.0020152   0.0020152   0.0020152   0.0020152   0.0616060   0.0616060
   0.0616060   0.0616060   0.1901460   0.1901460   0.1901460   0.1901460
   0.0000643   0.0000643   0.0000643   0.0000643  -0.0066505  -0.0066505
  -0.0066505  -0.0066505   0.0074300   0.0074300   0.0074300   0.0074300
   0.0021580   0.0021580   0.0021580   0.0021580   0.0017980   0.0017980
   0.0017980   0.0017980  -0.0000943  -0.0000943  -0.0000943  -0.0000943
   0.0851181   0.0851181   0.0851181   0.0851181   0.1430335   0.1430335
   0.1430335   0.1430335   0.0042922   0.0042922
 TTTTTTTTTTTTTTTTTTTTTTTTTTTTTT MOQGAD      TELAPSE     3117.50 TCPU     3095.68
 TTTTTTTTTTTTTTTTTTTTTTTTTTTTTT SHELLXN     TELAPSE     3124.34 TCPU     3102.52
 TTTTTTTTTTTTTTTTTTTTTTTTTTTTTT MONMO3      TELAPSE     3124.82 TCPU     3103.00
 NUMERICALLY INTEGRATED DENSITY    232.0000240238    230.0000220901
 TTTTTTTTTTTTTTTTTTTTTTTTTTTTTT NUMDFT      TELAPSE     3127.14 TCPU     3105.32
 CYC   9 ETOT(AU) -7.039399513926E+03 DETOT -4.53E-01 tst  8.69E-03 PX  1.08E-01
 TTTTTTTTTTTTTTTTTTTTTTTTTTTTTT DIIS        TELAPSE     3128.04 TCPU     3106.22
 DIIS TEST: 0.17559E+02 AT SCF   CYCLE   9 - DIIS ACTIVE - HISTORY:     9 CYCLES
 TTTTTTTTTTTTTTTTTTTTTTTTTTTTTT FDIK        TELAPSE     3333.17 TCPU     3311.17
 SPIN LOCKING: NO ENERGY GAP COMPUTED
 TTTTTTTTTTTTTTTTTTTTTTTTTTTTTT PDIG        TELAPSE     3340.62 TCPU     3318.62
 CHARGE NORMALIZATION FACTOR   1.00000000
 TOTAL ATOMIC CHARGES:
   5.0437430   5.0437430   5.0437430   5.0437430   9.3219822   9.3219822
   9.3219822   9.3219822   9.2373177   9.2373177   9.2373177   9.2373177
   9.3401279   9.3401279   9.3401279   9.3401279   5.4083646   5.4083646
   5.4083646   5.4083646   6.5412355   6.5412355   6.5412355   6.5412355
   0.8291691   0.8291691   0.8291691   0.8291691   5.6692013   5.6692013
   5.6692013   5.6692013   5.1070902   5.1070902   5.1070902   5.1070902
   9.2999818   9.2999818   9.2999818   9.2999818   9.2684226   9.2684226
   9.2684226   9.2684226   9.2403103   9.2403103   9.2403103   9.2403103
   8.6676834   8.6676834   8.6676834   8.6676834   8.3814029   8.3814029
   8.3814029   8.3814029  28.2879351  28.2879351
 SUMMED SPIN DENSITY           2.00000000
 TOTAL ATOMIC SPINS  :
   0.0224373   0.0224373   0.0224373   0.0224373   0.0011500   0.0011500
   0.0011500   0.0011500   0.0059191   0.0059191   0.0059191   0.0059191
   0.0019764   0.0019764   0.0019764   0.0019764  -0.0060608  -0.0060608
  -0.0060608  -0.0060608   0.0760101   0.0760101   0.0760101   0.0760101
  -0.0096076  -0.0096076  -0.0096076  -0.0096076  -0.0322814  -0.0322814
  -0.0322814  -0.0322814   0.0259220   0.0259220   0.0259220   0.0259220
   0.0051669   0.0051669   0.0051669   0.0051669   0.0078150   0.0078150
   0.0078150   0.0078150   0.0032570   0.0032570   0.0032570   0.0032570
   0.1423001   0.1423001   0.1423001   0.1423001   0.2154475   0.2154475
   0.2154475   0.2154475   0.0810966   0.0810966
 TTTTTTTTTTTTTTTTTTTTTTTTTTTTTT MOQGAD      TELAPSE     3340.64 TCPU     3318.64
 TTTTTTTTTTTTTTTTTTTTTTTTTTTTTT SHELLXN     TELAPSE     3347.48 TCPU     3325.48
 TTTTTTTTTTTTTTTTTTTTTTTTTTTTTT MONMO3      TELAPSE     3347.97 TCPU     3325.96
 NUMERICALLY INTEGRATED DENSITY    232.0000255617    230.0000257542
 TTTTTTTTTTTTTTTTTTTTTTTTTTTTTT NUMDFT      TELAPSE     3350.27 TCPU     3328.27
 CYC  10 ETOT(AU) -7.039622189695E+03 DETOT -2.23E-01 tst  2.28E-02 PX  1.11E-01
 TTTTTTTTTTTTTTTTTTTTTTTTTTTTTT DIIS        TELAPSE     3351.17 TCPU     3329.16
 DIIS TEST: 0.17867E+02 AT SCF   CYCLE  10 - DIIS ACTIVE - HISTORY:    10 CYCLES
 TTTTTTTTTTTTTTTTTTTTTTTTTTTTTT FDIK        TELAPSE     3571.01 TCPU     3548.95

    ALPHA      ELECTRONS
 INSULATING STATE
 TOP OF VALENCE BANDS -    BAND    232; K    6; EIG -2.2574543E-01 AU
 TOP OF VALENCE BANDS -    BAND    232; K    1; EIG -2.2582802E-01 AU
 BOTTOM OF VIRTUAL BANDS - BAND    233; K    6; EIG -1.3613803E-01 AU
 DIRECT ENERGY BAND GAP:   2.4383 eV
 BOTTOM OF VIRTUAL BANDS - BAND    233; K    1; EIG -1.3604072E-01 AU

    BETA       ELECTRONS
 INSULATING STATE
 TOP OF VALENCE BANDS -    BAND    230; K  139; EIG -2.2813693E-01 AU
 TOP OF VALENCE BANDS -    BAND    230; K    1; EIG -2.3101169E-01 AU
 BOTTOM OF VIRTUAL BANDS - BAND    231; K   25; EIG -2.1871610E-01 AU
 INDIRECT ENERGY BAND GAP:   0.2564 eV
 BOTTOM OF VIRTUAL BANDS - BAND    231; K    1; EIG -2.1809501E-01 AU
 TTTTTTTTTTTTTTTTTTTTTTTTTTTTTT PDIG        TELAPSE     3578.46 TCPU     3556.40
 CHARGE NORMALIZATION FACTOR   1.00000000
 TOTAL ATOMIC CHARGES:
   5.1061845   5.1061845   5.1061845   5.1061845   9.2467734   9.2467734
   9.2467734   9.2467734   9.2372745   9.2372745   9.2372745   9.2372745
   9.3464935   9.3464935   9.3464935   9.3464935   5.7194566   5.7194566
   5.7194566   5.7194566   6.2393083   6.2393083   6.2393083   6.2393083
   0.8575953   0.8575953   0.8575953   0.8575953   5.5406529   5.5406529
   5.5406529   5.5406529   5.1398255   5.1398255   5.1398255   5.1398255
   9.2436356   9.2436356   9.2436356   9.2436356   9.3039108   9.3039108
   9.3039108   9.3039108   9.2816408   9.2816408   9.2816408   9.2816408
   8.5907134   8.5907134   8.5907134   8.5907134   8.6120198   8.6120198
   8.6120198   8.6120198  28.0690297  28.0690297
 SUMMED SPIN DENSITY           2.00000000
 TOTAL ATOMIC SPINS  :
   0.0225529   0.0225529   0.0225529   0.0225529   0.0010229   0.0010229
   0.0010229   0.0010229   0.0045722   0.0045722   0.0045722   0.0045722
   0.0017578   0.0017578   0.0017578   0.0017578  -0.0137507  -0.0137507
  -0.0137507  -0.0137507   0.0863923   0.0863923   0.0863923   0.0863923
  -0.0122827  -0.0122827  -0.0122827  -0.0122827  -0.0390376  -0.0390376
  -0.0390376  -0.0390376   0.0239207   0.0239207   0.0239207   0.0239207
   0.0048393   0.0048393   0.0048393   0.0048393   0.0052327   0.0052327
   0.0052327   0.0052327   0.0019843   0.0019843   0.0019843   0.0019843
   0.1550020   0.1550020   0.1550020   0.1550020   0.1684381   0.1684381
   0.1684381   0.1684381   0.1787115   0.1787115
 TTTTTTTTTTTTTTTTTTTTTTTTTTTTTT MOQGAD      TELAPSE     3578.48 TCPU     3556.42
 TTTTTTTTTTTTTTTTTTTTTTTTTTTTTT SHELLXN     TELAPSE     3585.33 TCPU     3563.27
 TTTTTTTTTTTTTTTTTTTTTTTTTTTTTT MONMO3      TELAPSE     3585.81 TCPU     3563.75
 NUMERICALLY INTEGRATED DENSITY    232.0000242433    230.0000244459
 TTTTTTTTTTTTTTTTTTTTTTTTTTTTTT NUMDFT      TELAPSE     3588.15 TCPU     3566.09
 CYC  11 ETOT(AU) -7.040166997739E+03 DETOT -5.45E-01 tst  1.14E-03 PX  4.99E-02
 TTTTTTTTTTTTTTTTTTTTTTTTTTTTTT DIIS        TELAPSE     3589.05 TCPU     3566.99
 DIIS TEST: 0.10602E+02 AT SCF   CYCLE  11 - DIIS ACTIVE - HISTORY:    11 CYCLES
 TTTTTTTTTTTTTTTTTTTTTTTTTTTTTT FDIK        TELAPSE     3802.39 TCPU     3780.32

    ALPHA      ELECTRONS
 INSULATING STATE
 TOP OF VALENCE BANDS -    BAND    232; K    1; EIG -2.1538875E-01 AU
 BOTTOM OF VIRTUAL BANDS - BAND    233; K    6; EIG -1.3251063E-01 AU
 INDIRECT ENERGY BAND GAP:   2.2552 eV
 BOTTOM OF VIRTUAL BANDS - BAND    233; K    1; EIG -1.3244257E-01 AU

    BETA       ELECTRONS
 INSULATING STATE
 TOP OF VALENCE BANDS -    BAND    230; K   25; EIG -2.2192452E-01 AU
 TOP OF VALENCE BANDS -    BAND    230; K    1; EIG -2.2376545E-01 AU
 BOTTOM OF VIRTUAL BANDS - BAND    231; K   25; EIG -2.0301587E-01 AU
 DIRECT ENERGY BAND GAP:   0.5145 eV
 BOTTOM OF VIRTUAL BANDS - BAND    231; K    1; EIG -2.0235870E-01 AU
 TTTTTTTTTTTTTTTTTTTTTTTTTTTTTT PDIG        TELAPSE     3809.85 TCPU     3787.78
 CHARGE NORMALIZATION FACTOR   1.00000000
 TOTAL ATOMIC CHARGES:
   5.0607313   5.0607313   5.0607313   5.0607313   9.2869155   9.2869155
   9.2869155   9.2869155   9.2684486   9.2684486   9.2684486   9.2684486
   9.3330470   9.3330470   9.3330470   9.3330470   5.6636929   5.6636929
   5.6636929   5.6636929   6.2366339   6.2366339   6.2366339   6.2366339
   0.8543072   0.8543072   0.8543072   0.8543072   5.8284511   5.8284511
   5.8284511   5.8284511   5.1211958   5.1211958   5.1211958   5.1211958
   9.2656958   9.2656958   9.2656958   9.2656958   9.2952542   9.2952542
   9.2952542   9.2952542   9.2489833   9.2489833   9.2489833   9.2489833
   8.5627757   8.5627757   8.5627757   8.5627757   8.4400354   8.4400354
   8.4400354   8.4400354  28.0676643  28.0676643
 SUMMED SPIN DENSITY           2.00000000
 TOTAL ATOMIC SPINS  :
   0.0237594   0.0237594   0.0237594   0.0237594   0.0005686   0.0005686
   0.0005686   0.0005686   0.0030816   0.0030816   0.0030816   0.0030816
   0.0023503   0.0023503   0.0023503   0.0023503  -0.0211873  -0.0211873
  -0.0211873  -0.0211873   0.0754403   0.0754403   0.0754403   0.0754403
  -0.0108993  -0.0108993  -0.0108993  -0.0108993  -0.0399981  -0.0399981
  -0.0399981  -0.0399981   0.0243139   0.0243139   0.0243139   0.0243139
   0.0033021   0.0033021   0.0033021   0.0033021   0.0050332   0.0050332
   0.0050332   0.0050332   0.0014104   0.0014104   0.0014104   0.0014104
   0.1576261   0.1576261   0.1576261   0.1576261   0.1794969   0.1794969
   0.1794969   0.1794969   0.1914035   0.1914035
 TTTTTTTTTTTTTTTTTTTTTTTTTTTTTT MOQGAD      TELAPSE     3809.86 TCPU     3787.80
 TTTTTTTTTTTTTTTTTTTTTTTTTTTTTT SHELLXN     TELAPSE     3816.80 TCPU     3794.66
 TTTTTTTTTTTTTTTTTTTTTTTTTTTTTT MONMO3      TELAPSE     3817.28 TCPU     3795.14
 NUMERICALLY INTEGRATED DENSITY    232.0000251849    230.0000253333
 TTTTTTTTTTTTTTTTTTTTTTTTTTTTTT NUMDFT      TELAPSE     3819.59 TCPU     3797.45
 CYC  12 ETOT(AU) -7.040264686745E+03 DETOT -9.77E-02 tst  4.08E-04 PX  1.19E-01
 TTTTTTTTTTTTTTTTTTTTTTTTTTTTTT DIIS        TELAPSE     3820.56 TCPU     3798.42
 DIIS TEST: 0.88489E+01 AT SCF   CYCLE  12 - DIIS ACTIVE - HISTORY:    12 CYCLES
 TTTTTTTTTTTTTTTTTTTTTTTTTTTTTT FDIK        TELAPSE     4030.61 TCPU     4008.47

    ALPHA      ELECTRONS
 INSULATING STATE
 TOP OF VALENCE BANDS -    BAND    232; K    6; EIG -2.3031676E-01 AU
 TOP OF VALENCE BANDS -    BAND    232; K    1; EIG -2.3044159E-01 AU
 BOTTOM OF VIRTUAL BANDS - BAND    233; K    6; EIG -1.2870922E-01 AU
 DIRECT ENERGY BAND GAP:   2.7649 eV
 BOTTOM OF VIRTUAL BANDS - BAND    233; K    1; EIG -1.2862138E-01 AU

    BETA       ELECTRONS
 INSULATING STATE
 TOP OF VALENCE BANDS -    BAND    230; K   25; EIG -2.3573077E-01 AU
 TOP OF VALENCE BANDS -    BAND    230; K    1; EIG -2.3759499E-01 AU
 BOTTOM OF VIRTUAL BANDS - BAND    231; K   30; EIG -2.1442352E-01 AU
 INDIRECT ENERGY BAND GAP:   0.5798 eV
 BOTTOM OF VIRTUAL BANDS - BAND    231; K    1; EIG -2.1379019E-01 AU
 TTTTTTTTTTTTTTTTTTTTTTTTTTTTTT PDIG        TELAPSE     4038.06 TCPU     4015.92
 CHARGE NORMALIZATION FACTOR   1.00000000
 TOTAL ATOMIC CHARGES:
   5.0802820   5.0802820   5.0802820   5.0802820   9.2906813   9.2906813
   9.2906813   9.2906813   9.2369663   9.2369663   9.2369663   9.2369663
   9.3516179   9.3516179   9.3516179   9.3516179   5.5654194   5.5654194
   5.5654194   5.5654194   6.3410646   6.3410646   6.3410646   6.3410646
   0.8542888   0.8542888   0.8542888   0.8542888   5.5386914   5.5386914
   5.5386914   5.5386914   5.0744558   5.0744558   5.0744558   5.0744558
   9.2861801   9.2861801   9.2861801   9.2861801   9.2914012   9.2914012
   9.2914012   9.2914012   9.2783971   9.2783971   9.2783971   9.2783971
   8.6155671   8.6155671   8.6155671   8.6155671   8.6863733   8.6863733
   8.6863733   8.6863733  28.0172272  28.0172272
 SUMMED SPIN DENSITY           2.00000000
 TOTAL ATOMIC SPINS  :
   0.0272512   0.0272512   0.0272512   0.0272512   0.0013227   0.0013227
   0.0013227   0.0013227   0.0044469   0.0044469   0.0044469   0.0044469
   0.0035234   0.0035234   0.0035234   0.0035234  -0.0212111  -0.0212111
  -0.0212111  -0.0212111   0.0640229   0.0640229   0.0640229   0.0640229
  -0.0087163  -0.0087163  -0.0087163  -0.0087163  -0.0318193  -0.0318193
  -0.0318193  -0.0318193   0.0262879   0.0262879   0.0262879   0.0262879
   0.0043707   0.0043707   0.0043707   0.0043707   0.0059341   0.0059341
   0.0059341   0.0059341   0.0021084   0.0021084   0.0021084   0.0021084
   0.1627399   0.1627399   0.1627399   0.1627399   0.1498017   0.1498017
   0.1498017   0.1498017   0.2198737   0.2198737
 TTTTTTTTTTTTTTTTTTTTTTTTTTTTTT MOQGAD      TELAPSE     4038.08 TCPU     4015.94
 TTTTTTTTTTTTTTTTTTTTTTTTTTTTTT SHELLXN     TELAPSE     4044.94 TCPU     4022.79
 TTTTTTTTTTTTTTTTTTTTTTTTTTTTTT MONMO3      TELAPSE     4045.42 TCPU     4023.28
 NUMERICALLY INTEGRATED DENSITY    232.0000244681    230.0000246453
 TTTTTTTTTTTTTTTTTTTTTTTTTTTTTT NUMDFT      TELAPSE     4047.75 TCPU     4025.61
 CYC  13 ETOT(AU) -7.040334672445E+03 DETOT -7.00E-02 tst  5.92E-04 PX  4.05E-02
 TTTTTTTTTTTTTTTTTTTTTTTTTTTTTT DIIS        TELAPSE     4048.65 TCPU     4026.51
 DIIS TEST: 0.74930E+01 AT SCF   CYCLE  13 - DIIS ACTIVE - HISTORY:    13 CYCLES
 TTTTTTTTTTTTTTTTTTTTTTTTTTTTTT FDIK        TELAPSE     4276.21 TCPU     4254.07

    ALPHA      ELECTRONS
 INSULATING STATE
 TOP OF VALENCE BANDS -    BAND    232; K    6; EIG -2.3377504E-01 AU
 TOP OF VALENCE BANDS -    BAND    232; K    1; EIG -2.3379865E-01 AU
 BOTTOM OF VIRTUAL BANDS - BAND    233; K    6; EIG -1.3491041E-01 AU
 DIRECT ENERGY BAND GAP:   2.6902 eV
 BOTTOM OF VIRTUAL BANDS - BAND    233; K    1; EIG -1.3480276E-01 AU

    BETA       ELECTRONS
 INSULATING STATE
 TOP OF VALENCE BANDS -    BAND    230; K   25; EIG -2.3544015E-01 AU
 TOP OF VALENCE BANDS -    BAND    230; K    1; EIG -2.3740842E-01 AU
 BOTTOM OF VIRTUAL BANDS - BAND    231; K   30; EIG -2.1586391E-01 AU
 INDIRECT ENERGY BAND GAP:   0.5327 eV
 BOTTOM OF VIRTUAL BANDS - BAND    231; K    1; EIG -2.1519574E-01 AU
 TTTTTTTTTTTTTTTTTTTTTTTTTTTTTT PDIG        TELAPSE     4283.65 TCPU     4261.51
 CHARGE NORMALIZATION FACTOR   1.00000000
 TOTAL ATOMIC CHARGES:
   5.1149462   5.1149462   5.1149462   5.1149462   9.2530439   9.2530439
   9.2530439   9.2530439   9.2580746   9.2580746   9.2580746   9.2580746
   9.3266106   9.3266106   9.3266106   9.3266106   5.6120843   5.6120843
   5.6120843   5.6120843   6.2770007   6.2770007   6.2770007   6.2770007
   0.8579440   0.8579440   0.8579440   0.8579440   5.6496217   5.6496217
   5.6496217   5.6496217   5.1646504   5.1646504   5.1646504   5.1646504
   9.2370690   9.2370690   9.2370690   9.2370690   9.2895710   9.2895710
   9.2895710   9.2895710   9.2728539   9.2728539   9.2728539   9.2728539
   8.5725659   8.5725659   8.5725659   8.5725659   8.5911452   8.5911452
   8.5911452   8.5911452  28.0456367  28.0456367
 SUMMED SPIN DENSITY           2.00000000
 TOTAL ATOMIC SPINS  :
   0.0273353   0.0273353   0.0273353   0.0273353   0.0018302   0.0018302
   0.0018302   0.0018302   0.0040078   0.0040078   0.0040078   0.0040078
   0.0051261   0.0051261   0.0051261   0.0051261  -0.0204710  -0.0204710
  -0.0204710  -0.0204710   0.0442628   0.0442628   0.0442628   0.0442628
  -0.0050776  -0.0050776  -0.0050776  -0.0050776  -0.0229688  -0.0229688
  -0.0229688  -0.0229688   0.0249560   0.0249560   0.0249560   0.0249560
   0.0038313   0.0038313   0.0038313   0.0038313   0.0047422   0.0047422
   0.0047422   0.0047422   0.0014226   0.0014226   0.0014226   0.0014226
   0.1739668   0.1739668   0.1739668   0.1739668   0.1544776   0.1544776
   0.1544776   0.1544776   0.2051176   0.2051176
 TTTTTTTTTTTTTTTTTTTTTTTTTTTTTT MOQGAD      TELAPSE     4283.67 TCPU     4261.53
 TTTTTTTTTTTTTTTTTTTTTTTTTTTTTT SHELLXN     TELAPSE     4290.52 TCPU     4268.38
 TTTTTTTTTTTTTTTTTTTTTTTTTTTTTT MONMO3      TELAPSE     4291.01 TCPU     4268.86
 NUMERICALLY INTEGRATED DENSITY    232.0000250320    230.0000251867
 TTTTTTTTTTTTTTTTTTTTTTTTTTTTTT NUMDFT      TELAPSE     4293.33 TCPU     4271.19
 CYC  14 ETOT(AU) -7.040281338548E+03 DETOT  5.33E-02 tst  1.29E-04 PX  7.75E-02
 TTTTTTTTTTTTTTTTTTTTTTTTTTTTTT DIIS        TELAPSE     4294.23 TCPU     4272.09
 DIIS TEST: 0.85618E+01 AT SCF   CYCLE  14 - DIIS ACTIVE - HISTORY:    14 CYCLES
 TTTTTTTTTTTTTTTTTTTTTTTTTTTTTT FDIK        TELAPSE     4500.93 TCPU     4478.78

    ALPHA      ELECTRONS
 INSULATING STATE
 TOP OF VALENCE BANDS -    BAND    232; K    1; EIG -2.3368493E-01 AU
 BOTTOM OF VIRTUAL BANDS - BAND    233; K    6; EIG -1.3538753E-01 AU
 INDIRECT ENERGY BAND GAP:   2.6748 eV
 BOTTOM OF VIRTUAL BANDS - BAND    233; K    1; EIG -1.3530743E-01 AU

    BETA       ELECTRONS
 INSULATING STATE
 TOP OF VALENCE BANDS -    BAND    230; K   25; EIG -2.3501633E-01 AU
 TOP OF VALENCE BANDS -    BAND    230; K    1; EIG -2.3744313E-01 AU
 BOTTOM OF VIRTUAL BANDS - BAND    231; K   30; EIG -2.1631648E-01 AU
 INDIRECT ENERGY BAND GAP:   0.5088 eV
 BOTTOM OF VIRTUAL BANDS - BAND    231; K    1; EIG -2.1566593E-01 AU
 TTTTTTTTTTTTTTTTTTTTTTTTTTTTTT PDIG        TELAPSE     4508.38 TCPU     4486.23
 CHARGE NORMALIZATION FACTOR   1.00000000
 TOTAL ATOMIC CHARGES:
   5.0832615   5.0832615   5.0832615   5.0832615   9.2737368   9.2737368
   9.2737368   9.2737368   9.2390977   9.2390977   9.2390977   9.2390977
   9.3463872   9.3463872   9.3463872   9.3463872   5.6644332   5.6644332
   5.6644332   5.6644332   6.2562995   6.2562995   6.2562995   6.2562995
   0.8582096   0.8582096   0.8582096   0.8582096   5.6478078   5.6478078
   5.6478078   5.6478078   5.1262809   5.1262809   5.1262809   5.1262809
   9.2643143   9.2643143   9.2643143   9.2643143   9.2971690   9.2971690
   9.2971690   9.2971690   9.2619014   9.2619014   9.2619014   9.2619014
   8.5475875   8.5475875   8.5475875   8.5475875   8.5972576   8.5972576
   8.5972576   8.5972576  28.0725120  28.0725120
 SUMMED SPIN DENSITY           2.00000000
 TOTAL ATOMIC SPINS  :
   0.0278359   0.0278359   0.0278359   0.0278359   0.0019449   0.0019449
   0.0019449   0.0019449   0.0044904   0.0044904   0.0044904   0.0044904
   0.0052218   0.0052218   0.0052218   0.0052218  -0.0189271  -0.0189271
  -0.0189271  -0.0189271   0.0375592   0.0375592   0.0375592   0.0375592
  -0.0037361  -0.0037361  -0.0037361  -0.0037361  -0.0167308  -0.0167308
  -0.0167308  -0.0167308   0.0254354   0.0254354   0.0254354   0.0254354
   0.0039405   0.0039405   0.0039405   0.0039405   0.0049106   0.0049106
   0.0049106   0.0049106   0.0017527   0.0017527   0.0017527   0.0017527
   0.1789038   0.1789038   0.1789038   0.1789038   0.1533659   0.1533659
   0.1533659   0.1533659   0.1880660   0.1880660
 TTTTTTTTTTTTTTTTTTTTTTTTTTTTTT MOQGAD      TELAPSE     4508.40 TCPU     4486.25
 TTTTTTTTTTTTTTTTTTTTTTTTTTTTTT SHELLXN     TELAPSE     4515.25 TCPU     4493.10
 TTTTTTTTTTTTTTTTTTTTTTTTTTTTTT MONMO3      TELAPSE     4515.73 TCPU     4493.58
 NUMERICALLY INTEGRATED DENSITY    232.0000247898    230.0000249367
 TTTTTTTTTTTTTTTTTTTTTTTTTTTTTT NUMDFT      TELAPSE     4518.08 TCPU     4495.93
 CYC  15 ETOT(AU) -7.040237547222E+03 DETOT  4.38E-02 tst  2.98E-05 PX  2.16E-02
 TTTTTTTTTTTTTTTTTTTTTTTTTTTTTT DIIS        TELAPSE     4518.98 TCPU     4496.83
 DIIS TEST: 0.92666E+01 AT SCF   CYCLE  15 - DIIS ACTIVE - HISTORY:    15 CYCLES
 TTTTTTTTTTTTTTTTTTTTTTTTTTTTTT FDIK        TELAPSE     4749.71 TCPU     4727.53

    ALPHA      ELECTRONS
 INSULATING STATE
 TOP OF VALENCE BANDS -    BAND    232; K    1; EIG -2.3741108E-01 AU
 BOTTOM OF VIRTUAL BANDS - BAND    233; K    6; EIG -1.3782215E-01 AU
 INDIRECT ENERGY BAND GAP:   2.7100 eV
 BOTTOM OF VIRTUAL BANDS - BAND    233; K    1; EIG -1.3775237E-01 AU

    BETA       ELECTRONS
 INSULATING STATE
 TOP OF VALENCE BANDS -    BAND    230; K   25; EIG -2.3639363E-01 AU
 TOP OF VALENCE BANDS -    BAND    230; K    1; EIG -2.3914089E-01 AU
 BOTTOM OF VIRTUAL BANDS - BAND    231; K   30; EIG -2.2078865E-01 AU
 INDIRECT ENERGY BAND GAP:   0.4246 eV
 BOTTOM OF VIRTUAL BANDS - BAND    231; K    1; EIG -2.2013854E-01 AU
 TTTTTTTTTTTTTTTTTTTTTTTTTTTTTT PDIG        TELAPSE     4757.15 TCPU     4734.97
 CHARGE NORMALIZATION FACTOR   1.00000000
 TOTAL ATOMIC CHARGES:
   5.0732468   5.0732468   5.0732468   5.0732468   9.2805939   9.2805939
   9.2805939   9.2805939   9.2280149   9.2280149   9.2280149   9.2280149
   9.3500935   9.3500935   9.3500935   9.3500935   5.6774335   5.6774335
   5.6774335   5.6774335   6.2358620   6.2358620   6.2358620   6.2358620
   0.8596878   0.8596878   0.8596878   0.8596878   5.6557702   5.6557702
   5.6557702   5.6557702   5.1229364   5.1229364   5.1229364   5.1229364
   9.2730842   9.2730842   9.2730842   9.2730842   9.2982995   9.2982995
   9.2982995   9.2982995   9.2518857   9.2518857   9.2518857   9.2518857
   8.5450510   8.5450510   8.5450510   8.5450510   8.5991842   8.5991842
   8.5991842   8.5991842  28.0977126  28.0977126
 SUMMED SPIN DENSITY           2.00000000
 TOTAL ATOMIC SPINS  :
   0.0283238   0.0283238   0.0283238   0.0283238   0.0021584   0.0021584
   0.0021584   0.0021584   0.0054087   0.0054087   0.0054087   0.0054087
   0.0053231   0.0053231   0.0053231   0.0053231  -0.0187707  -0.0187707
  -0.0187707  -0.0187707   0.0444270   0.0444270   0.0444270   0.0444270
  -0.0046934  -0.0046934  -0.0046934  -0.0046934  -0.0207893  -0.0207893
  -0.0207893  -0.0207893   0.0259951   0.0259951   0.0259951   0.0259951
   0.0040850   0.0040850   0.0040850   0.0040850   0.0050533   0.0050533
   0.0050533   0.0050533   0.0020526   0.0020526   0.0020526   0.0020526
   0.1804497   0.1804497   0.1804497   0.1804497   0.1552854   0.1552854
   0.1552854   0.1552854   0.1713828   0.1713828
 TTTTTTTTTTTTTTTTTTTTTTTTTTTTTT MOQGAD      TELAPSE     4757.17 TCPU     4734.99
 TTTTTTTTTTTTTTTTTTTTTTTTTTTTTT SHELLXN     TELAPSE     4764.02 TCPU     4741.84
 TTTTTTTTTTTTTTTTTTTTTTTTTTTTTT MONMO3      TELAPSE     4764.50 TCPU     4742.32
 NUMERICALLY INTEGRATED DENSITY    232.0000247114    230.0000248405
 TTTTTTTTTTTTTTTTTTTTTTTTTTTTTT NUMDFT      TELAPSE     4766.84 TCPU     4744.66
 CYC  16 ETOT(AU) -7.040175030503E+03 DETOT  6.25E-02 tst  4.42E-05 PX  2.00E-02
 TTTTTTTTTTTTTTTTTTTTTTTTTTTTTT DIIS        TELAPSE     4767.74 TCPU     4745.56
 DIIS TEST: 0.10161E+02 AT SCF   CYCLE  16 - DIIS ACTIVE - HISTORY:    16 CYCLES
 TTTTTTTTTTTTTTTTTTTTTTTTTTTTTT FDIK        TELAPSE     4991.78 TCPU     4969.60

    ALPHA      ELECTRONS
 INSULATING STATE
 TOP OF VALENCE BANDS -    BAND    232; K    1; EIG -2.3790177E-01 AU
 BOTTOM OF VIRTUAL BANDS - BAND    233; K    6; EIG -1.3852202E-01 AU
 INDIRECT ENERGY BAND GAP:   2.7043 eV
 BOTTOM OF VIRTUAL BANDS - BAND    233; K    1; EIG -1.3845656E-01 AU

    BETA       ELECTRONS
 INSULATING STATE
 TOP OF VALENCE BANDS -    BAND    230; K   25; EIG -2.3701353E-01 AU
 TOP OF VALENCE BANDS -    BAND    230; K    1; EIG -2.3974371E-01 AU
 BOTTOM OF VIRTUAL BANDS - BAND    231; K   30; EIG -2.2129479E-01 AU
 INDIRECT ENERGY BAND GAP:   0.4277 eV
 BOTTOM OF VIRTUAL BANDS - BAND    231; K    1; EIG -2.2064788E-01 AU
 TTTTTTTTTTTTTTTTTTTTTTTTTTTTTT PDIG        TELAPSE     4999.23 TCPU     4977.05
 CHARGE NORMALIZATION FACTOR   1.00000000
 TOTAL ATOMIC CHARGES:
   5.0757837   5.0757837   5.0757837   5.0757837   9.2808110   9.2808110
   9.2808110   9.2808110   9.2237707   9.2237707   9.2237707   9.2237707
   9.3498143   9.3498143   9.3498143   9.3498143   5.6779150   5.6779150
   5.6779150   5.6779150   6.2327465   6.2327465   6.2327465   6.2327465
   0.8603649   0.8603649   0.8603649   0.8603649   5.6586937   5.6586937
   5.6586937   5.6586937   5.1241236   5.1241236   5.1241236   5.1241236
   9.2740336   9.2740336   9.2740336   9.2740336   9.2996331   9.2996331
   9.2996331   9.2996331   9.2474228   9.2474228   9.2474228   9.2474228
   8.5462718   8.5462718   8.5462718   8.5462718   8.6007872   8.6007872
   8.6007872   8.6007872  28.0956562  28.0956562
 SUMMED SPIN DENSITY           2.00000000
 TOTAL ATOMIC SPINS  :
   0.0283137   0.0283137   0.0283137   0.0283137   0.0022087   0.0022087
   0.0022087   0.0022087   0.0055456   0.0055456   0.0055456   0.0055456
   0.0054379   0.0054379   0.0054379   0.0054379  -0.0181861  -0.0181861
  -0.0181861  -0.0181861   0.0423601   0.0423601   0.0423601   0.0423601
  -0.0043116  -0.0043116  -0.0043116  -0.0043116  -0.0190942  -0.0190942
  -0.0190942  -0.0190942   0.0257897   0.0257897   0.0257897   0.0257897
   0.0040730   0.0040730   0.0040730   0.0040730   0.0050097   0.0050097
   0.0050097   0.0050097   0.0020914   0.0020914   0.0020914   0.0020914
   0.1804787   0.1804787   0.1804787   0.1804787   0.1541283   0.1541283
   0.1541283   0.1541283   0.1723102   0.1723102
 TTTTTTTTTTTTTTTTTTTTTTTTTTTTTT MOQGAD      TELAPSE     4999.25 TCPU     4977.06
 TTTTTTTTTTTTTTTTTTTTTTTTTTTTTT SHELLXN     TELAPSE     5006.10 TCPU     4983.92
 TTTTTTTTTTTTTTTTTTTTTTTTTTTTTT MONMO3      TELAPSE     5006.58 TCPU     4984.40
 NUMERICALLY INTEGRATED DENSITY    232.0000246712    230.0000247985
 TTTTTTTTTTTTTTTTTTTTTTTTTTTTTT NUMDFT      TELAPSE     5008.91 TCPU     4986.73
 CYC  17 ETOT(AU) -7.040176536268E+03 DETOT -1.51E-03 tst  3.62E-07 PX  2.17E-03
 TTTTTTTTTTTTTTTTTTTTTTTTTTTTTT DIIS        TELAPSE     5009.81 TCPU     4987.63
 DIIS TEST: 0.10121E+02 AT SCF   CYCLE  17 - DIIS ACTIVE - HISTORY:    17 CYCLES
 TTTTTTTTTTTTTTTTTTTTTTTTTTTTTT FDIK        TELAPSE     5202.59 TCPU     5180.40

    ALPHA      ELECTRONS
 INSULATING STATE
 TOP OF VALENCE BANDS -    BAND    232; K    1; EIG -2.3759134E-01 AU
 BOTTOM OF VIRTUAL BANDS - BAND    233; K    6; EIG -1.3832261E-01 AU
 INDIRECT ENERGY BAND GAP:   2.7012 eV
 BOTTOM OF VIRTUAL BANDS - BAND    233; K    1; EIG -1.3824138E-01 AU

    BETA       ELECTRONS
 INSULATING STATE
 TOP OF VALENCE BANDS -    BAND    230; K   25; EIG -2.3610556E-01 AU
 TOP OF VALENCE BANDS -    BAND    230; K    1; EIG -2.3901200E-01 AU
 BOTTOM OF VIRTUAL BANDS - BAND    231; K   30; EIG -2.2153168E-01 AU
 INDIRECT ENERGY BAND GAP:   0.3966 eV
 BOTTOM OF VIRTUAL BANDS - BAND    231; K    1; EIG -2.2086745E-01 AU
 TTTTTTTTTTTTTTTTTTTTTTTTTTTTTT PDIG        TELAPSE     5210.04 TCPU     5187.85
 CHARGE NORMALIZATION FACTOR   1.00000000
 TOTAL ATOMIC CHARGES:
   5.0525542   5.0525542   5.0525542   5.0525542   9.2839867   9.2839867
   9.2839867   9.2839867   9.2408320   9.2408320   9.2408320   9.2408320
   9.3536435   9.3536435   9.3536435   9.3536435   5.6908444   5.6908444
   5.6908444   5.6908444   6.2305856   6.2305856   6.2305856   6.2305856
   0.8599523   0.8599523   0.8599523   0.8599523   5.6543990   5.6543990
   5.6543990   5.6543990   5.1115091   5.1115091   5.1115091   5.1115091
   9.2750050   9.2750050   9.2750050   9.2750050   9.2919684   9.2919684
   9.2919684   9.2919684   9.2661048   9.2661048   9.2661048   9.2661048
   8.5402427   8.5402427   8.5402427   8.5402427   8.5904228   8.5904228
   8.5904228   8.5904228  28.1158988  28.1158988
 SUMMED SPIN DENSITY           2.00000000
 TOTAL ATOMIC SPINS  :
   0.0281224   0.0281224   0.0281224   0.0281224   0.0022267   0.0022267
   0.0022267   0.0022267   0.0051062   0.0051062   0.0051062   0.0051062
   0.0054564   0.0054564   0.0054564   0.0054564  -0.0166143  -0.0166143
  -0.0166143  -0.0166143   0.0386347   0.0386347   0.0386347   0.0386347
  -0.0034901  -0.0034901  -0.0034901  -0.0034901  -0.0151595  -0.0151595
  -0.0151595  -0.0151595   0.0258346   0.0258346   0.0258346   0.0258346
   0.0042080   0.0042080   0.0042080   0.0042080   0.0053164   0.0053164
   0.0053164   0.0053164   0.0020566   0.0020566   0.0020566   0.0020566
   0.1811385   0.1811385   0.1811385   0.1811385   0.1566628   0.1566628
   0.1566628   0.1566628   0.1610011   0.1610011
 TTTTTTTTTTTTTTTTTTTTTTTTTTTTTT MOQGAD      TELAPSE     5210.06 TCPU     5187.87
 TTTTTTTTTTTTTTTTTTTTTTTTTTTTTT SHELLXN     TELAPSE     5216.92 TCPU     5194.73
 TTTTTTTTTTTTTTTTTTTTTTTTTTTTTT MONMO3      TELAPSE     5217.40 TCPU     5195.22
 NUMERICALLY INTEGRATED DENSITY    232.0000248648    230.0000249875
 TTTTTTTTTTTTTTTTTTTTTTTTTTTTTT NUMDFT      TELAPSE     5219.74 TCPU     5197.56
 CYC  18 ETOT(AU) -7.040142650047E+03 DETOT  3.39E-02 tst  2.28E-05 PX  1.26E-02
 TTTTTTTTTTTTTTTTTTTTTTTTTTTTTT DIIS        TELAPSE     5220.90 TCPU     5198.72
 DIIS TEST: 0.10652E+02 AT SCF   CYCLE  18 - DIIS ACTIVE - HISTORY:    18 CYCLES
 TTTTTTTTTTTTTTTTTTTTTTTTTTTTTT FDIK        TELAPSE     5431.35 TCPU     5409.17

    ALPHA      ELECTRONS
 INSULATING STATE
 TOP OF VALENCE BANDS -    BAND    232; K    1; EIG -2.3781537E-01 AU
 BOTTOM OF VIRTUAL BANDS - BAND    233; K    6; EIG -1.3885242E-01 AU
 INDIRECT ENERGY BAND GAP:   2.6929 eV
 BOTTOM OF VIRTUAL BANDS - BAND    233; K    1; EIG -1.3875793E-01 AU

    BETA       ELECTRONS
 INSULATING STATE
 TOP OF VALENCE BANDS -    BAND    230; K   25; EIG -2.3599631E-01 AU
 TOP OF VALENCE BANDS -    BAND    230; K    1; EIG -2.3903844E-01 AU
 BOTTOM OF VIRTUAL BANDS - BAND    231; K   30; EIG -2.2223886E-01 AU
 INDIRECT ENERGY BAND GAP:   0.3744 eV
 BOTTOM OF VIRTUAL BANDS - BAND    231; K    1; EIG -2.2156694E-01 AU
 TTTTTTTTTTTTTTTTTTTTTTTTTTTTTT PDIG        TELAPSE     5438.80 TCPU     5416.61
 CHARGE NORMALIZATION FACTOR   1.00000000
 TOTAL ATOMIC CHARGES:
   5.0327684   5.0327684   5.0327684   5.0327684   9.2862080   9.2862080
   9.2862080   9.2862080   9.2542217   9.2542217   9.2542217   9.2542217
   9.3558994   9.3558994   9.3558994   9.3558994   5.7072083   5.7072083
   5.7072083   5.7072083   6.2277674   6.2277674   6.2277674   6.2277674
   0.8603811   0.8603811   0.8603811   0.8603811   5.6512691   5.6512691
   5.6512691   5.6512691   5.0995632   5.0995632   5.0995632   5.0995632
   9.2770996   9.2770996   9.2770996   9.2770996   9.2848480   9.2848480
   9.2848480   9.2848480   9.2813254   9.2813254   9.2813254   9.2813254
   8.5333462   8.5333462   8.5333462   8.5333462   8.5814300   8.5814300
   8.5814300   8.5814300  28.1333283  28.1333283
 SUMMED SPIN DENSITY           2.00000000
 TOTAL ATOMIC SPINS  :
   0.0280469   0.0280469   0.0280469   0.0280469   0.0022191   0.0022191
   0.0022191   0.0022191   0.0048344   0.0048344   0.0048344   0.0048344
   0.0054103   0.0054103   0.0054103   0.0054103  -0.0169590  -0.0169590
  -0.0169590  -0.0169590   0.0404203   0.0404203   0.0404203   0.0404203
  -0.0037359  -0.0037359  -0.0037359  -0.0037359  -0.0159238  -0.0159238
  -0.0159238  -0.0159238   0.0263215   0.0263215   0.0263215   0.0263215
   0.0043053   0.0043053   0.0043053   0.0043053   0.0056307   0.0056307
   0.0056307   0.0056307   0.0020300   0.0020300   0.0020300   0.0020300
   0.1817231   0.1817231   0.1817231   0.1817231   0.1600372   0.1600372
   0.1600372   0.1600372   0.1512798   0.1512798
 TTTTTTTTTTTTTTTTTTTTTTTTTTTTTT MOQGAD      TELAPSE     5438.82 TCPU     5416.63
 TTTTTTTTTTTTTTTTTTTTTTTTTTTTTT SHELLXN     TELAPSE     5445.67 TCPU     5423.48
 TTTTTTTTTTTTTTTTTTTTTTTTTTTTTT MONMO3      TELAPSE     5446.15 TCPU     5423.96
 NUMERICALLY INTEGRATED DENSITY    232.0000250157    230.0000251369
 TTTTTTTTTTTTTTTTTTTTTTTTTTTTTT NUMDFT      TELAPSE     5448.46 TCPU     5426.27
 CYC  19 ETOT(AU) -7.040104532004E+03 DETOT  3.81E-02 tst  1.83E-05 PX  8.09E-03
 TTTTTTTTTTTTTTTTTTTTTTTTTTTTTT DIIS        TELAPSE     5449.52 TCPU     5427.33
 DIIS TEST: 0.11225E+02 AT SCF   CYCLE  19 - DIIS ACTIVE - HISTORY:    19 CYCLES
 TTTTTTTTTTTTTTTTTTTTTTTTTTTTTT FDIK        TELAPSE     5638.01 TCPU     5615.82

    ALPHA      ELECTRONS
 INSULATING STATE
 TOP OF VALENCE BANDS -    BAND    232; K    1; EIG -2.3601314E-01 AU
 BOTTOM OF VIRTUAL BANDS - BAND    233; K    6; EIG -1.3569826E-01 AU
 INDIRECT ENERGY BAND GAP:   2.7297 eV
 BOTTOM OF VIRTUAL BANDS - BAND    233; K    1; EIG -1.3561595E-01 AU

    BETA       ELECTRONS
 INSULATING STATE
 TOP OF VALENCE BANDS -    BAND    230; K   25; EIG -2.3296437E-01 AU
 TOP OF VALENCE BANDS -    BAND    230; K    1; EIG -2.3597476E-01 AU
 BOTTOM OF VIRTUAL BANDS - BAND    231; K   30; EIG -2.2037507E-01 AU
 INDIRECT ENERGY BAND GAP:   0.3426 eV
 BOTTOM OF VIRTUAL BANDS - BAND    231; K    1; EIG -2.1970817E-01 AU
 TTTTTTTTTTTTTTTTTTTTTTTTTTTTTT PDIG        TELAPSE     5645.45 TCPU     5623.26
 CHARGE NORMALIZATION FACTOR   1.00000000
 TOTAL ATOMIC CHARGES:
   5.0213596   5.0213596   5.0213596   5.0213596   9.2896044   9.2896044
   9.2896044   9.2896044   9.2560054   9.2560054   9.2560054   9.2560054
   9.3743261   9.3743261   9.3743261   9.3743261   5.6772640   5.6772640
   5.6772640   5.6772640   6.2254260   6.2254260   6.2254260   6.2254260
   0.8604773   0.8604773   0.8604773   0.8604773   5.6557080   5.6557080
   5.6557080   5.6557080   5.1144792   5.1144792   5.1144792   5.1144792
   9.2577288   9.2577288   9.2577288   9.2577288   9.2931832   9.2931832
   9.2931832   9.2931832   9.2774381   9.2774381   9.2774381   9.2774381
   8.5570291   8.5570291   8.5570291   8.5570291   8.5763649   8.5763649
   8.5763649   8.5763649  28.1272119  28.1272119
 SUMMED SPIN DENSITY           2.00000000
 TOTAL ATOMIC SPINS  :
   0.0281356   0.0281356   0.0281356   0.0281356   0.0020311   0.0020311
   0.0020311   0.0020311   0.0046543   0.0046543   0.0046543   0.0046543
   0.0046524   0.0046524   0.0046524   0.0046524  -0.0212680  -0.0212680
  -0.0212680  -0.0212680   0.0509972   0.0509972   0.0509972   0.0509972
  -0.0056845  -0.0056845  -0.0056845  -0.0056845  -0.0246065  -0.0246065
  -0.0246065  -0.0246065   0.0277625   0.0277625   0.0277625   0.0277625
   0.0046843   0.0046843   0.0046843   0.0046843   0.0055421   0.0055421
   0.0055421   0.0055421   0.0020553   0.0020553   0.0020553   0.0020553
   0.1771464   0.1771464   0.1771464   0.1771464   0.1658161   0.1658161
   0.1658161   0.1658161   0.1561636   0.1561636
 TTTTTTTTTTTTTTTTTTTTTTTTTTTTTT MOQGAD      TELAPSE     5645.47 TCPU     5623.28
 TTTTTTTTTTTTTTTTTTTTTTTTTTTTTT SHELLXN     TELAPSE     5652.33 TCPU     5630.14
 TTTTTTTTTTTTTTTTTTTTTTTTTTTTTT MONMO3      TELAPSE     5652.81 TCPU     5630.62
 NUMERICALLY INTEGRATED DENSITY    232.0000250019    230.0000251435
 TTTTTTTTTTTTTTTTTTTTTTTTTTTTTT NUMDFT      TELAPSE     5655.14 TCPU     5632.95
 CYC  20 ETOT(AU) -7.040118748343E+03 DETOT -1.42E-02 tst  9.92E-06 PX  7.18E-03
 TTTTTTTTTTTTTTTTTTTTTTTTTTTTTT DIIS        TELAPSE     5656.05 TCPU     5633.86
 DIIS TEST: 0.11049E+02 AT SCF   CYCLE  20 - DIIS ACTIVE - HISTORY:    20 CYCLES
 TTTTTTTTTTTTTTTTTTTTTTTTTTTTTT FDIK        TELAPSE     5851.29 TCPU     5828.93

    ALPHA      ELECTRONS
 INSULATING STATE
 TOP OF VALENCE BANDS -    BAND    232; K    1; EIG -2.3454319E-01 AU
 BOTTOM OF VIRTUAL BANDS - BAND    233; K    6; EIG -1.3419233E-01 AU
 INDIRECT ENERGY BAND GAP:   2.7307 eV
 BOTTOM OF VIRTUAL BANDS - BAND    233; K    1; EIG -1.3409368E-01 AU

    BETA       ELECTRONS
 INSULATING STATE
 TOP OF VALENCE BANDS -    BAND    230; K   25; EIG -2.3113847E-01 AU
 TOP OF VALENCE BANDS -    BAND    230; K    1; EIG -2.3406621E-01 AU
 BOTTOM OF VIRTUAL BANDS - BAND    231; K   30; EIG -2.1835269E-01 AU
 INDIRECT ENERGY BAND GAP:   0.3479 eV
 BOTTOM OF VIRTUAL BANDS - BAND    231; K    1; EIG -2.1768664E-01 AU
 TTTTTTTTTTTTTTTTTTTTTTTTTTTTTT PDIG        TELAPSE     5858.73 TCPU     5836.38
 CHARGE NORMALIZATION FACTOR   1.00000000
 TOTAL ATOMIC CHARGES:
   5.0480442   5.0480442   5.0480442   5.0480442   9.2855599   9.2855599
   9.2855599   9.2855599   9.2584009   9.2584009   9.2584009   9.2584009
   9.3490714   9.3490714   9.3490714   9.3490714   5.6910501   5.6910501
   5.6910501   5.6910501   6.2315774   6.2315774   6.2315774   6.2315774
   0.8558274   0.8558274   0.8558274   0.8558274   5.6531614   5.6531614
   5.6531614   5.6531614   5.1025675   5.1025675   5.1025675   5.1025675
   9.2784924   9.2784924   9.2784924   9.2784924   9.2853768   9.2853768
   9.2853768   9.2853768   9.2800043   9.2800043   9.2800043   9.2800043
   8.5445350   8.5445350   8.5445350   8.5445350   8.5744736   8.5744736
   8.5744736   8.5744736  28.1237152  28.1237152
 SUMMED SPIN DENSITY           2.00000000
 TOTAL ATOMIC SPINS  :
   0.0284694   0.0284694   0.0284694   0.0284694   0.0018407   0.0018407
   0.0018407   0.0018407   0.0043960   0.0043960   0.0043960   0.0043960
   0.0049449   0.0049449   0.0049449   0.0049449  -0.0268268  -0.0268268
  -0.0268268  -0.0268268   0.0620794   0.0620794   0.0620794   0.0620794
  -0.0078334  -0.0078334  -0.0078334  -0.0078334  -0.0352472  -0.0352472
  -0.0352472  -0.0352472   0.0289706   0.0289706   0.0289706   0.0289706
   0.0039990   0.0039990   0.0039990   0.0039990   0.0055670   0.0055670
   0.0055670   0.0055670   0.0018131   0.0018131   0.0018131   0.0018131
   0.1788285   0.1788285   0.1788285   0.1788285   0.1693143   0.1693143
   0.1693143   0.1693143   0.1593690   0.1593690
 TTTTTTTTTTTTTTTTTTTTTTTTTTTTTT MOQGAD      TELAPSE     5858.75 TCPU     5836.40
 TTTTTTTTTTTTTTTTTTTTTTTTTTTTTT SHELLXN     TELAPSE     5865.60 TCPU     5843.25
 TTTTTTTTTTTTTTTTTTTTTTTTTTTTTT MONMO3      TELAPSE     5866.08 TCPU     5843.73
 NUMERICALLY INTEGRATED DENSITY    232.0000249894    230.0000251465
 TTTTTTTTTTTTTTTTTTTTTTTTTTTTTT NUMDFT      TELAPSE     5868.42 TCPU     5846.06
 CYC  21 ETOT(AU) -7.040135355193E+03 DETOT -1.66E-02 tst  6.64E-06 PX  7.58E-03
 TTTTTTTTTTTTTTTTTTTTTTTTTTTTTT DIIS        TELAPSE     5869.32 TCPU     5846.97
 DIIS TEST: 0.10813E+02 AT SCF   CYCLE  21 - DIIS ACTIVE - HISTORY:    21 CYCLES
 TTTTTTTTTTTTTTTTTTTTTTTTTTTTTT FDIK        TELAPSE     6140.55 TCPU     6118.19

    ALPHA      ELECTRONS
 INSULATING STATE
 TOP OF VALENCE BANDS -    BAND    232; K    1; EIG -2.3460411E-01 AU
 BOTTOM OF VIRTUAL BANDS - BAND    233; K    6; EIG -1.3414844E-01 AU
 INDIRECT ENERGY BAND GAP:   2.7335 eV
 BOTTOM OF VIRTUAL BANDS - BAND    233; K    1; EIG -1.3405016E-01 AU

    BETA       ELECTRONS
 INSULATING STATE
 TOP OF VALENCE BANDS -    BAND    230; K   25; EIG -2.3110367E-01 AU
 TOP OF VALENCE BANDS -    BAND    230; K    1; EIG -2.3403719E-01 AU
 BOTTOM OF VIRTUAL BANDS - BAND    231; K   30; EIG -2.1837221E-01 AU
 INDIRECT ENERGY BAND GAP:   0.3464 eV
 BOTTOM OF VIRTUAL BANDS - BAND    231; K    1; EIG -2.1770720E-01 AU
 TTTTTTTTTTTTTTTTTTTTTTTTTTTTTT PDIG        TELAPSE     6148.00 TCPU     6125.64
 CHARGE NORMALIZATION FACTOR   1.00000000
 TOTAL ATOMIC CHARGES:
   5.0474563   5.0474563   5.0474563   5.0474563   9.2857618   9.2857618
   9.2857618   9.2857618   9.2580610   9.2580610   9.2580610   9.2580610
   9.3498603   9.3498603   9.3498603   9.3498603   5.6901608   5.6901608
   5.6901608   5.6901608   6.2309114   6.2309114   6.2309114   6.2309114
   0.8562131   0.8562131   0.8562131   0.8562131   5.6536948   5.6536948
   5.6536948   5.6536948   5.1026026   5.1026026   5.1026026   5.1026026
   9.2780733   9.2780733   9.2780733   9.2780733   9.2857537   9.2857537
   9.2857537   9.2857537   9.2802577   9.2802577   9.2802577   9.2802577
   8.5445552   8.5445552   8.5445552   8.5445552   8.5746637   8.5746637
   8.5746637   8.5746637  28.1239486  28.1239486
 SUMMED SPIN DENSITY           2.00000000
 TOTAL ATOMIC SPINS  :
   0.0286291   0.0286291   0.0286291   0.0286291   0.0018449   0.0018449
   0.0018449   0.0018449   0.0044067   0.0044067   0.0044067   0.0044067
   0.0049256   0.0049256   0.0049256   0.0049256  -0.0276527  -0.0276527
  -0.0276527  -0.0276527   0.0635768   0.0635768   0.0635768   0.0635768
  -0.0082053  -0.0082053  -0.0082053  -0.0082053  -0.0368276  -0.0368276
  -0.0368276  -0.0368276   0.0292283   0.0292283   0.0292283   0.0292283
   0.0039685   0.0039685   0.0039685   0.0039685   0.0055447   0.0055447
   0.0055447   0.0055447   0.0017959   0.0017959   0.0017959   0.0017959
   0.1791063   0.1791063   0.1791063   0.1791063   0.1699591   0.1699591
   0.1699591   0.1699591   0.1593998   0.1593998
 TTTTTTTTTTTTTTTTTTTTTTTTTTTTTT MOQGAD      TELAPSE     6148.02 TCPU     6125.66
 TTTTTTTTTTTTTTTTTTTTTTTTTTTTTT SHELLXN     TELAPSE     6154.87 TCPU     6132.51
 TTTTTTTTTTTTTTTTTTTTTTTTTTTTTT MONMO3      TELAPSE     6155.35 TCPU     6132.99
 NUMERICALLY INTEGRATED DENSITY    232.0000249967    230.0000251517
 TTTTTTTTTTTTTTTTTTTTTTTTTTTTTT NUMDFT      TELAPSE     6157.68 TCPU     6135.33
 CYC  22 ETOT(AU) -7.040135557950E+03 DETOT -2.03E-04 tst  1.18E-07 PX  5.90E-04
 TTTTTTTTTTTTTTTTTTTTTTTTTTTTTT DIIS        TELAPSE     6158.59 TCPU     6136.23
 DIIS TEST: 0.10805E+02 AT SCF   CYCLE  22 - DIIS ACTIVE - HISTORY:    22 CYCLES
 TTTTTTTTTTTTTTTTTTTTTTTTTTTTTT FDIK        TELAPSE     6364.02 TCPU     6341.50

    ALPHA      ELECTRONS
 INSULATING STATE
 TOP OF VALENCE BANDS -    BAND    232; K    1; EIG -2.3460869E-01 AU
 BOTTOM OF VIRTUAL BANDS - BAND    233; K    6; EIG -1.3414615E-01 AU
 INDIRECT ENERGY BAND GAP:   2.7337 eV
 BOTTOM OF VIRTUAL BANDS - BAND    233; K    1; EIG -1.3404790E-01 AU

    BETA       ELECTRONS
 INSULATING STATE
 TOP OF VALENCE BANDS -    BAND    230; K   25; EIG -2.3110644E-01 AU
 TOP OF VALENCE BANDS -    BAND    230; K    1; EIG -2.3403945E-01 AU
 BOTTOM OF VIRTUAL BANDS - BAND    231; K   30; EIG -2.1837186E-01 AU
 INDIRECT ENERGY BAND GAP:   0.3465 eV
 BOTTOM OF VIRTUAL BANDS - BAND    231; K    1; EIG -2.1770680E-01 AU
 TTTTTTTTTTTTTTTTTTTTTTTTTTTTTT PDIG        TELAPSE     6371.47 TCPU     6348.94
 CHARGE NORMALIZATION FACTOR   1.00000000
 TOTAL ATOMIC CHARGES:
   5.0474119   5.0474119   5.0474119   5.0474119   9.2857770   9.2857770
   9.2857770   9.2857770   9.2581357   9.2581357   9.2581357   9.2581357
   9.3498232   9.3498232   9.3498232   9.3498232   5.6902348   5.6902348
   5.6902348   5.6902348   6.2309557   6.2309557   6.2309557   6.2309557
   0.8562010   0.8562010   0.8562010   0.8562010   5.6536326   5.6536326
   5.6536326   5.6536326   5.1026680   5.1026680   5.1026680   5.1026680
   9.2780608   9.2780608   9.2780608   9.2780608   9.2857480   9.2857480
   9.2857480   9.2857480   9.2801703   9.2801703   9.2801703   9.2801703
   8.5445322   8.5445322   8.5445322   8.5445322   8.5747071   8.5747071
   8.5747071   8.5747071  28.1238833  28.1238833
 SUMMED SPIN DENSITY           2.00000000
 TOTAL ATOMIC SPINS  :
   0.0286378   0.0286378   0.0286378   0.0286378   0.0018430   0.0018430
   0.0018430   0.0018430   0.0044033   0.0044033   0.0044033   0.0044033
   0.0049242   0.0049242   0.0049242   0.0049242  -0.0277520  -0.0277520
  -0.0277520  -0.0277520   0.0637593   0.0637593   0.0637593   0.0637593
  -0.0082395  -0.0082395  -0.0082395  -0.0082395  -0.0369942  -0.0369942
  -0.0369942  -0.0369942   0.0292545   0.0292545   0.0292545   0.0292545
   0.0039675   0.0039675   0.0039675   0.0039675   0.0055457   0.0055457
   0.0055457   0.0055457   0.0017955   0.0017955   0.0017955   0.0017955
   0.1791147   0.1791147   0.1791147   0.1791147   0.1700216   0.1700216
   0.1700216   0.1700216   0.1594375   0.1594375
 TTTTTTTTTTTTTTTTTTTTTTTTTTTTTT MOQGAD      TELAPSE     6371.49 TCPU     6348.96
 TTTTTTTTTTTTTTTTTTTTTTTTTTTTTT SHELLXN     TELAPSE     6378.34 TCPU     6355.81
 TTTTTTTTTTTTTTTTTTTTTTTTTTTTTT MONMO3      TELAPSE     6378.82 TCPU     6356.30
 NUMERICALLY INTEGRATED DENSITY    232.0000249963    230.0000251516
 TTTTTTTTTTTTTTTTTTTTTTTTTTTTTT NUMDFT      TELAPSE     6381.15 TCPU     6358.63
 CYC  23 ETOT(AU) -7.040135704750E+03 DETOT -1.47E-04 tst  4.22E-10 PX  2.72E-05
 TTTTTTTTTTTTTTTTTTTTTTTTTTTTTT DIIS        TELAPSE     6382.05 TCPU     6359.53
 DIIS TEST: 0.10803E+02 AT SCF   CYCLE  23 - DIIS ACTIVE - HISTORY:    23 CYCLES
 TTTTTTTTTTTTTTTTTTTTTTTTTTTTTT FDIK        TELAPSE     6552.30 TCPU     6529.73

    ALPHA      ELECTRONS
 INSULATING STATE
 TOP OF VALENCE BANDS -    BAND    232; K    1; EIG -2.3473392E-01 AU
 BOTTOM OF VIRTUAL BANDS - BAND    233; K    6; EIG -1.3425693E-01 AU
 INDIRECT ENERGY BAND GAP:   2.7341 eV
 BOTTOM OF VIRTUAL BANDS - BAND    233; K    1; EIG -1.3415952E-01 AU

    BETA       ELECTRONS
 INSULATING STATE
 TOP OF VALENCE BANDS -    BAND    230; K   25; EIG -2.3126142E-01 AU
 TOP OF VALENCE BANDS -    BAND    230; K    1; EIG -2.3419543E-01 AU
 BOTTOM OF VIRTUAL BANDS - BAND    231; K   30; EIG -2.1851480E-01 AU
 INDIRECT ENERGY BAND GAP:   0.3469 eV
 BOTTOM OF VIRTUAL BANDS - BAND    231; K    1; EIG -2.1784845E-01 AU
 TTTTTTTTTTTTTTTTTTTTTTTTTTTTTT PDIG        TELAPSE     6559.75 TCPU     6537.18
 CHARGE NORMALIZATION FACTOR   1.00000000
 TOTAL ATOMIC CHARGES:
   5.0462726   5.0462726   5.0462726   5.0462726   9.2861407   9.2861407
   9.2861407   9.2861407   9.2595697   9.2595697   9.2595697   9.2595697
   9.3492049   9.3492049   9.3492049   9.3492049   5.6917668   5.6917668
   5.6917668   5.6917668   6.2313599   6.2313599   6.2313599   6.2313599
   0.8560509   0.8560509   0.8560509   0.8560509   5.6517453   5.6517453
   5.6517453   5.6517453   5.1040737   5.1040737   5.1040737   5.1040737
   9.2779197   9.2779197   9.2779197   9.2779197   9.2857951   9.2857951
   9.2857951   9.2857951   9.2785046   9.2785046   9.2785046   9.2785046
   8.5445634   8.5445634   8.5445634   8.5445634   8.5750791   8.5750791
   8.5750791   8.5750791  28.1239075  28.1239075
 SUMMED SPIN DENSITY           2.00000000
 TOTAL ATOMIC SPINS  :
   0.0285688   0.0285688   0.0285688   0.0285688   0.0018358   0.0018358
   0.0018358   0.0018358   0.0043683   0.0043683   0.0043683   0.0043683
   0.0049292   0.0049292   0.0049292   0.0049292  -0.0274577  -0.0274577
  -0.0274577  -0.0274577   0.0632304   0.0632304   0.0632304   0.0632304
  -0.0081490  -0.0081490  -0.0081490  -0.0081490  -0.0364660  -0.0364660
  -0.0364660  -0.0364660   0.0292172   0.0292172   0.0292172   0.0292172
   0.0040006   0.0040006   0.0040006   0.0040006   0.0055709   0.0055709
   0.0055709   0.0055709   0.0018283   0.0018283   0.0018283   0.0018283
   0.1788787   0.1788787   0.1788787   0.1788787   0.1699756   0.1699756
   0.1699756   0.1699756   0.1593381   0.1593381
 TTTTTTTTTTTTTTTTTTTTTTTTTTTTTT MOQGAD      TELAPSE     6559.76 TCPU     6537.19
 TTTTTTTTTTTTTTTTTTTTTTTTTTTTTT SHELLXN     TELAPSE     6566.61 TCPU     6544.04
 TTTTTTTTTTTTTTTTTTTTTTTTTTTTTT MONMO3      TELAPSE     6567.10 TCPU     6544.53
 NUMERICALLY INTEGRATED DENSITY    232.0000249921    230.0000251477
 TTTTTTTTTTTTTTTTTTTTTTTTTTTTTT NUMDFT      TELAPSE     6569.44 TCPU     6546.87
 CYC  24 ETOT(AU) -7.040135574402E+03 DETOT  1.30E-04 tst  5.44E-08 PX  6.96E-04
 TTTTTTTTTTTTTTTTTTTTTTTTTTTTTT DIIS        TELAPSE     6570.35 TCPU     6547.78
 DIIS TEST: 0.10810E+02 AT SCF   CYCLE  24 - DIIS ACTIVE - HISTORY:    24 CYCLES
 TTTTTTTTTTTTTTTTTTTTTTTTTTTTTT FDIK        TELAPSE     6761.60 TCPU     6739.02

    ALPHA      ELECTRONS
 INSULATING STATE
 TOP OF VALENCE BANDS -    BAND    232; K    1; EIG -2.3479627E-01 AU
 BOTTOM OF VIRTUAL BANDS - BAND    233; K    6; EIG -1.3423459E-01 AU
 INDIRECT ENERGY BAND GAP:   2.7364 eV
 BOTTOM OF VIRTUAL BANDS - BAND    233; K    1; EIG -1.3413833E-01 AU

    BETA       ELECTRONS
 INSULATING STATE
 TOP OF VALENCE BANDS -    BAND    230; K   25; EIG -2.3130252E-01 AU
 TOP OF VALENCE BANDS -    BAND    230; K    1; EIG -2.3424117E-01 AU
 BOTTOM OF VIRTUAL BANDS - BAND    231; K   30; EIG -2.1857477E-01 AU
 INDIRECT ENERGY BAND GAP:   0.3463 eV
 BOTTOM OF VIRTUAL BANDS - BAND    231; K    1; EIG -2.1790766E-01 AU
 TTTTTTTTTTTTTTTTTTTTTTTTTTTTTT PDIG        TELAPSE     6769.06 TCPU     6746.47
 CHARGE NORMALIZATION FACTOR   1.00000000
 TOTAL ATOMIC CHARGES:
   5.0445506   5.0445506   5.0445506   5.0445506   9.2865824   9.2865824
   9.2865824   9.2865824   9.2614764   9.2614764   9.2614764   9.2614764
   9.3485258   9.3485258   9.3485258   9.3485258   5.6934781   5.6934781
   5.6934781   5.6934781   6.2320285   6.2320285   6.2320285   6.2320285
   0.8559967   0.8559967   0.8559967   0.8559967   5.6489599   5.6489599
   5.6489599   5.6489599   5.1057107   5.1057107   5.1057107   5.1057107
   9.2778281   9.2778281   9.2778281   9.2778281   9.2862587   9.2862587
   9.2862587   9.2862587   9.2764724   9.2764724   9.2764724   9.2764724
   8.5446067   8.5446067   8.5446067   8.5446067   8.5755187   8.5755187
   8.5755187   8.5755187  28.1240126  28.1240126
 SUMMED SPIN DENSITY           2.00000000
 TOTAL ATOMIC SPINS  :
   0.0286019   0.0286019   0.0286019   0.0286019   0.0018196   0.0018196
   0.0018196   0.0018196   0.0043147   0.0043147   0.0043147   0.0043147
   0.0049279   0.0049279   0.0049279   0.0049279  -0.0279873  -0.0279873
  -0.0279873  -0.0279873   0.0641439   0.0641439   0.0641439   0.0641439
  -0.0083094  -0.0083094  -0.0083094  -0.0083094  -0.0372287  -0.0372287
  -0.0372287  -0.0372287   0.0293830   0.0293830   0.0293830   0.0293830
   0.0040105   0.0040105   0.0040105   0.0040105   0.0055768   0.0055768
   0.0055768   0.0055768   0.0018490   0.0018490   0.0018490   0.0018490
   0.1788118   0.1788118   0.1788118   0.1788118   0.1704750   0.1704750
   0.1704750   0.1704750   0.1592227   0.1592227
 TTTTTTTTTTTTTTTTTTTTTTTTTTTTTT MOQGAD      TELAPSE     6769.08 TCPU     6746.49
 TTTTTTTTTTTTTTTTTTTTTTTTTTTTTT SHELLXN     TELAPSE     6775.94 TCPU     6753.36
 TTTTTTTTTTTTTTTTTTTTTTTTTTTTTT MONMO3      TELAPSE     6776.43 TCPU     6753.84
 NUMERICALLY INTEGRATED DENSITY    232.0000249845    230.0000251426
 TTTTTTTTTTTTTTTTTTTTTTTTTTTTTT NUMDFT      TELAPSE     6778.77 TCPU     6756.18
 CYC  25 ETOT(AU) -7.040135419406E+03 DETOT  1.55E-04 tst  8.19E-08 PX  6.93E-04
 TTTTTTTTTTTTTTTTTTTTTTTTTTTTTT DIIS        TELAPSE     6779.68 TCPU     6757.09
 DIIS TEST: 0.10815E+02 AT SCF   CYCLE  25 - DIIS ACTIVE - HISTORY:    25 CYCLES
 TTTTTTTTTTTTTTTTTTTTTTTTTTTTTT FDIK        TELAPSE     6972.16 TCPU     6949.34

    ALPHA      ELECTRONS
 INSULATING STATE
 TOP OF VALENCE BANDS -    BAND    232; K    1; EIG -2.3588993E-01 AU
 BOTTOM OF VIRTUAL BANDS - BAND    233; K    6; EIG -1.3523889E-01 AU
 INDIRECT ENERGY BAND GAP:   2.7389 eV
 BOTTOM OF VIRTUAL BANDS - BAND    233; K    1; EIG -1.3513822E-01 AU

    BETA       ELECTRONS
 INSULATING STATE
 TOP OF VALENCE BANDS -    BAND    230; K   25; EIG -2.3226793E-01 AU
 TOP OF VALENCE BANDS -    BAND    230; K    1; EIG -2.3513099E-01 AU
 BOTTOM OF VIRTUAL BANDS - BAND    231; K   30; EIG -2.1958931E-01 AU
 INDIRECT ENERGY BAND GAP:   0.3450 eV
 BOTTOM OF VIRTUAL BANDS - BAND    231; K    1; EIG -2.1892182E-01 AU
 TTTTTTTTTTTTTTTTTTTTTTTTTTTTTT PDIG        TELAPSE     6979.60 TCPU     6956.79
 CHARGE NORMALIZATION FACTOR   1.00000000
 TOTAL ATOMIC CHARGES:
   5.0501864   5.0501864   5.0501864   5.0501864   9.2868918   9.2868918
   9.2868918   9.2868918   9.2575998   9.2575998   9.2575998   9.2575998
   9.3483433   9.3483433   9.3483433   9.3483433   5.6961544   5.6961544
   5.6961544   5.6961544   6.2306134   6.2306134   6.2306134   6.2306134
   0.8544300   0.8544300   0.8544300   0.8544300   5.6545686   5.6545686
   5.6545686   5.6545686   5.1081194   5.1081194   5.1081194   5.1081194
   9.2759198   9.2759198   9.2759198   9.2759198   9.2784630   9.2784630
   9.2784630   9.2784630   9.2771778   9.2771778   9.2771778   9.2771778
   8.5468400   8.5468400   8.5468400   8.5468400   8.5747829   8.5747829
   8.5747829   8.5747829  28.1198188  28.1198188
 SUMMED SPIN DENSITY           2.00000000
 TOTAL ATOMIC SPINS  :
   0.0288478   0.0288478   0.0288478   0.0288478   0.0017288   0.0017288
   0.0017288   0.0017288   0.0042443   0.0042443   0.0042443   0.0042443
   0.0047991   0.0047991   0.0047991   0.0047991  -0.0318502  -0.0318502
  -0.0318502  -0.0318502   0.0698033   0.0698033   0.0698033   0.0698033
  -0.0093166  -0.0093166  -0.0093166  -0.0093166  -0.0422969  -0.0422969
  -0.0422969  -0.0422969   0.0303818   0.0303818   0.0303818   0.0303818
   0.0040911   0.0040911   0.0040911   0.0040911   0.0058702   0.0058702
   0.0058702   0.0058702   0.0018371   0.0018371   0.0018371   0.0018371
   0.1782173   0.1782173   0.1782173   0.1782173   0.1732261   0.1732261
   0.1732261   0.1732261   0.1608340   0.1608340
 TTTTTTTTTTTTTTTTTTTTTTTTTTTTTT MOQGAD      TELAPSE     6979.62 TCPU     6956.80
 TTTTTTTTTTTTTTTTTTTTTTTTTTTTTT SHELLXN     TELAPSE     6986.48 TCPU     6963.66
 TTTTTTTTTTTTTTTTTTTTTTTTTTTTTT MONMO3      TELAPSE     6986.96 TCPU     6964.15
 NUMERICALLY INTEGRATED DENSITY    232.0000250239    230.0000251936
 TTTTTTTTTTTTTTTTTTTTTTTTTTTTTT NUMDFT      TELAPSE     6989.28 TCPU     6966.47
 CYC  26 ETOT(AU) -7.040140039236E+03 DETOT -4.62E-03 tst  1.54E-06 PX  3.29E-03
 TTTTTTTTTTTTTTTTTTTTTTTTTTTTTT DIIS        TELAPSE     6990.19 TCPU     6967.38
 DIIS TEST: 0.10766E+02 AT SCF   CYCLE  26 - DIIS ACTIVE - HISTORY:    26 CYCLES
 TTTTTTTTTTTTTTTTTTTTTTTTTTTTTT FDIK        TELAPSE     7188.15 TCPU     7165.26

    ALPHA      ELECTRONS
 INSULATING STATE
 TOP OF VALENCE BANDS -    BAND    232; K    1; EIG -2.3649777E-01 AU
 BOTTOM OF VIRTUAL BANDS - BAND    233; K    6; EIG -1.3441299E-01 AU
 INDIRECT ENERGY BAND GAP:   2.7779 eV
 BOTTOM OF VIRTUAL BANDS - BAND    233; K    1; EIG -1.3431483E-01 AU

    BETA       ELECTRONS
 INSULATING STATE
 TOP OF VALENCE BANDS -    BAND    230; K   25; EIG -2.3142548E-01 AU
 TOP OF VALENCE BANDS -    BAND    230; K    1; EIG -2.3442447E-01 AU
 BOTTOM OF VIRTUAL BANDS - BAND    231; K   30; EIG -2.1978317E-01 AU
 INDIRECT ENERGY BAND GAP:   0.3168 eV
 BOTTOM OF VIRTUAL BANDS - BAND    231; K    1; EIG -2.1911135E-01 AU
 TTTTTTTTTTTTTTTTTTTTTTTTTTTTTT PDIG        TELAPSE     7195.62 TCPU     7172.72
 CHARGE NORMALIZATION FACTOR   1.00000000
 TOTAL ATOMIC CHARGES:
   5.0532336   5.0532336   5.0532336   5.0532336   9.2831028   9.2831028
   9.2831028   9.2831028   9.2626503   9.2626503   9.2626503   9.2626503
   9.3459681   9.3459681   9.3459681   9.3459681   5.6863105   5.6863105
   5.6863105   5.6863105   6.2318269   6.2318269   6.2318269   6.2318269
   0.8533604   0.8533604   0.8533604   0.8533604   5.6617416   5.6617416
   5.6617416   5.6617416   5.0868020   5.0868020   5.0868020   5.0868020
   9.2795908   9.2795908   9.2795908   9.2795908   9.2935987   9.2935987
   9.2935987   9.2935987   9.2787924   9.2787924   9.2787924   9.2787924
   8.5449118   8.5449118   8.5449118   8.5449118   8.5756566   8.5756566
   8.5756566   8.5756566  28.1249071  28.1249071
 SUMMED SPIN DENSITY           2.00000000
 TOTAL ATOMIC SPINS  :
   0.0312294   0.0312294   0.0312294   0.0312294   0.0016467   0.0016467
   0.0016467   0.0016467   0.0039565   0.0039565   0.0039565   0.0039565
   0.0048467   0.0048467   0.0048467   0.0048467  -0.0471093  -0.0471093
  -0.0471093  -0.0471093   0.0923413   0.0923413   0.0923413   0.0923413
  -0.0130958  -0.0130958  -0.0130958  -0.0130958  -0.0631680  -0.0631680
  -0.0631680  -0.0631680   0.0340331   0.0340331   0.0340331   0.0340331
   0.0036110   0.0036110   0.0036110   0.0036110   0.0053124   0.0053124
   0.0053124   0.0053124   0.0015008   0.0015008   0.0015008   0.0015008
   0.1844985   0.1844985   0.1844985   0.1844985   0.1815662   0.1815662
   0.1815662   0.1815662   0.1576616   0.1576616
 TTTTTTTTTTTTTTTTTTTTTTTTTTTTTT MOQGAD      TELAPSE     7195.64 TCPU     7172.74
 TTTTTTTTTTTTTTTTTTTTTTTTTTTTTT SHELLXN     TELAPSE     7202.49 TCPU     7179.59
 TTTTTTTTTTTTTTTTTTTTTTTTTTTTTT MONMO3      TELAPSE     7202.97 TCPU     7180.07
 NUMERICALLY INTEGRATED DENSITY    232.0000249209    230.0000251234
 TTTTTTTTTTTTTTTTTTTTTTTTTTTTTT NUMDFT      TELAPSE     7205.32 TCPU     7182.43
 CYC  27 ETOT(AU) -7.040128285087E+03 DETOT  1.18E-02 tst  4.08E-06 PX  4.66E-03
 TTTTTTTTTTTTTTTTTTTTTTTTTTTTTT DIIS        TELAPSE     7206.24 TCPU     7183.34
 DIIS TEST: 0.10950E+02 AT SCF   CYCLE  27 - DIIS ACTIVE - HISTORY:    27 CYCLES
 TTTTTTTTTTTTTTTTTTTTTTTTTTTTTT FDIK        TELAPSE     7398.28 TCPU     7375.38

    ALPHA      ELECTRONS
 INSULATING STATE
 TOP OF VALENCE BANDS -    BAND    232; K    1; EIG -2.3921265E-01 AU
 BOTTOM OF VIRTUAL BANDS - BAND    233; K    6; EIG -1.3851699E-01 AU
 INDIRECT ENERGY BAND GAP:   2.7401 eV
 BOTTOM OF VIRTUAL BANDS - BAND    233; K    1; EIG -1.3842671E-01 AU

    BETA       ELECTRONS
 INSULATING STATE
 TOP OF VALENCE BANDS -    BAND    230; K   25; EIG -2.3560329E-01 AU
 TOP OF VALENCE BANDS -    BAND    230; K    1; EIG -2.3855244E-01 AU
 BOTTOM OF VIRTUAL BANDS - BAND    231; K   30; EIG -2.2345919E-01 AU
 INDIRECT ENERGY BAND GAP:   0.3305 eV
 BOTTOM OF VIRTUAL BANDS - BAND    231; K    1; EIG -2.2276948E-01 AU
 TTTTTTTTTTTTTTTTTTTTTTTTTTTTTT PDIG        TELAPSE     7405.74 TCPU     7382.84
 CHARGE NORMALIZATION FACTOR   1.00000000
 TOTAL ATOMIC CHARGES:
   5.0655713   5.0655713   5.0655713   5.0655713   9.2774998   9.2774998
   9.2774998   9.2774998   9.2667221   9.2667221   9.2667221   9.2667221
   9.3425959   9.3425959   9.3425959   9.3425959   5.6759242   5.6759242
   5.6759242   5.6759242   6.2309854   6.2309854   6.2309854   6.2309854
   0.8499925   0.8499925   0.8499925   0.8499925   5.6770763   5.6770763
   5.6770763   5.6770763   5.0576592   5.0576592   5.0576592   5.0576592
   9.2787015   9.2787015   9.2787015   9.2787015   9.3069104   9.3069104
   9.3069104   9.3069104   9.2783764   9.2783764   9.2783764   9.2783764
   8.5533887   8.5533887   8.5533887   8.5533887   8.5771382   8.5771382
   8.5771382   8.5771382  28.1229162  28.1229162
 SUMMED SPIN DENSITY           2.00000000
 TOTAL ATOMIC SPINS  :
   0.0274451   0.0274451   0.0274451   0.0274451   0.0018818   0.0018818
   0.0018818   0.0018818   0.0041838   0.0041838   0.0041838   0.0041838
   0.0048555   0.0048555   0.0048555   0.0048555  -0.0224637  -0.0224637
  -0.0224637  -0.0224637   0.0584677   0.0584677   0.0584677   0.0584677
  -0.0074435  -0.0074435  -0.0074435  -0.0074435  -0.0309006  -0.0309006
  -0.0309006  -0.0309006   0.0287365   0.0287365   0.0287365   0.0287365
   0.0047330   0.0047330   0.0047330   0.0047330   0.0058152   0.0058152
   0.0058152   0.0058152   0.0023089   0.0023089   0.0023089   0.0023089
   0.1742878   0.1742878   0.1742878   0.1742878   0.1695218   0.1695218
   0.1695218   0.1695218   0.1571416   0.1571416
 TTTTTTTTTTTTTTTTTTTTTTTTTTTTTT MOQGAD      TELAPSE     7405.75 TCPU     7382.85
 TTTTTTTTTTTTTTTTTTTTTTTTTTTTTT SHELLXN     TELAPSE     7412.61 TCPU     7389.71
 TTTTTTTTTTTTTTTTTTTTTTTTTTTTTT MONMO3      TELAPSE     7413.09 TCPU     7390.19
 NUMERICALLY INTEGRATED DENSITY    232.0000248811    230.0000250333
 TTTTTTTTTTTTTTTTTTTTTTTTTTTTTT NUMDFT      TELAPSE     7415.43 TCPU     7392.53
 CYC  28 ETOT(AU) -7.040116614537E+03 DETOT  1.17E-02 tst  1.10E-05 PX  1.65E-02
 TTTTTTTTTTTTTTTTTTTTTTTTTTTTTT DIIS        TELAPSE     7416.34 TCPU     7393.44
 DIIS TEST: 0.11223E+02 AT SCF   CYCLE  28 - DIIS ACTIVE - HISTORY:    28 CYCLES
 TTTTTTTTTTTTTTTTTTTTTTTTTTTTTT FDIK        TELAPSE     7689.72 TCPU     7666.60

    ALPHA      ELECTRONS
 INSULATING STATE
 TOP OF VALENCE BANDS -    BAND    232; K    1; EIG -2.3922125E-01 AU
 BOTTOM OF VIRTUAL BANDS - BAND    233; K    6; EIG -1.3848371E-01 AU
 INDIRECT ENERGY BAND GAP:   2.7412 eV
 BOTTOM OF VIRTUAL BANDS - BAND    233; K    1; EIG -1.3839340E-01 AU

    BETA       ELECTRONS
 INSULATING STATE
 TOP OF VALENCE BANDS -    BAND    230; K   25; EIG -2.3558000E-01 AU
 TOP OF VALENCE BANDS -    BAND    230; K    1; EIG -2.3852910E-01 AU
 BOTTOM OF VIRTUAL BANDS - BAND    231; K   30; EIG -2.2345686E-01 AU
 INDIRECT ENERGY BAND GAP:   0.3299 eV
 BOTTOM OF VIRTUAL BANDS - BAND    231; K    1; EIG -2.2276719E-01 AU
 TTTTTTTTTTTTTTTTTTTTTTTTTTTTTT PDIG        TELAPSE     7697.17 TCPU     7674.05
 CHARGE NORMALIZATION FACTOR   1.00000000
 TOTAL ATOMIC CHARGES:
   5.0659650   5.0659650   5.0659650   5.0659650   9.2775342   9.2775342
   9.2775342   9.2775342   9.2664235   9.2664235   9.2664235   9.2664235
   9.3425757   9.3425757   9.3425757   9.3425757   5.6759545   5.6759545
   5.6759545   5.6759545   6.2313001   6.2313001   6.2313001   6.2313001
   0.8499983   0.8499983   0.8499983   0.8499983   5.6773202   5.6773202
   5.6773202   5.6773202   5.0580095   5.0580095   5.0580095   5.0580095
   9.2786221   9.2786221   9.2786221   9.2786221   9.3064324   9.3064324
   9.3064324   9.3064324   9.2783581   9.2783581   9.2783581   9.2783581
   8.5533652   8.5533652   8.5533652   8.5533652   8.5766177   8.5766177
   8.5766177   8.5766177  28.1230470  28.1230470
 SUMMED SPIN DENSITY           2.00000000
 TOTAL ATOMIC SPINS  :
   0.0275438   0.0275438   0.0275438   0.0275438   0.0018742   0.0018742
   0.0018742   0.0018742   0.0041663   0.0041663   0.0041663   0.0041663
   0.0048494   0.0048494   0.0048494   0.0048494  -0.0231302  -0.0231302
  -0.0231302  -0.0231302   0.0595357   0.0595357   0.0595357   0.0595357
  -0.0075518  -0.0075518  -0.0075518  -0.0075518  -0.0316505  -0.0316505
  -0.0316505  -0.0316505   0.0289033   0.0289033   0.0289033   0.0289033
   0.0047306   0.0047306   0.0047306   0.0047306   0.0058017   0.0058017
   0.0058017   0.0058017   0.0023071   0.0023071   0.0023071   0.0023071
   0.1743279   0.1743279   0.1743279   0.1743279   0.1697579   0.1697579
   0.1697579   0.1697579   0.1570694   0.1570694
 TTTTTTTTTTTTTTTTTTTTTTTTTTTTTT MOQGAD      TELAPSE     7697.19 TCPU     7674.07
 TTTTTTTTTTTTTTTTTTTTTTTTTTTTTT SHELLXN     TELAPSE     7704.04 TCPU     7680.92
 TTTTTTTTTTTTTTTTTTTTTTTTTTTTTT MONMO3      TELAPSE     7704.53 TCPU     7681.40
 NUMERICALLY INTEGRATED DENSITY    232.0000248810    230.0000250399
 TTTTTTTTTTTTTTTTTTTTTTTTTTTTTT NUMDFT      TELAPSE     7706.84 TCPU     7683.72
 CYC  29 ETOT(AU) -7.040114994368E+03 DETOT  1.62E-03 tst  5.97E-08 PX  1.31E-03
 TTTTTTTTTTTTTTTTTTTTTTTTTTTTTT DIIS        TELAPSE     7707.74 TCPU     7684.62
 DIIS TEST: 0.11251E+02 AT SCF   CYCLE  29 - DIIS ACTIVE - HISTORY:    29 CYCLES
 TTTTTTTTTTTTTTTTTTTTTTTTTTTTTT FDIK        TELAPSE     7867.58 TCPU     7844.45

    ALPHA      ELECTRONS
 INSULATING STATE
 TOP OF VALENCE BANDS -    BAND    232; K    1; EIG -2.3920758E-01 AU
 BOTTOM OF VIRTUAL BANDS - BAND    233; K    6; EIG -1.3843679E-01 AU
 INDIRECT ENERGY BAND GAP:   2.7421 eV
 BOTTOM OF VIRTUAL BANDS - BAND    233; K    1; EIG -1.3834645E-01 AU

    BETA       ELECTRONS
 INSULATING STATE
 TOP OF VALENCE BANDS -    BAND    230; K   25; EIG -2.3553683E-01 AU
 TOP OF VALENCE BANDS -    BAND    230; K    1; EIG -2.3848653E-01 AU
 BOTTOM OF VIRTUAL BANDS - BAND    231; K   30; EIG -2.2347015E-01 AU
 INDIRECT ENERGY BAND GAP:   0.3284 eV
 BOTTOM OF VIRTUAL BANDS - BAND    231; K    1; EIG -2.2278138E-01 AU
 TTTTTTTTTTTTTTTTTTTTTTTTTTTTTT PDIG        TELAPSE     7875.02 TCPU     7851.90
 CHARGE NORMALIZATION FACTOR   1.00000000
 TOTAL ATOMIC CHARGES:
   5.0662278   5.0662278   5.0662278   5.0662278   9.2775203   9.2775203
   9.2775203   9.2775203   9.2664057   9.2664057   9.2664057   9.2664057
   9.3425040   9.3425040   9.3425040   9.3425040   5.6753412   5.6753412
   5.6753412   5.6753412   6.2309011   6.2309011   6.2309011   6.2309011
   0.8502486   0.8502486   0.8502486   0.8502486   5.6783979   5.6783979
   5.6783979   5.6783979   5.0566725   5.0566725   5.0566725   5.0566725
   9.2787546   9.2787546   9.2787546   9.2787546   9.3066743   9.3066743
   9.3066743   9.3066743   9.2786936   9.2786936   9.2786936   9.2786936
   8.5540137   8.5540137   8.5540137   8.5540137   8.5759551   8.5759551
   8.5759551   8.5759551  28.1233788  28.1233788
 SUMMED SPIN DENSITY           2.00000000
 TOTAL ATOMIC SPINS  :
   0.0275139   0.0275139   0.0275139   0.0275139   0.0018840   0.0018840
   0.0018840   0.0018840   0.0041728   0.0041728   0.0041728   0.0041728
   0.0048520   0.0048520   0.0048520   0.0048520  -0.0231124  -0.0231124
  -0.0231124  -0.0231124   0.0598248   0.0598248   0.0598248   0.0598248
  -0.0075925  -0.0075925  -0.0075925  -0.0075925  -0.0318437  -0.0318437
  -0.0318437  -0.0318437   0.0289427   0.0289427   0.0289427   0.0289427
   0.0047573   0.0047573   0.0047573   0.0047573   0.0058212   0.0058212
   0.0058212   0.0058212   0.0023219   0.0023219   0.0023219   0.0023219
   0.1740429   0.1740429   0.1740429   0.1740429   0.1700825   0.1700825
   0.1700825   0.1700825   0.1566650   0.1566650
 TTTTTTTTTTTTTTTTTTTTTTTTTTTTTT MOQGAD      TELAPSE     7875.04 TCPU     7851.91
 TTTTTTTTTTTTTTTTTTTTTTTTTTTTTT SHELLXN     TELAPSE     7881.90 TCPU     7858.77
 TTTTTTTTTTTTTTTTTTTTTTTTTTTTTT MONMO3      TELAPSE     7882.38 TCPU     7859.25
 NUMERICALLY INTEGRATED DENSITY    232.0000248803    230.0000250375
 TTTTTTTTTTTTTTTTTTTTTTTTTTTTTT NUMDFT      TELAPSE     7884.71 TCPU     7861.59
 CYC  30 ETOT(AU) -7.040111903751E+03 DETOT  3.09E-03 tst  2.36E-08 PX  1.93E-03
 TTTTTTTTTTTTTTTTTTTTTTTTTTTTTT DIIS        TELAPSE     7885.62 TCPU     7862.49
 DIIS TEST: 0.11311E+02 AT SCF   CYCLE  30 - DIIS ACTIVE - HISTORY:    30 CYCLES
 TTTTTTTTTTTTTTTTTTTTTTTTTTTTTT FDIK        TELAPSE     8104.65 TCPU     8081.52

    ALPHA      ELECTRONS
 INSULATING STATE
 TOP OF VALENCE BANDS -    BAND    232; K    1; EIG -2.3721700E-01 AU
 BOTTOM OF VIRTUAL BANDS - BAND    233; K    6; EIG -1.3743765E-01 AU
 INDIRECT ENERGY BAND GAP:   2.7151 eV
 BOTTOM OF VIRTUAL BANDS - BAND    233; K    1; EIG -1.3734895E-01 AU

    BETA       ELECTRONS
 INSULATING STATE
 TOP OF VALENCE BANDS -    BAND    230; K   25; EIG -2.3459366E-01 AU
 TOP OF VALENCE BANDS -    BAND    230; K    1; EIG -2.3745602E-01 AU
 BOTTOM OF VIRTUAL BANDS - BAND    231; K   30; EIG -2.2150180E-01 AU
 INDIRECT ENERGY BAND GAP:   0.3562 eV
 BOTTOM OF VIRTUAL BANDS - BAND    231; K    1; EIG -2.2081227E-01 AU
 TTTTTTTTTTTTTTTTTTTTTTTTTTTTTT PDIG        TELAPSE     8112.10 TCPU     8088.97
 CHARGE NORMALIZATION FACTOR   1.00000000
 TOTAL ATOMIC CHARGES:
   5.0667577   5.0667577   5.0667577   5.0667577   9.2821444   9.2821444
   9.2821444   9.2821444   9.2636541   9.2636541   9.2636541   9.2636541
   9.3411065   9.3411065   9.3411065   9.3411065   5.6738377   5.6738377
   5.6738377   5.6738377   6.2295186   6.2295186   6.2295186   6.2295186
   0.8560456   0.8560456   0.8560456   0.8560456   5.6818336   5.6818336
   5.6818336   5.6818336   5.0539478   5.0539478   5.0539478   5.0539478
   9.2787069   9.2787069   9.2787069   9.2787069   9.3053117   9.3053117
   9.3053117   9.3053117   9.2818605   9.2818605   9.2818605   9.2818605
   8.5518167   8.5518167   8.5518167   8.5518167   8.5746619   8.5746619
   8.5746619   8.5746619  28.1175928  28.1175928
 SUMMED SPIN DENSITY           2.00000000
 TOTAL ATOMIC SPINS  :
   0.0265982   0.0265982   0.0265982   0.0265982   0.0018341   0.0018341
   0.0018341   0.0018341   0.0042699   0.0042699   0.0042699   0.0042699
   0.0048496   0.0048496   0.0048496   0.0048496  -0.0169734  -0.0169734
  -0.0169734  -0.0169734   0.0503166   0.0503166   0.0503166   0.0503166
  -0.0061217  -0.0061217  -0.0061217  -0.0061217  -0.0236413  -0.0236413
  -0.0236413  -0.0236413   0.0273846   0.0273846   0.0273846   0.0273846
   0.0047960   0.0047960   0.0047960   0.0047960   0.0058920   0.0058920
   0.0058920   0.0058920   0.0023132   0.0023132   0.0023132   0.0023132
   0.1726479   0.1726479   0.1726479   0.1726479   0.1657506   0.1657506
   0.1657506   0.1657506   0.1601670   0.1601670
 TTTTTTTTTTTTTTTTTTTTTTTTTTTTTT MOQGAD      TELAPSE     8112.12 TCPU     8088.99
 TTTTTTTTTTTTTTTTTTTTTTTTTTTTTT SHELLXN     TELAPSE     8118.97 TCPU     8095.84
 TTTTTTTTTTTTTTTTTTTTTTTTTTTTTT MONMO3      TELAPSE     8119.45 TCPU     8096.32
 NUMERICALLY INTEGRATED DENSITY    232.0000249527    230.0000251072
 TTTTTTTTTTTTTTTTTTTTTTTTTTTTTT NUMDFT      TELAPSE     8121.79 TCPU     8098.66
 CYC  31 ETOT(AU) -7.040122091603E+03 DETOT -1.02E-02 tst  2.07E-06 PX  3.31E-03
 TTTTTTTTTTTTTTTTTTTTTTTTTTTTTT DIIS        TELAPSE     8122.70 TCPU     8099.57
 DIIS TEST: 0.11205E+02 AT SCF   CYCLE  31 - DIIS ACTIVE - HISTORY:    31 CYCLES
 TTTTTTTTTTTTTTTTTTTTTTTTTTTTTT FDIK        TELAPSE     8310.19 TCPU     8287.06

    ALPHA      ELECTRONS
 INSULATING STATE
 TOP OF VALENCE BANDS -    BAND    232; K    1; EIG -2.3731527E-01 AU
 BOTTOM OF VIRTUAL BANDS - BAND    233; K    6; EIG -1.3773360E-01 AU
 INDIRECT ENERGY BAND GAP:   2.7098 eV
 BOTTOM OF VIRTUAL BANDS - BAND    233; K    1; EIG -1.3763711E-01 AU

    BETA       ELECTRONS
 INSULATING STATE
 TOP OF VALENCE BANDS -    BAND    230; K   25; EIG -2.3479266E-01 AU
 TOP OF VALENCE BANDS -    BAND    230; K    1; EIG -2.3760274E-01 AU
 BOTTOM OF VIRTUAL BANDS - BAND    231; K   30; EIG -2.2148701E-01 AU
 INDIRECT ENERGY BAND GAP:   0.3621 eV
 BOTTOM OF VIRTUAL BANDS - BAND    231; K    1; EIG -2.2081157E-01 AU
 TTTTTTTTTTTTTTTTTTTTTTTTTTTTTT PDIG        TELAPSE     8317.64 TCPU     8294.51
 CHARGE NORMALIZATION FACTOR   1.00000000
 TOTAL ATOMIC CHARGES:
   5.0680128   5.0680128   5.0680128   5.0680128   9.2761442   9.2761442
   9.2761442   9.2761442   9.2643854   9.2643854   9.2643854   9.2643854
   9.3455388   9.3455388   9.3455388   9.3455388   5.6732348   5.6732348
   5.6732348   5.6732348   6.2303404   6.2303404   6.2303404   6.2303404
   0.8543474   0.8543474   0.8543474   0.8543474   5.6832970   5.6832970
   5.6832970   5.6832970   5.0569072   5.0569072   5.0569072   5.0569072
   9.2829685   9.2829685   9.2829685   9.2829685   9.3019159   9.3019159
   9.3019159   9.3019159   9.2801747   9.2801747   9.2801747   9.2801747
   8.5531169   8.5531169   8.5531169   8.5531169   8.5731815   8.5731815
   8.5731815   8.5731815  28.1128691  28.1128691
 SUMMED SPIN DENSITY           2.00000000
 TOTAL ATOMIC SPINS  :
   0.0265678   0.0265678   0.0265678   0.0265678   0.0018274   0.0018274
   0.0018274   0.0018274   0.0042323   0.0042323   0.0042323   0.0042323
   0.0047139   0.0047139   0.0047139   0.0047139  -0.0171600  -0.0171600
  -0.0171600  -0.0171600   0.0496809   0.0496809   0.0496809   0.0496809
  -0.0060713  -0.0060713  -0.0060713  -0.0060713  -0.0234309  -0.0234309
  -0.0234309  -0.0234309   0.0272479   0.0272479   0.0272479   0.0272479
   0.0045747   0.0045747   0.0045747   0.0045747   0.0059192   0.0059192
   0.0059192   0.0059192   0.0022287   0.0022287   0.0022287   0.0022287
   0.1727555   0.1727555   0.1727555   0.1727555   0.1654463   0.1654463
   0.1654463   0.1654463   0.1629347   0.1629347
 TTTTTTTTTTTTTTTTTTTTTTTTTTTTTT MOQGAD      TELAPSE     8317.66 TCPU     8294.52
 TTTTTTTTTTTTTTTTTTTTTTTTTTTTTT SHELLXN     TELAPSE     8324.53 TCPU     8301.40
 TTTTTTTTTTTTTTTTTTTTTTTTTTTTTT MONMO3      TELAPSE     8325.01 TCPU     8301.88
 NUMERICALLY INTEGRATED DENSITY    232.0000249533    230.0000251100
 TTTTTTTTTTTTTTTTTTTTTTTTTTTTTT NUMDFT      TELAPSE     8327.34 TCPU     8304.21
 CYC  32 ETOT(AU) -7.040133194697E+03 DETOT -1.11E-02 tst  1.02E-06 PX  4.17E-03
 TTTTTTTTTTTTTTTTTTTTTTTTTTTTTT DIIS        TELAPSE     8328.25 TCPU     8305.12
 DIIS TEST: 0.11040E+02 AT SCF   CYCLE  32 - DIIS ACTIVE - HISTORY:    32 CYCLES
 TTTTTTTTTTTTTTTTTTTTTTTTTTTTTT FDIK        TELAPSE     8515.04 TCPU     8491.91

    ALPHA      ELECTRONS
 INSULATING STATE
 TOP OF VALENCE BANDS -    BAND    232; K    1; EIG -2.3706262E-01 AU
 BOTTOM OF VIRTUAL BANDS - BAND    233; K    6; EIG -1.3814166E-01 AU
 INDIRECT ENERGY BAND GAP:   2.6918 eV
 BOTTOM OF VIRTUAL BANDS - BAND    233; K    1; EIG -1.3806623E-01 AU

    BETA       ELECTRONS
 INSULATING STATE
 TOP OF VALENCE BANDS -    BAND    230; K   25; EIG -2.3472364E-01 AU
 TOP OF VALENCE BANDS -    BAND    230; K    1; EIG -2.3740465E-01 AU
 BOTTOM OF VIRTUAL BANDS - BAND    231; K   30; EIG -2.2106286E-01 AU
 INDIRECT ENERGY BAND GAP:   0.3717 eV
 BOTTOM OF VIRTUAL BANDS - BAND    231; K    1; EIG -2.2038365E-01 AU
 TTTTTTTTTTTTTTTTTTTTTTTTTTTTTT PDIG        TELAPSE     8522.49 TCPU     8499.35
 CHARGE NORMALIZATION FACTOR   1.00000000
 TOTAL ATOMIC CHARGES:
   5.0694783   5.0694783   5.0694783   5.0694783   9.2933079   9.2933079
   9.2933079   9.2933079   9.2566610   9.2566610   9.2566610   9.2566610
   9.3340644   9.3340644   9.3340644   9.3340644   5.6844812   5.6844812
   5.6844812   5.6844812   6.2319062   6.2319062   6.2319062   6.2319062
   0.8490774   0.8490774   0.8490774   0.8490774   5.6807063   5.6807063
   5.6807063   5.6807063   5.0603990   5.0603990   5.0603990   5.0603990
   9.2722114   9.2722114   9.2722114   9.2722114   9.3073314   9.3073314
   9.3073314   9.3073314   9.2871410   9.2871410   9.2871410   9.2871410
   8.5521332   8.5521332   8.5521332   8.5521332   8.5683538   8.5683538
   8.5683538   8.5683538  28.1054947  28.1054947
 SUMMED SPIN DENSITY           2.00000000
 TOTAL ATOMIC SPINS  :
   0.0266103   0.0266103   0.0266103   0.0266103   0.0014745   0.0014745
   0.0014745   0.0014745   0.0042514   0.0042514   0.0042514   0.0042514
   0.0047658   0.0047658   0.0047658   0.0047658  -0.0198108  -0.0198108
  -0.0198108  -0.0198108   0.0506798   0.0506798   0.0506798   0.0506798
  -0.0063729  -0.0063729  -0.0063729  -0.0063729  -0.0253525  -0.0253525
  -0.0253525  -0.0253525   0.0274591   0.0274591   0.0274591   0.0274591
   0.0044200   0.0044200   0.0044200   0.0044200   0.0057126   0.0057126
   0.0057126   0.0057126   0.0018929   0.0018929   0.0018929   0.0018929
   0.1738344   0.1738344   0.1738344   0.1738344   0.1664565   0.1664565
   0.1664565   0.1664565   0.1679576   0.1679576
 TTTTTTTTTTTTTTTTTTTTTTTTTTTTTT MOQGAD      TELAPSE     8522.51 TCPU     8499.37
 TTTTTTTTTTTTTTTTTTTTTTTTTTTTTT SHELLXN     TELAPSE     8529.35 TCPU     8506.22
 TTTTTTTTTTTTTTTTTTTTTTTTTTTTTT MONMO3      TELAPSE     8529.84 TCPU     8506.70
 NUMERICALLY INTEGRATED DENSITY    232.0000248331    230.0000250118
 TTTTTTTTTTTTTTTTTTTTTTTTTTTTTT NUMDFT      TELAPSE     8532.19 TCPU     8509.06
 CYC  33 ETOT(AU) -7.040156292760E+03 DETOT -2.31E-02 tst  5.77E-06 PX  1.19E-02
 TTTTTTTTTTTTTTTTTTTTTTTTTTTTTT DIIS        TELAPSE     8533.10 TCPU     8509.96
 DIIS TEST: 0.10661E+02 AT SCF   CYCLE  33 - DIIS ACTIVE - HISTORY:    33 CYCLES
 TTTTTTTTTTTTTTTTTTTTTTTTTTTTTT FDIK        TELAPSE     8753.09 TCPU     8729.95

    ALPHA      ELECTRONS
 INSULATING STATE
 TOP OF VALENCE BANDS -    BAND    232; K    1; EIG -2.3221415E-01 AU
 BOTTOM OF VIRTUAL BANDS - BAND    233; K    6; EIG -1.3612923E-01 AU
 INDIRECT ENERGY BAND GAP:   2.6146 eV
 BOTTOM OF VIRTUAL BANDS - BAND    233; K    1; EIG -1.3603477E-01 AU

    BETA       ELECTRONS
 INSULATING STATE
 TOP OF VALENCE BANDS -    BAND    230; K   25; EIG -2.3107746E-01 AU
 TOP OF VALENCE BANDS -    BAND    230; K    1; EIG -2.3340968E-01 AU
 BOTTOM OF VIRTUAL BANDS - BAND    231; K  146; EIG -2.1591293E-01 AU
 INDIRECT ENERGY BAND GAP:   0.4126 eV
 BOTTOM OF VIRTUAL BANDS - BAND    231; K    1; EIG -2.1523374E-01 AU
 TTTTTTTTTTTTTTTTTTTTTTTTTTTTTT PDIG        TELAPSE     8760.54 TCPU     8737.41
 CHARGE NORMALIZATION FACTOR   1.00000000
 TOTAL ATOMIC CHARGES:
   5.0678250   5.0678250   5.0678250   5.0678250   9.2781431   9.2781431
   9.2781431   9.2781431   9.2672191   9.2672191   9.2672191   9.2672191
   9.3429039   9.3429039   9.3429039   9.3429039   5.6892983   5.6892983
   5.6892983   5.6892983   6.2064627   6.2064627   6.2064627   6.2064627
   0.8591336   0.8591336   0.8591336   0.8591336   5.7044039   5.7044039
   5.7044039   5.7044039   5.0542913   5.0542913   5.0542913   5.0542913
   9.2767372   9.2767372   9.2767372   9.2767372   9.3052920   9.3052920
   9.3052920   9.3052920   9.2771246   9.2771246   9.2771246   9.2771246
   8.5617016   8.5617016   8.5617016   8.5617016   8.5628879   8.5628879
   8.5628879   8.5628879  28.0931515  28.0931515
 SUMMED SPIN DENSITY           2.00000000
 TOTAL ATOMIC SPINS  :
   0.0261447   0.0261447   0.0261447   0.0261447   0.0010273   0.0010273
   0.0010273   0.0010273   0.0041958   0.0041958   0.0041958   0.0041958
   0.0042275   0.0042275   0.0042275   0.0042275  -0.0221451  -0.0221451
  -0.0221451  -0.0221451   0.0442084   0.0442084   0.0442084   0.0442084
  -0.0054876  -0.0054876  -0.0054876  -0.0054876  -0.0229629  -0.0229629
  -0.0229629  -0.0229629   0.0274971   0.0274971   0.0274971   0.0274971
   0.0036783   0.0036783   0.0036783   0.0036783   0.0061681   0.0061681
   0.0061681   0.0061681   0.0013072   0.0013072   0.0013072   0.0013072
   0.1769333   0.1769333   0.1769333   0.1769333   0.1644902   0.1644902
   0.1644902   0.1644902   0.1814352   0.1814352
 TTTTTTTTTTTTTTTTTTTTTTTTTTTTTT MOQGAD      TELAPSE     8760.56 TCPU     8737.42
 TTTTTTTTTTTTTTTTTTTTTTTTTTTTTT SHELLXN     TELAPSE     8767.41 TCPU     8744.27
 TTTTTTTTTTTTTTTTTTTTTTTTTTTTTT MONMO3      TELAPSE     8767.90 TCPU     8744.76
 NUMERICALLY INTEGRATED DENSITY    232.0000251712    230.0000254148
 TTTTTTTTTTTTTTTTTTTTTTTTTTTTTT NUMDFT      TELAPSE     8770.24 TCPU     8747.10
 CYC  34 ETOT(AU) -7.040229443042E+03 DETOT -7.32E-02 tst  1.70E-05 PX  4.11E-02
 TTTTTTTTTTTTTTTTTTTTTTTTTTTTTT DIIS        TELAPSE     8771.15 TCPU     8748.02
 DIIS TEST: 0.93212E+01 AT SCF   CYCLE  34 - DIIS ACTIVE - HISTORY:    34 CYCLES
 TTTTTTTTTTTTTTTTTTTTTTTTTTTTTT FDIK        TELAPSE     8990.67 TCPU     8967.53

    ALPHA      ELECTRONS
 INSULATING STATE
 TOP OF VALENCE BANDS -    BAND    232; K    6; EIG -2.3114804E-01 AU
 TOP OF VALENCE BANDS -    BAND    232; K    1; EIG -2.3117716E-01 AU
 BOTTOM OF VIRTUAL BANDS - BAND    233; K    6; EIG -1.3485614E-01 AU
 DIRECT ENERGY BAND GAP:   2.6202 eV
 BOTTOM OF VIRTUAL BANDS - BAND    233; K    1; EIG -1.3476134E-01 AU

    BETA       ELECTRONS
 INSULATING STATE
 TOP OF VALENCE BANDS -    BAND    230; K   25; EIG -2.3016191E-01 AU
 TOP OF VALENCE BANDS -    BAND    230; K    1; EIG -2.3211908E-01 AU
 BOTTOM OF VIRTUAL BANDS - BAND    231; K   25; EIG -2.1252094E-01 AU
 DIRECT ENERGY BAND GAP:   0.4800 eV
 BOTTOM OF VIRTUAL BANDS - BAND    231; K    1; EIG -2.1186742E-01 AU
 TTTTTTTTTTTTTTTTTTTTTTTTTTTTTT PDIG        TELAPSE     8998.12 TCPU     8974.98
 CHARGE NORMALIZATION FACTOR   1.00000000
 TOTAL ATOMIC CHARGES:
   5.0706566   5.0706566   5.0706566   5.0706566   9.2828891   9.2828891
   9.2828891   9.2828891   9.2698280   9.2698280   9.2698280   9.2698280
   9.3441326   9.3441326   9.3441326   9.3441326   5.6858691   5.6858691
   5.6858691   5.6858691   6.2094488   6.2094488   6.2094488   6.2094488
   0.8624108   0.8624108   0.8624108   0.8624108   5.7021072   5.7021072
   5.7021072   5.7021072   5.0686963   5.0686963   5.0686963   5.0686963
   9.2758626   9.2758626   9.2758626   9.2758626   9.3041020   9.3041020
   9.3041020   9.3041020   9.2757247   9.2757247   9.2757247   9.2757247
   8.5691795   8.5691795   8.5691795   8.5691795   8.5537835   8.5537835
   8.5537835   8.5537835  28.0506188  28.0506188
 SUMMED SPIN DENSITY           2.00000000
 TOTAL ATOMIC SPINS  :
   0.0279149   0.0279149   0.0279149   0.0279149   0.0003258   0.0003258
   0.0003258   0.0003258   0.0037579   0.0037579   0.0037579   0.0037579
   0.0040670   0.0040670   0.0040670   0.0040670  -0.0392312  -0.0392312
  -0.0392312  -0.0392312   0.0435465   0.0435465   0.0435465   0.0435465
  -0.0050172  -0.0050172  -0.0050172  -0.0050172  -0.0311530  -0.0311530
  -0.0311530  -0.0311530   0.0296163   0.0296163   0.0296163   0.0296163
   0.0021150   0.0021150   0.0021150   0.0021150   0.0058249   0.0058249
   0.0058249   0.0058249   0.0000864   0.0000864   0.0000864   0.0000864
   0.1876559   0.1876559   0.1876559   0.1876559   0.1666238   0.1666238
   0.1666238   0.1666238   0.2077341   0.2077341
 TTTTTTTTTTTTTTTTTTTTTTTTTTTTTT MOQGAD      TELAPSE     8998.14 TCPU     8975.00
 TTTTTTTTTTTTTTTTTTTTTTTTTTTTTT SHELLXN     TELAPSE     9004.99 TCPU     8981.85
 TTTTTTTTTTTTTTTTTTTTTTTTTTTTTT MONMO3      TELAPSE     9005.47 TCPU     8982.33
 NUMERICALLY INTEGRATED DENSITY    232.0000250111    230.0000253167
 TTTTTTTTTTTTTTTTTTTTTTTTTTTTTT NUMDFT      TELAPSE     9007.80 TCPU     8984.66
 CYC  35 ETOT(AU) -7.040297726552E+03 DETOT -6.83E-02 tst  8.35E-05 PX  1.04E-02
 TTTTTTTTTTTTTTTTTTTTTTTTTTTTTT DIIS        TELAPSE     9008.71 TCPU     8985.57
 DIIS TEST: 0.84898E+01 AT SCF   CYCLE  35 - DIIS ACTIVE - HISTORY:    35 CYCLES
 TTTTTTTTTTTTTTTTTTTTTTTTTTTTTT FDIK        TELAPSE     9239.99 TCPU     9216.67

    ALPHA      ELECTRONS
 INSULATING STATE
 TOP OF VALENCE BANDS -    BAND    232; K    6; EIG -2.3161897E-01 AU
 TOP OF VALENCE BANDS -    BAND    232; K    1; EIG -2.3170066E-01 AU
 BOTTOM OF VIRTUAL BANDS - BAND    233; K    6; EIG -1.3469190E-01 AU
 DIRECT ENERGY BAND GAP:   2.6375 eV
 BOTTOM OF VIRTUAL BANDS - BAND    233; K    1; EIG -1.3459184E-01 AU

    BETA       ELECTRONS
 INSULATING STATE
 TOP OF VALENCE BANDS -    BAND    230; K   77; EIG -2.3011105E-01 AU
 TOP OF VALENCE BANDS -    BAND    230; K    1; EIG -2.3190907E-01 AU
 BOTTOM OF VIRTUAL BANDS - BAND    231; K   25; EIG -2.1196590E-01 AU
 INDIRECT ENERGY BAND GAP:   0.4938 eV
 BOTTOM OF VIRTUAL BANDS - BAND    231; K    1; EIG -2.1131859E-01 AU
 TTTTTTTTTTTTTTTTTTTTTTTTTTTTTT PDIG        TELAPSE     9247.43 TCPU     9224.11
 CHARGE NORMALIZATION FACTOR   1.00000000
 TOTAL ATOMIC CHARGES:
   5.0686012   5.0686012   5.0686012   5.0686012   9.2854227   9.2854227
   9.2854227   9.2854227   9.2719261   9.2719261   9.2719261   9.2719261
   9.3422153   9.3422153   9.3422153   9.3422153   5.6872043   5.6872043
   5.6872043   5.6872043   6.1953957   6.1953957   6.1953957   6.1953957
   0.8629931   0.8629931   0.8629931   0.8629931   5.7048537   5.7048537
   5.7048537   5.7048537   5.0687137   5.0687137   5.0687137   5.0687137
   9.2781484   9.2781484   9.2781484   9.2781484   9.3019669   9.3019669
   9.3019669   9.3019669   9.2761957   9.2761957   9.2761957   9.2761957
   8.5784139   8.5784139   8.5784139   8.5784139   8.5588124   8.5588124
   8.5588124   8.5588124  28.0382738  28.0382738
 SUMMED SPIN DENSITY           2.00000000
 TOTAL ATOMIC SPINS  :
   0.0290782   0.0290782   0.0290782   0.0290782   0.0001653   0.0001653
   0.0001653   0.0001653   0.0038674   0.0038674   0.0038674   0.0038674
   0.0044688   0.0044688   0.0044688   0.0044688  -0.0443256  -0.0443256
  -0.0443256  -0.0443256   0.0277035   0.0277035   0.0277035   0.0277035
  -0.0012938  -0.0012938  -0.0012938  -0.0012938  -0.0231084  -0.0231084
  -0.0231084  -0.0231084   0.0296020   0.0296020   0.0296020   0.0296020
   0.0015889   0.0015889   0.0015889   0.0015889   0.0059364   0.0059364
   0.0059364   0.0059364  -0.0004177  -0.0004177  -0.0004177  -0.0004177
   0.1966778   0.1966778   0.1966778   0.1966778   0.1630700   0.1630700
   0.1630700   0.1630700   0.2139742   0.2139742
 TTTTTTTTTTTTTTTTTTTTTTTTTTTTTT MOQGAD      TELAPSE     9247.45 TCPU     9224.13
 TTTTTTTTTTTTTTTTTTTTTTTTTTTTTT SHELLXN     TELAPSE     9254.30 TCPU     9230.98
 TTTTTTTTTTTTTTTTTTTTTTTTTTTTTT MONMO3      TELAPSE     9254.78 TCPU     9231.46
 NUMERICALLY INTEGRATED DENSITY    232.0000251358    230.0000254519
 TTTTTTTTTTTTTTTTTTTTTTTTTTTTTT NUMDFT      TELAPSE     9257.10 TCPU     9233.79
 CYC  36 ETOT(AU) -7.040316477786E+03 DETOT -1.88E-02 tst  1.16E-05 PX  3.31E-03
 TTTTTTTTTTTTTTTTTTTTTTTTTTTTTT DIIS        TELAPSE     9258.01 TCPU     9234.70
 DIIS TEST: 0.81871E+01 AT SCF   CYCLE  36 - DIIS ACTIVE - HISTORY:    36 CYCLES
 TTTTTTTTTTTTTTTTTTTTTTTTTTTTTT FDIK        TELAPSE     9496.93 TCPU     9473.54

    ALPHA      ELECTRONS
 INSULATING STATE
 TOP OF VALENCE BANDS -    BAND    232; K    6; EIG -2.3244500E-01 AU
 TOP OF VALENCE BANDS -    BAND    232; K    1; EIG -2.3263226E-01 AU
 BOTTOM OF VIRTUAL BANDS - BAND    233; K    6; EIG -1.3464530E-01 AU
 DIRECT ENERGY BAND GAP:   2.6613 eV
 BOTTOM OF VIRTUAL BANDS - BAND    233; K    1; EIG -1.3454470E-01 AU

    BETA       ELECTRONS
 INSULATING STATE
 TOP OF VALENCE BANDS -    BAND    230; K   77; EIG -2.3034683E-01 AU
 TOP OF VALENCE BANDS -    BAND    230; K    1; EIG -2.3205995E-01 AU
 BOTTOM OF VIRTUAL BANDS - BAND    231; K  146; EIG -2.1138819E-01 AU
 INDIRECT ENERGY BAND GAP:   0.5159 eV
 BOTTOM OF VIRTUAL BANDS - BAND    231; K    1; EIG -2.1075216E-01 AU
 TTTTTTTTTTTTTTTTTTTTTTTTTTTTTT PDIG        TELAPSE     9504.38 TCPU     9480.99
 CHARGE NORMALIZATION FACTOR   1.00000000
 TOTAL ATOMIC CHARGES:
   5.0705748   5.0705748   5.0705748   5.0705748   9.2853712   9.2853712
   9.2853712   9.2853712   9.2697960   9.2697960   9.2697960   9.2697960
   9.3420344   9.3420344   9.3420344   9.3420344   5.6871021   5.6871021
   5.6871021   5.6871021   6.1922952   6.1922952   6.1922952   6.1922952
   0.8619964   0.8619964   0.8619964   0.8619964   5.7097265   5.7097265
   5.7097265   5.7097265   5.0668940   5.0668940   5.0668940   5.0668940
   9.2781265   9.2781265   9.2781265   9.2781265   9.3015804   9.3015804
   9.3015804   9.3015804   9.2778125   9.2778125   9.2778125   9.2778125
   8.5789659   8.5789659   8.5789659   8.5789659   8.5587219   8.5587219
   8.5587219   8.5587219  28.0380045  28.0380045
 SUMMED SPIN DENSITY           2.00000000
 TOTAL ATOMIC SPINS  :
   0.0327245   0.0327245   0.0327245   0.0327245  -0.0001517  -0.0001517
  -0.0001517  -0.0001517   0.0038930   0.0038930   0.0038930   0.0038930
   0.0049646   0.0049646   0.0049646   0.0049646  -0.0620683  -0.0620683
  -0.0620683  -0.0620683   0.0145031   0.0145031   0.0145031   0.0145031
   0.0030426   0.0030426   0.0030426   0.0030426  -0.0203462  -0.0203462
  -0.0203462  -0.0203462   0.0310892   0.0310892   0.0310892   0.0310892
   0.0006983   0.0006983   0.0006983   0.0006983   0.0058338   0.0058338
   0.0058338   0.0058338  -0.0011796  -0.0011796  -0.0011796  -0.0011796
   0.2180172   0.2180172   0.2180172   0.2180172   0.1614243   0.1614243
   0.1614243   0.1614243   0.2151105   0.2151105
 TTTTTTTTTTTTTTTTTTTTTTTTTTTTTT MOQGAD      TELAPSE     9504.40 TCPU     9481.01
 TTTTTTTTTTTTTTTTTTTTTTTTTTTTTT SHELLXN     TELAPSE     9511.25 TCPU     9487.85
 TTTTTTTTTTTTTTTTTTTTTTTTTTTTTT MONMO3      TELAPSE     9511.73 TCPU     9488.34
 NUMERICALLY INTEGRATED DENSITY    232.0000250080    230.0000253592
 TTTTTTTTTTTTTTTTTTTTTTTTTTTTTT NUMDFT      TELAPSE     9514.06 TCPU     9490.67
 CYC  37 ETOT(AU) -7.040328145145E+03 DETOT -1.17E-02 tst  5.31E-06 PX  9.83E-03
 TTTTTTTTTTTTTTTTTTTTTTTTTTTTTT DIIS        TELAPSE     9514.98 TCPU     9491.59
 DIIS TEST: 0.79308E+01 AT SCF   CYCLE  37 - DIIS ACTIVE - HISTORY:    37 CYCLES
 TTTTTTTTTTTTTTTTTTTTTTTTTTTTTT FDIK        TELAPSE     9740.91 TCPU     9717.51

    ALPHA      ELECTRONS
 INSULATING STATE
 TOP OF VALENCE BANDS -    BAND    232; K    6; EIG -2.3210599E-01 AU
 TOP OF VALENCE BANDS -    BAND    232; K    1; EIG -2.3229382E-01 AU
 BOTTOM OF VIRTUAL BANDS - BAND    233; K    6; EIG -1.3520656E-01 AU
 DIRECT ENERGY BAND GAP:   2.6368 eV
 BOTTOM OF VIRTUAL BANDS - BAND    233; K    1; EIG -1.3510872E-01 AU

    BETA       ELECTRONS
 INSULATING STATE
 TOP OF VALENCE BANDS -    BAND    230; K   77; EIG -2.3039389E-01 AU
 TOP OF VALENCE BANDS -    BAND    230; K    1; EIG -2.3208359E-01 AU
 BOTTOM OF VIRTUAL BANDS - BAND    231; K  146; EIG -2.1189126E-01 AU
 INDIRECT ENERGY BAND GAP:   0.5035 eV
 BOTTOM OF VIRTUAL BANDS - BAND    231; K    1; EIG -2.1125348E-01 AU
 TTTTTTTTTTTTTTTTTTTTTTTTTTTTTT PDIG        TELAPSE     9748.35 TCPU     9724.95
 CHARGE NORMALIZATION FACTOR   1.00000000
 TOTAL ATOMIC CHARGES:
   5.0682960   5.0682960   5.0682960   5.0682960   9.2862748   9.2862748
   9.2862748   9.2862748   9.2699493   9.2699493   9.2699493   9.2699493
   9.3416161   9.3416161   9.3416161   9.3416161   5.6880591   5.6880591
   5.6880591   5.6880591   6.1910305   6.1910305   6.1910305   6.1910305
   0.8606540   0.8606540   0.8606540   0.8606540   5.7146027   5.7146027
   5.7146027   5.7146027   5.0655088   5.0655088   5.0655088   5.0655088
   9.2787388   9.2787388   9.2787388   9.2787388   9.3001309   9.3001309
   9.3001309   9.3001309   9.2786475   9.2786475   9.2786475   9.2786475
   8.5795576   8.5795576   8.5795576   8.5795576   8.5581084   8.5581084
   8.5581084   8.5581084  28.0376507  28.0376507
 SUMMED SPIN DENSITY           2.00000000
 TOTAL ATOMIC SPINS  :
   0.0293367   0.0293367   0.0293367   0.0293367   0.0001516   0.0001516
   0.0001516   0.0001516   0.0040562   0.0040562   0.0040562   0.0040562
   0.0047414   0.0047414   0.0047414   0.0047414  -0.0464367  -0.0464367
  -0.0464367  -0.0464367   0.0231525   0.0231525   0.0231525   0.0231525
  -0.0003306  -0.0003306  -0.0003306  -0.0003306  -0.0224739  -0.0224739
  -0.0224739  -0.0224739   0.0300269   0.0300269   0.0300269   0.0300269
   0.0011570   0.0011570   0.0011570   0.0011570   0.0059834   0.0059834
   0.0059834   0.0059834  -0.0007583  -0.0007583  -0.0007583  -0.0007583
   0.2009121   0.2009121   0.2009121   0.2009121   0.1623335   0.1623335
   0.1623335   0.1623335   0.2162963   0.2162963
 TTTTTTTTTTTTTTTTTTTTTTTTTTTTTT MOQGAD      TELAPSE     9748.37 TCPU     9724.97
 TTTTTTTTTTTTTTTTTTTTTTTTTTTTTT SHELLXN     TELAPSE     9755.22 TCPU     9731.83
 TTTTTTTTTTTTTTTTTTTTTTTTTTTTTT MONMO3      TELAPSE     9755.70 TCPU     9732.31
 NUMERICALLY INTEGRATED DENSITY    232.0000249327    230.0000252469
 TTTTTTTTTTTTTTTTTTTTTTTTTTTTTT NUMDFT      TELAPSE     9758.03 TCPU     9734.64
 CYC  38 ETOT(AU) -7.040329582524E+03 DETOT -1.44E-03 tst  3.35E-06 PX  3.38E-03
 TTTTTTTTTTTTTTTTTTTTTTTTTTTTTT DIIS        TELAPSE     9758.94 TCPU     9735.55
 DIIS TEST: 0.79128E+01 AT SCF   CYCLE  38 - DIIS ACTIVE - HISTORY:    38 CYCLES
 TTTTTTTTTTTTTTTTTTTTTTTTTTTTTT FDIK        TELAPSE     9978.17 TCPU     9954.34

    ALPHA      ELECTRONS
 INSULATING STATE
 TOP OF VALENCE BANDS -    BAND    232; K    6; EIG -2.3015633E-01 AU
 TOP OF VALENCE BANDS -    BAND    232; K    1; EIG -2.3058501E-01 AU
 BOTTOM OF VIRTUAL BANDS - BAND    233; K    6; EIG -1.3432206E-01 AU
 DIRECT ENERGY BAND GAP:   2.6078 eV
 BOTTOM OF VIRTUAL BANDS - BAND    233; K    1; EIG -1.3422173E-01 AU

    BETA       ELECTRONS
 INSULATING STATE
 TOP OF VALENCE BANDS -    BAND    230; K   77; EIG -2.2996949E-01 AU
 TOP OF VALENCE BANDS -    BAND    230; K    1; EIG -2.3127402E-01 AU
 BOTTOM OF VIRTUAL BANDS - BAND    231; K   25; EIG -2.1005850E-01 AU
 INDIRECT ENERGY BAND GAP:   0.5418 eV
 BOTTOM OF VIRTUAL BANDS - BAND    231; K    1; EIG -2.0941940E-01 AU
 TTTTTTTTTTTTTTTTTTTTTTTTTTTTTT PDIG        TELAPSE     9985.63 TCPU     9961.80
 CHARGE NORMALIZATION FACTOR   1.00000000
 TOTAL ATOMIC CHARGES:
   5.0745730   5.0745730   5.0745730   5.0745730   9.2871221   9.2871221
   9.2871221   9.2871221   9.2668021   9.2668021   9.2668021   9.2668021
   9.3423638   9.3423638   9.3423638   9.3423638   5.6903449   5.6903449
   5.6903449   5.6903449   6.1958651   6.1958651   6.1958651   6.1958651
   0.8618566   0.8618566   0.8618566   0.8618566   5.7097431   5.7097431
   5.7097431   5.7097431   5.0664218   5.0664218   5.0664218   5.0664218
   9.2800166   9.2800166   9.2800166   9.2800166   9.3002659   9.3002659
   9.3002659   9.3002659   9.2793746   9.2793746   9.2793746   9.2793746
   8.5720365   8.5720365   8.5720365   8.5720365   8.5625977   8.5625977
   8.5625977   8.5625977  28.0212325  28.0212325
 SUMMED SPIN DENSITY           2.00000000
 TOTAL ATOMIC SPINS  :
   0.0219125   0.0219125   0.0219125   0.0219125   0.0006641   0.0006641
   0.0006641   0.0006641   0.0048206   0.0048206   0.0048206   0.0048206
   0.0046968   0.0046968   0.0046968   0.0046968  -0.0173413  -0.0173413
  -0.0173413  -0.0173413   0.0313169   0.0313169   0.0313169   0.0313169
  -0.0059262  -0.0059262  -0.0059262  -0.0059262  -0.0277920  -0.0277920
  -0.0277920  -0.0277920   0.0298273   0.0298273   0.0298273   0.0298273
   0.0010641   0.0010641   0.0010641   0.0010641   0.0063088   0.0063088
   0.0063088   0.0063088  -0.0007927  -0.0007927  -0.0007927  -0.0007927
   0.1700496   0.1700496   0.1700496   0.1700496   0.1648407   0.1648407
   0.1648407   0.1648407   0.2327016   0.2327016
 TTTTTTTTTTTTTTTTTTTTTTTTTTTTTT MOQGAD      TELAPSE     9985.65 TCPU     9961.82
 TTTTTTTTTTTTTTTTTTTTTTTTTTTTTT SHELLXN     TELAPSE     9992.52 TCPU     9968.69
 TTTTTTTTTTTTTTTTTTTTTTTTTTTTTT MONMO3      TELAPSE     9993.01 TCPU     9969.18
 NUMERICALLY INTEGRATED DENSITY    232.0000251759    230.0000254448
 TTTTTTTTTTTTTTTTTTTTTTTTTTTTTT NUMDFT      TELAPSE     9995.34 TCPU     9971.51
 CYC  39 ETOT(AU) -7.040375727679E+03 DETOT -4.61E-02 tst  2.35E-05 PX  2.48E-02
 TTTTTTTTTTTTTTTTTTTTTTTTTTTTTT DIIS        TELAPSE     9996.26 TCPU     9972.43
 DIIS TEST: 0.71534E+01 AT SCF   CYCLE  39 - DIIS ACTIVE - HISTORY:    39 CYCLES
 TTTTTTTTTTTTTTTTTTTTTTTTTTTTTT FDIK        TELAPSE    10210.53 TCPU    10186.59

    ALPHA      ELECTRONS
 INSULATING STATE
 TOP OF VALENCE BANDS -    BAND    232; K    6; EIG -2.2655715E-01 AU
 TOP OF VALENCE BANDS -    BAND    232; K    1; EIG -2.2719950E-01 AU
 BOTTOM OF VIRTUAL BANDS - BAND    233; K    6; EIG -1.3376056E-01 AU
 DIRECT ENERGY BAND GAP:   2.5251 eV
 BOTTOM OF VIRTUAL BANDS - BAND    233; K    1; EIG -1.3365913E-01 AU

    BETA       ELECTRONS
 INSULATING STATE
 TOP OF VALENCE BANDS -    BAND    230; K   19; EIG -2.2942131E-01 AU
 TOP OF VALENCE BANDS -    BAND    230; K    1; EIG -2.3001482E-01 AU
 BOTTOM OF VIRTUAL BANDS - BAND    231; K   25; EIG -2.0493921E-01 AU
 INDIRECT ENERGY BAND GAP:   0.6662 eV
 BOTTOM OF VIRTUAL BANDS - BAND    231; K    1; EIG -2.0430992E-01 AU
 TTTTTTTTTTTTTTTTTTTTTTTTTTTTTT PDIG        TELAPSE    10217.97 TCPU    10194.03
 CHARGE NORMALIZATION FACTOR   1.00000000
 TOTAL ATOMIC CHARGES:
   5.0807593   5.0807593   5.0807593   5.0807593   9.2858709   9.2858709
   9.2858709   9.2858709   9.2691785   9.2691785   9.2691785   9.2691785
   9.3428327   9.3428327   9.3428327   9.3428327   5.6929158   5.6929158
   5.6929158   5.6929158   6.1826914   6.1826914   6.1826914   6.1826914
   0.8678212   0.8678212   0.8678212   0.8678212   5.7134763   5.7134763
   5.7134763   5.7134763   5.0711191   5.0711191   5.0711191   5.0711191
   9.2769641   9.2769641   9.2769641   9.2769641   9.3039191   9.3039191
   9.3039191   9.3039191   9.2777006   9.2777006   9.2777006   9.2777006
   8.5860725   8.5860725   8.5860725   8.5860725   8.5698528   8.5698528
   8.5698528   8.5698528  27.9576514  27.9576514
 SUMMED SPIN DENSITY           2.00000000
 TOTAL ATOMIC SPINS  :
   0.0132883   0.0132883   0.0132883   0.0132883   0.0013532   0.0013532
   0.0013532   0.0013532   0.0054584   0.0054584   0.0054584   0.0054584
   0.0054623   0.0054623   0.0054623   0.0054623   0.0113812   0.0113812
   0.0113812   0.0113812   0.0196245   0.0196245   0.0196245   0.0196245
  -0.0070699  -0.0070699  -0.0070699  -0.0070699  -0.0260108  -0.0260108
  -0.0260108  -0.0260108   0.0297018   0.0297018   0.0297018   0.0297018
   0.0000895   0.0000895   0.0000895   0.0000895   0.0060943   0.0060943
   0.0060943   0.0060943  -0.0014639  -0.0014639  -0.0014639  -0.0014639
   0.1400718   0.1400718   0.1400718   0.1400718   0.1637821   0.1637821
   0.1637821   0.1637821   0.2764744   0.2764744
 TTTTTTTTTTTTTTTTTTTTTTTTTTTTTT MOQGAD      TELAPSE    10217.99 TCPU    10194.05
 TTTTTTTTTTTTTTTTTTTTTTTTTTTTTT SHELLXN     TELAPSE    10224.84 TCPU    10200.90
 TTTTTTTTTTTTTTTTTTTTTTTTTTTTTT MONMO3      TELAPSE    10225.32 TCPU    10201.39
 NUMERICALLY INTEGRATED DENSITY    232.0000251102    230.0000253507
 TTTTTTTTTTTTTTTTTTTTTTTTTTTTTT NUMDFT      TELAPSE    10227.65 TCPU    10203.72
 CYC  40 ETOT(AU) -7.040476373270E+03 DETOT -1.01E-01 tst  2.12E-04 PX  3.60E-02
 TTTTTTTTTTTTTTTTTTTTTTTTTTTTTT DIIS        TELAPSE    10228.57 TCPU    10204.63
 DIIS TEST: 0.56054E+01 AT SCF   CYCLE  40 - DIIS ACTIVE - HISTORY:    40 CYCLES
 TTTTTTTTTTTTTTTTTTTTTTTTTTTTTT FDIK        TELAPSE    10434.92 TCPU    10410.99

    ALPHA      ELECTRONS
 INSULATING STATE
 TOP OF VALENCE BANDS -    BAND    232; K    6; EIG -2.2002715E-01 AU
 TOP OF VALENCE BANDS -    BAND    232; K    1; EIG -2.2056049E-01 AU
 BOTTOM OF VIRTUAL BANDS - BAND    233; K    6; EIG -1.3247354E-01 AU
 DIRECT ENERGY BAND GAP:   2.3825 eV
 BOTTOM OF VIRTUAL BANDS - BAND    233; K    1; EIG -1.3236524E-01 AU

    BETA       ELECTRONS
 INSULATING STATE
 TOP OF VALENCE BANDS -    BAND    230; K    6; EIG -2.2715685E-01 AU
 TOP OF VALENCE BANDS -    BAND    230; K    1; EIG -2.2719791E-01 AU
 BOTTOM OF VIRTUAL BANDS - BAND    231; K   25; EIG -1.9425882E-01 AU
 INDIRECT ENERGY BAND GAP:   0.8952 eV
 BOTTOM OF VIRTUAL BANDS - BAND    231; K    1; EIG -1.9370823E-01 AU
 TTTTTTTTTTTTTTTTTTTTTTTTTTTTTT PDIG        TELAPSE    10442.38 TCPU    10418.44
 CHARGE NORMALIZATION FACTOR   1.00000000
 TOTAL ATOMIC CHARGES:
   5.0867618   5.0867618   5.0867618   5.0867618   9.2870735   9.2870735
   9.2870735   9.2870735   9.2731428   9.2731428   9.2731428   9.2731428
   9.3431295   9.3431295   9.3431295   9.3431295   5.6869420   5.6869420
   5.6869420   5.6869420   6.1721176   6.1721176   6.1721176   6.1721176
   0.8669576   0.8669576   0.8669576   0.8669576   5.7194245   5.7194245
   5.7194245   5.7194245   5.0797999   5.0797999   5.0797999   5.0797999
   9.2774852   9.2774852   9.2774852   9.2774852   9.3025099   9.3025099
   9.3025099   9.3025099   9.2804229   9.2804229   9.2804229   9.2804229
   8.6067996   8.6067996   8.6067996   8.6067996   8.6001449   8.6001449
   8.6001449   8.6001449  27.8345767  27.8345767
 SUMMED SPIN DENSITY           2.00000000
 TOTAL ATOMIC SPINS  :
   0.0023992   0.0023992   0.0023992   0.0023992   0.0029794   0.0029794
   0.0029794   0.0029794   0.0057310   0.0057310   0.0057310   0.0057310
   0.0076070   0.0076070   0.0076070   0.0076070   0.0415629   0.0415629
   0.0415629   0.0415629  -0.0138090  -0.0138090  -0.0138090  -0.0138090
  -0.0020123  -0.0020123  -0.0020123  -0.0020123  -0.0189225  -0.0189225
  -0.0189225  -0.0189225   0.0302724   0.0302724   0.0302724   0.0302724
  -0.0013635  -0.0013635  -0.0013635  -0.0013635   0.0046608   0.0046608
   0.0046608   0.0046608  -0.0023022  -0.0023022  -0.0023022  -0.0023022
   0.1045074   0.1045074   0.1045074   0.1045074   0.1575732   0.1575732
   0.1575732   0.1575732   0.3622324   0.3622324
 TTTTTTTTTTTTTTTTTTTTTTTTTTTTTT MOQGAD      TELAPSE    10442.40 TCPU    10418.46
 TTTTTTTTTTTTTTTTTTTTTTTTTTTTTT SHELLXN     TELAPSE    10449.25 TCPU    10425.32
 TTTTTTTTTTTTTTTTTTTTTTTTTTTTTT MONMO3      TELAPSE    10449.74 TCPU    10425.80
 NUMERICALLY INTEGRATED DENSITY    232.0000252623    230.0000255128
 TTTTTTTTTTTTTTTTTTTTTTTTTTTTTT NUMDFT      TELAPSE    10452.08 TCPU    10428.14
 CYC  41 ETOT(AU) -7.040641147776E+03 DETOT -1.65E-01 tst  7.79E-04 PX  9.05E-02
 TTTTTTTTTTTTTTTTTTTTTTTTTTTTTT DIIS        TELAPSE    10452.99 TCPU    10429.05
 DIIS TEST: 0.28400E+01 AT SCF   CYCLE  41 - DIIS ACTIVE - HISTORY:    41 CYCLES
 TTTTTTTTTTTTTTTTTTTTTTTTTTTTTT FDIK        TELAPSE    10655.33 TCPU    10631.39

    ALPHA      ELECTRONS
 INSULATING STATE
 TOP OF VALENCE BANDS -    BAND    232; K    6; EIG -2.0936295E-01 AU
 TOP OF VALENCE BANDS -    BAND    232; K    1; EIG -2.0954995E-01 AU
 BOTTOM OF VIRTUAL BANDS - BAND    233; K    6; EIG -1.3098293E-01 AU
 DIRECT ENERGY BAND GAP:   2.1328 eV
 BOTTOM OF VIRTUAL BANDS - BAND    233; K    1; EIG -1.3088024E-01 AU

    BETA       ELECTRONS
 INSULATING STATE
 TOP OF VALENCE BANDS -    BAND    230; K    6; EIG -2.2130075E-01 AU
 TOP OF VALENCE BANDS -    BAND    230; K    1; EIG -2.2135388E-01 AU
 BOTTOM OF VIRTUAL BANDS - BAND    231; K   25; EIG -1.7599743E-01 AU
 INDIRECT ENERGY BAND GAP:   1.2328 eV
 BOTTOM OF VIRTUAL BANDS - BAND    231; K    1; EIG -1.7562739E-01 AU
 TTTTTTTTTTTTTTTTTTTTTTTTTTTTTT PDIG        TELAPSE    10662.77 TCPU    10638.83
 CHARGE NORMALIZATION FACTOR   1.00000000
 TOTAL ATOMIC CHARGES:
   5.0980286   5.0980286   5.0980286   5.0980286   9.2900965   9.2900965
   9.2900965   9.2900965   9.2691846   9.2691846   9.2691846   9.2691846
   9.3450519   9.3450519   9.3450519   9.3450519   5.6945427   5.6945427
   5.6945427   5.6945427   6.1770135   6.1770135   6.1770135   6.1770135
   0.8783398   0.8783398   0.8783398   0.8783398   5.7241259   5.7241259
   5.7241259   5.7241259   5.0885453   5.0885453   5.0885453   5.0885453
   9.2846469   9.2846469   9.2846469   9.2846469   9.3012745   9.3012745
   9.3012745   9.3012745   9.2773763   9.2773763   9.2773763   9.2773763
   8.6222425   8.6222425   8.6222425   8.6222425   8.6212072   8.6212072
   8.6212072   8.6212072  27.6566477  27.6566477
 SUMMED SPIN DENSITY           2.00000000
 TOTAL ATOMIC SPINS  :
   0.0032747   0.0032747   0.0032747   0.0032747   0.0028514   0.0028514
   0.0028514   0.0028514   0.0033234   0.0033234   0.0033234   0.0033234
   0.0069308   0.0069308   0.0069308   0.0069308   0.0223071   0.0223071
   0.0223071   0.0223071  -0.0193524  -0.0193524  -0.0193524  -0.0193524
   0.0036137   0.0036137   0.0036137   0.0036137  -0.0229565  -0.0229565
  -0.0229565  -0.0229565   0.0275666   0.0275666   0.0275666   0.0275666
  -0.0011915  -0.0011915  -0.0011915  -0.0011915   0.0020622   0.0020622
   0.0020622   0.0020622  -0.0019317  -0.0019317  -0.0019317  -0.0019317
   0.0902249   0.0902249   0.0902249   0.0902249   0.1407549   0.1407549
   0.1407549   0.1407549   0.4850444   0.4850444
 TTTTTTTTTTTTTTTTTTTTTTTTTTTTTT MOQGAD      TELAPSE    10662.79 TCPU    10638.85
 TTTTTTTTTTTTTTTTTTTTTTTTTTTTTT SHELLXN     TELAPSE    10669.64 TCPU    10645.70
 TTTTTTTTTTTTTTTTTTTTTTTTTTTTTT MONMO3      TELAPSE    10670.13 TCPU    10646.19
 NUMERICALLY INTEGRATED DENSITY    232.0000251426    230.0000254646
 TTTTTTTTTTTTTTTTTTTTTTTTTTTTTT NUMDFT      TELAPSE    10672.47 TCPU    10648.53
 CYC  42 ETOT(AU) -7.040778058787E+03 DETOT -1.37E-01 tst  1.63E-03 PX  1.57E-01
 TTTTTTTTTTTTTTTTTTTTTTTTTTTTTT DIIS        TELAPSE    10673.38 TCPU    10649.44
 DIIS TEST: 0.52926E+00 AT SCF   CYCLE  42 - DIIS ACTIVE - HISTORY:    42 CYCLES
 TTTTTTTTTTTTTTTTTTTTTTTTTTTTTT FDIK        TELAPSE    10864.43 TCPU    10840.25

    ALPHA      ELECTRONS
 INSULATING STATE
 TOP OF VALENCE BANDS -    BAND    232; K    1; EIG -2.0122739E-01 AU
 BOTTOM OF VIRTUAL BANDS - BAND    233; K    6; EIG -1.2964207E-01 AU
 INDIRECT ENERGY BAND GAP:   1.9479 eV
 BOTTOM OF VIRTUAL BANDS - BAND    233; K    1; EIG -1.2954077E-01 AU

    BETA       ELECTRONS
 INSULATING STATE
 TOP OF VALENCE BANDS -    BAND    230; K    6; EIG -2.1553858E-01 AU
 TOP OF VALENCE BANDS -    BAND    230; K    1; EIG -2.1558950E-01 AU
 BOTTOM OF VIRTUAL BANDS - BAND    231; K   25; EIG -1.6417584E-01 AU
 INDIRECT ENERGY BAND GAP:   1.3977 eV
 BOTTOM OF VIRTUAL BANDS - BAND    231; K    1; EIG -1.6390115E-01 AU
 TTTTTTTTTTTTTTTTTTTTTTTTTTTTTT PDIG        TELAPSE    10871.87 TCPU    10847.69
 CHARGE NORMALIZATION FACTOR   1.00000000
 TOTAL ATOMIC CHARGES:
   5.1042581   5.1042581   5.1042581   5.1042581   9.2891031   9.2891031
   9.2891031   9.2891031   9.2711343   9.2711343   9.2711343   9.2711343
   9.3433293   9.3433293   9.3433293   9.3433293   5.7004459   5.7004459
   5.7004459   5.7004459   6.1758890   6.1758890   6.1758890   6.1758890
   0.8763534   0.8763534   0.8763534   0.8763534   5.7276964   5.7276964
   5.7276964   5.7276964   5.0906463   5.0906463   5.0906463   5.0906463
   9.2853876   9.2853876   9.2853876   9.2853876   9.3044127   9.3044127
   9.3044127   9.3044127   9.2772326   9.2772326   9.2772326   9.2772326
   8.6449710   8.6449710   8.6449710   8.6449710   8.6326599   8.6326599
   8.6326599   8.6326599  27.5529609  27.5529609
 SUMMED SPIN DENSITY           2.00000000
 TOTAL ATOMIC SPINS  :
   0.0109612   0.0109612   0.0109612   0.0109612   0.0010490   0.0010490
   0.0010490   0.0010490   0.0008652   0.0008652   0.0008652   0.0008652
   0.0034897   0.0034897   0.0034897   0.0034897  -0.0025330  -0.0025330
  -0.0025330  -0.0025330  -0.0065661  -0.0065661  -0.0065661  -0.0065661
   0.0037455   0.0037455   0.0037455   0.0037455  -0.0113499  -0.0113499
  -0.0113499  -0.0113499   0.0177851   0.0177851   0.0177851   0.0177851
   0.0005683   0.0005683   0.0005683   0.0005683   0.0016321   0.0016321
   0.0016321   0.0016321  -0.0004082  -0.0004082  -0.0004082  -0.0004082
   0.0929850   0.0929850   0.0929850   0.0929850   0.1108822   0.1108822
   0.1108822   0.1108822   0.5537880   0.5537880
 TTTTTTTTTTTTTTTTTTTTTTTTTTTTTT MOQGAD      TELAPSE    10871.89 TCPU    10847.71
 TTTTTTTTTTTTTTTTTTTTTTTTTTTTTT SHELLXN     TELAPSE    10878.75 TCPU    10854.57
 TTTTTTTTTTTTTTTTTTTTTTTTTTTTTT MONMO3      TELAPSE    10879.23 TCPU    10855.05
 NUMERICALLY INTEGRATED DENSITY    232.0000252811    230.0000255579
 TTTTTTTTTTTTTTTTTTTTTTTTTTTTTT NUMDFT      TELAPSE    10881.56 TCPU    10857.38
 CYC  43 ETOT(AU) -7.040807098404E+03 DETOT -2.90E-02 tst  5.60E-04 PX  8.93E-02
 TTTTTTTTTTTTTTTTTTTTTTTTTTTTTT DIIS        TELAPSE    10882.48 TCPU    10858.30
 DIIS TEST: 0.23694E-01 AT SCF   CYCLE  43 - DIIS ACTIVE - HISTORY:    43 CYCLES
 TTTTTTTTTTTTTTTTTTTTTTTTTTTTTT FDIK        TELAPSE    11097.27 TCPU    11073.04

    ALPHA      ELECTRONS
 INSULATING STATE
 TOP OF VALENCE BANDS -    BAND    232; K    1; EIG -1.9829909E-01 AU
 BOTTOM OF VIRTUAL BANDS - BAND    233; K    6; EIG -1.2924444E-01 AU
 INDIRECT ENERGY BAND GAP:   1.8791 eV
 BOTTOM OF VIRTUAL BANDS - BAND    233; K    1; EIG -1.2914471E-01 AU

    BETA       ELECTRONS
 INSULATING STATE
 TOP OF VALENCE BANDS -    BAND    230; K    6; EIG -2.1387341E-01 AU
 TOP OF VALENCE BANDS -    BAND    230; K    1; EIG -2.1392591E-01 AU
 BOTTOM OF VIRTUAL BANDS - BAND    231; K   25; EIG -1.6050716E-01 AU
 INDIRECT ENERGY BAND GAP:   1.4522 eV
 BOTTOM OF VIRTUAL BANDS - BAND    231; K    1; EIG -1.6028092E-01 AU
 TTTTTTTTTTTTTTTTTTTTTTTTTTTTTT PDIG        TELAPSE    11104.71 TCPU    11080.49
 CHARGE NORMALIZATION FACTOR   1.00000000
 TOTAL ATOMIC CHARGES:
   5.1034484   5.1034484   5.1034484   5.1034484   9.2895810   9.2895810
   9.2895810   9.2895810   9.2712290   9.2712290   9.2712290   9.2712290
   9.3448813   9.3448813   9.3448813   9.3448813   5.7043288   5.7043288
   5.7043288   5.7043288   6.1796922   6.1796922   6.1796922   6.1796922
   0.8777730   0.8777730   0.8777730   0.8777730   5.7290337   5.7290337
   5.7290337   5.7290337   5.0910498   5.0910498   5.0910498   5.0910498
   9.2849341   9.2849341   9.2849341   9.2849341   9.3049156   9.3049156
   9.3049156   9.3049156   9.2768123   9.2768123   9.2768123   9.2768123
   8.6451441   8.6451441   8.6451441   8.6451441   8.6341623   8.6341623
   8.6341623   8.6341623  27.5260283  27.5260283
 SUMMED SPIN DENSITY           2.00000000
 TOTAL ATOMIC SPINS  :
   0.0128287   0.0128287   0.0128287   0.0128287   0.0002835   0.0002835
   0.0002835   0.0002835   0.0004633   0.0004633   0.0004633   0.0004633
   0.0022656   0.0022656   0.0022656   0.0022656  -0.0084313  -0.0084313
  -0.0084313  -0.0084313   0.0051647   0.0051647   0.0051647   0.0051647
   0.0006350   0.0006350   0.0006350   0.0006350  -0.0090224  -0.0090224
  -0.0090224  -0.0090224   0.0140285   0.0140285   0.0140285   0.0140285
   0.0010912   0.0010912   0.0010912   0.0010912   0.0020897   0.0020897
   0.0020897   0.0020897   0.0000446   0.0000446   0.0000446   0.0000446
   0.0932600   0.0932600   0.0932600   0.0932600   0.0996419   0.0996419
   0.0996419   0.0996419   0.5713139   0.5713139
 TTTTTTTTTTTTTTTTTTTTTTTTTTTTTT MOQGAD      TELAPSE    11104.73 TCPU    11080.51
 TTTTTTTTTTTTTTTTTTTTTTTTTTTTTT SHELLXN     TELAPSE    11111.62 TCPU    11087.40
 TTTTTTTTTTTTTTTTTTTTTTTTTTTTTT MONMO3      TELAPSE    11112.11 TCPU    11087.88
 NUMERICALLY INTEGRATED DENSITY    232.0000252914    230.0000255026
 TTTTTTTTTTTTTTTTTTTTTTTTTTTTTT NUMDFT      TELAPSE    11114.42 TCPU    11090.19
 CYC  44 ETOT(AU) -7.040808590938E+03 DETOT -1.49E-03 tst  4.12E-05 PX  2.28E-02
 TTTTTTTTTTTTTTTTTTTTTTTTTTTTTT DIIS        TELAPSE    11115.33 TCPU    11091.11
 DIIS TEST: 0.18241E-03 AT SCF   CYCLE  44 - DIIS ACTIVE - HISTORY:    44 CYCLES
 TTTTTTTTTTTTTTTTTTTTTTTTTTTTTT FDIK        TELAPSE    11374.71 TCPU    11350.35

    ALPHA      ELECTRONS
 INSULATING STATE
 TOP OF VALENCE BANDS -    BAND    232; K    1; EIG -1.9809522E-01 AU
 BOTTOM OF VIRTUAL BANDS - BAND    233; K    6; EIG -1.2917652E-01 AU
 INDIRECT ENERGY BAND GAP:   1.8754 eV
 BOTTOM OF VIRTUAL BANDS - BAND    233; K    1; EIG -1.2907614E-01 AU

    BETA       ELECTRONS
 INSULATING STATE
 TOP OF VALENCE BANDS -    BAND    230; K    6; EIG -2.1374171E-01 AU
 TOP OF VALENCE BANDS -    BAND    230; K    1; EIG -2.1379369E-01 AU
 BOTTOM OF VIRTUAL BANDS - BAND    231; K  146; EIG -1.6035218E-01 AU
 INDIRECT ENERGY BAND GAP:   1.4528 eV
 BOTTOM OF VIRTUAL BANDS - BAND    231; K    1; EIG -1.6012275E-01 AU
 TTTTTTTTTTTTTTTTTTTTTTTTTTTTTT PDIG        TELAPSE    11382.16 TCPU    11357.80
 CHARGE NORMALIZATION FACTOR   1.00000000
 TOTAL ATOMIC CHARGES:
   5.1035542   5.1035542   5.1035542   5.1035542   9.2896637   9.2896637
   9.2896637   9.2896637   9.2710979   9.2710979   9.2710979   9.2710979
   9.3449112   9.3449112   9.3449112   9.3449112   5.7044236   5.7044236
   5.7044236   5.7044236   6.1803850   6.1803850   6.1803850   6.1803850
   0.8775310   0.8775310   0.8775310   0.8775310   5.7291931   5.7291931
   5.7291931   5.7291931   5.0909863   5.0909863   5.0909863   5.0909863
   9.2851825   9.2851825   9.2851825   9.2851825   9.3046847   9.3046847
   9.3046847   9.3046847   9.2771480   9.2771480   9.2771480   9.2771480
   8.6450090   8.6450090   8.6450090   8.6450090   8.6336323   8.6336323
   8.6336323   8.6336323  27.5251947  27.5251947
 SUMMED SPIN DENSITY           2.00000000
 TOTAL ATOMIC SPINS  :
   0.0128216   0.0128216   0.0128216   0.0128216   0.0001822   0.0001822
   0.0001822   0.0001822   0.0005355   0.0005355   0.0005355   0.0005355
   0.0021732   0.0021732   0.0021732   0.0021732  -0.0080813  -0.0080813
  -0.0080813  -0.0080813   0.0070714   0.0070714   0.0070714   0.0070714
  -0.0003330  -0.0003330  -0.0003330  -0.0003330  -0.0081142  -0.0081142
  -0.0081142  -0.0081142   0.0133589   0.0133589   0.0133589   0.0133589
   0.0011221   0.0011221   0.0011221   0.0011221   0.0022764   0.0022764
   0.0022764   0.0022764   0.0001056   0.0001056   0.0001056   0.0001056
   0.0934525   0.0934525   0.0934525   0.0934525   0.0974883   0.0974883
   0.0974883   0.0974883   0.5718814   0.5718814
 TTTTTTTTTTTTTTTTTTTTTTTTTTTTTT MOQGAD      TELAPSE    11382.18 TCPU    11357.81
 TTTTTTTTTTTTTTTTTTTTTTTTTTTTTT SHELLXN     TELAPSE    11389.03 TCPU    11364.66
 TTTTTTTTTTTTTTTTTTTTTTTTTTTTTT MONMO3      TELAPSE    11389.51 TCPU    11365.15
 NUMERICALLY INTEGRATED DENSITY    232.0000253204    230.0000255110
 TTTTTTTTTTTTTTTTTTTTTTTTTTTTTT NUMDFT      TELAPSE    11391.82 TCPU    11367.45
 CYC  45 ETOT(AU) -7.040808611525E+03 DETOT -2.06E-05 tst  8.88E-08 PX  1.20E-03
 TTTTTTTTTTTTTTTTTTTTTTTTTTTTTT DIIS        TELAPSE    11392.73 TCPU    11368.37
 DIIS TEST: 0.13566E-04 AT SCF   CYCLE  45 - DIIS ACTIVE - HISTORY:    45 CYCLES
 TTTTTTTTTTTTTTTTTTTTTTTTTTTTTT FDIK        TELAPSE    11620.22 TCPU    11595.85

    ALPHA      ELECTRONS
 INSULATING STATE
 TOP OF VALENCE BANDS -    BAND    232; K    1; EIG -1.9814688E-01 AU
 BOTTOM OF VIRTUAL BANDS - BAND    233; K    6; EIG -1.2920966E-01 AU
 INDIRECT ENERGY BAND GAP:   1.8759 eV
 BOTTOM OF VIRTUAL BANDS - BAND    233; K    1; EIG -1.2910937E-01 AU

    BETA       ELECTRONS
 INSULATING STATE
 TOP OF VALENCE BANDS -    BAND    230; K    6; EIG -2.1379396E-01 AU
 TOP OF VALENCE BANDS -    BAND    230; K    1; EIG -2.1384598E-01 AU
 BOTTOM OF VIRTUAL BANDS - BAND    231; K  146; EIG -1.6044241E-01 AU
 INDIRECT ENERGY BAND GAP:   1.4518 eV
 BOTTOM OF VIRTUAL BANDS - BAND    231; K    1; EIG -1.6021267E-01 AU
 TTTTTTTTTTTTTTTTTTTTTTTTTTTTTT PDIG        TELAPSE    11627.66 TCPU    11603.29
 CHARGE NORMALIZATION FACTOR   1.00000000
 TOTAL ATOMIC CHARGES:
   5.1035034   5.1035034   5.1035034   5.1035034   9.2896587   9.2896587
   9.2896587   9.2896587   9.2710900   9.2710900   9.2710900   9.2710900
   9.3448615   9.3448615   9.3448615   9.3448615   5.7045164   5.7045164
   5.7045164   5.7045164   6.1803661   6.1803661   6.1803661   6.1803661
   0.8775707   0.8775707   0.8775707   0.8775707   5.7290226   5.7290226
   5.7290226   5.7290226   5.0909832   5.0909832   5.0909832   5.0909832
   9.2851934   9.2851934   9.2851934   9.2851934   9.3046977   9.3046977
   9.3046977   9.3046977   9.2770544   9.2770544   9.2770544   9.2770544
   8.6451029   8.6451029   8.6451029   8.6451029   8.6336388   8.6336388
   8.6336388   8.6336388  27.5254801  27.5254801
 SUMMED SPIN DENSITY           2.00000000
 TOTAL ATOMIC SPINS  :
   0.0127947   0.0127947   0.0127947   0.0127947   0.0001738   0.0001738
   0.0001738   0.0001738   0.0005556   0.0005556   0.0005556   0.0005556
   0.0021773   0.0021773   0.0021773   0.0021773  -0.0079621  -0.0079621
  -0.0079621  -0.0079621   0.0074156   0.0074156   0.0074156   0.0074156
  -0.0005584  -0.0005584  -0.0005584  -0.0005584  -0.0078038  -0.0078038
  -0.0078038  -0.0078038   0.0132385   0.0132385   0.0132385   0.0132385
   0.0011246   0.0011246   0.0011246   0.0011246   0.0023139   0.0023139
   0.0023139   0.0023139   0.0001161   0.0001161   0.0001161   0.0001161
   0.0936582   0.0936582   0.0936582   0.0936582   0.0969198   0.0969198
   0.0969198   0.0969198   0.5716722   0.5716722
 TTTTTTTTTTTTTTTTTTTTTTTTTTTTTT MOQGAD      TELAPSE    11627.68 TCPU    11603.31
 TTTTTTTTTTTTTTTTTTTTTTTTTTTTTT SHELLXN     TELAPSE    11634.53 TCPU    11610.16
 TTTTTTTTTTTTTTTTTTTTTTTTTTTTTT MONMO3      TELAPSE    11635.01 TCPU    11610.65
 NUMERICALLY INTEGRATED DENSITY    232.0000253172    230.0000255023
 TTTTTTTTTTTTTTTTTTTTTTTTTTTTTT NUMDFT      TELAPSE    11637.35 TCPU    11612.98
 CYC  46 ETOT(AU) -7.040808612620E+03 DETOT -1.10E-06 tst  1.41E-08 PX  4.23E-04
 TTTTTTTTTTTTTTTTTTTTTTTTTTTTTT DIIS        TELAPSE    11638.26 TCPU    11613.89
 DIIS TEST: 0.13344E-05 AT SCF   CYCLE  46 - DIIS ACTIVE - HISTORY:    46 CYCLES
 TTTTTTTTTTTTTTTTTTTTTTTTTTTTTT FDIK        TELAPSE    11874.02 TCPU    11849.65

    ALPHA      ELECTRONS
 INSULATING STATE
 TOP OF VALENCE BANDS -    BAND    232; K    1; EIG -1.9813825E-01 AU
 BOTTOM OF VIRTUAL BANDS - BAND    233; K    6; EIG -1.2920139E-01 AU
 INDIRECT ENERGY BAND GAP:   1.8759 eV
 BOTTOM OF VIRTUAL BANDS - BAND    233; K    1; EIG -1.2910110E-01 AU

    BETA       ELECTRONS
 INSULATING STATE
 TOP OF VALENCE BANDS -    BAND    230; K    6; EIG -2.1378519E-01 AU
 TOP OF VALENCE BANDS -    BAND    230; K    1; EIG -2.1383718E-01 AU
 BOTTOM OF VIRTUAL BANDS - BAND    231; K  146; EIG -1.6043465E-01 AU
 INDIRECT ENERGY BAND GAP:   1.4517 eV
 BOTTOM OF VIRTUAL BANDS - BAND    231; K    1; EIG -1.6020485E-01 AU
 TTTTTTTTTTTTTTTTTTTTTTTTTTTTTT PDIG        TELAPSE    11881.47 TCPU    11857.10
 CHARGE NORMALIZATION FACTOR   1.00000000
 TOTAL ATOMIC CHARGES:
   5.1035305   5.1035305   5.1035305   5.1035305   9.2896522   9.2896522
   9.2896522   9.2896522   9.2710952   9.2710952   9.2710952   9.2710952
   9.3448731   9.3448731   9.3448731   9.3448731   5.7044375   5.7044375
   5.7044375   5.7044375   6.1803409   6.1803409   6.1803409   6.1803409
   0.8775716   0.8775716   0.8775716   0.8775716   5.7290567   5.7290567
   5.7290567   5.7290567   5.0909859   5.0909859   5.0909859   5.0909859
   9.2851830   9.2851830   9.2851830   9.2851830   9.3047063   9.3047063
   9.3047063   9.3047063   9.2770612   9.2770612   9.2770612   9.2770612
   8.6451281   8.6451281   8.6451281   8.6451281   8.6336543   8.6336543
   8.6336543   8.6336543  27.5254472  27.5254472
 SUMMED SPIN DENSITY           2.00000000
 TOTAL ATOMIC SPINS  :
   0.0127914   0.0127914   0.0127914   0.0127914   0.0001721   0.0001721
   0.0001721   0.0001721   0.0005587   0.0005587   0.0005587   0.0005587
   0.0021793   0.0021793   0.0021793   0.0021793  -0.0079611  -0.0079611
  -0.0079611  -0.0079611   0.0075095   0.0075095   0.0075095   0.0075095
  -0.0006129  -0.0006129  -0.0006129  -0.0006129  -0.0077178  -0.0077178
  -0.0077178  -0.0077178   0.0132063   0.0132063   0.0132063   0.0132063
   0.0011266   0.0011266   0.0011266   0.0011266   0.0023202   0.0023202
   0.0023202   0.0023202   0.0001207   0.0001207   0.0001207   0.0001207
   0.0937337   0.0937337   0.0937337   0.0937337   0.0967293   0.0967293
   0.0967293   0.0967293   0.5716881   0.5716881
 TTTTTTTTTTTTTTTTTTTTTTTTTTTTTT MOQGAD      TELAPSE    11881.49 TCPU    11857.12
 TTTTTTTTTTTTTTTTTTTTTTTTTTTTTT SHELLXN     TELAPSE    11888.34 TCPU    11863.97
 TTTTTTTTTTTTTTTTTTTTTTTTTTTTTT MONMO3      TELAPSE    11888.82 TCPU    11864.46
 NUMERICALLY INTEGRATED DENSITY    232.0000253196    230.0000255033
 TTTTTTTTTTTTTTTTTTTTTTTTTTTTTT NUMDFT      TELAPSE    11891.17 TCPU    11866.80
 CYC  47 ETOT(AU) -7.040808612759E+03 DETOT -1.39E-07 tst  8.54E-10 PX  3.60E-05
 TTTTTTTTTTTTTTTTTTTTTTTTTTTTTT DIIS        TELAPSE    11892.09 TCPU    11867.72
 DIIS TEST: 0.23242E-06 AT SCF   CYCLE  47 - DIIS ACTIVE - HISTORY:    47 CYCLES
 TTTTTTTTTTTTTTTTTTTTTTTTTTTTTT FDIK        TELAPSE    12118.37 TCPU    12094.00

    ALPHA      ELECTRONS
 INSULATING STATE
 TOP OF VALENCE BANDS -    BAND    232; K    1; EIG -1.9814515E-01 AU
 BOTTOM OF VIRTUAL BANDS - BAND    233; K    6; EIG -1.2920234E-01 AU
 INDIRECT ENERGY BAND GAP:   1.8760 eV
 BOTTOM OF VIRTUAL BANDS - BAND    233; K    1; EIG -1.2910206E-01 AU

    BETA       ELECTRONS
 INSULATING STATE
 TOP OF VALENCE BANDS -    BAND    230; K    6; EIG -2.1379027E-01 AU
 TOP OF VALENCE BANDS -    BAND    230; K    1; EIG -2.1384225E-01 AU
 BOTTOM OF VIRTUAL BANDS - BAND    231; K  146; EIG -1.6044548E-01 AU
 INDIRECT ENERGY BAND GAP:   1.4516 eV
 BOTTOM OF VIRTUAL BANDS - BAND    231; K    1; EIG -1.6021558E-01 AU
 TTTTTTTTTTTTTTTTTTTTTTTTTTTTTT PDIG        TELAPSE    12125.81 TCPU    12101.44
 CHARGE NORMALIZATION FACTOR   1.00000000
 TOTAL ATOMIC CHARGES:
   5.1035245   5.1035245   5.1035245   5.1035245   9.2896526   9.2896526
   9.2896526   9.2896526   9.2710940   9.2710940   9.2710940   9.2710940
   9.3448718   9.3448718   9.3448718   9.3448718   5.7044482   5.7044482
   5.7044482   5.7044482   6.1803383   6.1803383   6.1803383   6.1803383
   0.8775694   0.8775694   0.8775694   0.8775694   5.7290443   5.7290443
   5.7290443   5.7290443   5.0909830   5.0909830   5.0909830   5.0909830
   9.2851838   9.2851838   9.2851838   9.2851838   9.3047060   9.3047060
   9.3047060   9.3047060   9.2770657   9.2770657   9.2770657   9.2770657
   8.6451068   8.6451068   8.6451068   8.6451068   8.6336499   8.6336499
   8.6336499   8.6336499  27.5255235  27.5255235
 SUMMED SPIN DENSITY           2.00000000
 TOTAL ATOMIC SPINS  :
   0.0127886   0.0127886   0.0127886   0.0127886   0.0001724   0.0001724
   0.0001724   0.0001724   0.0005606   0.0005606   0.0005606   0.0005606
   0.0021816   0.0021816   0.0021816   0.0021816  -0.0079576  -0.0079576
  -0.0079576  -0.0079576   0.0075531   0.0075531   0.0075531   0.0075531
  -0.0006374  -0.0006374  -0.0006374  -0.0006374  -0.0076828  -0.0076828
  -0.0076828  -0.0076828   0.0131969   0.0131969   0.0131969   0.0131969
   0.0011273   0.0011273   0.0011273   0.0011273   0.0023228   0.0023228
   0.0023228   0.0023228   0.0001226   0.0001226   0.0001226   0.0001226
   0.0937744   0.0937744   0.0937744   0.0937744   0.0966567   0.0966567
   0.0966567   0.0966567   0.5716417   0.5716417
 TTTTTTTTTTTTTTTTTTTTTTTTTTTTTT MOQGAD      TELAPSE    12125.83 TCPU    12101.46
 TTTTTTTTTTTTTTTTTTTTTTTTTTTTTT SHELLXN     TELAPSE    12132.68 TCPU    12108.31
 TTTTTTTTTTTTTTTTTTTTTTTTTTTTTT MONMO3      TELAPSE    12133.16 TCPU    12108.79
 NUMERICALLY INTEGRATED DENSITY    232.0000253197    230.0000255027
 TTTTTTTTTTTTTTTTTTTTTTTTTTTTTT NUMDFT      TELAPSE    12135.47 TCPU    12111.10
 CYC  48 ETOT(AU) -7.040808612797E+03 DETOT -3.84E-08 tst  2.54E-10 PX  6.72E-05
 TTTTTTTTTTTTTTTTTTTTTTTTTTTTTT DIIS        TELAPSE    12136.39 TCPU    12112.02
 DIIS TEST: 0.59847E-08 AT SCF   CYCLE  48 - DIIS ACTIVE - HISTORY:    48 CYCLES
 TTTTTTTTTTTTTTTTTTTTTTTTTTTTTT FDIK        TELAPSE    12351.63 TCPU    12327.25

    ALPHA      ELECTRONS
 INSULATING STATE
 TOP OF VALENCE BANDS -    BAND    232; K    1; EIG -1.9814513E-01 AU
 BOTTOM OF VIRTUAL BANDS - BAND    233; K    6; EIG -1.2920262E-01 AU
 INDIRECT ENERGY BAND GAP:   1.8760 eV
 BOTTOM OF VIRTUAL BANDS - BAND    233; K    1; EIG -1.2910235E-01 AU

    BETA       ELECTRONS
 INSULATING STATE
 TOP OF VALENCE BANDS -    BAND    230; K    6; EIG -2.1379051E-01 AU
 TOP OF VALENCE BANDS -    BAND    230; K    1; EIG -2.1384248E-01 AU
 BOTTOM OF VIRTUAL BANDS - BAND    231; K  146; EIG -1.6044565E-01 AU
 INDIRECT ENERGY BAND GAP:   1.4516 eV
 BOTTOM OF VIRTUAL BANDS - BAND    231; K    1; EIG -1.6021577E-01 AU
 TTTTTTTTTTTTTTTTTTTTTTTTTTTTTT PDIG        TELAPSE    12359.08 TCPU    12334.71
 CHARGE NORMALIZATION FACTOR   1.00000000
 TOTAL ATOMIC CHARGES:
   5.1035253   5.1035253   5.1035253   5.1035253   9.2896523   9.2896523
   9.2896523   9.2896523   9.2710940   9.2710940   9.2710940   9.2710940
   9.3448711   9.3448711   9.3448711   9.3448711   5.7044448   5.7044448
   5.7044448   5.7044448   6.1803384   6.1803384   6.1803384   6.1803384
   0.8775702   0.8775702   0.8775702   0.8775702   5.7290462   5.7290462
   5.7290462   5.7290462   5.0909826   5.0909826   5.0909826   5.0909826
   9.2851843   9.2851843   9.2851843   9.2851843   9.3047060   9.3047060
   9.3047060   9.3047060   9.2770635   9.2770635   9.2770635   9.2770635
   8.6451154   8.6451154   8.6451154   8.6451154   8.6336478   8.6336478
   8.6336478   8.6336478  27.5255163  27.5255163
 SUMMED SPIN DENSITY           2.00000000
 TOTAL ATOMIC SPINS  :
   0.0127872   0.0127872   0.0127872   0.0127872   0.0001727   0.0001727
   0.0001727   0.0001727   0.0005607   0.0005607   0.0005607   0.0005607
   0.0021823   0.0021823   0.0021823   0.0021823  -0.0079568  -0.0079568
  -0.0079568  -0.0079568   0.0075606   0.0075606   0.0075606   0.0075606
  -0.0006414  -0.0006414  -0.0006414  -0.0006414  -0.0076746  -0.0076746
  -0.0076746  -0.0076746   0.0131949   0.0131949   0.0131949   0.0131949
   0.0011277   0.0011277   0.0011277   0.0011277   0.0023228   0.0023228
   0.0023228   0.0023228   0.0001232   0.0001232   0.0001232   0.0001232
   0.0937798   0.0937798   0.0937798   0.0937798   0.0966381   0.0966381
   0.0966381   0.0966381   0.5716454   0.5716454
 TTTTTTTTTTTTTTTTTTTTTTTTTTTTTT MOQGAD      TELAPSE    12359.10 TCPU    12334.72
 TTTTTTTTTTTTTTTTTTTTTTTTTTTTTT SHELLXN     TELAPSE    12365.95 TCPU    12341.58
 TTTTTTTTTTTTTTTTTTTTTTTTTTTTTT MONMO3      TELAPSE    12366.43 TCPU    12342.06
 NUMERICALLY INTEGRATED DENSITY    232.0000253197    230.0000255026
 TTTTTTTTTTTTTTTTTTTTTTTTTTTTTT NUMDFT      TELAPSE    12368.76 TCPU    12344.39
 CYC  49 ETOT(AU) -7.040808612797E+03 DETOT  4.56E-10 tst  1.39E-11 PX  8.98E-06
 TTTTTTTTTTTTTTTTTTTTTTTTTTTTTT DIIS        TELAPSE    12369.68 TCPU    12345.31
 DIIS TEST: 0.12363E-08 AT SCF   CYCLE  49 - DIIS ACTIVE - HISTORY:    49 CYCLES
 TTTTTTTTTTTTTTTTTTTTTTTTTTTTTT FDIK        TELAPSE    12500.33 TCPU    12475.92

    ALPHA      ELECTRONS
 INSULATING STATE
 TOP OF VALENCE BANDS -    BAND    232; K    1; EIG -1.9814518E-01 AU
 BOTTOM OF VIRTUAL BANDS - BAND    233; K    6; EIG -1.2920249E-01 AU
 INDIRECT ENERGY BAND GAP:   1.8760 eV
 BOTTOM OF VIRTUAL BANDS - BAND    233; K    1; EIG -1.2910221E-01 AU

    BETA       ELECTRONS
 INSULATING STATE
 TOP OF VALENCE BANDS -    BAND    230; K    6; EIG -2.1379056E-01 AU
 TOP OF VALENCE BANDS -    BAND    230; K    1; EIG -2.1384254E-01 AU
 BOTTOM OF VIRTUAL BANDS - BAND    231; K  146; EIG -1.6044594E-01 AU
 INDIRECT ENERGY BAND GAP:   1.4516 eV
 BOTTOM OF VIRTUAL BANDS - BAND    231; K    1; EIG -1.6021605E-01 AU
 TTTTTTTTTTTTTTTTTTTTTTTTTTTTTT PDIG        TELAPSE    12507.78 TCPU    12483.37
 CHARGE NORMALIZATION FACTOR   1.00000000
 TOTAL ATOMIC CHARGES:
   5.1035251   5.1035251   5.1035251   5.1035251   9.2896524   9.2896524
   9.2896524   9.2896524   9.2710941   9.2710941   9.2710941   9.2710941
   9.3448712   9.3448712   9.3448712   9.3448712   5.7044452   5.7044452
   5.7044452   5.7044452   6.1803376   6.1803376   6.1803376   6.1803376
   0.8775701   0.8775701   0.8775701   0.8775701   5.7290454   5.7290454
   5.7290454   5.7290454   5.0909828   5.0909828   5.0909828   5.0909828
   9.2851841   9.2851841   9.2851841   9.2851841   9.3047060   9.3047060
   9.3047060   9.3047060   9.2770639   9.2770639   9.2770639   9.2770639
   8.6451138   8.6451138   8.6451138   8.6451138   8.6336488   8.6336488
   8.6336488   8.6336488  27.5255193  27.5255193
 SUMMED SPIN DENSITY           2.00000000
 TOTAL ATOMIC SPINS  :
   0.0127867   0.0127867   0.0127867   0.0127867   0.0001729   0.0001729
   0.0001729   0.0001729   0.0005608   0.0005608   0.0005608   0.0005608
   0.0021826   0.0021826   0.0021826   0.0021826  -0.0079566  -0.0079566
  -0.0079566  -0.0079566   0.0075629   0.0075629   0.0075629   0.0075629
  -0.0006423  -0.0006423  -0.0006423  -0.0006423  -0.0076739  -0.0076739
  -0.0076739  -0.0076739   0.0131951   0.0131951   0.0131951   0.0131951
   0.0011277   0.0011277   0.0011277   0.0011277   0.0023227   0.0023227
   0.0023227   0.0023227   0.0001232   0.0001232   0.0001232   0.0001232
   0.0937817   0.0937817   0.0937817   0.0937817   0.0966347   0.0966347
   0.0966347   0.0966347   0.5716435   0.5716435
 TTTTTTTTTTTTTTTTTTTTTTTTTTTTTT MOQGAD      TELAPSE    12507.79 TCPU    12483.38
 TTTTTTTTTTTTTTTTTTTTTTTTTTTTTT SHELLXN     TELAPSE    12514.64 TCPU    12490.23
 TTTTTTTTTTTTTTTTTTTTTTTTTTTTTT MONMO3      TELAPSE    12515.12 TCPU    12490.72
 NUMERICALLY INTEGRATED DENSITY    232.0000253197    230.0000255026
 TTTTTTTTTTTTTTTTTTTTTTTTTTTTTT NUMDFT      TELAPSE    12517.46 TCPU    12493.05
 CYC  50 ETOT(AU) -7.040808612799E+03 DETOT -1.64E-09 tst  7.50E-13 PX  5.52E-06
 TTTTTTTTTTTTTTTTTTTTTTTTTTTTTT DIIS        TELAPSE    12518.37 TCPU    12493.96
 DIIS TEST: 0.33016E-09 AT SCF   CYCLE  50 - DIIS ACTIVE - HISTORY:    48 CYCLES
 TTTTTTTTTTTTTTTTTTTTTTTTTTTTTT FDIK        TELAPSE    12637.75 TCPU    12613.10

    ALPHA      ELECTRONS
 INSULATING STATE
 TOP OF VALENCE BANDS -    BAND    232; K    1; EIG -1.9814533E-01 AU
 BOTTOM OF VIRTUAL BANDS - BAND    233; K    6; EIG -1.2920253E-01 AU
 INDIRECT ENERGY BAND GAP:   1.8760 eV
 BOTTOM OF VIRTUAL BANDS - BAND    233; K    1; EIG -1.2910226E-01 AU

    BETA       ELECTRONS
 INSULATING STATE
 TOP OF VALENCE BANDS -    BAND    230; K    6; EIG -2.1379069E-01 AU
 TOP OF VALENCE BANDS -    BAND    230; K    1; EIG -2.1384266E-01 AU
 BOTTOM OF VIRTUAL BANDS - BAND    231; K  146; EIG -1.6044615E-01 AU
 INDIRECT ENERGY BAND GAP:   1.4516 eV
 BOTTOM OF VIRTUAL BANDS - BAND    231; K    1; EIG -1.6021626E-01 AU
 TTTTTTTTTTTTTTTTTTTTTTTTTTTTTT PDIG        TELAPSE    12645.20 TCPU    12620.55
 CHARGE NORMALIZATION FACTOR   1.00000000
 TOTAL ATOMIC CHARGES:
   5.1035250   5.1035250   5.1035250   5.1035250   9.2896524   9.2896524
   9.2896524   9.2896524   9.2710940   9.2710940   9.2710940   9.2710940
   9.3448712   9.3448712   9.3448712   9.3448712   5.7044452   5.7044452
   5.7044452   5.7044452   6.1803377   6.1803377   6.1803377   6.1803377
   0.8775700   0.8775700   0.8775700   0.8775700   5.7290455   5.7290455
   5.7290455   5.7290455   5.0909827   5.0909827   5.0909827   5.0909827
   9.2851841   9.2851841   9.2851841   9.2851841   9.3047060   9.3047060
   9.3047060   9.3047060   9.2770639   9.2770639   9.2770639   9.2770639
   8.6451138   8.6451138   8.6451138   8.6451138   8.6336483   8.6336483
   8.6336483   8.6336483  27.5255205  27.5255205
 SUMMED SPIN DENSITY           2.00000000
 TOTAL ATOMIC SPINS  :
   0.0127866   0.0127866   0.0127866   0.0127866   0.0001729   0.0001729
   0.0001729   0.0001729   0.0005608   0.0005608   0.0005608   0.0005608
   0.0021826   0.0021826   0.0021826   0.0021826  -0.0079564  -0.0079564
  -0.0079564  -0.0079564   0.0075631   0.0075631   0.0075631   0.0075631
  -0.0006424  -0.0006424  -0.0006424  -0.0006424  -0.0076737  -0.0076737
  -0.0076737  -0.0076737   0.0131952   0.0131952   0.0131952   0.0131952
   0.0011277   0.0011277   0.0011277   0.0011277   0.0023227   0.0023227
   0.0023227   0.0023227   0.0001232   0.0001232   0.0001232   0.0001232
   0.0937820   0.0937820   0.0937820   0.0937820   0.0966342   0.0966342
   0.0966342   0.0966342   0.5716428   0.5716428
 TTTTTTTTTTTTTTTTTTTTTTTTTTTTTT MOQGAD      TELAPSE    12645.22 TCPU    12620.57
 TTTTTTTTTTTTTTTTTTTTTTTTTTTTTT SHELLXN     TELAPSE    12652.07 TCPU    12627.42
 TTTTTTTTTTTTTTTTTTTTTTTTTTTTTT MONMO3      TELAPSE    12652.55 TCPU    12627.90
 NUMERICALLY INTEGRATED DENSITY    232.0000253197    230.0000255026
 TTTTTTTTTTTTTTTTTTTTTTTTTTTTTT NUMDFT      TELAPSE    12654.86 TCPU    12630.21
 CYC  51 ETOT(AU) -7.040808612799E+03 DETOT -3.27E-10 tst  7.96E-14 PX  2.62E-07
 TTTTTTTTTTTTTTTTTTTTTTTTTTTTTT DIIS        TELAPSE    12655.79 TCPU    12631.13
 DIIS TEST: 0.15694E-09 AT SCF   CYCLE  51 - DIIS ACTIVE - HISTORY:    46 CYCLES
 TTTTTTTTTTTTTTTTTTTTTTTTTTTTTT FDIK        TELAPSE    12761.03 TCPU    12736.31

    ALPHA      ELECTRONS
 INSULATING STATE
 TOP OF VALENCE BANDS -    BAND    232; K    1; EIG -1.9814533E-01 AU
 BOTTOM OF VIRTUAL BANDS - BAND    233; K    6; EIG -1.2920253E-01 AU
 INDIRECT ENERGY BAND GAP:   1.8760 eV
 BOTTOM OF VIRTUAL BANDS - BAND    233; K    1; EIG -1.2910226E-01 AU

    BETA       ELECTRONS
 INSULATING STATE
 TOP OF VALENCE BANDS -    BAND    230; K    6; EIG -2.1379069E-01 AU
 TOP OF VALENCE BANDS -    BAND    230; K    1; EIG -2.1384266E-01 AU
 BOTTOM OF VIRTUAL BANDS - BAND    231; K  146; EIG -1.6044615E-01 AU
 INDIRECT ENERGY BAND GAP:   1.4516 eV
 BOTTOM OF VIRTUAL BANDS - BAND    231; K    1; EIG -1.6021626E-01 AU
 TTTTTTTTTTTTTTTTTTTTTTTTTTTTTT PDIG        TELAPSE    12768.48 TCPU    12743.76
 CHARGE NORMALIZATION FACTOR   1.00000000
 TOTAL ATOMIC CHARGES:
   5.1035251   5.1035251   5.1035251   5.1035251   9.2896524   9.2896524
   9.2896524   9.2896524   9.2710940   9.2710940   9.2710940   9.2710940
   9.3448711   9.3448711   9.3448711   9.3448711   5.7044451   5.7044451
   5.7044451   5.7044451   6.1803376   6.1803376   6.1803376   6.1803376
   0.8775700   0.8775700   0.8775700   0.8775700   5.7290455   5.7290455
   5.7290455   5.7290455   5.0909827   5.0909827   5.0909827   5.0909827
   9.2851841   9.2851841   9.2851841   9.2851841   9.3047060   9.3047060
   9.3047060   9.3047060   9.2770639   9.2770639   9.2770639   9.2770639
   8.6451138   8.6451138   8.6451138   8.6451138   8.6336485   8.6336485
   8.6336485   8.6336485  27.5255204  27.5255204
 SUMMED SPIN DENSITY           2.00000000
 TOTAL ATOMIC SPINS  :
   0.0127865   0.0127865   0.0127865   0.0127865   0.0001729   0.0001729
   0.0001729   0.0001729   0.0005609   0.0005609   0.0005609   0.0005609
   0.0021827   0.0021827   0.0021827   0.0021827  -0.0079563  -0.0079563
  -0.0079563  -0.0079563   0.0075632   0.0075632   0.0075632   0.0075632
  -0.0006424  -0.0006424  -0.0006424  -0.0006424  -0.0076738  -0.0076738
  -0.0076738  -0.0076738   0.0131952   0.0131952   0.0131952   0.0131952
   0.0011277   0.0011277   0.0011277   0.0011277   0.0023227   0.0023227
   0.0023227   0.0023227   0.0001232   0.0001232   0.0001232   0.0001232
   0.0937821   0.0937821   0.0937821   0.0937821   0.0966339   0.0966339
   0.0966339   0.0966339   0.5716429   0.5716429
 TTTTTTTTTTTTTTTTTTTTTTTTTTTTTT MOQGAD      TELAPSE    12768.49 TCPU    12743.77
 TTTTTTTTTTTTTTTTTTTTTTTTTTTTTT SHELLXN     TELAPSE    12775.35 TCPU    12750.63
 TTTTTTTTTTTTTTTTTTTTTTTTTTTTTT MONMO3      TELAPSE    12775.84 TCPU    12751.12
 NUMERICALLY INTEGRATED DENSITY    232.0000253197    230.0000255026
 TTTTTTTTTTTTTTTTTTTTTTTTTTTTTT NUMDFT      TELAPSE    12778.17 TCPU    12753.45
 CYC  52 ETOT(AU) -7.040808612799E+03 DETOT  4.73E-11 tst  2.78E-14 PX  1.37E-07
 TTTTTTTTTTTTTTTTTTTTTTTTTTTTTT DIIS        TELAPSE    12779.09 TCPU    12754.37
 DIIS TEST: 0.11878E-09 AT SCF   CYCLE  52 - DIIS ACTIVE - HISTORY:    47 CYCLES
 TTTTTTTTTTTTTTTTTTTTTTTTTTTTTT FDIK        TELAPSE    12868.95 TCPU    12844.19

    ALPHA      ELECTRONS
 INSULATING STATE
 TOP OF VALENCE BANDS -    BAND    232; K    1; EIG -1.9814533E-01 AU
 BOTTOM OF VIRTUAL BANDS - BAND    233; K    6; EIG -1.2920253E-01 AU
 INDIRECT ENERGY BAND GAP:   1.8760 eV
 BOTTOM OF VIRTUAL BANDS - BAND    233; K    1; EIG -1.2910226E-01 AU

    BETA       ELECTRONS
 INSULATING STATE
 TOP OF VALENCE BANDS -    BAND    230; K    6; EIG -2.1379069E-01 AU
 TOP OF VALENCE BANDS -    BAND    230; K    1; EIG -2.1384266E-01 AU
 BOTTOM OF VIRTUAL BANDS - BAND    231; K  146; EIG -1.6044615E-01 AU
 INDIRECT ENERGY BAND GAP:   1.4516 eV
 BOTTOM OF VIRTUAL BANDS - BAND    231; K    1; EIG -1.6021626E-01 AU
 TTTTTTTTTTTTTTTTTTTTTTTTTTTTTT PDIG        TELAPSE    12876.40 TCPU    12851.64
 CHARGE NORMALIZATION FACTOR   1.00000000
 TOTAL ATOMIC CHARGES:
   5.1035251   5.1035251   5.1035251   5.1035251   9.2896524   9.2896524
   9.2896524   9.2896524   9.2710940   9.2710940   9.2710940   9.2710940
   9.3448711   9.3448711   9.3448711   9.3448711   5.7044451   5.7044451
   5.7044451   5.7044451   6.1803376   6.1803376   6.1803376   6.1803376
   0.8775700   0.8775700   0.8775700   0.8775700   5.7290455   5.7290455
   5.7290455   5.7290455   5.0909827   5.0909827   5.0909827   5.0909827
   9.2851841   9.2851841   9.2851841   9.2851841   9.3047060   9.3047060
   9.3047060   9.3047060   9.2770639   9.2770639   9.2770639   9.2770639
   8.6451138   8.6451138   8.6451138   8.6451138   8.6336485   8.6336485
   8.6336485   8.6336485  27.5255204  27.5255204
 SUMMED SPIN DENSITY           2.00000000
 TOTAL ATOMIC SPINS  :
   0.0127865   0.0127865   0.0127865   0.0127865   0.0001729   0.0001729
   0.0001729   0.0001729   0.0005609   0.0005609   0.0005609   0.0005609
   0.0021827   0.0021827   0.0021827   0.0021827  -0.0079563  -0.0079563
  -0.0079563  -0.0079563   0.0075632   0.0075632   0.0075632   0.0075632
  -0.0006424  -0.0006424  -0.0006424  -0.0006424  -0.0076738  -0.0076738
  -0.0076738  -0.0076738   0.0131952   0.0131952   0.0131952   0.0131952
   0.0011277   0.0011277   0.0011277   0.0011277   0.0023227   0.0023227
   0.0023227   0.0023227   0.0001232   0.0001232   0.0001232   0.0001232
   0.0937821   0.0937821   0.0937821   0.0937821   0.0966339   0.0966339
   0.0966339   0.0966339   0.5716429   0.5716429
 TTTTTTTTTTTTTTTTTTTTTTTTTTTTTT MOQGAD      TELAPSE    12876.42 TCPU    12851.66
 TTTTTTTTTTTTTTTTTTTTTTTTTTTTTT SHELLXN     TELAPSE    12883.28 TCPU    12858.52
 TTTTTTTTTTTTTTTTTTTTTTTTTTTTTT MONMO3      TELAPSE    12883.76 TCPU    12859.00
 NUMERICALLY INTEGRATED DENSITY    232.0000253197    230.0000255026
 TTTTTTTTTTTTTTTTTTTTTTTTTTTTTT NUMDFT      TELAPSE    12886.10 TCPU    12861.34
 CYC  53 ETOT(AU) -7.040808612799E+03 DETOT -8.19E-12 tst  1.31E-14 PX  2.94E-09
 TTTTTTTTTTTTTTTTTTTTTTTTTTTTTT DIIS        TELAPSE    12887.02 TCPU    12862.26
 DIIS TEST: 0.11756E-09 AT SCF   CYCLE  53 - DIIS ACTIVE - HISTORY:    48 CYCLES
 TTTTTTTTTTTTTTTTTTTTTTTTTTTTTT FDIK        TELAPSE    12976.11 TCPU    12951.24

    ALPHA      ELECTRONS
 INSULATING STATE
 TOP OF VALENCE BANDS -    BAND    232; K    1; EIG -1.9814533E-01 AU
 BOTTOM OF VIRTUAL BANDS - BAND    233; K    6; EIG -1.2920253E-01 AU
 INDIRECT ENERGY BAND GAP:   1.8760 eV
 BOTTOM OF VIRTUAL BANDS - BAND    233; K    1; EIG -1.2910226E-01 AU

    BETA       ELECTRONS
 INSULATING STATE
 TOP OF VALENCE BANDS -    BAND    230; K    6; EIG -2.1379069E-01 AU
 TOP OF VALENCE BANDS -    BAND    230; K    1; EIG -2.1384266E-01 AU
 BOTTOM OF VIRTUAL BANDS - BAND    231; K  146; EIG -1.6044615E-01 AU
 INDIRECT ENERGY BAND GAP:   1.4516 eV
 BOTTOM OF VIRTUAL BANDS - BAND    231; K    1; EIG -1.6021626E-01 AU
 TTTTTTTTTTTTTTTTTTTTTTTTTTTTTT PDIG        TELAPSE    12983.55 TCPU    12958.69
 CHARGE NORMALIZATION FACTOR   1.00000000
 TOTAL ATOMIC CHARGES:
   5.1035251   5.1035251   5.1035251   5.1035251   9.2896524   9.2896524
   9.2896524   9.2896524   9.2710940   9.2710940   9.2710940   9.2710940
   9.3448711   9.3448711   9.3448711   9.3448711   5.7044451   5.7044451
   5.7044451   5.7044451   6.1803376   6.1803376   6.1803376   6.1803376
   0.8775700   0.8775700   0.8775700   0.8775700   5.7290455   5.7290455
   5.7290455   5.7290455   5.0909827   5.0909827   5.0909827   5.0909827
   9.2851841   9.2851841   9.2851841   9.2851841   9.3047060   9.3047060
   9.3047060   9.3047060   9.2770639   9.2770639   9.2770639   9.2770639
   8.6451138   8.6451138   8.6451138   8.6451138   8.6336485   8.6336485
   8.6336485   8.6336485  27.5255204  27.5255204
 SUMMED SPIN DENSITY           2.00000000
 TOTAL ATOMIC SPINS  :
   0.0127865   0.0127865   0.0127865   0.0127865   0.0001729   0.0001729
   0.0001729   0.0001729   0.0005609   0.0005609   0.0005609   0.0005609
   0.0021827   0.0021827   0.0021827   0.0021827  -0.0079563  -0.0079563
  -0.0079563  -0.0079563   0.0075632   0.0075632   0.0075632   0.0075632
  -0.0006424  -0.0006424  -0.0006424  -0.0006424  -0.0076738  -0.0076738
  -0.0076738  -0.0076738   0.0131952   0.0131952   0.0131952   0.0131952
   0.0011277   0.0011277   0.0011277   0.0011277   0.0023227   0.0023227
   0.0023227   0.0023227   0.0001232   0.0001232   0.0001232   0.0001232
   0.0937821   0.0937821   0.0937821   0.0937821   0.0966339   0.0966339
   0.0966339   0.0966339   0.5716429   0.5716429
 TTTTTTTTTTTTTTTTTTTTTTTTTTTTTT MOQGAD      TELAPSE    12983.57 TCPU    12958.70
 TTTTTTTTTTTTTTTTTTTTTTTTTTTTTT SHELLXN     TELAPSE    12990.41 TCPU    12965.55
 +++ ENERGIES IN A.U. +++
 ::: EXT EL-POLE                                  -5.9973137547002E+03
 ::: EXT EL-SPHEROPOLE                             6.3502285083523E+01
 ::: BIELET ZONE E-E                               8.3295350423266E+03
 ::: TOTAL E-E                                     2.3957235727099E+03
 ::: TOTAL E-N + N-E                              -1.4907385302357E+04
 ::: TOTAL N-N                                    -9.9415790378470E+02
 ::: KINETIC ENERGY                                7.0250485891697E+03
 ::: PSEUDO TOTAL   ENERGY                        -6.4807710442625E+03
 ::: VIRIAL COEFFICIENT                            1.0402994827178E+00
 TTTTTTTTTTTTTTTTTTTTTTTTTTTTTT MONMO3      TELAPSE    12990.90 TCPU    12966.03
 NUMERICALLY INTEGRATED DENSITY    232.0000253197    230.0000255026
 TTTTTTTTTTTTTTTTTTTTTTTTTTTTTT NUMDFT      TELAPSE    12993.21 TCPU    12968.34
 CYC  54 ETOT(AU) -7.040808612799E+03 DETOT -1.82E-12 tst  1.31E-14 PX  2.94E-09

 == SCF ENDED - CONVERGENCE ON ENERGY      E(AU) -7.0408086127990E+03 CYCLES  54


 ENERGY EXPRESSION=HARTREE+FOCK EXCH*0.00000+(PBE        EXCH)*1.00000+PBE        CORR


 TOTAL ENERGY(DFT)(AU)( 54) -7.0408086127990E+03 DE-1.8E-12 tester 1.3E-14
 TTTTTTTTTTTTTTTTTTTTTTTTTTTTTT EDFT        TELAPSE    12993.75 TCPU    12968.36
 
 INFORMATION **** DFTD3 ENERGY **** CALCULATE DFTD3 ENERGY

           DFT-D V3(BJ)
 DF                                         pbe       
 parameters
 s6       :    1.0000
 s8       :    0.7875
 a1       :    0.4289
 a2       :    4.4407
 k1 k3    :   16.0000   -4.0000
 Cutoff   :   50.2022
 CN-Cutoff:   21.1671
 ABC-Cutoff:   21.1671
 
 Edisp /kcal,au:   -92.4997 -0.14740759

 E6    /kcal :   -67.2880
 E8    /kcal :   -25.2117
 
 INFORMATION **** DFTD3 ENERGY **** NORMAL TERMINATION OF DFTD3 MODULE

 *******************************************************************************

 DFT-D3 DISPERSION ENERGY CORRECTION

 D3 DISPERSION ENERGY (AU)       -1.4740759161623E-01
 TOTAL ENERGY + DISP (AU)        -7.0409560203906E+03

 *******************************************************************************

 EIGENVECTORS IN FORTRAN UNIT  8
 TTTTTTTTTTTTTTTTTTTTTTTTTTTTTT END         TELAPSE    12995.78 TCPU    12970.34
 EEEEEEEEEE TERMINATION  DATE 16 09 2022 TIME 00:41:34.6
NODE    0 CPU TIME =     12970.336
NODE    1 CPU TIME =     12960.199
NODE    2 CPU TIME =     12976.421
NODE    3 CPU TIME =     12956.998
NODE    4 CPU TIME =     12967.570
NODE    5 CPU TIME =     12959.487
NODE    6 CPU TIME =     12973.007
NODE    7 CPU TIME =     12970.012
NODE    8 CPU TIME =     12970.149
NODE    9 CPU TIME =     12961.362
NODE   10 CPU TIME =     12969.193
NODE   11 CPU TIME =     12963.920
NODE   12 CPU TIME =     12968.834
NODE   13 CPU TIME =     12959.989
NODE   14 CPU TIME =     12975.939
NODE   15 CPU TIME =     12956.980
NODE   16 CPU TIME =     12969.131
NODE   17 CPU TIME =     12961.126
NODE   18 CPU TIME =     12971.532
NODE   19 CPU TIME =     12963.220
NODE   20 CPU TIME =     12965.336
NODE   21 CPU TIME =     12963.641
NODE   22 CPU TIME =     12967.667
NODE   23 CPU TIME =     12959.156
    TOTAL CPU TIME =    311181.205
