# Supplementary material for: Interrogation of the Intermolecular Forces That Drive Bulk Properties of Molecular Crystals with Terahertz Spectroscopy and Density Functional Theory
Source: Cryst Growth Des. 2025 May 23;25(11):3697–706. doi: 10.1021/acs.cgd.5c00007 (PMC12148306; doi:10.1021/acs.cgd.5c00007)
Supplement: Supplementary file 3 [file cg5c00007_si_003.zip › Calculations/HF/HF_single_noopt]

SHRINK 6 Cu (II) (AcAc)2(F3)4, c8nversi8n H t8 F H,C,8,F Cu are P8B-TZVP and PBE-D, single molecule no opt
MOLECULE
1
29
6       0.575999    1.889041   -3.233939
9       0.374616    2.637623   -4.008813
9      -0.307044    1.244565   -3.130879
9       1.421878    1.251661   -3.515359
6       0.806724    2.561999   -1.914778
6       1.708419    1.985209   -1.005542
1       2.265500    1.112862   -1.339698
6       2.068619    2.561029    0.222120
6       3.182722    1.956879    1.023230
9       4.097045    2.554359    0.882922
9       3.374109    0.924146    0.716900
9       2.951555    1.982671    2.091912
8       0.115128    3.624387   -1.696428
8       1.535998    3.623697    0.719161
29      0.000000    4.543186    0.000000
6      -0.575999    7.197330    3.233939
9      -0.374616    6.448749    4.008813
9       0.307044    7.841806    3.130879
9      -1.421878    7.834711    3.515359
6      -0.806724    6.524373    1.914778
6      -1.708419    7.101163    1.005542
1      -2.265500    7.973510    1.339698
6      -2.068619    6.525342   -0.222120
6      -3.182722    7.129493   -1.023230
9      -4.097045    6.532012   -0.882922
9      -3.374109    8.162225   -0.716900
9      -2.951555    7.103700   -2.091912
8      -0.115128    5.461984    1.696428
8      -1.535998    5.462675   -0.719161
BASISSET
POB-TZVP
DFT
SPIN
PBE-D
XLGRID
END
EXCHSIZE
15000000
BIPOSIZE
15000000
MAXCYCLE
200
SCFDIR
TOLINTEG
7 7 7 7 14
TOLDEE
11
SPINLOCK
1 10
SHRINK
6 6
FMIXING
40
END
          64 PROCESSORS WORKING

         
 *******************************************************************************
 *                                                                             *
 *                               CRYSTAL17                                     *
 *                      public : 1.0.1 - Feb 1st, 2017                         *
 *                       HTTP://WWW.CRYSTAL.UNITO.IT                           *
 *                                                                             *
 *                              MAIN AUTHORS                                   *
 *                                                                             *
 *  R. DOVESI(1,11), V.R. SAUNDERS(2), C. ROETTI(1,11), R. ORLANDO(1,11),      *
 *  C.M. ZICOVICH-WILSON(1,3), F. PASCALE(4), B. CIVALLERI(1,11),              *
 *  K. DOLL(5), N.M. HARRISON(2,6), I.J. BUSH(7), Ph. D'ARCO(8),               *
 *  M. LLUNELL(9), M. CAUSA'(10), Y. NOEL(8), L. MASCHIO(1,11), A. ERBA(1,11)  *
 *  M. RE'RAT(14), S. CASASSA(1,11)                                            *
 *                                                                             *
 *        CONTRIBUTIONS TO THE CODE HAVE ALSO BEEN GIVEN BY                    *
 *                                                                             *
 *  M. FERRABONE(1,11), M. DE LA PIERRE(1,11), M. FERRERO(1,11),               *
 *  J. BAIMA(1,11), E. ALBANESE(1,11), M.F. PEINTINGER(12), R. BAST(13),       *
 *  B. KIRTMAN(15), V. LACIVITA(1,11), R. DEMICHELIS(1,16)                     *
 *  G. BRANDEBURG(17), S. SALUSTRO(1,11), G. SANSONE(1,11)                     *
 *  M.T. RUGGIERO(18)                                                          *
 *                                                                             *
 * (1) THEORETICAL CHEMISTRY GROUP - UNIVERSITA' DI TORINO - TORINO (ITALY)    *

 * (2) COMPUTATIONAL SCIENCE & ENGINEERING DEPARTMENT - STFC DARESBURY (UK)    *
 * (3) UNIVERSIDAD AUTONOMA DEL ESTADO DE MORELOS - CUERNAVACA (MEXICO)        *
 * (4) UNIVERSITE' DE LORRAINE - NANCY (FRANCE)                                *
 * (5) UNIVERSITAET STUTTGART- STUTTGART (GERMANY)                             *
 * (6) IMPERIAL COLLEGE - LONDON (UK)                                          *
 * (7) OXFORD E-RESEARCH CENTRE - OXFORD (UK)                                  *
 * (8) UPMC - SORBONNE UNIVERSITES - PARIS (FRANCE)                            *
 * (9) UNIVERSIDAD DE BARCELONA - BARCELONA (SPAIN)                            *
 *(10) UNIVERSITA' DI NAPOLI "FEDERICO II" - NAPOLI (ITALY)                    *
 *(11) NIS - NANOSTRUCTURED INTERFACES AND SURFACES - TORINO (ITALY)           *
 *(12) MPI FUER CHEMISCHE ENERGIEKONVERSION - MUELHEIM AN DER RUHR (GERMANY)   *
 *(13) UNIVERSITY OF TROMSO - TROMSO (NORWAY)                                  *
 *(14) UNIVERSITE' DE PAU ET DES PAYS DE L'ADOUR - PAU (FRANCE)                *
 *(15) UNIVERSITY OF CALIFORNIA SANTA BARBARA - SANTA BARBARA (USA)            *
 *(16) CURTIN UNIVERSITY - PERTH (AUSTRALIA)                                   *
 *(17) UNIVERSITY COLLEGE LONDON - LONDON (UK)                                 *
 *(18) CAMBRIDGE UNIVERSITY - CAMBRIDGE (UK)                                   *
 *                                                                             *
 *******************************************************************************
 EEEEEEEEEE STARTING  DATE 02 05 2025 TIME 16:15:07.5
 SHRINK 6 Cu (II) (AcAc)2(F3)4, c8nversi8n H t8 F H,C,8,F Cu are P8B-TZVP and PBE

 MOLECULAR CALCULATION
 POINT  GROUP  N.  1                  :  1      OR  C1   
 CORRESPONDING SPACE GROUP            :  P 1             


 NUMBER OF IRREDUCIBLE ATOMS IN THE CONVENTIONAL CELL:   29

 INPUT COORDINATES

 ATOM AT. N.              COORDINATES
   1   6     5.759990000000E-01  1.889041000000E+00 -3.233939000000E+00
   2   9     3.746160000000E-01  2.637623000000E+00 -4.008813000000E+00
   3   9    -3.070440000000E-01  1.244565000000E+00 -3.130879000000E+00
   4   9     1.421878000000E+00  1.251661000000E+00 -3.515359000000E+00
   5   6     8.067240000000E-01  2.561999000000E+00 -1.914778000000E+00
   6   6     1.708419000000E+00  1.985209000000E+00 -1.005542000000E+00
   7   1     2.265500000000E+00  1.112862000000E+00 -1.339698000000E+00
   8   6     2.068619000000E+00  2.561029000000E+00  2.221200000000E-01
   9   6     3.182722000000E+00  1.956879000000E+00  1.023230000000E+00
  10   9     4.097045000000E+00  2.554359000000E+00  8.829220000000E-01
  11   9     3.374109000000E+00  9.241460000000E-01  7.169000000000E-01
  12   9     2.951555000000E+00  1.982671000000E+00  2.091912000000E+00
  13   8     1.151280000000E-01  3.624387000000E+00 -1.696428000000E+00
  14   8     1.535998000000E+00  3.623697000000E+00  7.191610000000E-01
  15  29     0.000000000000E+00  4.543186000000E+00  0.000000000000E+00
  16   6    -5.759990000000E-01  7.197330000000E+00  3.233939000000E+00
  17   9    -3.746160000000E-01  6.448749000000E+00  4.008813000000E+00
  18   9     3.070440000000E-01  7.841806000000E+00  3.130879000000E+00
  19   9    -1.421878000000E+00  7.834711000000E+00  3.515359000000E+00
  20   6    -8.067240000000E-01  6.524373000000E+00  1.914778000000E+00
  21   6    -1.708419000000E+00  7.101163000000E+00  1.005542000000E+00
  22   1    -2.265500000000E+00  7.973510000000E+00  1.339698000000E+00
  23   6    -2.068619000000E+00  6.525342000000E+00 -2.221200000000E-01
  24   6    -3.182722000000E+00  7.129493000000E+00 -1.023230000000E+00
  25   9    -4.097045000000E+00  6.532012000000E+00 -8.829220000000E-01
  26   9    -3.374109000000E+00  8.162225000000E+00 -7.169000000000E-01
  27   9    -2.951555000000E+00  7.103700000000E+00 -2.091912000000E+00
  28   8    -1.151280000000E-01  5.461984000000E+00  1.696428000000E+00
  29   8    -1.535998000000E+00  5.462675000000E+00 -7.191610000000E-01

 COORDINATES OF THE EQUIVALENT ATOMS (ANGSTROMS)

 N. ATOM EQUIV AT. N.          X                  Y                  Z

   1   1   1    6 C     5.75999000000E-01  1.88904100000E+00 -3.23393900000E+00

   2   2   1    9 F     3.74616000000E-01  2.63762300000E+00 -4.00881300000E+00

   3   3   1    9 F    -3.07044000000E-01  1.24456500000E+00 -3.13087900000E+00

   4   4   1    9 F     1.42187800000E+00  1.25166100000E+00 -3.51535900000E+00

   5   5   1    6 C     8.06724000000E-01  2.56199900000E+00 -1.91477800000E+00

   6   6   1    6 C     1.70841900000E+00  1.98520900000E+00 -1.00554200000E+00

   7   7   1    1 H     2.26550000000E+00  1.11286200000E+00 -1.33969800000E+00

   8   8   1    6 C     2.06861900000E+00  2.56102900000E+00  2.22120000000E-01

   9   9   1    6 C     3.18272200000E+00  1.95687900000E+00  1.02323000000E+00

  10  10   1    9 F     4.09704500000E+00  2.55435900000E+00  8.82922000000E-01

  11  11   1    9 F     3.37410900000E+00  9.24146000000E-01  7.16900000000E-01

  12  12   1    9 F     2.95155500000E+00  1.98267100000E+00  2.09191200000E+00

  13  13   1    8 O     1.15128000000E-01  3.62438700000E+00 -1.69642800000E+00

  14  14   1    8 O     1.53599800000E+00  3.62369700000E+00  7.19161000000E-01

  15  15   1   29 CU    0.00000000000E+00  4.54318600000E+00  0.00000000000E+00

  16  16   1    6 C    -5.75999000000E-01  7.19733000000E+00  3.23393900000E+00

  17  17   1    9 F    -3.74616000000E-01  6.44874900000E+00  4.00881300000E+00

  18  18   1    9 F     3.07044000000E-01  7.84180600000E+00  3.13087900000E+00

  19  19   1    9 F    -1.42187800000E+00  7.83471100000E+00  3.51535900000E+00

  20  20   1    6 C    -8.06724000000E-01  6.52437300000E+00  1.91477800000E+00

  21  21   1    6 C    -1.70841900000E+00  7.10116300000E+00  1.00554200000E+00

  22  22   1    1 H    -2.26550000000E+00  7.97351000000E+00  1.33969800000E+00

  23  23   1    6 C    -2.06861900000E+00  6.52534200000E+00 -2.22120000000E-01

  24  24   1    6 C    -3.18272200000E+00  7.12949300000E+00 -1.02323000000E+00

  25  25   1    9 F    -4.09704500000E+00  6.53201200000E+00 -8.82922000000E-01

  26  26   1    9 F    -3.37410900000E+00  8.16222500000E+00 -7.16900000000E-01

  27  27   1    9 F    -2.95155500000E+00  7.10370000000E+00 -2.09191200000E+00

  28  28   1    8 O    -1.15128000000E-01  5.46198400000E+00  1.69642800000E+00

  29  29   1    8 O    -1.53599800000E+00  5.46267500000E+00 -7.19161000000E-01

 NUMBER OF SYMMETRY OPERATORS         :    1
 *******************************************************************************
 * GEOMETRY EDITING - INPUT COORDINATES ARE GIVEN IN ANGSTROM         
 *******************************************************************************

 GEOMETRY FOR WAVE FUNCTION - DIMENSIONALITY OF THE SYSTEM    0
 (NON PERIODIC DIRECTION: LATTICE PARAMETER FORMALLY SET TO 500)
 *******************************************************************************
 ATOMS IN THE ASYMMETRIC UNIT   29 - ATOMS IN THE UNIT CELL:   29
     ATOM             X(ANGSTROM)         Y(ANGSTROM)         Z(ANGSTROM)
 *******************************************************************************
      1 T   6 C     5.759990000000E-01  1.889041000000E+00 -3.233939000000E+00
      2 T   9 F     3.746160000000E-01  2.637623000000E+00 -4.008813000000E+00
      3 T   9 F    -3.070440000000E-01  1.244565000000E+00 -3.130879000000E+00
      4 T   9 F     1.421878000000E+00  1.251661000000E+00 -3.515359000000E+00
      5 T   6 C     8.067240000000E-01  2.561999000000E+00 -1.914778000000E+00
      6 T   6 C     1.708419000000E+00  1.985209000000E+00 -1.005542000000E+00
      7 T   1 H     2.265500000000E+00  1.112862000000E+00 -1.339698000000E+00
      8 T   6 C     2.068619000000E+00  2.561029000000E+00  2.221200000000E-01
      9 T   6 C     3.182722000000E+00  1.956879000000E+00  1.023230000000E+00
     10 T   9 F     4.097045000000E+00  2.554359000000E+00  8.829220000000E-01
     11 T   9 F     3.374109000000E+00  9.241460000000E-01  7.169000000000E-01
     12 T   9 F     2.951555000000E+00  1.982671000000E+00  2.091912000000E+00
     13 T   8 O     1.151280000000E-01  3.624387000000E+00 -1.696428000000E+00
     14 T   8 O     1.535998000000E+00  3.623697000000E+00  7.191610000000E-01
     15 T  29 CU    0.000000000000E+00  4.543186000000E+00  0.000000000000E+00
     16 T   6 C    -5.759990000000E-01  7.197330000000E+00  3.233939000000E+00
     17 T   9 F    -3.746160000000E-01  6.448749000000E+00  4.008813000000E+00
     18 T   9 F     3.070440000000E-01  7.841806000000E+00  3.130879000000E+00
     19 T   9 F    -1.421878000000E+00  7.834711000000E+00  3.515359000000E+00
     20 T   6 C    -8.067240000000E-01  6.524373000000E+00  1.914778000000E+00
     21 T   6 C    -1.708419000000E+00  7.101163000000E+00  1.005542000000E+00
     22 T   1 H    -2.265500000000E+00  7.973510000000E+00  1.339698000000E+00
     23 T   6 C    -2.068619000000E+00  6.525342000000E+00 -2.221200000000E-01
     24 T   6 C    -3.182722000000E+00  7.129493000000E+00 -1.023230000000E+00
     25 T   9 F    -4.097045000000E+00  6.532012000000E+00 -8.829220000000E-01
     26 T   9 F    -3.374109000000E+00  8.162225000000E+00 -7.169000000000E-01
     27 T   9 F    -2.951555000000E+00  7.103700000000E+00 -2.091912000000E+00
     28 T   8 O    -1.151280000000E-01  5.461984000000E+00  1.696428000000E+00
     29 T   8 O    -1.535998000000E+00  5.462675000000E+00 -7.191610000000E-01

 T = ATOM BELONGING TO THE ASYMMETRIC UNIT

 ****    1 SYMMOPS - TRANSLATORS IN FRACTIONAL UNITS
 **** MATRICES AND TRANSLATORS IN THE CRYSTALLOGRAPHIC REFERENCE FRAME
   V INV                    ROTATION MATRICES                   TRANSLATORS
   1   1  1.00  0.00  0.00  0.00  1.00  0.00  0.00  0.00  1.00  0.00  0.00  0.00

 *******************************************************************************
 STARTING BASIS SET HANDLING 
 *******************************************************************************

 Loading internal basis set: POB-TZVP            

 Please cite in your publication:
 Peintinger, M. F., Oliveira, D. V. and Bredow, T. (2013), Consistent Gaussian b
 asis sets of triple-zeta valence with polarization quality for solid-state calc
 ulations. J. Comput. Chem., 34: 451-459. doi: 10.1002/jcc.23153                
                    

 *******************************************************************************
 LOCAL ATOMIC FUNCTIONS BASIS SET
 *******************************************************************************
   ATOM   X(AU)   Y(AU)   Z(AU)  N. TYPE  EXPONENT  S COEF   P COEF   D/F/G COEF
 *******************************************************************************
   1 C    1.088   3.570  -6.111
                                  1 S  
                                         1.358E+04 2.225E-04 0.000E+00 0.000E+00
                                         2.035E+03 1.723E-03 0.000E+00 0.000E+00
                                         4.632E+02 8.926E-03 0.000E+00 0.000E+00
                                         1.312E+02 3.573E-02 0.000E+00 0.000E+00
                                         4.285E+01 1.108E-01 0.000E+00 0.000E+00
                                         1.558E+01 2.430E-01 0.000E+00 0.000E+00
                                  2 S  
                                         6.207E+00 4.144E-01 0.000E+00 0.000E+00
                                         2.576E+00 2.374E-01 0.000E+00 0.000E+00
                                  3 S  
                                         4.941E-01 1.000E+00 0.000E+00 0.000E+00
                                  4 S  
                                         1.644E-01 1.000E+00 0.000E+00 0.000E+00
                           5-     7 P  
                                         3.470E+01 0.000E+00 5.333E-03 0.000E+00
                                         7.958E+00 0.000E+00 3.586E-02 0.000E+00
                                         2.378E+00 0.000E+00 1.422E-01 0.000E+00
                                         8.143E-01 0.000E+00 3.427E-01 0.000E+00
                           8-    10 P  
                                         5.662E-01 0.000E+00 1.000E+00 0.000E+00
                          11-    13 P  
                                         2.674E-01 0.000E+00 1.000E+00 0.000E+00
                          14-    18 D  
                                         8.792E-01 0.000E+00 0.000E+00 1.000E+00
   2 F    0.708   4.984  -7.576
                                 19 S  
                                         3.548E+04 2.155E-04 0.000E+00 0.000E+00
                                         5.318E+03 1.670E-03 0.000E+00 0.000E+00
                                         1.210E+03 8.673E-03 0.000E+00 0.000E+00
                                         3.429E+02 3.505E-02 0.000E+00 0.000E+00
                                         1.120E+02 1.117E-01 0.000E+00 0.000E+00
                                         4.071E+01 2.599E-01 0.000E+00 0.000E+00
                                 20 S  
                                         1.604E+01 3.942E-01 0.000E+00 0.000E+00
                                         6.504E+00 2.500E-01 0.000E+00 0.000E+00
                                 21 S  
                                         1.442E+00 1.000E+00 0.000E+00 0.000E+00
                                 22 S  
                                         4.598E-01 1.000E+00 0.000E+00 0.000E+00
                          23-    25 P  
                                         8.023E+01 0.000E+00 6.369E-03 0.000E+00
                                         1.859E+01 0.000E+00 4.430E-02 0.000E+00
                                         5.687E+00 0.000E+00 1.687E-01 0.000E+00
                                         1.951E+00 0.000E+00 3.617E-01 0.000E+00
                          26-    28 P  
                                         6.323E-01 0.000E+00 1.000E+00 0.000E+00
                          29-    31 P  
                                         1.984E-01 0.000E+00 1.000E+00 0.000E+00
                          32-    36 D  
                                         5.631E-01 0.000E+00 0.000E+00 1.000E+00
   3 F   -0.580   2.352  -5.917
   4 F    2.687   2.365  -6.643
   5 C    1.524   4.841  -3.618
   6 C    3.228   3.752  -1.900
   7 H    4.281   2.103  -2.532
                                109 S  
                                         3.406E+01 6.025E-03 0.000E+00 0.000E+00
                                         5.124E+00 4.502E-02 0.000E+00 0.000E+00
                                         1.165E+00 2.019E-01 0.000E+00 0.000E+00
                                110 S  
                                         4.157E-01 1.000E+00 0.000E+00 0.000E+00
                                111 S  
                                         1.795E-01 1.000E+00 0.000E+00 0.000E+00
                         112-   114 P  
                                         8.000E-01 0.000E+00 1.000E+00 0.000E+00
   8 C    3.909   4.840   0.420
   9 C    6.014   3.698   1.934
  10 F    7.742   4.827   1.668
  11 F    6.376   1.746   1.355
  12 F    5.578   3.747   3.953
  13 O    0.218   6.849  -3.206
                                205 S  
                                         2.703E+04 2.173E-04 0.000E+00 0.000E+00
                                         4.052E+03 1.684E-03 0.000E+00 0.000E+00
                                         9.223E+02 8.740E-03 0.000E+00 0.000E+00
                                         2.612E+02 3.524E-02 0.000E+00 0.000E+00
                                         8.535E+01 1.115E-01 0.000E+00 0.000E+00
                                         3.104E+01 2.559E-01 0.000E+00 0.000E+00
                                206 S  
                                         1.226E+01 3.977E-01 0.000E+00 0.000E+00
                                         4.999E+00 2.463E-01 0.000E+00 0.000E+00
                                207 S  
                                         1.099E+00 1.000E+00 0.000E+00 0.000E+00
                                208 S  
                                         3.566E-01 1.000E+00 0.000E+00 0.000E+00
                         209-   211 P  
                                         6.327E+01 0.000E+00 6.069E-03 0.000E+00
                                         1.463E+01 0.000E+00 4.191E-02 0.000E+00
                                         4.450E+00 0.000E+00 1.615E-01 0.000E+00
                                         1.528E+00 0.000E+00 3.571E-01 0.000E+00
                         212-   214 P  
                                         5.490E-01 0.000E+00 1.000E+00 0.000E+00
                         215-   217 P  
                                         1.859E-01 0.000E+00 1.000E+00 0.000E+00
                         218-   222 D  
                                         2.535E-01 0.000E+00 0.000E+00 1.000E+00
  14 O    2.903   6.848   1.359
  15 CU   0.000   8.585   0.000
                                241 S  
                                         3.775E+05 2.281E-04 0.000E+00 0.000E+00
                                         5.659E+04 1.769E-03 0.000E+00 0.000E+00
                                         1.288E+04 9.199E-03 0.000E+00 0.000E+00
                                         3.645E+03 3.741E-02 0.000E+00 0.000E+00
                                         1.187E+03 1.219E-01 0.000E+00 0.000E+00
                                         4.265E+02 2.898E-01 0.000E+00 0.000E+00
                                         1.657E+02 4.153E-01 0.000E+00 0.000E+00
                                         6.560E+01 2.191E-01 0.000E+00 0.000E+00
                                242 S  
                                         4.144E+02-2.468E-02 0.000E+00 0.000E+00
                                         1.283E+02-1.172E-01 0.000E+00 0.000E+00
                                         2.062E+01 5.530E-01 0.000E+00 0.000E+00
                                         8.782E+00 5.224E-01 0.000E+00 0.000E+00
                                243 S  
                                         1.374E+01-2.274E-01 0.000E+00 0.000E+00
                                         2.243E+00 7.176E-01 0.000E+00 0.000E+00
                                244 S  
                                         8.153E-01 1.000E+00 0.000E+00 0.000E+00
                                245 S  
                                         4.076E-01 1.000E+00 0.000E+00 0.000E+00
                                246 S  
                                         1.768E-01 1.000E+00 0.000E+00 0.000E+00
                         247-   249 P  
                                         2.035E+03 0.000E+00 2.352E-03 0.000E+00
                                         4.819E+02 0.000E+00 1.913E-02 0.000E+00
                                         1.547E+02 0.000E+00 9.017E-02 0.000E+00
                                         5.774E+01 0.000E+00 2.606E-01 0.000E+00
                                         2.310E+01 0.000E+00 4.209E-01 0.000E+00
                                         9.388E+00 0.000E+00 2.434E-01 0.000E+00
                         250-   252 P  
                                         3.760E+01 0.000E+00-2.899E-02 0.000E+00
                                         5.124E+00 0.000E+00 5.492E-01 0.000E+00
                                         2.012E+00 0.000E+00 9.379E-01 0.000E+00
                         253-   255 P  
                                         1.464E+00 0.000E+00 1.000E+00 0.000E+00
                         256-   258 P  
                                         7.321E-01 0.000E+00 1.000E+00 0.000E+00
                         259-   263 D  
                                         7.413E+01 0.000E+00 0.000E+00 1.436E-02
                                         2.136E+01 0.000E+00 0.000E+00 8.663E-02
                                         7.500E+00 0.000E+00 0.000E+00 2.563E-01
                                         2.760E+00 0.000E+00 0.000E+00 4.037E-01
                         264-   268 D  
                                         1.459E+00 0.000E+00 0.000E+00 1.000E+00
                         269-   273 D  
                                         6.356E-01 0.000E+00 0.000E+00 1.000E+00
                         274-   280 F  
                                         2.233E+00 0.000E+00 0.000E+00 1.000E+00
  16 C   -1.088  13.601   6.111
  17 F   -0.708  12.186   7.576
  18 F    0.580  14.819   5.917
  19 F   -2.687  14.805   6.643
  20 C   -1.524  12.329   3.618
  21 C   -3.228  13.419   1.900
  22 H   -4.281  15.068   2.532
  23 C   -3.909  12.331  -0.420
  24 C   -6.014  13.473  -1.934
  25 F   -7.742  12.344  -1.668
  26 F   -6.376  15.424  -1.355
  27 F   -5.578  13.424  -3.953
  28 O   -0.218  10.322   3.206
  29 O   -2.903  10.323  -1.359

 *******************************************************************************
 FINISHED BASIS SET HANDLING 
 *******************************************************************************

 INFORMATION **** SET_MPP **** PCRYSTAL CALCULATION
 INFORMATION **** READM2 **** NEW DEFAULT: FOCK/KS MATRIX MIXING SET TO 30 %
 INFORMATION **** READM2 **** NEW DEFAULT: FULL DIRECT SCF MODE
 INFORMATION **** READM2 **** NEW DEFAULT: COULOMB BIPOLAR BUFFER SET TO 32 Mb
 INFORMATION **** READM2 **** NEW DEFAULT: EXCHANGE BIPOLAR BUFFER SET TO 32 Mb

 *******************************************************************************
 NEW DEFAULT: DFT INTEGRATION GRID INCREASED TO XLGRID
 NEW DEFAULT: DIIS ACCELERATOR ACTIVE
 USE KEYWORD NODIIS TO TURN IT OFF
 *******************************************************************************

 INFORMATION **** DFTD3_INPUT **** PERFORM LATEST DISPERSION CORRECTION DFT-D3(BJ) WITH AUTOMATIC PARAMETER SETUP
 PLEASE CITE:
 (1) DFT-D3 Reference
  S. Grimme, J. Antony, S. Ehrlich, and H. Krieg, J. Chem. Phys. 132 (2010), 154104
 (2) BJ-Damping Reference
  S. Grimme, S. Ehrlich, and L. Goerigk, J. Comput. Chem. 32 (2011), 1456-1465
 (3) General DFT-D Review
  S. Grimme, A. Hansen, J. G. Brandenburg, and C. Bannwarth,
  Chem. Rev. 116 (2016), 5105-5154

 INFORMATION **** EXCHSIZE **** EXCHANGE BIPOLAR BUFFER SIZE SET TO    15000000
 INFORMATION **** BIPOSIZE **** COULOMB BIPOLAR BUFFER SET TO    15000000
 INFORMATION **** MAXCYCLE **** MAX NUMBER OF SCF CYCLES SET TO         200
 INFORMATION **** READM2 **** FULL DIRECT SCF (MONO AND BIEL INT) SELECTED
 INFORMATION **** TOLINTEG **** COULOMB AND EXCHANGE SERIES TOLERANCES MODIFIED
 INFORMATION **** TOLDEE **** SCF TOL ON TOTAL ENERGY SET TO          11
 INFORMATION **** SPINLOCK **** LOCK IN A GIVEN SPIN STATE
 ALPHA-BETA ELECTRONS LOCKED TO   1 FOR  10 SCF CYCLES
 WARNING **** SHRINK **** MOLECULAR CASE - SHRINKING NOT USED
 *******************************************************************************
 N. OF ATOMS PER CELL        29  COULOMB OVERLAP TOL         (T1) 10**   -7
 NUMBER OF SHELLS           230  COULOMB PENETRATION TOL     (T2) 10**   -7
 NUMBER OF AO               520  EXCHANGE OVERLAP TOL        (T3) 10**   20
 N. OF ELECTRONS PER CELL   231  EXCHANGE PSEUDO OVP (F(G))  (T4) 10**   20
 CORE ELECTRONS PER CELL     70  EXCHANGE PSEUDO OVP (P(G))  (T5) 10**   20
 N. OF SYMMETRY OPERATORS     1  POLE ORDER IN MONO ZONE                  4
 *******************************************************************************
 TYPE OF CALCULATION :  UNRESTRICTED OPEN SHELL
 KOHN-SHAM HAMILTONIAN

 (EXCHANGE)[CORRELATION] FUNCTIONAL:(PERDEW-BURKE-ERNZERHOF)[PERDEW-BURKE-ERNZERHOF]


 SPIN POLARIZED DFT SELECTED
 SPIN POLARIZATION - ALPHA-BETA =  1 FOR  10 CYCLES

 CAPPA:IS1  1;IS2  1;IS3  1; K PTS MONK NET   1; SYMMOPS:K SPACE   2;G SPACE   1

 *******************************************************************************
 MAX NUMBER OF SCF CYCLES     200  CONVERGENCE ON DELTAP        10**-21
 WEIGHT OF F(I) IN F(I+1)      40% CONVERGENCE ON ENERGY        10**-11
 SPIN POLARIZATION - ALPHA-BETA =  1 FOR  10 CYCLES

 DISK SPACE FOR EIGENVECTORS (FTN 10)      270400 REALS

 SYMMETRY ADAPTION OF THE BLOCH FUNCTIONS DISABLED
 TTTTTTTTTTTTTTTTTTTTTTTTTTTTTT gordsh1     TELAPSE        2.17 TCPU        0.26

 MATRIX SIZE: P(G)  103746, F(G)   52133, P(G) IRR   52696, F(G) IRR   52696
 MAX G-VECTOR INDEX FOR 1- AND 2-ELECTRON INTEGRALS   1

 TTTTTTTTTTTTTTTTTTTTTTTTTTTTTT INPUT       TELAPSE        2.18 TCPU        0.27

 NEIGHBORS OF THE NON-EQUIVALENT ATOMS

 N = NUMBER OF NEIGHBORS AT DISTANCE R
    ATOM  N     R/ANG      R/AU   NEIGHBORS (ATOM LABELS AND CELL INDICES)
   1 C    1     1.0959     2.0709    4 F    0 0 0
   1 C    1     1.0961     2.0713    2 F    0 0 0
   1 C    1     1.0981     2.0750    3 F    0 0 0
   1 C    1     1.4988     2.8323    5 C    0 0 0
   1 C    1     2.3638     4.4670   13 O    0 0 0
   1 C    1     2.5015     4.7271    6 C    0 0 0

   2 F    1     1.0961     2.0713    1 C    0 0 0
   2 F    1     1.7821     3.3678    3 F    0 0 0
   2 F    1     1.8059     3.4126    4 F    0 0 0
   2 F    1     2.1395     4.0431    5 C    0 0 0
   2 F    1     2.5275     4.7762   13 O    0 0 0
   2 F    1     3.3503     6.3311    6 C    0 0 0

   3 F    1     1.0981     2.0750    1 C    0 0 0
   3 F    1     1.7712     3.3470    4 F    0 0 0
   3 F    1     1.7821     3.3678    2 F    0 0 0
   3 F    1     2.1107     3.9886    5 C    0 0 0
   3 F    1     2.8106     5.3113   13 O    0 0 0
   3 F    1     3.0212     5.7093    6 C    0 0 0

   4 F    1     1.0959     2.0709    1 C    0 0 0
   4 F    1     1.7712     3.3470    3 F    0 0 0
   4 F    1     1.8059     3.4126    2 F    0 0 0
   4 F    1     2.1581     4.0782    5 C    0 0 0
   4 F    1     2.3376     4.4175    7 H    0 0 0
   4 F    1     2.6305     4.9709    6 C    0 0 0

   5 C    1     1.2863     2.4308   13 O    0 0 0
   5 C    1     1.4044     2.6540    6 C    0 0 0
   5 C    1     1.4988     2.8323    1 C    0 0 0
   5 C    1     2.1107     3.9886    3 F    0 0 0
   5 C    1     2.1351     4.0348    7 H    0 0 0
   5 C    1     2.1395     4.0431    2 F    0 0 0

   6 C    1     1.0877     2.0554    7 H    0 0 0
   6 C    1     1.4030     2.6513    8 C    0 0 0
   6 C    1     1.4044     2.6540    5 C    0 0 0
   6 C    1     2.3852     4.5073   14 O    0 0 0
   6 C    1     2.3881     4.5128   13 O    0 0 0
   6 C    1     2.5015     4.7271    1 C    0 0 0

   7 H    1     1.0877     2.0554    6 C    0 0 0
   7 H    1     2.1351     4.0348    5 C    0 0 0
   7 H    1     2.1390     4.0421    8 C    0 0 0
   7 H    1     2.3376     4.4175    4 F    0 0 0
   7 H    1     2.3440     4.4295   11 F    0 0 0
   7 H    1     2.6542     5.0158    1 C    0 0 0

   8 C    1     1.2884     2.4347   14 O    0 0 0
   8 C    1     1.4030     2.6513    6 C    0 0 0
   8 C    1     1.4993     2.8333    9 C    0 0 0
   8 C    1     2.1334     4.0315   10 F    0 0 0
   8 C    1     2.1390     4.0421    7 H    0 0 0
   8 C    1     2.1471     4.0575   12 F    0 0 0

   9 C    1     1.0937     2.0668   12 F    0 0 0
   9 C    1     1.0941     2.0675   11 F    0 0 0
   9 C    1     1.1012     2.0810   10 F    0 0 0
   9 C    1     1.4993     2.8333    8 C    0 0 0
   9 C    1     2.3627     4.4649   14 O    0 0 0
   9 C    1     2.5080     4.7395    6 C    0 0 0

  10 F    1     1.1012     2.0810    9 C    0 0 0
  10 F    1     1.7609     3.3275   12 F    0 0 0
  10 F    1     1.7910     3.3846   11 F    0 0 0
  10 F    1     2.1334     4.0315    8 C    0 0 0
  10 F    1     2.7802     5.2537   14 O    0 0 0
  10 F    1     3.0977     5.8538    6 C    0 0 0

  11 F    1     1.0941     2.0675    9 C    0 0 0
  11 F    1     1.7860     3.3750   12 F    0 0 0
  11 F    1     1.7910     3.3846   10 F    0 0 0
  11 F    1     2.1514     4.0655    8 C    0 0 0
  11 F    1     2.3440     4.4295    7 H    0 0 0
  11 F    1     2.6205     4.9521    6 C    0 0 0

  12 F    1     1.0937     2.0668    9 C    0 0 0
  12 F    1     1.7609     3.3275   10 F    0 0 0
  12 F    1     1.7860     3.3750   11 F    0 0 0
  12 F    1     2.1471     4.0575    8 C    0 0 0
  12 F    1     2.5654     4.8479   14 O    0 0 0
  12 F    1     3.3376     6.3072    6 C    0 0 0

  13 O    1     1.2863     2.4308    5 C    0 0 0
  13 O    1     1.9327     3.6523   15 CU   0 0 0
  13 O    1     2.3638     4.4670    1 C    0 0 0
  13 O    1     2.3881     4.5128    6 C    0 0 0
  13 O    1     2.5275     4.7762    2 F    0 0 0
  13 O    1     2.6572     5.0213   29 O    0 0 0

  14 O    1     1.2884     2.4347    8 C    0 0 0
  14 O    1     1.9292     3.6457   15 CU   0 0 0
  14 O    1     2.3627     4.4649    9 C    0 0 0
  14 O    1     2.3852     4.5073    6 C    0 0 0
  14 O    1     2.5654     4.8479   12 F    0 0 0
  14 O    1     2.6572     5.0213   28 O    0 0 0

  15 CU   2     1.9292     3.6457   14 O    0 0 0   29 O    0 0 0
  15 CU   1     1.9327     3.6523   28 O    0 0 0
  15 CU   1     1.9327     3.6523   13 O    0 0 0
  15 CU   2     2.8709     5.4253    5 C    0 0 0   20 C    0 0 0
  15 CU   1     2.8736     5.4303   23 C    0 0 0
  15 CU   1     2.8736     5.4303    8 C    0 0 0

  16 C    1     1.0959     2.0709   19 F    0 0 0
  16 C    1     1.0961     2.0713   17 F    0 0 0
  16 C    1     1.0981     2.0750   18 F    0 0 0
  16 C    1     1.4988     2.8323   20 C    0 0 0
  16 C    1     2.3638     4.4670   28 O    0 0 0
  16 C    1     2.5015     4.7271   21 C    0 0 0

  17 F    1     1.0961     2.0713   16 C    0 0 0
  17 F    1     1.7821     3.3678   18 F    0 0 0
  17 F    1     1.8059     3.4126   19 F    0 0 0
  17 F    1     2.1395     4.0431   20 C    0 0 0
  17 F    1     2.5275     4.7762   28 O    0 0 0
  17 F    1     3.3503     6.3311   21 C    0 0 0

  18 F    1     1.0981     2.0750   16 C    0 0 0
  18 F    1     1.7712     3.3470   19 F    0 0 0
  18 F    1     1.7821     3.3678   17 F    0 0 0
  18 F    1     2.1107     3.9886   20 C    0 0 0
  18 F    1     2.8106     5.3113   28 O    0 0 0
  18 F    1     3.0212     5.7093   21 C    0 0 0

  19 F    1     1.0959     2.0709   16 C    0 0 0
  19 F    1     1.7712     3.3470   18 F    0 0 0
  19 F    1     1.8059     3.4126   17 F    0 0 0
  19 F    1     2.1581     4.0782   20 C    0 0 0
  19 F    1     2.3376     4.4175   22 H    0 0 0
  19 F    1     2.6305     4.9709   21 C    0 0 0

  20 C    1     1.2863     2.4308   28 O    0 0 0
  20 C    1     1.4044     2.6540   21 C    0 0 0
  20 C    1     1.4988     2.8323   16 C    0 0 0
  20 C    1     2.1107     3.9886   18 F    0 0 0
  20 C    1     2.1351     4.0348   22 H    0 0 0
  20 C    1     2.1395     4.0431   17 F    0 0 0

  21 C    1     1.0877     2.0554   22 H    0 0 0
  21 C    1     1.4030     2.6513   23 C    0 0 0
  21 C    1     1.4044     2.6540   20 C    0 0 0
  21 C    1     2.3852     4.5073   29 O    0 0 0
  21 C    1     2.3881     4.5128   28 O    0 0 0
  21 C    1     2.5015     4.7271   16 C    0 0 0

  22 H    1     1.0877     2.0554   21 C    0 0 0
  22 H    1     2.1351     4.0348   20 C    0 0 0
  22 H    1     2.1390     4.0421   23 C    0 0 0
  22 H    1     2.3376     4.4175   19 F    0 0 0
  22 H    1     2.3440     4.4295   26 F    0 0 0
  22 H    1     2.6542     5.0158   16 C    0 0 0

  23 C    1     1.2884     2.4347   29 O    0 0 0
  23 C    1     1.4030     2.6513   21 C    0 0 0
  23 C    1     1.4993     2.8333   24 C    0 0 0
  23 C    1     2.1334     4.0315   25 F    0 0 0
  23 C    1     2.1390     4.0421   22 H    0 0 0
  23 C    1     2.1471     4.0575   27 F    0 0 0

  24 C    1     1.0937     2.0668   27 F    0 0 0
  24 C    1     1.0941     2.0675   26 F    0 0 0
  24 C    1     1.1012     2.0810   25 F    0 0 0
  24 C    1     1.4993     2.8333   23 C    0 0 0
  24 C    1     2.3627     4.4649   29 O    0 0 0
  24 C    1     2.5080     4.7395   21 C    0 0 0

  25 F    1     1.1012     2.0810   24 C    0 0 0
  25 F    1     1.7609     3.3275   27 F    0 0 0
  25 F    1     1.7910     3.3846   26 F    0 0 0
  25 F    1     2.1334     4.0315   23 C    0 0 0
  25 F    1     2.7802     5.2537   29 O    0 0 0
  25 F    1     3.0977     5.8538   21 C    0 0 0

  26 F    1     1.0941     2.0675   24 C    0 0 0
  26 F    1     1.7860     3.3750   27 F    0 0 0
  26 F    1     1.7910     3.3846   25 F    0 0 0
  26 F    1     2.1514     4.0655   23 C    0 0 0
  26 F    1     2.3440     4.4295   22 H    0 0 0
  26 F    1     2.6205     4.9521   21 C    0 0 0

  27 F    1     1.0937     2.0668   24 C    0 0 0
  27 F    1     1.7609     3.3275   25 F    0 0 0
  27 F    1     1.7860     3.3750   26 F    0 0 0
  27 F    1     2.1471     4.0575   23 C    0 0 0
  27 F    1     2.5654     4.8479   29 O    0 0 0
  27 F    1     3.3376     6.3072   21 C    0 0 0

  28 O    1     1.2863     2.4308   20 C    0 0 0
  28 O    1     1.9327     3.6523   15 CU   0 0 0
  28 O    1     2.3638     4.4670   16 C    0 0 0
  28 O    1     2.3881     4.5128   21 C    0 0 0
  28 O    1     2.5275     4.7762   17 F    0 0 0
  28 O    1     2.6572     5.0213   14 O    0 0 0

  29 O    1     1.2884     2.4347   23 C    0 0 0
  29 O    1     1.9292     3.6457   15 CU   0 0 0
  29 O    1     2.3627     4.4649   24 C    0 0 0
  29 O    1     2.3852     4.5073   21 C    0 0 0
  29 O    1     2.5654     4.8479   27 F    0 0 0
  29 O    1     2.6572     5.0213   13 O    0 0 0


 SYMMETRY ALLOWED INTERNAL DEGREE(S) OF FREEDOM:  81
 TTTTTTTTTTTTTTTTTTTTTTTTTTTTTT SYMM        TELAPSE        2.20 TCPU        0.29
 TTTTTTTTTTTTTTTTTTTTTTTTTTTTTT INT_SCREEN  TELAPSE        2.20 TCPU        0.29

 DFT PARAMETERS

     ATOM       ELECTRONS   NET CHARGE   R(ANGSTROM)
   1   6  C       6.0000      0.0000     0.77000000
   2   9  F       9.0000      0.0000     0.72000000
   7   1  H       1.0000      0.0000     1.11000000
  13   8  O       8.0000      0.0000     0.74000000
  15  29  CU     29.0000      0.0000     1.28000000

 SIZE OF GRID=     981400
 TTTTTTTTTTTTTTTTTTTTTTTTTTTTTT MAKE_GRID2  TELAPSE        2.54 TCPU        0.62
 BECKE WEIGHT FUNCTION
 RADSAFE =     2.00
 TOLERANCES - DENSITY:10**- 6; POTENTIAL:10**- 9; GRID WGT:10**-14

 RADIAL INTEGRATION  - INTERVALS (POINTS,UPPER LIMIT):            1( 75,  4.0*R)

 ANGULAR INTEGRATION - INTERVALS (ACCURACY LEVEL [N. POINTS] UPPER LIMIT):
  1(  4[  86]   0.2)  2(  8[ 194]   0.5)  3( 12[ 350]   0.9)  4( 16[ 974]   3.5)
  5( 12[ 350]9999.0)
 TTTTTTTTTTTTTTTTTTTTTTTTTTTTTT INT_CALC    TELAPSE        2.54 TCPU        0.62
 EEEEEEEEEE INT_CALC TERMINATION  DATE 02 05 2025 TIME 16:15:08.3

 *******************************************************************************
 SHRINK 6 Cu (II) (AcAc)2(F3)4, c8nversi8n H t8 F H,C,8,F Cu are P8B-TZVP and PBE
 CRYSTAL - SCF - TYPE OF CALCULATION :  UNRESTRICTED OPEN SHELL
 *******************************************************************************

 CAPPA:IS1  1;IS2  1;IS3  1; K PTS MONK NET   1; SYMMOPS:K SPACE   2;G SPACE   1

 TTTTTTTTTTTTTTTTTTTTTTTTTTTTTT SDIK        TELAPSE        2.67 TCPU        0.76

 AAAAAAAAAAAAAAAAAAAAAAAAAAAAAAAAAAAAAAAAAAAAAAAAAAAAAAAAAAAAAAAAAAAAAAAAAAAAAAA
         ATOMIC WAVEFUNCTION(S)


 NUCLEAR CHARGE  6.0  SYMMETRY SPECIES            S    P
 N. ELECTRONS    6.0  NUMBER OF PRIMITIVE GTOS   10    6
                      NUMBER OF CONTRACTED GTOS   4    3
                      NUMBER OF CLOSED SHELLS     2    0
                      OPEN SHELL OCCUPATION       0    2

  ZNUC  SCFIT    TOTAL HF ENERGY   KINETIC ENERGY   VIRIAL THEOREM ACCURACY
   6.0    20    -3.766702350E+01  3.783133671E+01 -1.995656691E+00  4.0E-06

 NUCLEAR CHARGE  9.0  SYMMETRY SPECIES            S    P
 N. ELECTRONS    9.0  NUMBER OF PRIMITIVE GTOS   10    6
                      NUMBER OF CONTRACTED GTOS   4    3
                      NUMBER OF CLOSED SHELLS     2    0
                      OPEN SHELL OCCUPATION       0    5

  ZNUC  SCFIT    TOTAL HF ENERGY   KINETIC ENERGY   VIRIAL THEOREM ACCURACY
   9.0    21    -9.940007884E+01  9.950730009E+01 -1.998922479E+00  8.5E-07

 NUCLEAR CHARGE  1.0  SYMMETRY SPECIES            S
 N. ELECTRONS    1.0  NUMBER OF PRIMITIVE GTOS    5
                      NUMBER OF CONTRACTED GTOS   3
                      NUMBER OF CLOSED SHELLS     0
                      OPEN SHELL OCCUPATION       1

  ZNUC  SCFIT    TOTAL HF ENERGY   KINETIC ENERGY   VIRIAL THEOREM ACCURACY
   1.0     1    -4.972863497E-01  5.223199932E-01 -1.952072209E+00  9.2E-16

 NUCLEAR CHARGE  8.0  SYMMETRY SPECIES            S    P
 N. ELECTRONS    8.0  NUMBER OF PRIMITIVE GTOS   10    6
                      NUMBER OF CONTRACTED GTOS   4    3
                      NUMBER OF CLOSED SHELLS     2    0
                      OPEN SHELL OCCUPATION       0    4

  ZNUC  SCFIT    TOTAL HF ENERGY   KINETIC ENERGY   VIRIAL THEOREM ACCURACY
   8.0    21    -7.480300557E+01  7.484351841E+01 -1.999458699E+00  1.2E-06

 NUCLEAR CHARGE 29.0  SYMMETRY SPECIES            S    P    D
 N. ELECTRONS   29.0  NUMBER OF PRIMITIVE GTOS   17   11    6
                      NUMBER OF CONTRACTED GTOS   6    4    3
                      NUMBER OF CLOSED SHELLS     3    2    1
                      OPEN SHELL OCCUPATION       1    0    0

  ZNUC  SCFIT    TOTAL HF ENERGY   KINETIC ENERGY   VIRIAL THEOREM ACCURACY
  29.0    22    -1.638707175E+03  1.639425452E+03 -1.999561873E+00  2.1E-06

 AAAAAAAAAAAAAAAAAAAAAAAAAAAAAAAAAAAAAAAAAAAAAAAAAAAAAAAAAAAAAAAAAAAAAAAAAAAAAAA

 CHARGE NORMALIZATION FACTOR   1.00000000
 TOTAL ATOMIC CHARGES:
   6.0000000   9.0000000   9.0000000   9.0000000   6.0000000   6.0000000
   1.0000000   6.0000000   6.0000000   9.0000000   9.0000000   9.0000000
   8.0000000   8.0000000  29.0000000   6.0000000   9.0000000   9.0000000
   9.0000000   6.0000000   6.0000000   1.0000000   6.0000000   6.0000000
   9.0000000   9.0000000   9.0000000   8.0000000   8.0000000
 SUMMED SPIN DENSITY           0.00000000
 TOTAL ATOMIC SPINS  :
   0.0000000   0.0000000   0.0000000   0.0000000   0.0000000   0.0000000
   0.0000000   0.0000000   0.0000000   0.0000000   0.0000000   0.0000000
   0.0000000   0.0000000   0.0000000   0.0000000   0.0000000   0.0000000
   0.0000000   0.0000000   0.0000000   0.0000000   0.0000000   0.0000000
   0.0000000   0.0000000   0.0000000   0.0000000   0.0000000
 TTTTTTTTTTTTTTTTTTTTTTTTTTTTTT MOQGAD      TELAPSE        2.68 TCPU        0.77
 TTTTTTTTTTTTTTTTTTTTTTTTTTTTTT SHELLXN     TELAPSE        3.47 TCPU        1.56
 TTTTTTTTTTTTTTTTTTTTTTTTTTTTTT MONMO3      TELAPSE        3.49 TCPU        1.57
 NUMERICALLY INTEGRATED DENSITY    115.4997478332    115.4997478332
 TTTTTTTTTTTTTTTTTTTTTTTTTTTTTT NUMDFT      TELAPSE       10.56 TCPU        8.64
 CYC   0 ETOT(AU) -3.529552693984E+03 DETOT -3.53E+03 tst  0.00E+00 PX  1.00E+00
 TTTTTTTTTTTTTTTTTTTTTTTTTTTTTT DIIS        TELAPSE       10.57 TCPU        8.66
 TTTTTTTTTTTTTTTTTTTTTTTTTTTTTT FDIK        TELAPSE       12.49 TCPU       10.56
 SPIN LOCKING: NO ENERGY GAP COMPUTED
 TTTTTTTTTTTTTTTTTTTTTTTTTTTTTT PDIG        TELAPSE       12.51 TCPU       10.59
 CHARGE NORMALIZATION FACTOR   1.00000000
 TOTAL ATOMIC CHARGES:
   5.2516053   9.2135722   9.2333571   9.2099171   6.8145593   7.1821680
   0.8972393   6.8138755   5.2602674   9.2367040   9.2042076   9.2113900
   9.1671774   9.1638834  19.2801531   5.2516057   9.2135707   9.2333572
   9.2099183   6.8145589   7.1821679   0.8972393   6.8138760   5.2602676
   9.2367052   9.2042057   9.2113901   9.1671780   9.1638826
 SUMMED SPIN DENSITY           1.00000000
 TOTAL ATOMIC SPINS  :
   0.0020081   0.0006268   0.0002620   0.0005578   0.0111051   0.0157724
   0.0265996   0.0105047   0.0021300   0.0002687   0.0005310   0.0003492
  -0.0251647  -0.0256763   0.9602514   0.0020081   0.0006268   0.0002620
   0.0005578   0.0111052   0.0157724   0.0265996   0.0105046   0.0021300
   0.0002687   0.0005310   0.0003492  -0.0251647  -0.0256764
 TTTTTTTTTTTTTTTTTTTTTTTTTTTTTT MOQGAD      TELAPSE       12.52 TCPU       10.59
 TTTTTTTTTTTTTTTTTTTTTTTTTTTTTT SHELLXN     TELAPSE       13.47 TCPU       11.54
 TTTTTTTTTTTTTTTTTTTTTTTTTTTTTT MONMO3      TELAPSE       13.49 TCPU       11.56
 NUMERICALLY INTEGRATED DENSITY    115.9996902755    114.9997000253
 TTTTTTTTTTTTTTTTTTTTTTTTTTTTTT NUMDFT      TELAPSE       19.68 TCPU       17.74
 CYC   1 ETOT(AU) -3.485851440178E+03 DETOT  4.37E+01 tst  0.00E+00 PX  1.00E+00
 TTTTTTTTTTTTTTTTTTTTTTTTTTTTTT DIIS        TELAPSE       19.77 TCPU       17.84
 DIIS TEST: 0.19077E+03 AT SCF   CYCLE   1 - MIX   40 %
 TTTTTTTTTTTTTTTTTTTTTTTTTTTTTT FDIK        TELAPSE       20.34 TCPU       18.41
 SPIN LOCKING: NO ENERGY GAP COMPUTED
 TTTTTTTTTTTTTTTTTTTTTTTTTTTTTT PDIG        TELAPSE       20.37 TCPU       18.43
 CHARGE NORMALIZATION FACTOR   1.00000000
 TOTAL ATOMIC CHARGES:
   5.0139473   9.0305342   8.9281541   8.7903229   3.5129272   3.1216673
   0.1732199   3.5687656   4.9921502   8.9398775   8.7581107   9.0212846
  10.0073974   9.9784315  43.3263737   5.0153350   9.0305465   8.9276315
   8.7896099   3.5127189   3.1218194   0.1731891   3.5683121   4.9928694
   8.9390533   8.7606258   9.0191773  10.0074180   9.9785300
 SUMMED SPIN DENSITY           1.00000000
 TOTAL ATOMIC SPINS  :
   0.0146417   0.0021101   0.0219663   0.0432966   0.1125741   0.0708422
   0.0014689   0.1262335   0.0116243   0.0231923   0.0732713   0.0009575
   0.0061310  -0.0104240   0.0042139   0.0149745   0.0018585   0.0218744
   0.0433440   0.1124706   0.0709690   0.0012477   0.1260952   0.0152177
   0.0229138   0.0723982  -0.0012397   0.0062076  -0.0104313
 TTTTTTTTTTTTTTTTTTTTTTTTTTTTTT MOQGAD      TELAPSE       20.37 TCPU       18.44
 TTTTTTTTTTTTTTTTTTTTTTTTTTTTTT SHELLXN     TELAPSE       21.33 TCPU       19.39
 TTTTTTTTTTTTTTTTTTTTTTTTTTTTTT MONMO3      TELAPSE       21.34 TCPU       19.40
 NUMERICALLY INTEGRATED DENSITY    115.9995600319    114.9995722298
 TTTTTTTTTTTTTTTTTTTTTTTTTTTTTT NUMDFT      TELAPSE       27.59 TCPU       25.65
 CYC   2 ETOT(AU) -3.388928572474E+03 DETOT  9.69E+01 tst  1.24E+00 PX  2.13E+01
 TTTTTTTTTTTTTTTTTTTTTTTTTTTTTT DIIS        TELAPSE       27.69 TCPU       25.75
 DIIS TEST: 0.59106E+03 AT SCF   CYCLE   2 - DIIS ACTIVE - HISTORY:     2 CYCLES
 TTTTTTTTTTTTTTTTTTTTTTTTTTTTTT FDIK        TELAPSE       28.00 TCPU       26.06
 SPIN LOCKING: NO ENERGY GAP COMPUTED
 TTTTTTTTTTTTTTTTTTTTTTTTTTTTTT PDIG        TELAPSE       28.03 TCPU       26.08
 CHARGE NORMALIZATION FACTOR   1.00000000
 TOTAL ATOMIC CHARGES:
   5.9153670   9.0498853   9.0869395   9.1982669   6.1579317   6.9075561
   1.3180569   6.1789370   5.9126906   9.0874100   9.2019728   9.0535614
   6.5852989   6.5619515  30.5683942   5.9159346   9.0497996   9.0869776
   9.1977900   6.1578404   6.9075478   1.3182260   6.1786302   5.9152683
   9.0873413   9.2043351   9.0488278   6.5853458   6.5619157
 SUMMED SPIN DENSITY           1.00000000
 TOTAL ATOMIC SPINS  :
   0.0211584  -0.0033607  -0.0003145  -0.0012318   0.0320149  -0.0067660
   0.0043224   0.0333153   0.0049791   0.0076459   0.0048491  -0.0003137
   0.1605703   0.1840347   0.1182126   0.0218601  -0.0041574  -0.0003193
  -0.0011825   0.0319854  -0.0069798   0.0042249   0.0343101   0.0092896
   0.0059438   0.0025775  -0.0012356   0.1606233   0.1839441
 TTTTTTTTTTTTTTTTTTTTTTTTTTTTTT MOQGAD      TELAPSE       28.03 TCPU       26.09
 TTTTTTTTTTTTTTTTTTTTTTTTTTTTTT SHELLXN     TELAPSE       28.98 TCPU       27.02
 TTTTTTTTTTTTTTTTTTTTTTTTTTTTTT MONMO3      TELAPSE       28.99 TCPU       27.04
 NUMERICALLY INTEGRATED DENSITY    115.9995881654    114.9996015536
 TTTTTTTTTTTTTTTTTTTTTTTTTTTTTT NUMDFT      TELAPSE       35.18 TCPU       33.22
 CYC   3 ETOT(AU) -3.502170093381E+03 DETOT -1.13E+02 tst  2.33E+00 PX  2.33E+01
 TTTTTTTTTTTTTTTTTTTTTTTTTTTTTT DIIS        TELAPSE       35.28 TCPU       33.32
 DIIS TEST: 0.20856E+03 AT SCF   CYCLE   3 - DIIS ACTIVE - HISTORY:     3 CYCLES
 TTTTTTTTTTTTTTTTTTTTTTTTTTTTTT FDIK        TELAPSE       35.66 TCPU       33.70
 SPIN LOCKING: NO ENERGY GAP COMPUTED
 TTTTTTTTTTTTTTTTTTTTTTTTTTTTTT PDIG        TELAPSE       35.68 TCPU       33.72
 CHARGE NORMALIZATION FACTOR   1.00000000
 TOTAL ATOMIC CHARGES:
   5.4425780   9.1708756   9.1349687   9.1341620   5.3141339   5.1695645
   1.0311823   5.3226002   5.4579192   9.1469727   9.1320372   9.1578925
   9.4104589   9.4170608  28.1152810   5.4444519   9.1704167   9.1349215
   9.1328809   5.3139997   5.1690934   1.0311875   5.3232416   5.4574271
   9.1470954   9.1328090   9.1574059   9.4105592   9.4168227
 SUMMED SPIN DENSITY           1.00000000
 TOTAL ATOMIC SPINS  :
   0.0079305  -0.0023671   0.0004199   0.0006657   0.1226233   0.1763659
   0.0001983   0.1372953   0.0045759   0.0023857   0.0021968  -0.0005943
   0.0221314   0.0196959   0.0129921   0.0088495  -0.0028525   0.0005277
   0.0000899   0.1226337   0.1757746   0.0002820   0.1376828   0.0046770
   0.0009907   0.0027448  -0.0000859   0.0222072   0.0199631
 TTTTTTTTTTTTTTTTTTTTTTTTTTTTTT MOQGAD      TELAPSE       35.69 TCPU       33.73
 TTTTTTTTTTTTTTTTTTTTTTTTTTTTTT SHELLXN     TELAPSE       36.67 TCPU       34.70
 TTTTTTTTTTTTTTTTTTTTTTTTTTTTTT MONMO3      TELAPSE       36.68 TCPU       34.71
 NUMERICALLY INTEGRATED DENSITY    115.9996374068    114.9996371242
 TTTTTTTTTTTTTTTTTTTTTTTTTTTTTT NUMDFT      TELAPSE       43.30 TCPU       41.32
 CYC   4 ETOT(AU) -3.516307668773E+03 DETOT -1.41E+01 tst  1.79E+00 PX  1.02E+00
 TTTTTTTTTTTTTTTTTTTTTTTTTTTTTT DIIS        TELAPSE       43.44 TCPU       41.46
 DIIS TEST: 0.35466E+02 AT SCF   CYCLE   4 - DIIS ACTIVE - HISTORY:     4 CYCLES
 TTTTTTTTTTTTTTTTTTTTTTTTTTTTTT FDIK        TELAPSE       43.80 TCPU       41.82
 SPIN LOCKING: NO ENERGY GAP COMPUTED
 TTTTTTTTTTTTTTTTTTTTTTTTTTTTTT PDIG        TELAPSE       43.83 TCPU       41.85
 CHARGE NORMALIZATION FACTOR   1.00000000
 TOTAL ATOMIC CHARGES:
   5.2731716   9.1531786   9.1721922   9.1709303   6.0669770   6.6484952
   0.8344110   6.0566793   5.2800339   9.1703723   9.1660461   9.1530016
   7.9943097   7.9775186  28.7654788   5.2749060   9.1521644   9.1721923
   9.1703855   6.0667283   6.6480857   0.8344793   6.0574931   5.2755125
   9.1724593   9.1665520   9.1547335   7.9943387   7.9771731
 SUMMED SPIN DENSITY           1.00000000
 TOTAL ATOMIC SPINS  :
   0.0133028   0.0018668   0.0009375   0.0033296   0.0309748   0.0375406
  -0.0051165   0.0321450   0.0117051   0.0025604   0.0057484   0.0022448
   0.1646393   0.1682397   0.0597929   0.0114341   0.0023143   0.0021470
   0.0034216   0.0311056   0.0373562  -0.0050744   0.0320284   0.0108676
   0.0038669   0.0046488   0.0028405   0.1647096   0.1684228
 TTTTTTTTTTTTTTTTTTTTTTTTTTTTTT MOQGAD      TELAPSE       43.83 TCPU       41.85
 TTTTTTTTTTTTTTTTTTTTTTTTTTTTTT SHELLXN     TELAPSE       44.78 TCPU       42.79
 TTTTTTTTTTTTTTTTTTTTTTTTTTTTTT MONMO3      TELAPSE       44.80 TCPU       42.81
 NUMERICALLY INTEGRATED DENSITY    115.9995982018    114.9996032402
 TTTTTTTTTTTTTTTTTTTTTTTTTTTTTT NUMDFT      TELAPSE       50.95 TCPU       48.96
 CYC   5 ETOT(AU) -3.517318141307E+03 DETOT -1.01E+00 tst  1.12E-01 PX  9.93E-01
 TTTTTTTTTTTTTTTTTTTTTTTTTTTTTT DIIS        TELAPSE       51.07 TCPU       49.08
 DIIS TEST: 0.24872E+02 AT SCF   CYCLE   5 - DIIS ACTIVE - HISTORY:     5 CYCLES
 TTTTTTTTTTTTTTTTTTTTTTTTTTTTTT FDIK        TELAPSE       51.43 TCPU       49.44
 SPIN LOCKING: NO ENERGY GAP COMPUTED
 TTTTTTTTTTTTTTTTTTTTTTTTTTTTTT PDIG        TELAPSE       51.46 TCPU       49.47
 CHARGE NORMALIZATION FACTOR   1.00000000
 TOTAL ATOMIC CHARGES:
   5.5039748   9.1269192   9.1332368   9.1678460   5.7600836   6.1451784
   1.0058074   5.7915197   5.5131382   9.1413050   9.1615987   9.1177532
   8.4212583   8.4647154  28.0914287   5.5046180   9.1266250   9.1335163
   9.1674227   5.7598212   6.1451804   1.0057318   5.7914288   5.5140460
   9.1411159   9.1620310   9.1170347   8.4212553   8.4644097
 SUMMED SPIN DENSITY           1.00000000
 TOTAL ATOMIC SPINS  :
   0.0162657   0.0011200   0.0033523   0.0032014   0.0123118   0.0349549
  -0.0055063   0.0139710   0.0136340   0.0014525   0.0045381   0.0013901
   0.1601332   0.1451920   0.1880015   0.0173523   0.0005431   0.0034254
   0.0024875   0.0125242   0.0348087  -0.0054652   0.0136006   0.0131649
   0.0019334   0.0038573   0.0022811   0.1601038   0.1453709
 TTTTTTTTTTTTTTTTTTTTTTTTTTTTTT MOQGAD      TELAPSE       51.46 TCPU       49.47
 TTTTTTTTTTTTTTTTTTTTTTTTTTTTTT SHELLXN     TELAPSE       52.42 TCPU       50.41
 TTTTTTTTTTTTTTTTTTTTTTTTTTTTTT MONMO3      TELAPSE       52.43 TCPU       50.43
 NUMERICALLY INTEGRATED DENSITY    115.9996417970    114.9996444166
 TTTTTTTTTTTTTTTTTTTTTTTTTTTTTT NUMDFT      TELAPSE       58.58 TCPU       56.57
 CYC   6 ETOT(AU) -3.518670488302E+03 DETOT -1.35E+00 tst  7.20E-03 PX  6.75E-01
 TTTTTTTTTTTTTTTTTTTTTTTTTTTTTT DIIS        TELAPSE       58.70 TCPU       56.69
 DIIS TEST: 0.75965E+01 AT SCF   CYCLE   6 - DIIS ACTIVE - HISTORY:     6 CYCLES
 TTTTTTTTTTTTTTTTTTTTTTTTTTTTTT FDIK        TELAPSE       59.05 TCPU       57.04
 SPIN LOCKING: NO ENERGY GAP COMPUTED
 TTTTTTTTTTTTTTTTTTTTTTTTTTTTTT PDIG        TELAPSE       59.08 TCPU       57.07
 CHARGE NORMALIZATION FACTOR   1.00000000
 TOTAL ATOMIC CHARGES:
   5.4151175   9.1405219   9.1478757   9.1548234   5.7628345   6.1995697
   0.9596316   5.7397779   5.4194272   9.1514624   9.1521731   9.1371664
   8.5552258   8.4709278  28.1870167   5.4158415   9.1402998   9.1473955
   9.1547439   5.7627920   6.1995638   0.9596264   5.7396441   5.4194293
   9.1515500   9.1523868   9.1370337   8.5552596   8.4708820
 SUMMED SPIN DENSITY           1.00000000
 TOTAL ATOMIC SPINS  :
   0.0186020   0.0027987   0.0043227   0.0044191   0.0061416   0.0324034
  -0.0034473   0.0093004   0.0200145   0.0047264   0.0055461   0.0034633
   0.1496598   0.1755662   0.1329843   0.0187017   0.0022592   0.0046480
   0.0045086   0.0062579   0.0322434  -0.0034386   0.0087604   0.0197883
   0.0048819   0.0055439   0.0038521   0.1496704   0.1758215
 TTTTTTTTTTTTTTTTTTTTTTTTTTTTTT MOQGAD      TELAPSE       59.08 TCPU       57.07
 TTTTTTTTTTTTTTTTTTTTTTTTTTTTTT SHELLXN     TELAPSE       60.06 TCPU       58.04
 TTTTTTTTTTTTTTTTTTTTTTTTTTTTTT MONMO3      TELAPSE       60.07 TCPU       58.06
 NUMERICALLY INTEGRATED DENSITY    115.9996293142    114.9996328477
 TTTTTTTTTTTTTTTTTTTTTTTTTTTTTT NUMDFT      TELAPSE       66.26 TCPU       64.24
 CYC   7 ETOT(AU) -3.518718749846E+03 DETOT -4.83E-02 tst  6.61E-04 PX  6.44E-02
 TTTTTTTTTTTTTTTTTTTTTTTTTTTTTT DIIS        TELAPSE       66.40 TCPU       64.38
 DIIS TEST: 0.60703E+01 AT SCF   CYCLE   7 - DIIS ACTIVE - HISTORY:     7 CYCLES
 TTTTTTTTTTTTTTTTTTTTTTTTTTTTTT FDIK        TELAPSE       66.81 TCPU       64.79
 SPIN LOCKING: NO ENERGY GAP COMPUTED
 TTTTTTTTTTTTTTTTTTTTTTTTTTTTTT PDIG        TELAPSE       66.83 TCPU       64.81
 CHARGE NORMALIZATION FACTOR   1.00000000
 TOTAL ATOMIC CHARGES:
   5.4150881   9.1404293   9.1477707   9.1551656   5.7620220   6.1984464
   0.9598508   5.7403423   5.4190059   9.1515694   9.1528566   9.1372457
   8.5537263   8.4727251  28.1875069   5.4147932   9.1406541   9.1477695
   9.1552222   5.7620464   6.1984474   0.9598769   5.7402165   5.4186903
   9.1516892   9.1529397   9.1372487   8.5537458   8.4729090
 SUMMED SPIN DENSITY           1.00000000
 TOTAL ATOMIC SPINS  :
   0.0181590   0.0028174   0.0044665   0.0047897   0.0064018   0.0325234
  -0.0033249   0.0092000   0.0200017   0.0046862   0.0056142   0.0035036
   0.1500443   0.1749050   0.1324276   0.0180905   0.0028497   0.0045058
   0.0047656   0.0064713   0.0325018  -0.0033223   0.0092582   0.0198474
   0.0047505   0.0056632   0.0035135   0.1500209   0.1748681
 TTTTTTTTTTTTTTTTTTTTTTTTTTTTTT MOQGAD      TELAPSE       66.83 TCPU       64.82
 TTTTTTTTTTTTTTTTTTTTTTTTTTTTTT SHELLXN     TELAPSE       67.79 TCPU       65.76
 TTTTTTTTTTTTTTTTTTTTTTTTTTTTTT MONMO3      TELAPSE       67.80 TCPU       65.78
 NUMERICALLY INTEGRATED DENSITY    115.9996293678    114.9996328773
 TTTTTTTTTTTTTTTTTTTTTTTTTTTTTT NUMDFT      TELAPSE       73.93 TCPU       71.90
 CYC   8 ETOT(AU) -3.518718953859E+03 DETOT -2.04E-04 tst  3.28E-07 PX  1.11E-03
 TTTTTTTTTTTTTTTTTTTTTTTTTTTTTT DIIS        TELAPSE       74.04 TCPU       72.01
 DIIS TEST: 0.60619E+01 AT SCF   CYCLE   8 - DIIS ACTIVE - HISTORY:     8 CYCLES
 TTTTTTTTTTTTTTTTTTTTTTTTTTTTTT FDIK        TELAPSE       74.28 TCPU       72.25
 SPIN LOCKING: NO ENERGY GAP COMPUTED
 TTTTTTTTTTTTTTTTTTTTTTTTTTTTTT PDIG        TELAPSE       74.30 TCPU       72.27
 CHARGE NORMALIZATION FACTOR   1.00000000
 TOTAL ATOMIC CHARGES:
   5.4150366   9.1403807   9.1477437   9.1551943   5.7627609   6.1977815
   0.9597998   5.7377328   5.4186735   9.1516039   9.1528539   9.1373148
   8.5600008   8.4679243  28.1904003   5.4147576   9.1405680   9.1477518
   9.1552562   5.7627627   6.1977849   0.9598275   5.7378395   5.4184680
   9.1517144   9.1529295   9.1373100   8.5599865   8.4678419
 SUMMED SPIN DENSITY           1.00000000
 TOTAL ATOMIC SPINS  :
   0.0180628   0.0028087   0.0044460   0.0047561   0.0063264   0.0325363
  -0.0033097   0.0093294   0.0202665   0.0047560   0.0056858   0.0035594
   0.1485180   0.1768564   0.1307980   0.0179760   0.0028528   0.0044798
   0.0047301   0.0063968   0.0325015  -0.0033051   0.0093828   0.0200747
   0.0048229   0.0057340   0.0035674   0.1485180   0.1768721
 TTTTTTTTTTTTTTTTTTTTTTTTTTTTTT MOQGAD      TELAPSE       74.31 TCPU       72.28
 TTTTTTTTTTTTTTTTTTTTTTTTTTTTTT SHELLXN     TELAPSE       75.26 TCPU       73.22
 TTTTTTTTTTTTTTTTTTTTTTTTTTTTTT MONMO3      TELAPSE       75.27 TCPU       73.24
 NUMERICALLY INTEGRATED DENSITY    115.9996293953    114.9996329185
 TTTTTTTTTTTTTTTTTTTTTTTTTTTTTT NUMDFT      TELAPSE       81.90 TCPU       79.86
 CYC   9 ETOT(AU) -3.518714535961E+03 DETOT  4.42E-03 tst  2.71E-06 PX  3.83E-03
 TTTTTTTTTTTTTTTTTTTTTTTTTTTTTT DIIS        TELAPSE       82.01 TCPU       79.97
 DIIS TEST: 0.61213E+01 AT SCF   CYCLE   9 - DIIS ACTIVE - HISTORY:     9 CYCLES
 TTTTTTTTTTTTTTTTTTTTTTTTTTTTTT FDIK        TELAPSE       82.28 TCPU       80.24
 SPIN LOCKING: NO ENERGY GAP COMPUTED
 TTTTTTTTTTTTTTTTTTTTTTTTTTTTTT PDIG        TELAPSE       82.31 TCPU       80.27
 CHARGE NORMALIZATION FACTOR   1.00000000
 TOTAL ATOMIC CHARGES:
   5.4274752   9.1377356   9.1474994   9.1587072   5.8301505   6.1301902
   0.9643985   5.7058201   5.4233054   9.1534714   9.1569865   9.1382022
   8.7337091   8.2948868  28.2039294   5.4269622   9.1378237   9.1475276
   9.1587724   5.8305351   6.1295775   0.9645865   5.7097814   5.4235567
   9.1533227   9.1567979   9.1380364   8.7313487   8.2849039
 SUMMED SPIN DENSITY           1.00000000
 TOTAL ATOMIC SPINS  :
   0.0136529   0.0019952   0.0028510   0.0021107   0.0013659   0.0325054
  -0.0022749   0.0086951   0.0264986   0.0052801   0.0055438   0.0041101
   0.1017703   0.2273930   0.1277336   0.0137040   0.0020954   0.0029030
   0.0021183   0.0018286   0.0328322  -0.0022848   0.0080648   0.0268622
   0.0055303   0.0055961   0.0043089   0.1029221   0.2342881
 TTTTTTTTTTTTTTTTTTTTTTTTTTTTTT MOQGAD      TELAPSE       82.31 TCPU       80.27
 TTTTTTTTTTTTTTTTTTTTTTTTTTTTTT SHELLXN     TELAPSE       83.27 TCPU       81.22
 TTTTTTTTTTTTTTTTTTTTTTTTTTTTTT MONMO3      TELAPSE       83.28 TCPU       81.23
 NUMERICALLY INTEGRATED DENSITY    115.9996325723    114.9996361237
 TTTTTTTTTTTTTTTTTTTTTTTTTTTTTT NUMDFT      TELAPSE       89.42 TCPU       87.36
 CYC  10 ETOT(AU) -3.518609405288E+03 DETOT  1.05E-01 tst  2.55E-03 PX  2.77E-02
 TTTTTTTTTTTTTTTTTTTTTTTTTTTTTT DIIS        TELAPSE       89.53 TCPU       87.48
 DIIS TEST: 0.73221E+01 AT SCF   CYCLE  10 - DIIS ACTIVE - HISTORY:    10 CYCLES
 TTTTTTTTTTTTTTTTTTTTTTTTTTTTTT FDIK        TELAPSE       89.91 TCPU       87.86

    ALPHA      ELECTRONS
 INSULATING STATE
 TOP OF VALENCE BANDS -    BAND    116; K    1; EIG -1.9419069E-01 AU
 BOTTOM OF VIRTUAL BANDS - BAND    117; K    1; EIG -8.8155578E-02 AU
 DIRECT ENERGY BAND GAP:   2.8854 eV

    BETA       ELECTRONS
 INSULATING STATE
 TOP OF VALENCE BANDS -    BAND    115; K    1; EIG -2.1715649E-01 AU
 BOTTOM OF VIRTUAL BANDS - BAND    116; K    1; EIG -1.7526616E-01 AU
 DIRECT ENERGY BAND GAP:   1.1399 eV
 TTTTTTTTTTTTTTTTTTTTTTTTTTTTTT PDIG        TELAPSE       89.94 TCPU       87.88
 CHARGE NORMALIZATION FACTOR   1.00000000
 TOTAL ATOMIC CHARGES:
   5.3915785   9.1448321   9.1451761   9.1771018   5.6019049   6.3864263
   0.9180799   5.5727388   5.3834930   9.1610748   9.1702213   9.1395302
   8.6868717   8.6178877  27.9393110   5.3966484   9.1381934   9.1466348
   9.1782664   5.5865488   6.3914096   0.9141286   5.6244549   5.4011488
   9.1579345   9.1666796   9.1372396   8.6931852   8.6312995
 SUMMED SPIN DENSITY           1.00000000
 TOTAL ATOMIC SPINS  :
   0.0192989   0.0026750   0.0042345   0.0044122  -0.0037059   0.0250059
  -0.0011190  -0.0012584   0.0222405   0.0043382   0.0054517   0.0037409
   0.1410378   0.1609009   0.2862101   0.0169008   0.0018703   0.0038674
   0.0038345  -0.0052498   0.0221457  -0.0012082  -0.0073282   0.0180372
   0.0030983   0.0041868   0.0023311   0.1281388   0.1359120
 TTTTTTTTTTTTTTTTTTTTTTTTTTTTTT MOQGAD      TELAPSE       89.94 TCPU       87.89
 TTTTTTTTTTTTTTTTTTTTTTTTTTTTTT SHELLXN     TELAPSE       90.89 TCPU       88.83
 TTTTTTTTTTTTTTTTTTTTTTTTTTTTTT MONMO3      TELAPSE       90.91 TCPU       88.85
 NUMERICALLY INTEGRATED DENSITY    115.9996400725    114.9996429091
 TTTTTTTTTTTTTTTTTTTTTTTTTTTTTT NUMDFT      TELAPSE       97.12 TCPU       95.06
 CYC  11 ETOT(AU) -3.518928484673E+03 DETOT -3.19E-01 tst  4.70E-03 PX  1.88E-01
 TTTTTTTTTTTTTTTTTTTTTTTTTTTTTT DIIS        TELAPSE       97.24 TCPU       95.18
 DIIS TEST: 0.29333E+01 AT SCF   CYCLE  11 - DIIS ACTIVE - HISTORY:    11 CYCLES
 TTTTTTTTTTTTTTTTTTTTTTTTTTTTTT FDIK        TELAPSE       97.66 TCPU       95.60

    ALPHA      ELECTRONS
 INSULATING STATE
 TOP OF VALENCE BANDS -    BAND    116; K    1; EIG -1.8875898E-01 AU
 BOTTOM OF VIRTUAL BANDS - BAND    117; K    1; EIG -1.0013468E-01 AU
 DIRECT ENERGY BAND GAP:   2.4116 eV

    BETA       ELECTRONS
 INSULATING STATE
 TOP OF VALENCE BANDS -    BAND    115; K    1; EIG -2.0663902E-01 AU
 BOTTOM OF VIRTUAL BANDS - BAND    116; K    1; EIG -1.6457612E-01 AU
 DIRECT ENERGY BAND GAP:   1.1446 eV
 TTTTTTTTTTTTTTTTTTTTTTTTTTTTTT PDIG        TELAPSE       97.69 TCPU       95.63
 CHARGE NORMALIZATION FACTOR   1.00000000
 TOTAL ATOMIC CHARGES:
   5.3834661   9.1501796   9.1547233   9.1415706   5.8032241   6.0958513
   0.9353830   5.8310705   5.3917801   9.1546654   9.1389179   9.1453981
   8.6237955   8.6798549  27.7987285   5.3840892   9.1509539   9.1546314
   9.1412063   5.8350618   6.0902993   0.9426235   5.7805656   5.3863262
   9.1566173   9.1411307   9.1480865   8.6307858   8.6290138
 SUMMED SPIN DENSITY           1.00000000
 TOTAL ATOMIC SPINS  :
   0.0140546   0.0017237   0.0030344   0.0041887  -0.0068040   0.0180714
  -0.0008850  -0.0066711   0.0151931   0.0016688   0.0035321   0.0014402
   0.1249356   0.1083855   0.3869802   0.0175700   0.0015542   0.0034569
   0.0040728  -0.0073922   0.0206651  -0.0003473  -0.0059062   0.0183492
   0.0025876   0.0047562   0.0023655   0.1325415   0.1368787
 TTTTTTTTTTTTTTTTTTTTTTTTTTTTTT MOQGAD      TELAPSE       97.69 TCPU       95.63
 TTTTTTTTTTTTTTTTTTTTTTTTTTTTTT SHELLXN     TELAPSE       98.64 TCPU       96.57
 TTTTTTTTTTTTTTTTTTTTTTTTTTTTTT MONMO3      TELAPSE       98.66 TCPU       96.59
 NUMERICALLY INTEGRATED DENSITY    115.9996328615    114.9996351809
 TTTTTTTTTTTTTTTTTTTTTTTTTTTTTT NUMDFT      TELAPSE      104.80 TCPU      102.73
 CYC  12 ETOT(AU) -3.519041545186E+03 DETOT -1.13E-01 tst  9.91E-04 PX  1.75E-01
 TTTTTTTTTTTTTTTTTTTTTTTTTTTTTT DIIS        TELAPSE      104.91 TCPU      102.84
 DIIS TEST: 0.10020E+01 AT SCF   CYCLE  12 - DIIS ACTIVE - HISTORY:    12 CYCLES
 TTTTTTTTTTTTTTTTTTTTTTTTTTTTTT FDIK        TELAPSE      105.36 TCPU      103.29

    ALPHA      ELECTRONS
 INSULATING STATE
 TOP OF VALENCE BANDS -    BAND    116; K    1; EIG -1.6852102E-01 AU
 BOTTOM OF VIRTUAL BANDS - BAND    117; K    1; EIG -9.1450307E-02 AU
 DIRECT ENERGY BAND GAP:   2.0972 eV

    BETA       ELECTRONS
 INSULATING STATE
 TOP OF VALENCE BANDS -    BAND    115; K    1; EIG -1.9330359E-01 AU
 BOTTOM OF VIRTUAL BANDS - BAND    116; K    1; EIG -1.3396595E-01 AU
 DIRECT ENERGY BAND GAP:   1.6147 eV
 TTTTTTTTTTTTTTTTTTTTTTTTTTTTTT PDIG        TELAPSE      105.38 TCPU      103.31
 CHARGE NORMALIZATION FACTOR   1.00000000
 TOTAL ATOMIC CHARGES:
   5.3924839   9.1481593   9.1570302   9.1617101   5.8160698   6.1471658
   0.9551538   5.7541990   5.4013311   9.1588487   9.1619224   9.1449445
   8.7093794   8.5428668  27.6087952   5.3872880   9.1516522   9.1535112
   9.1634673   5.6989003   6.1294369   0.9439663   5.8654737   5.4037069
   9.1536232   9.1557762   9.1373813   8.6242096   8.7715468
 SUMMED SPIN DENSITY           1.00000000
 TOTAL ATOMIC SPINS  :
   0.0129478   0.0010215   0.0021291   0.0020942  -0.0086680   0.0136222
  -0.0004944  -0.0079180   0.0170590   0.0017286   0.0033478   0.0018330
   0.0979573   0.1308671   0.5286393   0.0144306   0.0003785   0.0019751
   0.0019875  -0.0101014   0.0104705  -0.0004276  -0.0085892   0.0104916
   0.0004895   0.0009751   0.0011774   0.1043970   0.0761789
 TTTTTTTTTTTTTTTTTTTTTTTTTTTTTT MOQGAD      TELAPSE      105.39 TCPU      103.31
 TTTTTTTTTTTTTTTTTTTTTTTTTTTTTT SHELLXN     TELAPSE      106.34 TCPU      104.26
 TTTTTTTTTTTTTTTTTTTTTTTTTTTTTT MONMO3      TELAPSE      106.35 TCPU      104.27
 NUMERICALLY INTEGRATED DENSITY    115.9996313477    114.9996330958
 TTTTTTTTTTTTTTTTTTTTTTTTTTTTTT NUMDFT      TELAPSE      112.60 TCPU      110.51
 CYC  13 ETOT(AU) -3.519073856723E+03 DETOT -3.23E-02 tst  2.49E-03 PX  3.22E-01
 TTTTTTTTTTTTTTTTTTTTTTTTTTTTTT DIIS        TELAPSE      112.72 TCPU      110.62
 DIIS TEST: 0.32663E+00 AT SCF   CYCLE  13 - DIIS ACTIVE - HISTORY:    13 CYCLES
 TTTTTTTTTTTTTTTTTTTTTTTTTTTTTT FDIK        TELAPSE      113.03 TCPU      110.93

    ALPHA      ELECTRONS
 INSULATING STATE
 TOP OF VALENCE BANDS -    BAND    116; K    1; EIG -1.7123243E-01 AU
 BOTTOM OF VIRTUAL BANDS - BAND    117; K    1; EIG -8.8598478E-02 AU
 DIRECT ENERGY BAND GAP:   2.2486 eV

    BETA       ELECTRONS
 INSULATING STATE
 TOP OF VALENCE BANDS -    BAND    115; K    1; EIG -1.9615418E-01 AU
 BOTTOM OF VIRTUAL BANDS - BAND    116; K    1; EIG -1.3470089E-01 AU
 DIRECT ENERGY BAND GAP:   1.6722 eV
 TTTTTTTTTTTTTTTTTTTTTTTTTTTTTT PDIG        TELAPSE      113.06 TCPU      110.96
 CHARGE NORMALIZATION FACTOR   1.00000000
 TOTAL ATOMIC CHARGES:
   5.3871928   9.1501809   9.1563464   9.1641647   5.7472186   6.1487300
   0.9441468   5.7986578   5.3977537   9.1584987   9.1591781   9.1434825
   8.6188843   8.7307599  27.5892538   5.3880363   9.1490540   9.1543215
   9.1623924   5.8014103   6.1716243   0.9403891   5.7666148   5.3963474
   9.1593445   9.1611468   9.1424742   8.7072624   8.6051332
 SUMMED SPIN DENSITY           1.00000000
 TOTAL ATOMIC SPINS  :
   0.0132691   0.0012215   0.0024992   0.0027396  -0.0077103   0.0113663
  -0.0005321  -0.0083940   0.0119670   0.0010100   0.0022342   0.0012038
   0.1082178   0.0878761   0.5460299   0.0122788   0.0001374   0.0016951
   0.0018346  -0.0096764   0.0116019  -0.0004942  -0.0074097   0.0126650
   0.0013723   0.0027305   0.0014976   0.0902039   0.1085651
 TTTTTTTTTTTTTTTTTTTTTTTTTTTTTT MOQGAD      TELAPSE      113.06 TCPU      110.96
 TTTTTTTTTTTTTTTTTTTTTTTTTTTTTT SHELLXN     TELAPSE      114.02 TCPU      111.92
 TTTTTTTTTTTTTTTTTTTTTTTTTTTTTT MONMO3      TELAPSE      114.04 TCPU      111.93
 NUMERICALLY INTEGRATED DENSITY    115.9996343072    114.9996360164
 TTTTTTTTTTTTTTTTTTTTTTTTTTTTTT NUMDFT      TELAPSE      120.18 TCPU      118.07
 CYC  14 ETOT(AU) -3.519091300339E+03 DETOT -1.74E-02 tst  1.08E-03 PX  2.99E-02
 TTTTTTTTTTTTTTTTTTTTTTTTTTTTTT DIIS        TELAPSE      120.30 TCPU      118.19
 DIIS TEST: 0.10429E+00 AT SCF   CYCLE  14 - DIIS ACTIVE - HISTORY:    14 CYCLES
 TTTTTTTTTTTTTTTTTTTTTTTTTTTTTT FDIK        TELAPSE      120.68 TCPU      118.57

    ALPHA      ELECTRONS
 INSULATING STATE
 TOP OF VALENCE BANDS -    BAND    116; K    1; EIG -1.7688273E-01 AU
 BOTTOM OF VIRTUAL BANDS - BAND    117; K    1; EIG -9.5000527E-02 AU
 DIRECT ENERGY BAND GAP:   2.2281 eV

    BETA       ELECTRONS
 INSULATING STATE
 TOP OF VALENCE BANDS -    BAND    115; K    1; EIG -2.0101302E-01 AU
 BOTTOM OF VIRTUAL BANDS - BAND    116; K    1; EIG -1.4082071E-01 AU
 DIRECT ENERGY BAND GAP:   1.6379 eV
 TTTTTTTTTTTTTTTTTTTTTTTTTTTTTT PDIG        TELAPSE      120.71 TCPU      118.61
 CHARGE NORMALIZATION FACTOR   1.00000000
 TOTAL ATOMIC CHARGES:
   5.3773503   9.1511806   9.1563474   9.1608064   5.7908028   6.1627026
   0.9286175   5.7854794   5.3831303   9.1624176   9.1571288   9.1459735
   8.6889380   8.6667757  27.6027297   5.3795381   9.1513849   9.1577793
   9.1613039   5.8052867   6.1622102   0.9341170   5.7700893   5.3851204
   9.1638908   9.1579455   9.1481188   8.6325323   8.6703020
 SUMMED SPIN DENSITY           1.00000000
 TOTAL ATOMIC SPINS  :
   0.0097680   0.0014978   0.0026183   0.0026255  -0.0065440   0.0102431
  -0.0006652  -0.0073680   0.0115901   0.0015934   0.0025328   0.0013289
   0.0916340   0.0958394   0.5388293   0.0116417   0.0013104   0.0032005
   0.0028006  -0.0061625   0.0116865  -0.0005176  -0.0058149   0.0112875
   0.0016682   0.0028248   0.0019999   0.1062258   0.1023257
 TTTTTTTTTTTTTTTTTTTTTTTTTTTTTT MOQGAD      TELAPSE      120.72 TCPU      118.61
 TTTTTTTTTTTTTTTTTTTTTTTTTTTTTT SHELLXN     TELAPSE      121.67 TCPU      119.56
 TTTTTTTTTTTTTTTTTTTTTTTTTTTTTT MONMO3      TELAPSE      121.68 TCPU      119.57
 NUMERICALLY INTEGRATED DENSITY    115.9996374004    114.9996390331
 TTTTTTTTTTTTTTTTTTTTTTTTTTTTTT NUMDFT      TELAPSE      127.89 TCPU      125.77
 CYC  15 ETOT(AU) -3.519097933125E+03 DETOT -6.63E-03 tst  1.85E-04 PX  4.67E-02
 TTTTTTTTTTTTTTTTTTTTTTTTTTTTTT DIIS        TELAPSE      128.01 TCPU      125.90
 DIIS TEST: 0.27271E-01 AT SCF   CYCLE  15 - DIIS ACTIVE - HISTORY:    15 CYCLES
 TTTTTTTTTTTTTTTTTTTTTTTTTTTTTT FDIK        TELAPSE      128.44 TCPU      126.33

    ALPHA      ELECTRONS
 INSULATING STATE
 TOP OF VALENCE BANDS -    BAND    116; K    1; EIG -1.7613359E-01 AU
 BOTTOM OF VIRTUAL BANDS - BAND    117; K    1; EIG -9.3292115E-02 AU
 DIRECT ENERGY BAND GAP:   2.2542 eV

    BETA       ELECTRONS
 INSULATING STATE
 TOP OF VALENCE BANDS -    BAND    115; K    1; EIG -2.0111947E-01 AU
 BOTTOM OF VIRTUAL BANDS - BAND    116; K    1; EIG -1.3954588E-01 AU
 DIRECT ENERGY BAND GAP:   1.6755 eV
 TTTTTTTTTTTTTTTTTTTTTTTTTTTTTT PDIG        TELAPSE      128.47 TCPU      126.35
 CHARGE NORMALIZATION FACTOR   1.00000000
 TOTAL ATOMIC CHARGES:
   5.3769746   9.1522631   9.1574048   9.1606912   5.7910932   6.1697442
   0.9301524   5.7981594   5.3839790   9.1622025   9.1570001   9.1465784
   8.6536301   8.6590486  27.5906267   5.3768455   9.1522778   9.1577939
   9.1604965   5.7796977   6.1571889   0.9314039   5.7924037   5.3842252
   9.1620936   9.1566933   9.1470741   8.6815456   8.6707123
 SUMMED SPIN DENSITY           1.00000000
 TOTAL ATOMIC SPINS  :
   0.0118344   0.0011376   0.0022868   0.0026707  -0.0064660   0.0104062
  -0.0005889  -0.0060239   0.0115830   0.0015652   0.0027847   0.0012101
   0.0994453   0.0987294   0.5474435   0.0113557   0.0010211   0.0022835
   0.0024582  -0.0063098   0.0097480  -0.0004573  -0.0059070   0.0110803
   0.0014062   0.0027570   0.0014083   0.0947005   0.0964371
 TTTTTTTTTTTTTTTTTTTTTTTTTTTTTT MOQGAD      TELAPSE      128.47 TCPU      126.35
 TTTTTTTTTTTTTTTTTTTTTTTTTTTTTT SHELLXN     TELAPSE      129.42 TCPU      127.30
 TTTTTTTTTTTTTTTTTTTTTTTTTTTTTT MONMO3      TELAPSE      129.43 TCPU      127.31
 NUMERICALLY INTEGRATED DENSITY    115.9996365500    114.9996379686
 TTTTTTTTTTTTTTTTTTTTTTTTTTTTTT NUMDFT      TELAPSE      135.60 TCPU      133.47
 CYC  16 ETOT(AU) -3.519099261120E+03 DETOT -1.33E-03 tst  6.34E-05 PX  1.76E-02
 TTTTTTTTTTTTTTTTTTTTTTTTTTTTTT DIIS        TELAPSE      135.72 TCPU      133.59
 DIIS TEST: 0.85755E-02 AT SCF   CYCLE  16 - DIIS ACTIVE - HISTORY:    16 CYCLES
 TTTTTTTTTTTTTTTTTTTTTTTTTTTTTT FDIK        TELAPSE      136.19 TCPU      134.07

    ALPHA      ELECTRONS
 INSULATING STATE
 TOP OF VALENCE BANDS -    BAND    116; K    1; EIG -1.7404461E-01 AU
 BOTTOM OF VIRTUAL BANDS - BAND    117; K    1; EIG -9.2660457E-02 AU
 DIRECT ENERGY BAND GAP:   2.2146 eV

    BETA       ELECTRONS
 INSULATING STATE
 TOP OF VALENCE BANDS -    BAND    115; K    1; EIG -1.9973093E-01 AU
 BOTTOM OF VIRTUAL BANDS - BAND    116; K    1; EIG -1.3684040E-01 AU
 DIRECT ENERGY BAND GAP:   1.7113 eV
 TTTTTTTTTTTTTTTTTTTTTTTTTTTTTT PDIG        TELAPSE      136.22 TCPU      134.09
 CHARGE NORMALIZATION FACTOR   1.00000000
 TOTAL ATOMIC CHARGES:
   5.3808908   9.1512821   9.1569132   9.1603065   5.7834799   6.1595007
   0.9336801   5.7876705   5.3884656   9.1605477   9.1570997   9.1460520
   8.6750978   8.6723543  27.5748634   5.3800691   9.1512843   9.1563876
   9.1603834   5.7855650   6.1696658   0.9313773   5.7996999   5.3884311
   9.1600663   9.1568649   9.1449855   8.6634792   8.6635363
 SUMMED SPIN DENSITY           1.00000000
 TOTAL ATOMIC SPINS  :
   0.0115850   0.0008812   0.0020543   0.0024253  -0.0061118   0.0096106
  -0.0006300  -0.0056126   0.0113348   0.0013351   0.0026143   0.0011850
   0.0944727   0.0951255   0.5581612   0.0117819   0.0008308   0.0020816
   0.0023644  -0.0062285   0.0096307  -0.0006403  -0.0058189   0.0112778
   0.0013263   0.0026171   0.0011847   0.0956262   0.0955357
 TTTTTTTTTTTTTTTTTTTTTTTTTTTTTT MOQGAD      TELAPSE      136.22 TCPU      134.10
 TTTTTTTTTTTTTTTTTTTTTTTTTTTTTT SHELLXN     TELAPSE      137.18 TCPU      135.05
 TTTTTTTTTTTTTTTTTTTTTTTTTTTTTT MONMO3      TELAPSE      137.20 TCPU      135.06
 NUMERICALLY INTEGRATED DENSITY    115.9996355925    114.9996369077
 TTTTTTTTTTTTTTTTTTTTTTTTTTTTTT NUMDFT      TELAPSE      143.33 TCPU      141.18
 CYC  17 ETOT(AU) -3.519099694295E+03 DETOT -4.33E-04 tst  1.42E-05 PX  2.78E-02
 TTTTTTTTTTTTTTTTTTTTTTTTTTTTTT DIIS        TELAPSE      143.45 TCPU      141.30
 DIIS TEST: 0.15820E-02 AT SCF   CYCLE  17 - DIIS ACTIVE - HISTORY:    17 CYCLES
 TTTTTTTTTTTTTTTTTTTTTTTTTTTTTT FDIK        TELAPSE      143.84 TCPU      141.69

    ALPHA      ELECTRONS
 INSULATING STATE
 TOP OF VALENCE BANDS -    BAND    116; K    1; EIG -1.7333733E-01 AU
 BOTTOM OF VIRTUAL BANDS - BAND    117; K    1; EIG -9.2111405E-02 AU
 DIRECT ENERGY BAND GAP:   2.2103 eV

    BETA       ELECTRONS
 INSULATING STATE
 TOP OF VALENCE BANDS -    BAND    115; K    1; EIG -1.9916739E-01 AU
 BOTTOM OF VIRTUAL BANDS - BAND    116; K    1; EIG -1.3608559E-01 AU
 DIRECT ENERGY BAND GAP:   1.7165 eV
 TTTTTTTTTTTTTTTTTTTTTTTTTTTTTT PDIG        TELAPSE      143.86 TCPU      141.71
 CHARGE NORMALIZATION FACTOR   1.00000000
 TOTAL ATOMIC CHARGES:
   5.3803963   9.1511968   9.1566576   9.1613098   5.7868690   6.1659356
   0.9330312   5.7924616   5.3883670   9.1609978   9.1574660   9.1455491
   8.6659933   8.6673155  27.5718165   5.3807067   9.1513214   9.1567508
   9.1611441   5.7893247   6.1621731   0.9337649   5.7853165   5.3880448
   9.1612750   9.1577512   9.1459242   8.6685918   8.6725476
 SUMMED SPIN DENSITY           1.00000000
 TOTAL ATOMIC SPINS  :
   0.0115358   0.0008751   0.0020456   0.0024017  -0.0059351   0.0095396
  -0.0007055  -0.0054902   0.0112506   0.0012933   0.0025797   0.0011652
   0.0949745   0.0949331   0.5600297   0.0116275   0.0008190   0.0020225
   0.0023233  -0.0059757   0.0095522  -0.0006863  -0.0055392   0.0112622
   0.0013200   0.0026063   0.0011751   0.0944668   0.0945332
 TTTTTTTTTTTTTTTTTTTTTTTTTTTTTT MOQGAD      TELAPSE      143.86 TCPU      141.72
 TTTTTTTTTTTTTTTTTTTTTTTTTTTTTT SHELLXN     TELAPSE      144.82 TCPU      142.67
 TTTTTTTTTTTTTTTTTTTTTTTTTTTTTT MONMO3      TELAPSE      144.84 TCPU      142.68
 NUMERICALLY INTEGRATED DENSITY    115.9996359229    114.9996372323
 TTTTTTTTTTTTTTTTTTTTTTTTTTTTTT NUMDFT      TELAPSE      150.98 TCPU      148.82
 CYC  18 ETOT(AU) -3.519099751406E+03 DETOT -5.71E-05 tst  1.30E-06 PX  5.08E-03
 TTTTTTTTTTTTTTTTTTTTTTTTTTTTTT DIIS        TELAPSE      151.10 TCPU      148.95
 DIIS TEST: 0.73559E-03 AT SCF   CYCLE  18 - DIIS ACTIVE - HISTORY:    18 CYCLES
 TTTTTTTTTTTTTTTTTTTTTTTTTTTTTT FDIK        TELAPSE      151.49 TCPU      149.34

    ALPHA      ELECTRONS
 INSULATING STATE
 TOP OF VALENCE BANDS -    BAND    116; K    1; EIG -1.7378374E-01 AU
 BOTTOM OF VIRTUAL BANDS - BAND    117; K    1; EIG -9.2375666E-02 AU
 DIRECT ENERGY BAND GAP:   2.2152 eV

    BETA       ELECTRONS
 INSULATING STATE
 TOP OF VALENCE BANDS -    BAND    115; K    1; EIG -1.9949781E-01 AU
 BOTTOM OF VIRTUAL BANDS - BAND    116; K    1; EIG -1.3672359E-01 AU
 DIRECT ENERGY BAND GAP:   1.7082 eV
 TTTTTTTTTTTTTTTTTTTTTTTTTTTTTT PDIG        TELAPSE      151.52 TCPU      149.36
 CHARGE NORMALIZATION FACTOR   1.00000000
 TOTAL ATOMIC CHARGES:
   5.3799883   9.1514819   9.1567062   9.1611942   5.7867121   6.1633935
   0.9327964   5.7925040   5.3878218   9.1612407   9.1573489   9.1457042
   8.6673695   8.6690235  27.5752225   5.3801391   9.1514361   9.1569575
   9.1612597   5.7848023   6.1630368   0.9331983   5.7934800   5.3876630
   9.1613534   9.1574347   9.1459367   8.6671305   8.6676645
 SUMMED SPIN DENSITY           1.00000000
 TOTAL ATOMIC SPINS  :
   0.0116441   0.0008478   0.0020148   0.0023948  -0.0058970   0.0095699
  -0.0007011  -0.0053612   0.0113087   0.0012808   0.0026019   0.0011272
   0.0949219   0.0947862   0.5577019   0.0117145   0.0008176   0.0020548
   0.0024010  -0.0058152   0.0096113  -0.0006865  -0.0053959   0.0114871
   0.0012518   0.0025983   0.0011259   0.0952998   0.0952951
 TTTTTTTTTTTTTTTTTTTTTTTTTTTTTT MOQGAD      TELAPSE      151.52 TCPU      149.37
 TTTTTTTTTTTTTTTTTTTTTTTTTTTTTT SHELLXN     TELAPSE      152.48 TCPU      150.31
 TTTTTTTTTTTTTTTTTTTTTTTTTTTTTT MONMO3      TELAPSE      152.49 TCPU      150.33
 NUMERICALLY INTEGRATED DENSITY    115.9996362207    114.9996375601
 TTTTTTTTTTTTTTTTTTTTTTTTTTTTTT NUMDFT      TELAPSE      159.18 TCPU      156.87
 CYC  19 ETOT(AU) -3.519099784303E+03 DETOT -3.29E-05 tst  7.51E-07 PX  6.99E-03
 TTTTTTTTTTTTTTTTTTTTTTTTTTTTTT DIIS        TELAPSE      159.30 TCPU      156.99
 DIIS TEST: 0.11381E-03 AT SCF   CYCLE  19 - DIIS ACTIVE - HISTORY:    19 CYCLES
 TTTTTTTTTTTTTTTTTTTTTTTTTTTTTT FDIK        TELAPSE      159.71 TCPU      157.40

    ALPHA      ELECTRONS
 INSULATING STATE
 TOP OF VALENCE BANDS -    BAND    116; K    1; EIG -1.7388908E-01 AU
 BOTTOM OF VIRTUAL BANDS - BAND    117; K    1; EIG -9.2415784E-02 AU
 DIRECT ENERGY BAND GAP:   2.2170 eV

    BETA       ELECTRONS
 INSULATING STATE
 TOP OF VALENCE BANDS -    BAND    115; K    1; EIG -1.9961112E-01 AU
 BOTTOM OF VIRTUAL BANDS - BAND    116; K    1; EIG -1.3684533E-01 AU
 DIRECT ENERGY BAND GAP:   1.7079 eV
 TTTTTTTTTTTTTTTTTTTTTTTTTTTTTT PDIG        TELAPSE      159.73 TCPU      157.42
 CHARGE NORMALIZATION FACTOR   1.00000000
 TOTAL ATOMIC CHARGES:
   5.3805194   9.1512814   9.1567640   9.1609503   5.7860958   6.1636461
   0.9329643   5.7915710   5.3882020   9.1609229   9.1573633   9.1457768
   8.6673094   8.6682388  27.5755190   5.3804712   9.1511962   9.1566279
   9.1608886   5.7871277   6.1641686   0.9326284   5.7912919   5.3881290
   9.1608618   9.1573469   9.1456629   8.6675598   8.6689150
 SUMMED SPIN DENSITY           1.00000000
 TOTAL ATOMIC SPINS  :
   0.0117089   0.0008281   0.0020450   0.0024181  -0.0057967   0.0095554
  -0.0006888  -0.0052768   0.0114329   0.0012740   0.0026020   0.0011260
   0.0952412   0.0952159   0.5575130   0.0116924   0.0008004   0.0020317
   0.0023873  -0.0058326   0.0095172  -0.0006894  -0.0053338   0.0114002
   0.0012700   0.0025826   0.0011356   0.0949223   0.0949180
 TTTTTTTTTTTTTTTTTTTTTTTTTTTTTT MOQGAD      TELAPSE      159.74 TCPU      157.43
 TTTTTTTTTTTTTTTTTTTTTTTTTTTTTT SHELLXN     TELAPSE      160.69 TCPU      158.37
 TTTTTTTTTTTTTTTTTTTTTTTTTTTTTT MONMO3      TELAPSE      160.70 TCPU      158.39
 NUMERICALLY INTEGRATED DENSITY    115.9996360475    114.9996373916
 TTTTTTTTTTTTTTTTTTTTTTTTTTTTTT NUMDFT      TELAPSE      166.85 TCPU      164.53
 CYC  20 ETOT(AU) -3.519099787674E+03 DETOT -3.37E-06 tst  2.43E-07 PX  4.50E-04
 TTTTTTTTTTTTTTTTTTTTTTTTTTTTTT DIIS        TELAPSE      167.01 TCPU      164.69
 DIIS TEST: 0.32366E-04 AT SCF   CYCLE  20 - DIIS ACTIVE - HISTORY:    20 CYCLES
 TTTTTTTTTTTTTTTTTTTTTTTTTTTTTT FDIK        TELAPSE      167.45 TCPU      165.13

    ALPHA      ELECTRONS
 INSULATING STATE
 TOP OF VALENCE BANDS -    BAND    116; K    1; EIG -1.7377274E-01 AU
 BOTTOM OF VIRTUAL BANDS - BAND    117; K    1; EIG -9.2340497E-02 AU
 DIRECT ENERGY BAND GAP:   2.2159 eV

    BETA       ELECTRONS
 INSULATING STATE
 TOP OF VALENCE BANDS -    BAND    115; K    1; EIG -1.9951745E-01 AU
 BOTTOM OF VIRTUAL BANDS - BAND    116; K    1; EIG -1.3670546E-01 AU
 DIRECT ENERGY BAND GAP:   1.7092 eV
 TTTTTTTTTTTTTTTTTTTTTTTTTTTTTT PDIG        TELAPSE      167.47 TCPU      165.16
 CHARGE NORMALIZATION FACTOR   1.00000000
 TOTAL ATOMIC CHARGES:
   5.3803628   9.1512537   9.1566706   9.1610451   5.7862890   6.1641358
   0.9328119   5.7918169   5.3881066   9.1609903   9.1573348   9.1456617
   8.6677209   8.6688058  27.5749847   5.3803662   9.1513621   9.1567797
   9.1610941   5.7856809   6.1634549   0.9331163   5.7919053   5.3881546
   9.1610645   9.1573614   9.1457473   8.6675560   8.6683663
 SUMMED SPIN DENSITY           1.00000000
 TOTAL ATOMIC SPINS  :
   0.0116927   0.0008100   0.0020235   0.0023850  -0.0057802   0.0094364
  -0.0006860  -0.0052555   0.0114035   0.0012552   0.0025866   0.0011116
   0.0948869   0.0948396   0.5578879   0.0117071   0.0008201   0.0020349
   0.0023998  -0.0057384   0.0094838  -0.0006839  -0.0052415   0.0114239
   0.0012738   0.0025947   0.0011192   0.0951135   0.0950957
 TTTTTTTTTTTTTTTTTTTTTTTTTTTTTT MOQGAD      TELAPSE      167.48 TCPU      165.16
 TTTTTTTTTTTTTTTTTTTTTTTTTTTTTT SHELLXN     TELAPSE      168.43 TCPU      166.10
 TTTTTTTTTTTTTTTTTTTTTTTTTTTTTT MONMO3      TELAPSE      168.44 TCPU      166.12
 NUMERICALLY INTEGRATED DENSITY    115.9996360197    114.9996373612
 TTTTTTTTTTTTTTTTTTTTTTTTTTTTTT NUMDFT      TELAPSE      174.58 TCPU      172.26
 CYC  21 ETOT(AU) -3.519099788312E+03 DETOT -6.38E-07 tst  1.37E-07 PX  1.23E-03
 TTTTTTTTTTTTTTTTTTTTTTTTTTTTTT DIIS        TELAPSE      174.71 TCPU      172.38
 DIIS TEST: 0.17471E-04 AT SCF   CYCLE  21 - DIIS ACTIVE - HISTORY:    21 CYCLES
 TTTTTTTTTTTTTTTTTTTTTTTTTTTTTT FDIK        TELAPSE      175.04 TCPU      172.72

    ALPHA      ELECTRONS
 INSULATING STATE
 TOP OF VALENCE BANDS -    BAND    116; K    1; EIG -1.7384386E-01 AU
 BOTTOM OF VIRTUAL BANDS - BAND    117; K    1; EIG -9.2371954E-02 AU
 DIRECT ENERGY BAND GAP:   2.2170 eV

    BETA       ELECTRONS
 INSULATING STATE
 TOP OF VALENCE BANDS -    BAND    115; K    1; EIG -1.9956931E-01 AU
 BOTTOM OF VIRTUAL BANDS - BAND    116; K    1; EIG -1.3680041E-01 AU
 DIRECT ENERGY BAND GAP:   1.7080 eV
 TTTTTTTTTTTTTTTTTTTTTTTTTTTTTT PDIG        TELAPSE      175.07 TCPU      172.74
 CHARGE NORMALIZATION FACTOR   1.00000000
 TOTAL ATOMIC CHARGES:
   5.3802920   9.1513782   9.1567631   9.1610942   5.7861736   6.1633406
   0.9330003   5.7917863   5.3880508   9.1610584   9.1574005   9.1457649
   8.6673870   8.6685037  27.5754292   5.3802951   9.1512801   9.1567214
   9.1610519   5.7865245   6.1638653   0.9328042   5.7917279   5.3880383
   9.1610104   9.1573708   9.1457197   8.6674563   8.6687114
 SUMMED SPIN DENSITY           1.00000000
 TOTAL ATOMIC SPINS  :
   0.0117244   0.0008153   0.0020351   0.0023950  -0.0057540   0.0094710
  -0.0006863  -0.0052238   0.0114306   0.0012688   0.0025934   0.0011232
   0.0951415   0.0950862   0.5575738   0.0116936   0.0008149   0.0020291
   0.0023896  -0.0057304   0.0094298  -0.0006862  -0.0052236   0.0114046
   0.0012709   0.0025825   0.0011188   0.0949829   0.0949292
 TTTTTTTTTTTTTTTTTTTTTTTTTTTTTT MOQGAD      TELAPSE      175.07 TCPU      172.75
 TTTTTTTTTTTTTTTTTTTTTTTTTTTTTT SHELLXN     TELAPSE      176.09 TCPU      173.76
 TTTTTTTTTTTTTTTTTTTTTTTTTTTTTT MONMO3      TELAPSE      176.11 TCPU      173.78
 NUMERICALLY INTEGRATED DENSITY    115.9996360975    114.9996374395
 TTTTTTTTTTTTTTTTTTTTTTTTTTTTTT NUMDFT      TELAPSE      182.25 TCPU      179.92
 CYC  22 ETOT(AU) -3.519099788758E+03 DETOT -4.46E-07 tst  6.63E-08 PX  1.02E-03
 TTTTTTTTTTTTTTTTTTTTTTTTTTTTTT DIIS        TELAPSE      182.39 TCPU      180.05
 DIIS TEST: 0.69066E-05 AT SCF   CYCLE  22 - DIIS ACTIVE - HISTORY:    22 CYCLES
 TTTTTTTTTTTTTTTTTTTTTTTTTTTTTT FDIK        TELAPSE      182.85 TCPU      180.51

    ALPHA      ELECTRONS
 INSULATING STATE
 TOP OF VALENCE BANDS -    BAND    116; K    1; EIG -1.7385090E-01 AU
 BOTTOM OF VIRTUAL BANDS - BAND    117; K    1; EIG -9.2371386E-02 AU
 DIRECT ENERGY BAND GAP:   2.2172 eV

    BETA       ELECTRONS
 INSULATING STATE
 TOP OF VALENCE BANDS -    BAND    115; K    1; EIG -1.9958144E-01 AU
 BOTTOM OF VIRTUAL BANDS - BAND    116; K    1; EIG -1.3680362E-01 AU
 DIRECT ENERGY BAND GAP:   1.7083 eV
 TTTTTTTTTTTTTTTTTTTTTTTTTTTTTT PDIG        TELAPSE      182.87 TCPU      180.54
 CHARGE NORMALIZATION FACTOR   1.00000000
 TOTAL ATOMIC CHARGES:
   5.3803954   9.1512765   9.1567142   9.1610049   5.7862121   6.1639464
   0.9328379   5.7916646   5.3881336   9.1609589   9.1573574   9.1457074
   8.6675583   8.6686337  27.5753835   5.3804080   9.1513067   9.1567157
   9.1610115   5.7861913   6.1636379   0.9329163   5.7917762   5.3881567
   9.1609712   9.1573629   9.1457056   8.6675172   8.6685382
 SUMMED SPIN DENSITY           1.00000000
 TOTAL ATOMIC SPINS  :
   0.0117081   0.0008178   0.0020288   0.0023885  -0.0057391   0.0094430
  -0.0006846  -0.0052136   0.0114017   0.0012681   0.0025896   0.0011271
   0.0950231   0.0949727   0.5576087   0.0117104   0.0008200   0.0020298
   0.0023907  -0.0057267   0.0094522  -0.0006848  -0.0052098   0.0114046
   0.0012685   0.0025929   0.0011297   0.0950625   0.0950200
 TTTTTTTTTTTTTTTTTTTTTTTTTTTTTT MOQGAD      TELAPSE      182.88 TCPU      180.54
 TTTTTTTTTTTTTTTTTTTTTTTTTTTTTT SHELLXN     TELAPSE      184.32 TCPU      181.98
 TTTTTTTTTTTTTTTTTTTTTTTTTTTTTT MONMO3      TELAPSE      184.34 TCPU      182.00
 NUMERICALLY INTEGRATED DENSITY    115.9996360520    114.9996373986
 TTTTTTTTTTTTTTTTTTTTTTTTTTTTTT NUMDFT      TELAPSE      190.58 TCPU      188.22
 CYC  23 ETOT(AU) -3.519099788978E+03 DETOT -2.21E-07 tst  1.59E-08 PX  1.11E-04
 TTTTTTTTTTTTTTTTTTTTTTTTTTTTTT DIIS        TELAPSE      190.71 TCPU      188.34
 DIIS TEST: 0.10435E-05 AT SCF   CYCLE  23 - DIIS ACTIVE - HISTORY:    23 CYCLES
 TTTTTTTTTTTTTTTTTTTTTTTTTTTTTT FDIK        TELAPSE      191.14 TCPU      188.77

    ALPHA      ELECTRONS
 INSULATING STATE
 TOP OF VALENCE BANDS -    BAND    116; K    1; EIG -1.7383398E-01 AU
 BOTTOM OF VIRTUAL BANDS - BAND    117; K    1; EIG -9.2355475E-02 AU
 DIRECT ENERGY BAND GAP:   2.2171 eV

    BETA       ELECTRONS
 INSULATING STATE
 TOP OF VALENCE BANDS -    BAND    115; K    1; EIG -1.9956350E-01 AU
 BOTTOM OF VIRTUAL BANDS - BAND    116; K    1; EIG -1.3678698E-01 AU
 DIRECT ENERGY BAND GAP:   1.7082 eV
 TTTTTTTTTTTTTTTTTTTTTTTTTTTTTT PDIG        TELAPSE      191.16 TCPU      188.80
 CHARGE NORMALIZATION FACTOR   1.00000000
 TOTAL ATOMIC CHARGES:
   5.3803459   9.1513159   9.1567212   9.1610537   5.7862118   6.1635765
   0.9329429   5.7918402   5.3881000   9.1610354   9.1573530   9.1457091
   8.6675080   8.6685598  27.5754088   5.3803305   9.1513015   9.1567404
   9.1610555   5.7861545   6.1638591   0.9329005   5.7916526   5.3880872
   9.1610357   9.1573513   9.1457196   8.6675104   8.6686189
 SUMMED SPIN DENSITY           1.00000000
 TOTAL ATOMIC SPINS  :
   0.0117089   0.0008195   0.0020300   0.0023897  -0.0057221   0.0094414
  -0.0006845  -0.0052017   0.0114044   0.0012681   0.0025909   0.0011271
   0.0950478   0.0949982   0.5575971   0.0117081   0.0008186   0.0020289
   0.0023888  -0.0057204   0.0094402  -0.0006847  -0.0052058   0.0114033
   0.0012674   0.0025907   0.0011283   0.0950360   0.0949858
 TTTTTTTTTTTTTTTTTTTTTTTTTTTTTT MOQGAD      TELAPSE      191.17 TCPU      188.80
 TTTTTTTTTTTTTTTTTTTTTTTTTTTTTT SHELLXN     TELAPSE      192.12 TCPU      189.75
 TTTTTTTTTTTTTTTTTTTTTTTTTTTTTT MONMO3      TELAPSE      192.13 TCPU      189.76
 NUMERICALLY INTEGRATED DENSITY    115.9996360522    114.9996373994
 TTTTTTTTTTTTTTTTTTTTTTTTTTTTTT NUMDFT      TELAPSE      198.28 TCPU      195.90
 CYC  24 ETOT(AU) -3.519099789037E+03 DETOT -5.87E-08 tst  1.46E-09 PX  6.58E-05
 TTTTTTTTTTTTTTTTTTTTTTTTTTTTTT DIIS        TELAPSE      198.42 TCPU      196.05
 DIIS TEST: 0.59698E-06 AT SCF   CYCLE  24 - DIIS ACTIVE - HISTORY:    24 CYCLES
 TTTTTTTTTTTTTTTTTTTTTTTTTTTTTT FDIK        TELAPSE      198.86 TCPU      196.48

    ALPHA      ELECTRONS
 INSULATING STATE
 TOP OF VALENCE BANDS -    BAND    116; K    1; EIG -1.7384906E-01 AU
 BOTTOM OF VIRTUAL BANDS - BAND    117; K    1; EIG -9.2365891E-02 AU
 DIRECT ENERGY BAND GAP:   2.2173 eV

    BETA       ELECTRONS
 INSULATING STATE
 TOP OF VALENCE BANDS -    BAND    115; K    1; EIG -1.9957638E-01 AU
 BOTTOM OF VIRTUAL BANDS - BAND    116; K    1; EIG -1.3680446E-01 AU
 DIRECT ENERGY BAND GAP:   1.7081 eV
 TTTTTTTTTTTTTTTTTTTTTTTTTTTTTT PDIG        TELAPSE      198.89 TCPU      196.50
 CHARGE NORMALIZATION FACTOR   1.00000000
 TOTAL ATOMIC CHARGES:
   5.3803488   9.1513091   9.1567361   9.1610324   5.7862174   6.1637854
   0.9328945   5.7916402   5.3880965   9.1609917   9.1573781   9.1457253
   8.6674909   8.6686174  27.5754536   5.3803584   9.1513048   9.1567257
   9.1610298   5.7862703   6.1636498   0.9329050   5.7917794   5.3881046
   9.1609889   9.1573724   9.1457177   8.6674930   8.6685830
 SUMMED SPIN DENSITY           1.00000000
 TOTAL ATOMIC SPINS  :
   0.0117110   0.0008198   0.0020288   0.0023894  -0.0057178   0.0094359
  -0.0006837  -0.0051978   0.0114043   0.0012685   0.0025917   0.0011273
   0.0950498   0.0949973   0.5575636   0.0117083   0.0008178   0.0020306
   0.0023901  -0.0057179   0.0094400  -0.0006841  -0.0052021   0.0114041
   0.0012676   0.0025914   0.0011289   0.0950427   0.0949944
 TTTTTTTTTTTTTTTTTTTTTTTTTTTTTT MOQGAD      TELAPSE      198.89 TCPU      196.50
 TTTTTTTTTTTTTTTTTTTTTTTTTTTTTT SHELLXN     TELAPSE      200.04 TCPU      197.64
 TTTTTTTTTTTTTTTTTTTTTTTTTTTTTT MONMO3      TELAPSE      200.05 TCPU      197.66
 NUMERICALLY INTEGRATED DENSITY    115.9996360583    114.9996374054
 TTTTTTTTTTTTTTTTTTTTTTTTTTTTTT NUMDFT      TELAPSE      206.18 TCPU      203.79
 CYC  25 ETOT(AU) -3.519099789029E+03 DETOT  8.11E-09 tst  4.28E-10 PX  1.31E-04
 TTTTTTTTTTTTTTTTTTTTTTTTTTTTTT DIIS        TELAPSE      206.33 TCPU      203.93
 DIIS TEST: 0.22981E-06 AT SCF   CYCLE  25 - DIIS ACTIVE - HISTORY:    25 CYCLES
 TTTTTTTTTTTTTTTTTTTTTTTTTTTTTT FDIK        TELAPSE      206.81 TCPU      204.41

    ALPHA      ELECTRONS
 INSULATING STATE
 TOP OF VALENCE BANDS -    BAND    116; K    1; EIG -1.7385194E-01 AU
 BOTTOM OF VIRTUAL BANDS - BAND    117; K    1; EIG -9.2367421E-02 AU
 DIRECT ENERGY BAND GAP:   2.2173 eV

    BETA       ELECTRONS
 INSULATING STATE
 TOP OF VALENCE BANDS -    BAND    115; K    1; EIG -1.9957951E-01 AU
 BOTTOM OF VIRTUAL BANDS - BAND    116; K    1; EIG -1.3680736E-01 AU
 DIRECT ENERGY BAND GAP:   1.7081 eV
 TTTTTTTTTTTTTTTTTTTTTTTTTTTTTT PDIG        TELAPSE      206.83 TCPU      204.44
 CHARGE NORMALIZATION FACTOR   1.00000000
 TOTAL ATOMIC CHARGES:
   5.3803679   9.1513009   9.1567242   9.1610271   5.7861866   6.1637198
   0.9328938   5.7917845   5.3881201   9.1609945   9.1573552   9.1457104
   8.6675238   8.6685703  27.5754591   5.3803713   9.1513015   9.1567226
   9.1610286   5.7861865   6.1637639   0.9328939   5.7917033   5.3881190
   9.1609976   9.1573575   9.1457120   8.6675123   8.6685921
 SUMMED SPIN DENSITY           1.00000000
 TOTAL ATOMIC SPINS  :
   0.0117109   0.0008188   0.0020292   0.0023889  -0.0057172   0.0094350
  -0.0006836  -0.0051968   0.0114045   0.0012677   0.0025914   0.0011273
   0.0950438   0.0949944   0.5575600   0.0117110   0.0008183   0.0020294
   0.0023899  -0.0057168   0.0094369  -0.0006838  -0.0051975   0.0114058
   0.0012677   0.0025913   0.0011279   0.0950478   0.0949978
 TTTTTTTTTTTTTTTTTTTTTTTTTTTTTT MOQGAD      TELAPSE      206.84 TCPU      204.44
 TTTTTTTTTTTTTTTTTTTTTTTTTTTTTT SHELLXN     TELAPSE      207.79 TCPU      205.39
 TTTTTTTTTTTTTTTTTTTTTTTTTTTTTT MONMO3      TELAPSE      207.80 TCPU      205.40
 NUMERICALLY INTEGRATED DENSITY    115.9996360555    114.9996374028
 TTTTTTTTTTTTTTTTTTTTTTTTTTTTTT NUMDFT      TELAPSE      213.93 TCPU      211.53
 CYC  26 ETOT(AU) -3.519099789028E+03 DETOT  1.40E-09 tst  8.62E-11 PX  2.28E-05
 TTTTTTTTTTTTTTTTTTTTTTTTTTTTTT DIIS        TELAPSE      214.07 TCPU      211.67
 DIIS TEST: 0.42209E-07 AT SCF   CYCLE  26 - DIIS ACTIVE - HISTORY:    26 CYCLES
 TTTTTTTTTTTTTTTTTTTTTTTTTTTTTT FDIK        TELAPSE      214.45 TCPU      212.05

    ALPHA      ELECTRONS
 INSULATING STATE
 TOP OF VALENCE BANDS -    BAND    116; K    1; EIG -1.7384798E-01 AU
 BOTTOM OF VIRTUAL BANDS - BAND    117; K    1; EIG -9.2363983E-02 AU
 DIRECT ENERGY BAND GAP:   2.2173 eV

    BETA       ELECTRONS
 INSULATING STATE
 TOP OF VALENCE BANDS -    BAND    115; K    1; EIG -1.9957552E-01 AU
 BOTTOM OF VIRTUAL BANDS - BAND    116; K    1; EIG -1.3680344E-01 AU
 DIRECT ENERGY BAND GAP:   1.7081 eV
 TTTTTTTTTTTTTTTTTTTTTTTTTTTTTT PDIG        TELAPSE      214.48 TCPU      212.08
 CHARGE NORMALIZATION FACTOR   1.00000000
 TOTAL ATOMIC CHARGES:
   5.3803602   9.1513041   9.1567248   9.1610333   5.7862506   6.1637330
   0.9329054   5.7916644   5.3881066   9.1610057   9.1573623   9.1457158
   8.6674885   8.6686075  27.5754623   5.3803573   9.1513018   9.1567283
   9.1610340   5.7862184   6.1637228   0.9329023   5.7917334   5.3881081
   9.1610048   9.1573555   9.1457165   8.6675062   8.6685861
 SUMMED SPIN DENSITY           1.00000000
 TOTAL ATOMIC SPINS  :
   0.0117110   0.0008187   0.0020294   0.0023890  -0.0057149   0.0094335
  -0.0006834  -0.0051938   0.0114046   0.0012677   0.0025917   0.0011277
   0.0950479   0.0949960   0.5575589   0.0117103   0.0008183   0.0020292
   0.0023896  -0.0057151   0.0094333  -0.0006835  -0.0051947   0.0114050
   0.0012675   0.0025911   0.0011277   0.0950439   0.0949933
 TTTTTTTTTTTTTTTTTTTTTTTTTTTTTT MOQGAD      TELAPSE      214.48 TCPU      212.08
 TTTTTTTTTTTTTTTTTTTTTTTTTTTTTT SHELLXN     TELAPSE      215.43 TCPU      213.02
 TTTTTTTTTTTTTTTTTTTTTTTTTTTTTT MONMO3      TELAPSE      215.45 TCPU      213.04
 NUMERICALLY INTEGRATED DENSITY    115.9996360547    114.9996374020
 TTTTTTTTTTTTTTTTTTTTTTTTTTTTTT NUMDFT      TELAPSE      221.60 TCPU      219.18
 CYC  27 ETOT(AU) -3.519099789036E+03 DETOT -7.98E-09 tst  3.00E-11 PX  1.95E-05
 TTTTTTTTTTTTTTTTTTTTTTTTTTTTTT DIIS        TELAPSE      221.74 TCPU      219.31
 DIIS TEST: 0.43943E-07 AT SCF   CYCLE  27 - DIIS ACTIVE - HISTORY:    27 CYCLES
 TTTTTTTTTTTTTTTTTTTTTTTTTTTTTT FDIK        TELAPSE      222.22 TCPU      219.79

    ALPHA      ELECTRONS
 INSULATING STATE
 TOP OF VALENCE BANDS -    BAND    116; K    1; EIG -1.7384918E-01 AU
 BOTTOM OF VIRTUAL BANDS - BAND    117; K    1; EIG -9.2364890E-02 AU
 DIRECT ENERGY BAND GAP:   2.2173 eV

    BETA       ELECTRONS
 INSULATING STATE
 TOP OF VALENCE BANDS -    BAND    115; K    1; EIG -1.9957661E-01 AU
 BOTTOM OF VIRTUAL BANDS - BAND    116; K    1; EIG -1.3680476E-01 AU
 DIRECT ENERGY BAND GAP:   1.7081 eV
 TTTTTTTTTTTTTTTTTTTTTTTTTTTTTT PDIG        TELAPSE      222.25 TCPU      219.82
 CHARGE NORMALIZATION FACTOR   1.00000000
 TOTAL ATOMIC CHARGES:
   5.3803574   9.1513059   9.1567279   9.1610328   5.7861925   6.1637353
   0.9329016   5.7917300   5.3881078   9.1609985   9.1573634   9.1457161
   8.6675095   8.6685875  27.5754644   5.3803580   9.1513037   9.1567271
   9.1610334   5.7862140   6.1637213   0.9329020   5.7917326   5.3881080
   9.1609994   9.1573612   9.1457165   8.6675045   8.6685880
 SUMMED SPIN DENSITY           1.00000000
 TOTAL ATOMIC SPINS  :
   0.0117111   0.0008184   0.0020293   0.0023893  -0.0057143   0.0094329
  -0.0006835  -0.0051934   0.0114047   0.0012677   0.0025914   0.0011275
   0.0950463   0.0949951   0.5575573   0.0117108   0.0008183   0.0020293
   0.0023893  -0.0057144   0.0094333  -0.0006835  -0.0051937   0.0114046
   0.0012677   0.0025913   0.0011276   0.0950456   0.0949941
 TTTTTTTTTTTTTTTTTTTTTTTTTTTTTT MOQGAD      TELAPSE      222.25 TCPU      219.82
 TTTTTTTTTTTTTTTTTTTTTTTTTTTTTT SHELLXN     TELAPSE      223.21 TCPU      220.77
 TTTTTTTTTTTTTTTTTTTTTTTTTTTTTT MONMO3      TELAPSE      223.22 TCPU      220.78
 NUMERICALLY INTEGRATED DENSITY    115.9996360554    114.9996374027
 TTTTTTTTTTTTTTTTTTTTTTTTTTTTTT NUMDFT      TELAPSE      229.36 TCPU      226.93
 CYC  28 ETOT(AU) -3.519099789034E+03 DETOT  1.17E-09 tst  1.19E-11 PX  9.57E-06
 TTTTTTTTTTTTTTTTTTTTTTTTTTTTTT DIIS        TELAPSE      229.51 TCPU      227.07
 DIIS TEST: 0.29570E-08 AT SCF   CYCLE  28 - DIIS ACTIVE - HISTORY:    27 CYCLES
 TTTTTTTTTTTTTTTTTTTTTTTTTTTTTT FDIK        TELAPSE      229.90 TCPU      227.46

    ALPHA      ELECTRONS
 INSULATING STATE
 TOP OF VALENCE BANDS -    BAND    116; K    1; EIG -1.7385074E-01 AU
 BOTTOM OF VIRTUAL BANDS - BAND    117; K    1; EIG -9.2366146E-02 AU
 DIRECT ENERGY BAND GAP:   2.2173 eV

    BETA       ELECTRONS
 INSULATING STATE
 TOP OF VALENCE BANDS -    BAND    115; K    1; EIG -1.9957809E-01 AU
 BOTTOM OF VIRTUAL BANDS - BAND    116; K    1; EIG -1.3680638E-01 AU
 DIRECT ENERGY BAND GAP:   1.7081 eV
 TTTTTTTTTTTTTTTTTTTTTTTTTTTTTT PDIG        TELAPSE      229.93 TCPU      227.48
 CHARGE NORMALIZATION FACTOR   1.00000000
 TOTAL ATOMIC CHARGES:
   5.3803630   9.1513029   9.1567258   9.1610297   5.7862232   6.1637231
   0.9328987   5.7917234   5.3881118   9.1609981   9.1573604   9.1457149
   8.6675033   8.6685914  27.5754650   5.3803636   9.1513027   9.1567252
   9.1610317   5.7861990   6.1637402   0.9328982   5.7917196   5.3881122
   9.1609992   9.1573597   9.1457146   8.6675096   8.6685898
 SUMMED SPIN DENSITY           1.00000000
 TOTAL ATOMIC SPINS  :
   0.0117107   0.0008184   0.0020294   0.0023893  -0.0057139   0.0094322
  -0.0006834  -0.0051928   0.0114045   0.0012676   0.0025914   0.0011275
   0.0950452   0.0949941   0.5575567   0.0117112   0.0008183   0.0020293
   0.0023893  -0.0057137   0.0094327  -0.0006834  -0.0051929   0.0114047
   0.0012677   0.0025914   0.0011275   0.0950461   0.0949950
 TTTTTTTTTTTTTTTTTTTTTTTTTTTTTT MOQGAD      TELAPSE      229.93 TCPU      227.49
 TTTTTTTTTTTTTTTTTTTTTTTTTTTTTT SHELLXN     TELAPSE      230.88 TCPU      228.42
 TTTTTTTTTTTTTTTTTTTTTTTTTTTTTT MONMO3      TELAPSE      230.89 TCPU      228.44
 NUMERICALLY INTEGRATED DENSITY    115.9996360558    114.9996374032
 TTTTTTTTTTTTTTTTTTTTTTTTTTTTTT NUMDFT      TELAPSE      237.01 TCPU      234.55
 CYC  29 ETOT(AU) -3.519099789032E+03 DETOT  2.31E-09 tst  2.67E-12 PX  7.16E-06
 TTTTTTTTTTTTTTTTTTTTTTTTTTTTTT DIIS        TELAPSE      237.15 TCPU      234.70
 DIIS TEST: 0.28117E-08 AT SCF   CYCLE  29 - DIIS ACTIVE - HISTORY:    28 CYCLES
 TTTTTTTTTTTTTTTTTTTTTTTTTTTTTT FDIK        TELAPSE      237.49 TCPU      235.03

    ALPHA      ELECTRONS
 INSULATING STATE
 TOP OF VALENCE BANDS -    BAND    116; K    1; EIG -1.7385011E-01 AU
 BOTTOM OF VIRTUAL BANDS - BAND    117; K    1; EIG -9.2365669E-02 AU
 DIRECT ENERGY BAND GAP:   2.2173 eV

    BETA       ELECTRONS
 INSULATING STATE
 TOP OF VALENCE BANDS -    BAND    115; K    1; EIG -1.9957754E-01 AU
 BOTTOM OF VIRTUAL BANDS - BAND    116; K    1; EIG -1.3680572E-01 AU
 DIRECT ENERGY BAND GAP:   1.7081 eV
 TTTTTTTTTTTTTTTTTTTTTTTTTTTTTT PDIG        TELAPSE      237.57 TCPU      235.11
 CHARGE NORMALIZATION FACTOR   1.00000000
 TOTAL ATOMIC CHARGES:
   5.3803615   9.1513042   9.1567260   9.1610312   5.7862044   6.1637326
   0.9328998   5.7917256   5.3881108   9.1609992   9.1573607   9.1457149
   8.6675072   8.6685890  27.5754644   5.3803618   9.1513025   9.1567261
   9.1610321   5.7862081   6.1637296   0.9328996   5.7917272   5.3881111
   9.1610002   9.1573587   9.1457151   8.6675078   8.6685887
 SUMMED SPIN DENSITY           1.00000000
 TOTAL ATOMIC SPINS  :
   0.0117108   0.0008184   0.0020294   0.0023893  -0.0057136   0.0094322
  -0.0006834  -0.0051926   0.0114045   0.0012676   0.0025915   0.0011276
   0.0950457   0.0949947   0.5575571   0.0117111   0.0008183   0.0020292
   0.0023892  -0.0057137   0.0094324  -0.0006834  -0.0051927   0.0114045
   0.0012676   0.0025914   0.0011275   0.0950454   0.0949940
 TTTTTTTTTTTTTTTTTTTTTTTTTTTTTT MOQGAD      TELAPSE      237.62 TCPU      235.16
 TTTTTTTTTTTTTTTTTTTTTTTTTTTTTT SHELLXN     TELAPSE      238.58 TCPU      236.11
 TTTTTTTTTTTTTTTTTTTTTTTTTTTTTT MONMO3      TELAPSE      238.59 TCPU      236.12
 NUMERICALLY INTEGRATED DENSITY    115.9996360556    114.9996374029
 TTTTTTTTTTTTTTTTTTTTTTTTTTTTTT NUMDFT      TELAPSE      244.73 TCPU      242.26
 CYC  30 ETOT(AU) -3.519099789033E+03 DETOT -1.32E-09 tst  1.17E-12 PX  2.89E-06
 TTTTTTTTTTTTTTTTTTTTTTTTTTTTTT DIIS        TELAPSE      244.89 TCPU      242.42
 DIIS TEST: 0.10851E-08 AT SCF   CYCLE  30 - DIIS ACTIVE - HISTORY:    29 CYCLES
 TTTTTTTTTTTTTTTTTTTTTTTTTTTTTT FDIK        TELAPSE      245.28 TCPU      242.81

    ALPHA      ELECTRONS
 INSULATING STATE
 TOP OF VALENCE BANDS -    BAND    116; K    1; EIG -1.7384996E-01 AU
 BOTTOM OF VIRTUAL BANDS - BAND    117; K    1; EIG -9.2365555E-02 AU
 DIRECT ENERGY BAND GAP:   2.2173 eV

    BETA       ELECTRONS
 INSULATING STATE
 TOP OF VALENCE BANDS -    BAND    115; K    1; EIG -1.9957740E-01 AU
 BOTTOM OF VIRTUAL BANDS - BAND    116; K    1; EIG -1.3680557E-01 AU
 DIRECT ENERGY BAND GAP:   1.7081 eV
 TTTTTTTTTTTTTTTTTTTTTTTTTTTTTT PDIG        TELAPSE      245.38 TCPU      242.91
 CHARGE NORMALIZATION FACTOR   1.00000000
 TOTAL ATOMIC CHARGES:
   5.3803608   9.1513043   9.1567263   9.1610312   5.7862067   6.1637303
   0.9329002   5.7917264   5.3881103   9.1609986   9.1573613   9.1457152
   8.6675068   8.6685892  27.5754644   5.3803610   9.1513030   9.1567264
   9.1610324   5.7862068   6.1637307   0.9329000   5.7917261   5.3881106
   9.1609996   9.1573596   9.1457154   8.6675076   8.6685887
 SUMMED SPIN DENSITY           1.00000000
 TOTAL ATOMIC SPINS  :
   0.0117109   0.0008183   0.0020293   0.0023893  -0.0057135   0.0094321
  -0.0006833  -0.0051926   0.0114045   0.0012677   0.0025914   0.0011275
   0.0950454   0.0949943   0.5575572   0.0117110   0.0008183   0.0020293
   0.0023892  -0.0057134   0.0094321  -0.0006833  -0.0051926   0.0114045
   0.0012677   0.0025914   0.0011275   0.0950455   0.0949942
 TTTTTTTTTTTTTTTTTTTTTTTTTTTTTT MOQGAD      TELAPSE      245.44 TCPU      242.97
 TTTTTTTTTTTTTTTTTTTTTTTTTTTTTT SHELLXN     TELAPSE      246.39 TCPU      243.91
 TTTTTTTTTTTTTTTTTTTTTTTTTTTTTT MONMO3      TELAPSE      246.40 TCPU      243.93
 NUMERICALLY INTEGRATED DENSITY    115.9996360555    114.9996374029
 TTTTTTTTTTTTTTTTTTTTTTTTTTTTTT NUMDFT      TELAPSE      252.54 TCPU      250.04
 CYC  31 ETOT(AU) -3.519099789033E+03 DETOT  2.82E-10 tst  6.44E-14 PX  1.08E-06
 TTTTTTTTTTTTTTTTTTTTTTTTTTTTTT DIIS        TELAPSE      252.70 TCPU      250.20
 DIIS TEST: 0.19862E-09 AT SCF   CYCLE  31 - DIIS ACTIVE - HISTORY:    29 CYCLES
 TTTTTTTTTTTTTTTTTTTTTTTTTTTTTT FDIK        TELAPSE      252.93 TCPU      250.43

    ALPHA      ELECTRONS
 INSULATING STATE
 TOP OF VALENCE BANDS -    BAND    116; K    1; EIG -1.7385001E-01 AU
 BOTTOM OF VIRTUAL BANDS - BAND    117; K    1; EIG -9.2365599E-02 AU
 DIRECT ENERGY BAND GAP:   2.2173 eV

    BETA       ELECTRONS
 INSULATING STATE
 TOP OF VALENCE BANDS -    BAND    115; K    1; EIG -1.9957745E-01 AU
 BOTTOM OF VIRTUAL BANDS - BAND    116; K    1; EIG -1.3680563E-01 AU
 DIRECT ENERGY BAND GAP:   1.7081 eV
 TTTTTTTTTTTTTTTTTTTTTTTTTTTTTT PDIG        TELAPSE      252.95 TCPU      250.45
 CHARGE NORMALIZATION FACTOR   1.00000000
 TOTAL ATOMIC CHARGES:
   5.3803610   9.1513042   9.1567263   9.1610312   5.7862065   6.1637304
   0.9329000   5.7917263   5.3881105   9.1609987   9.1573611   9.1457152
   8.6675068   8.6685894  27.5754645   5.3803612   9.1513029   9.1567263
   9.1610323   5.7862067   6.1637304   0.9328999   5.7917264   5.3881108
   9.1609998   9.1573594   9.1457153   8.6675075   8.6685887
 SUMMED SPIN DENSITY           1.00000000
 TOTAL ATOMIC SPINS  :
   0.0117109   0.0008183   0.0020294   0.0023893  -0.0057133   0.0094319
  -0.0006833  -0.0051924   0.0114045   0.0012677   0.0025914   0.0011275
   0.0950453   0.0949942   0.5575571   0.0117109   0.0008183   0.0020294
   0.0023892  -0.0057133   0.0094320  -0.0006833  -0.0051924   0.0114045
   0.0012677   0.0025914   0.0011275   0.0950455   0.0949941
 TTTTTTTTTTTTTTTTTTTTTTTTTTTTTT MOQGAD      TELAPSE      252.96 TCPU      250.45
 TTTTTTTTTTTTTTTTTTTTTTTTTTTTTT SHELLXN     TELAPSE      253.95 TCPU      251.43
 TTTTTTTTTTTTTTTTTTTTTTTTTTTTTT MONMO3      TELAPSE      253.96 TCPU      251.44
 NUMERICALLY INTEGRATED DENSITY    115.9996360556    114.9996374029
 TTTTTTTTTTTTTTTTTTTTTTTTTTTTTT NUMDFT      TELAPSE      260.09 TCPU      257.57
 CYC  32 ETOT(AU) -3.519099789033E+03 DETOT  3.00E-11 tst  7.54E-15 PX  1.04E-07
 TTTTTTTTTTTTTTTTTTTTTTTTTTTTTT DIIS        TELAPSE      260.24 TCPU      257.71
 DIIS TEST: 0.15669E-09 AT SCF   CYCLE  32 - DIIS ACTIVE - HISTORY:    29 CYCLES
 TTTTTTTTTTTTTTTTTTTTTTTTTTTTTT FDIK        TELAPSE      260.43 TCPU      257.91

    ALPHA      ELECTRONS
 INSULATING STATE
 TOP OF VALENCE BANDS -    BAND    116; K    1; EIG -1.7384998E-01 AU
 BOTTOM OF VIRTUAL BANDS - BAND    117; K    1; EIG -9.2365592E-02 AU
 DIRECT ENERGY BAND GAP:   2.2173 eV

    BETA       ELECTRONS
 INSULATING STATE
 TOP OF VALENCE BANDS -    BAND    115; K    1; EIG -1.9957743E-01 AU
 BOTTOM OF VIRTUAL BANDS - BAND    116; K    1; EIG -1.3680559E-01 AU
 DIRECT ENERGY BAND GAP:   1.7081 eV
 TTTTTTTTTTTTTTTTTTTTTTTTTTTTTT PDIG        TELAPSE      260.46 TCPU      257.93
 CHARGE NORMALIZATION FACTOR   1.00000000
 TOTAL ATOMIC CHARGES:
   5.3803609   9.1513043   9.1567263   9.1610312   5.7862066   6.1637304
   0.9329000   5.7917264   5.3881105   9.1609987   9.1573612   9.1457152
   8.6675068   8.6685893  27.5754643   5.3803612   9.1513029   9.1567263
   9.1610324   5.7862067   6.1637306   0.9329000   5.7917264   5.3881108
   9.1609997   9.1573594   9.1457154   8.6675076   8.6685887
 SUMMED SPIN DENSITY           1.00000000
 TOTAL ATOMIC SPINS  :
   0.0117109   0.0008183   0.0020294   0.0023892  -0.0057132   0.0094319
  -0.0006833  -0.0051924   0.0114045   0.0012677   0.0025914   0.0011275
   0.0950453   0.0949942   0.5575573   0.0117110   0.0008183   0.0020293
   0.0023892  -0.0057132   0.0094319  -0.0006833  -0.0051924   0.0114045
   0.0012677   0.0025914   0.0011275   0.0950454   0.0949941
 TTTTTTTTTTTTTTTTTTTTTTTTTTTTTT MOQGAD      TELAPSE      260.46 TCPU      257.94
 TTTTTTTTTTTTTTTTTTTTTTTTTTTTTT SHELLXN     TELAPSE      261.41 TCPU      258.88
 TTTTTTTTTTTTTTTTTTTTTTTTTTTTTT MONMO3      TELAPSE      261.42 TCPU      258.90
 NUMERICALLY INTEGRATED DENSITY    115.9996360556    114.9996374029
 TTTTTTTTTTTTTTTTTTTTTTTTTTTTTT NUMDFT      TELAPSE      267.59 TCPU      265.06
 CYC  33 ETOT(AU) -3.519099789033E+03 DETOT -1.49E-10 tst  6.65E-15 PX  5.68E-08
 TTTTTTTTTTTTTTTTTTTTTTTTTTTTTT DIIS        TELAPSE      267.74 TCPU      265.21
 DIIS TEST: 0.11945E-09 AT SCF   CYCLE  33 - DIIS ACTIVE - HISTORY:    30 CYCLES
 TTTTTTTTTTTTTTTTTTTTTTTTTTTTTT FDIK        TELAPSE      267.89 TCPU      265.35

    ALPHA      ELECTRONS
 INSULATING STATE
 TOP OF VALENCE BANDS -    BAND    116; K    1; EIG -1.7385000E-01 AU
 BOTTOM OF VIRTUAL BANDS - BAND    117; K    1; EIG -9.2365595E-02 AU
 DIRECT ENERGY BAND GAP:   2.2173 eV

    BETA       ELECTRONS
 INSULATING STATE
 TOP OF VALENCE BANDS -    BAND    115; K    1; EIG -1.9957744E-01 AU
 BOTTOM OF VIRTUAL BANDS - BAND    116; K    1; EIG -1.3680561E-01 AU
 DIRECT ENERGY BAND GAP:   1.7081 eV
 TTTTTTTTTTTTTTTTTTTTTTTTTTTTTT PDIG        TELAPSE      267.92 TCPU      265.37
 CHARGE NORMALIZATION FACTOR   1.00000000
 TOTAL ATOMIC CHARGES:
   5.3803609   9.1513043   9.1567263   9.1610312   5.7862066   6.1637304
   0.9329000   5.7917264   5.3881105   9.1609987   9.1573612   9.1457152
   8.6675068   8.6685893  27.5754644   5.3803612   9.1513029   9.1567263
   9.1610324   5.7862067   6.1637305   0.9329000   5.7917264   5.3881108
   9.1609997   9.1573594   9.1457154   8.6675076   8.6685887
 SUMMED SPIN DENSITY           1.00000000
 TOTAL ATOMIC SPINS  :
   0.0117109   0.0008183   0.0020294   0.0023892  -0.0057132   0.0094319
  -0.0006833  -0.0051924   0.0114045   0.0012677   0.0025914   0.0011275
   0.0950453   0.0949942   0.5575572   0.0117110   0.0008183   0.0020293
   0.0023892  -0.0057132   0.0094319  -0.0006833  -0.0051924   0.0114045
   0.0012677   0.0025914   0.0011275   0.0950454   0.0949941
 TTTTTTTTTTTTTTTTTTTTTTTTTTTTTT MOQGAD      TELAPSE      267.92 TCPU      265.38
 TTTTTTTTTTTTTTTTTTTTTTTTTTTTTT SHELLXN     TELAPSE      268.88 TCPU      266.33
 TTTTTTTTTTTTTTTTTTTTTTTTTTTTTT MONMO3      TELAPSE      268.89 TCPU      266.34
 NUMERICALLY INTEGRATED DENSITY    115.9996360556    114.9996374029
 TTTTTTTTTTTTTTTTTTTTTTTTTTTTTT NUMDFT      TELAPSE      275.04 TCPU      272.49
 CYC  34 ETOT(AU) -3.519099789033E+03 DETOT  4.55E-13 tst  5.23E-15 PX  1.44E-08
 TTTTTTTTTTTTTTTTTTTTTTTTTTTTTT DIIS        TELAPSE      275.22 TCPU      272.66
 DIIS TEST: 0.11949E-09 AT SCF   CYCLE  34 - DIIS ACTIVE - HISTORY:    30 CYCLES
 TTTTTTTTTTTTTTTTTTTTTTTTTTTTTT FDIK        TELAPSE      275.39 TCPU      272.84

    ALPHA      ELECTRONS
 INSULATING STATE
 TOP OF VALENCE BANDS -    BAND    116; K    1; EIG -1.7385000E-01 AU
 BOTTOM OF VIRTUAL BANDS - BAND    117; K    1; EIG -9.2365595E-02 AU
 DIRECT ENERGY BAND GAP:   2.2173 eV

    BETA       ELECTRONS
 INSULATING STATE
 TOP OF VALENCE BANDS -    BAND    115; K    1; EIG -1.9957744E-01 AU
 BOTTOM OF VIRTUAL BANDS - BAND    116; K    1; EIG -1.3680561E-01 AU
 DIRECT ENERGY BAND GAP:   1.7081 eV
 TTTTTTTTTTTTTTTTTTTTTTTTTTTTTT PDIG        TELAPSE      275.42 TCPU      272.86
 CHARGE NORMALIZATION FACTOR   1.00000000
 TOTAL ATOMIC CHARGES:
   5.3803609   9.1513043   9.1567263   9.1610312   5.7862066   6.1637304
   0.9329000   5.7917264   5.3881105   9.1609987   9.1573612   9.1457152
   8.6675068   8.6685893  27.5754644   5.3803612   9.1513029   9.1567263
   9.1610324   5.7862067   6.1637305   0.9329000   5.7917264   5.3881108
   9.1609997   9.1573594   9.1457154   8.6675076   8.6685887
 SUMMED SPIN DENSITY           1.00000000
 TOTAL ATOMIC SPINS  :
   0.0117109   0.0008183   0.0020294   0.0023892  -0.0057132   0.0094319
  -0.0006833  -0.0051924   0.0114045   0.0012677   0.0025914   0.0011275
   0.0950453   0.0949942   0.5575572   0.0117110   0.0008183   0.0020293
   0.0023892  -0.0057132   0.0094319  -0.0006833  -0.0051924   0.0114045
   0.0012677   0.0025914   0.0011275   0.0950454   0.0949941
 TTTTTTTTTTTTTTTTTTTTTTTTTTTTTT MOQGAD      TELAPSE      275.42 TCPU      272.87
 TTTTTTTTTTTTTTTTTTTTTTTTTTTTTT SHELLXN     TELAPSE      276.36 TCPU      273.81

 ::: DIPOLE MOMENT ALONG NON PERIODIC DIRECTIONS:
 ::: A.U.     (X)  8.81318E-07   (Y) -7.53466E-07   (Z)  2.24998E-06
 ::: DEBYE        -2.24009E-06        1.91512E-06       -5.71887E-06

 +++ ENERGIES IN A.U. +++
 ::: EXT EL-POLE                                   1.9618559159727E+03
 ::: EXT EL-SPHEROPOLE                             0.0000000000000E+00
 ::: BIELET ZONE E-E                               3.2446368956421E+03
 ::: TOTAL E-E                                     5.2064928116149E+03
 ::: TOTAL E-N + N-E                              -1.5550911931234E+04
 ::: TOTAL N-N                                     3.5820526414111E+03
 ::: KINETIC ENERGY                                3.5258450602260E+03
 ::: PSEUDO TOTAL   ENERGY                        -3.2365214179823E+03
 ::: VIRIAL COEFFICIENT                            1.0427843778027E+00
 TTTTTTTTTTTTTTTTTTTTTTTTTTTTTT MONMO3      TELAPSE      276.38 TCPU      273.82
 NUMERICALLY INTEGRATED DENSITY    115.9996360556    114.9996374029
 TTTTTTTTTTTTTTTTTTTTTTTTTTTTTT NUMDFT      TELAPSE      282.51 TCPU      279.95
 CYC  35 ETOT(AU) -3.519099789033E+03 DETOT -1.82E-12 tst  5.23E-15 PX  1.44E-08

 == SCF ENDED - CONVERGENCE ON ENERGY      E(AU) -3.5190997890332E+03 CYCLES  35


 ENERGY EXPRESSION=HARTREE+FOCK EXCH*0.00000+(PBE        EXCH)*1.00000+PBE        CORR


 TOTAL ENERGY(DFT)(AU)( 35) -3.5190997890332E+03 DE-1.8E-12 tester 5.2E-15
 TTTTTTTTTTTTTTTTTTTTTTTTTTTTTT EDFT        TELAPSE      282.52 TCPU      279.96
 
 INFORMATION **** DFTD3 ENERGY **** CALCULATE DFTD3 ENERGY

           DFT-D V3(BJ)
 DF                                         pbe       
 parameters
 s6       :    1.0000
 s8       :    0.7875
 a1       :    0.4289
 a2       :    4.4407
 k1 k3    :   16.0000   -4.0000
 Cutoff   :   50.2022
 CN-Cutoff:   21.1671
 
 Edisp /kcal,au:   -20.5151 -0.03269286

 E6    /kcal :   -14.1026
 E8    /kcal :    -6.4124
 
 INFORMATION **** DFTD3 ENERGY **** NORMAL TERMINATION OF DFTD3 MODULE

 *******************************************************************************

 DFT-D3 DISPERSION ENERGY CORRECTION

 D3 DISPERSION ENERGY (AU)       -3.2692857210590E-02
 TOTAL ENERGY + DISP (AU)        -3.5191324818904E+03

 *******************************************************************************

 EIGENVECTORS IN FORTRAN UNIT 10
 TTTTTTTTTTTTTTTTTTTTTTTTTTTTTT END         TELAPSE      282.75 TCPU      280.18
 EEEEEEEEEE TERMINATION  DATE 02 05 2025 TIME 16:19:48.5
NODE    0 CPU TIME =       280.175
    TOTAL CPU TIME =     17933.996
