# Supplementary material for: Interrogation of the Intermolecular Forces That Drive Bulk Properties of Molecular Crystals with Terahertz Spectroscopy and Density Functional Theory
Source: Cryst Growth Des. 2025 May 23;25(11):3697–706. doi: 10.1021/acs.cgd.5c00007 (PMC12148306; doi:10.1021/acs.cgd.5c00007)
Supplement: Supplementary file 3 [file cg5c00007_si_003.zip › Calculations/HF/H-F_MOLECULE.txt]

SHRINK 10 Cu (II) (AcAc)2, H,C,O Cu are POB-TZVP and PBE-D, H to F flip
CRYSTAL
0 0 0
14
11.90618147 4.69423861 16.99153026 133.260959
15
6     1.965967393325E-01  1.249650833788E-02 -2.219468359461E-01
9     2.600338218982E-01  2.447665118768E-01 -1.568759624220E-01
9     3.099634446905E-01 -1.430213734918E-01 -2.008818125745E-01
9     1.313740685373E-01 -1.493848423198E-01 -1.945365794450E-01
6     7.547305583730E-02  1.044869528260E-01 -3.415695637110E-01
6    -6.443245518053E-02 -4.172438016515E-02 -4.131512930588E-01
1    -8.789899199574E-02 -2.139080177777E-01 -3.835370662554E-01
6    -1.841073997523E-01  6.368985057741E-02  4.824885344818E-01
6    -3.467515723608E-01 -6.656437054725E-02  4.129900014294E-01
9    -4.370777306432E-01  1.119859875778E-01  4.126239318554E-01
9    -3.419353018461E-01 -3.212883185310E-01  4.535235272302E-01
9    -4.128135083134E-01 -1.065837300283E-01  3.102548915983E-01
8     1.182154527739E-01  3.179337672970E-01 -3.620117067092E-01
8    -1.774993696128E-01  2.682591809324E-01  4.366083385971E-01
29   -1.110223024625E-16 -5.000000000000E-01 -5.000000000000E-01
MOLECULE
1
1 0 0 0
BASISSET
POB-TZVP
DFT
SPIN
PBE-D
XLGRID
END
EXCHSIZE
15000000
BIPOSIZE
15000000
MAXCYCLE
200
SCFDIR
TOLINTEG
7 7 7 7 14
TOLDEE
11
SPINLOCK
1 10
SHRINK
10 10
FMIXING
40
END
 PROCESS           21  OF           24  WORKING
 PROCESS           22  OF           24  WORKING
 PROCESS            5  OF           24  WORKING
 PROCESS           11  OF           24  WORKING
 PROCESS           16  OF           24  WORKING
 PROCESS           20  OF           24  WORKING
 PROCESS           23  OF           24  WORKING
 PROCESS           12  OF           24  WORKING
 PROCESS           19  OF           24  WORKING
 PROCESS           13  OF           24  WORKING
 PROCESS           18  OF           24  WORKING
 PROCESS            2  OF           24  WORKING
 PROCESS           17  OF           24  WORKING
 PROCESS            3  OF           24  WORKING
 PROCESS            6  OF           24  WORKING
 PROCESS            7  OF           24  WORKING
 PROCESS            9  OF           24  WORKING
 PROCESS           14  OF           24  WORKING
 PROCESS            1  OF           24  WORKING
 PROCESS            8  OF           24  WORKING
 PROCESS           15  OF           24  WORKING
 PROCESS           10  OF           24  WORKING
 PROCESS            4  OF           24  WORKING
 PROCESS            0  OF           24  WORKING

         
 *******************************************************************************
 *                                                                             *
 *                               CRYSTAL17                                     *
 *                      public : 1.0.1 - Feb 1st, 2017                         *
 *                       HTTP://WWW.CRYSTAL.UNITO.IT                           *
 *                                                                             *
 *                              MAIN AUTHORS                                   *
 *                                                                             *
 *  R. DOVESI(1,11), V.R. SAUNDERS(2), C. ROETTI(1,11), R. ORLANDO(1,11),      *
 *  C.M. ZICOVICH-WILSON(1,3), F. PASCALE(4), B. CIVALLERI(1,11),              *
 *  K. DOLL(5), N.M. HARRISON(2,6), I.J. BUSH(7), Ph. D'ARCO(8),               *
 *  M. LLUNELL(9), M. CAUSA'(10), Y. NOEL(8), L. MASCHIO(1,11), A. ERBA(1,11)  *
 *  M. RE'RAT(14), S. CASASSA(1,11)                                            *
 *                                                                             *
 *        CONTRIBUTIONS TO THE CODE HAVE ALSO BEEN GIVEN BY                    *
 *                                                                             *
 *  M. FERRABONE(1,11), M. DE LA PIERRE(1,11), M. FERRERO(1,11),               *
 *  J. BAIMA(1,11), E. ALBANESE(1,11), M.F. PEINTINGER(12), R. BAST(13),       *
 *  B. KIRTMAN(15), V. LACIVITA(1,11), R. DEMICHELIS(1,16)                     *
 *  G. BRANDEBURG(17), S. SALUSTRO(1,11), G. SANSONE(1,11)                     *
 *  M.T. RUGGIERO(18)                                                          *
 *                                                                             *
 * (1) THEORETICAL CHEMISTRY GROUP - UNIVERSITA' DI TORINO - TORINO (ITALY)    *

 * (2) COMPUTATIONAL SCIENCE & ENGINEERING DEPARTMENT - STFC DARESBURY (UK)    *
 * (3) UNIVERSIDAD AUTONOMA DEL ESTADO DE MORELOS - CUERNAVACA (MEXICO)        *
 * (4) UNIVERSITE' DE LORRAINE - NANCY (FRANCE)                                *
 * (5) UNIVERSITAET STUTTGART- STUTTGART (GERMANY)                             *
 * (6) IMPERIAL COLLEGE - LONDON (UK)                                          *
 * (7) OXFORD E-RESEARCH CENTRE - OXFORD (UK)                                  *
 * (8) UPMC - SORBONNE UNIVERSITES - PARIS (FRANCE)                            *
 * (9) UNIVERSIDAD DE BARCELONA - BARCELONA (SPAIN)                            *
 *(10) UNIVERSITA' DI NAPOLI "FEDERICO II" - NAPOLI (ITALY)                    *
 *(11) NIS - NANOSTRUCTURED INTERFACES AND SURFACES - TORINO (ITALY)           *
 *(12) MPI FUER CHEMISCHE ENERGIEKONVERSION - MUELHEIM AN DER RUHR (GERMANY)   *
 *(13) UNIVERSITY OF TROMSO - TROMSO (NORWAY)                                  *
 *(14) UNIVERSITE' DE PAU ET DES PAYS DE L'ADOUR - PAU (FRANCE)                *
 *(15) UNIVERSITY OF CALIFORNIA SANTA BARBARA - SANTA BARBARA (USA)            *
 *(16) CURTIN UNIVERSITY - PERTH (AUSTRALIA)                                   *
 *(17) UNIVERSITY COLLEGE LONDON - LONDON (UK)                                 *
 *(18) CAMBRIDGE UNIVERSITY - CAMBRIDGE (UK)                                   *
 *                                                                             *
 *******************************************************************************
 EEEEEEEEEE STARTING  DATE 16 09 2022 TIME 14:59:07.9
 SHRINK 10 Cu (II) (AcAc)2, H,C,O Cu are POB-TZVP and PBE-D, H to F flip         

 CRYSTAL CALCULATION
 (INPUT ACCORDING TO THE INTERNATIONAL TABLES FOR X-RAY CRYSTALLOGRAPHY)
 CRYSTAL FAMILY                       :  MONOCLINIC  
 CRYSTAL CLASS  (GROTH - 1921)        :  MONOCLINIC PRISMATIC                 

 SPACE GROUP (CENTROSYMMETRIC)        :  P 21/C          

 LATTICE PARAMETERS  (ANGSTROMS AND DEGREES) - CONVENTIONAL CELL
        A           B           C        ALPHA        BETA       GAMMA
    11.90618     4.69424    16.99153    90.00000   133.26096    90.00000


 NUMBER OF IRREDUCIBLE ATOMS IN THE CONVENTIONAL CELL:   15

 INPUT COORDINATES

 ATOM AT. N.              COORDINATES
   1   6     1.965967393325E-01  1.249650833788E-02 -2.219468359461E-01
   2   9     2.600338218982E-01  2.447665118768E-01 -1.568759624220E-01
   3   9     3.099634446905E-01 -1.430213734918E-01 -2.008818125745E-01
   4   9     1.313740685373E-01 -1.493848423198E-01 -1.945365794450E-01
   5   6     7.547305583730E-02  1.044869528260E-01 -3.415695637110E-01
   6   6    -6.443245518053E-02 -4.172438016515E-02 -4.131512930588E-01
   7   1    -8.789899199574E-02 -2.139080177777E-01 -3.835370662554E-01
   8   6    -1.841073997523E-01  6.368985057741E-02  4.824885344818E-01
   9   6    -3.467515723608E-01 -6.656437054725E-02  4.129900014294E-01
  10   9    -4.370777306432E-01  1.119859875778E-01  4.126239318554E-01
  11   9    -3.419353018461E-01 -3.212883185310E-01  4.535235272302E-01
  12   9    -4.128135083134E-01 -1.065837300283E-01  3.102548915983E-01
  13   8     1.182154527739E-01  3.179337672970E-01 -3.620117067092E-01
  14   8    -1.774993696128E-01  2.682591809324E-01  4.366083385971E-01
  15  29    -1.110223024625E-16 -5.000000000000E-01 -5.000000000000E-01

 *******************************************************************************

 << INFORMATION >>: FROM NOW ON, ALL COORDINATES REFER TO THE PRIMITIVE CELL

 *******************************************************************************

 LATTICE PARAMETERS  (ANGSTROMS AND DEGREES) - PRIMITIVE CELL
       A          B          C        ALPHA      BETA     GAMMA        VOLUME
   11.90618    4.69424   16.99153    90.00000 133.26096  90.00000    691.583499

 COORDINATES OF THE EQUIVALENT ATOMS (FRACTIONAL UNITS)

 N. ATOM EQUIV AT. N.          X                  Y                  Z

   1   1   1    6 C     1.96596739332E-01  1.24965083379E-02 -2.21946835946E-01
   2   1   2    6 C    -1.96596739332E-01 -4.87503491662E-01 -2.78053164054E-01
   3   1   3    6 C    -1.96596739332E-01 -1.24965083379E-02  2.21946835946E-01
   4   1   4    6 C     1.96596739332E-01  4.87503491662E-01  2.78053164054E-01

   5   2   1    9 F     2.60033821898E-01  2.44766511877E-01 -1.56875962422E-01
   6   2   2    9 F    -2.60033821898E-01 -2.55233488123E-01 -3.43124037578E-01
   7   2   3    9 F    -2.60033821898E-01 -2.44766511877E-01  1.56875962422E-01
   8   2   4    9 F     2.60033821898E-01  2.55233488123E-01  3.43124037578E-01

   9   3   1    9 F     3.09963444691E-01 -1.43021373492E-01 -2.00881812574E-01
  10   3   2    9 F    -3.09963444691E-01  3.56978626508E-01 -2.99118187426E-01
  11   3   3    9 F    -3.09963444691E-01  1.43021373492E-01  2.00881812574E-01
  12   3   4    9 F     3.09963444691E-01 -3.56978626508E-01  2.99118187426E-01

  13   4   1    9 F     1.31374068537E-01 -1.49384842320E-01 -1.94536579445E-01
  14   4   2    9 F    -1.31374068537E-01  3.50615157680E-01 -3.05463420555E-01
  15   4   3    9 F    -1.31374068537E-01  1.49384842320E-01  1.94536579445E-01
  16   4   4    9 F     1.31374068537E-01 -3.50615157680E-01  3.05463420555E-01

  17   5   1    6 C     7.54730558373E-02  1.04486952826E-01 -3.41569563711E-01
  18   5   2    6 C    -7.54730558373E-02 -3.95513047174E-01 -1.58430436289E-01
  19   5   3    6 C    -7.54730558373E-02 -1.04486952826E-01  3.41569563711E-01
  20   5   4    6 C     7.54730558373E-02  3.95513047174E-01  1.58430436289E-01

  21   6   1    6 C    -6.44324551805E-02 -4.17243801652E-02 -4.13151293059E-01
  22   6   2    6 C     6.44324551805E-02  4.58275619835E-01 -8.68487069412E-02
  23   6   3    6 C     6.44324551805E-02  4.17243801652E-02  4.13151293059E-01
  24   6   4    6 C    -6.44324551805E-02 -4.58275619835E-01  8.68487069412E-02

  25   7   1    1 H    -8.78989919957E-02 -2.13908017778E-01 -3.83537066255E-01
  26   7   2    1 H     8.78989919957E-02  2.86091982222E-01 -1.16462933745E-01
  27   7   3    1 H     8.78989919957E-02  2.13908017778E-01  3.83537066255E-01
  28   7   4    1 H    -8.78989919957E-02 -2.86091982222E-01  1.16462933745E-01

  29   8   1    6 C    -1.84107399752E-01  6.36898505774E-02  4.82488534482E-01
  30   8   2    6 C     1.84107399752E-01 -4.36310149423E-01  1.75114655182E-02
  31   8   3    6 C     1.84107399752E-01 -6.36898505774E-02 -4.82488534482E-01
  32   8   4    6 C    -1.84107399752E-01  4.36310149423E-01 -1.75114655182E-02

  33   9   1    6 C    -3.46751572361E-01 -6.65643705473E-02  4.12990001429E-01
  34   9   2    6 C     3.46751572361E-01  4.33435629453E-01  8.70099985706E-02
  35   9   3    6 C     3.46751572361E-01  6.65643705473E-02 -4.12990001429E-01
  36   9   4    6 C    -3.46751572361E-01 -4.33435629453E-01 -8.70099985706E-02

  37  10   1    9 F    -4.37077730643E-01  1.11985987578E-01  4.12623931855E-01
  38  10   2    9 F     4.37077730643E-01 -3.88014012422E-01  8.73760681446E-02
  39  10   3    9 F     4.37077730643E-01 -1.11985987578E-01 -4.12623931855E-01
  40  10   4    9 F    -4.37077730643E-01  3.88014012422E-01 -8.73760681446E-02

  41  11   1    9 F    -3.41935301846E-01 -3.21288318531E-01  4.53523527230E-01
  42  11   2    9 F     3.41935301846E-01  1.78711681469E-01  4.64764727698E-02
  43  11   3    9 F     3.41935301846E-01  3.21288318531E-01 -4.53523527230E-01
  44  11   4    9 F    -3.41935301846E-01 -1.78711681469E-01 -4.64764727698E-02

  45  12   1    9 F    -4.12813508313E-01 -1.06583730028E-01  3.10254891598E-01
  46  12   2    9 F     4.12813508313E-01  3.93416269972E-01  1.89745108402E-01
  47  12   3    9 F     4.12813508313E-01  1.06583730028E-01 -3.10254891598E-01
  48  12   4    9 F    -4.12813508313E-01 -3.93416269972E-01 -1.89745108402E-01

  49  13   1    8 O     1.18215452774E-01  3.17933767297E-01 -3.62011706709E-01
  50  13   2    8 O    -1.18215452774E-01 -1.82066232703E-01 -1.37988293291E-01
  51  13   3    8 O    -1.18215452774E-01 -3.17933767297E-01  3.62011706709E-01
  52  13   4    8 O     1.18215452774E-01  1.82066232703E-01  1.37988293291E-01

  53  14   1    8 O    -1.77499369613E-01  2.68259180932E-01  4.36608338597E-01
  54  14   2    8 O     1.77499369613E-01 -2.31740819068E-01  6.33916614029E-02
  55  14   3    8 O     1.77499369613E-01 -2.68259180932E-01 -4.36608338597E-01
  56  14   4    8 O    -1.77499369613E-01  2.31740819068E-01 -6.33916614029E-02

  57  15   1   29 CU   -1.11022302463E-16  5.00000000000E-01  5.00000000000E-01
  58  15   2   29 CU    1.11022302463E-16  0.00000000000E+00  0.00000000000E+00

 NUMBER OF SYMMETRY OPERATORS         :    4
 *******************************************************************************
 * GEOMETRY EDITING - INPUT COORDINATES ARE GIVEN IN ANGSTROM         
 *******************************************************************************

 GEOMETRY NOW FULLY CONSISTENT WITH THE GROUP

 COORDINATES IN ANGSTROM

 GCALCO - MAX INDICES DIRECT LATTICE VECTOR    13    25     9
 NO.OF VECTORS CREATED 6999 STARS 1820 RMAX   104.82253 BOHR


 *******************************************************************************
 * MOLECULAR CALCULATION 
 *******************************************************************************

 MOLECULAR FRAGMENT N.    1
 REFERENCE ATOM:    1 IN CELL  0 0 0  COORDINATES    4.925   0.059  -2.746
 FRAGMENT COMPOSITION:
  SEQ.  NO. 
  NEW   OLD    CELL   AT. NO.             COORD.(A)
   1     1    0  0  0    6       4.9252    0.0587   -2.7464
   2     9    1  0  0    9       6.0297   -0.6714   -2.4857
   3     5    0  0  0    9       4.9228    1.1490   -1.9412
   4    13    0  0  0    9       3.8295   -0.7012   -2.4072
   5    17    0  0  0    6       4.8761    0.4905   -4.2266
   6    49    0  0  0    8       5.6230    1.4925   -4.4795
   7    21    0  0  0    6       4.0439   -0.1959   -5.1123
   8    57    0  1  0   29       5.8223    2.3471   -6.1870
   9    25    0  0  0    1       3.4196   -1.0041   -4.7459
  10    29   -1  0 -1    6       3.8342    0.2990   -6.4036
  11    51    0  1 -1    8       6.0217    3.2018   -7.8944
  12    53   -1  0 -1    8       4.4472    1.2593   -6.9714
  13    55    1  1  0    8       7.1975    3.4350   -5.4026
  14    33   -1  0 -1    6       2.7071   -0.3125   -7.2636
  15    19    0  1 -1    6       6.7686    4.2038   -8.1474
  16    31    1  1  0    6       7.8104    4.3953   -5.9703
  17    45   -1  0 -1    9       3.1168   -0.5003   -8.5348
  18    37   -1  0 -1    9       1.6359    0.5257   -7.2681
  19    41   -1  0 -1    9       2.2924   -1.5082   -6.7621
  20    23    0  1 -1    6       7.6008    4.8901   -7.2616
  21     3    0  1 -1    6       6.7195    4.6356   -9.6276
  22    35    1  1  0    6       8.9376    5.0067   -5.1103
  23    27    0  1 -1    1       8.2251    5.6984   -7.6281
  24    11   -1  1 -1    9       5.6150    5.3656   -9.8882
  25     7    0  1 -1    9       6.7219    3.5452  -10.4327
  26    15    0  1 -1    9       7.8152    5.3955   -9.9667
  27    47    1  1  0    9       8.5278    5.1946   -3.8391
  28    39    1  1  0    9      10.0088    4.1685   -5.1058
  29    43    1  1  0    9       9.3523    6.2024   -5.6119

 *******************************************************************************


 REMOVAL OF SYMMOPS WITH FINITE TRANSLATIONAL COMPONENTS
 HAS REDUCED THEIR NUMBER FROM  4 TO  2
 THE NUMBER OF SYMMETRY OPERATORS HAS BEEN REDUCED FROM  2 TO  1
 *******************************************************************************

 GEOMETRY FOR WAVE FUNCTION - DIMENSIONALITY OF THE SYSTEM    0
 (NON PERIODIC DIRECTION: LATTICE PARAMETER FORMALLY SET TO 500)
 *******************************************************************************
 ATOMS IN THE ASYMMETRIC UNIT   29 - ATOMS IN THE UNIT CELL:   29
     ATOM             X(ANGSTROM)         Y(ANGSTROM)         Z(ANGSTROM)
 *******************************************************************************
      1 T   6 C     4.925215114117E+00  5.866159192986E-02 -2.746350243220E+00
      2 T   9 F     6.029684340428E+00 -6.713764535004E-01 -2.485693533186E+00
      3 T   9 F     4.922779389946E+00  1.148992410487E+00 -1.941169089960E+00
      4 T   9 F     3.829478644962E+00 -7.012480945664E-01 -2.407178187499E+00
      5 T   6 C     4.876062284825E+00  4.904866881971E-01 -4.226551148501E+00
      6 T   8 O     5.623003120357E+00  1.492456965868E+00 -4.479500392656E+00
      7 T   6 C     4.043867819853E+00 -1.958641963496E-01 -5.112297047813E+00
      8 T  29 CU    5.822337246208E+00  2.347119305000E+00 -6.186955158682E+00
      9 T   1 H     3.419622942589E+00 -1.004135276041E+00 -4.745853261229E+00
     10 T   6 C     3.834236450632E+00  2.989753556456E-01 -6.403640462530E+00
     11 T   8 O     6.021671372059E+00  3.201781644132E+00 -7.894409924709E+00
     12 T   8 O     4.447172803358E+00  1.259272604620E+00 -6.971357891750E+00
     13 T   8 O     7.197501689058E+00  3.434966005380E+00 -5.402552425614E+00
     14 T   6 C     2.707053211613E+00 -3.124690382732E-01 -7.263609077709E+00
     15 T   6 C     6.768612207590E+00  4.203751921803E+00 -8.147359168863E+00
     16 T   6 C     7.810438041784E+00  4.395263254354E+00 -5.970269854834E+00
     17 T   9 F     3.116824726827E+00 -5.003294606967E-01 -8.534844113203E+00
     18 T   9 F     1.635876340645E+00  5.256889466667E-01 -7.268138789787E+00
     19 T   9 F     2.292396888389E+00 -1.508204029790E+00 -6.762050864603E+00
     20 T   6 C     7.600806672562E+00  4.890102806350E+00 -7.261613269552E+00
     21 T   6 C     6.719459378299E+00  4.635577018070E+00 -9.627560074144E+00
     22 T   6 C     8.937621280803E+00  5.006707648273E+00 -5.110301239656E+00
     23 T   1 H     8.225051549827E+00  5.698373886041E+00 -7.628057056135E+00
     24 T   9 F     5.614990151988E+00  5.365615063500E+00 -9.888216784178E+00
     25 T   9 F     6.721895102470E+00  3.545246199513E+00 -1.043274122740E+01
     26 T   9 F     7.815195847454E+00  5.395486704566E+00 -9.966732129865E+00
     27 T   9 F     8.527849765589E+00  5.194568070697E+00 -3.839066204161E+00
     28 T   9 F     1.000879815177E+01  4.168549663333E+00 -5.105771527577E+00
     29 T   9 F     9.352277604027E+00  6.202442639790E+00 -5.611859452761E+00

 T = ATOM BELONGING TO THE ASYMMETRIC UNIT

 ****    1 SYMMOPS - TRANSLATORS IN FRACTIONAL UNITS
 **** MATRICES AND TRANSLATORS IN THE CRYSTALLOGRAPHIC REFERENCE FRAME
   V INV                    ROTATION MATRICES                   TRANSLATORS
   1   1  1.00  0.00  0.00  0.00  1.00  0.00  0.00  0.00  1.00  0.00  0.00  0.00

 *******************************************************************************
 STARTING BASIS SET HANDLING 
 *******************************************************************************

 Loading internal basis set: POB-TZVP            

 Please cite in your publication:
 Peintinger, M. F., Oliveira, D. V. and Bredow, T. (2013), Consistent Gaussian b
 asis sets of triple-zeta valence with polarization quality for solid-state calc
 ulations. J. Comput. Chem., 34: 451-459. doi: 10.1002/jcc.23153                
                    

 *******************************************************************************
 LOCAL ATOMIC FUNCTIONS BASIS SET
 *******************************************************************************
   ATOM   X(AU)   Y(AU)   Z(AU)  N. TYPE  EXPONENT  S COEF   P COEF   D/F/G COEF
 *******************************************************************************
   1 C    9.307   0.111  -5.190
                                  1 S  
                                         1.358E+04 2.225E-04 0.000E+00 0.000E+00
                                         2.035E+03 1.723E-03 0.000E+00 0.000E+00
                                         4.632E+02 8.926E-03 0.000E+00 0.000E+00
                                         1.312E+02 3.573E-02 0.000E+00 0.000E+00
                                         4.285E+01 1.108E-01 0.000E+00 0.000E+00
                                         1.558E+01 2.430E-01 0.000E+00 0.000E+00
                                  2 S  
                                         6.207E+00 4.144E-01 0.000E+00 0.000E+00
                                         2.576E+00 2.374E-01 0.000E+00 0.000E+00
                                  3 S  
                                         4.941E-01 1.000E+00 0.000E+00 0.000E+00
                                  4 S  
                                         1.644E-01 1.000E+00 0.000E+00 0.000E+00
                           5-     7 P  
                                         3.470E+01 0.000E+00 5.333E-03 0.000E+00
                                         7.958E+00 0.000E+00 3.586E-02 0.000E+00
                                         2.378E+00 0.000E+00 1.422E-01 0.000E+00
                                         8.143E-01 0.000E+00 3.427E-01 0.000E+00
                           8-    10 P  
                                         5.662E-01 0.000E+00 1.000E+00 0.000E+00
                          11-    13 P  
                                         2.674E-01 0.000E+00 1.000E+00 0.000E+00
                          14-    18 D  
                                         8.792E-01 0.000E+00 0.000E+00 1.000E+00
   2 F   11.394  -1.269  -4.697
                                 19 S  
                                         3.548E+04 2.155E-04 0.000E+00 0.000E+00
                                         5.318E+03 1.670E-03 0.000E+00 0.000E+00
                                         1.210E+03 8.673E-03 0.000E+00 0.000E+00
                                         3.429E+02 3.505E-02 0.000E+00 0.000E+00
                                         1.120E+02 1.117E-01 0.000E+00 0.000E+00
                                         4.071E+01 2.599E-01 0.000E+00 0.000E+00
                                 20 S  
                                         1.604E+01 3.942E-01 0.000E+00 0.000E+00
                                         6.504E+00 2.500E-01 0.000E+00 0.000E+00
                                 21 S  
                                         1.442E+00 1.000E+00 0.000E+00 0.000E+00
                                 22 S  
                                         4.598E-01 1.000E+00 0.000E+00 0.000E+00
                          23-    25 P  
                                         8.023E+01 0.000E+00 6.369E-03 0.000E+00
                                         1.859E+01 0.000E+00 4.430E-02 0.000E+00
                                         5.687E+00 0.000E+00 1.687E-01 0.000E+00
                                         1.951E+00 0.000E+00 3.617E-01 0.000E+00
                          26-    28 P  
                                         6.323E-01 0.000E+00 1.000E+00 0.000E+00
                          29-    31 P  
                                         1.984E-01 0.000E+00 1.000E+00 0.000E+00
                          32-    36 D  
                                         5.631E-01 0.000E+00 0.000E+00 1.000E+00
   3 F    9.303   2.171  -3.668
   4 F    7.237  -1.325  -4.549
   5 C    9.214   0.927  -7.987
   6 O   10.626   2.820  -8.465
                                 91 S  
                                         2.703E+04 2.173E-04 0.000E+00 0.000E+00
                                         4.052E+03 1.684E-03 0.000E+00 0.000E+00
                                         9.223E+02 8.740E-03 0.000E+00 0.000E+00
                                         2.612E+02 3.524E-02 0.000E+00 0.000E+00
                                         8.535E+01 1.115E-01 0.000E+00 0.000E+00
                                         3.104E+01 2.559E-01 0.000E+00 0.000E+00
                                 92 S  
                                         1.226E+01 3.977E-01 0.000E+00 0.000E+00
                                         4.999E+00 2.463E-01 0.000E+00 0.000E+00
                                 93 S  
                                         1.099E+00 1.000E+00 0.000E+00 0.000E+00
                                 94 S  
                                         3.566E-01 1.000E+00 0.000E+00 0.000E+00
                          95-    97 P  
                                         6.327E+01 0.000E+00 6.069E-03 0.000E+00
                                         1.463E+01 0.000E+00 4.191E-02 0.000E+00
                                         4.450E+00 0.000E+00 1.615E-01 0.000E+00
                                         1.528E+00 0.000E+00 3.571E-01 0.000E+00
                          98-   100 P  
                                         5.490E-01 0.000E+00 1.000E+00 0.000E+00
                         101-   103 P  
                                         1.859E-01 0.000E+00 1.000E+00 0.000E+00
                         104-   108 D  
                                         2.535E-01 0.000E+00 0.000E+00 1.000E+00
   7 C    7.642  -0.370  -9.661
   8 CU  11.003   4.435 -11.692
                                127 S  
                                         3.775E+05 2.281E-04 0.000E+00 0.000E+00
                                         5.659E+04 1.769E-03 0.000E+00 0.000E+00
                                         1.288E+04 9.199E-03 0.000E+00 0.000E+00
                                         3.645E+03 3.741E-02 0.000E+00 0.000E+00
                                         1.187E+03 1.219E-01 0.000E+00 0.000E+00
                                         4.265E+02 2.898E-01 0.000E+00 0.000E+00
                                         1.657E+02 4.153E-01 0.000E+00 0.000E+00
                                         6.560E+01 2.191E-01 0.000E+00 0.000E+00
                                128 S  
                                         4.144E+02-2.468E-02 0.000E+00 0.000E+00
                                         1.283E+02-1.172E-01 0.000E+00 0.000E+00
                                         2.062E+01 5.530E-01 0.000E+00 0.000E+00
                                         8.782E+00 5.224E-01 0.000E+00 0.000E+00
                                129 S  
                                         1.374E+01-2.274E-01 0.000E+00 0.000E+00
                                         2.243E+00 7.176E-01 0.000E+00 0.000E+00
                                130 S  
                                         8.153E-01 1.000E+00 0.000E+00 0.000E+00
                                131 S  
                                         4.076E-01 1.000E+00 0.000E+00 0.000E+00
                                132 S  
                                         1.768E-01 1.000E+00 0.000E+00 0.000E+00
                         133-   135 P  
                                         2.035E+03 0.000E+00 2.352E-03 0.000E+00
                                         4.819E+02 0.000E+00 1.913E-02 0.000E+00
                                         1.547E+02 0.000E+00 9.017E-02 0.000E+00
                                         5.774E+01 0.000E+00 2.606E-01 0.000E+00
                                         2.310E+01 0.000E+00 4.209E-01 0.000E+00
                                         9.388E+00 0.000E+00 2.434E-01 0.000E+00
                         136-   138 P  
                                         3.760E+01 0.000E+00-2.899E-02 0.000E+00
                                         5.124E+00 0.000E+00 5.492E-01 0.000E+00
                                         2.012E+00 0.000E+00 9.379E-01 0.000E+00
                         139-   141 P  
                                         1.464E+00 0.000E+00 1.000E+00 0.000E+00
                         142-   144 P  
                                         7.321E-01 0.000E+00 1.000E+00 0.000E+00
                         145-   149 D  
                                         7.413E+01 0.000E+00 0.000E+00 1.436E-02
                                         2.136E+01 0.000E+00 0.000E+00 8.663E-02
                                         7.500E+00 0.000E+00 0.000E+00 2.563E-01
                                         2.760E+00 0.000E+00 0.000E+00 4.037E-01
                         150-   154 D  
                                         1.459E+00 0.000E+00 0.000E+00 1.000E+00
                         155-   159 D  
                                         6.356E-01 0.000E+00 0.000E+00 1.000E+00
                         160-   166 F  
                                         2.233E+00 0.000E+00 0.000E+00 1.000E+00
   9 H    6.462  -1.898  -8.968
                                167 S  
                                         3.406E+01 6.025E-03 0.000E+00 0.000E+00
                                         5.124E+00 4.502E-02 0.000E+00 0.000E+00
                                         1.165E+00 2.019E-01 0.000E+00 0.000E+00
                                168 S  
                                         4.157E-01 1.000E+00 0.000E+00 0.000E+00
                                169 S  
                                         1.795E-01 1.000E+00 0.000E+00 0.000E+00
                         170-   172 P  
                                         8.000E-01 0.000E+00 1.000E+00 0.000E+00
  10 C    7.246   0.565 -12.101
  11 O   11.379   6.050 -14.918
  12 O    8.404   2.380 -13.174
  13 O   13.601   6.491 -10.209
  14 C    5.116  -0.590 -13.726
  15 C   12.791   7.944 -15.396
  16 C   14.760   8.306 -11.282
  17 F    5.890  -0.945 -16.129
  18 F    3.091   0.993 -13.735
  19 F    4.332  -2.850 -12.778
  20 C   14.363   9.241 -13.722
  21 C   12.698   8.760 -18.193
  22 C   16.890   9.461  -9.657
  23 H   15.543  10.768 -14.415
  24 F   10.611  10.140 -18.686
  25 F   12.703   6.700 -19.715
  26 F   14.769  10.196 -18.834
  27 F   16.115   9.816  -7.255
  28 F   18.914   7.877  -9.649
  29 F   17.673  11.721 -10.605

 *******************************************************************************
 FINISHED BASIS SET HANDLING 
 *******************************************************************************

 INFORMATION **** SET_MPP **** PCRYSTAL CALCULATION
 INFORMATION **** READM2 **** NEW DEFAULT: FOCK/KS MATRIX MIXING SET TO 30 %
 INFORMATION **** READM2 **** NEW DEFAULT: FULL DIRECT SCF MODE
 INFORMATION **** READM2 **** NEW DEFAULT: COULOMB BIPOLAR BUFFER SET TO 32 Mb
 INFORMATION **** READM2 **** NEW DEFAULT: EXCHANGE BIPOLAR BUFFER SET TO 32 Mb

 *******************************************************************************
 NEW DEFAULT: DFT INTEGRATION GRID INCREASED TO XLGRID
 NEW DEFAULT: DIIS ACCELERATOR ACTIVE
 USE KEYWORD NODIIS TO TURN IT OFF
 *******************************************************************************

 INFORMATION **** DFTD3_INPUT **** PERFORM LATEST DISPERSION CORRECTION DFT-D3(BJ) WITH AUTOMATIC PARAMETER SETUP
 PLEASE CITE:
 (1) DFT-D3 Reference
  S. Grimme, J. Antony, S. Ehrlich, and H. Krieg, J. Chem. Phys. 132 (2010), 154104
 (2) BJ-Damping Reference
  S. Grimme, S. Ehrlich, and L. Goerigk, J. Comput. Chem. 32 (2011), 1456-1465
 (3) General DFT-D Review
  S. Grimme, A. Hansen, J. G. Brandenburg, and C. Bannwarth,
  Chem. Rev. 116 (2016), 5105-5154

 INFORMATION **** EXCHSIZE **** EXCHANGE BIPOLAR BUFFER SIZE SET TO    15000000
 INFORMATION **** BIPOSIZE **** COULOMB BIPOLAR BUFFER SET TO    15000000
 INFORMATION **** MAXCYCLE **** MAX NUMBER OF SCF CYCLES SET TO         200
 INFORMATION **** READM2 **** FULL DIRECT SCF (MONO AND BIEL INT) SELECTED
 INFORMATION **** TOLINTEG **** COULOMB AND EXCHANGE SERIES TOLERANCES MODIFIED
 INFORMATION **** TOLDEE **** SCF TOL ON TOTAL ENERGY SET TO          11
 INFORMATION **** SPINLOCK **** LOCK IN A GIVEN SPIN STATE
 ALPHA-BETA ELECTRONS LOCKED TO   1 FOR  10 SCF CYCLES
 WARNING **** SHRINK **** MOLECULAR CASE - SHRINKING NOT USED
 *******************************************************************************
 N. OF ATOMS PER CELL        29  COULOMB OVERLAP TOL         (T1) 10**   -7
 NUMBER OF SHELLS           230  COULOMB PENETRATION TOL     (T2) 10**   -7
 NUMBER OF AO               520  EXCHANGE OVERLAP TOL        (T3) 10**   20
 N. OF ELECTRONS PER CELL   231  EXCHANGE PSEUDO OVP (F(G))  (T4) 10**   20
 CORE ELECTRONS PER CELL     70  EXCHANGE PSEUDO OVP (P(G))  (T5) 10**   20
 N. OF SYMMETRY OPERATORS     1  POLE ORDER IN MONO ZONE                  4
 *******************************************************************************
 TYPE OF CALCULATION :  UNRESTRICTED OPEN SHELL
 KOHN-SHAM HAMILTONIAN

 (EXCHANGE)[CORRELATION] FUNCTIONAL:(PERDEW-BURKE-ERNZERHOF)[PERDEW-BURKE-ERNZERHOF]


 SPIN POLARIZED DFT SELECTED
 SPIN POLARIZATION - ALPHA-BETA =  1 FOR  10 CYCLES

 CAPPA:IS1  1;IS2  1;IS3  1; K PTS MONK NET   1; SYMMOPS:K SPACE   2;G SPACE   1

 *******************************************************************************
 MAX NUMBER OF SCF CYCLES     200  CONVERGENCE ON DELTAP        10**-21
 WEIGHT OF F(I) IN F(I+1)      40% CONVERGENCE ON ENERGY        10**-11
 SPIN POLARIZATION - ALPHA-BETA =  1 FOR  10 CYCLES

 DISK SPACE FOR EIGENVECTORS (FTN 10)      270400 REALS

 SYMMETRY ADAPTION OF THE BLOCH FUNCTIONS DISABLED
 TTTTTTTTTTTTTTTTTTTTTTTTTTTTTT gordsh1     TELAPSE        0.25 TCPU        0.20

 MATRIX SIZE: P(G)  100450, F(G)   50485, P(G) IRR   51048, F(G) IRR   51048
 MAX G-VECTOR INDEX FOR 1- AND 2-ELECTRON INTEGRALS   1

 TTTTTTTTTTTTTTTTTTTTTTTTTTTTTT INPUT       TELAPSE        0.26 TCPU        0.21

 NEIGHBORS OF THE NON-EQUIVALENT ATOMS

 N = NUMBER OF NEIGHBORS AT DISTANCE R
    ATOM  N     R/ANG      R/AU   NEIGHBORS (ATOM LABELS AND CELL INDICES)
   1 C    1     1.3494     2.5499    2 F    0 0 0
   1 C    1     1.3554     2.5614    3 F    0 0 0
   1 C    1     1.3759     2.6001    4 F    0 0 0
   1 C    1     1.5427     2.9153    5 C    0 0 0
   1 C    1     2.3551     4.4505    6 O    0 0 0
   1 C    1     2.5376     4.7953    7 C    0 0 0

   2 F    1     1.3494     2.5499    1 C    0 0 0
   2 F    1     2.1990     4.1555    3 F    0 0 0
   2 F    1     2.2018     4.1608    4 F    0 0 0
   2 F    1     2.3898     4.5162    5 C    0 0 0
   2 F    1     2.9703     5.6131    6 O    0 0 0
   2 F    1     3.3270     6.2870    7 C    0 0 0

   3 F    1     1.3554     2.5614    1 C    0 0 0
   3 F    1     2.1990     4.1555    2 F    0 0 0
   3 F    1     2.1991     4.1556    4 F    0 0 0
   3 F    1     2.3788     4.4953    5 C    0 0 0
   3 F    1     2.6554     5.0181    6 O    0 0 0
   3 F    1     3.5549     6.7178    7 C    0 0 0

   4 F    1     1.3759     2.6001    1 C    0 0 0
   4 F    1     2.1991     4.1556    3 F    0 0 0
   4 F    1     2.2018     4.1608    2 F    0 0 0
   4 F    1     2.3936     4.5232    9 H    0 0 0
   4 F    1     2.4136     4.5611    5 C    0 0 0
   4 F    1     2.7603     5.2161    7 C    0 0 0

   5 C    1     1.2751     2.4096    6 O    0 0 0
   5 C    1     1.3958     2.6376    7 C    0 0 0
   5 C    1     1.5427     2.9153    1 C    0 0 0
   5 C    1     2.1505     4.0639    9 H    0 0 0
   5 C    1     2.3788     4.4953    3 F    0 0 0
   5 C    1     2.3898     4.5162    2 F    0 0 0

   6 O    1     1.2751     2.4096    5 C    0 0 0
   6 O    1     1.9198     3.6279    8 CU   0 0 0
   6 O    1     2.3551     4.4505    1 C    0 0 0
   6 O    1     2.3968     4.5292    7 C    0 0 0
   6 O    1     2.6554     5.0181    3 F    0 0 0
   6 O    1     2.6654     5.0369   13 O    0 0 0

   7 C    1     1.0850     2.0504    9 H    0 0 0
   7 C    1     1.3958     2.6376    5 C    0 0 0
   7 C    1     1.3987     2.6432   10 C    0 0 0
   7 C    1     2.3950     4.5260   12 O    0 0 0
   7 C    1     2.3968     4.5292    6 O    0 0 0
   7 C    1     2.5355     4.7914   14 C    0 0 0

   8 CU   2     1.9198     3.6279    6 O    0 0 0   11 O    0 0 0
   8 CU   2     1.9209     3.6299   12 O    0 0 0   13 O    0 0 0
   8 CU   2     2.8611     5.4066    5 C    0 0 0   15 C    0 0 0
   8 CU   2     2.8626     5.4095   10 C    0 0 0   16 C    0 0 0
   8 CU   2     3.2840     6.2058    7 C    0 0 0   20 C    0 0 0
   8 CU   2     4.2284     7.9906    1 C    0 0 0   21 C    0 0 0

   9 H    1     1.0850     2.0504    7 C    0 0 0
   9 H    1     2.1490     4.0610   10 C    0 0 0
   9 H    1     2.1505     4.0639    5 C    0 0 0
   9 H    1     2.3643     4.4678   19 F    0 0 0
   9 H    1     2.3936     4.5232    4 F    0 0 0
   9 H    1     2.7065     5.1146   14 C    0 0 0

  10 C    1     1.2729     2.4054   12 O    0 0 0
  10 C    1     1.3987     2.6432    7 C    0 0 0
  10 C    1     1.5440     2.9177   14 C    0 0 0
  10 C    1     2.1490     4.0610    9 H    0 0 0
  10 C    1     2.3731     4.4845   18 F    0 0 0
  10 C    1     2.3865     4.5099   17 F    0 0 0

  11 O    1     1.2751     2.4096   15 C    0 0 0
  11 O    1     1.9198     3.6279    8 CU   0 0 0
  11 O    1     2.3551     4.4505   21 C    0 0 0
  11 O    1     2.3968     4.5292   20 C    0 0 0
  11 O    1     2.6554     5.0181   25 F    0 0 0
  11 O    1     2.6654     5.0369   12 O    0 0 0

  12 O    1     1.2729     2.4054   10 C    0 0 0
  12 O    1     1.9209     3.6299    8 CU   0 0 0
  12 O    1     2.3630     4.4654   14 C    0 0 0
  12 O    1     2.3950     4.5260    7 C    0 0 0
  12 O    1     2.6654     5.0369   11 O    0 0 0
  12 O    1     2.7038     5.1094   17 F    0 0 0

  13 O    1     1.2729     2.4054   16 C    0 0 0
  13 O    1     1.9209     3.6299    8 CU   0 0 0
  13 O    1     2.3630     4.4654   22 C    0 0 0
  13 O    1     2.3950     4.5260   20 C    0 0 0
  13 O    1     2.6654     5.0369    6 O    0 0 0
  13 O    1     2.7038     5.1094   27 F    0 0 0

  14 C    1     1.3488     2.5488   17 F    0 0 0
  14 C    1     1.3601     2.5703   18 F    0 0 0
  14 C    1     1.3614     2.5726   19 F    0 0 0
  14 C    1     1.5440     2.9177   10 C    0 0 0
  14 C    1     2.3630     4.4654   12 O    0 0 0
  14 C    1     2.5355     4.7914    7 C    0 0 0

  15 C    1     1.2751     2.4096   11 O    0 0 0
  15 C    1     1.3958     2.6376   20 C    0 0 0
  15 C    1     1.5427     2.9153   21 C    0 0 0
  15 C    1     2.1505     4.0639   23 H    0 0 0
  15 C    1     2.3788     4.4953   25 F    0 0 0
  15 C    1     2.3898     4.5162   24 F    0 0 0

  16 C    1     1.2729     2.4054   13 O    0 0 0
  16 C    1     1.3987     2.6432   20 C    0 0 0
  16 C    1     1.5440     2.9177   22 C    0 0 0
  16 C    1     2.1490     4.0610   23 H    0 0 0
  16 C    1     2.3731     4.4845   28 F    0 0 0
  16 C    1     2.3865     4.5099   27 F    0 0 0

  17 F    1     1.3488     2.5488   14 C    0 0 0
  17 F    1     2.1996     4.1567   19 F    0 0 0
  17 F    1     2.2024     4.1619   18 F    0 0 0
  17 F    1     2.3865     4.5099   10 C    0 0 0
  17 F    1     2.7038     5.1094   12 O    0 0 0
  17 F    1     3.5589     6.7254    7 C    0 0 0

  18 F    1     1.3601     2.5703   14 C    0 0 0
  18 F    1     2.1963     4.1505   19 F    0 0 0
  18 F    1     2.2024     4.1619   17 F    0 0 0
  18 F    1     2.3731     4.4845   10 C    0 0 0
  18 F    1     2.9205     5.5190   12 O    0 0 0
  18 F    1     3.3116     6.2580    7 C    0 0 0

  19 F    1     1.3614     2.5726   14 C    0 0 0
  19 F    1     2.1963     4.1505   18 F    0 0 0
  19 F    1     2.1996     4.1567   17 F    0 0 0
  19 F    1     2.3643     4.4678    9 H    0 0 0
  19 F    1     2.4024     4.5399   10 C    0 0 0
  19 F    1     2.7407     5.1792    7 C    0 0 0

  20 C    1     1.0850     2.0504   23 H    0 0 0
  20 C    1     1.3958     2.6376   15 C    0 0 0
  20 C    1     1.3987     2.6432   16 C    0 0 0
  20 C    1     2.3950     4.5260   13 O    0 0 0
  20 C    1     2.3968     4.5292   11 O    0 0 0
  20 C    1     2.5355     4.7914   22 C    0 0 0

  21 C    1     1.3494     2.5499   24 F    0 0 0
  21 C    1     1.3554     2.5614   25 F    0 0 0
  21 C    1     1.3759     2.6001   26 F    0 0 0
  21 C    1     1.5427     2.9153   15 C    0 0 0
  21 C    1     2.3551     4.4505   11 O    0 0 0
  21 C    1     2.5376     4.7953   20 C    0 0 0

  22 C    1     1.3488     2.5488   27 F    0 0 0
  22 C    1     1.3601     2.5703   28 F    0 0 0
  22 C    1     1.3614     2.5726   29 F    0 0 0
  22 C    1     1.5440     2.9177   16 C    0 0 0
  22 C    1     2.3630     4.4654   13 O    0 0 0
  22 C    1     2.5355     4.7914   20 C    0 0 0

  23 H    1     1.0850     2.0504   20 C    0 0 0
  23 H    1     2.1490     4.0610   16 C    0 0 0
  23 H    1     2.1505     4.0639   15 C    0 0 0
  23 H    1     2.3643     4.4678   29 F    0 0 0
  23 H    1     2.3936     4.5232   26 F    0 0 0
  23 H    1     2.7065     5.1146   22 C    0 0 0

  24 F    1     1.3494     2.5499   21 C    0 0 0
  24 F    1     2.1990     4.1555   25 F    0 0 0
  24 F    1     2.2018     4.1608   26 F    0 0 0
  24 F    1     2.3898     4.5162   15 C    0 0 0
  24 F    1     2.9703     5.6131   11 O    0 0 0
  24 F    1     3.3270     6.2870   20 C    0 0 0

  25 F    1     1.3554     2.5614   21 C    0 0 0
  25 F    1     2.1990     4.1555   24 F    0 0 0
  25 F    1     2.1991     4.1556   26 F    0 0 0
  25 F    1     2.3788     4.4953   15 C    0 0 0
  25 F    1     2.6554     5.0181   11 O    0 0 0
  25 F    1     3.5549     6.7178   20 C    0 0 0

  26 F    1     1.3759     2.6001   21 C    0 0 0
  26 F    1     2.1991     4.1556   25 F    0 0 0
  26 F    1     2.2018     4.1608   24 F    0 0 0
  26 F    1     2.3936     4.5232   23 H    0 0 0
  26 F    1     2.4136     4.5611   15 C    0 0 0
  26 F    1     2.7603     5.2161   20 C    0 0 0

  27 F    1     1.3488     2.5488   22 C    0 0 0
  27 F    1     2.1996     4.1567   29 F    0 0 0
  27 F    1     2.2024     4.1619   28 F    0 0 0
  27 F    1     2.3865     4.5099   16 C    0 0 0
  27 F    1     2.7038     5.1094   13 O    0 0 0
  27 F    1     3.5589     6.7254   20 C    0 0 0

  28 F    1     1.3601     2.5703   22 C    0 0 0
  28 F    1     2.1963     4.1505   29 F    0 0 0
  28 F    1     2.2024     4.1619   27 F    0 0 0
  28 F    1     2.3731     4.4845   16 C    0 0 0
  28 F    1     2.9205     5.5190   13 O    0 0 0
  28 F    1     3.3116     6.2580   20 C    0 0 0

  29 F    1     1.3614     2.5726   22 C    0 0 0
  29 F    1     2.1963     4.1505   28 F    0 0 0
  29 F    1     2.1996     4.1567   27 F    0 0 0
  29 F    1     2.3643     4.4678   23 H    0 0 0
  29 F    1     2.4024     4.5399   16 C    0 0 0
  29 F    1     2.7407     5.1792   20 C    0 0 0


 SYMMETRY ALLOWED INTERNAL DEGREE(S) OF FREEDOM:  81
 TTTTTTTTTTTTTTTTTTTTTTTTTTTTTT SYMM        TELAPSE        0.26 TCPU        0.21
 TTTTTTTTTTTTTTTTTTTTTTTTTTTTTT INT_SCREEN  TELAPSE        0.26 TCPU        0.21

 DFT PARAMETERS

     ATOM       ELECTRONS   NET CHARGE   R(ANGSTROM)
   1   6  C       6.0000      0.0000     0.77000000
   2   9  F       9.0000      0.0000     0.72000000
   6   8  O       8.0000      0.0000     0.74000000
   8  29  CU     29.0000      0.0000     1.28000000
   9   1  H       1.0000      0.0000     1.11000000

 SIZE OF GRID=     992566
 TTTTTTTTTTTTTTTTTTTTTTTTTTTTTT MAKE_GRID2  TELAPSE        0.74 TCPU        0.69
 BECKE WEIGHT FUNCTION
 RADSAFE =     2.00
 TOLERANCES - DENSITY:10**- 6; POTENTIAL:10**- 9; GRID WGT:10**-14

 RADIAL INTEGRATION  - INTERVALS (POINTS,UPPER LIMIT):            1( 75,  4.0*R)

 ANGULAR INTEGRATION - INTERVALS (ACCURACY LEVEL [N. POINTS] UPPER LIMIT):
  1(  4[  86]   0.2)  2(  8[ 194]   0.5)  3( 12[ 350]   0.9)  4( 16[ 974]   3.5)
  5( 12[ 350]9999.0)
 TTTTTTTTTTTTTTTTTTTTTTTTTTTTTT INT_CALC    TELAPSE        0.74 TCPU        0.70
 EEEEEEEEEE INT_CALC TERMINATION  DATE 16 09 2022 TIME 14:59:08.6

 *******************************************************************************
 SHRINK 10 Cu (II) (AcAc)2, H,C,O Cu are POB-TZVP and PBE-D, H to F flip         
 CRYSTAL - SCF - TYPE OF CALCULATION :  UNRESTRICTED OPEN SHELL
 *******************************************************************************

 CAPPA:IS1  1;IS2  1;IS3  1; K PTS MONK NET   1; SYMMOPS:K SPACE   2;G SPACE   1

 TTTTTTTTTTTTTTTTTTTTTTTTTTTTTT SDIK        TELAPSE        0.79 TCPU        0.74

 AAAAAAAAAAAAAAAAAAAAAAAAAAAAAAAAAAAAAAAAAAAAAAAAAAAAAAAAAAAAAAAAAAAAAAAAAAAAAAA
         ATOMIC WAVEFUNCTION(S)


 NUCLEAR CHARGE  6.0  SYMMETRY SPECIES            S    P
 N. ELECTRONS    6.0  NUMBER OF PRIMITIVE GTOS   10    6
                      NUMBER OF CONTRACTED GTOS   4    3
                      NUMBER OF CLOSED SHELLS     2    0
                      OPEN SHELL OCCUPATION       0    2

  ZNUC  SCFIT    TOTAL HF ENERGY   KINETIC ENERGY   VIRIAL THEOREM ACCURACY
   6.0    20    -3.766702350E+01  3.783133671E+01 -1.995656691E+00  4.0E-06

 NUCLEAR CHARGE  9.0  SYMMETRY SPECIES            S    P
 N. ELECTRONS    9.0  NUMBER OF PRIMITIVE GTOS   10    6
                      NUMBER OF CONTRACTED GTOS   4    3
                      NUMBER OF CLOSED SHELLS     2    0
                      OPEN SHELL OCCUPATION       0    5

  ZNUC  SCFIT    TOTAL HF ENERGY   KINETIC ENERGY   VIRIAL THEOREM ACCURACY
   9.0    21    -9.940007884E+01  9.950730009E+01 -1.998922479E+00  8.5E-07

 NUCLEAR CHARGE  8.0  SYMMETRY SPECIES            S    P
 N. ELECTRONS    8.0  NUMBER OF PRIMITIVE GTOS   10    6
                      NUMBER OF CONTRACTED GTOS   4    3
                      NUMBER OF CLOSED SHELLS     2    0
                      OPEN SHELL OCCUPATION       0    4

  ZNUC  SCFIT    TOTAL HF ENERGY   KINETIC ENERGY   VIRIAL THEOREM ACCURACY
   8.0    21    -7.480300557E+01  7.484351841E+01 -1.999458699E+00  1.2E-06

 NUCLEAR CHARGE 29.0  SYMMETRY SPECIES            S    P    D
 N. ELECTRONS   29.0  NUMBER OF PRIMITIVE GTOS   17   11    6
                      NUMBER OF CONTRACTED GTOS   6    4    3
                      NUMBER OF CLOSED SHELLS     3    2    1
                      OPEN SHELL OCCUPATION       1    0    0

  ZNUC  SCFIT    TOTAL HF ENERGY   KINETIC ENERGY   VIRIAL THEOREM ACCURACY
  29.0    22    -1.638707175E+03  1.639424945E+03 -1.999562182E+00  3.7E-06

 NUCLEAR CHARGE  1.0  SYMMETRY SPECIES            S
 N. ELECTRONS    1.0  NUMBER OF PRIMITIVE GTOS    5
                      NUMBER OF CONTRACTED GTOS   3
                      NUMBER OF CLOSED SHELLS     0
                      OPEN SHELL OCCUPATION       1

  ZNUC  SCFIT    TOTAL HF ENERGY   KINETIC ENERGY   VIRIAL THEOREM ACCURACY
   1.0     1    -4.972863497E-01  5.223199932E-01 -1.952072209E+00  6.6E-16

 AAAAAAAAAAAAAAAAAAAAAAAAAAAAAAAAAAAAAAAAAAAAAAAAAAAAAAAAAAAAAAAAAAAAAAAAAAAAAAA

 CHARGE NORMALIZATION FACTOR   1.00000000
 TOTAL ATOMIC CHARGES:
   6.0000000   9.0000000   9.0000000   9.0000000   6.0000000   8.0000000
   6.0000000  29.0000000   1.0000000   6.0000000   8.0000000   8.0000000
   8.0000000   6.0000000   6.0000000   6.0000000   9.0000000   9.0000000
   9.0000000   6.0000000   6.0000000   6.0000000   1.0000000   9.0000000
   9.0000000   9.0000000   9.0000000   9.0000000   9.0000000
 SUMMED SPIN DENSITY           0.00000000
 TOTAL ATOMIC SPINS  :
   0.0000000   0.0000000   0.0000000   0.0000000   0.0000000   0.0000000
   0.0000000   0.0000000   0.0000000   0.0000000   0.0000000   0.0000000
   0.0000000   0.0000000   0.0000000   0.0000000   0.0000000   0.0000000
   0.0000000   0.0000000   0.0000000   0.0000000   0.0000000   0.0000000
   0.0000000   0.0000000   0.0000000   0.0000000   0.0000000
 TTTTTTTTTTTTTTTTTTTTTTTTTTTTTT MOQGAD      TELAPSE        0.79 TCPU        0.75
 TTTTTTTTTTTTTTTTTTTTTTTTTTTTTT SHELLXN     TELAPSE        2.13 TCPU        2.08
 TTTTTTTTTTTTTTTTTTTTTTTTTTTTTT MONMO3      TELAPSE        2.15 TCPU        2.10
 NUMERICALLY INTEGRATED DENSITY    115.4996425985    115.4996425985
 TTTTTTTTTTTTTTTTTTTTTTTTTTTTTT NUMDFT      TELAPSE        3.46 TCPU        3.41
 CYC   0 ETOT(AU) -3.523977303516E+03 DETOT -3.52E+03 tst  0.00E+00 PX  1.00E+00
 TTTTTTTTTTTTTTTTTTTTTTTTTTTTTT DIIS        TELAPSE        3.47 TCPU        3.43
 TTTTTTTTTTTTTTTTTTTTTTTTTTTTTT FDIK        TELAPSE        4.08 TCPU        4.03
 SPIN LOCKING: NO ENERGY GAP COMPUTED
 TTTTTTTTTTTTTTTTTTTTTTTTTTTTTT PDIG        TELAPSE        4.10 TCPU        4.05
 CHARGE NORMALIZATION FACTOR   1.00000000
 TOTAL ATOMIC CHARGES:
   4.8459494   9.4368990   9.4316908   9.4352474   6.6643041   9.1395969
   7.1446175  19.1052718   0.9007084   6.6683637   9.1395971   9.1370415
   9.1370412   4.8461635   6.6643038   6.6683639   9.4210024   9.4543132
   9.4214665   7.1446176   4.8459494   4.8461635   0.9007084   9.4368989
   9.4316908   9.4352474   9.4210024   9.4543132   9.4214666
 SUMMED SPIN DENSITY           1.00000000
 TOTAL ATOMIC SPINS  :
   0.0165850   0.0013068   0.0024402   0.0017789   0.0250092  -0.0185104
   0.0188023   0.7869187   0.0367368   0.0228511  -0.0185104  -0.0190823
  -0.0190823   0.0140264   0.0250092   0.0228511   0.0024388   0.0008479
   0.0013100   0.0188022   0.0165849   0.0140264   0.0367368   0.0013068
   0.0024402   0.0017789   0.0024388   0.0008479   0.0013100
 TTTTTTTTTTTTTTTTTTTTTTTTTTTTTT MOQGAD      TELAPSE        4.10 TCPU        4.05
 TTTTTTTTTTTTTTTTTTTTTTTTTTTTTT SHELLXN     TELAPSE        5.72 TCPU        5.67
 TTTTTTTTTTTTTTTTTTTTTTTTTTTTTT MONMO3      TELAPSE        5.74 TCPU        5.69
 NUMERICALLY INTEGRATED DENSITY    115.9994725682    114.9994870622
 TTTTTTTTTTTTTTTTTTTTTTTTTTTTTT NUMDFT      TELAPSE        7.06 TCPU        7.01
 CYC   1 ETOT(AU) -3.486609953964E+03 DETOT  3.74E+01 tst  0.00E+00 PX  1.00E+00
 TTTTTTTTTTTTTTTTTTTTTTTTTTTTTT DIIS        TELAPSE        7.16 TCPU        7.12
 DIIS TEST: 0.19674E+03 AT SCF   CYCLE   1 - MIX   40 %
 TTTTTTTTTTTTTTTTTTTTTTTTTTTTTT FDIK        TELAPSE        7.33 TCPU        7.28
 SPIN LOCKING: NO ENERGY GAP COMPUTED
 TTTTTTTTTTTTTTTTTTTTTTTTTTTTTT PDIG        TELAPSE        7.35 TCPU        7.30
 CHARGE NORMALIZATION FACTOR   1.00000000
 TOTAL ATOMIC CHARGES:
   5.0102179   8.9050800   9.0516843   8.0899133   3.9573642  10.0297063
   3.1623326  43.4226921   0.1587538   3.9365442  10.0297071  10.0268853
  10.0268867   5.0067472   3.9573635   3.9365431   9.0942567   8.9748783
   8.3842900   3.1623341   5.0102348   5.0067435   0.1587532   8.9050732
   9.0516801   8.0899012   9.0942598   8.9748776   8.3842962
 SUMMED SPIN DENSITY           1.00000000
 TOTAL ATOMIC SPINS  :
   0.0095529   0.0824232   0.0464446   0.3262358   0.0275534  -0.0291581
   0.0149093  -0.0136259  -0.0050373   0.0120197  -0.0291573   0.0045888
   0.0045889  -0.0028203   0.0275506   0.0120193   0.0017313   0.0140627
   0.0043060   0.0149102   0.0095606  -0.0028181  -0.0050381   0.0824198
   0.0464435   0.3262371   0.0017292   0.0140635   0.0043049
 TTTTTTTTTTTTTTTTTTTTTTTTTTTTTT MOQGAD      TELAPSE        7.35 TCPU        7.30
 TTTTTTTTTTTTTTTTTTTTTTTTTTTTTT SHELLXN     TELAPSE        8.95 TCPU        8.90
 TTTTTTTTTTTTTTTTTTTTTTTTTTTTTT MONMO3      TELAPSE        8.97 TCPU        8.92
 NUMERICALLY INTEGRATED DENSITY    115.9993671799    114.9993814219
 TTTTTTTTTTTTTTTTTTTTTTTTTTTTTT NUMDFT      TELAPSE       10.29 TCPU       10.25
 CYC   2 ETOT(AU) -3.387244721656E+03 DETOT  9.94E+01 tst  4.84E+00 PX  2.14E+01
 TTTTTTTTTTTTTTTTTTTTTTTTTTTTTT DIIS        TELAPSE       10.41 TCPU       10.36
 DIIS TEST: 0.58272E+03 AT SCF   CYCLE   2 - DIIS ACTIVE - HISTORY:     2 CYCLES
 TTTTTTTTTTTTTTTTTTTTTTTTTTTTTT FDIK        TELAPSE       10.57 TCPU       10.52
 SPIN LOCKING: NO ENERGY GAP COMPUTED
 TTTTTTTTTTTTTTTTTTTTTTTTTTTTTT PDIG        TELAPSE       10.58 TCPU       10.54
 CHARGE NORMALIZATION FACTOR   1.00000000
 TOTAL ATOMIC CHARGES:
   7.2277868   9.2919000   9.1684076   9.8744197   6.0116942   5.4165702
   6.8542896  30.2130363   1.3437628   5.9954195   5.4165731   5.3808062
   5.3808060   6.0887774   6.0116889   5.9954203   9.0854761   9.1530981
   9.5010736   6.8542911   7.2278092   6.0887743   1.3437634   9.2918951
   9.1683973   9.8744147   9.0854785   9.1530974   9.5010727
 SUMMED SPIN DENSITY           1.00000000
 TOTAL ATOMIC SPINS  :
   0.0381982  -0.0064842  -0.0011206   0.0037819  -0.0070196   0.1222711
   0.0329326   0.1163470   0.0845017  -0.0009721   0.1222734   0.1396391
   0.1396383   0.0306863  -0.0070202  -0.0009724   0.0004727  -0.0008367
   0.0057760   0.0329333   0.0381859   0.0306882   0.0845012  -0.0064841
  -0.0011134   0.0037853   0.0004702  -0.0008355   0.0057765
 TTTTTTTTTTTTTTTTTTTTTTTTTTTTTT MOQGAD      TELAPSE       10.59 TCPU       10.54
 TTTTTTTTTTTTTTTTTTTTTTTTTTTTTT SHELLXN     TELAPSE       12.19 TCPU       12.14
 TTTTTTTTTTTTTTTTTTTTTTTTTTTTTT MONMO3      TELAPSE       12.21 TCPU       12.16
 NUMERICALLY INTEGRATED DENSITY    115.9994585628    114.9994660912
 TTTTTTTTTTTTTTTTTTTTTTTTTTTTTT NUMDFT      TELAPSE       13.55 TCPU       13.50
 CYC   3 ETOT(AU) -3.493387189075E+03 DETOT -1.06E+02 tst  1.04E+00 PX  2.28E+01
 TTTTTTTTTTTTTTTTTTTTTTTTTTTTTT DIIS        TELAPSE       13.63 TCPU       13.58
 DIIS TEST: 0.32653E+03 AT SCF   CYCLE   3 - DIIS ACTIVE - HISTORY:     3 CYCLES
 TTTTTTTTTTTTTTTTTTTTTTTTTTTTTT FDIK        TELAPSE       13.81 TCPU       13.76
 SPIN LOCKING: NO ENERGY GAP COMPUTED
 TTTTTTTTTTTTTTTTTTTTTTTTTTTTTT PDIG        TELAPSE       13.83 TCPU       13.78
 CHARGE NORMALIZATION FACTOR   1.00000000
 TOTAL ATOMIC CHARGES:
   4.6210382   9.2920479   9.3923249   8.6910426   5.3843092   9.3752285
   5.4454171  28.2441631   0.8919053   5.9183561   9.3752292   9.4033302
   9.4033295   5.1210115   5.3843089   5.9183569   9.3148669   9.2836920
   9.2433475   5.4454172   4.6210370   5.1210092   0.8919058   9.2920489
   9.3923248   8.6910430   9.3148693   9.2836921   9.2433472
 SUMMED SPIN DENSITY           1.00000000
 TOTAL ATOMIC SPINS  :
   0.0051108   0.0435300   0.0200038   0.4275444  -0.0002270  -0.0012147
  -0.0178044   0.0221755   0.0088996   0.0106873  -0.0012141  -0.0058015
  -0.0058016   0.0069493  -0.0002275   0.0106872  -0.0027749  -0.0019481
  -0.0040416  -0.0178053   0.0051118   0.0069495   0.0088998   0.0435297
   0.0200025   0.4275441  -0.0027753  -0.0019481  -0.0040412
 TTTTTTTTTTTTTTTTTTTTTTTTTTTTTT MOQGAD      TELAPSE       13.84 TCPU       13.79
 TTTTTTTTTTTTTTTTTTTTTTTTTTTTTT SHELLXN     TELAPSE       15.44 TCPU       15.39
 TTTTTTTTTTTTTTTTTTTTTTTTTTTTTT MONMO3      TELAPSE       15.46 TCPU       15.41
 NUMERICALLY INTEGRATED DENSITY    115.9994128018    114.9994267152
 TTTTTTTTTTTTTTTTTTTTTTTTTTTTTT NUMDFT      TELAPSE       16.77 TCPU       16.72
 CYC   4 ETOT(AU) -3.516084678195E+03 DETOT -2.27E+01 tst  1.04E+00 PX  1.14E+00
 TTTTTTTTTTTTTTTTTTTTTTTTTTTTTT DIIS        TELAPSE       16.85 TCPU       16.81
 DIIS TEST: 0.52357E+02 AT SCF   CYCLE   4 - DIIS ACTIVE - HISTORY:     4 CYCLES
 TTTTTTTTTTTTTTTTTTTTTTTTTTTTTT FDIK        TELAPSE       17.03 TCPU       16.98
 SPIN LOCKING: NO ENERGY GAP COMPUTED
 TTTTTTTTTTTTTTTTTTTTTTTTTTTTTT PDIG        TELAPSE       17.05 TCPU       17.00
 CHARGE NORMALIZATION FACTOR   1.00000000
 TOTAL ATOMIC CHARGES:
   5.2209655   9.2286740   9.1572395   9.5428210   6.1683493   8.5137468
   6.0716021  28.8132239   0.9075061   5.2053520   8.5137462   8.1036527
   8.1036518   5.0094904   6.1683503   5.2053525   9.3171622   9.3296790
   9.3171475   6.0716023   5.2209591   5.0094906   0.9075058   9.2286785
   9.1572410   9.5428212   9.3171620   9.3296790   9.3171476
 SUMMED SPIN DENSITY           1.00000000
 TOTAL ATOMIC SPINS  :
   0.0110639   0.0007663   0.0008304   0.0105775  -0.0002909   0.0925955
   0.0239013   0.1200519   0.0049130   0.0184076   0.0925954   0.2228517
   0.2228523   0.0379893  -0.0002909   0.0184072   0.0033866   0.0064777
   0.0065040   0.0239011   0.0110681   0.0379900   0.0049131   0.0007644
   0.0008276   0.0105783   0.0033860   0.0064778   0.0065038
 TTTTTTTTTTTTTTTTTTTTTTTTTTTTTT MOQGAD      TELAPSE       17.05 TCPU       17.00
 TTTTTTTTTTTTTTTTTTTTTTTTTTTTTT SHELLXN     TELAPSE       18.65 TCPU       18.60
 TTTTTTTTTTTTTTTTTTTTTTTTTTTTTT MONMO3      TELAPSE       18.67 TCPU       18.62
 NUMERICALLY INTEGRATED DENSITY    115.9994252171    114.9994266362
 TTTTTTTTTTTTTTTTTTTTTTTTTTTTTT NUMDFT      TELAPSE       19.99 TCPU       19.94
 CYC   5 ETOT(AU) -3.518400970742E+03 DETOT -2.32E+00 tst  6.20E-02 PX  1.15E+00
 TTTTTTTTTTTTTTTTTTTTTTTTTTTTTT DIIS        TELAPSE       20.08 TCPU       20.03
 DIIS TEST: 0.23102E+02 AT SCF   CYCLE   5 - DIIS ACTIVE - HISTORY:     5 CYCLES
 TTTTTTTTTTTTTTTTTTTTTTTTTTTTTT FDIK        TELAPSE       20.26 TCPU       20.21
 SPIN LOCKING: NO ENERGY GAP COMPUTED
 TTTTTTTTTTTTTTTTTTTTTTTTTTTTTT PDIG        TELAPSE       20.28 TCPU       20.23
 CHARGE NORMALIZATION FACTOR   1.00000000
 TOTAL ATOMIC CHARGES:
   5.3630055   9.2915429   9.3192422   9.2217020   5.3452504   7.7570660
   6.0110479  28.2702627   0.9037088   6.2251315   7.7570656   8.8694568
   8.8694564   5.3526586   5.3452498   6.2251315   9.1982363   9.2166781
   9.2901419   6.0110482   5.3630089   5.3526595   0.9037087   9.2915422
   9.3192409   9.2217012   9.1982359   9.2166778   9.2901418
 SUMMED SPIN DENSITY           1.00000000
 TOTAL ATOMIC SPINS  :
   0.0194883   0.0010403   0.0013069   0.0134475   0.0025124   0.3286010
   0.0182470   0.1395637   0.0037655  -0.0046169   0.3286017   0.0390186
   0.0390187   0.0090155   0.0025119  -0.0046169  -0.0006169  -0.0006941
  -0.0002972   0.0182467   0.0194892   0.0090156   0.0037656   0.0010414
   0.0013054   0.0134474  -0.0006169  -0.0006941  -0.0002972
 TTTTTTTTTTTTTTTTTTTTTTTTTTTTTT MOQGAD      TELAPSE       20.28 TCPU       20.23
 TTTTTTTTTTTTTTTTTTTTTTTTTTTTTT SHELLXN     TELAPSE       21.88 TCPU       21.83
 TTTTTTTTTTTTTTTTTTTTTTTTTTTTTT MONMO3      TELAPSE       21.90 TCPU       21.85
 NUMERICALLY INTEGRATED DENSITY    115.9994744339    114.9994760727
 TTTTTTTTTTTTTTTTTTTTTTTTTTTTTT NUMDFT      TELAPSE       23.26 TCPU       23.21
 CYC   6 ETOT(AU) -3.518881111396E+03 DETOT -4.80E-01 tst  7.00E-02 PX  5.91E-01
 TTTTTTTTTTTTTTTTTTTTTTTTTTTTTT DIIS        TELAPSE       23.35 TCPU       23.30
 DIIS TEST: 0.20034E+02 AT SCF   CYCLE   6 - DIIS ACTIVE - HISTORY:     6 CYCLES
 TTTTTTTTTTTTTTTTTTTTTTTTTTTTTT FDIK        TELAPSE       23.52 TCPU       23.47
 SPIN LOCKING: NO ENERGY GAP COMPUTED
 TTTTTTTTTTTTTTTTTTTTTTTTTTTTTT PDIG        TELAPSE       23.54 TCPU       23.49
 CHARGE NORMALIZATION FACTOR   1.00000000
 TOTAL ATOMIC CHARGES:
   5.2912445   9.2598391   9.2625835   9.2795861   5.6540787   8.9036518
   6.2247563  28.0809226   0.9125975   5.6210862   8.9036519   7.9881798
   7.9881790   5.1750429   5.6540782   5.6210863   9.2735363   9.2849409
   9.3284153   6.2247565   5.2912423   5.1750428   0.9125975   9.2598399
   9.2625845   9.2795869   9.2735363   9.2849410   9.3284155
 SUMMED SPIN DENSITY           1.00000000
 TOTAL ATOMIC SPINS  :
   0.0041311   0.0005622   0.0004729   0.0050131  -0.0070218   0.0571229
   0.0196415   0.1970061   0.0016180  -0.0047140   0.0571235   0.2874106
   0.2874111   0.0283848  -0.0070223  -0.0047142   0.0015933   0.0030065
   0.0042755   0.0196414   0.0041307   0.0283845   0.0016180   0.0005620
   0.0004739   0.0050128   0.0015936   0.0030068   0.0042753
 TTTTTTTTTTTTTTTTTTTTTTTTTTTTTT MOQGAD      TELAPSE       23.54 TCPU       23.49
 TTTTTTTTTTTTTTTTTTTTTTTTTTTTTT SHELLXN     TELAPSE       25.14 TCPU       25.09
 TTTTTTTTTTTTTTTTTTTTTTTTTTTTTT MONMO3      TELAPSE       25.16 TCPU       25.11
 NUMERICALLY INTEGRATED DENSITY    115.9994726223    114.9994741757
 TTTTTTTTTTTTTTTTTTTTTTTTTTTTTT NUMDFT      TELAPSE       26.50 TCPU       26.45
 CYC   7 ETOT(AU) -3.519687278607E+03 DETOT -8.06E-01 tst  7.66E-02 PX  1.73E-01
 TTTTTTTTTTTTTTTTTTTTTTTTTTTTTT DIIS        TELAPSE       26.59 TCPU       26.54
 DIIS TEST: 0.98305E+01 AT SCF   CYCLE   7 - DIIS ACTIVE - HISTORY:     7 CYCLES
 TTTTTTTTTTTTTTTTTTTTTTTTTTTTTT FDIK        TELAPSE       26.75 TCPU       26.70
 SPIN LOCKING: NO ENERGY GAP COMPUTED
 TTTTTTTTTTTTTTTTTTTTTTTTTTTTTT PDIG        TELAPSE       26.77 TCPU       26.72
 CHARGE NORMALIZATION FACTOR   1.00000000
 TOTAL ATOMIC CHARGES:
   5.1472695   9.2680497   9.2498166   9.3752033   5.7729538   8.3485435
   6.1422771  28.0221198   0.9220734   5.5390490   8.3485434   8.7048476
   8.7048471   5.1155002   5.7729533   5.5390492   9.2936085   9.3031712
   9.3065770   6.1422774   5.1472713   5.1155006   0.9220734   9.2680496
   9.2498160   9.3752024   9.2936081   9.3031711   9.3065771
 SUMMED SPIN DENSITY           1.00000000
 TOTAL ATOMIC SPINS  :
   0.0238657   0.0024999   0.0007654   0.0036488  -0.0078848   0.1969932
   0.0169785   0.2368920   0.0000410  -0.0078472   0.1969939   0.1273229
   0.1273232   0.0209223  -0.0078855  -0.0078473   0.0002643   0.0020948
   0.0018891   0.0169785   0.0238673   0.0209226   0.0000411   0.0024994
   0.0007640   0.0036491   0.0002640   0.0020950   0.0018890
 TTTTTTTTTTTTTTTTTTTTTTTTTTTTTT MOQGAD      TELAPSE       26.78 TCPU       26.73
 TTTTTTTTTTTTTTTTTTTTTTTTTTTTTT SHELLXN     TELAPSE       28.37 TCPU       28.33
 TTTTTTTTTTTTTTTTTTTTTTTTTTTTTT MONMO3      TELAPSE       28.39 TCPU       28.34
 NUMERICALLY INTEGRATED DENSITY    115.9994599860    114.9994603558
 TTTTTTTTTTTTTTTTTTTTTTTTTTTTTT NUMDFT      TELAPSE       29.72 TCPU       29.67
 CYC   8 ETOT(AU) -3.520129134626E+03 DETOT -4.42E-01 tst  2.00E-02 PX  1.68E-01
 TTTTTTTTTTTTTTTTTTTTTTTTTTTTTT DIIS        TELAPSE       29.82 TCPU       29.77
 DIIS TEST: 0.39645E+01 AT SCF   CYCLE   8 - DIIS ACTIVE - HISTORY:     8 CYCLES
 TTTTTTTTTTTTTTTTTTTTTTTTTTTTTT FDIK        TELAPSE       29.99 TCPU       29.94
 SPIN LOCKING: NO ENERGY GAP COMPUTED
 TTTTTTTTTTTTTTTTTTTTTTTTTTTTTT PDIG        TELAPSE       30.01 TCPU       29.96
 CHARGE NORMALIZATION FACTOR   1.00000000
 TOTAL ATOMIC CHARGES:
   5.1377413   9.2946634   9.3030256   9.2891874   5.6944257   8.5784738
   5.9446481  28.0850546   0.9074755   5.9171218   8.5784736   8.4170670
   8.4170663   5.1483149   5.6944256   5.9171222   9.2592284   9.2744414
   9.2916587   5.9446482   5.1377407   5.1483147   0.9074756   9.2946636
   9.3030256   9.2891878   9.2592284   9.2744414   9.2916588
 SUMMED SPIN DENSITY           1.00000000
 TOTAL ATOMIC SPINS  :
   0.0215489   0.0017580   0.0011337   0.0032025  -0.0107873   0.1526952
   0.0212284   0.2078297  -0.0012109  -0.0095146   0.1526956   0.1838476
   0.1838480   0.0236647  -0.0107876  -0.0095147   0.0013753   0.0029887
   0.0041547   0.0212285   0.0215486   0.0236644  -0.0012109   0.0017582
   0.0011334   0.0032028   0.0013755   0.0029888   0.0041546
 TTTTTTTTTTTTTTTTTTTTTTTTTTTTTT MOQGAD      TELAPSE       30.01 TCPU       29.96
 TTTTTTTTTTTTTTTTTTTTTTTTTTTTTT SHELLXN     TELAPSE       31.61 TCPU       31.56
 TTTTTTTTTTTTTTTTTTTTTTTTTTTTTT MONMO3      TELAPSE       31.63 TCPU       31.58
 NUMERICALLY INTEGRATED DENSITY    115.9994498373    114.9994516874
 TTTTTTTTTTTTTTTTTTTTTTTTTTTTTT NUMDFT      TELAPSE       32.94 TCPU       32.89
 CYC   9 ETOT(AU) -3.520161640632E+03 DETOT -3.25E-02 tst  2.00E-03 PX  1.69E-01
 TTTTTTTTTTTTTTTTTTTTTTTTTTTTTT DIIS        TELAPSE       33.04 TCPU       32.99
 DIIS TEST: 0.30761E+01 AT SCF   CYCLE   9 - DIIS ACTIVE - HISTORY:     9 CYCLES
 TTTTTTTTTTTTTTTTTTTTTTTTTTTTTT FDIK        TELAPSE       33.19 TCPU       33.14
 SPIN LOCKING: NO ENERGY GAP COMPUTED
 TTTTTTTTTTTTTTTTTTTTTTTTTTTTTT PDIG        TELAPSE       33.21 TCPU       33.16
 CHARGE NORMALIZATION FACTOR   1.00000000
 TOTAL ATOMIC CHARGES:
   5.1937145   9.2653878   9.2676821   9.2821017   5.6371582   8.5938699
   6.1449298  27.9611864   0.8810180   5.6073293   8.5938699   8.6487938
   8.6487931   5.1146300   5.6371580   5.6073297   9.2812237   9.2878449
   9.3137232   6.1449299   5.1937145   5.1146297   0.8810180   9.2653878
   9.2676822   9.2821017   9.2812237   9.2878450   9.3137233
 SUMMED SPIN DENSITY           1.00000000
 TOTAL ATOMIC SPINS  :
   0.0239463   0.0028852   0.0012696   0.0029626  -0.0113239   0.1586029
   0.0210568   0.2701474  -0.0019077  -0.0111077   0.1586033   0.1486475
   0.1486477   0.0221583  -0.0113241  -0.0111077   0.0011132   0.0026541
   0.0039690   0.0210569   0.0239459   0.0221586  -0.0019077   0.0028852
   0.0012696   0.0029630   0.0011129   0.0026542   0.0039688
 TTTTTTTTTTTTTTTTTTTTTTTTTTTTTT MOQGAD      TELAPSE       33.22 TCPU       33.17
 TTTTTTTTTTTTTTTTTTTTTTTTTTTTTT SHELLXN     TELAPSE       34.81 TCPU       34.77
 TTTTTTTTTTTTTTTTTTTTTTTTTTTTTT MONMO3      TELAPSE       34.83 TCPU       34.78
 NUMERICALLY INTEGRATED DENSITY    115.9994603622    114.9994624218
 TTTTTTTTTTTTTTTTTTTTTTTTTTTTTT NUMDFT      TELAPSE       36.16 TCPU       36.11
 CYC  10 ETOT(AU) -3.520241483922E+03 DETOT -7.98E-02 tst  5.69E-04 PX  1.23E-01
 TTTTTTTTTTTTTTTTTTTTTTTTTTTTTT DIIS        TELAPSE       36.26 TCPU       36.21
 DIIS TEST: 0.21827E+01 AT SCF   CYCLE  10 - DIIS ACTIVE - HISTORY:    10 CYCLES
 TTTTTTTTTTTTTTTTTTTTTTTTTTTTTT FDIK        TELAPSE       36.42 TCPU       36.37

    ALPHA      ELECTRONS
 INSULATING STATE
 TOP OF VALENCE BANDS -    BAND    116; K    1; EIG -2.5251793E-01 AU
 BOTTOM OF VIRTUAL BANDS - BAND    117; K    1; EIG -1.4394116E-01 AU
 DIRECT ENERGY BAND GAP:   2.9545 eV

    BETA       ELECTRONS
 INSULATING STATE
 TOP OF VALENCE BANDS -    BAND    115; K    1; EIG -2.4999972E-01 AU
 BOTTOM OF VIRTUAL BANDS - BAND    116; K    1; EIG -2.3679671E-01 AU
 DIRECT ENERGY BAND GAP:   0.3593 eV
 TTTTTTTTTTTTTTTTTTTTTTTTTTTTTT PDIG        TELAPSE       36.44 TCPU       36.39
 CHARGE NORMALIZATION FACTOR   1.00000000
 TOTAL ATOMIC CHARGES:
   5.0837762   9.2831741   9.2793076   9.3216545   5.7237579   8.5793157
   6.0451382  28.0318214   0.8945421   5.6852567   8.5793158   8.5988641
   8.5988634   5.1297789   5.7237576   5.6852571   9.2841682   9.2932978
   9.2820576   6.0451384   5.0837764   5.1297787   0.8945420   9.2831740
   9.2793074   9.3216546   9.2841682   9.2932978   9.2820576
 SUMMED SPIN DENSITY           1.00000000
 TOTAL ATOMIC SPINS  :
   0.0271780   0.0030345   0.0015916   0.0027633  -0.0098438   0.1643390
   0.0228826   0.2182977  -0.0016524  -0.0111958   0.1643392   0.1578576
   0.1578579   0.0252335  -0.0098439  -0.0111958   0.0014468   0.0028025
   0.0044137   0.0228826   0.0271784   0.0252336  -0.0016524   0.0030342
   0.0015914   0.0027632   0.0014467   0.0028025   0.0044137
 TTTTTTTTTTTTTTTTTTTTTTTTTTTTTT MOQGAD      TELAPSE       36.45 TCPU       36.40
 TTTTTTTTTTTTTTTTTTTTTTTTTTTTTT SHELLXN     TELAPSE       38.05 TCPU       38.00
 TTTTTTTTTTTTTTTTTTTTTTTTTTTTTT MONMO3      TELAPSE       38.07 TCPU       38.02
 NUMERICALLY INTEGRATED DENSITY    115.9994603007    114.9994626108
 TTTTTTTTTTTTTTTTTTTTTTTTTTTTTT NUMDFT      TELAPSE       39.41 TCPU       39.36
 CYC  11 ETOT(AU) -3.520175666417E+03 DETOT  6.58E-02 tst  4.44E-04 PX  1.38E-01
 TTTTTTTTTTTTTTTTTTTTTTTTTTTTTT DIIS        TELAPSE       39.51 TCPU       39.47
 DIIS TEST: 0.32960E+01 AT SCF   CYCLE  11 - DIIS ACTIVE - HISTORY:    11 CYCLES
 TTTTTTTTTTTTTTTTTTTTTTTTTTTTTT FDIK        TELAPSE       39.69 TCPU       39.64

    ALPHA      ELECTRONS
 INSULATING STATE
 TOP OF VALENCE BANDS -    BAND    116; K    1; EIG -2.5191645E-01 AU
 BOTTOM OF VIRTUAL BANDS - BAND    117; K    1; EIG -1.4561542E-01 AU
 DIRECT ENERGY BAND GAP:   2.8926 eV

    BETA       ELECTRONS
 INSULATING STATE
 TOP OF VALENCE BANDS -    BAND    115; K    1; EIG -2.4969671E-01 AU
 BOTTOM OF VIRTUAL BANDS - BAND    116; K    1; EIG -2.3206582E-01 AU
 DIRECT ENERGY BAND GAP:   0.4798 eV
 TTTTTTTTTTTTTTTTTTTTTTTTTTTTTT PDIG        TELAPSE       39.71 TCPU       39.66
 CHARGE NORMALIZATION FACTOR   1.00000000
 TOTAL ATOMIC CHARGES:
   5.0355179   9.2934289   9.2819522   9.3600832   5.7415662   8.5692438
   6.0489428  27.9780942   0.8880142   5.7333374   8.5692438   8.5662898
   8.5662892   5.1497454   5.7415659   5.7333378   9.2909926   9.3032748
   9.2485639   6.0489430   5.0355183   5.1497453   0.8880142   9.2934289
   9.2819519   9.3600831   9.2909926   9.3032748   9.2485639
 SUMMED SPIN DENSITY           1.00000000
 TOTAL ATOMIC SPINS  :
   0.0221207   0.0025209   0.0013751   0.0040788  -0.0084200   0.1567267
   0.0195523   0.2534076  -0.0011328  -0.0095026   0.1567269   0.1554734
   0.1554736   0.0225031  -0.0084200  -0.0095027   0.0010665   0.0025358
   0.0043983   0.0195523   0.0221210   0.0225031  -0.0011328   0.0025208
   0.0013749   0.0040785   0.0010665   0.0025358   0.0043983
 TTTTTTTTTTTTTTTTTTTTTTTTTTTTTT MOQGAD      TELAPSE       39.71 TCPU       39.66
 TTTTTTTTTTTTTTTTTTTTTTTTTTTTTT SHELLXN     TELAPSE       41.31 TCPU       41.26
 TTTTTTTTTTTTTTTTTTTTTTTTTTTTTT MONMO3      TELAPSE       41.33 TCPU       41.28
 NUMERICALLY INTEGRATED DENSITY    115.9994699876    114.9994715260
 TTTTTTTTTTTTTTTTTTTTTTTTTTTTTT NUMDFT      TELAPSE       42.65 TCPU       42.61
 CYC  12 ETOT(AU) -3.520188420264E+03 DETOT -1.28E-02 tst  2.09E-04 PX  1.21E-02
 TTTTTTTTTTTTTTTTTTTTTTTTTTTTTT DIIS        TELAPSE       42.76 TCPU       42.71
 DIIS TEST: 0.32476E+01 AT SCF   CYCLE  12 - DIIS ACTIVE - HISTORY:    12 CYCLES
 TTTTTTTTTTTTTTTTTTTTTTTTTTTTTT FDIK        TELAPSE       42.92 TCPU       42.87

    ALPHA      ELECTRONS
 INSULATING STATE
 TOP OF VALENCE BANDS -    BAND    116; K    1; EIG -2.3723544E-01 AU
 BOTTOM OF VIRTUAL BANDS - BAND    117; K    1; EIG -1.4079040E-01 AU
 DIRECT ENERGY BAND GAP:   2.6244 eV

    BETA       ELECTRONS
 INSULATING STATE
 TOP OF VALENCE BANDS -    BAND    115; K    1; EIG -2.4066980E-01 AU
 BOTTOM OF VIRTUAL BANDS - BAND    116; K    1; EIG -2.1263177E-01 AU
 DIRECT ENERGY BAND GAP:   0.7630 eV
 TTTTTTTTTTTTTTTTTTTTTTTTTTTTTT PDIG        TELAPSE       42.94 TCPU       42.89
 CHARGE NORMALIZATION FACTOR   1.00000000
 TOTAL ATOMIC CHARGES:
   5.0755395   9.2879813   9.2870227   9.3155857   5.8938010   8.5512218
   5.9875055  27.8475332   0.9145401   5.7088021   8.5512218   8.5642843
   8.5642836   5.1136860   5.8938009   5.7088025   9.2698132   9.2778663
   9.3285841   5.9875056   5.0755380   5.1136855   0.9145401   9.2879819
   9.2870230   9.3155862   9.2698134   9.2778664   9.3285843
 SUMMED SPIN DENSITY           1.00000000
 TOTAL ATOMIC SPINS  :
   0.0167913   0.0019767   0.0006130   0.0050174  -0.0064420   0.1334337
   0.0131568   0.3499168  -0.0003754  -0.0059743   0.1334339   0.1412948
   0.1412951   0.0192719  -0.0064421  -0.0059743   0.0010618   0.0020378
   0.0031780   0.0131568   0.0167917   0.0192720  -0.0003754   0.0019766
   0.0006127   0.0050174   0.0010617   0.0020379   0.0031779
 TTTTTTTTTTTTTTTTTTTTTTTTTTTTTT MOQGAD      TELAPSE       42.94 TCPU       42.89
 TTTTTTTTTTTTTTTTTTTTTTTTTTTTTT SHELLXN     TELAPSE       44.54 TCPU       44.49
 TTTTTTTTTTTTTTTTTTTTTTTTTTTTTT MONMO3      TELAPSE       44.56 TCPU       44.51
 NUMERICALLY INTEGRATED DENSITY    115.9994537653    114.9994547283
 TTTTTTTTTTTTTTTTTTTTTTTTTTTTTT NUMDFT      TELAPSE       45.87 TCPU       45.82
 CYC  13 ETOT(AU) -3.520278506986E+03 DETOT -9.01E-02 tst  1.13E-03 PX  1.40E-01
 TTTTTTTTTTTTTTTTTTTTTTTTTTTTTT DIIS        TELAPSE       45.98 TCPU       45.93
 DIIS TEST: 0.18609E+01 AT SCF   CYCLE  13 - DIIS ACTIVE - HISTORY:    13 CYCLES
 TTTTTTTTTTTTTTTTTTTTTTTTTTTTTT FDIK        TELAPSE       46.14 TCPU       46.09

    ALPHA      ELECTRONS
 INSULATING STATE
 TOP OF VALENCE BANDS -    BAND    116; K    1; EIG -2.1870450E-01 AU
 BOTTOM OF VIRTUAL BANDS - BAND    117; K    1; EIG -1.2944333E-01 AU
 DIRECT ENERGY BAND GAP:   2.4289 eV

    BETA       ELECTRONS
 INSULATING STATE
 TOP OF VALENCE BANDS -    BAND    115; K    1; EIG -2.3570760E-01 AU
 BOTTOM OF VIRTUAL BANDS - BAND    116; K    1; EIG -1.8462787E-01 AU
 DIRECT ENERGY BAND GAP:   1.3900 eV
 TTTTTTTTTTTTTTTTTTTTTTTTTTTTTT PDIG        TELAPSE       46.16 TCPU       46.11
 CHARGE NORMALIZATION FACTOR   1.00000000
 TOTAL ATOMIC CHARGES:
   5.1027113   9.2858088   9.2817114   9.3350403   5.6764378   8.6152068
   6.1417218  27.6470460   0.9144304   5.7312586   8.6152068   8.5943106
   8.5943099   5.1016458   5.6764377   5.7312589   9.2913226   9.3057210
   9.2991500   6.1417219   5.1027115   5.1016456   0.9144304   9.2858086
   9.2817114   9.3350403   9.2913227   9.3057210   9.2991500
 SUMMED SPIN DENSITY           1.00000000
 TOTAL ATOMIC SPINS  :
   0.0112234   0.0013011   0.0005595   0.0044444  -0.0042297   0.1046979
   0.0064414   0.5054825  -0.0000609  -0.0045055   0.1046981   0.1094424
   0.1094426   0.0142259  -0.0042297  -0.0045055  -0.0000020   0.0010598
   0.0026609   0.0064414   0.0112233   0.0142261  -0.0000609   0.0013010
   0.0005595   0.0044445  -0.0000021   0.0010597   0.0026608
 TTTTTTTTTTTTTTTTTTTTTTTTTTTTTT MOQGAD      TELAPSE       46.17 TCPU       46.12
 TTTTTTTTTTTTTTTTTTTTTTTTTTTTTT SHELLXN     TELAPSE       47.77 TCPU       47.72
 TTTTTTTTTTTTTTTTTTTTTTTTTTTTTT MONMO3      TELAPSE       47.78 TCPU       47.74
 NUMERICALLY INTEGRATED DENSITY    115.9994527080    114.9994530678
 TTTTTTTTTTTTTTTTTTTTTTTTTTTTTT NUMDFT      TELAPSE       49.10 TCPU       49.05
 CYC  14 ETOT(AU) -3.520372768211E+03 DETOT -9.43E-02 tst  2.61E-03 PX  3.02E-01
 TTTTTTTTTTTTTTTTTTTTTTTTTTTTTT DIIS        TELAPSE       49.21 TCPU       49.16
 DIIS TEST: 0.20725E+00 AT SCF   CYCLE  14 - DIIS ACTIVE - HISTORY:    14 CYCLES
 TTTTTTTTTTTTTTTTTTTTTTTTTTTTTT FDIK        TELAPSE       49.37 TCPU       49.33

    ALPHA      ELECTRONS
 INSULATING STATE
 TOP OF VALENCE BANDS -    BAND    116; K    1; EIG -2.3104336E-01 AU
 BOTTOM OF VIRTUAL BANDS - BAND    117; K    1; EIG -1.4304309E-01 AU
 DIRECT ENERGY BAND GAP:   2.3946 eV

    BETA       ELECTRONS
 INSULATING STATE
 TOP OF VALENCE BANDS -    BAND    115; K    1; EIG -2.4512271E-01 AU
 BOTTOM OF VIRTUAL BANDS - BAND    116; K    1; EIG -1.9345817E-01 AU
 DIRECT ENERGY BAND GAP:   1.4059 eV
 TTTTTTTTTTTTTTTTTTTTTTTTTTTTTT PDIG        TELAPSE       49.39 TCPU       49.34
 CHARGE NORMALIZATION FACTOR   1.00000000
 TOTAL ATOMIC CHARGES:
   5.1142595   9.2925405   9.2917770   9.3046189   5.7547656   8.6324573
   6.1040936  27.5997199   0.8830545   5.7070708   8.6324575   8.6171381
   8.6171375   5.1252216   5.7547651   5.7070711   9.2852703   9.2932739
   9.2945987   6.1040938   5.1142594   5.1252215   0.8830545   9.2925406
   9.2917769   9.3046191   9.2852704   9.2932738   9.2945987
 SUMMED SPIN DENSITY           1.00000000
 TOTAL ATOMIC SPINS  :
   0.0115783   0.0009039   0.0002932   0.0035375  -0.0042894   0.0969938
   0.0062725   0.5422203  -0.0002647  -0.0044722   0.0969939   0.1009916
   0.1009918   0.0136320  -0.0042894  -0.0044722   0.0001715   0.0010785
   0.0024633   0.0062725   0.0115778   0.0136319  -0.0002647   0.0009040
   0.0002933   0.0035378   0.0001715   0.0010785   0.0024633
 TTTTTTTTTTTTTTTTTTTTTTTTTTTTTT MOQGAD      TELAPSE       49.40 TCPU       49.35
 TTTTTTTTTTTTTTTTTTTTTTTTTTTTTT SHELLXN     TELAPSE       51.00 TCPU       50.95
 TTTTTTTTTTTTTTTTTTTTTTTTTTTTTT MONMO3      TELAPSE       51.01 TCPU       50.96
 NUMERICALLY INTEGRATED DENSITY    115.9994681905    114.9994688418
 TTTTTTTTTTTTTTTTTTTTTTTTTTTTTT NUMDFT      TELAPSE       52.33 TCPU       52.28
 CYC  15 ETOT(AU) -3.520380688098E+03 DETOT -7.92E-03 tst  1.39E-04 PX  3.39E-02
 TTTTTTTTTTTTTTTTTTTTTTTTTTTTTT DIIS        TELAPSE       52.45 TCPU       52.40
 DIIS TEST: 0.74824E-01 AT SCF   CYCLE  15 - DIIS ACTIVE - HISTORY:    15 CYCLES
 TTTTTTTTTTTTTTTTTTTTTTTTTTTTTT FDIK        TELAPSE       52.60 TCPU       52.56

    ALPHA      ELECTRONS
 INSULATING STATE
 TOP OF VALENCE BANDS -    BAND    116; K    1; EIG -2.2936521E-01 AU
 BOTTOM OF VIRTUAL BANDS - BAND    117; K    1; EIG -1.4239486E-01 AU
 DIRECT ENERGY BAND GAP:   2.3666 eV

    BETA       ELECTRONS
 INSULATING STATE
 TOP OF VALENCE BANDS -    BAND    115; K    1; EIG -2.4555252E-01 AU
 BOTTOM OF VIRTUAL BANDS - BAND    116; K    1; EIG -1.9175705E-01 AU
 DIRECT ENERGY BAND GAP:   1.4638 eV
 TTTTTTTTTTTTTTTTTTTTTTTTTTTTTT PDIG        TELAPSE       52.62 TCPU       52.57
 CHARGE NORMALIZATION FACTOR   1.00000000
 TOTAL ATOMIC CHARGES:
   5.1055747   9.2839020   9.2840694   9.3166692   5.7275558   8.6246218
   6.1269125  27.5963904   0.8836683   5.7417047   8.6246220   8.6185286
   8.6185280   5.1033089   5.7275553   5.7417051   9.2811527   9.2933309
   9.3108055   6.1269127   5.1055746   5.1033088   0.8836683   9.2839019
   9.2840694   9.3166693   9.2811527   9.2933309   9.3108055
 SUMMED SPIN DENSITY           1.00000000
 TOTAL ATOMIC SPINS  :
   0.0125797   0.0009001   0.0003165   0.0030283  -0.0052435   0.0989228
   0.0068921   0.5446227  -0.0003212  -0.0047572   0.0989229   0.0985398
   0.0985400   0.0133259  -0.0052436  -0.0047573   0.0002174   0.0010185
   0.0022692   0.0068921   0.0125800   0.0133259  -0.0003211   0.0009000
   0.0003164   0.0030284   0.0002174   0.0010185   0.0022692
 TTTTTTTTTTTTTTTTTTTTTTTTTTTTTT MOQGAD      TELAPSE       52.63 TCPU       52.58
 TTTTTTTTTTTTTTTTTTTTTTTTTTTTTT SHELLXN     TELAPSE       54.22 TCPU       54.18
 TTTTTTTTTTTTTTTTTTTTTTTTTTTTTT MONMO3      TELAPSE       54.24 TCPU       54.20
 NUMERICALLY INTEGRATED DENSITY    115.9994602034    114.9994607913
 TTTTTTTTTTTTTTTTTTTTTTTTTTTTTT NUMDFT      TELAPSE       55.57 TCPU       55.52
 CYC  16 ETOT(AU) -3.520383089801E+03 DETOT -2.40E-03 tst  3.72E-05 PX  6.47E-03
 TTTTTTTTTTTTTTTTTTTTTTTTTTTTTT DIIS        TELAPSE       55.68 TCPU       55.64
 DIIS TEST: 0.41054E-01 AT SCF   CYCLE  16 - DIIS ACTIVE - HISTORY:    16 CYCLES
 TTTTTTTTTTTTTTTTTTTTTTTTTTTTTT FDIK        TELAPSE       55.85 TCPU       55.80

    ALPHA      ELECTRONS
 INSULATING STATE
 TOP OF VALENCE BANDS -    BAND    116; K    1; EIG -2.2305711E-01 AU
 BOTTOM OF VIRTUAL BANDS - BAND    117; K    1; EIG -1.3935400E-01 AU
 DIRECT ENERGY BAND GAP:   2.2777 eV

    BETA       ELECTRONS
 INSULATING STATE
 TOP OF VALENCE BANDS -    BAND    115; K    1; EIG -2.4105184E-01 AU
 BOTTOM OF VIRTUAL BANDS - BAND    116; K    1; EIG -1.8409666E-01 AU
 DIRECT ENERGY BAND GAP:   1.5498 eV
 TTTTTTTTTTTTTTTTTTTTTTTTTTTTTT PDIG        TELAPSE       55.86 TCPU       55.82
 CHARGE NORMALIZATION FACTOR   1.00000000
 TOTAL ATOMIC CHARGES:
   5.1091566   9.2885631   9.2878636   9.3110114   5.7327591   8.6242278
   6.1265401  27.5624765   0.8902350   5.7313105   8.6242280   8.6227664
   8.6227658   5.1078622   5.7327587   5.7313109   9.2854639   9.2963360
   9.3046663   6.1265403   5.1091566   5.1078621   0.8902350   9.2885630
   9.2878636   9.3110114   9.2854639   9.2963360   9.3046664
 SUMMED SPIN DENSITY           1.00000000
 TOTAL ATOMIC SPINS  :
   0.0124149   0.0006663   0.0002390   0.0025654  -0.0056634   0.0949218
   0.0066588   0.5678164  -0.0004046  -0.0055556   0.0949219   0.0942709
   0.0942711   0.0127748  -0.0056635  -0.0055556   0.0001301   0.0009245
   0.0021488   0.0066588   0.0124150   0.0127747  -0.0004046   0.0006662
   0.0002390   0.0025656   0.0001301   0.0009245   0.0021488
 TTTTTTTTTTTTTTTTTTTTTTTTTTTTTT MOQGAD      TELAPSE       55.87 TCPU       55.82
 TTTTTTTTTTTTTTTTTTTTTTTTTTTTTT SHELLXN     TELAPSE       57.47 TCPU       57.42
 TTTTTTTTTTTTTTTTTTTTTTTTTTTTTT MONMO3      TELAPSE       57.49 TCPU       57.44
 NUMERICALLY INTEGRATED DENSITY    115.9994596984    114.9994602239
 TTTTTTTTTTTTTTTTTTTTTTTTTTTTTT NUMDFT      TELAPSE       58.84 TCPU       58.79
 CYC  17 ETOT(AU) -3.520385382657E+03 DETOT -2.29E-03 tst  7.31E-05 PX  5.06E-02
 TTTTTTTTTTTTTTTTTTTTTTTTTTTTTT DIIS        TELAPSE       58.96 TCPU       58.91
 DIIS TEST: 0.38624E-02 AT SCF   CYCLE  17 - DIIS ACTIVE - HISTORY:    17 CYCLES
 TTTTTTTTTTTTTTTTTTTTTTTTTTTTTT FDIK        TELAPSE       59.12 TCPU       59.07

    ALPHA      ELECTRONS
 INSULATING STATE
 TOP OF VALENCE BANDS -    BAND    116; K    1; EIG -2.2174841E-01 AU
 BOTTOM OF VIRTUAL BANDS - BAND    117; K    1; EIG -1.3898373E-01 AU
 DIRECT ENERGY BAND GAP:   2.2521 eV

    BETA       ELECTRONS
 INSULATING STATE
 TOP OF VALENCE BANDS -    BAND    115; K    1; EIG -2.4021381E-01 AU
 BOTTOM OF VIRTUAL BANDS - BAND    116; K    1; EIG -1.8236973E-01 AU
 DIRECT ENERGY BAND GAP:   1.5740 eV
 TTTTTTTTTTTTTTTTTTTTTTTTTTTTTT PDIG        TELAPSE       59.14 TCPU       59.09
 CHARGE NORMALIZATION FACTOR   1.00000000
 TOTAL ATOMIC CHARGES:
   5.1085999   9.2883868   9.2884622   9.3152326   5.7281105   8.6280143
   6.1257178  27.5491242   0.8911483   5.7318956   8.6280145   8.6247399
   8.6247393   5.1088421   5.7281101   5.7318959   9.2834127   9.2947230
   9.3081524   6.1257179   5.1085999   5.1088421   0.8911483   9.2883868
   9.2884622   9.3152327   9.2834126   9.2947229   9.3081525
 SUMMED SPIN DENSITY           1.00000000
 TOTAL ATOMIC SPINS  :
   0.0125282   0.0005580   0.0001831   0.0022923  -0.0061942   0.0935994
   0.0069472   0.5763360  -0.0005031  -0.0063978   0.0935994   0.0930279
   0.0930280   0.0127658  -0.0061942  -0.0063978   0.0001260   0.0008921
   0.0020070   0.0069472   0.0125282   0.0127658  -0.0005030   0.0005579
   0.0001831   0.0022924   0.0001260   0.0008921   0.0020070
 TTTTTTTTTTTTTTTTTTTTTTTTTTTTTT MOQGAD      TELAPSE       59.14 TCPU       59.09
 TTTTTTTTTTTTTTTTTTTTTTTTTTTTTT SHELLXN     TELAPSE       60.74 TCPU       60.69
 TTTTTTTTTTTTTTTTTTTTTTTTTTTTTT MONMO3      TELAPSE       60.76 TCPU       60.71
 NUMERICALLY INTEGRATED DENSITY    115.9994608086    114.9994613304
 TTTTTTTTTTTTTTTTTTTTTTTTTTTTTT NUMDFT      TELAPSE       62.09 TCPU       62.04
 CYC  18 ETOT(AU) -3.520385538226E+03 DETOT -1.56E-04 tst  9.67E-06 PX  1.36E-02
 TTTTTTTTTTTTTTTTTTTTTTTTTTTTTT DIIS        TELAPSE       62.21 TCPU       62.16
 DIIS TEST: 0.98894E-03 AT SCF   CYCLE  18 - DIIS ACTIVE - HISTORY:    18 CYCLES
 TTTTTTTTTTTTTTTTTTTTTTTTTTTTTT FDIK        TELAPSE       62.37 TCPU       62.32

    ALPHA      ELECTRONS
 INSULATING STATE
 TOP OF VALENCE BANDS -    BAND    116; K    1; EIG -2.2209943E-01 AU
 BOTTOM OF VIRTUAL BANDS - BAND    117; K    1; EIG -1.3944562E-01 AU
 DIRECT ENERGY BAND GAP:   2.2491 eV

    BETA       ELECTRONS
 INSULATING STATE
 TOP OF VALENCE BANDS -    BAND    115; K    1; EIG -2.4076096E-01 AU
 BOTTOM OF VIRTUAL BANDS - BAND    116; K    1; EIG -1.8287197E-01 AU
 DIRECT ENERGY BAND GAP:   1.5752 eV
 TTTTTTTTTTTTTTTTTTTTTTTTTTTTTT PDIG        TELAPSE       62.39 TCPU       62.34
 CHARGE NORMALIZATION FACTOR   1.00000000
 TOTAL ATOMIC CHARGES:
   5.1104781   9.2879320   9.2871682   9.3124517   5.7330421   8.6240584
   6.1293915  27.5522168   0.8894385   5.7339702   8.6240585   8.6221129
   8.6221123   5.1065507   5.7330418   5.7339706   9.2851877   9.2964078
   9.3057020   6.1293916   5.1104688   5.1065507   0.8894385   9.2879319
   9.2871715   9.3124579   9.2851877   9.2964077   9.3057021
 SUMMED SPIN DENSITY           1.00000000
 TOTAL ATOMIC SPINS  :
   0.0126862   0.0005753   0.0001845   0.0022800  -0.0064993   0.0942683
   0.0072697   0.5741670  -0.0005491  -0.0067931   0.0942683   0.0935551
   0.0935552   0.0129048  -0.0064993  -0.0067931   0.0001029   0.0008826
   0.0020486   0.0072696   0.0126842   0.0129048  -0.0005491   0.0005763
   0.0001851   0.0022805   0.0001029   0.0008826   0.0020486
 TTTTTTTTTTTTTTTTTTTTTTTTTTTTTT MOQGAD      TELAPSE       62.39 TCPU       62.34
 TTTTTTTTTTTTTTTTTTTTTTTTTTTTTT SHELLXN     TELAPSE       63.99 TCPU       63.94
 TTTTTTTTTTTTTTTTTTTTTTTTTTTTTT MONMO3      TELAPSE       64.01 TCPU       63.96
 NUMERICALLY INTEGRATED DENSITY    115.9994603721    114.9994608926
 TTTTTTTTTTTTTTTTTTTTTTTTTTTTTT NUMDFT      TELAPSE       65.32 TCPU       65.27
 CYC  19 ETOT(AU) -3.520385570962E+03 DETOT -3.27E-05 tst  6.45E-07 PX  2.25E-03
 TTTTTTTTTTTTTTTTTTTTTTTTTTTTTT DIIS        TELAPSE       65.44 TCPU       65.39
 DIIS TEST: 0.40647E-03 AT SCF   CYCLE  19 - DIIS ACTIVE - HISTORY:    19 CYCLES
 TTTTTTTTTTTTTTTTTTTTTTTTTTTTTT FDIK        TELAPSE       65.61 TCPU       65.57

    ALPHA      ELECTRONS
 INSULATING STATE
 TOP OF VALENCE BANDS -    BAND    116; K    1; EIG -2.2170473E-01 AU
 BOTTOM OF VIRTUAL BANDS - BAND    117; K    1; EIG -1.3911306E-01 AU
 DIRECT ENERGY BAND GAP:   2.2474 eV

    BETA       ELECTRONS
 INSULATING STATE
 TOP OF VALENCE BANDS -    BAND    115; K    1; EIG -2.4034619E-01 AU
 BOTTOM OF VIRTUAL BANDS - BAND    116; K    1; EIG -1.8237966E-01 AU
 DIRECT ENERGY BAND GAP:   1.5774 eV
 TTTTTTTTTTTTTTTTTTTTTTTTTTTTTT PDIG        TELAPSE       65.63 TCPU       65.58
 CHARGE NORMALIZATION FACTOR   1.00000000
 TOTAL ATOMIC CHARGES:
   5.1091045   9.2883088   9.2879370   9.3135320   5.7311063   8.6262588
   6.1281429  27.5501185   0.8902569   5.7321359   8.6262587   8.6231908
   8.6231906   5.1083451   5.7311055   5.7321359   9.2845316   9.2955871
   9.3065034   6.1281433   5.1091087   5.1083492   0.8902566   9.2883076
   9.2879366   9.3135300   9.2845296   9.2955865   9.3065020
 SUMMED SPIN DENSITY           1.00000000
 TOTAL ATOMIC SPINS  :
   0.0127007   0.0005606   0.0001728   0.0022529  -0.0067406   0.0940830
   0.0073753   0.5756755  -0.0005719  -0.0069507   0.0940829   0.0933971
   0.0933973   0.0128858  -0.0067402  -0.0069508   0.0000981   0.0008593
   0.0020397   0.0073753   0.0127010   0.0128865  -0.0005720   0.0005606
   0.0001726   0.0022527   0.0000978   0.0008593   0.0020393
 TTTTTTTTTTTTTTTTTTTTTTTTTTTTTT MOQGAD      TELAPSE       65.64 TCPU       65.59
 TTTTTTTTTTTTTTTTTTTTTTTTTTTTTT SHELLXN     TELAPSE       67.23 TCPU       67.19
 TTTTTTTTTTTTTTTTTTTTTTTTTTTTTT MONMO3      TELAPSE       67.25 TCPU       67.20
 NUMERICALLY INTEGRATED DENSITY    115.9994603999    114.9994609070
 TTTTTTTTTTTTTTTTTTTTTTTTTTTTTT NUMDFT      TELAPSE       68.58 TCPU       68.53
 CYC  20 ETOT(AU) -3.520385592226E+03 DETOT -2.13E-05 tst  3.22E-07 PX  4.61E-03
 TTTTTTTTTTTTTTTTTTTTTTTTTTTTTT DIIS        TELAPSE       68.71 TCPU       68.66
 DIIS TEST: 0.19655E-04 AT SCF   CYCLE  20 - DIIS ACTIVE - HISTORY:    20 CYCLES
 TTTTTTTTTTTTTTTTTTTTTTTTTTTTTT FDIK        TELAPSE       68.87 TCPU       68.82

    ALPHA      ELECTRONS
 INSULATING STATE
 TOP OF VALENCE BANDS -    BAND    116; K    1; EIG -2.2175792E-01 AU
 BOTTOM OF VIRTUAL BANDS - BAND    117; K    1; EIG -1.3920629E-01 AU
 DIRECT ENERGY BAND GAP:   2.2463 eV

    BETA       ELECTRONS
 INSULATING STATE
 TOP OF VALENCE BANDS -    BAND    115; K    1; EIG -2.4042492E-01 AU
 BOTTOM OF VIRTUAL BANDS - BAND    116; K    1; EIG -1.8244870E-01 AU
 DIRECT ENERGY BAND GAP:   1.5776 eV
 TTTTTTTTTTTTTTTTTTTTTTTTTTTTTT PDIG        TELAPSE       68.89 TCPU       68.84
 CHARGE NORMALIZATION FACTOR   1.00000000
 TOTAL ATOMIC CHARGES:
   5.1098458   9.2882214   9.2877613   9.3132998   5.7313675   8.6259724
   6.1281088  27.5499214   0.8901059   5.7330230   8.6259726   8.6230756
   8.6230752   5.1069834   5.7313668   5.7330234   9.2846959   9.2960451
   9.3065335   6.1281090   5.1098442   5.1069843   0.8901058   9.2882219
   9.2877619   9.3133006   9.2846954   9.2960448   9.3065333
 SUMMED SPIN DENSITY           1.00000000
 TOTAL ATOMIC SPINS  :
   0.0127169   0.0005591   0.0001689   0.0022479  -0.0068386   0.0941159
   0.0074574   0.5756985  -0.0005848  -0.0070370   0.0941159   0.0934456
   0.0934457   0.0129013  -0.0068386  -0.0070367   0.0001012   0.0008568
   0.0020400   0.0074574   0.0127184   0.0128999  -0.0005848   0.0005590
   0.0001684   0.0022471   0.0001018   0.0008571   0.0020403
 TTTTTTTTTTTTTTTTTTTTTTTTTTTTTT MOQGAD      TELAPSE       68.89 TCPU       68.84
 TTTTTTTTTTTTTTTTTTTTTTTTTTTTTT SHELLXN     TELAPSE       70.50 TCPU       70.45
 TTTTTTTTTTTTTTTTTTTTTTTTTTTTTT MONMO3      TELAPSE       70.51 TCPU       70.46
 NUMERICALLY INTEGRATED DENSITY    115.9994604897    114.9994609950
 TTTTTTTTTTTTTTTTTTTTTTTTTTTTTT NUMDFT      TELAPSE       71.83 TCPU       71.79
 CYC  21 ETOT(AU) -3.520385592545E+03 DETOT -3.19E-07 tst  7.22E-09 PX  1.13E-03
 TTTTTTTTTTTTTTTTTTTTTTTTTTTTTT DIIS        TELAPSE       71.97 TCPU       71.92
 DIIS TEST: 0.12000E-04 AT SCF   CYCLE  21 - DIIS ACTIVE - HISTORY:    21 CYCLES
 TTTTTTTTTTTTTTTTTTTTTTTTTTTTTT FDIK        TELAPSE       72.12 TCPU       72.08

    ALPHA      ELECTRONS
 INSULATING STATE
 TOP OF VALENCE BANDS -    BAND    116; K    1; EIG -2.2171752E-01 AU
 BOTTOM OF VIRTUAL BANDS - BAND    117; K    1; EIG -1.3918335E-01 AU
 DIRECT ENERGY BAND GAP:   2.2459 eV

    BETA       ELECTRONS
 INSULATING STATE
 TOP OF VALENCE BANDS -    BAND    115; K    1; EIG -2.4040326E-01 AU
 BOTTOM OF VIRTUAL BANDS - BAND    116; K    1; EIG -1.8239121E-01 AU
 DIRECT ENERGY BAND GAP:   1.5786 eV
 TTTTTTTTTTTTTTTTTTTTTTTTTTTTTT PDIG        TELAPSE       72.14 TCPU       72.09
 CHARGE NORMALIZATION FACTOR   1.00000000
 TOTAL ATOMIC CHARGES:
   5.1095963   9.2882163   9.2877768   9.3133304   5.7313899   8.6259565
   6.1284561  27.5496688   0.8900935   5.7326694   8.6259561   8.6230950
   8.6230943   5.1077484   5.7313894   5.7326704   9.2846600   9.2957326
   9.3064445   6.1284562   5.1095959   5.1077469   0.8900935   9.2882168
   9.2877767   9.3133309   9.2846602   9.2957324   9.3064457
 SUMMED SPIN DENSITY           1.00000000
 TOTAL ATOMIC SPINS  :
   0.0127219   0.0005574   0.0001693   0.0022454  -0.0068704   0.0941127
   0.0074799   0.5758817  -0.0005914  -0.0070688   0.0941129   0.0934105
   0.0934106   0.0128988  -0.0068706  -0.0070689   0.0000994   0.0008545
   0.0020397   0.0074799   0.0127220   0.0128984  -0.0005913   0.0005575
   0.0001692   0.0022455   0.0000998   0.0008546   0.0020396
 TTTTTTTTTTTTTTTTTTTTTTTTTTTTTT MOQGAD      TELAPSE       72.15 TCPU       72.10
 TTTTTTTTTTTTTTTTTTTTTTTTTTTTTT SHELLXN     TELAPSE       73.75 TCPU       73.70
 TTTTTTTTTTTTTTTTTTTTTTTTTTTTTT MONMO3      TELAPSE       73.77 TCPU       73.72
 NUMERICALLY INTEGRATED DENSITY    115.9994604332    114.9994609383
 TTTTTTTTTTTTTTTTTTTTTTTTTTTTTT NUMDFT      TELAPSE       75.10 TCPU       75.05
 CYC  22 ETOT(AU) -3.520385593151E+03 DETOT -6.06E-07 tst  4.67E-09 PX  8.50E-04
 TTTTTTTTTTTTTTTTTTTTTTTTTTTTTT DIIS        TELAPSE       75.24 TCPU       75.19
 DIIS TEST: 0.18804E-05 AT SCF   CYCLE  22 - DIIS ACTIVE - HISTORY:    22 CYCLES
 TTTTTTTTTTTTTTTTTTTTTTTTTTTTTT FDIK        TELAPSE       75.41 TCPU       75.36

    ALPHA      ELECTRONS
 INSULATING STATE
 TOP OF VALENCE BANDS -    BAND    116; K    1; EIG -2.2171056E-01 AU
 BOTTOM OF VIRTUAL BANDS - BAND    117; K    1; EIG -1.3916832E-01 AU
 DIRECT ENERGY BAND GAP:   2.2461 eV

    BETA       ELECTRONS
 INSULATING STATE
 TOP OF VALENCE BANDS -    BAND    115; K    1; EIG -2.4038418E-01 AU
 BOTTOM OF VIRTUAL BANDS - BAND    116; K    1; EIG -1.8238650E-01 AU
 DIRECT ENERGY BAND GAP:   1.5782 eV
 TTTTTTTTTTTTTTTTTTTTTTTTTTTTTT PDIG        TELAPSE       75.43 TCPU       75.38
 CHARGE NORMALIZATION FACTOR   1.00000000
 TOTAL ATOMIC CHARGES:
   5.1095779   9.2882485   9.2878061   9.3133336   5.7313341   8.6259914
   6.1282894  27.5497663   0.8901346   5.7326863   8.6259915   8.6231035
   8.6231032   5.1075944   5.7313341   5.7326866   9.2846287   9.2958975
   9.3064910   6.1282898   5.1095783   5.1075941   0.8901345   9.2882482
   9.2878059   9.3133334   9.2846285   9.2958976   9.3064913
 SUMMED SPIN DENSITY           1.00000000
 TOTAL ATOMIC SPINS  :
   0.0127293   0.0005572   0.0001687   0.0022451  -0.0068978   0.0941379
   0.0075041   0.5758288  -0.0005950  -0.0070982   0.0941380   0.0934379
   0.0934380   0.0129043  -0.0068977  -0.0070983   0.0000983   0.0008552
   0.0020383   0.0075041   0.0127290   0.0129046  -0.0005950   0.0005571
   0.0001690   0.0022452   0.0000982   0.0008552   0.0020382
 TTTTTTTTTTTTTTTTTTTTTTTTTTTTTT MOQGAD      TELAPSE       75.43 TCPU       75.38
 TTTTTTTTTTTTTTTTTTTTTTTTTTTTTT SHELLXN     TELAPSE       77.03 TCPU       76.98
 TTTTTTTTTTTTTTTTTTTTTTTTTTTTTT MONMO3      TELAPSE       77.04 TCPU       77.00
 NUMERICALLY INTEGRATED DENSITY    115.9994604588    114.9994609636
 TTTTTTTTTTTTTTTTTTTTTTTTTTTTTT NUMDFT      TELAPSE       78.36 TCPU       78.31
 CYC  23 ETOT(AU) -3.520385593191E+03 DETOT -4.03E-08 tst  5.58E-10 PX  5.91E-05
 TTTTTTTTTTTTTTTTTTTTTTTTTTTTTT DIIS        TELAPSE       78.50 TCPU       78.45
 DIIS TEST: 0.62092E-06 AT SCF   CYCLE  23 - DIIS ACTIVE - HISTORY:    23 CYCLES
 TTTTTTTTTTTTTTTTTTTTTTTTTTTTTT FDIK        TELAPSE       78.66 TCPU       78.61

    ALPHA      ELECTRONS
 INSULATING STATE
 TOP OF VALENCE BANDS -    BAND    116; K    1; EIG -2.2171555E-01 AU
 BOTTOM OF VIRTUAL BANDS - BAND    117; K    1; EIG -1.3917814E-01 AU
 DIRECT ENERGY BAND GAP:   2.2460 eV

    BETA       ELECTRONS
 INSULATING STATE
 TOP OF VALENCE BANDS -    BAND    115; K    1; EIG -2.4039538E-01 AU
 BOTTOM OF VIRTUAL BANDS - BAND    116; K    1; EIG -1.8238967E-01 AU
 DIRECT ENERGY BAND GAP:   1.5784 eV
 TTTTTTTTTTTTTTTTTTTTTTTTTTTTTT PDIG        TELAPSE       78.68 TCPU       78.63
 CHARGE NORMALIZATION FACTOR   1.00000000
 TOTAL ATOMIC CHARGES:
   5.1096155   9.2882220   9.2877873   9.3133425   5.7313554   8.6260186
   6.1283662  27.5496906   0.8901110   5.7326956   8.6260187   8.6231041
   8.6231038   5.1076352   5.7313555   5.7326959   9.2846838   9.2957584
   9.3064591   6.1283666   5.1096159   5.1076349   0.8901109   9.2882217
   9.2877870   9.3133423   9.2846836   9.2957584   9.3064594
 SUMMED SPIN DENSITY           1.00000000
 TOTAL ATOMIC SPINS  :
   0.0127317   0.0005567   0.0001682   0.0022441  -0.0069155   0.0941341
   0.0075187   0.5758708  -0.0005974  -0.0071146   0.0941342   0.0934399
   0.0934400   0.0129065  -0.0069154  -0.0071146   0.0000981   0.0008554
   0.0020387   0.0075187   0.0127314   0.0129067  -0.0005974   0.0005566
   0.0001684   0.0022441   0.0000981   0.0008553   0.0020385
 TTTTTTTTTTTTTTTTTTTTTTTTTTTTTT MOQGAD      TELAPSE       78.68 TCPU       78.63
 TTTTTTTTTTTTTTTTTTTTTTTTTTTTTT SHELLXN     TELAPSE       80.28 TCPU       80.23
 TTTTTTTTTTTTTTTTTTTTTTTTTTTTTT MONMO3      TELAPSE       80.30 TCPU       80.25
 NUMERICALLY INTEGRATED DENSITY    115.9994604350    114.9994609396
 TTTTTTTTTTTTTTTTTTTTTTTTTTTTTT NUMDFT      TELAPSE       81.61 TCPU       81.56
 CYC  24 ETOT(AU) -3.520385593176E+03 DETOT  1.55E-08 tst  1.95E-10 PX  5.47E-05
 TTTTTTTTTTTTTTTTTTTTTTTTTTTTTT DIIS        TELAPSE       81.75 TCPU       81.70
 DIIS TEST: 0.41531E-06 AT SCF   CYCLE  24 - DIIS ACTIVE - HISTORY:    24 CYCLES
 TTTTTTTTTTTTTTTTTTTTTTTTTTTTTT FDIK        TELAPSE       81.91 TCPU       81.86

    ALPHA      ELECTRONS
 INSULATING STATE
 TOP OF VALENCE BANDS -    BAND    116; K    1; EIG -2.2171238E-01 AU
 BOTTOM OF VIRTUAL BANDS - BAND    117; K    1; EIG -1.3917480E-01 AU
 DIRECT ENERGY BAND GAP:   2.2460 eV

    BETA       ELECTRONS
 INSULATING STATE
 TOP OF VALENCE BANDS -    BAND    115; K    1; EIG -2.4039191E-01 AU
 BOTTOM OF VIRTUAL BANDS - BAND    116; K    1; EIG -1.8238678E-01 AU
 DIRECT ENERGY BAND GAP:   1.5784 eV
 TTTTTTTTTTTTTTTTTTTTTTTTTTTTTT PDIG        TELAPSE       81.93 TCPU       81.88
 CHARGE NORMALIZATION FACTOR   1.00000000
 TOTAL ATOMIC CHARGES:
   5.1095890   9.2882347   9.2877974   9.3133375   5.7313543   8.6259978
   6.1283691  27.5496992   0.8901147   5.7326771   8.6259980   8.6231038
   8.6231035   5.1076463   5.7313538   5.7326773   9.2846398   9.2958184
   9.3064705   6.1283695   5.1095888   5.1076462   0.8901145   9.2882349
   9.2877974   9.3133376   9.2846399   9.2958187   9.3064703
 SUMMED SPIN DENSITY           1.00000000
 TOTAL ATOMIC SPINS  :
   0.0127316   0.0005570   0.0001684   0.0022443  -0.0069190   0.0941397
   0.0075220   0.5758655  -0.0005980  -0.0071180   0.0941399   0.0934409
   0.0934410   0.0129071  -0.0069192  -0.0071181   0.0000979   0.0008551
   0.0020381   0.0075220   0.0127316   0.0129072  -0.0005980   0.0005570
   0.0001684   0.0022443   0.0000979   0.0008551   0.0020382
 TTTTTTTTTTTTTTTTTTTTTTTTTTTTTT MOQGAD      TELAPSE       81.93 TCPU       81.88
 TTTTTTTTTTTTTTTTTTTTTTTTTTTTTT SHELLXN     TELAPSE       83.53 TCPU       83.48
 TTTTTTTTTTTTTTTTTTTTTTTTTTTTTT MONMO3      TELAPSE       83.55 TCPU       83.50
 NUMERICALLY INTEGRATED DENSITY    115.9994604451    114.9994609498
 TTTTTTTTTTTTTTTTTTTTTTTTTTTTTT NUMDFT      TELAPSE       84.87 TCPU       84.82
 CYC  25 ETOT(AU) -3.520385593209E+03 DETOT -3.33E-08 tst  3.31E-11 PX  2.42E-05
 TTTTTTTTTTTTTTTTTTTTTTTTTTTTTT DIIS        TELAPSE       85.01 TCPU       84.96
 DIIS TEST: 0.53412E-07 AT SCF   CYCLE  25 - DIIS ACTIVE - HISTORY:    25 CYCLES
 TTTTTTTTTTTTTTTTTTTTTTTTTTTTTT FDIK        TELAPSE       85.18 TCPU       85.14

    ALPHA      ELECTRONS
 INSULATING STATE
 TOP OF VALENCE BANDS -    BAND    116; K    1; EIG -2.2171094E-01 AU
 BOTTOM OF VIRTUAL BANDS - BAND    117; K    1; EIG -1.3917297E-01 AU
 DIRECT ENERGY BAND GAP:   2.2460 eV

    BETA       ELECTRONS
 INSULATING STATE
 TOP OF VALENCE BANDS -    BAND    115; K    1; EIG -2.4038845E-01 AU
 BOTTOM OF VIRTUAL BANDS - BAND    116; K    1; EIG -1.8238531E-01 AU
 DIRECT ENERGY BAND GAP:   1.5783 eV
 TTTTTTTTTTTTTTTTTTTTTTTTTTTTTT PDIG        TELAPSE       85.20 TCPU       85.15
 CHARGE NORMALIZATION FACTOR   1.00000000
 TOTAL ATOMIC CHARGES:
   5.1096019   9.2882317   9.2877931   9.3133401   5.7313487   8.6259997
   6.1283310  27.5497041   0.8901218   5.7326938   8.6260000   8.6231042
   8.6231039   5.1076253   5.7313484   5.7326942   9.2846661   9.2958146
   9.3064758   6.1283312   5.1096018   5.1076252   0.8901218   9.2882317
   9.2877931   9.3133401   9.2846661   9.2958147   9.3064759
 SUMMED SPIN DENSITY           1.00000000
 TOTAL ATOMIC SPINS  :
   0.0127323   0.0005569   0.0001684   0.0022441  -0.0069225   0.0941419
   0.0075261   0.5758635  -0.0005986  -0.0071221   0.0941420   0.0934430
   0.0934431   0.0129077  -0.0069224  -0.0071221   0.0000979   0.0008550
   0.0020381   0.0075261   0.0127323   0.0129077  -0.0005986   0.0005569
   0.0001684   0.0022442   0.0000979   0.0008550   0.0020381
 TTTTTTTTTTTTTTTTTTTTTTTTTTTTTT MOQGAD      TELAPSE       85.21 TCPU       85.16
 TTTTTTTTTTTTTTTTTTTTTTTTTTTTTT SHELLXN     TELAPSE       86.81 TCPU       86.76
 TTTTTTTTTTTTTTTTTTTTTTTTTTTTTT MONMO3      TELAPSE       86.83 TCPU       86.78
 NUMERICALLY INTEGRATED DENSITY    115.9994604492    114.9994609539
 TTTTTTTTTTTTTTTTTTTTTTTTTTTTTT NUMDFT      TELAPSE       88.14 TCPU       88.10
 CYC  26 ETOT(AU) -3.520385593216E+03 DETOT -6.61E-09 tst  2.03E-11 PX  9.59E-06
 TTTTTTTTTTTTTTTTTTTTTTTTTTTTTT DIIS        TELAPSE       88.29 TCPU       88.24
 DIIS TEST: 0.23220E-07 AT SCF   CYCLE  26 - DIIS ACTIVE - HISTORY:    26 CYCLES
 TTTTTTTTTTTTTTTTTTTTTTTTTTTTTT FDIK        TELAPSE       88.45 TCPU       88.40

    ALPHA      ELECTRONS
 INSULATING STATE
 TOP OF VALENCE BANDS -    BAND    116; K    1; EIG -2.2171294E-01 AU
 BOTTOM OF VIRTUAL BANDS - BAND    117; K    1; EIG -1.3917446E-01 AU
 DIRECT ENERGY BAND GAP:   2.2460 eV

    BETA       ELECTRONS
 INSULATING STATE
 TOP OF VALENCE BANDS -    BAND    115; K    1; EIG -2.4039185E-01 AU
 BOTTOM OF VIRTUAL BANDS - BAND    116; K    1; EIG -1.8238736E-01 AU
 DIRECT ENERGY BAND GAP:   1.5784 eV
 TTTTTTTTTTTTTTTTTTTTTTTTTTTTTT PDIG        TELAPSE       88.47 TCPU       88.42
 CHARGE NORMALIZATION FACTOR   1.00000000
 TOTAL ATOMIC CHARGES:
   5.1095897   9.2882350   9.2877976   9.3133373   5.7313535   8.6259999
   6.1283693  27.5497061   0.8901149   5.7326756   8.6260001   8.6231034
   8.6231030   5.1076433   5.7313530   5.7326760   9.2846391   9.2958195
   9.3064690   6.1283695   5.1095895   5.1076432   0.8901149   9.2882350
   9.2877976   9.3133374   9.2846390   9.2958196   9.3064690
 SUMMED SPIN DENSITY           1.00000000
 TOTAL ATOMIC SPINS  :
   0.0127327   0.0005569   0.0001683   0.0022441  -0.0069245   0.0941426
   0.0075282   0.5758618  -0.0005990  -0.0071241   0.0941426   0.0934447
   0.0934448   0.0129081  -0.0069244  -0.0071242   0.0000979   0.0008550
   0.0020382   0.0075282   0.0127327   0.0129082  -0.0005990   0.0005568
   0.0001683   0.0022441   0.0000979   0.0008550   0.0020382
 TTTTTTTTTTTTTTTTTTTTTTTTTTTTTT MOQGAD      TELAPSE       88.47 TCPU       88.42
 TTTTTTTTTTTTTTTTTTTTTTTTTTTTTT SHELLXN     TELAPSE       90.08 TCPU       90.03
 TTTTTTTTTTTTTTTTTTTTTTTTTTTTTT MONMO3      TELAPSE       90.10 TCPU       90.05
 NUMERICALLY INTEGRATED DENSITY    115.9994604436    114.9994609482
 TTTTTTTTTTTTTTTTTTTTTTTTTTTTTT NUMDFT      TELAPSE       91.44 TCPU       91.39
 CYC  27 ETOT(AU) -3.520385593209E+03 DETOT  6.72E-09 tst  1.82E-11 PX  1.06E-05
 TTTTTTTTTTTTTTTTTTTTTTTTTTTTTT DIIS        TELAPSE       91.59 TCPU       91.54
 DIIS TEST: 0.15916E-07 AT SCF   CYCLE  27 - DIIS ACTIVE - HISTORY:    27 CYCLES
 TTTTTTTTTTTTTTTTTTTTTTTTTTTTTT FDIK        TELAPSE       91.76 TCPU       91.71

    ALPHA      ELECTRONS
 INSULATING STATE
 TOP OF VALENCE BANDS -    BAND    116; K    1; EIG -2.2171211E-01 AU
 BOTTOM OF VIRTUAL BANDS - BAND    117; K    1; EIG -1.3917382E-01 AU
 DIRECT ENERGY BAND GAP:   2.2460 eV

    BETA       ELECTRONS
 INSULATING STATE
 TOP OF VALENCE BANDS -    BAND    115; K    1; EIG -2.4039042E-01 AU
 BOTTOM OF VIRTUAL BANDS - BAND    116; K    1; EIG -1.8238651E-01 AU
 DIRECT ENERGY BAND GAP:   1.5784 eV
 TTTTTTTTTTTTTTTTTTTTTTTTTTTTTT PDIG        TELAPSE       91.78 TCPU       91.73
 CHARGE NORMALIZATION FACTOR   1.00000000
 TOTAL ATOMIC CHARGES:
   5.1095940   9.2882340   9.2877960   9.3133384   5.7313509   8.6259990
   6.1283537  27.5497048   0.8901176   5.7326836   8.6259993   8.6231042
   8.6231038   5.1076355   5.7313506   5.7326838   9.2846513   9.2958170
   9.3064725   6.1283539   5.1095938   5.1076355   0.8901176   9.2882340
   9.2877960   9.3133384   9.2846513   9.2958170   9.3064725
 SUMMED SPIN DENSITY           1.00000000
 TOTAL ATOMIC SPINS  :
   0.0127329   0.0005568   0.0001683   0.0022441  -0.0069251   0.0941430
   0.0075288   0.5758626  -0.0005991  -0.0071247   0.0941430   0.0934444
   0.0934445   0.0129082  -0.0069251  -0.0071247   0.0000979   0.0008550
   0.0020381   0.0075289   0.0127329   0.0129082  -0.0005991   0.0005568
   0.0001683   0.0022441   0.0000978   0.0008550   0.0020381
 TTTTTTTTTTTTTTTTTTTTTTTTTTTTTT MOQGAD      TELAPSE       91.78 TCPU       91.73
 TTTTTTTTTTTTTTTTTTTTTTTTTTTTTT SHELLXN     TELAPSE       93.38 TCPU       93.33
 TTTTTTTTTTTTTTTTTTTTTTTTTTTTTT MONMO3      TELAPSE       93.40 TCPU       93.35
 NUMERICALLY INTEGRATED DENSITY    115.9994604466    114.9994609512
 TTTTTTTTTTTTTTTTTTTTTTTTTTTTTT NUMDFT      TELAPSE       94.72 TCPU       94.67
 CYC  28 ETOT(AU) -3.520385593214E+03 DETOT -4.58E-09 tst  3.02E-12 PX  4.80E-06
 TTTTTTTTTTTTTTTTTTTTTTTTTTTTTT DIIS        TELAPSE       94.87 TCPU       94.82
 DIIS TEST: 0.98276E-09 AT SCF   CYCLE  28 - DIIS ACTIVE - HISTORY:    28 CYCLES
 TTTTTTTTTTTTTTTTTTTTTTTTTTTTTT FDIK        TELAPSE       95.05 TCPU       95.00

    ALPHA      ELECTRONS
 INSULATING STATE
 TOP OF VALENCE BANDS -    BAND    116; K    1; EIG -2.2171198E-01 AU
 BOTTOM OF VIRTUAL BANDS - BAND    117; K    1; EIG -1.3917384E-01 AU
 DIRECT ENERGY BAND GAP:   2.2460 eV

    BETA       ELECTRONS
 INSULATING STATE
 TOP OF VALENCE BANDS -    BAND    115; K    1; EIG -2.4039022E-01 AU
 BOTTOM OF VIRTUAL BANDS - BAND    116; K    1; EIG -1.8238624E-01 AU
 DIRECT ENERGY BAND GAP:   1.5784 eV
 TTTTTTTTTTTTTTTTTTTTTTTTTTTTTT PDIG        TELAPSE       95.07 TCPU       95.02
 CHARGE NORMALIZATION FACTOR   1.00000000
 TOTAL ATOMIC CHARGES:
   5.1095963   9.2882328   9.2877950   9.3133387   5.7313515   8.6260003
   6.1283512  27.5497019   0.8901180   5.7326843   8.6260006   8.6231048
   8.6231045   5.1076366   5.7313512   5.7326847   9.2846504   9.2958175
   9.3064716   6.1283511   5.1095964   5.1076366   0.8901180   9.2882328
   9.2877950   9.3133387   9.2846504   9.2958175   9.3064716
 SUMMED SPIN DENSITY           1.00000000
 TOTAL ATOMIC SPINS  :
   0.0127330   0.0005568   0.0001683   0.0022441  -0.0069258   0.0941429
   0.0075295   0.5758645  -0.0005992  -0.0071253   0.0941429   0.0934444
   0.0934444   0.0129082  -0.0069258  -0.0071253   0.0000978   0.0008549
   0.0020381   0.0075295   0.0127330   0.0129083  -0.0005992   0.0005568
   0.0001683   0.0022441   0.0000978   0.0008549   0.0020381
 TTTTTTTTTTTTTTTTTTTTTTTTTTTTTT MOQGAD      TELAPSE       95.07 TCPU       95.02
 TTTTTTTTTTTTTTTTTTTTTTTTTTTTTT SHELLXN     TELAPSE       96.67 TCPU       96.62
 TTTTTTTTTTTTTTTTTTTTTTTTTTTTTT MONMO3      TELAPSE       96.69 TCPU       96.64
 NUMERICALLY INTEGRATED DENSITY    115.9994604461    114.9994609508
 TTTTTTTTTTTTTTTTTTTTTTTTTTTTTT NUMDFT      TELAPSE       98.04 TCPU       97.99
 CYC  29 ETOT(AU) -3.520385593213E+03 DETOT  2.47E-10 tst  4.40E-13 PX  3.30E-06
 TTTTTTTTTTTTTTTTTTTTTTTTTTTTTT DIIS        TELAPSE       98.20 TCPU       98.15
 DIIS TEST: 0.31113E-09 AT SCF   CYCLE  29 - DIIS ACTIVE - HISTORY:    27 CYCLES
 TTTTTTTTTTTTTTTTTTTTTTTTTTTTTT FDIK        TELAPSE       98.35 TCPU       98.30

    ALPHA      ELECTRONS
 INSULATING STATE
 TOP OF VALENCE BANDS -    BAND    116; K    1; EIG -2.2171217E-01 AU
 BOTTOM OF VIRTUAL BANDS - BAND    117; K    1; EIG -1.3917371E-01 AU
 DIRECT ENERGY BAND GAP:   2.2460 eV

    BETA       ELECTRONS
 INSULATING STATE
 TOP OF VALENCE BANDS -    BAND    115; K    1; EIG -2.4039047E-01 AU
 BOTTOM OF VIRTUAL BANDS - BAND    116; K    1; EIG -1.8238662E-01 AU
 DIRECT ENERGY BAND GAP:   1.5784 eV
 TTTTTTTTTTTTTTTTTTTTTTTTTTTTTT PDIG        TELAPSE       98.36 TCPU       98.32
 CHARGE NORMALIZATION FACTOR   1.00000000
 TOTAL ATOMIC CHARGES:
   5.1095919   9.2882349   9.2877969   9.3133383   5.7313505   8.6259984
   6.1283560  27.5497067   0.8901174   5.7326832   8.6259986   8.6231034
   8.6231031   5.1076341   5.7313502   5.7326836   9.2846517   9.2958170
   9.3064730   6.1283560   5.1095920   5.1076341   0.8901173   9.2882349
   9.2877969   9.3133382   9.2846517   9.2958170   9.3064730
 SUMMED SPIN DENSITY           1.00000000
 TOTAL ATOMIC SPINS  :
   0.0127331   0.0005568   0.0001683   0.0022441  -0.0069260   0.0941436
   0.0075298   0.5758614  -0.0005992  -0.0071255   0.0941437   0.0934450
   0.0934451   0.0129083  -0.0069260  -0.0071255   0.0000979   0.0008550
   0.0020381   0.0075298   0.0127331   0.0129084  -0.0005992   0.0005568
   0.0001683   0.0022441   0.0000978   0.0008550   0.0020381
 TTTTTTTTTTTTTTTTTTTTTTTTTTTTTT MOQGAD      TELAPSE       98.37 TCPU       98.32
 TTTTTTTTTTTTTTTTTTTTTTTTTTTTTT SHELLXN     TELAPSE       99.97 TCPU       99.92
 TTTTTTTTTTTTTTTTTTTTTTTTTTTTTT MONMO3      TELAPSE       99.99 TCPU       99.94
 NUMERICALLY INTEGRATED DENSITY    115.9994604466    114.9994609513
 TTTTTTTTTTTTTTTTTTTTTTTTTTTTTT NUMDFT      TELAPSE      101.30 TCPU      101.25
 CYC  30 ETOT(AU) -3.520385593213E+03 DETOT  3.99E-10 tst  1.26E-12 PX  5.33E-06
 TTTTTTTTTTTTTTTTTTTTTTTTTTTTTT DIIS        TELAPSE      101.45 TCPU      101.40
 DIIS TEST: 0.51646E-09 AT SCF   CYCLE  30 - DIIS ACTIVE - HISTORY:    28 CYCLES
 TTTTTTTTTTTTTTTTTTTTTTTTTTTTTT FDIK        TELAPSE      101.60 TCPU      101.55

    ALPHA      ELECTRONS
 INSULATING STATE
 TOP OF VALENCE BANDS -    BAND    116; K    1; EIG -2.2171206E-01 AU
 BOTTOM OF VIRTUAL BANDS - BAND    117; K    1; EIG -1.3917379E-01 AU
 DIRECT ENERGY BAND GAP:   2.2460 eV

    BETA       ELECTRONS
 INSULATING STATE
 TOP OF VALENCE BANDS -    BAND    115; K    1; EIG -2.4039032E-01 AU
 BOTTOM OF VIRTUAL BANDS - BAND    116; K    1; EIG -1.8238640E-01 AU
 DIRECT ENERGY BAND GAP:   1.5784 eV
 TTTTTTTTTTTTTTTTTTTTTTTTTTTTTT PDIG        TELAPSE      101.62 TCPU      101.57
 CHARGE NORMALIZATION FACTOR   1.00000000
 TOTAL ATOMIC CHARGES:
   5.1095945   9.2882336   9.2877958   9.3133386   5.7313512   8.6259996
   6.1283530  27.5497038   0.8901177   5.7326838   8.6259998   8.6231043
   8.6231039   5.1076357   5.7313509   5.7326842   9.2846510   9.2958172
   9.3064722   6.1283531   5.1095945   5.1076357   0.8901177   9.2882336
   9.2877957   9.3133386   9.2846510   9.2958173   9.3064722
 SUMMED SPIN DENSITY           1.00000000
 TOTAL ATOMIC SPINS  :
   0.0127331   0.0005568   0.0001683   0.0022441  -0.0069261   0.0941432
   0.0075298   0.5758633  -0.0005992  -0.0071256   0.0941433   0.0934447
   0.0934447   0.0129083  -0.0069261  -0.0071256   0.0000978   0.0008549
   0.0020381   0.0075298   0.0127330   0.0129083  -0.0005992   0.0005568
   0.0001683   0.0022441   0.0000978   0.0008550   0.0020381
 TTTTTTTTTTTTTTTTTTTTTTTTTTTTTT MOQGAD      TELAPSE      101.63 TCPU      101.58
 TTTTTTTTTTTTTTTTTTTTTTTTTTTTTT SHELLXN     TELAPSE      103.22 TCPU      103.18
 TTTTTTTTTTTTTTTTTTTTTTTTTTTTTT MONMO3      TELAPSE      103.24 TCPU      103.19
 NUMERICALLY INTEGRATED DENSITY    115.9994604464    114.9994609510
 TTTTTTTTTTTTTTTTTTTTTTTTTTTTTT NUMDFT      TELAPSE      104.60 TCPU      104.55
 CYC  31 ETOT(AU) -3.520385593213E+03 DETOT -1.97E-10 tst  4.66E-13 PX  3.25E-06
 TTTTTTTTTTTTTTTTTTTTTTTTTTTTTT DIIS        TELAPSE      104.80 TCPU      104.75
 DIIS TEST: 0.10692E-09 AT SCF   CYCLE  31 - DIIS ACTIVE - HISTORY:    26 CYCLES
 TTTTTTTTTTTTTTTTTTTTTTTTTTTTTT FDIK        TELAPSE      104.93 TCPU      104.88

    ALPHA      ELECTRONS
 INSULATING STATE
 TOP OF VALENCE BANDS -    BAND    116; K    1; EIG -2.2171204E-01 AU
 BOTTOM OF VIRTUAL BANDS - BAND    117; K    1; EIG -1.3917378E-01 AU
 DIRECT ENERGY BAND GAP:   2.2460 eV

    BETA       ELECTRONS
 INSULATING STATE
 TOP OF VALENCE BANDS -    BAND    115; K    1; EIG -2.4039031E-01 AU
 BOTTOM OF VIRTUAL BANDS - BAND    116; K    1; EIG -1.8238638E-01 AU
 DIRECT ENERGY BAND GAP:   1.5784 eV
 TTTTTTTTTTTTTTTTTTTTTTTTTTTTTT PDIG        TELAPSE      104.94 TCPU      104.90
 CHARGE NORMALIZATION FACTOR   1.00000000
 TOTAL ATOMIC CHARGES:
   5.1095945   9.2882336   9.2877958   9.3133386   5.7313512   8.6259995
   6.1283531  27.5497037   0.8901177   5.7326839   8.6259998   8.6231042
   8.6231039   5.1076357   5.7313509   5.7326843   9.2846510   9.2958173
   9.3064722   6.1283531   5.1095946   5.1076357   0.8901177   9.2882336
   9.2877957   9.3133386   9.2846510   9.2958173   9.3064722
 SUMMED SPIN DENSITY           1.00000000
 TOTAL ATOMIC SPINS  :
   0.0127331   0.0005568   0.0001683   0.0022441  -0.0069262   0.0941433
   0.0075299   0.5758634  -0.0005992  -0.0071256   0.0941433   0.0934447
   0.0934447   0.0129083  -0.0069261  -0.0071256   0.0000978   0.0008549
   0.0020381   0.0075299   0.0127330   0.0129083  -0.0005992   0.0005568
   0.0001683   0.0022441   0.0000978   0.0008549   0.0020381
 TTTTTTTTTTTTTTTTTTTTTTTTTTTTTT MOQGAD      TELAPSE      104.95 TCPU      104.90
 TTTTTTTTTTTTTTTTTTTTTTTTTTTTTT SHELLXN     TELAPSE      106.55 TCPU      106.50
 TTTTTTTTTTTTTTTTTTTTTTTTTTTTTT MONMO3      TELAPSE      106.56 TCPU      106.51
 NUMERICALLY INTEGRATED DENSITY    115.9994604464    114.9994609510
 TTTTTTTTTTTTTTTTTTTTTTTTTTTTTT NUMDFT      TELAPSE      107.92 TCPU      107.87
 CYC  32 ETOT(AU) -3.520385593213E+03 DETOT  1.50E-11 tst  4.38E-15 PX  2.69E-08
 TTTTTTTTTTTTTTTTTTTTTTTTTTTTTT DIIS        TELAPSE      108.08 TCPU      108.03
 DIIS TEST: 0.93212E-10 AT SCF   CYCLE  32 - DIIS ACTIVE - HISTORY:    26 CYCLES
 TTTTTTTTTTTTTTTTTTTTTTTTTTTTTT FDIK        TELAPSE      108.20 TCPU      108.15

    ALPHA      ELECTRONS
 INSULATING STATE
 TOP OF VALENCE BANDS -    BAND    116; K    1; EIG -2.2171205E-01 AU
 BOTTOM OF VIRTUAL BANDS - BAND    117; K    1; EIG -1.3917378E-01 AU
 DIRECT ENERGY BAND GAP:   2.2460 eV

    BETA       ELECTRONS
 INSULATING STATE
 TOP OF VALENCE BANDS -    BAND    115; K    1; EIG -2.4039031E-01 AU
 BOTTOM OF VIRTUAL BANDS - BAND    116; K    1; EIG -1.8238638E-01 AU
 DIRECT ENERGY BAND GAP:   1.5784 eV
 TTTTTTTTTTTTTTTTTTTTTTTTTTTTTT PDIG        TELAPSE      108.22 TCPU      108.17
 CHARGE NORMALIZATION FACTOR   1.00000000
 TOTAL ATOMIC CHARGES:
   5.1095945   9.2882336   9.2877958   9.3133386   5.7313512   8.6259995
   6.1283531  27.5497037   0.8901177   5.7326839   8.6259997   8.6231042
   8.6231039   5.1076357   5.7313509   5.7326843   9.2846510   9.2958173
   9.3064722   6.1283532   5.1095946   5.1076357   0.8901177   9.2882336
   9.2877957   9.3133386   9.2846510   9.2958173   9.3064722
 SUMMED SPIN DENSITY           1.00000000
 TOTAL ATOMIC SPINS  :
   0.0127331   0.0005568   0.0001683   0.0022441  -0.0069262   0.0941433
   0.0075299   0.5758634  -0.0005992  -0.0071256   0.0941433   0.0934447
   0.0934447   0.0129083  -0.0069261  -0.0071256   0.0000978   0.0008549
   0.0020381   0.0075299   0.0127330   0.0129083  -0.0005992   0.0005568
   0.0001683   0.0022441   0.0000978   0.0008549   0.0020381
 TTTTTTTTTTTTTTTTTTTTTTTTTTTTTT MOQGAD      TELAPSE      108.23 TCPU      108.18
 TTTTTTTTTTTTTTTTTTTTTTTTTTTTTT SHELLXN     TELAPSE      109.84 TCPU      109.78
 TTTTTTTTTTTTTTTTTTTTTTTTTTTTTT MONMO3      TELAPSE      109.85 TCPU      109.80
 NUMERICALLY INTEGRATED DENSITY    115.9994604464    114.9994609510
 TTTTTTTTTTTTTTTTTTTTTTTTTTTTTT NUMDFT      TELAPSE      111.18 TCPU      111.13
 CYC  33 ETOT(AU) -3.520385593213E+03 DETOT -9.09E-13 tst  3.53E-15 PX  1.66E-08
 TTTTTTTTTTTTTTTTTTTTTTTTTTTTTT DIIS        TELAPSE      111.35 TCPU      111.29
 DIIS TEST: 0.93202E-10 AT SCF   CYCLE  33 - DIIS ACTIVE - HISTORY:    26 CYCLES
 TTTTTTTTTTTTTTTTTTTTTTTTTTTTTT FDIK        TELAPSE      111.47 TCPU      111.41

    ALPHA      ELECTRONS
 INSULATING STATE
 TOP OF VALENCE BANDS -    BAND    116; K    1; EIG -2.2171205E-01 AU
 BOTTOM OF VIRTUAL BANDS - BAND    117; K    1; EIG -1.3917377E-01 AU
 DIRECT ENERGY BAND GAP:   2.2460 eV

    BETA       ELECTRONS
 INSULATING STATE
 TOP OF VALENCE BANDS -    BAND    115; K    1; EIG -2.4039030E-01 AU
 BOTTOM OF VIRTUAL BANDS - BAND    116; K    1; EIG -1.8238638E-01 AU
 DIRECT ENERGY BAND GAP:   1.5784 eV
 TTTTTTTTTTTTTTTTTTTTTTTTTTTTTT PDIG        TELAPSE      111.48 TCPU      111.43
 CHARGE NORMALIZATION FACTOR   1.00000000
 TOTAL ATOMIC CHARGES:
   5.1095945   9.2882336   9.2877958   9.3133386   5.7313512   8.6259995
   6.1283531  27.5497037   0.8901177   5.7326839   8.6259997   8.6231042
   8.6231039   5.1076357   5.7313509   5.7326843   9.2846510   9.2958173
   9.3064722   6.1283532   5.1095946   5.1076357   0.8901177   9.2882336
   9.2877957   9.3133386   9.2846510   9.2958173   9.3064722
 SUMMED SPIN DENSITY           1.00000000
 TOTAL ATOMIC SPINS  :
   0.0127331   0.0005568   0.0001683   0.0022441  -0.0069262   0.0941433
   0.0075299   0.5758634  -0.0005992  -0.0071256   0.0941433   0.0934447
   0.0934447   0.0129083  -0.0069261  -0.0071256   0.0000978   0.0008549
   0.0020381   0.0075299   0.0127330   0.0129083  -0.0005992   0.0005568
   0.0001683   0.0022441   0.0000978   0.0008549   0.0020381
 TTTTTTTTTTTTTTTTTTTTTTTTTTTTTT MOQGAD      TELAPSE      111.49 TCPU      111.43
 TTTTTTTTTTTTTTTTTTTTTTTTTTTTTT SHELLXN     TELAPSE      113.08 TCPU      113.03

 ::: DIPOLE MOMENT ALONG NON PERIODIC DIRECTIONS:
 ::: A.U.     (X) -2.97011E-07   (Y) -1.25957E-07   (Z)  2.89557E-07
 ::: DEBYE         7.54925E-07        3.20151E-07       -7.35981E-07

 +++ ENERGIES IN A.U. +++
 ::: EXT EL-POLE                                   1.9543532864649E+03
 ::: EXT EL-SPHEROPOLE                             0.0000000000000E+00
 ::: BIELET ZONE E-E                               3.0694755587317E+03
 ::: TOTAL E-E                                     5.0238288451966E+03
 ::: TOTAL E-N + N-E                              -1.5175481972276E+04
 ::: TOTAL N-N                                     3.3986826536039E+03
 ::: KINETIC ENERGY                                3.5125933465943E+03
 ::: PSEUDO TOTAL   ENERGY                        -3.2403771268812E+03
 ::: VIRIAL COEFFICIENT                            1.0403105893595E+00
 TTTTTTTTTTTTTTTTTTTTTTTTTTTTTT MONMO3      TELAPSE      113.10 TCPU      113.05
 NUMERICALLY INTEGRATED DENSITY    115.9994604464    114.9994609510
 TTTTTTTTTTTTTTTTTTTTTTTTTTTTTT NUMDFT      TELAPSE      114.42 TCPU      114.36
 CYC  34 ETOT(AU) -3.520385593213E+03 DETOT -6.82E-12 tst  3.53E-15 PX  1.66E-08

 == SCF ENDED - CONVERGENCE ON ENERGY      E(AU) -3.5203855932132E+03 CYCLES  34


 ENERGY EXPRESSION=HARTREE+FOCK EXCH*0.00000+(PBE        EXCH)*1.00000+PBE        CORR


 TOTAL ENERGY(DFT)(AU)( 34) -3.5203855932132E+03 DE-6.8E-12 tester 3.5E-15
 TTTTTTTTTTTTTTTTTTTTTTTTTTTTTT EDFT        TELAPSE      114.42 TCPU      114.36
 
 INFORMATION **** DFTD3 ENERGY **** CALCULATE DFTD3 ENERGY

           DFT-D V3(BJ)
 DF                                         pbe       
 parameters
 s6       :    1.0000
 s8       :    0.7875
 a1       :    0.4289
 a2       :    4.4407
 k1 k3    :   16.0000   -4.0000
 Cutoff   :   50.2022
 CN-Cutoff:   21.1671
 ABC-Cutoff:   21.1671
 
 Edisp /kcal,au:   -20.2112 -0.03220858

 E6    /kcal :   -13.8656
 E8    /kcal :    -6.3456
 
 INFORMATION **** DFTD3 ENERGY **** NORMAL TERMINATION OF DFTD3 MODULE

 *******************************************************************************

 DFT-D3 DISPERSION ENERGY CORRECTION

 D3 DISPERSION ENERGY (AU)       -3.2208579830777E-02
 TOTAL ENERGY + DISP (AU)        -3.5204178017930E+03

 *******************************************************************************

 EIGENVECTORS IN FORTRAN UNIT  8
 TTTTTTTTTTTTTTTTTTTTTTTTTTTTTT END         TELAPSE      114.65 TCPU      114.60
 EEEEEEEEEE TERMINATION  DATE 16 09 2022 TIME 15:01:02.5
NODE    0 CPU TIME =       114.597
NODE    1 CPU TIME =       114.595
NODE    2 CPU TIME =       114.596
NODE    3 CPU TIME =       114.593
NODE    4 CPU TIME =       114.596
NODE    5 CPU TIME =       114.595
NODE    6 CPU TIME =       114.596
NODE    7 CPU TIME =       114.591
NODE    8 CPU TIME =       114.591
NODE    9 CPU TIME =       114.591
NODE   10 CPU TIME =       114.594
NODE   11 CPU TIME =       114.590
NODE   12 CPU TIME =       114.598
NODE   13 CPU TIME =       114.589
NODE   14 CPU TIME =       114.595
NODE   15 CPU TIME =       114.588
NODE   16 CPU TIME =       114.591
NODE   17 CPU TIME =       114.586
NODE   18 CPU TIME =       114.594
NODE   19 CPU TIME =       114.586
NODE   20 CPU TIME =       114.587
NODE   21 CPU TIME =       114.583
NODE   22 CPU TIME =       114.548
NODE   23 CPU TIME =       114.529
    TOTAL CPU TIME =      2750.100
