# Supplementary material for: Interrogation of the Intermolecular Forces That Drive Bulk Properties of Molecular Crystals with Terahertz Spectroscopy and Density Functional Theory
Source: Cryst Growth Des. 2025 May 23;25(11):3697–706. doi: 10.1021/acs.cgd.5c00007 (PMC12148306; doi:10.1021/acs.cgd.5c00007)
Supplement: Supplementary file 3 [file cg5c00007_si_003.zip › Calculations/FH/F-H_MOLECULE.txt]

SHRINK 6 Cu (II) (AcAc)2(F3)4, conversion F to H H,C,O,F Cu are POB-TZVP and PBE-D
CRYSTAL
0 0 0
2
4.74748882 5.29079523 10.77903541 84.798148 67.630556 82.382584
15
29   -5.000000000000E-01  5.000000000000E-01 -5.000000000000E-01
1    -3.940207355454E-02  1.889276764571E-01  2.388147088081E-01
1     2.087645707739E-01 -7.399430169583E-02  2.634723868799E-01
1    -9.387556481242E-02  5.088689972871E-02  4.032672521106E-01
1    -2.273266682122E-01 -2.762344828756E-01  5.500764468025E-03
1    -2.697188898988E-01 -3.041690316652E-02  1.165587427815E-01
1     5.458599010394E-02 -2.600912722269E-01  7.584245146802E-02
8     2.794529419042E-01  2.889613891617E-01  4.409327334461E-01
8    -3.158615987593E-01 -3.451113933922E-01  3.242906959306E-01
6     7.597958046922E-02  1.050877764148E-01  3.059692070526E-01
6     2.785273298274E-01  2.834012501282E-01  3.223132027331E-01
6     4.548703796993E-01  4.310866922749E-01  2.110900064839E-01
1     4.344264418903E-01  4.131649823896E-01  1.150650384040E-01
6    -3.583412218953E-01 -3.920761080909E-01  2.177257234475E-01
6    -1.914736792421E-01 -2.323380077988E-01  9.540987842623E-02
MOLECULE
1
1 0 0 0
BASISSET
POB-TZVP
DFT
SPIN
PBE-D
XLGRID
END
EXCHSIZE
15000000
BIPOSIZE
15000000
MAXCYCLE
200
SCFDIR
TOLINTEG
7 7 7 7 14
TOLDEE
11
SPINLOCK
1 10
SHRINK
6 6
FMIXING
40
END
 PROCESS            3  OF           24  WORKING
 PROCESS            0  OF           24  WORKING
 PROCESS           18  OF           24  WORKING
 PROCESS           17  OF           24  WORKING
 PROCESS           19  OF           24  WORKING
 PROCESS           11  OF           24  WORKING
 PROCESS            2  OF           24  WORKING
 PROCESS            4  OF           24  WORKING
 PROCESS           12  OF           24  WORKING
 PROCESS           23  OF           24  WORKING
 PROCESS            5  OF           24  WORKING
 PROCESS           21  OF           24  WORKING
 PROCESS           15  OF           24  WORKING
 PROCESS            7  OF           24  WORKING
 PROCESS            1  OF           24  WORKING
 PROCESS           16  OF           24  WORKING

         
 *******************************************************************************
 *                                                                             *
 *                               CRYSTAL17                                     *
 *                      public : 1.0.1 - Feb 1st, 2017                         *
 *                       HTTP://WWW.CRYSTAL.UNITO.IT                           *
 *                                                                             *
 *                              MAIN AUTHORS                                   *
 *                                                                             *
 *  R. DOVESI(1,11), V.R. SAUNDERS(2), C. ROETTI(1,11), R. ORLANDO(1,11),      *
 *  C.M. ZICOVICH-WILSON(1,3), F. PASCALE(4), B. CIVALLERI(1,11),              *
 *  K. DOLL(5), N.M. HARRISON(2,6), I.J. BUSH(7), Ph. D'ARCO(8),               *
 *  M. LLUNELL(9), M. CAUSA'(10), Y. NOEL(8), L. MASCHIO(1,11), A. ERBA(1,11)  *
 *  M. RE'RAT(14), S. CASASSA(1,11)                                            *
 *                                                                             *
 *        CONTRIBUTIONS TO THE CODE HAVE ALSO BEEN GIVEN BY                    *
 *                                                                             *
 *  M. FERRABONE(1,11), M. DE LA PIERRE(1,11), M. FERRERO(1,11),               *
 *  J. BAIMA(1,11), E. ALBANESE(1,11), M.F. PEINTINGER(12), R. BAST(13),       *
 *  B. KIRTMAN(15), V. LACIVITA(1,11), R. DEMICHELIS(1,16)                     *
 *  G. BRANDEBURG(17), S. SALUSTRO(1,11), G. SANSONE(1,11)                     *
 *  M.T. RUGGIERO(18)                                                          *
 *                                                                             *
 * (1) THEORETICAL CHEMISTRY GROUP - UNIVERSITA' DI TORINO - TORINO (ITALY)    *

 * (2) COMPUTATIONAL SCIENCE & ENGINEERING DEPARTMENT - STFC DARESBURY (UK)    *
 * (3) UNIVERSIDAD AUTONOMA DEL ESTADO DE MORELOS - CUERNAVACA (MEXICO)        *
 * (4) UNIVERSITE' DE LORRAINE - NANCY (FRANCE)                                *
 * (5) UNIVERSITAET STUTTGART- STUTTGART (GERMANY)                             *
 * (6) IMPERIAL COLLEGE - LONDON (UK)                                          *
 * (7) OXFORD E-RESEARCH CENTRE - OXFORD (UK)                                  *
 * (8) UPMC - SORBONNE UNIVERSITES - PARIS (FRANCE)                            *
 * (9) UNIVERSIDAD DE BARCELONA - BARCELONA (SPAIN)                            *
 *(10) UNIVERSITA' DI NAPOLI "FEDERICO II" - NAPOLI (ITALY)                    *
 PROCESS           10  OF           24  WORKING
 PROCESS           22  OF           24  WORKING
 *(11) NIS - NANOSTRUCTURED INTERFACES AND SURFACES - TORINO (ITALY)           *
 *(12) MPI FUER CHEMISCHE ENERGIEKONVERSION - MUELHEIM AN DER RUHR (GERMANY)   *
 *(13) UNIVERSITY OF TROMSO - TROMSO (NORWAY)                                  *
 *(14) UNIVERSITE' DE PAU ET DES PAYS DE L'ADOUR - PAU (FRANCE)                *
 *(15) UNIVERSITY OF CALIFORNIA SANTA BARBARA - SANTA BARBARA (USA)            *
 *(16) CURTIN UNIVERSITY - PERTH (AUSTRALIA)                                   *
 *(17) UNIVERSITY COLLEGE LONDON - LONDON (UK)                                 *
 *(18) CAMBRIDGE UNIVERSITY - CAMBRIDGE (UK)                                   *
 *                                                                             *
 *******************************************************************************
 PROCESS            6  OF           24  WORKING
 PROCESS           14  OF           24  WORKING
 EEEEEEEEEE STARTING  DATE 14 09 2022 TIME 12:44:47.6
 SHRINK 6 Cu (II) (AcAc)2(F3)4, conversion F to H H,C,O,F Cu are POB-TZVP and PBE
 PROCESS           13  OF           24  WORKING
 PROCESS            9  OF           24  WORKING
 PROCESS           20  OF           24  WORKING
 PROCESS            8  OF           24  WORKING

 CRYSTAL CALCULATION
 (INPUT ACCORDING TO THE INTERNATIONAL TABLES FOR X-RAY CRYSTALLOGRAPHY)
 CRYSTAL FAMILY                       :  TRICLINIC   
 CRYSTAL CLASS  (GROTH - 1921)        :  TRICLINIC PINAKOIDAL                 

 SPACE GROUP (CENTROSYMMETRIC)        :  P -1            

 LATTICE PARAMETERS  (ANGSTROMS AND DEGREES) - CONVENTIONAL CELL
        A           B           C        ALPHA        BETA       GAMMA
     4.74749     5.29080    10.77904    84.79815    67.63056    82.38258


 NUMBER OF IRREDUCIBLE ATOMS IN THE CONVENTIONAL CELL:   15

 INPUT COORDINATES

 ATOM AT. N.              COORDINATES
   1  29    -5.000000000000E-01  5.000000000000E-01 -5.000000000000E-01
   2   1    -3.940207355454E-02  1.889276764571E-01  2.388147088081E-01
   3   1     2.087645707739E-01 -7.399430169583E-02  2.634723868799E-01
   4   1    -9.387556481242E-02  5.088689972871E-02  4.032672521106E-01
   5   1    -2.273266682122E-01 -2.762344828756E-01  5.500764468025E-03
   6   1    -2.697188898988E-01 -3.041690316652E-02  1.165587427815E-01
   7   1     5.458599010394E-02 -2.600912722269E-01  7.584245146802E-02
   8   8     2.794529419042E-01  2.889613891617E-01  4.409327334461E-01
   9   8    -3.158615987593E-01 -3.451113933922E-01  3.242906959306E-01
  10   6     7.597958046922E-02  1.050877764148E-01  3.059692070526E-01
  11   6     2.785273298274E-01  2.834012501282E-01  3.223132027331E-01
  12   6     4.548703796993E-01  4.310866922749E-01  2.110900064839E-01
  13   1     4.344264418903E-01  4.131649823896E-01  1.150650384040E-01
  14   6    -3.583412218953E-01 -3.920761080909E-01  2.177257234475E-01
  15   6    -1.914736792421E-01 -2.323380077988E-01  9.540987842623E-02

 *******************************************************************************

 << INFORMATION >>: FROM NOW ON, ALL COORDINATES REFER TO THE PRIMITIVE CELL

 *******************************************************************************

 LATTICE PARAMETERS  (ANGSTROMS AND DEGREES) - PRIMITIVE CELL
       A          B          C        ALPHA      BETA     GAMMA        VOLUME
    4.74749    5.29080   10.77904    84.79815  67.63056  82.38258    247.925253

 COORDINATES OF THE EQUIVALENT ATOMS (FRACTIONAL UNITS)

 N. ATOM EQUIV AT. N.          X                  Y                  Z

   1   1   1   29 CU    5.00000000000E-01 -5.00000000000E-01  5.00000000000E-01

   2   2   1    1 H    -3.94020735545E-02  1.88927676457E-01  2.38814708808E-01
   3   2   2    1 H     3.94020735545E-02 -1.88927676457E-01 -2.38814708808E-01

   4   3   1    1 H     2.08764570774E-01 -7.39943016958E-02  2.63472386880E-01
   5   3   2    1 H    -2.08764570774E-01  7.39943016958E-02 -2.63472386880E-01

   6   4   1    1 H    -9.38755648124E-02  5.08868997287E-02  4.03267252111E-01
   7   4   2    1 H     9.38755648124E-02 -5.08868997287E-02 -4.03267252111E-01

   8   5   1    1 H    -2.27326668212E-01 -2.76234482876E-01  5.50076446802E-03
   9   5   2    1 H     2.27326668212E-01  2.76234482876E-01 -5.50076446802E-03

  10   6   1    1 H    -2.69718889899E-01 -3.04169031665E-02  1.16558742781E-01
  11   6   2    1 H     2.69718889899E-01  3.04169031665E-02 -1.16558742781E-01

  12   7   1    1 H     5.45859901039E-02 -2.60091272227E-01  7.58424514680E-02
  13   7   2    1 H    -5.45859901039E-02  2.60091272227E-01 -7.58424514680E-02

  14   8   1    8 O     2.79452941904E-01  2.88961389162E-01  4.40932733446E-01
  15   8   2    8 O    -2.79452941904E-01 -2.88961389162E-01 -4.40932733446E-01

  16   9   1    8 O    -3.15861598759E-01 -3.45111393392E-01  3.24290695931E-01
  17   9   2    8 O     3.15861598759E-01  3.45111393392E-01 -3.24290695931E-01

  18  10   1    6 C     7.59795804692E-02  1.05087776415E-01  3.05969207053E-01
  19  10   2    6 C    -7.59795804692E-02 -1.05087776415E-01 -3.05969207053E-01

  20  11   1    6 C     2.78527329827E-01  2.83401250128E-01  3.22313202733E-01
  21  11   2    6 C    -2.78527329827E-01 -2.83401250128E-01 -3.22313202733E-01

  22  12   1    6 C     4.54870379699E-01  4.31086692275E-01  2.11090006484E-01
  23  12   2    6 C    -4.54870379699E-01 -4.31086692275E-01 -2.11090006484E-01

  24  13   1    1 H     4.34426441890E-01  4.13164982390E-01  1.15065038404E-01
  25  13   2    1 H    -4.34426441890E-01 -4.13164982390E-01 -1.15065038404E-01

  26  14   1    6 C    -3.58341221895E-01 -3.92076108091E-01  2.17725723447E-01
  27  14   2    6 C     3.58341221895E-01  3.92076108091E-01 -2.17725723447E-01

  28  15   1    6 C    -1.91473679242E-01 -2.32338007799E-01  9.54098784262E-02
  29  15   2    6 C     1.91473679242E-01  2.32338007799E-01 -9.54098784262E-02

 NUMBER OF SYMMETRY OPERATORS         :    2
 *******************************************************************************
 * GEOMETRY EDITING - INPUT COORDINATES ARE GIVEN IN ANGSTROM         
 *******************************************************************************

 GEOMETRY NOW FULLY CONSISTENT WITH THE GROUP

 COORDINATES IN ANGSTROM

 GCALCO - MAX INDICES DIRECT LATTICE VECTOR    20    17     9
 NO.OF VECTORS CREATED 6999 STARS 3500 RMAX    74.55641 BOHR


 *******************************************************************************
 * MOLECULAR CALCULATION 
 *******************************************************************************

 MOLECULAR FRAGMENT N.    1
 REFERENCE ATOM:    1 IN CELL  0 0 0  COORDINATES   -0.349  -2.471   4.979
 FRAGMENT COMPOSITION:
  SEQ.  NO. 
  NEW   OLD    CELL   AT. NO.             COORD.(A)
   1     1    0  0  0   29      -0.3488   -2.4714    4.9792
   2    16    0  0  0    8      -0.1865   -1.7078    3.2294
   3    17   -1 -1  1    8      -0.5110   -3.2351    6.7289
   4    14    0 -1  0    8      -1.6233   -3.7845    4.3909
   5    15   -1  0  1    8       0.9258   -1.1583    5.5674
   6    26    0  0  0    6      -0.8135   -2.0871    2.1682
   7    27   -1 -1  1    6       0.1160   -2.8557    7.7901
   8    20    0 -1  0    6      -2.1031   -3.9304    3.2097
   9    21   -1  0  1    6       1.4056   -1.0124    6.7486
  10    22    0 -1  0    6      -1.7191   -3.1468    2.1021
  11    28    0  0  0    6      -0.5186   -1.2565    0.9501
  12    23   -1  0  1    6       1.0216   -1.7961    7.8562
  13    29   -1 -1  1    6      -0.1789   -3.6863    9.0082
  14    18   -1 -1  0    6      -3.1217   -5.0173    3.0469
  15    19    0  0  1    6       2.4242    0.0744    6.9114
  16    24    0 -1  0    1      -2.2002   -3.3483    1.1459
  17     8    0  0  0    1      -1.0477   -1.5992    0.0548
  18    12    0  0  0    1       0.5608   -1.2676    0.7553
  19    10    0  0  0    1      -0.8020   -0.2168    1.1607
  20    25   -1  0  1    1       1.5027   -1.5945    8.8125
  21     9   -1 -1  1    1       0.3501   -3.3436    9.9035
  22    13   -1 -1  1    1      -1.2584   -3.6752    9.2030
  23    11   -1 -1  1    1       0.1045   -4.7261    8.7976
  24     6   -1 -1  0    1      -3.5310   -5.3159    4.0159
  25     2   -1 -1  0    1      -3.9338   -4.7119    2.3782
  26     4   -1 -1  0    1      -2.6672   -5.9227    2.6237
  27     7    0  0  1    1       2.8335    0.3730    5.9424
  28     3    0  0  1    1       3.2363   -0.2309    7.5801
  29     5    0  0  1    1       1.9697    0.9799    7.3346

 *******************************************************************************


 NO SYMMOPS WITH FINITE TRANSLATIONAL COMPONENT
 THE NUMBER OF SYMMETRY OPERATORS HAS BEEN REDUCED FROM  2 TO  1
 *******************************************************************************

 GEOMETRY FOR WAVE FUNCTION - DIMENSIONALITY OF THE SYSTEM    0
 (NON PERIODIC DIRECTION: LATTICE PARAMETER FORMALLY SET TO 500)
 *******************************************************************************
 ATOMS IN THE ASYMMETRIC UNIT   29 - ATOMS IN THE UNIT CELL:   29
     ATOM             X(ANGSTROM)         Y(ANGSTROM)         Z(ANGSTROM)
 *******************************************************************************
      1 T  29 CU   -3.487567718283E-01 -2.471416281634E+00  4.979152153137E+00
      2 T   8 O    -1.865332466057E-01 -1.707768092015E+00  3.229385433771E+00
      3 T   8 O    -5.109802970509E-01 -3.235064471253E+00  6.728918872504E+00
      4 T   8 O    -1.623307936085E+00 -3.784497358814E+00  4.390942338254E+00
      5 T   8 O     9.257943924284E-01 -1.158335204454E+00  5.567361968021E+00
      6 T   6 C    -8.135460335440E-01 -2.087125577091E+00  2.168179009394E+00
      7 T   6 C     1.160324898873E-01 -2.855706986177E+00  7.790125296881E+00
      8 T   6 C    -2.103100068312E+00 -3.930421767899E+00  3.209692954746E+00
      9 T   6 C     1.405586524655E+00 -1.012410795369E+00  6.748611351529E+00
     10 T   6 C    -1.719092814693E+00 -3.146768882301E+00  2.102098520580E+00
     11 T   6 C    -5.185868908160E-01 -1.256508244755E+00  9.501206031931E-01
     12 T   6 C     1.021579271036E+00 -1.796063680967E+00  7.856205785695E+00
     13 T   6 C    -1.789266528406E-01 -3.686324318513E+00  9.008183703082E+00
     14 T   6 C    -3.121715509309E+00 -5.017281045055E+00  3.046934472179E+00
     15 T   6 C     2.424201965652E+00  7.444848178663E-02  6.911369834095E+00
     16 T   1 H    -2.200169439629E+00 -3.348297841788E+00  1.145852667440E+00
     17 T   1 H    -1.047659415549E+00 -1.599184637684E+00  5.477828648974E-02
     18 T   1 H     5.608421056929E-01 -1.267618601811E+00  7.552622110524E-01
     19 T   1 H    -8.020107131268E-01 -2.167576626236E-01  1.160727430175E+00
     20 T   1 H     1.502655895972E+00 -1.594534721480E+00  8.812451638835E+00
     21 T   1 H     3.501458718921E-01 -3.343647925584E+00  9.903526019785E+00
     22 T   1 H    -1.258355649350E+00 -3.675213961457E+00  9.203042095222E+00
     23 T   1 H     1.044971694702E-01 -4.726074900644E+00  8.797576876100E+00
     24 T   1 H    -3.531006441544E+00 -5.315852049451E+00  4.015858013273E+00
     25 T   1 H    -3.933815291146E+00 -4.711941500704E+00  2.378189543125E+00
     26 T   1 H    -2.667213964170E+00 -5.922735156913E+00  2.623738204851E+00
     27 T   1 H     2.833492897888E+00  3.730194861825E-01  5.942446293002E+00
     28 T   1 H     3.236301747490E+00 -2.308910625635E-01  7.580114763149E+00
     29 T   1 H     1.969700420513E+00  9.799025936449E-01  7.334566101424E+00

 T = ATOM BELONGING TO THE ASYMMETRIC UNIT

 ****    1 SYMMOPS - TRANSLATORS IN FRACTIONAL UNITS
 **** MATRICES AND TRANSLATORS IN THE CRYSTALLOGRAPHIC REFERENCE FRAME
   V INV                    ROTATION MATRICES                   TRANSLATORS
   1   1  1.00  0.00  0.00  0.00  1.00  0.00 -0.00 -0.00  1.00  0.00  0.00  0.00

 *******************************************************************************
 STARTING BASIS SET HANDLING 
 *******************************************************************************

 Loading internal basis set: POB-TZVP            

 Please cite in your publication:
 Peintinger, M. F., Oliveira, D. V. and Bredow, T. (2013), Consistent Gaussian b
 asis sets of triple-zeta valence with polarization quality for solid-state calc
 ulations. J. Comput. Chem., 34: 451-459. doi: 10.1002/jcc.23153                
                    

 *******************************************************************************
 LOCAL ATOMIC FUNCTIONS BASIS SET
 *******************************************************************************
   ATOM   X(AU)   Y(AU)   Z(AU)  N. TYPE  EXPONENT  S COEF   P COEF   D/F/G COEF
 *******************************************************************************
   1 CU  -0.659  -4.670   9.409
                                  1 S  
                                         3.775E+05 2.281E-04 0.000E+00 0.000E+00
                                         5.659E+04 1.769E-03 0.000E+00 0.000E+00
                                         1.288E+04 9.199E-03 0.000E+00 0.000E+00
                                         3.645E+03 3.741E-02 0.000E+00 0.000E+00
                                         1.187E+03 1.219E-01 0.000E+00 0.000E+00
                                         4.265E+02 2.898E-01 0.000E+00 0.000E+00
                                         1.657E+02 4.153E-01 0.000E+00 0.000E+00
                                         6.560E+01 2.191E-01 0.000E+00 0.000E+00
                                  2 S  
                                         4.144E+02-2.468E-02 0.000E+00 0.000E+00
                                         1.283E+02-1.172E-01 0.000E+00 0.000E+00
                                         2.062E+01 5.530E-01 0.000E+00 0.000E+00
                                         8.782E+00 5.224E-01 0.000E+00 0.000E+00
                                  3 S  
                                         1.374E+01-2.274E-01 0.000E+00 0.000E+00
                                         2.243E+00 7.176E-01 0.000E+00 0.000E+00
                                  4 S  
                                         8.153E-01 1.000E+00 0.000E+00 0.000E+00
                                  5 S  
                                         4.076E-01 1.000E+00 0.000E+00 0.000E+00
                                  6 S  
                                         1.768E-01 1.000E+00 0.000E+00 0.000E+00
                           7-     9 P  
                                         2.035E+03 0.000E+00 2.352E-03 0.000E+00
                                         4.819E+02 0.000E+00 1.913E-02 0.000E+00
                                         1.547E+02 0.000E+00 9.017E-02 0.000E+00
                                         5.774E+01 0.000E+00 2.606E-01 0.000E+00
                                         2.310E+01 0.000E+00 4.209E-01 0.000E+00
                                         9.388E+00 0.000E+00 2.434E-01 0.000E+00
                          10-    12 P  
                                         3.760E+01 0.000E+00-2.899E-02 0.000E+00
                                         5.124E+00 0.000E+00 5.492E-01 0.000E+00
                                         2.012E+00 0.000E+00 9.379E-01 0.000E+00
                          13-    15 P  
                                         1.464E+00 0.000E+00 1.000E+00 0.000E+00
                          16-    18 P  
                                         7.321E-01 0.000E+00 1.000E+00 0.000E+00
                          19-    23 D  
                                         7.413E+01 0.000E+00 0.000E+00 1.436E-02
                                         2.136E+01 0.000E+00 0.000E+00 8.663E-02
                                         7.500E+00 0.000E+00 0.000E+00 2.563E-01
                                         2.760E+00 0.000E+00 0.000E+00 4.037E-01
                          24-    28 D  
                                         1.459E+00 0.000E+00 0.000E+00 1.000E+00
                          29-    33 D  
                                         6.356E-01 0.000E+00 0.000E+00 1.000E+00
                          34-    40 F  
                                         2.233E+00 0.000E+00 0.000E+00 1.000E+00
   2 O   -0.352  -3.227   6.103
                                 41 S  
                                         2.703E+04 2.173E-04 0.000E+00 0.000E+00
                                         4.052E+03 1.684E-03 0.000E+00 0.000E+00
                                         9.223E+02 8.740E-03 0.000E+00 0.000E+00
                                         2.612E+02 3.524E-02 0.000E+00 0.000E+00
                                         8.535E+01 1.115E-01 0.000E+00 0.000E+00
                                         3.104E+01 2.559E-01 0.000E+00 0.000E+00
                                 42 S  
                                         1.226E+01 3.977E-01 0.000E+00 0.000E+00
                                         4.999E+00 2.463E-01 0.000E+00 0.000E+00
                                 43 S  
                                         1.099E+00 1.000E+00 0.000E+00 0.000E+00
                                 44 S  
                                         3.566E-01 1.000E+00 0.000E+00 0.000E+00
                          45-    47 P  
                                         6.327E+01 0.000E+00 6.069E-03 0.000E+00
                                         1.463E+01 0.000E+00 4.191E-02 0.000E+00
                                         4.450E+00 0.000E+00 1.615E-01 0.000E+00
                                         1.528E+00 0.000E+00 3.571E-01 0.000E+00
                          48-    50 P  
                                         5.490E-01 0.000E+00 1.000E+00 0.000E+00
                          51-    53 P  
                                         1.859E-01 0.000E+00 1.000E+00 0.000E+00
                          54-    58 D  
                                         2.535E-01 0.000E+00 0.000E+00 1.000E+00
   3 O   -0.966  -6.113  12.716
   4 O   -3.068  -7.152   8.298
   5 O    1.749  -2.189  10.521
   6 C   -1.537  -3.944   4.097
                                113 S  
                                         1.358E+04 2.225E-04 0.000E+00 0.000E+00
                                         2.035E+03 1.723E-03 0.000E+00 0.000E+00
                                         4.632E+02 8.926E-03 0.000E+00 0.000E+00
                                         1.312E+02 3.573E-02 0.000E+00 0.000E+00
                                         4.285E+01 1.108E-01 0.000E+00 0.000E+00
                                         1.558E+01 2.430E-01 0.000E+00 0.000E+00
                                114 S  
                                         6.207E+00 4.144E-01 0.000E+00 0.000E+00
                                         2.576E+00 2.374E-01 0.000E+00 0.000E+00
                                115 S  
                                         4.941E-01 1.000E+00 0.000E+00 0.000E+00
                                116 S  
                                         1.644E-01 1.000E+00 0.000E+00 0.000E+00
                         117-   119 P  
                                         3.470E+01 0.000E+00 5.333E-03 0.000E+00
                                         7.958E+00 0.000E+00 3.586E-02 0.000E+00
                                         2.378E+00 0.000E+00 1.422E-01 0.000E+00
                                         8.143E-01 0.000E+00 3.427E-01 0.000E+00
                         120-   122 P  
                                         5.662E-01 0.000E+00 1.000E+00 0.000E+00
                         123-   125 P  
                                         2.674E-01 0.000E+00 1.000E+00 0.000E+00
                         126-   130 D  
                                         8.792E-01 0.000E+00 0.000E+00 1.000E+00
   7 C    0.219  -5.397  14.721
   8 C   -3.974  -7.427   6.065
   9 C    2.656  -1.913  12.753
  10 C   -3.249  -5.947   3.972
  11 C   -0.980  -2.374   1.795
  12 C    1.931  -3.394  14.846
  13 C   -0.338  -6.966  17.023
  14 C   -5.899  -9.481   5.758
  15 C    4.581   0.141  13.061
  16 H   -4.158  -6.327   2.165
                                293 S  
                                         3.406E+01 6.025E-03 0.000E+00 0.000E+00
                                         5.124E+00 4.502E-02 0.000E+00 0.000E+00
                                         1.165E+00 2.019E-01 0.000E+00 0.000E+00
                                294 S  
                                         4.157E-01 1.000E+00 0.000E+00 0.000E+00
                                295 S  
                                         1.795E-01 1.000E+00 0.000E+00 0.000E+00
                         296-   298 P  
                                         8.000E-01 0.000E+00 1.000E+00 0.000E+00
  17 H   -1.980  -3.022   0.104
  18 H    1.060  -2.395   1.427
  19 H   -1.516  -0.410   2.193
  20 H    2.840  -3.013  16.653
  21 H    0.662  -6.319  18.715
  22 H   -2.378  -6.945  17.391
  23 H    0.197  -8.931  16.625
  24 H   -6.673 -10.046   7.589
  25 H   -7.434  -8.904   4.494
  26 H   -5.040 -11.192   4.958
  27 H    5.355   0.705  11.230
  28 H    6.116  -0.436  14.324
  29 H    3.722   1.852  13.860

 *******************************************************************************
 FINISHED BASIS SET HANDLING 
 *******************************************************************************

 INFORMATION **** SET_MPP **** PCRYSTAL CALCULATION
 INFORMATION **** READM2 **** NEW DEFAULT: FOCK/KS MATRIX MIXING SET TO 30 %
 INFORMATION **** READM2 **** NEW DEFAULT: FULL DIRECT SCF MODE
 INFORMATION **** READM2 **** NEW DEFAULT: COULOMB BIPOLAR BUFFER SET TO 32 Mb
 INFORMATION **** READM2 **** NEW DEFAULT: EXCHANGE BIPOLAR BUFFER SET TO 32 Mb

 *******************************************************************************
 NEW DEFAULT: DFT INTEGRATION GRID INCREASED TO XLGRID
 NEW DEFAULT: DIIS ACCELERATOR ACTIVE
 USE KEYWORD NODIIS TO TURN IT OFF
 *******************************************************************************

 INFORMATION **** DFTD3_INPUT **** PERFORM LATEST DISPERSION CORRECTION DFT-D3(BJ) WITH AUTOMATIC PARAMETER SETUP
 PLEASE CITE:
 (1) DFT-D3 Reference
  S. Grimme, J. Antony, S. Ehrlich, and H. Krieg, J. Chem. Phys. 132 (2010), 154104
 (2) BJ-Damping Reference
  S. Grimme, S. Ehrlich, and L. Goerigk, J. Comput. Chem. 32 (2011), 1456-1465
 (3) General DFT-D Review
  S. Grimme, A. Hansen, J. G. Brandenburg, and C. Bannwarth,
  Chem. Rev. 116 (2016), 5105-5154

 INFORMATION **** EXCHSIZE **** EXCHANGE BIPOLAR BUFFER SIZE SET TO    15000000
 INFORMATION **** BIPOSIZE **** COULOMB BIPOLAR BUFFER SET TO    15000000
 INFORMATION **** MAXCYCLE **** MAX NUMBER OF SCF CYCLES SET TO         200
 INFORMATION **** READM2 **** FULL DIRECT SCF (MONO AND BIEL INT) SELECTED
 INFORMATION **** TOLINTEG **** COULOMB AND EXCHANGE SERIES TOLERANCES MODIFIED
 INFORMATION **** TOLDEE **** SCF TOL ON TOTAL ENERGY SET TO          11
 INFORMATION **** SPINLOCK **** LOCK IN A GIVEN SPIN STATE
 ALPHA-BETA ELECTRONS LOCKED TO   1 FOR  10 SCF CYCLES
 WARNING **** SHRINK **** MOLECULAR CASE - SHRINKING NOT USED
 *******************************************************************************
 N. OF ATOMS PER CELL        29  COULOMB OVERLAP TOL         (T1) 10**   -7
 NUMBER OF SHELLS           182  COULOMB PENETRATION TOL     (T2) 10**   -7
 NUMBER OF AO               376  EXCHANGE OVERLAP TOL        (T3) 10**   20
 N. OF ELECTRONS PER CELL   135  EXCHANGE PSEUDO OVP (F(G))  (T4) 10**   20
 CORE ELECTRONS PER CELL     46  EXCHANGE PSEUDO OVP (P(G))  (T5) 10**   20
 N. OF SYMMETRY OPERATORS     1  POLE ORDER IN MONO ZONE                  4
 *******************************************************************************
 TYPE OF CALCULATION :  UNRESTRICTED OPEN SHELL
 KOHN-SHAM HAMILTONIAN

 (EXCHANGE)[CORRELATION] FUNCTIONAL:(PERDEW-BURKE-ERNZERHOF)[PERDEW-BURKE-ERNZERHOF]


 SPIN POLARIZED DFT SELECTED
 SPIN POLARIZATION - ALPHA-BETA =  1 FOR  10 CYCLES

 CAPPA:IS1  1;IS2  1;IS3  1; K PTS MONK NET   1; SYMMOPS:K SPACE   2;G SPACE   1

 *******************************************************************************
 MAX NUMBER OF SCF CYCLES     200  CONVERGENCE ON DELTAP        10**-21
 WEIGHT OF F(I) IN F(I+1)      40% CONVERGENCE ON ENERGY        10**-11
 SPIN POLARIZATION - ALPHA-BETA =  1 FOR  10 CYCLES

 DISK SPACE FOR EIGENVECTORS (FTN 10)      141376 REALS

 SYMMETRY ADAPTION OF THE BLOCH FUNCTIONS DISABLED
 TTTTTTTTTTTTTTTTTTTTTTTTTTTTTT gordsh1     TELAPSE        0.25 TCPU        0.21

 MATRIX SIZE: P(G)   65978, F(G)   33177, P(G) IRR   33548, F(G) IRR   33548
 MAX G-VECTOR INDEX FOR 1- AND 2-ELECTRON INTEGRALS   1

 TTTTTTTTTTTTTTTTTTTTTTTTTTTTTT INPUT       TELAPSE        0.26 TCPU        0.21

 NEIGHBORS OF THE NON-EQUIVALENT ATOMS

 N = NUMBER OF NEIGHBORS AT DISTANCE R
    ATOM  N     R/ANG      R/AU   NEIGHBORS (ATOM LABELS AND CELL INDICES)
   1 CU   2     1.9160     3.6208    2 O    0 0 0    3 O    0 0 0
   1 CU   2     1.9221     3.6323    4 O    0 0 0    5 O    0 0 0
   1 CU   2     2.8749     5.4328    6 C    0 0 0    7 C    0 0 0
   1 CU   2     2.8875     5.4565    8 C    0 0 0    9 C    0 0 0
   1 CU   2     3.2575     6.1558   10 C    0 0 0   12 C    0 0 0
   1 CU   2     4.2116     7.9589   11 C    0 0 0   13 C    0 0 0

   2 O    1     1.2897     2.4371    6 C    0 0 0
   2 O    1     1.9160     3.6208    1 CU   0 0 0
   2 O    1     2.3471     4.4354   11 C    0 0 0
   2 O    1     2.3854     4.5078   10 C    0 0 0
   2 O    1     2.6218     4.9544   18 H    0 0 0
   2 O    1     2.6232     4.9572   19 H    0 0 0

   3 O    1     1.2897     2.4371    7 C    0 0 0
   3 O    1     1.9160     3.6208    1 CU   0 0 0
   3 O    1     2.3471     4.4354   13 C    0 0 0
   3 O    1     2.3854     4.5078   12 C    0 0 0
   3 O    1     2.6218     4.9544   22 H    0 0 0
   3 O    1     2.6232     4.9572   23 H    0 0 0

   4 O    1     1.2833     2.4251    8 C    0 0 0
   4 O    1     1.9221     3.6323    1 CU   0 0 0
   4 O    1     2.3604     4.4604   14 C    0 0 0
   4 O    1     2.3780     4.4937   10 C    0 0 0
   4 O    1     2.4749     4.6769   24 H    0 0 0
   4 O    1     2.6467     5.0016    3 O    0 0 0

   5 O    1     1.2833     2.4251    9 C    0 0 0
   5 O    1     1.9221     3.6323    1 CU   0 0 0
   5 O    1     2.3604     4.4604   15 C    0 0 0
   5 O    1     2.3780     4.4937   12 C    0 0 0
   5 O    1     2.4749     4.6769   27 H    0 0 0
   5 O    1     2.6467     5.0016    2 O    0 0 0

   6 C    1     1.2897     2.4371    2 O    0 0 0
   6 C    1     1.3954     2.6370   10 C    0 0 0
   6 C    1     1.5035     2.8413   11 C    0 0 0
   6 C    1     2.1245     4.0147   19 H    0 0 0
   6 C    1     2.1347     4.0340   18 H    0 0 0
   6 C    1     2.1350     4.0347   16 H    0 0 0

   7 C    1     1.2897     2.4371    3 O    0 0 0
   7 C    1     1.3954     2.6370   12 C    0 0 0
   7 C    1     1.5035     2.8413   13 C    0 0 0
   7 C    1     2.1245     4.0147   23 H    0 0 0
   7 C    1     2.1347     4.0340   22 H    0 0 0
   7 C    1     2.1350     4.0347   20 H    0 0 0

   8 C    1     1.2833     2.4251    4 O    0 0 0
   8 C    1     1.4101     2.6647   10 C    0 0 0
   8 C    1     1.4984     2.8316   14 C    0 0 0
   8 C    1     2.1466     4.0564   16 H    0 0 0
   8 C    1     2.1467     4.0566   24 H    0 0 0
   8 C    1     2.1519     4.0666   26 H    0 0 0

   9 C    1     1.2833     2.4251    5 O    0 0 0
   9 C    1     1.4101     2.6647   12 C    0 0 0
   9 C    1     1.4984     2.8316   15 C    0 0 0
   9 C    1     2.1466     4.0564   20 H    0 0 0
   9 C    1     2.1467     4.0566   27 H    0 0 0
   9 C    1     2.1519     4.0666   29 H    0 0 0

  10 C    1     1.0892     2.0584   16 H    0 0 0
  10 C    1     1.3954     2.6370    6 C    0 0 0
  10 C    1     1.4101     2.6647    8 C    0 0 0
  10 C    1     2.3780     4.4937    4 O    0 0 0
  10 C    1     2.3854     4.5078    2 O    0 0 0
  10 C    1     2.5182     4.7587   11 C    0 0 0

  11 C    1     1.0950     2.0692   17 H    0 0 0
  11 C    1     1.0969     2.0729   18 H    0 0 0
  11 C    1     1.0981     2.0751   19 H    0 0 0
  11 C    1     1.5035     2.8413    6 C    0 0 0
  11 C    1     2.3471     4.4354    2 O    0 0 0
  11 C    1     2.5182     4.7587   10 C    0 0 0

  12 C    1     1.0892     2.0584   20 H    0 0 0
  12 C    1     1.3954     2.6370    7 C    0 0 0
  12 C    1     1.4101     2.6647    9 C    0 0 0
  12 C    1     2.3780     4.4937    5 O    0 0 0
  12 C    1     2.3854     4.5078    3 O    0 0 0
  12 C    1     2.5182     4.7587   13 C    0 0 0

  13 C    1     1.0950     2.0692   21 H    0 0 0
  13 C    1     1.0969     2.0729   22 H    0 0 0
  13 C    1     1.0981     2.0751   23 H    0 0 0
  13 C    1     1.5035     2.8413    7 C    0 0 0
  13 C    1     2.3471     4.4354    3 O    0 0 0
  13 C    1     2.5182     4.7587   12 C    0 0 0

  14 C    1     1.0934     2.0662   24 H    0 0 0
  14 C    1     1.0954     2.0701   25 H    0 0 0
  14 C    1     1.0980     2.0748   26 H    0 0 0
  14 C    1     1.4984     2.8316    8 C    0 0 0
  14 C    1     2.3604     4.4604    4 O    0 0 0
  14 C    1     2.5217     4.7653   10 C    0 0 0

  15 C    1     1.0934     2.0662   27 H    0 0 0
  15 C    1     1.0954     2.0701   28 H    0 0 0
  15 C    1     1.0980     2.0748   29 H    0 0 0
  15 C    1     1.4984     2.8316    9 C    0 0 0
  15 C    1     2.3604     4.4604    5 O    0 0 0
  15 C    1     2.5217     4.7653   12 C    0 0 0

  16 H    1     1.0892     2.0584   10 C    0 0 0
  16 H    1     2.1350     4.0347    6 C    0 0 0
  16 H    1     2.1466     4.0564    8 C    0 0 0
  16 H    1     2.3618     4.4632   17 H    0 0 0
  16 H    1     2.5266     4.7746   25 H    0 0 0
  16 H    1     2.6910     5.0853   11 C    0 0 0

  17 H    1     1.0950     2.0692   11 C    0 0 0
  17 H    1     1.7855     3.3740   18 H    0 0 0
  17 H    1     1.7873     3.3776   19 H    0 0 0
  17 H    1     2.1816     4.1226    6 C    0 0 0
  17 H    1     2.3618     4.4632   16 H    0 0 0
  17 H    1     2.6528     5.0131   10 C    0 0 0

  18 H    1     1.0969     2.0729   11 C    0 0 0
  18 H    1     1.7681     3.3412   19 H    0 0 0
  18 H    1     1.7855     3.3740   17 H    0 0 0
  18 H    1     2.1347     4.0340    6 C    0 0 0
  18 H    1     2.6218     4.9544    2 O    0 0 0
  18 H    1     3.2470     6.1360   10 C    0 0 0

  19 H    1     1.0981     2.0751   11 C    0 0 0
  19 H    1     1.7681     3.3412   18 H    0 0 0
  19 H    1     1.7873     3.3776   17 H    0 0 0
  19 H    1     2.1245     4.0147    6 C    0 0 0
  19 H    1     2.6232     4.9572    2 O    0 0 0
  19 H    1     3.2113     6.0684   10 C    0 0 0

  20 H    1     1.0892     2.0584   12 C    0 0 0
  20 H    1     2.1350     4.0347    7 C    0 0 0
  20 H    1     2.1466     4.0564    9 C    0 0 0
  20 H    1     2.3618     4.4632   21 H    0 0 0
  20 H    1     2.5266     4.7746   28 H    0 0 0
  20 H    1     2.6910     5.0853   13 C    0 0 0

  21 H    1     1.0950     2.0692   13 C    0 0 0
  21 H    1     1.7855     3.3740   22 H    0 0 0
  21 H    1     1.7873     3.3776   23 H    0 0 0
  21 H    1     2.1816     4.1226    7 C    0 0 0
  21 H    1     2.3618     4.4632   20 H    0 0 0
  21 H    1     2.6528     5.0131   12 C    0 0 0

  22 H    1     1.0969     2.0729   13 C    0 0 0
  22 H    1     1.7681     3.3412   23 H    0 0 0
  22 H    1     1.7855     3.3740   21 H    0 0 0
  22 H    1     2.1347     4.0340    7 C    0 0 0
  22 H    1     2.6218     4.9544    3 O    0 0 0
  22 H    1     3.2470     6.1360   12 C    0 0 0

  23 H    1     1.0981     2.0751   13 C    0 0 0
  23 H    1     1.7681     3.3412   22 H    0 0 0
  23 H    1     1.7873     3.3776   21 H    0 0 0
  23 H    1     2.1245     4.0147    7 C    0 0 0
  23 H    1     2.6232     4.9572    3 O    0 0 0
  23 H    1     3.2113     6.0684   12 C    0 0 0

  24 H    1     1.0934     2.0662   14 C    0 0 0
  24 H    1     1.7471     3.3016   26 H    0 0 0
  24 H    1     1.7913     3.3852   25 H    0 0 0
  24 H    1     2.1467     4.0566    8 C    0 0 0
  24 H    1     2.4749     4.6769    4 O    0 0 0
  24 H    1     3.4133     6.4501   10 C    0 0 0

  25 H    1     1.0954     2.0701   14 C    0 0 0
  25 H    1     1.7693     3.3436   26 H    0 0 0
  25 H    1     1.7913     3.3852   24 H    0 0 0
  25 H    1     2.1572     4.0766    8 C    0 0 0
  25 H    1     2.5266     4.7746   16 H    0 0 0
  25 H    1     2.7260     5.1514   10 C    0 0 0

  26 H    1     1.0980     2.0748   14 C    0 0 0
  26 H    1     1.7471     3.3016   24 H    0 0 0
  26 H    1     1.7693     3.3436   25 H    0 0 0
  26 H    1     2.1519     4.0666    8 C    0 0 0
  26 H    1     2.9639     5.6010    4 O    0 0 0
  26 H    1     2.9794     5.6303   10 C    0 0 0

  27 H    1     1.0934     2.0662   15 C    0 0 0
  27 H    1     1.7471     3.3016   29 H    0 0 0
  27 H    1     1.7913     3.3852   28 H    0 0 0
  27 H    1     2.1467     4.0566    9 C    0 0 0
  27 H    1     2.4749     4.6769    5 O    0 0 0
  27 H    1     3.4133     6.4501   12 C    0 0 0

  28 H    1     1.0954     2.0701   15 C    0 0 0
  28 H    1     1.7693     3.3436   29 H    0 0 0
  28 H    1     1.7913     3.3852   27 H    0 0 0
  28 H    1     2.1572     4.0766    9 C    0 0 0
  28 H    1     2.5266     4.7746   20 H    0 0 0
  28 H    1     2.7260     5.1514   12 C    0 0 0

  29 H    1     1.0980     2.0748   15 C    0 0 0
  29 H    1     1.7471     3.3016   27 H    0 0 0
  29 H    1     1.7693     3.3436   28 H    0 0 0
  29 H    1     2.1519     4.0666    9 C    0 0 0
  29 H    1     2.9639     5.6010    5 O    0 0 0
  29 H    1     2.9794     5.6303   12 C    0 0 0


 SYMMETRY ALLOWED INTERNAL DEGREE(S) OF FREEDOM:  81
 TTTTTTTTTTTTTTTTTTTTTTTTTTTTTT SYMM        TELAPSE        0.26 TCPU        0.22
 TTTTTTTTTTTTTTTTTTTTTTTTTTTTTT INT_SCREEN  TELAPSE        0.26 TCPU        0.22

 DFT PARAMETERS

     ATOM       ELECTRONS   NET CHARGE   R(ANGSTROM)
   1  29  CU     29.0000      0.0000     1.28000000
   2   8  O       8.0000      0.0000     0.74000000
   6   6  C       6.0000      0.0000     0.77000000
  16   1  H       1.0000      0.0000     1.11000000

 SIZE OF GRID=     952990
 TTTTTTTTTTTTTTTTTTTTTTTTTTTTTT MAKE_GRID2  TELAPSE        0.80 TCPU        0.75
 BECKE WEIGHT FUNCTION
 RADSAFE =     2.00
 TOLERANCES - DENSITY:10**- 6; POTENTIAL:10**- 9; GRID WGT:10**-14

 RADIAL INTEGRATION  - INTERVALS (POINTS,UPPER LIMIT):            1( 75,  4.0*R)

 ANGULAR INTEGRATION - INTERVALS (ACCURACY LEVEL [N. POINTS] UPPER LIMIT):
  1(  4[  86]   0.2)  2(  8[ 194]   0.5)  3( 12[ 350]   0.9)  4( 16[ 974]   3.5)
  5( 12[ 350]9999.0)
 TTTTTTTTTTTTTTTTTTTTTTTTTTTTTT INT_CALC    TELAPSE        0.80 TCPU        0.75
 EEEEEEEEEE INT_CALC TERMINATION  DATE 14 09 2022 TIME 12:44:48.4

 *******************************************************************************
 SHRINK 6 Cu (II) (AcAc)2(F3)4, conversion F to H H,C,O,F Cu are POB-TZVP and PBE
 CRYSTAL - SCF - TYPE OF CALCULATION :  UNRESTRICTED OPEN SHELL
 *******************************************************************************

 CAPPA:IS1  1;IS2  1;IS3  1; K PTS MONK NET   1; SYMMOPS:K SPACE   2;G SPACE   1

 TTTTTTTTTTTTTTTTTTTTTTTTTTTTTT SDIK        TELAPSE        0.82 TCPU        0.78

 AAAAAAAAAAAAAAAAAAAAAAAAAAAAAAAAAAAAAAAAAAAAAAAAAAAAAAAAAAAAAAAAAAAAAAAAAAAAAAA
         ATOMIC WAVEFUNCTION(S)


 NUCLEAR CHARGE 29.0  SYMMETRY SPECIES            S    P    D
 N. ELECTRONS   29.0  NUMBER OF PRIMITIVE GTOS   17   11    6
                      NUMBER OF CONTRACTED GTOS   6    4    3
                      NUMBER OF CLOSED SHELLS     3    2    1
                      OPEN SHELL OCCUPATION       1    0    0

  ZNUC  SCFIT    TOTAL HF ENERGY   KINETIC ENERGY   VIRIAL THEOREM ACCURACY
  29.0    22    -1.638707175E+03  1.639424945E+03 -1.999562182E+00  3.7E-06

 NUCLEAR CHARGE  8.0  SYMMETRY SPECIES            S    P
 N. ELECTRONS    8.0  NUMBER OF PRIMITIVE GTOS   10    6
                      NUMBER OF CONTRACTED GTOS   4    3
                      NUMBER OF CLOSED SHELLS     2    0
                      OPEN SHELL OCCUPATION       0    4

  ZNUC  SCFIT    TOTAL HF ENERGY   KINETIC ENERGY   VIRIAL THEOREM ACCURACY
   8.0    21    -7.480300557E+01  7.484351841E+01 -1.999458699E+00  1.2E-06

 NUCLEAR CHARGE  6.0  SYMMETRY SPECIES            S    P
 N. ELECTRONS    6.0  NUMBER OF PRIMITIVE GTOS   10    6
                      NUMBER OF CONTRACTED GTOS   4    3
                      NUMBER OF CLOSED SHELLS     2    0
                      OPEN SHELL OCCUPATION       0    2

  ZNUC  SCFIT    TOTAL HF ENERGY   KINETIC ENERGY   VIRIAL THEOREM ACCURACY
   6.0    20    -3.766702350E+01  3.783133671E+01 -1.995656691E+00  4.0E-06

 NUCLEAR CHARGE  1.0  SYMMETRY SPECIES            S
 N. ELECTRONS    1.0  NUMBER OF PRIMITIVE GTOS    5
                      NUMBER OF CONTRACTED GTOS   3
                      NUMBER OF CLOSED SHELLS     0
                      OPEN SHELL OCCUPATION       1

  ZNUC  SCFIT    TOTAL HF ENERGY   KINETIC ENERGY   VIRIAL THEOREM ACCURACY
   1.0     1    -4.972863497E-01  5.223199932E-01 -1.952072209E+00  6.6E-16

 AAAAAAAAAAAAAAAAAAAAAAAAAAAAAAAAAAAAAAAAAAAAAAAAAAAAAAAAAAAAAAAAAAAAAAAAAAAAAAA

 CHARGE NORMALIZATION FACTOR   1.00000000
 TOTAL ATOMIC CHARGES:
  29.0000000   8.0000000   8.0000000   8.0000000   8.0000000   6.0000000
   6.0000000   6.0000000   6.0000000   6.0000000   6.0000000   6.0000000
   6.0000000   6.0000000   6.0000000   1.0000000   1.0000000   1.0000000
   1.0000000   1.0000000   1.0000000   1.0000000   1.0000000   1.0000000
   1.0000000   1.0000000   1.0000000   1.0000000   1.0000000
 SUMMED SPIN DENSITY           0.00000000
 TOTAL ATOMIC SPINS  :
   0.0000000   0.0000000   0.0000000   0.0000000   0.0000000   0.0000000
   0.0000000   0.0000000   0.0000000   0.0000000   0.0000000   0.0000000
   0.0000000   0.0000000   0.0000000   0.0000000   0.0000000   0.0000000
   0.0000000   0.0000000   0.0000000   0.0000000   0.0000000   0.0000000
   0.0000000   0.0000000   0.0000000   0.0000000   0.0000000
 TTTTTTTTTTTTTTTTTTTTTTTTTTTTTT MOQGAD      TELAPSE        0.83 TCPU        0.78
 TTTTTTTTTTTTTTTTTTTTTTTTTTTTTT SHELLXN     TELAPSE        1.83 TCPU        1.78
 TTTTTTTTTTTTTTTTTTTTTTTTTTTTTT MONMO3      TELAPSE        1.84 TCPU        1.79
 NUMERICALLY INTEGRATED DENSITY     67.4999935967     67.4999935967
 TTTTTTTTTTTTTTTTTTTTTTTTTTTTTT NUMDFT      TELAPSE        2.83 TCPU        2.78
 CYC   0 ETOT(AU) -2.331516750115E+03 DETOT -2.33E+03 tst  0.00E+00 PX  1.00E+00
 TTTTTTTTTTTTTTTTTTTTTTTTTTTTTT DIIS        TELAPSE        2.83 TCPU        2.79
 TTTTTTTTTTTTTTTTTTTTTTTTTTTTTT FDIK        TELAPSE        3.06 TCPU        3.02
 SPIN LOCKING: NO ENERGY GAP COMPUTED
 TTTTTTTTTTTTTTTTTTTTTTTTTTTTTT PDIG        TELAPSE        3.07 TCPU        3.03
 CHARGE NORMALIZATION FACTOR   1.00000000
 TOTAL ATOMIC CHARGES:
  18.5960124   9.1656637   9.1656636   9.1752601   9.1752601   6.5604790
   6.5604791   6.5346187   6.5346188   7.1397412   6.5627108   7.1397412
   6.5627109   6.5809285   6.5809285   0.9956839   0.9122433   0.9097260
   0.9171701   0.9956840   0.9122434   0.9097260   0.9171701   0.8561364
   0.9387439   0.9528880   0.8561363   0.9387439   0.9528880
 SUMMED SPIN DENSITY           1.00000000
 TOTAL ATOMIC SPINS  :
   0.2717217  -0.0000969  -0.0000969  -0.0009025  -0.0009025   0.0391636
   0.0391637   0.0356762   0.0356762   0.0243083   0.0091772   0.0243084
   0.0091773   0.0032039   0.0032039   0.1186036   0.0698980   0.0069819
   0.0064513   0.1186037   0.0698981   0.0069819   0.0064513   0.0026934
   0.0355436   0.0134372   0.0026934   0.0355436   0.0134372
 TTTTTTTTTTTTTTTTTTTTTTTTTTTTTT MOQGAD      TELAPSE        3.08 TCPU        3.03
 TTTTTTTTTTTTTTTTTTTTTTTTTTTTTT SHELLXN     TELAPSE        4.26 TCPU        4.21
 TTTTTTTTTTTTTTTTTTTTTTTTTTTTTT MONMO3      TELAPSE        4.27 TCPU        4.22
 NUMERICALLY INTEGRATED DENSITY     67.9999918380     66.9999927082
 TTTTTTTTTTTTTTTTTTTTTTTTTTTTTT NUMDFT      TELAPSE        5.26 TCPU        5.22
 CYC   1 ETOT(AU) -2.293986372917E+03 DETOT  3.75E+01 tst  0.00E+00 PX  1.00E+00
 TTTTTTTTTTTTTTTTTTTTTTTTTTTTTT DIIS        TELAPSE        5.29 TCPU        5.24
 DIIS TEST: 0.18935E+03 AT SCF   CYCLE   1 - MIX   40 %
 TTTTTTTTTTTTTTTTTTTTTTTTTTTTTT FDIK        TELAPSE        5.36 TCPU        5.32
 SPIN LOCKING: NO ENERGY GAP COMPUTED
 TTTTTTTTTTTTTTTTTTTTTTTTTTTTTT PDIG        TELAPSE        5.37 TCPU        5.33
 CHARGE NORMALIZATION FACTOR   1.00000000
 TOTAL ATOMIC CHARGES:
  44.4807666  10.0192238  10.0192184  10.0055644  10.0055645   3.7573121
   3.7573011   3.7746923   3.7746822   3.2065537   4.5781306   3.2065572
   4.5781393   4.5700466   4.5700511   0.1636497   0.6043447   1.0148699
   1.0067709   0.1636496   0.6043453   1.0148684   1.0067706   1.0359102
   0.5724893   0.9500632   1.0359102   0.5724919   0.9500624
 SUMMED SPIN DENSITY           1.00000000
 TOTAL ATOMIC SPINS  :
   0.0126924   0.0089922   0.0089924   0.0090283   0.0090286  -0.0029504
  -0.0029510   0.0006582   0.0006571   0.0207781   0.0999024   0.0207783
   0.0999025   0.1272968   0.1272983   0.0057477   0.0983576   0.0002186
  -0.0046009   0.0057476   0.0983576   0.0002187  -0.0046013   0.0063667
   0.1042185   0.0196397   0.0063666   0.1042187   0.0196397
 TTTTTTTTTTTTTTTTTTTTTTTTTTTTTT MOQGAD      TELAPSE        5.38 TCPU        5.33
 TTTTTTTTTTTTTTTTTTTTTTTTTTTTTT SHELLXN     TELAPSE        6.56 TCPU        6.51
 TTTTTTTTTTTTTTTTTTTTTTTTTTTTTT MONMO3      TELAPSE        6.57 TCPU        6.52
 NUMERICALLY INTEGRATED DENSITY     67.9999877466     66.9999878270
 TTTTTTTTTTTTTTTTTTTTTTTTTTTTTT NUMDFT      TELAPSE        7.59 TCPU        7.54
 CYC   2 ETOT(AU) -2.186103176391E+03 DETOT  1.08E+02 tst  2.08E+00 PX  2.73E+01
 TTTTTTTTTTTTTTTTTTTTTTTTTTTTTT DIIS        TELAPSE        7.62 TCPU        7.57
 DIIS TEST: 0.74968E+03 AT SCF   CYCLE   2 - DIIS ACTIVE - HISTORY:     2 CYCLES
 TTTTTTTTTTTTTTTTTTTTTTTTTTTTTT FDIK        TELAPSE        7.69 TCPU        7.64
 SPIN LOCKING: NO ENERGY GAP COMPUTED
 TTTTTTTTTTTTTTTTTTTTTTTTTTTTTT PDIG        TELAPSE        7.70 TCPU        7.65
 CHARGE NORMALIZATION FACTOR   1.00000000
 TOTAL ATOMIC CHARGES:
  33.1431075   7.3223410   7.3223353   7.2669756   7.2669768   5.4270503
   5.4270537   5.4492930   5.4492947   5.8463183   6.2284575   5.8463182
   6.2284564   6.2304819   6.2304819   1.2210272   1.0880989   0.9387941
   0.9412149   1.2210274   1.0880990   0.9387945   0.9412145   0.9419785
   1.0643591   0.9620561   0.9419786   1.0643593   0.9620559
 SUMMED SPIN DENSITY           1.00000000
 TOTAL ATOMIC SPINS  :
   0.0791166   0.1162116   0.1162120   0.1416268   0.1416270   0.0050426
   0.0050423  -0.0096051  -0.0096058   0.1820643  -0.0103932   0.1820645
  -0.0103935   0.0173846   0.0173849   0.0144215   0.0167631  -0.0019935
  -0.0037469   0.0144214   0.0167634  -0.0019935  -0.0037468  -0.0077619
   0.0029323  -0.0025046  -0.0077618   0.0029322  -0.0025047
 TTTTTTTTTTTTTTTTTTTTTTTTTTTTTT MOQGAD      TELAPSE        7.70 TCPU        7.66
 TTTTTTTTTTTTTTTTTTTTTTTTTTTTTT SHELLXN     TELAPSE        8.89 TCPU        8.84
 TTTTTTTTTTTTTTTTTTTTTTTTTTTTTT MONMO3      TELAPSE        8.90 TCPU        8.85
 NUMERICALLY INTEGRATED DENSITY     67.9999886524     66.9999904464
 TTTTTTTTTTTTTTTTTTTTTTTTTTTTTT NUMDFT      TELAPSE        9.89 TCPU        9.85
 CYC   3 ETOT(AU) -2.301963111619E+03 DETOT -1.16E+02 tst  8.22E-01 PX  2.26E+01
 TTTTTTTTTTTTTTTTTTTTTTTTTTTTTT DIIS        TELAPSE        9.93 TCPU        9.88
 DIIS TEST: 0.24494E+03 AT SCF   CYCLE   3 - DIIS ACTIVE - HISTORY:     3 CYCLES
 TTTTTTTTTTTTTTTTTTTTTTTTTTTTTT FDIK        TELAPSE       10.00 TCPU        9.95
 SPIN LOCKING: NO ENERGY GAP COMPUTED
 TTTTTTTTTTTTTTTTTTTTTTTTTTTTTT PDIG        TELAPSE       10.01 TCPU        9.96
 CHARGE NORMALIZATION FACTOR   1.00000000
 TOTAL ATOMIC CHARGES:
  28.3673340   9.2242793   9.2242785   9.2193864   9.2193859   5.2634496
   5.2634508   5.2190189   5.2190201   5.5516685   5.9937985   5.5516681
   5.9937989   6.0271079   6.0271071   1.0199769   0.9810716   0.9704573
   0.9621098   1.0199770   0.9810713   0.9704574   0.9621095   0.9952512
   0.9583276   0.9304293   0.9952517   0.9583278   0.9304291
 SUMMED SPIN DENSITY           1.00000000
 TOTAL ATOMIC SPINS  :
   0.0112219   0.0314721   0.0314721   0.0257033   0.0257031   0.0830678
   0.0830679   0.0901271   0.0901274   0.2263285  -0.0036644   0.2263284
  -0.0036646   0.0019174   0.0019175   0.0096279   0.0070361   0.0049388
   0.0034726   0.0096279   0.0070363   0.0049390   0.0034725  -0.0003350
   0.0070552   0.0076415  -0.0003351   0.0070552   0.0076416
 TTTTTTTTTTTTTTTTTTTTTTTTTTTTTT MOQGAD      TELAPSE       10.01 TCPU        9.96
 TTTTTTTTTTTTTTTTTTTTTTTTTTTTTT SHELLXN     TELAPSE       11.19 TCPU       11.14
 TTTTTTTTTTTTTTTTTTTTTTTTTTTTTT MONMO3      TELAPSE       11.20 TCPU       11.16
 NUMERICALLY INTEGRATED DENSITY     67.9999942527     66.9999947077
 TTTTTTTTTTTTTTTTTTTTTTTTTTTTTT NUMDFT      TELAPSE       12.19 TCPU       12.15
 CYC   4 ETOT(AU) -2.327446902912E+03 DETOT -2.55E+01 tst  6.17E-01 PX  8.61E+00
 TTTTTTTTTTTTTTTTTTTTTTTTTTTTTT DIIS        TELAPSE       12.22 TCPU       12.18
 DIIS TEST: 0.34935E+02 AT SCF   CYCLE   4 - DIIS ACTIVE - HISTORY:     4 CYCLES
 TTTTTTTTTTTTTTTTTTTTTTTTTTTTTT FDIK        TELAPSE       12.30 TCPU       12.25
 SPIN LOCKING: NO ENERGY GAP COMPUTED
 TTTTTTTTTTTTTTTTTTTTTTTTTTTTTT PDIG        TELAPSE       12.31 TCPU       12.26
 CHARGE NORMALIZATION FACTOR   1.00000000
 TOTAL ATOMIC CHARGES:
  29.4027365   7.6362984   7.6362971   7.5906807   7.5906819   6.0126979
   6.0126992   6.0486724   6.0486724   6.6666389   6.0295655   6.6666385
   6.0295658   6.0503430   6.0503433   0.9387333   0.9958505   0.9591495
   0.9636720   0.9387334   0.9958502   0.9591498   0.9636718   0.9281458
   0.9873309   0.9908524   0.9281457   0.9873310   0.9908522
 SUMMED SPIN DENSITY           1.00000000
 TOTAL ATOMIC SPINS  :
   0.0225295   0.1894291   0.1894284   0.1920710   0.1920703   0.0100693
   0.0100696   0.0107456   0.0107461   0.0600987   0.0050994   0.0600987
   0.0050995   0.0058489   0.0058488  -0.0041112   0.0081533   0.0021694
  -0.0007064  -0.0041112   0.0081533   0.0021693  -0.0007064   0.0018854
   0.0058278   0.0021554   0.0018854   0.0058278   0.0021554
 TTTTTTTTTTTTTTTTTTTTTTTTTTTTTT MOQGAD      TELAPSE       12.31 TCPU       12.26
 TTTTTTTTTTTTTTTTTTTTTTTTTTTTTT SHELLXN     TELAPSE       13.50 TCPU       13.45
 TTTTTTTTTTTTTTTTTTTTTTTTTTTTTT MONMO3      TELAPSE       13.51 TCPU       13.46
 NUMERICALLY INTEGRATED DENSITY     67.9999892611     66.9999891118
 TTTTTTTTTTTTTTTTTTTTTTTTTTTTTT NUMDFT      TELAPSE       14.50 TCPU       14.46
 CYC   5 ETOT(AU) -2.325928704895E+03 DETOT  1.52E+00 tst  5.61E-01 PX  1.83E+00
 TTTTTTTTTTTTTTTTTTTTTTTTTTTTTT DIIS        TELAPSE       14.54 TCPU       14.49
 DIIS TEST: 0.53462E+02 AT SCF   CYCLE   5 - DIIS ACTIVE - HISTORY:     5 CYCLES
 TTTTTTTTTTTTTTTTTTTTTTTTTTTTTT FDIK        TELAPSE       14.61 TCPU       14.57
 SPIN LOCKING: NO ENERGY GAP COMPUTED
 TTTTTTTTTTTTTTTTTTTTTTTTTTTTTT PDIG        TELAPSE       14.62 TCPU       14.57
 CHARGE NORMALIZATION FACTOR   1.00000000
 TOTAL ATOMIC CHARGES:
  28.6145639   8.7529501   8.7529491   8.7432082   8.7432084   5.4443344
   5.4443362   5.4112258   5.4112262   5.7051223   6.2285573   5.7051218
   6.2285573   6.2372171   6.2372169   1.0526431   0.9549705   0.9269771
   0.9286306   1.0526432   0.9549704   0.9269773   0.9286304   0.9276283
   0.9461421   0.9331107   0.9276284   0.9461422   0.9331106
 SUMMED SPIN DENSITY           1.00000000
 TOTAL ATOMIC SPINS  :
  -0.0055780   0.0727046   0.0727047   0.0641546   0.0641546   0.0535185
   0.0535184   0.0465845   0.0465844   0.2629028  -0.0033858   0.2629029
  -0.0033858  -0.0028299  -0.0028298  -0.0026340   0.0020384   0.0031360
   0.0019288  -0.0026340   0.0020384   0.0031360   0.0019288  -0.0009854
   0.0020366   0.0036193  -0.0009854   0.0020366   0.0036193
 TTTTTTTTTTTTTTTTTTTTTTTTTTTTTT MOQGAD      TELAPSE       14.62 TCPU       14.58
 TTTTTTTTTTTTTTTTTTTTTTTTTTTTTT SHELLXN     TELAPSE       15.80 TCPU       15.76
 TTTTTTTTTTTTTTTTTTTTTTTTTTTTTT MONMO3      TELAPSE       15.82 TCPU       15.77
 NUMERICALLY INTEGRATED DENSITY     67.9999913478     66.9999920316
 TTTTTTTTTTTTTTTTTTTTTTTTTTTTTT NUMDFT      TELAPSE       16.81 TCPU       16.76
 CYC   6 ETOT(AU) -2.329024322563E+03 DETOT -3.10E+00 tst  3.33E-02 PX  1.00E+00
 TTTTTTTTTTTTTTTTTTTTTTTTTTTTTT DIIS        TELAPSE       16.84 TCPU       16.80
 DIIS TEST: 0.12420E+02 AT SCF   CYCLE   6 - DIIS ACTIVE - HISTORY:     6 CYCLES
 TTTTTTTTTTTTTTTTTTTTTTTTTTTTTT FDIK        TELAPSE       16.92 TCPU       16.87
 SPIN LOCKING: NO ENERGY GAP COMPUTED
 TTTTTTTTTTTTTTTTTTTTTTTTTTTTTT PDIG        TELAPSE       16.92 TCPU       16.88
 CHARGE NORMALIZATION FACTOR   1.00000000
 TOTAL ATOMIC CHARGES:
  28.4462759   8.6083503   8.6083501   8.5820704   8.5820711   5.5505522
   5.5505533   5.5777269   5.5777274   6.4206235   5.8739207   6.4206233
   5.8739206   5.9021044   5.9021038   0.9080396   1.0039143   0.9681088
   0.9669461   0.9080397   1.0039141   0.9681091   0.9669458   0.9616042
   0.9855286   0.9673712   0.9616043   0.9855288   0.9673711
 SUMMED SPIN DENSITY           1.00000000
 TOTAL ATOMIC SPINS  :
   0.0393002   0.1721008   0.1721004   0.1674552   0.1674548   0.0028333
   0.0028330  -0.0006892  -0.0006893   0.0856963   0.0249404   0.0856963
   0.0249407   0.0245761   0.0245764  -0.0106323   0.0064454   0.0006943
   0.0007241  -0.0106323   0.0064453   0.0006943   0.0007241   0.0000848
   0.0041864   0.0019347   0.0000848   0.0041864   0.0019347
 TTTTTTTTTTTTTTTTTTTTTTTTTTTTTT MOQGAD      TELAPSE       16.93 TCPU       16.88
 TTTTTTTTTTTTTTTTTTTTTTTTTTTTTT SHELLXN     TELAPSE       18.11 TCPU       18.06
 TTTTTTTTTTTTTTTTTTTTTTTTTTTTTT MONMO3      TELAPSE       18.12 TCPU       18.07
 NUMERICALLY INTEGRATED DENSITY     67.9999927862     66.9999926596
 TTTTTTTTTTTTTTTTTTTTTTTTTTTTTT NUMDFT      TELAPSE       19.13 TCPU       19.08
 CYC   7 ETOT(AU) -2.329144252371E+03 DETOT -1.20E-01 tst  3.93E-03 PX  2.87E-01
 TTTTTTTTTTTTTTTTTTTTTTTTTTTTTT DIIS        TELAPSE       19.16 TCPU       19.11
 DIIS TEST: 0.13440E+02 AT SCF   CYCLE   7 - DIIS ACTIVE - HISTORY:     7 CYCLES
 TTTTTTTTTTTTTTTTTTTTTTTTTTTTTT FDIK        TELAPSE       19.23 TCPU       19.18
 SPIN LOCKING: NO ENERGY GAP COMPUTED
 TTTTTTTTTTTTTTTTTTTTTTTTTTTTTT PDIG        TELAPSE       19.24 TCPU       19.19
 CHARGE NORMALIZATION FACTOR   1.00000000
 TOTAL ATOMIC CHARGES:
  28.5124789   8.7111775   8.7111766   8.6972664   8.6972666   5.6064684
   5.6064700   5.5947250   5.5947256   5.8129735   6.0453295   5.8129730
   6.0453293   6.0567607   6.0567602   0.9799998   0.9712408   0.9520679
   0.9518004   0.9799999   0.9712406   0.9520682   0.9518002   0.9535092
   0.9604620   0.9499792   0.9535094   0.9604621   0.9499791
 SUMMED SPIN DENSITY           1.00000000
 TOTAL ATOMIC SPINS  :
  -0.0077742   0.0975691   0.0975692   0.0861985   0.0861984   0.0210534
   0.0210534   0.0145792   0.0145793   0.2827810   0.0008636   0.2827811
   0.0008636   0.0033603   0.0033602  -0.0085433   0.0001014   0.0024099
   0.0015461  -0.0085433   0.0001014   0.0024099   0.0015461  -0.0006505
   0.0006853   0.0019330  -0.0006505   0.0006853   0.0019330
 TTTTTTTTTTTTTTTTTTTTTTTTTTTTTT MOQGAD      TELAPSE       19.24 TCPU       19.19
 TTTTTTTTTTTTTTTTTTTTTTTTTTTTTT SHELLXN     TELAPSE       20.42 TCPU       20.38
 TTTTTTTTTTTTTTTTTTTTTTTTTTTTTT MONMO3      TELAPSE       20.44 TCPU       20.39
 NUMERICALLY INTEGRATED DENSITY     67.9999924093     66.9999930239
 TTTTTTTTTTTTTTTTTTTTTTTTTTTTTT NUMDFT      TELAPSE       21.44 TCPU       21.39
 CYC   8 ETOT(AU) -2.329108191880E+03 DETOT  3.61E-02 tst  2.22E-03 PX  9.39E-02
 TTTTTTTTTTTTTTTTTTTTTTTTTTTTTT DIIS        TELAPSE       21.47 TCPU       21.43
 DIIS TEST: 0.12276E+02 AT SCF   CYCLE   8 - DIIS ACTIVE - HISTORY:     8 CYCLES
 TTTTTTTTTTTTTTTTTTTTTTTTTTTTTT FDIK        TELAPSE       21.55 TCPU       21.50
 SPIN LOCKING: NO ENERGY GAP COMPUTED
 TTTTTTTTTTTTTTTTTTTTTTTTTTTTTT PDIG        TELAPSE       21.56 TCPU       21.51
 CHARGE NORMALIZATION FACTOR   1.00000000
 TOTAL ATOMIC CHARGES:
  28.4874658   8.7333808   8.7333800   8.7181394   8.7181396   5.5072275
   5.5072289   5.4977597   5.4977602   5.9171650   6.0757301   5.9171646
   6.0757301   6.0879054   6.0879050   0.9820791   0.9744874   0.9501078
   0.9492004   0.9820792   0.9744872   0.9501080   0.9492002   0.9499001
   0.9628971   0.9502869   0.9499003   0.9628973   0.9502868
 SUMMED SPIN DENSITY           1.00000000
 TOTAL ATOMIC SPINS  :
  -0.0054580   0.0988721   0.0988722   0.0890612   0.0890611   0.0092981
   0.0092980   0.0023673   0.0023673   0.3052675   0.0014903   0.3052675
   0.0014903   0.0025879   0.0025878  -0.0104467  -0.0004999   0.0018113
   0.0012496  -0.0104467  -0.0004999   0.0018114   0.0012496  -0.0002739
   0.0003767   0.0015676  -0.0002739   0.0003767   0.0015676
 TTTTTTTTTTTTTTTTTTTTTTTTTTTTTT MOQGAD      TELAPSE       21.56 TCPU       21.51
 TTTTTTTTTTTTTTTTTTTTTTTTTTTTTT SHELLXN     TELAPSE       22.74 TCPU       22.69
 TTTTTTTTTTTTTTTTTTTTTTTTTTTTTT MONMO3      TELAPSE       22.75 TCPU       22.70
 NUMERICALLY INTEGRATED DENSITY     67.9999924102     66.9999930026
 TTTTTTTTTTTTTTTTTTTTTTTTTTTTTT NUMDFT      TELAPSE       23.79 TCPU       23.74
 CYC   9 ETOT(AU) -2.329193756219E+03 DETOT -8.56E-02 tst  2.12E-04 PX  5.16E-02
 TTTTTTTTTTTTTTTTTTTTTTTTTTTTTT DIIS        TELAPSE       23.82 TCPU       23.78
 DIIS TEST: 0.10962E+02 AT SCF   CYCLE   9 - DIIS ACTIVE - HISTORY:     9 CYCLES
 TTTTTTTTTTTTTTTTTTTTTTTTTTTTTT FDIK        TELAPSE       23.89 TCPU       23.85
 SPIN LOCKING: NO ENERGY GAP COMPUTED
 TTTTTTTTTTTTTTTTTTTTTTTTTTTTTT PDIG        TELAPSE       23.90 TCPU       23.85
 CHARGE NORMALIZATION FACTOR   1.00000000
 TOTAL ATOMIC CHARGES:
  28.3701468   8.7132249   8.7132243   8.7016578   8.7016583   5.6690078
   5.6690094   5.6487905   5.6487909   5.7407889   6.0637988   5.7407881
   6.0637987   6.0758186   6.0758182   0.9994885   0.9667564   0.9447931
   0.9451248   0.9994886   0.9667562   0.9447934   0.9451245   0.9458804
   0.9565628   0.9432331   0.9458806   0.9565629   0.9432329
 SUMMED SPIN DENSITY           1.00000000
 TOTAL ATOMIC SPINS  :
   0.0035987   0.1139312   0.1139312   0.1005764   0.1005763  -0.0231378
  -0.0231378  -0.0306754  -0.0306753   0.3484475   0.0043198   0.3484476
   0.0043198   0.0065277   0.0065277  -0.0220857  -0.0012889   0.0013180
   0.0008619  -0.0220857  -0.0012889   0.0013180   0.0008619  -0.0001185
  -0.0006425   0.0001669  -0.0001185  -0.0006425   0.0001669
 TTTTTTTTTTTTTTTTTTTTTTTTTTTTTT MOQGAD      TELAPSE       23.90 TCPU       23.86
 TTTTTTTTTTTTTTTTTTTTTTTTTTTTTT SHELLXN     TELAPSE       25.09 TCPU       25.04
 TTTTTTTTTTTTTTTTTTTTTTTTTTTTTT MONMO3      TELAPSE       25.10 TCPU       25.06
 NUMERICALLY INTEGRATED DENSITY     67.9999924768     66.9999930641
 TTTTTTTTTTTTTTTTTTTTTTTTTTTTTT NUMDFT      TELAPSE       26.12 TCPU       26.08
 CYC  10 ETOT(AU) -2.329422821459E+03 DETOT -2.29E-01 tst  6.98E-04 PX  2.12E-01
 TTTTTTTTTTTTTTTTTTTTTTTTTTTTTT DIIS        TELAPSE       26.16 TCPU       26.12
 DIIS TEST: 0.77371E+01 AT SCF   CYCLE  10 - DIIS ACTIVE - HISTORY:    10 CYCLES
 TTTTTTTTTTTTTTTTTTTTTTTTTTTTTT FDIK        TELAPSE       26.23 TCPU       26.18

    ALPHA      ELECTRONS
 INSULATING STATE
 TOP OF VALENCE BANDS -    BAND     68; K    1; EIG -1.0718152E-01 AU
 BOTTOM OF VIRTUAL BANDS - BAND     69; K    1; EIG -5.5256115E-02 AU
 DIRECT ENERGY BAND GAP:   1.4130 eV

    BETA       ELECTRONS
 INSULATING STATE
 TOP OF VALENCE BANDS -    BAND     67; K    1; EIG -1.6345529E-01 AU
 BOTTOM OF VIRTUAL BANDS - BAND     68; K    1; EIG -1.0268324E-01 AU
 DIRECT ENERGY BAND GAP:   1.6537 eV
 TTTTTTTTTTTTTTTTTTTTTTTTTTTTTT PDIG        TELAPSE       26.24 TCPU       26.19
 CHARGE NORMALIZATION FACTOR   1.00000000
 TOTAL ATOMIC CHARGES:
  27.4799093   8.7173220   8.7173222   8.6961390   8.6961395   5.5960334
   5.5960342   5.6159480   5.6159482   6.2661762   6.1648411   6.2661758
   6.1648408   6.1625527   6.1625522   0.9408211   0.9403479   0.9316737
   0.9293683   0.9408212   0.9403479   0.9316739   0.9293681   0.9249342
   0.9354953   0.9383920   0.9249344   0.9354955   0.9383919
 SUMMED SPIN DENSITY           1.00000000
 TOTAL ATOMIC SPINS  :
   0.6053131   0.1200345   0.1200339   0.1137517   0.1137513  -0.1048839
  -0.1048836  -0.1048062  -0.1048059   0.1721491   0.0198017   0.1721494
   0.0198017   0.0216280   0.0216280  -0.0293288   0.0007992  -0.0026538
  -0.0028556  -0.0293288   0.0007992  -0.0026538  -0.0028556  -0.0013217
  -0.0008058  -0.0041647  -0.0013217  -0.0008059  -0.0041648
 TTTTTTTTTTTTTTTTTTTTTTTTTTTTTT MOQGAD      TELAPSE       26.24 TCPU       26.20
 TTTTTTTTTTTTTTTTTTTTTTTTTTTTTT SHELLXN     TELAPSE       27.43 TCPU       27.38
 TTTTTTTTTTTTTTTTTTTTTTTTTTTTTT MONMO3      TELAPSE       27.44 TCPU       27.39
 NUMERICALLY INTEGRATED DENSITY     67.9999929360     66.9999927491
 TTTTTTTTTTTTTTTTTTTTTTTTTTTTTT NUMDFT      TELAPSE       28.43 TCPU       28.38
 CYC  11 ETOT(AU) -2.330025251388E+03 DETOT -6.02E-01 tst  1.84E-03 PX  6.02E-01
 TTTTTTTTTTTTTTTTTTTTTTTTTTTTTT DIIS        TELAPSE       28.47 TCPU       28.42
 DIIS TEST: 0.19525E+00 AT SCF   CYCLE  11 - DIIS ACTIVE - HISTORY:    11 CYCLES
 TTTTTTTTTTTTTTTTTTTTTTTTTTTTTT FDIK        TELAPSE       28.55 TCPU       28.50

    ALPHA      ELECTRONS
 INSULATING STATE
 TOP OF VALENCE BANDS -    BAND     68; K    1; EIG -1.2434907E-01 AU
 BOTTOM OF VIRTUAL BANDS - BAND     69; K    1; EIG -4.7219264E-02 AU
 DIRECT ENERGY BAND GAP:   2.0988 eV

    BETA       ELECTRONS
 INSULATING STATE
 TOP OF VALENCE BANDS -    BAND     67; K    1; EIG -1.5214461E-01 AU
 BOTTOM OF VIRTUAL BANDS - BAND     68; K    1; EIG -8.5631574E-02 AU
 DIRECT ENERGY BAND GAP:   1.8099 eV
 TTTTTTTTTTTTTTTTTTTTTTTTTTTTTT PDIG        TELAPSE       28.56 TCPU       28.51
 CHARGE NORMALIZATION FACTOR   1.00000000
 TOTAL ATOMIC CHARGES:
  27.4695998   8.7060211   8.7060212   8.6875130   8.6875136   5.6668781
   5.6668789   5.6230899   5.6230898   6.1760353   6.0844590   6.1760348
   6.0844590   6.1167090   6.1167087   0.9868295   0.9768970   0.9454320
   0.9461101   0.9868296   0.9768969   0.9454323   0.9461099   0.9341295
   0.9639510   0.9511452   0.9341296   0.9639511   0.9511451
 SUMMED SPIN DENSITY           1.00000000
 TOTAL ATOMIC SPINS  :
   0.6377535   0.0982093   0.0982089   0.0971169   0.0971166  -0.0561811
  -0.0561809  -0.0547905  -0.0547902   0.0814722   0.0163369   0.0814724
   0.0163369   0.0174335   0.0174335  -0.0137929   0.0017867  -0.0017869
  -0.0019090  -0.0137929   0.0017866  -0.0017869  -0.0019090  -0.0009292
   0.0003963  -0.0022388  -0.0009292   0.0003962  -0.0022388
 TTTTTTTTTTTTTTTTTTTTTTTTTTTTTT MOQGAD      TELAPSE       28.56 TCPU       28.51
 TTTTTTTTTTTTTTTTTTTTTTTTTTTTTT SHELLXN     TELAPSE       29.74 TCPU       29.69
 TTTTTTTTTTTTTTTTTTTTTTTTTTTTTT MONMO3      TELAPSE       29.75 TCPU       29.70
 NUMERICALLY INTEGRATED DENSITY     67.9999926449     66.9999925350
 TTTTTTTTTTTTTTTTTTTTTTTTTTTTTT NUMDFT      TELAPSE       30.73 TCPU       30.69
 CYC  12 ETOT(AU) -2.330024776634E+03 DETOT  4.75E-04 tst  2.84E-04 PX  3.77E-01
 TTTTTTTTTTTTTTTTTTTTTTTTTTTTTT DIIS        TELAPSE       30.78 TCPU       30.73
 DIIS TEST: 0.31795E+00 AT SCF   CYCLE  12 - DIIS ACTIVE - HISTORY:    12 CYCLES
 TTTTTTTTTTTTTTTTTTTTTTTTTTTTTT FDIK        TELAPSE       30.85 TCPU       30.80

    ALPHA      ELECTRONS
 INSULATING STATE
 TOP OF VALENCE BANDS -    BAND     68; K    1; EIG -1.3880414E-01 AU
 BOTTOM OF VIRTUAL BANDS - BAND     69; K    1; EIG -5.2337301E-02 AU
 DIRECT ENERGY BAND GAP:   2.3529 eV

    BETA       ELECTRONS
 INSULATING STATE
 TOP OF VALENCE BANDS -    BAND     67; K    1; EIG -1.6268538E-01 AU
 BOTTOM OF VIRTUAL BANDS - BAND     68; K    1; EIG -1.0051225E-01 AU
 DIRECT ENERGY BAND GAP:   1.6918 eV
 TTTTTTTTTTTTTTTTTTTTTTTTTTTTTT PDIG        TELAPSE       30.86 TCPU       30.81
 CHARGE NORMALIZATION FACTOR   1.00000000
 TOTAL ATOMIC CHARGES:
  27.5505027   8.6835811   8.6835812   8.6719552   8.6719558   5.6381103
   5.6381112   5.6514513   5.6514513   6.1747806   6.1429670   6.1747801
   6.1429668   6.1562233   6.1562230   0.9764708   0.9564646   0.9323860
   0.9323058   0.9764709   0.9564645   0.9323863   0.9323056   0.9234428
   0.9461901   0.9384195   0.9234430   0.9461902   0.9384194
 SUMMED SPIN DENSITY           1.00000000
 TOTAL ATOMIC SPINS  :
   0.5898274   0.1034746   0.1034742   0.0995926   0.0995923  -0.0368518
  -0.0368515  -0.0371505  -0.0371502   0.0559489   0.0151524   0.0559490
   0.0151524   0.0157450   0.0157450  -0.0092178   0.0021595  -0.0012746
  -0.0012820  -0.0092178   0.0021595  -0.0012746  -0.0012820  -0.0005898
   0.0008873  -0.0015075  -0.0005898   0.0008873  -0.0015075
 TTTTTTTTTTTTTTTTTTTTTTTTTTTTTT MOQGAD      TELAPSE       30.86 TCPU       30.82
 TTTTTTTTTTTTTTTTTTTTTTTTTTTTTT SHELLXN     TELAPSE       32.04 TCPU       32.00
 TTTTTTTTTTTTTTTTTTTTTTTTTTTTTT MONMO3      TELAPSE       32.06 TCPU       32.01
 NUMERICALLY INTEGRATED DENSITY     67.9999927129     66.9999926199
 TTTTTTTTTTTTTTTTTTTTTTTTTTTTTT NUMDFT      TELAPSE       33.05 TCPU       33.00
 CYC  13 ETOT(AU) -2.330040650011E+03 DETOT -1.59E-02 tst  2.95E-04 PX  2.17E-01
 TTTTTTTTTTTTTTTTTTTTTTTTTTTTTT DIIS        TELAPSE       33.09 TCPU       33.05
 DIIS TEST: 0.23154E-01 AT SCF   CYCLE  13 - DIIS ACTIVE - HISTORY:    13 CYCLES
 TTTTTTTTTTTTTTTTTTTTTTTTTTTTTT FDIK        TELAPSE       33.16 TCPU       33.11

    ALPHA      ELECTRONS
 INSULATING STATE
 TOP OF VALENCE BANDS -    BAND     68; K    1; EIG -1.3719998E-01 AU
 BOTTOM OF VIRTUAL BANDS - BAND     69; K    1; EIG -5.1103343E-02 AU
 DIRECT ENERGY BAND GAP:   2.3428 eV

    BETA       ELECTRONS
 INSULATING STATE
 TOP OF VALENCE BANDS -    BAND     67; K    1; EIG -1.6194144E-01 AU
 BOTTOM OF VIRTUAL BANDS - BAND     68; K    1; EIG -9.7101265E-02 AU
 DIRECT ENERGY BAND GAP:   1.7644 eV
 TTTTTTTTTTTTTTTTTTTTTTTTTTTTTT PDIG        TELAPSE       33.17 TCPU       33.12
 CHARGE NORMALIZATION FACTOR   1.00000000
 TOTAL ATOMIC CHARGES:
  27.5409122   8.7049885   8.7049886   8.6629699   8.6629705   5.6662613
   5.6662621   5.6152287   5.6152287   6.1718931   6.1327153   6.1718926
   6.1327152   6.1456666   6.1456663   0.9774196   0.9569797   0.9357388
   0.9354503   0.9774196   0.9569796   0.9357391   0.9354501   0.9296891
   0.9507232   0.9438193   0.9296892   0.9507234   0.9438192
 SUMMED SPIN DENSITY           1.00000000
 TOTAL ATOMIC SPINS  :
   0.5954304   0.0944206   0.0944202   0.0966289   0.0966286  -0.0195177
  -0.0195174  -0.0190795  -0.0190792   0.0275309   0.0126696   0.0275310
   0.0126696   0.0135009   0.0135009  -0.0043961   0.0023025  -0.0009170
  -0.0008578  -0.0043961   0.0023024  -0.0009170  -0.0008578  -0.0004562
   0.0012545  -0.0007988  -0.0004562   0.0012544  -0.0007988
 TTTTTTTTTTTTTTTTTTTTTTTTTTTTTT MOQGAD      TELAPSE       33.17 TCPU       33.12
 TTTTTTTTTTTTTTTTTTTTTTTTTTTTTT SHELLXN     TELAPSE       34.35 TCPU       34.30
 TTTTTTTTTTTTTTTTTTTTTTTTTTTTTT MONMO3      TELAPSE       34.36 TCPU       34.32
 NUMERICALLY INTEGRATED DENSITY     67.9999926358     66.9999925556
 TTTTTTTTTTTTTTTTTTTTTTTTTTTTTT NUMDFT      TELAPSE       35.38 TCPU       35.33
 CYC  14 ETOT(AU) -2.330039766792E+03 DETOT  8.83E-04 tst  6.20E-05 PX  1.60E-02
 TTTTTTTTTTTTTTTTTTTTTTTTTTTTTT DIIS        TELAPSE       35.42 TCPU       35.37
 DIIS TEST: 0.35550E-01 AT SCF   CYCLE  14 - DIIS ACTIVE - HISTORY:    14 CYCLES
 TTTTTTTTTTTTTTTTTTTTTTTTTTTTTT FDIK        TELAPSE       35.49 TCPU       35.44

    ALPHA      ELECTRONS
 INSULATING STATE
 TOP OF VALENCE BANDS -    BAND     68; K    1; EIG -1.3842448E-01 AU
 BOTTOM OF VIRTUAL BANDS - BAND     69; K    1; EIG -5.1641737E-02 AU
 DIRECT ENERGY BAND GAP:   2.3615 eV

    BETA       ELECTRONS
 INSULATING STATE
 TOP OF VALENCE BANDS -    BAND     67; K    1; EIG -1.6261552E-01 AU
 BOTTOM OF VIRTUAL BANDS - BAND     68; K    1; EIG -9.8104403E-02 AU
 DIRECT ENERGY BAND GAP:   1.7554 eV
 TTTTTTTTTTTTTTTTTTTTTTTTTTTTTT PDIG        TELAPSE       35.50 TCPU       35.45
 CHARGE NORMALIZATION FACTOR   1.00000000
 TOTAL ATOMIC CHARGES:
  27.5469233   8.6872723   8.6872724   8.6837540   8.6837546   5.6422244
   5.6422252   5.6361562   5.6361562   6.1702193   6.1273783   6.1702188
   6.1273782   6.1463014   6.1463011   0.9782820   0.9603820   0.9373447
   0.9372842   0.9782821   0.9603819   0.9373450   0.9372839   0.9280212
   0.9494777   0.9424402   0.9280214   0.9494779   0.9424401
 SUMMED SPIN DENSITY           1.00000000
 TOTAL ATOMIC SPINS  :
   0.5911543   0.0966361   0.0966357   0.0929727   0.0929725  -0.0131505
  -0.0131502  -0.0134662  -0.0134659   0.0181009   0.0121694   0.0181010
   0.0121694   0.0126929   0.0126929  -0.0027756   0.0024288  -0.0007365
  -0.0006730  -0.0027756   0.0024288  -0.0007365  -0.0006730  -0.0004478
   0.0013284  -0.0006567  -0.0004478   0.0013284  -0.0006567
 TTTTTTTTTTTTTTTTTTTTTTTTTTTTTT MOQGAD      TELAPSE       35.50 TCPU       35.45
 TTTTTTTTTTTTTTTTTTTTTTTTTTTTTT SHELLXN     TELAPSE       36.68 TCPU       36.63
 TTTTTTTTTTTTTTTTTTTTTTTTTTTTTT MONMO3      TELAPSE       36.69 TCPU       36.65
 NUMERICALLY INTEGRATED DENSITY     67.9999926497     66.9999925736
 TTTTTTTTTTTTTTTTTTTTTTTTTTTTTT NUMDFT      TELAPSE       37.70 TCPU       37.65
 CYC  15 ETOT(AU) -2.330041072172E+03 DETOT -1.31E-03 tst  5.10E-05 PX  5.57E-03
 TTTTTTTTTTTTTTTTTTTTTTTTTTTTTT DIIS        TELAPSE       37.74 TCPU       37.70
 DIIS TEST: 0.17504E-01 AT SCF   CYCLE  15 - DIIS ACTIVE - HISTORY:    15 CYCLES
 TTTTTTTTTTTTTTTTTTTTTTTTTTTTTT FDIK        TELAPSE       37.81 TCPU       37.76

    ALPHA      ELECTRONS
 INSULATING STATE
 TOP OF VALENCE BANDS -    BAND     68; K    1; EIG -1.4195812E-01 AU
 BOTTOM OF VIRTUAL BANDS - BAND     69; K    1; EIG -5.2888268E-02 AU
 DIRECT ENERGY BAND GAP:   2.4237 eV

    BETA       ELECTRONS
 INSULATING STATE
 TOP OF VALENCE BANDS -    BAND     67; K    1; EIG -1.6504668E-01 AU
 BOTTOM OF VIRTUAL BANDS - BAND     68; K    1; EIG -1.0207386E-01 AU
 DIRECT ENERGY BAND GAP:   1.7136 eV
 TTTTTTTTTTTTTTTTTTTTTTTTTTTTTT PDIG        TELAPSE       37.82 TCPU       37.77
 CHARGE NORMALIZATION FACTOR   1.00000000
 TOTAL ATOMIC CHARGES:
  27.5670023   8.6976930   8.6976931   8.6709524   8.6709530   5.6390147
   5.6390155   5.6379355   5.6379355   6.1676692   6.1299616   6.1676687
   6.1299614   6.1469032   6.1469029   0.9781115   0.9594627   0.9356792
   0.9357015   0.9781116   0.9594626   0.9356795   0.9357012   0.9267761
   0.9493666   0.9412713   0.9267763   0.9493667   0.9412712
 SUMMED SPIN DENSITY           1.00000000
 TOTAL ATOMIC SPINS  :
   0.5781142   0.0961412   0.0961407   0.0948391   0.0948389  -0.0070354
  -0.0070352  -0.0070671  -0.0070668   0.0092274   0.0117055   0.0092274
   0.0117056   0.0119800   0.0119800  -0.0010783   0.0025050  -0.0005882
  -0.0005440  -0.0010783   0.0025049  -0.0005882  -0.0005440  -0.0003367
   0.0015196  -0.0003250  -0.0003366   0.0015195  -0.0003250
 TTTTTTTTTTTTTTTTTTTTTTTTTTTTTT MOQGAD      TELAPSE       37.82 TCPU       37.77
 TTTTTTTTTTTTTTTTTTTTTTTTTTTTTT SHELLXN     TELAPSE       39.01 TCPU       38.96
 TTTTTTTTTTTTTTTTTTTTTTTTTTTTTT MONMO3      TELAPSE       39.02 TCPU       38.97
 NUMERICALLY INTEGRATED DENSITY     67.9999926541     66.9999925817
 TTTTTTTTTTTTTTTTTTTTTTTTTTTTTT NUMDFT      TELAPSE       40.03 TCPU       39.98
 CYC  16 ETOT(AU) -2.330041978943E+03 DETOT -9.07E-04 tst  2.28E-05 PX  3.36E-02
 TTTTTTTTTTTTTTTTTTTTTTTTTTTTTT DIIS        TELAPSE       40.07 TCPU       40.03
 DIIS TEST: 0.31115E-02 AT SCF   CYCLE  16 - DIIS ACTIVE - HISTORY:    16 CYCLES
 TTTTTTTTTTTTTTTTTTTTTTTTTTTTTT FDIK        TELAPSE       40.15 TCPU       40.10

    ALPHA      ELECTRONS
 INSULATING STATE
 TOP OF VALENCE BANDS -    BAND     68; K    1; EIG -1.4348952E-01 AU
 BOTTOM OF VIRTUAL BANDS - BAND     69; K    1; EIG -5.3330031E-02 AU
 DIRECT ENERGY BAND GAP:   2.4534 eV

    BETA       ELECTRONS
 INSULATING STATE
 TOP OF VALENCE BANDS -    BAND     67; K    1; EIG -1.6594952E-01 AU
 BOTTOM OF VIRTUAL BANDS - BAND     68; K    1; EIG -1.0389418E-01 AU
 DIRECT ENERGY BAND GAP:   1.6886 eV
 TTTTTTTTTTTTTTTTTTTTTTTTTTTTTT PDIG        TELAPSE       40.15 TCPU       40.11
 CHARGE NORMALIZATION FACTOR   1.00000000
 TOTAL ATOMIC CHARGES:
  27.5780842   8.6891254   8.6891255   8.6763726   8.6763733   5.6446216
   5.6446224   5.6313980   5.6313980   6.1675284   6.1320779   6.1675279
   6.1320778   6.1466802   6.1466798   0.9778335   0.9585017   0.9347901
   0.9347848   0.9778336   0.9585016   0.9347904   0.9347846   0.9269907
   0.9491373   0.9411152   0.9269908   0.9491375   0.9411151
 SUMMED SPIN DENSITY           1.00000000
 TOTAL ATOMIC SPINS  :
   0.5709933   0.0974840   0.0974836   0.0950058   0.0950056  -0.0044984
  -0.0044981  -0.0047063  -0.0047061   0.0057046   0.0114859   0.0057047
   0.0114860   0.0117799   0.0117800  -0.0004033   0.0025980  -0.0005235
  -0.0004573  -0.0004033   0.0025980  -0.0005235  -0.0004573  -0.0003590
   0.0016043  -0.0002114  -0.0003590   0.0016042  -0.0002114
 TTTTTTTTTTTTTTTTTTTTTTTTTTTTTT MOQGAD      TELAPSE       40.16 TCPU       40.11
 TTTTTTTTTTTTTTTTTTTTTTTTTTTTTT SHELLXN     TELAPSE       41.34 TCPU       41.29
 TTTTTTTTTTTTTTTTTTTTTTTTTTTTTT MONMO3      TELAPSE       41.35 TCPU       41.30
 NUMERICALLY INTEGRATED DENSITY     67.9999926631     66.9999925920
 TTTTTTTTTTTTTTTTTTTTTTTTTTTTTT NUMDFT      TELAPSE       42.36 TCPU       42.31
 CYC  17 ETOT(AU) -2.330042141622E+03 DETOT -1.63E-04 tst  6.89E-06 PX  1.74E-02
 TTTTTTTTTTTTTTTTTTTTTTTTTTTTTT DIIS        TELAPSE       42.41 TCPU       42.36
 DIIS TEST: 0.33283E-03 AT SCF   CYCLE  17 - DIIS ACTIVE - HISTORY:    17 CYCLES
 TTTTTTTTTTTTTTTTTTTTTTTTTTTTTT FDIK        TELAPSE       42.48 TCPU       42.43

    ALPHA      ELECTRONS
 INSULATING STATE
 TOP OF VALENCE BANDS -    BAND     68; K    1; EIG -1.4323381E-01 AU
 BOTTOM OF VIRTUAL BANDS - BAND     69; K    1; EIG -5.3045280E-02 AU
 DIRECT ENERGY BAND GAP:   2.4542 eV

    BETA       ELECTRONS
 INSULATING STATE
 TOP OF VALENCE BANDS -    BAND     67; K    1; EIG -1.6565245E-01 AU
 BOTTOM OF VIRTUAL BANDS - BAND     68; K    1; EIG -1.0360628E-01 AU
 DIRECT ENERGY BAND GAP:   1.6884 eV
 TTTTTTTTTTTTTTTTTTTTTTTTTTTTTT PDIG        TELAPSE       42.49 TCPU       42.44
 CHARGE NORMALIZATION FACTOR   1.00000000
 TOTAL ATOMIC CHARGES:
  27.5781841   8.6917255   8.6917260   8.6732798   8.6732806   5.6409880
   5.6409884   5.6343449   5.6343446   6.1677092   6.1308779   6.1677087
   6.1308778   6.1469503   6.1469501   0.9779368   0.9587191   0.9355851
   0.9354779   0.9779369   0.9587190   0.9355854   0.9354777   0.9272019
   0.9488793   0.9412317   0.9272021   0.9488794   0.9412316
 SUMMED SPIN DENSITY           1.00000000
 TOTAL ATOMIC SPINS  :
   0.5708839   0.0974765   0.0974764   0.0953816   0.0953816  -0.0048941
  -0.0048943  -0.0051233  -0.0051233   0.0061943   0.0115031   0.0061944
   0.0115032   0.0118235   0.0118236  -0.0004646   0.0025949  -0.0005222
  -0.0004501  -0.0004646   0.0025949  -0.0005222  -0.0004501  -0.0003457
   0.0016048  -0.0002208  -0.0003457   0.0016048  -0.0002208
 TTTTTTTTTTTTTTTTTTTTTTTTTTTTTT MOQGAD      TELAPSE       42.49 TCPU       42.44
 TTTTTTTTTTTTTTTTTTTTTTTTTTTTTT SHELLXN     TELAPSE       43.67 TCPU       43.62
 TTTTTTTTTTTTTTTTTTTTTTTTTTTTTT MONMO3      TELAPSE       43.68 TCPU       43.64
 NUMERICALLY INTEGRATED DENSITY     67.9999926551     66.9999925837
 TTTTTTTTTTTTTTTTTTTTTTTTTTTTTT NUMDFT      TELAPSE       44.66 TCPU       44.61
 CYC  18 ETOT(AU) -2.330042157263E+03 DETOT -1.56E-05 tst  2.06E-07 PX  1.36E-03
 TTTTTTTTTTTTTTTTTTTTTTTTTTTTTT DIIS        TELAPSE       44.71 TCPU       44.66
 DIIS TEST: 0.50777E-04 AT SCF   CYCLE  18 - DIIS ACTIVE - HISTORY:    18 CYCLES
 TTTTTTTTTTTTTTTTTTTTTTTTTTTTTT FDIK        TELAPSE       44.79 TCPU       44.74

    ALPHA      ELECTRONS
 INSULATING STATE
 TOP OF VALENCE BANDS -    BAND     68; K    1; EIG -1.4342637E-01 AU
 BOTTOM OF VIRTUAL BANDS - BAND     69; K    1; EIG -5.3137770E-02 AU
 DIRECT ENERGY BAND GAP:   2.4569 eV

    BETA       ELECTRONS
 INSULATING STATE
 TOP OF VALENCE BANDS -    BAND     67; K    1; EIG -1.6579510E-01 AU
 BOTTOM OF VIRTUAL BANDS - BAND     68; K    1; EIG -1.0383521E-01 AU
 DIRECT ENERGY BAND GAP:   1.6860 eV
 TTTTTTTTTTTTTTTTTTTTTTTTTTTTTT PDIG        TELAPSE       44.79 TCPU       44.75
 CHARGE NORMALIZATION FACTOR   1.00000000
 TOTAL ATOMIC CHARGES:
  27.5786006   8.6917209   8.6917210   8.6739427   8.6739430   5.6412408
   5.6412407   5.6338305   5.6338299   6.1676521   6.1315919   6.1676516
   6.1315923   6.1467519   6.1467531   0.9778001   0.9585876   0.9351965
   0.9351699   0.9778002   0.9585873   0.9351969   0.9351697   0.9270739
   0.9490077   0.9411330   0.9270739   0.9490075   0.9411329
 SUMMED SPIN DENSITY           1.00000000
 TOTAL ATOMIC SPINS  :
   0.5705944   0.0977494   0.0977493   0.0956006   0.0956006  -0.0054779
  -0.0054780  -0.0056831  -0.0056831   0.0070007   0.0115952   0.0070007
   0.0115952   0.0119214   0.0119213  -0.0005981   0.0025903  -0.0005348
  -0.0004652  -0.0005981   0.0025903  -0.0005348  -0.0004653  -0.0003529
   0.0015970  -0.0002395  -0.0003529   0.0015970  -0.0002396
 TTTTTTTTTTTTTTTTTTTTTTTTTTTTTT MOQGAD      TELAPSE       44.80 TCPU       44.75
 TTTTTTTTTTTTTTTTTTTTTTTTTTTTTT SHELLXN     TELAPSE       45.98 TCPU       45.93
 TTTTTTTTTTTTTTTTTTTTTTTTTTTTTT MONMO3      TELAPSE       45.99 TCPU       45.94
 NUMERICALLY INTEGRATED DENSITY     67.9999926576     66.9999925859
 TTTTTTTTTTTTTTTTTTTTTTTTTTTTTT NUMDFT      TELAPSE       47.02 TCPU       46.97
 CYC  19 ETOT(AU) -2.330042159609E+03 DETOT -2.35E-06 tst  2.81E-08 PX  1.16E-03
 TTTTTTTTTTTTTTTTTTTTTTTTTTTTTT DIIS        TELAPSE       47.07 TCPU       47.02
 DIIS TEST: 0.13693E-04 AT SCF   CYCLE  19 - DIIS ACTIVE - HISTORY:    19 CYCLES
 TTTTTTTTTTTTTTTTTTTTTTTTTTTTTT FDIK        TELAPSE       47.14 TCPU       47.10

    ALPHA      ELECTRONS
 INSULATING STATE
 TOP OF VALENCE BANDS -    BAND     68; K    1; EIG -1.4347744E-01 AU
 BOTTOM OF VIRTUAL BANDS - BAND     69; K    1; EIG -5.3119299E-02 AU
 DIRECT ENERGY BAND GAP:   2.4588 eV

    BETA       ELECTRONS
 INSULATING STATE
 TOP OF VALENCE BANDS -    BAND     67; K    1; EIG -1.6580378E-01 AU
 BOTTOM OF VIRTUAL BANDS - BAND     68; K    1; EIG -1.0389902E-01 AU
 DIRECT ENERGY BAND GAP:   1.6845 eV
 TTTTTTTTTTTTTTTTTTTTTTTTTTTTTT PDIG        TELAPSE       47.15 TCPU       47.11
 CHARGE NORMALIZATION FACTOR   1.00000000
 TOTAL ATOMIC CHARGES:
  27.5792829   8.6915367   8.6915366   8.6737582   8.6737583   5.6413067
   5.6413067   5.6337610   5.6337603   6.1675961   6.1312270   6.1675960
   6.1312271   6.1470271   6.1470279   0.9778694   0.9586679   0.9353154
   0.9352504   0.9778694   0.9586678   0.9353159   0.9352503   0.9270309
   0.9489118   0.9410998   0.9270310   0.9489116   0.9410997
 SUMMED SPIN DENSITY           1.00000000
 TOTAL ATOMIC SPINS  :
   0.5701676   0.0978860   0.0978858   0.0957265   0.0957264  -0.0055834
  -0.0055835  -0.0057909  -0.0057909   0.0071259   0.0116267   0.0071260
   0.0116266   0.0119545   0.0119545  -0.0006155   0.0025910  -0.0005361
  -0.0004678  -0.0006155   0.0025911  -0.0005361  -0.0004678  -0.0003536
   0.0015953  -0.0002424  -0.0003536   0.0015953  -0.0002424
 TTTTTTTTTTTTTTTTTTTTTTTTTTTTTT MOQGAD      TELAPSE       47.16 TCPU       47.11
 TTTTTTTTTTTTTTTTTTTTTTTTTTTTTT SHELLXN     TELAPSE       48.33 TCPU       48.29
 TTTTTTTTTTTTTTTTTTTTTTTTTTTTTT MONMO3      TELAPSE       48.35 TCPU       48.30
 NUMERICALLY INTEGRATED DENSITY     67.9999926574     66.9999925857
 TTTTTTTTTTTTTTTTTTTTTTTTTTTTTT NUMDFT      TELAPSE       49.33 TCPU       49.29
 CYC  20 ETOT(AU) -2.330042160216E+03 DETOT -6.07E-07 tst  2.50E-08 PX  1.15E-03
 TTTTTTTTTTTTTTTTTTTTTTTTTTTTTT DIIS        TELAPSE       49.39 TCPU       49.34
 DIIS TEST: 0.13925E-05 AT SCF   CYCLE  20 - DIIS ACTIVE - HISTORY:    20 CYCLES
 TTTTTTTTTTTTTTTTTTTTTTTTTTTTTT FDIK        TELAPSE       49.47 TCPU       49.42

    ALPHA      ELECTRONS
 INSULATING STATE
 TOP OF VALENCE BANDS -    BAND     68; K    1; EIG -1.4349425E-01 AU
 BOTTOM OF VIRTUAL BANDS - BAND     69; K    1; EIG -5.3116296E-02 AU
 DIRECT ENERGY BAND GAP:   2.4593 eV

    BETA       ELECTRONS
 INSULATING STATE
 TOP OF VALENCE BANDS -    BAND     67; K    1; EIG -1.6580834E-01 AU
 BOTTOM OF VIRTUAL BANDS - BAND     68; K    1; EIG -1.0391239E-01 AU
 DIRECT ENERGY BAND GAP:   1.6843 eV
 TTTTTTTTTTTTTTTTTTTTTTTTTTTTTT PDIG        TELAPSE       49.48 TCPU       49.43
 CHARGE NORMALIZATION FACTOR   1.00000000
 TOTAL ATOMIC CHARGES:
  27.5793558   8.6915562   8.6915560   8.6737618   8.6737620   5.6412034
   5.6412035   5.6338212   5.6338208   6.1676290   6.1314451   6.1676291
   6.1314448   6.1467840   6.1467846   0.9778422   0.9586032   0.9352653
   0.9352086   0.9778422   0.9586033   0.9352656   0.9352086   0.9270948
   0.9489631   0.9411438   0.9270950   0.9489630   0.9411437
 SUMMED SPIN DENSITY           1.00000000
 TOTAL ATOMIC SPINS  :
   0.5701275   0.0979240   0.0979238   0.0957702   0.0957701  -0.0056795
  -0.0056794  -0.0058830  -0.0058829   0.0072449   0.0116460   0.0072449
   0.0116458   0.0119768   0.0119766  -0.0006349   0.0025900  -0.0005389
  -0.0004708  -0.0006350   0.0025901  -0.0005389  -0.0004708  -0.0003556
   0.0015932  -0.0002459  -0.0003556   0.0015932  -0.0002459
 TTTTTTTTTTTTTTTTTTTTTTTTTTTTTT MOQGAD      TELAPSE       49.48 TCPU       49.43
 TTTTTTTTTTTTTTTTTTTTTTTTTTTTTT SHELLXN     TELAPSE       50.67 TCPU       50.62
 TTTTTTTTTTTTTTTTTTTTTTTTTTTTTT MONMO3      TELAPSE       50.68 TCPU       50.63
 NUMERICALLY INTEGRATED DENSITY     67.9999926574     66.9999925856
 TTTTTTTTTTTTTTTTTTTTTTTTTTTTTT NUMDFT      TELAPSE       51.71 TCPU       51.66
 CYC  21 ETOT(AU) -2.330042160248E+03 DETOT -3.19E-08 tst  3.21E-10 PX  4.51E-05
 TTTTTTTTTTTTTTTTTTTTTTTTTTTTTT DIIS        TELAPSE       51.76 TCPU       51.72
 DIIS TEST: 0.71908E-06 AT SCF   CYCLE  21 - DIIS ACTIVE - HISTORY:    21 CYCLES
 TTTTTTTTTTTTTTTTTTTTTTTTTTTTTT FDIK        TELAPSE       51.84 TCPU       51.79

    ALPHA      ELECTRONS
 INSULATING STATE
 TOP OF VALENCE BANDS -    BAND     68; K    1; EIG -1.4351484E-01 AU
 BOTTOM OF VIRTUAL BANDS - BAND     69; K    1; EIG -5.3119149E-02 AU
 DIRECT ENERGY BAND GAP:   2.4598 eV

    BETA       ELECTRONS
 INSULATING STATE
 TOP OF VALENCE BANDS -    BAND     67; K    1; EIG -1.6581846E-01 AU
 BOTTOM OF VIRTUAL BANDS - BAND     68; K    1; EIG -1.0393535E-01 AU
 DIRECT ENERGY BAND GAP:   1.6839 eV
 TTTTTTTTTTTTTTTTTTTTTTTTTTTTTT PDIG        TELAPSE       51.85 TCPU       51.80
 CHARGE NORMALIZATION FACTOR   1.00000000
 TOTAL ATOMIC CHARGES:
  27.5794600   8.6915550   8.6915549   8.6737674   8.6737675   5.6412132
   5.6412135   5.6337831   5.6337832   6.1676332   6.1313926   6.1676330
   6.1313925   6.1468893   6.1468893   0.9778284   0.9586134   0.9352673
   0.9352151   0.9778285   0.9586134   0.9352674   0.9352152   0.9270620
   0.9489388   0.9411109   0.9270622   0.9489388   0.9411110
 SUMMED SPIN DENSITY           1.00000000
 TOTAL ATOMIC SPINS  :
   0.5700594   0.0979624   0.0979622   0.0958074   0.0958073  -0.0057485
  -0.0057484  -0.0059530  -0.0059528   0.0073371   0.0116619   0.0073371
   0.0116619   0.0119930   0.0119929  -0.0006504   0.0025894  -0.0005412
  -0.0004735  -0.0006503   0.0025894  -0.0005412  -0.0004735  -0.0003570
   0.0015917  -0.0002490  -0.0003569   0.0015917  -0.0002490
 TTTTTTTTTTTTTTTTTTTTTTTTTTTTTT MOQGAD      TELAPSE       51.85 TCPU       51.80
 TTTTTTTTTTTTTTTTTTTTTTTTTTTTTT SHELLXN     TELAPSE       53.03 TCPU       52.98
 TTTTTTTTTTTTTTTTTTTTTTTTTTTTTT MONMO3      TELAPSE       53.04 TCPU       53.00
 NUMERICALLY INTEGRATED DENSITY     67.9999926575     66.9999925857
 TTTTTTTTTTTTTTTTTTTTTTTTTTTTTT NUMDFT      TELAPSE       54.02 TCPU       53.98
 CYC  22 ETOT(AU) -2.330042160266E+03 DETOT -1.86E-08 tst  7.28E-10 PX  1.80E-04
 TTTTTTTTTTTTTTTTTTTTTTTTTTTTTT DIIS        TELAPSE       54.08 TCPU       54.03
 DIIS TEST: 0.10575E-06 AT SCF   CYCLE  22 - DIIS ACTIVE - HISTORY:    22 CYCLES
 TTTTTTTTTTTTTTTTTTTTTTTTTTTTTT FDIK        TELAPSE       54.16 TCPU       54.11

    ALPHA      ELECTRONS
 INSULATING STATE
 TOP OF VALENCE BANDS -    BAND     68; K    1; EIG -1.4351794E-01 AU
 BOTTOM OF VIRTUAL BANDS - BAND     69; K    1; EIG -5.3115524E-02 AU
 DIRECT ENERGY BAND GAP:   2.4600 eV

    BETA       ELECTRONS
 INSULATING STATE
 TOP OF VALENCE BANDS -    BAND     67; K    1; EIG -1.6581741E-01 AU
 BOTTOM OF VIRTUAL BANDS - BAND     68; K    1; EIG -1.0393967E-01 AU
 DIRECT ENERGY BAND GAP:   1.6838 eV
 TTTTTTTTTTTTTTTTTTTTTTTTTTTTTT PDIG        TELAPSE       54.17 TCPU       54.12
 CHARGE NORMALIZATION FACTOR   1.00000000
 TOTAL ATOMIC CHARGES:
  27.5795146   8.6915433   8.6915430   8.6737534   8.6737533   5.6412024
   5.6412027   5.6337902   5.6337901   6.1676241   6.1314099   6.1676240
   6.1314100   6.1468552   6.1468554   0.9778398   0.9586134   0.9352650
   0.9352084   0.9778398   0.9586134   0.9352650   0.9352084   0.9270683
   0.9489472   0.9411222   0.9270683   0.9489472   0.9411222
 SUMMED SPIN DENSITY           1.00000000
 TOTAL ATOMIC SPINS  :
   0.5700239   0.0979810   0.0979811   0.0958271   0.0958271  -0.0057835
  -0.0057835  -0.0059864  -0.0059864   0.0073815   0.0116710   0.0073816
   0.0116710   0.0120022   0.0120022  -0.0006578   0.0025886  -0.0005426
  -0.0004751  -0.0006578   0.0025886  -0.0005426  -0.0004751  -0.0003579
   0.0015906  -0.0002507  -0.0003579   0.0015906  -0.0002507
 TTTTTTTTTTTTTTTTTTTTTTTTTTTTTT MOQGAD      TELAPSE       54.17 TCPU       54.12
 TTTTTTTTTTTTTTTTTTTTTTTTTTTTTT SHELLXN     TELAPSE       55.36 TCPU       55.31
 TTTTTTTTTTTTTTTTTTTTTTTTTTTTTT MONMO3      TELAPSE       55.37 TCPU       55.32
 NUMERICALLY INTEGRATED DENSITY     67.9999926575     66.9999925857
 TTTTTTTTTTTTTTTTTTTTTTTTTTTTTT NUMDFT      TELAPSE       56.37 TCPU       56.32
 CYC  23 ETOT(AU) -2.330042160267E+03 DETOT -2.35E-10 tst  1.81E-10 PX  1.13E-04
 TTTTTTTTTTTTTTTTTTTTTTTTTTTTTT DIIS        TELAPSE       56.42 TCPU       56.38
 DIIS TEST: 0.57800E-08 AT SCF   CYCLE  23 - DIIS ACTIVE - HISTORY:    23 CYCLES
 TTTTTTTTTTTTTTTTTTTTTTTTTTTTTT FDIK        TELAPSE       56.50 TCPU       56.45

    ALPHA      ELECTRONS
 INSULATING STATE
 TOP OF VALENCE BANDS -    BAND     68; K    1; EIG -1.4352196E-01 AU
 BOTTOM OF VIRTUAL BANDS - BAND     69; K    1; EIG -5.3117199E-02 AU
 DIRECT ENERGY BAND GAP:   2.4600 eV

    BETA       ELECTRONS
 INSULATING STATE
 TOP OF VALENCE BANDS -    BAND     67; K    1; EIG -1.6582009E-01 AU
 BOTTOM OF VIRTUAL BANDS - BAND     68; K    1; EIG -1.0394342E-01 AU
 DIRECT ENERGY BAND GAP:   1.6838 eV
 TTTTTTTTTTTTTTTTTTTTTTTTTTTTTT PDIG        TELAPSE       56.51 TCPU       56.46
 CHARGE NORMALIZATION FACTOR   1.00000000
 TOTAL ATOMIC CHARGES:
  27.5795264   8.6915442   8.6915443   8.6737558   8.6737559   5.6412053
   5.6412055   5.6337854   5.6337855   6.1676288   6.1314018   6.1676287
   6.1314019   6.1468705   6.1468704   0.9778333   0.9586115   0.9352658
   0.9352112   0.9778333   0.9586115   0.9352657   0.9352112   0.9270659
   0.9489415   0.9411156   0.9270660   0.9489416   0.9411156
 SUMMED SPIN DENSITY           1.00000000
 TOTAL ATOMIC SPINS  :
   0.5700172   0.0979835   0.0979835   0.0958297   0.0958296  -0.0057868
  -0.0057868  -0.0059895  -0.0059895   0.0073851   0.0116728   0.0073851
   0.0116728   0.0120039   0.0120039  -0.0006585   0.0025884  -0.0005429
  -0.0004754  -0.0006585   0.0025885  -0.0005429  -0.0004754  -0.0003581
   0.0015903  -0.0002510  -0.0003581   0.0015903  -0.0002510
 TTTTTTTTTTTTTTTTTTTTTTTTTTTTTT MOQGAD      TELAPSE       56.51 TCPU       56.47
 TTTTTTTTTTTTTTTTTTTTTTTTTTTTTT SHELLXN     TELAPSE       57.69 TCPU       57.65
 TTTTTTTTTTTTTTTTTTTTTTTTTTTTTT MONMO3      TELAPSE       57.71 TCPU       57.66
 NUMERICALLY INTEGRATED DENSITY     67.9999926575     66.9999925857
 TTTTTTTTTTTTTTTTTTTTTTTTTTTTTT NUMDFT      TELAPSE       58.74 TCPU       58.69
 CYC  24 ETOT(AU) -2.330042160264E+03 DETOT  3.12E-09 tst  7.27E-12 PX  3.47E-06
 TTTTTTTTTTTTTTTTTTTTTTTTTTTTTT DIIS        TELAPSE       58.80 TCPU       58.75
 DIIS TEST: 0.10988E-08 AT SCF   CYCLE  24 - DIIS ACTIVE - HISTORY:    24 CYCLES
 TTTTTTTTTTTTTTTTTTTTTTTTTTTTTT FDIK        TELAPSE       58.87 TCPU       58.82

    ALPHA      ELECTRONS
 INSULATING STATE
 TOP OF VALENCE BANDS -    BAND     68; K    1; EIG -1.4352147E-01 AU
 BOTTOM OF VIRTUAL BANDS - BAND     69; K    1; EIG -5.3116461E-02 AU
 DIRECT ENERGY BAND GAP:   2.4600 eV

    BETA       ELECTRONS
 INSULATING STATE
 TOP OF VALENCE BANDS -    BAND     67; K    1; EIG -1.6581939E-01 AU
 BOTTOM OF VIRTUAL BANDS - BAND     68; K    1; EIG -1.0394305E-01 AU
 DIRECT ENERGY BAND GAP:   1.6837 eV
 TTTTTTTTTTTTTTTTTTTTTTTTTTTTTT PDIG        TELAPSE       58.88 TCPU       58.83
 CHARGE NORMALIZATION FACTOR   1.00000000
 TOTAL ATOMIC CHARGES:
  27.5795290   8.6915426   8.6915424   8.6737541   8.6737538   5.6412043
   5.6412045   5.6337864   5.6337865   6.1676271   6.1314035   6.1676271
   6.1314035   6.1468674   6.1468673   0.9778354   0.9586124   0.9352656
   0.9352103   0.9778354   0.9586124   0.9352656   0.9352103   0.9270660
   0.9489431   0.9411173   0.9270660   0.9489431   0.9411174
 SUMMED SPIN DENSITY           1.00000000
 TOTAL ATOMIC SPINS  :
   0.5700152   0.0979850   0.0979851   0.0958313   0.0958313  -0.0057904
  -0.0057904  -0.0059929  -0.0059928   0.0073896   0.0116739   0.0073896
   0.0116739   0.0120050   0.0120050  -0.0006592   0.0025883  -0.0005431
  -0.0004757  -0.0006592   0.0025883  -0.0005431  -0.0004757  -0.0003583
   0.0015902  -0.0002512  -0.0003583   0.0015902  -0.0002512
 TTTTTTTTTTTTTTTTTTTTTTTTTTTTTT MOQGAD      TELAPSE       58.88 TCPU       58.84
 TTTTTTTTTTTTTTTTTTTTTTTTTTTTTT SHELLXN     TELAPSE       60.08 TCPU       60.03
 TTTTTTTTTTTTTTTTTTTTTTTTTTTTTT MONMO3      TELAPSE       60.09 TCPU       60.04
 NUMERICALLY INTEGRATED DENSITY     67.9999926575     66.9999925857
 TTTTTTTTTTTTTTTTTTTTTTTTTTTTTT NUMDFT      TELAPSE       61.12 TCPU       61.07
 CYC  25 ETOT(AU) -2.330042160264E+03 DETOT -3.45E-10 tst  5.23E-13 PX  1.12E-05
 TTTTTTTTTTTTTTTTTTTTTTTTTTTTTT DIIS        TELAPSE       61.18 TCPU       61.13
 DIIS TEST: 0.87550E-10 AT SCF   CYCLE  25 - DIIS ACTIVE - HISTORY:    25 CYCLES
 TTTTTTTTTTTTTTTTTTTTTTTTTTTTTT FDIK        TELAPSE       61.24 TCPU       61.19

    ALPHA      ELECTRONS
 INSULATING STATE
 TOP OF VALENCE BANDS -    BAND     68; K    1; EIG -1.4352182E-01 AU
 BOTTOM OF VIRTUAL BANDS - BAND     69; K    1; EIG -5.3116582E-02 AU
 DIRECT ENERGY BAND GAP:   2.4601 eV

    BETA       ELECTRONS
 INSULATING STATE
 TOP OF VALENCE BANDS -    BAND     67; K    1; EIG -1.6581961E-01 AU
 BOTTOM OF VIRTUAL BANDS - BAND     68; K    1; EIG -1.0394339E-01 AU
 DIRECT ENERGY BAND GAP:   1.6837 eV
 TTTTTTTTTTTTTTTTTTTTTTTTTTTTTT PDIG        TELAPSE       61.25 TCPU       61.20
 CHARGE NORMALIZATION FACTOR   1.00000000
 TOTAL ATOMIC CHARGES:
  27.5795303   8.6915425   8.6915429   8.6737540   8.6737544   5.6412043
   5.6412044   5.6337863   5.6337863   6.1676275   6.1314034   6.1676273
   6.1314034   6.1468675   6.1468675   0.9778350   0.9586121   0.9352656
   0.9352104   0.9778350   0.9586121   0.9352656   0.9352104   0.9270661
   0.9489427   0.9411170   0.9270661   0.9489427   0.9411171
 SUMMED SPIN DENSITY           1.00000000
 TOTAL ATOMIC SPINS  :
   0.5700145   0.0979854   0.0979853   0.0958317   0.0958316  -0.0057910
  -0.0057910  -0.0059934  -0.0059934   0.0073903   0.0116742   0.0073902
   0.0116742   0.0120053   0.0120053  -0.0006594   0.0025883  -0.0005432
  -0.0004757  -0.0006594   0.0025883  -0.0005432  -0.0004757  -0.0003583
   0.0015901  -0.0002513  -0.0003583   0.0015901  -0.0002513
 TTTTTTTTTTTTTTTTTTTTTTTTTTTTTT MOQGAD      TELAPSE       61.25 TCPU       61.21
 TTTTTTTTTTTTTTTTTTTTTTTTTTTTTT SHELLXN     TELAPSE       62.43 TCPU       62.39
 TTTTTTTTTTTTTTTTTTTTTTTTTTTTTT MONMO3      TELAPSE       62.45 TCPU       62.40
 NUMERICALLY INTEGRATED DENSITY     67.9999926575     66.9999925857
 TTTTTTTTTTTTTTTTTTTTTTTTTTTTTT NUMDFT      TELAPSE       63.43 TCPU       63.38
 CYC  26 ETOT(AU) -2.330042160264E+03 DETOT  3.57E-10 tst  9.13E-14 PX  3.46E-07
 TTTTTTTTTTTTTTTTTTTTTTTTTTTTTT DIIS        TELAPSE       63.49 TCPU       63.44
 DIIS TEST: 0.49864E-10 AT SCF   CYCLE  26 - DIIS ACTIVE - HISTORY:    23 CYCLES
 TTTTTTTTTTTTTTTTTTTTTTTTTTTTTT FDIK        TELAPSE       63.54 TCPU       63.50

    ALPHA      ELECTRONS
 INSULATING STATE
 TOP OF VALENCE BANDS -    BAND     68; K    1; EIG -1.4352179E-01 AU
 BOTTOM OF VIRTUAL BANDS - BAND     69; K    1; EIG -5.3116551E-02 AU
 DIRECT ENERGY BAND GAP:   2.4601 eV

    BETA       ELECTRONS
 INSULATING STATE
 TOP OF VALENCE BANDS -    BAND     67; K    1; EIG -1.6581957E-01 AU
 BOTTOM OF VIRTUAL BANDS - BAND     68; K    1; EIG -1.0394335E-01 AU
 DIRECT ENERGY BAND GAP:   1.6837 eV
 TTTTTTTTTTTTTTTTTTTTTTTTTTTTTT PDIG        TELAPSE       63.55 TCPU       63.51
 CHARGE NORMALIZATION FACTOR   1.00000000
 TOTAL ATOMIC CHARGES:
  27.5795303   8.6915431   8.6915422   8.6737545   8.6737536   5.6412042
   5.6412046   5.6337862   5.6337864   6.1676272   6.1314034   6.1676276
   6.1314034   6.1468676   6.1468675   0.9778350   0.9586121   0.9352656
   0.9352104   0.9778350   0.9586121   0.9352656   0.9352104   0.9270661
   0.9489427   0.9411171   0.9270661   0.9489428   0.9411171
 SUMMED SPIN DENSITY           1.00000000
 TOTAL ATOMIC SPINS  :
   0.5700145   0.0979852   0.0979855   0.0958316   0.0958318  -0.0057911
  -0.0057911  -0.0059935  -0.0059935   0.0073903   0.0116742   0.0073903
   0.0116742   0.0120053   0.0120053  -0.0006594   0.0025883  -0.0005432
  -0.0004757  -0.0006594   0.0025883  -0.0005432  -0.0004757  -0.0003583
   0.0015901  -0.0002513  -0.0003583   0.0015901  -0.0002513
 TTTTTTTTTTTTTTTTTTTTTTTTTTTTTT MOQGAD      TELAPSE       63.56 TCPU       63.51
 TTTTTTTTTTTTTTTTTTTTTTTTTTTTTT SHELLXN     TELAPSE       64.74 TCPU       64.69
 TTTTTTTTTTTTTTTTTTTTTTTTTTTTTT MONMO3      TELAPSE       64.76 TCPU       64.71
 NUMERICALLY INTEGRATED DENSITY     67.9999926575     66.9999925857
 TTTTTTTTTTTTTTTTTTTTTTTTTTTTTT NUMDFT      TELAPSE       65.75 TCPU       65.70
 CYC  27 ETOT(AU) -2.330042160264E+03 DETOT  4.50E-11 tst  4.35E-14 PX  1.27E-07
 TTTTTTTTTTTTTTTTTTTTTTTTTTTTTT DIIS        TELAPSE       65.81 TCPU       65.76
 DIIS TEST: 0.52538E-10 AT SCF   CYCLE  27 - DIIS ACTIVE - HISTORY:    23 CYCLES
 TTTTTTTTTTTTTTTTTTTTTTTTTTTTTT FDIK        TELAPSE       65.87 TCPU       65.82

    ALPHA      ELECTRONS
 INSULATING STATE
 TOP OF VALENCE BANDS -    BAND     68; K    1; EIG -1.4352178E-01 AU
 BOTTOM OF VIRTUAL BANDS - BAND     69; K    1; EIG -5.3116550E-02 AU
 DIRECT ENERGY BAND GAP:   2.4601 eV

    BETA       ELECTRONS
 INSULATING STATE
 TOP OF VALENCE BANDS -    BAND     67; K    1; EIG -1.6581957E-01 AU
 BOTTOM OF VIRTUAL BANDS - BAND     68; K    1; EIG -1.0394335E-01 AU
 DIRECT ENERGY BAND GAP:   1.6837 eV
 TTTTTTTTTTTTTTTTTTTTTTTTTTTTTT PDIG        TELAPSE       65.88 TCPU       65.83
 CHARGE NORMALIZATION FACTOR   1.00000000
 TOTAL ATOMIC CHARGES:
  27.5795302   8.6915426   8.6915427   8.6737541   8.6737541   5.6412044
   5.6412045   5.6337863   5.6337863   6.1676274   6.1314034   6.1676273
   6.1314034   6.1468676   6.1468675   0.9778351   0.9586121   0.9352656
   0.9352104   0.9778351   0.9586121   0.9352656   0.9352104   0.9270661
   0.9489428   0.9411171   0.9270661   0.9489428   0.9411171
 SUMMED SPIN DENSITY           1.00000000
 TOTAL ATOMIC SPINS  :
   0.5700145   0.0979853   0.0979853   0.0958317   0.0958317  -0.0057911
  -0.0057911  -0.0059935  -0.0059935   0.0073904   0.0116743   0.0073903
   0.0116743   0.0120053   0.0120053  -0.0006594   0.0025883  -0.0005432
  -0.0004757  -0.0006594   0.0025883  -0.0005432  -0.0004757  -0.0003584
   0.0015901  -0.0002513  -0.0003584   0.0015901  -0.0002513
 TTTTTTTTTTTTTTTTTTTTTTTTTTTTTT MOQGAD      TELAPSE       65.88 TCPU       65.83
 TTTTTTTTTTTTTTTTTTTTTTTTTTTTTT SHELLXN     TELAPSE       67.06 TCPU       67.02
 TTTTTTTTTTTTTTTTTTTTTTTTTTTTTT MONMO3      TELAPSE       67.08 TCPU       67.03
 NUMERICALLY INTEGRATED DENSITY     67.9999926575     66.9999925857
 TTTTTTTTTTTTTTTTTTTTTTTTTTTTTT NUMDFT      TELAPSE       68.08 TCPU       68.03
 CYC  28 ETOT(AU) -2.330042160264E+03 DETOT -1.77E-11 tst  1.93E-14 PX  1.56E-07
 TTTTTTTTTTTTTTTTTTTTTTTTTTTTTT DIIS        TELAPSE       68.14 TCPU       68.09
 DIIS TEST: 0.48338E-10 AT SCF   CYCLE  28 - DIIS ACTIVE - HISTORY:    24 CYCLES
 TTTTTTTTTTTTTTTTTTTTTTTTTTTTTT FDIK        TELAPSE       68.20 TCPU       68.15

    ALPHA      ELECTRONS
 INSULATING STATE
 TOP OF VALENCE BANDS -    BAND     68; K    1; EIG -1.4352179E-01 AU
 BOTTOM OF VIRTUAL BANDS - BAND     69; K    1; EIG -5.3116552E-02 AU
 DIRECT ENERGY BAND GAP:   2.4601 eV

    BETA       ELECTRONS
 INSULATING STATE
 TOP OF VALENCE BANDS -    BAND     67; K    1; EIG -1.6581958E-01 AU
 BOTTOM OF VIRTUAL BANDS - BAND     68; K    1; EIG -1.0394336E-01 AU
 DIRECT ENERGY BAND GAP:   1.6837 eV
 TTTTTTTTTTTTTTTTTTTTTTTTTTTTTT PDIG        TELAPSE       68.21 TCPU       68.16
 CHARGE NORMALIZATION FACTOR   1.00000000
 TOTAL ATOMIC CHARGES:
  27.5795302   8.6915426   8.6915427   8.6737541   8.6737541   5.6412044
   5.6412045   5.6337863   5.6337863   6.1676274   6.1314034   6.1676273
   6.1314034   6.1468676   6.1468676   0.9778351   0.9586121   0.9352656
   0.9352104   0.9778350   0.9586121   0.9352656   0.9352104   0.9270661
   0.9489428   0.9411171   0.9270661   0.9489428   0.9411171
 SUMMED SPIN DENSITY           1.00000000
 TOTAL ATOMIC SPINS  :
   0.5700145   0.0979853   0.0979853   0.0958317   0.0958317  -0.0057911
  -0.0057911  -0.0059935  -0.0059935   0.0073904   0.0116743   0.0073904
   0.0116743   0.0120053   0.0120054  -0.0006594   0.0025883  -0.0005432
  -0.0004757  -0.0006594   0.0025883  -0.0005432  -0.0004757  -0.0003584
   0.0015901  -0.0002513  -0.0003584   0.0015901  -0.0002513
 TTTTTTTTTTTTTTTTTTTTTTTTTTTTTT MOQGAD      TELAPSE       68.21 TCPU       68.16
 TTTTTTTTTTTTTTTTTTTTTTTTTTTTTT SHELLXN     TELAPSE       69.39 TCPU       69.34
 TTTTTTTTTTTTTTTTTTTTTTTTTTTTTT MONMO3      TELAPSE       69.40 TCPU       69.36
 NUMERICALLY INTEGRATED DENSITY     67.9999926575     66.9999925857
 TTTTTTTTTTTTTTTTTTTTTTTTTTTTTT NUMDFT      TELAPSE       70.38 TCPU       70.33
 CYC  29 ETOT(AU) -2.330042160264E+03 DETOT  8.19E-12 tst  4.61E-15 PX  9.73E-09
 TTTTTTTTTTTTTTTTTTTTTTTTTTTTTT DIIS        TELAPSE       70.79 TCPU       70.74
 DIIS TEST: 0.48341E-10 AT SCF   CYCLE  29 - DIIS ACTIVE - HISTORY:    24 CYCLES
 TTTTTTTTTTTTTTTTTTTTTTTTTTTTTT FDIK        TELAPSE       70.85 TCPU       70.80

    ALPHA      ELECTRONS
 INSULATING STATE
 TOP OF VALENCE BANDS -    BAND     68; K    1; EIG -1.4352179E-01 AU
 BOTTOM OF VIRTUAL BANDS - BAND     69; K    1; EIG -5.3116552E-02 AU
 DIRECT ENERGY BAND GAP:   2.4601 eV

    BETA       ELECTRONS
 INSULATING STATE
 TOP OF VALENCE BANDS -    BAND     67; K    1; EIG -1.6581958E-01 AU
 BOTTOM OF VIRTUAL BANDS - BAND     68; K    1; EIG -1.0394336E-01 AU
 DIRECT ENERGY BAND GAP:   1.6837 eV
 TTTTTTTTTTTTTTTTTTTTTTTTTTTTTT PDIG        TELAPSE       70.85 TCPU       70.81
 CHARGE NORMALIZATION FACTOR   1.00000000
 TOTAL ATOMIC CHARGES:
  27.5795302   8.6915426   8.6915427   8.6737541   8.6737541   5.6412044
   5.6412045   5.6337863   5.6337863   6.1676274   6.1314034   6.1676273
   6.1314034   6.1468676   6.1468676   0.9778351   0.9586121   0.9352656
   0.9352104   0.9778350   0.9586121   0.9352656   0.9352104   0.9270661
   0.9489428   0.9411171   0.9270661   0.9489428   0.9411171
 SUMMED SPIN DENSITY           1.00000000
 TOTAL ATOMIC SPINS  :
   0.5700145   0.0979853   0.0979853   0.0958317   0.0958317  -0.0057911
  -0.0057911  -0.0059935  -0.0059935   0.0073904   0.0116743   0.0073904
   0.0116743   0.0120053   0.0120054  -0.0006594   0.0025883  -0.0005432
  -0.0004757  -0.0006594   0.0025883  -0.0005432  -0.0004757  -0.0003584
   0.0015901  -0.0002513  -0.0003584   0.0015901  -0.0002513
 TTTTTTTTTTTTTTTTTTTTTTTTTTTTTT MOQGAD      TELAPSE       70.86 TCPU       70.81
 TTTTTTTTTTTTTTTTTTTTTTTTTTTTTT SHELLXN     TELAPSE       72.04 TCPU       72.00

 ::: DIPOLE MOMENT ALONG NON PERIODIC DIRECTIONS:
 ::: A.U.     (X) -2.45394E-07   (Y) -3.70743E-07   (Z)  2.67791E-07
 ::: DEBYE         6.23729E-07        9.42335E-07       -6.80656E-07

 +++ ENERGIES IN A.U. +++
 ::: EXT EL-POLE                                   5.9300120585970E+02
 ::: EXT EL-SPHEROPOLE                             0.0000000000000E+00
 ::: BIELET ZONE E-E                               1.8665173360329E+03
 ::: TOTAL E-E                                     2.4595185418927E+03
 ::: TOTAL E-N + N-E                              -8.3686430327517E+03
 ::: TOTAL N-N                                     1.4140908735287E+03
 ::: KINETIC ENERGY                                2.3251058137685E+03
 ::: PSEUDO TOTAL   ENERGY                        -2.1699278035619E+03
 ::: VIRIAL COEFFICIENT                            1.0345221022615E+00
 TTTTTTTTTTTTTTTTTTTTTTTTTTTTTT MONMO3      TELAPSE       72.06 TCPU       72.01
 NUMERICALLY INTEGRATED DENSITY     67.9999926575     66.9999925857
 TTTTTTTTTTTTTTTTTTTTTTTTTTTTTT NUMDFT      TELAPSE       73.07 TCPU       73.02
 CYC  30 ETOT(AU) -2.330042160264E+03 DETOT  2.27E-12 tst  4.61E-15 PX  9.73E-09

 == SCF ENDED - CONVERGENCE ON ENERGY      E(AU) -2.3300421602635E+03 CYCLES  30


 ENERGY EXPRESSION=HARTREE+FOCK EXCH*0.00000+(PBE        EXCH)*1.00000+PBE        CORR


 TOTAL ENERGY(DFT)(AU)( 30) -2.3300421602635E+03 DE 2.3E-12 tester 4.6E-15
 TTTTTTTTTTTTTTTTTTTTTTTTTTTTTT EDFT        TELAPSE       73.07 TCPU       73.02
 
 INFORMATION **** DFTD3 ENERGY **** CALCULATE DFTD3 ENERGY

           DFT-D V3(BJ)
 DF                                         pbe       
 parameters
 s6       :    1.0000
 s8       :    0.7875
 a1       :    0.4289
 a2       :    4.4407
 k1 k3    :   16.0000   -4.0000
 Cutoff   :   50.2022
 CN-Cutoff:   21.1671
 ABC-Cutoff:   21.1671
 
 Edisp /kcal,au:   -18.4282 -0.02936723

 E6    /kcal :   -12.7275
 E8    /kcal :    -5.7007
 
 INFORMATION **** DFTD3 ENERGY **** NORMAL TERMINATION OF DFTD3 MODULE

 *******************************************************************************

 DFT-D3 DISPERSION ENERGY CORRECTION

 D3 DISPERSION ENERGY (AU)       -2.9367225225487E-02
 TOTAL ENERGY + DISP (AU)        -2.3300715274887E+03

 *******************************************************************************

 EIGENVECTORS IN FORTRAN UNIT  8
 TTTTTTTTTTTTTTTTTTTTTTTTTTTTTT END         TELAPSE       73.23 TCPU       73.18
 EEEEEEEEEE TERMINATION  DATE 14 09 2022 TIME 12:46:00.8
NODE    0 CPU TIME =        73.182
NODE    1 CPU TIME =        73.179
NODE    2 CPU TIME =        73.179
NODE    3 CPU TIME =        73.179
NODE    4 CPU TIME =        73.182
NODE    5 CPU TIME =        73.178
NODE    6 CPU TIME =        73.179
NODE    7 CPU TIME =        73.178
NODE    8 CPU TIME =        73.177
NODE    9 CPU TIME =        73.179
NODE   10 CPU TIME =        73.171
NODE   11 CPU TIME =        73.176
NODE   12 CPU TIME =        73.176
NODE   13 CPU TIME =        73.177
NODE   14 CPU TIME =        73.177
NODE   15 CPU TIME =        73.176
NODE   16 CPU TIME =        73.179
NODE   17 CPU TIME =        73.175
NODE   18 CPU TIME =        73.174
NODE   19 CPU TIME =        73.175
NODE   20 CPU TIME =        73.175
NODE   21 CPU TIME =        73.174
NODE   22 CPU TIME =        72.830
NODE   23 CPU TIME =        73.172
    TOTAL CPU TIME =      1755.900
