# Supplementary material for: Interrogation of the Intermolecular Forces That Drive Bulk Properties of Molecular Crystals with Terahertz Spectroscopy and Density Functional Theory
Source: Cryst Growth Des. 2025 May 23;25(11):3697–706. doi: 10.1021/acs.cgd.5c00007 (PMC12148306; doi:10.1021/acs.cgd.5c00007)
Supplement: Supplementary file 3 [file cg5c00007_si_003.zip › Calculations/FH/F-H_CRYSTAL.txt]

SHRINK 6 Cu (II) (AcAc)2(F3)4, conversion F to H H,C,O,F Cu are POB-TZVP and PBE-D
CRYSTAL
0 0 0
2
4.74748882 5.29079523 10.77903541 84.798148 67.630556 82.382584
15
29   -5.000000000000E-01  5.000000000000E-01 -5.000000000000E-01
1    -3.940207355454E-02  1.889276764571E-01  2.388147088081E-01
1     2.087645707739E-01 -7.399430169583E-02  2.634723868799E-01
1    -9.387556481242E-02  5.088689972871E-02  4.032672521106E-01
1    -2.273266682122E-01 -2.762344828756E-01  5.500764468025E-03
1    -2.697188898988E-01 -3.041690316652E-02  1.165587427815E-01
1     5.458599010394E-02 -2.600912722269E-01  7.584245146802E-02
8     2.794529419042E-01  2.889613891617E-01  4.409327334461E-01
8    -3.158615987593E-01 -3.451113933922E-01  3.242906959306E-01
6     7.597958046922E-02  1.050877764148E-01  3.059692070526E-01
6     2.785273298274E-01  2.834012501282E-01  3.223132027331E-01
6     4.548703796993E-01  4.310866922749E-01  2.110900064839E-01
1     4.344264418903E-01  4.131649823896E-01  1.150650384040E-01
6    -3.583412218953E-01 -3.920761080909E-01  2.177257234475E-01
6    -1.914736792421E-01 -2.323380077988E-01  9.540987842623E-02
BASISSET
POB-TZVP
DFT
SPIN
PBE-D
XLGRID
END
EXCHSIZE
15000000
BIPOSIZE
15000000
MAXCYCLE
200
SCFDIR
TOLINTEG
7 7 7 7 14
TOLDEE
11
SPINLOCK
1 10
SHRINK
6 6
FMIXING
40
END
 PROCESS            1  OF           24  WORKING
 PROCESS           12  OF           24  WORKING
 PROCESS           16  OF           24  WORKING
 PROCESS           19  OF           24  WORKING
 PROCESS           21  OF           24  WORKING
 PROCESS           23  OF           24  WORKING
 PROCESS            0  OF           24  WORKING
 PROCESS           15  OF           24  WORKING
 PROCESS           17  OF           24  WORKING
 PROCESS            3  OF           24  WORKING
 PROCESS            4  OF           24  WORKING
 PROCESS            5  OF           24  WORKING
 PROCESS            6  OF           24  WORKING
 PROCESS            7  OF           24  WORKING
 PROCESS            8  OF           24  WORKING
 PROCESS            9  OF           24  WORKING
 PROCESS           14  OF           24  WORKING
 PROCESS           20  OF           24  WORKING
 PROCESS           22  OF           24  WORKING
 PROCESS           10  OF           24  WORKING
 PROCESS            2  OF           24  WORKING
 PROCESS           11  OF           24  WORKING
 PROCESS           13  OF           24  WORKING
 PROCESS           18  OF           24  WORKING

         
 *******************************************************************************
 *                                                                             *
 *                               CRYSTAL17                                     *
 *                      public : 1.0.1 - Feb 1st, 2017                         *
 *                       HTTP://WWW.CRYSTAL.UNITO.IT                           *
 *                                                                             *
 *                              MAIN AUTHORS                                   *
 *                                                                             *
 *  R. DOVESI(1,11), V.R. SAUNDERS(2), C. ROETTI(1,11), R. ORLANDO(1,11),      *
 *  C.M. ZICOVICH-WILSON(1,3), F. PASCALE(4), B. CIVALLERI(1,11),              *
 *  K. DOLL(5), N.M. HARRISON(2,6), I.J. BUSH(7), Ph. D'ARCO(8),               *
 *  M. LLUNELL(9), M. CAUSA'(10), Y. NOEL(8), L. MASCHIO(1,11), A. ERBA(1,11)  *
 *  M. RE'RAT(14), S. CASASSA(1,11)                                            *
 *                                                                             *
 *        CONTRIBUTIONS TO THE CODE HAVE ALSO BEEN GIVEN BY                    *
 *                                                                             *
 *  M. FERRABONE(1,11), M. DE LA PIERRE(1,11), M. FERRERO(1,11),               *
 *  J. BAIMA(1,11), E. ALBANESE(1,11), M.F. PEINTINGER(12), R. BAST(13),       *
 *  B. KIRTMAN(15), V. LACIVITA(1,11), R. DEMICHELIS(1,16)                     *
 *  G. BRANDEBURG(17), S. SALUSTRO(1,11), G. SANSONE(1,11)                     *
 *  M.T. RUGGIERO(18)                                                          *
 *                                                                             *
 * (1) THEORETICAL CHEMISTRY GROUP - UNIVERSITA' DI TORINO - TORINO (ITALY)    *

 * (2) COMPUTATIONAL SCIENCE & ENGINEERING DEPARTMENT - STFC DARESBURY (UK)    *
 * (3) UNIVERSIDAD AUTONOMA DEL ESTADO DE MORELOS - CUERNAVACA (MEXICO)        *
 * (4) UNIVERSITE' DE LORRAINE - NANCY (FRANCE)                                *
 * (5) UNIVERSITAET STUTTGART- STUTTGART (GERMANY)                             *
 * (6) IMPERIAL COLLEGE - LONDON (UK)                                          *
 * (7) OXFORD E-RESEARCH CENTRE - OXFORD (UK)                                  *
 * (8) UPMC - SORBONNE UNIVERSITES - PARIS (FRANCE)                            *
 * (9) UNIVERSIDAD DE BARCELONA - BARCELONA (SPAIN)                            *
 *(10) UNIVERSITA' DI NAPOLI "FEDERICO II" - NAPOLI (ITALY)                    *
 *(11) NIS - NANOSTRUCTURED INTERFACES AND SURFACES - TORINO (ITALY)           *
 *(12) MPI FUER CHEMISCHE ENERGIEKONVERSION - MUELHEIM AN DER RUHR (GERMANY)   *
 *(13) UNIVERSITY OF TROMSO - TROMSO (NORWAY)                                  *
 *(14) UNIVERSITE' DE PAU ET DES PAYS DE L'ADOUR - PAU (FRANCE)                *
 *(15) UNIVERSITY OF CALIFORNIA SANTA BARBARA - SANTA BARBARA (USA)            *
 *(16) CURTIN UNIVERSITY - PERTH (AUSTRALIA)                                   *
 *(17) UNIVERSITY COLLEGE LONDON - LONDON (UK)                                 *
 *(18) CAMBRIDGE UNIVERSITY - CAMBRIDGE (UK)                                   *
 *                                                                             *
 *******************************************************************************
 EEEEEEEEEE STARTING  DATE 15 09 2022 TIME 20:52:36.1
 SHRINK 6 Cu (II) (AcAc)2(F3)4, conversion F to H H,C,O,F Cu are POB-TZVP and PBE

 CRYSTAL CALCULATION
 (INPUT ACCORDING TO THE INTERNATIONAL TABLES FOR X-RAY CRYSTALLOGRAPHY)
 CRYSTAL FAMILY                       :  TRICLINIC   
 CRYSTAL CLASS  (GROTH - 1921)        :  TRICLINIC PINAKOIDAL                 

 SPACE GROUP (CENTROSYMMETRIC)        :  P -1            

 LATTICE PARAMETERS  (ANGSTROMS AND DEGREES) - CONVENTIONAL CELL
        A           B           C        ALPHA        BETA       GAMMA
     4.74749     5.29080    10.77904    84.79815    67.63056    82.38258


 NUMBER OF IRREDUCIBLE ATOMS IN THE CONVENTIONAL CELL:   15

 INPUT COORDINATES

 ATOM AT. N.              COORDINATES
   1  29    -5.000000000000E-01  5.000000000000E-01 -5.000000000000E-01
   2   1    -3.940207355454E-02  1.889276764571E-01  2.388147088081E-01
   3   1     2.087645707739E-01 -7.399430169583E-02  2.634723868799E-01
   4   1    -9.387556481242E-02  5.088689972871E-02  4.032672521106E-01
   5   1    -2.273266682122E-01 -2.762344828756E-01  5.500764468025E-03
   6   1    -2.697188898988E-01 -3.041690316652E-02  1.165587427815E-01
   7   1     5.458599010394E-02 -2.600912722269E-01  7.584245146802E-02
   8   8     2.794529419042E-01  2.889613891617E-01  4.409327334461E-01
   9   8    -3.158615987593E-01 -3.451113933922E-01  3.242906959306E-01
  10   6     7.597958046922E-02  1.050877764148E-01  3.059692070526E-01
  11   6     2.785273298274E-01  2.834012501282E-01  3.223132027331E-01
  12   6     4.548703796993E-01  4.310866922749E-01  2.110900064839E-01
  13   1     4.344264418903E-01  4.131649823896E-01  1.150650384040E-01
  14   6    -3.583412218953E-01 -3.920761080909E-01  2.177257234475E-01
  15   6    -1.914736792421E-01 -2.323380077988E-01  9.540987842623E-02

 *******************************************************************************

 << INFORMATION >>: FROM NOW ON, ALL COORDINATES REFER TO THE PRIMITIVE CELL

 *******************************************************************************

 LATTICE PARAMETERS  (ANGSTROMS AND DEGREES) - PRIMITIVE CELL
       A          B          C        ALPHA      BETA     GAMMA        VOLUME
    4.74749    5.29080   10.77904    84.79815  67.63056  82.38258    247.925253

 COORDINATES OF THE EQUIVALENT ATOMS (FRACTIONAL UNITS)

 N. ATOM EQUIV AT. N.          X                  Y                  Z

   1   1   1   29 CU    5.00000000000E-01 -5.00000000000E-01  5.00000000000E-01

   2   2   1    1 H    -3.94020735545E-02  1.88927676457E-01  2.38814708808E-01
   3   2   2    1 H     3.94020735545E-02 -1.88927676457E-01 -2.38814708808E-01

   4   3   1    1 H     2.08764570774E-01 -7.39943016958E-02  2.63472386880E-01
   5   3   2    1 H    -2.08764570774E-01  7.39943016958E-02 -2.63472386880E-01

   6   4   1    1 H    -9.38755648124E-02  5.08868997287E-02  4.03267252111E-01
   7   4   2    1 H     9.38755648124E-02 -5.08868997287E-02 -4.03267252111E-01

   8   5   1    1 H    -2.27326668212E-01 -2.76234482876E-01  5.50076446802E-03
   9   5   2    1 H     2.27326668212E-01  2.76234482876E-01 -5.50076446802E-03

  10   6   1    1 H    -2.69718889899E-01 -3.04169031665E-02  1.16558742781E-01
  11   6   2    1 H     2.69718889899E-01  3.04169031665E-02 -1.16558742781E-01

  12   7   1    1 H     5.45859901039E-02 -2.60091272227E-01  7.58424514680E-02
  13   7   2    1 H    -5.45859901039E-02  2.60091272227E-01 -7.58424514680E-02

  14   8   1    8 O     2.79452941904E-01  2.88961389162E-01  4.40932733446E-01
  15   8   2    8 O    -2.79452941904E-01 -2.88961389162E-01 -4.40932733446E-01

  16   9   1    8 O    -3.15861598759E-01 -3.45111393392E-01  3.24290695931E-01
  17   9   2    8 O     3.15861598759E-01  3.45111393392E-01 -3.24290695931E-01

  18  10   1    6 C     7.59795804692E-02  1.05087776415E-01  3.05969207053E-01
  19  10   2    6 C    -7.59795804692E-02 -1.05087776415E-01 -3.05969207053E-01

  20  11   1    6 C     2.78527329827E-01  2.83401250128E-01  3.22313202733E-01
  21  11   2    6 C    -2.78527329827E-01 -2.83401250128E-01 -3.22313202733E-01

  22  12   1    6 C     4.54870379699E-01  4.31086692275E-01  2.11090006484E-01
  23  12   2    6 C    -4.54870379699E-01 -4.31086692275E-01 -2.11090006484E-01

  24  13   1    1 H     4.34426441890E-01  4.13164982390E-01  1.15065038404E-01
  25  13   2    1 H    -4.34426441890E-01 -4.13164982390E-01 -1.15065038404E-01

  26  14   1    6 C    -3.58341221895E-01 -3.92076108091E-01  2.17725723447E-01
  27  14   2    6 C     3.58341221895E-01  3.92076108091E-01 -2.17725723447E-01

  28  15   1    6 C    -1.91473679242E-01 -2.32338007799E-01  9.54098784262E-02
  29  15   2    6 C     1.91473679242E-01  2.32338007799E-01 -9.54098784262E-02

 NUMBER OF SYMMETRY OPERATORS         :    2
 *******************************************************************************
 * GEOMETRY EDITING - INPUT COORDINATES ARE GIVEN IN ANGSTROM         
 *******************************************************************************

 GEOMETRY NOW FULLY CONSISTENT WITH THE GROUP

 GCALCO - MAX INDICES DIRECT LATTICE VECTOR    20    17     9
 NO.OF VECTORS CREATED 6999 STARS 3500 RMAX   140.89120 BOHR

 GEOMETRY FOR WAVE FUNCTION - DIMENSIONALITY OF THE SYSTEM    3
 (NON PERIODIC DIRECTION: LATTICE PARAMETER FORMALLY SET TO 500)
 *******************************************************************************
 LATTICE PARAMETERS (ANGSTROMS AND DEGREES) - BOHR = 0.5291772083 ANGSTROM
 PRIMITIVE CELL - CENTRING CODE 1/0 VOLUME=   247.925253 - DENSITY  1.748 g/cm^3
         A              B              C           ALPHA      BETA       GAMMA 
     4.74748882     5.29079523    10.77903541    84.798148  67.630556  82.382584
 *******************************************************************************
 ATOMS IN THE ASYMMETRIC UNIT   15 - ATOMS IN THE UNIT CELL:   29
     ATOM                 X/A                 Y/B                 Z/C    
 *******************************************************************************
      1 T  29 CU    5.000000000000E-01 -5.000000000000E-01  5.000000000000E-01
      2 T   1 H    -3.940207355454E-02  1.889276764571E-01  2.388147088081E-01
      3 F   1 H     3.940207355454E-02 -1.889276764571E-01 -2.388147088081E-01
      4 T   1 H     2.087645707739E-01 -7.399430169583E-02  2.634723868799E-01
      5 F   1 H    -2.087645707739E-01  7.399430169583E-02 -2.634723868799E-01
      6 T   1 H    -9.387556481242E-02  5.088689972871E-02  4.032672521106E-01
      7 F   1 H     9.387556481242E-02 -5.088689972871E-02 -4.032672521106E-01
      8 T   1 H    -2.273266682122E-01 -2.762344828756E-01  5.500764468025E-03
      9 F   1 H     2.273266682122E-01  2.762344828756E-01 -5.500764468025E-03
     10 T   1 H    -2.697188898988E-01 -3.041690316652E-02  1.165587427815E-01
     11 F   1 H     2.697188898988E-01  3.041690316652E-02 -1.165587427815E-01
     12 T   1 H     5.458599010394E-02 -2.600912722269E-01  7.584245146802E-02
     13 F   1 H    -5.458599010394E-02  2.600912722269E-01 -7.584245146802E-02
     14 T   8 O     2.794529419042E-01  2.889613891617E-01  4.409327334461E-01
     15 F   8 O    -2.794529419042E-01 -2.889613891617E-01 -4.409327334461E-01
     16 T   8 O    -3.158615987593E-01 -3.451113933922E-01  3.242906959306E-01
     17 F   8 O     3.158615987593E-01  3.451113933922E-01 -3.242906959306E-01
     18 T   6 C     7.597958046922E-02  1.050877764148E-01  3.059692070526E-01
     19 F   6 C    -7.597958046922E-02 -1.050877764148E-01 -3.059692070526E-01
     20 T   6 C     2.785273298274E-01  2.834012501282E-01  3.223132027331E-01
     21 F   6 C    -2.785273298274E-01 -2.834012501282E-01 -3.223132027331E-01
     22 T   6 C     4.548703796993E-01  4.310866922749E-01  2.110900064839E-01
     23 F   6 C    -4.548703796993E-01 -4.310866922749E-01 -2.110900064839E-01
     24 T   1 H     4.344264418903E-01  4.131649823896E-01  1.150650384040E-01
     25 F   1 H    -4.344264418903E-01 -4.131649823896E-01 -1.150650384040E-01
     26 T   6 C    -3.583412218953E-01 -3.920761080909E-01  2.177257234475E-01
     27 F   6 C     3.583412218953E-01  3.920761080909E-01 -2.177257234475E-01
     28 T   6 C    -1.914736792421E-01 -2.323380077988E-01  9.540987842623E-02
     29 F   6 C     1.914736792421E-01  2.323380077988E-01 -9.540987842623E-02

 T = ATOM BELONGING TO THE ASYMMETRIC UNIT

 ****    2 SYMMOPS - TRANSLATORS IN FRACTIONAL UNITS
 **** MATRICES AND TRANSLATORS IN THE CRYSTALLOGRAPHIC REFERENCE FRAME
   V INV                    ROTATION MATRICES                   TRANSLATORS
   1   1  1.00  0.00  0.00  0.00  1.00  0.00  0.00  0.00  1.00  0.00  0.00  0.00
   2   2 -1.00  0.00  0.00 -0.00 -1.00 -0.00  0.00  0.00 -1.00  0.00  0.00  0.00

 DIRECT LATTICE VECTORS CARTESIAN COMPONENTS (ANGSTROM)
          X                    Y                    Z
   0.470559362190E+01   0.629316106194E+00   0.000000000000E+00
   0.000000000000E+00   0.529079523000E+01   0.000000000000E+00
   0.400808007825E+01   0.977278772926E+00   0.995830430627E+01


 CARTESIAN COORDINATES - PRIMITIVE CELL
 *******************************************************************************
 *      ATOM          X(ANGSTROM)         Y(ANGSTROM)         Z(ANGSTROM)
 *******************************************************************************
    1    29 CU    4.356836850076E+00  3.448695054560E+00  4.979152153137E+00
    2     1 H     7.717783307583E-01  1.208169835490E+00  2.378189543125E+00
    3     1 H    -7.717783307583E-01 -1.208169835490E+00 -2.378189543125E+00
    4     1 H     2.038379657735E+00 -2.623820718898E-03  2.623738204851E+00
    5     1 H    -2.038379657735E+00  2.623820718898E-03 -2.623738204851E+00
    6     1 H     1.174587180360E+00  6.042592867435E-01  4.015858013273E+00
    7     1 H    -1.174587180360E+00 -6.042592867435E-01 -4.015858013273E+00
    8     1 H    -1.047659415549E+00 -1.599184637684E+00  5.477828648974E-02
    9     1 H     1.047659415549E+00  1.599184637684E+00 -5.477828648974E-02
   10     1 H    -8.020107131268E-01 -2.167576626236E-01  1.160727430175E+00
   11     1 H     8.020107131268E-01  2.167576626236E-01 -1.160727430175E+00
   12     1 H     5.608421056929E-01 -1.267618601811E+00  7.552622110524E-01
   13     1 H    -5.608421056929E-01  1.267618601811E+00 -7.552622110524E-01
   14     8 O    -1.623307936085E+00  1.506297871186E+00  4.390942338254E+00
   15     8 O     1.623307936085E+00 -1.506297871186E+00 -4.390942338254E+00
   16     8 O    -1.865332466057E-01 -1.707768092015E+00  3.229385433771E+00
   17     8 O     1.865332466057E-01  1.707768092015E+00 -3.229385433771E+00
   18     6 C     1.583878112596E+00  9.028302911394E-01  3.046934472179E+00
   19     6 C    -1.583878112596E+00 -9.028302911394E-01 -3.046934472179E+00
   20     6 C    -2.103100068312E+00  1.360373462101E+00  3.209692954746E+00
   21     6 C     2.103100068312E+00 -1.360373462101E+00 -3.209692954746E+00
   22     6 C    -1.719092814693E+00  2.144026347699E+00  2.102098520580E+00
   23     6 C     1.719092814693E+00 -2.144026347699E+00 -2.102098520580E+00
   24     1 H    -2.200169439629E+00  1.942497388212E+00  1.145852667440E+00
   25     1 H     2.200169439629E+00 -1.942497388212E+00 -1.145852667440E+00
   26     6 C    -8.135460335440E-01 -2.087125577091E+00  2.168179009394E+00
   27     6 C     8.135460335440E-01  2.087125577091E+00 -2.168179009394E+00
   28     6 C    -5.185868908160E-01 -1.256508244755E+00  9.501206031931E-01
   29     6 C     5.185868908160E-01  1.256508244755E+00 -9.501206031931E-01

 *******************************************************************************
 STARTING BASIS SET HANDLING 
 *******************************************************************************

 Loading internal basis set: POB-TZVP            

 Please cite in your publication:
 Peintinger, M. F., Oliveira, D. V. and Bredow, T. (2013), Consistent Gaussian b
 asis sets of triple-zeta valence with polarization quality for solid-state calc
 ulations. J. Comput. Chem., 34: 451-459. doi: 10.1002/jcc.23153                
                    

 *******************************************************************************
 LOCAL ATOMIC FUNCTIONS BASIS SET
 *******************************************************************************
   ATOM   X(AU)   Y(AU)   Z(AU)  N. TYPE  EXPONENT  S COEF   P COEF   D/F/G COEF
 *******************************************************************************
   1 CU   8.233   6.517   9.409
                                  1 S  
                                         3.775E+05 2.281E-04 0.000E+00 0.000E+00
                                         5.659E+04 1.769E-03 0.000E+00 0.000E+00
                                         1.288E+04 9.199E-03 0.000E+00 0.000E+00
                                         3.645E+03 3.741E-02 0.000E+00 0.000E+00
                                         1.187E+03 1.219E-01 0.000E+00 0.000E+00
                                         4.265E+02 2.898E-01 0.000E+00 0.000E+00
                                         1.657E+02 4.153E-01 0.000E+00 0.000E+00
                                         6.560E+01 2.191E-01 0.000E+00 0.000E+00
                                  2 S  
                                         4.144E+02-2.468E-02 0.000E+00 0.000E+00
                                         1.283E+02-1.172E-01 0.000E+00 0.000E+00
                                         2.062E+01 5.530E-01 0.000E+00 0.000E+00
                                         8.782E+00 5.224E-01 0.000E+00 0.000E+00
                                  3 S  
                                         1.374E+01-2.274E-01 0.000E+00 0.000E+00
                                         2.243E+00 7.176E-01 0.000E+00 0.000E+00
                                  4 S  
                                         8.153E-01 1.000E+00 0.000E+00 0.000E+00
                                  5 S  
                                         4.076E-01 1.000E+00 0.000E+00 0.000E+00
                                  6 S  
                                         1.768E-01 1.000E+00 0.000E+00 0.000E+00
                           7-     9 P  
                                         2.035E+03 0.000E+00 2.352E-03 0.000E+00
                                         4.819E+02 0.000E+00 1.913E-02 0.000E+00
                                         1.547E+02 0.000E+00 9.017E-02 0.000E+00
                                         5.774E+01 0.000E+00 2.606E-01 0.000E+00
                                         2.310E+01 0.000E+00 4.209E-01 0.000E+00
                                         9.388E+00 0.000E+00 2.434E-01 0.000E+00
                          10-    12 P  
                                         3.760E+01 0.000E+00-2.899E-02 0.000E+00
                                         5.124E+00 0.000E+00 5.492E-01 0.000E+00
                                         2.012E+00 0.000E+00 9.379E-01 0.000E+00
                          13-    15 P  
                                         1.464E+00 0.000E+00 1.000E+00 0.000E+00
                          16-    18 P  
                                         7.321E-01 0.000E+00 1.000E+00 0.000E+00
                          19-    23 D  
                                         7.413E+01 0.000E+00 0.000E+00 1.436E-02
                                         2.136E+01 0.000E+00 0.000E+00 8.663E-02
                                         7.500E+00 0.000E+00 0.000E+00 2.563E-01
                                         2.760E+00 0.000E+00 0.000E+00 4.037E-01
                          24-    28 D  
                                         1.459E+00 0.000E+00 0.000E+00 1.000E+00
                          29-    33 D  
                                         6.356E-01 0.000E+00 0.000E+00 1.000E+00
                          34-    40 F  
                                         2.233E+00 0.000E+00 0.000E+00 1.000E+00
   2 H    1.458   2.283   4.494
                                 41 S  
                                         3.406E+01 6.025E-03 0.000E+00 0.000E+00
                                         5.124E+00 4.502E-02 0.000E+00 0.000E+00
                                         1.165E+00 2.019E-01 0.000E+00 0.000E+00
                                 42 S  
                                         4.157E-01 1.000E+00 0.000E+00 0.000E+00
                                 43 S  
                                         1.795E-01 1.000E+00 0.000E+00 0.000E+00
                          44-    46 P  
                                         8.000E-01 0.000E+00 1.000E+00 0.000E+00
   3 H   -1.458  -2.283  -4.494
   4 H    3.852  -0.005   4.958
   5 H   -3.852   0.005  -4.958
   6 H    2.220   1.142   7.589
   7 H   -2.220  -1.142  -7.589
   8 H   -1.980  -3.022   0.104
   9 H    1.980   3.022  -0.104
  10 H   -1.516  -0.410   2.193
  11 H    1.516   0.410  -2.193
  12 H    1.060  -2.395   1.427
  13 H   -1.060   2.395  -1.427
  14 O   -3.068   2.846   8.298
                                113 S  
                                         2.703E+04 2.173E-04 0.000E+00 0.000E+00
                                         4.052E+03 1.684E-03 0.000E+00 0.000E+00
                                         9.223E+02 8.740E-03 0.000E+00 0.000E+00
                                         2.612E+02 3.524E-02 0.000E+00 0.000E+00
                                         8.535E+01 1.115E-01 0.000E+00 0.000E+00
                                         3.104E+01 2.559E-01 0.000E+00 0.000E+00
                                114 S  
                                         1.226E+01 3.977E-01 0.000E+00 0.000E+00
                                         4.999E+00 2.463E-01 0.000E+00 0.000E+00
                                115 S  
                                         1.099E+00 1.000E+00 0.000E+00 0.000E+00
                                116 S  
                                         3.566E-01 1.000E+00 0.000E+00 0.000E+00
                         117-   119 P  
                                         6.327E+01 0.000E+00 6.069E-03 0.000E+00
                                         1.463E+01 0.000E+00 4.191E-02 0.000E+00
                                         4.450E+00 0.000E+00 1.615E-01 0.000E+00
                                         1.528E+00 0.000E+00 3.571E-01 0.000E+00
                         120-   122 P  
                                         5.490E-01 0.000E+00 1.000E+00 0.000E+00
                         123-   125 P  
                                         1.859E-01 0.000E+00 1.000E+00 0.000E+00
                         126-   130 D  
                                         2.535E-01 0.000E+00 0.000E+00 1.000E+00
  15 O    3.068  -2.846  -8.298
  16 O   -0.352  -3.227   6.103
  17 O    0.352   3.227  -6.103
  18 C    2.993   1.706   5.758
                                185 S  
                                         1.358E+04 2.225E-04 0.000E+00 0.000E+00
                                         2.035E+03 1.723E-03 0.000E+00 0.000E+00
                                         4.632E+02 8.926E-03 0.000E+00 0.000E+00
                                         1.312E+02 3.573E-02 0.000E+00 0.000E+00
                                         4.285E+01 1.108E-01 0.000E+00 0.000E+00
                                         1.558E+01 2.430E-01 0.000E+00 0.000E+00
                                186 S  
                                         6.207E+00 4.144E-01 0.000E+00 0.000E+00
                                         2.576E+00 2.374E-01 0.000E+00 0.000E+00
                                187 S  
                                         4.941E-01 1.000E+00 0.000E+00 0.000E+00
                                188 S  
                                         1.644E-01 1.000E+00 0.000E+00 0.000E+00
                         189-   191 P  
                                         3.470E+01 0.000E+00 5.333E-03 0.000E+00
                                         7.958E+00 0.000E+00 3.586E-02 0.000E+00
                                         2.378E+00 0.000E+00 1.422E-01 0.000E+00
                                         8.143E-01 0.000E+00 3.427E-01 0.000E+00
                         192-   194 P  
                                         5.662E-01 0.000E+00 1.000E+00 0.000E+00
                         195-   197 P  
                                         2.674E-01 0.000E+00 1.000E+00 0.000E+00
                         198-   202 D  
                                         8.792E-01 0.000E+00 0.000E+00 1.000E+00
  19 C   -2.993  -1.706  -5.758
  20 C   -3.974   2.571   6.065
  21 C    3.974  -2.571  -6.065
  22 C   -3.249   4.052   3.972
  23 C    3.249  -4.052  -3.972
  24 H   -4.158   3.671   2.165
  25 H    4.158  -3.671  -2.165
  26 C   -1.537  -3.944   4.097
  27 C    1.537   3.944  -4.097
  28 C   -0.980  -2.374   1.795
  29 C    0.980   2.374  -1.795

 *******************************************************************************
 FINISHED BASIS SET HANDLING 
 *******************************************************************************

 INFORMATION **** SET_MPP **** PCRYSTAL CALCULATION
 INFORMATION **** READM2 **** NEW DEFAULT: FOCK/KS MATRIX MIXING SET TO 30 %
 INFORMATION **** READM2 **** NEW DEFAULT: FULL DIRECT SCF MODE
 INFORMATION **** READM2 **** NEW DEFAULT: COULOMB BIPOLAR BUFFER SET TO 32 Mb
 INFORMATION **** READM2 **** NEW DEFAULT: EXCHANGE BIPOLAR BUFFER SET TO 32 Mb

 *******************************************************************************
 NEW DEFAULT: DFT INTEGRATION GRID INCREASED TO XLGRID
 NEW DEFAULT: DIIS ACCELERATOR ACTIVE
 USE KEYWORD NODIIS TO TURN IT OFF
 *******************************************************************************

 INFORMATION **** DFTD3_INPUT **** PERFORM LATEST DISPERSION CORRECTION DFT-D3(BJ) WITH AUTOMATIC PARAMETER SETUP
 PLEASE CITE:
 (1) DFT-D3 Reference
  S. Grimme, J. Antony, S. Ehrlich, and H. Krieg, J. Chem. Phys. 132 (2010), 154104
 (2) BJ-Damping Reference
  S. Grimme, S. Ehrlich, and L. Goerigk, J. Comput. Chem. 32 (2011), 1456-1465
 (3) General DFT-D Review
  S. Grimme, A. Hansen, J. G. Brandenburg, and C. Bannwarth,
  Chem. Rev. 116 (2016), 5105-5154

 INFORMATION **** EXCHSIZE **** EXCHANGE BIPOLAR BUFFER SIZE SET TO    15000000
 INFORMATION **** BIPOSIZE **** COULOMB BIPOLAR BUFFER SET TO    15000000
 INFORMATION **** MAXCYCLE **** MAX NUMBER OF SCF CYCLES SET TO         200
 INFORMATION **** READM2 **** FULL DIRECT SCF (MONO AND BIEL INT) SELECTED
 INFORMATION **** TOLINTEG **** COULOMB AND EXCHANGE SERIES TOLERANCES MODIFIED
 INFORMATION **** TOLDEE **** SCF TOL ON TOTAL ENERGY SET TO          11
 INFORMATION **** SPINLOCK **** LOCK IN A GIVEN SPIN STATE
 ALPHA-BETA ELECTRONS LOCKED TO   1 FOR  10 SCF CYCLES
 *******************************************************************************
 N. OF ATOMS PER CELL        29  COULOMB OVERLAP TOL         (T1) 10**   -7
 NUMBER OF SHELLS           182  COULOMB PENETRATION TOL     (T2) 10**   -7
 NUMBER OF AO               376  EXCHANGE OVERLAP TOL        (T3) 10**   20
 N. OF ELECTRONS PER CELL   135  EXCHANGE PSEUDO OVP (F(G))  (T4) 10**   20
 CORE ELECTRONS PER CELL     46  EXCHANGE PSEUDO OVP (P(G))  (T5) 10**   20
 N. OF SYMMETRY OPERATORS     2  POLE ORDER IN MONO ZONE                  4
 *******************************************************************************
 TYPE OF CALCULATION :  UNRESTRICTED OPEN SHELL
 KOHN-SHAM HAMILTONIAN

 (EXCHANGE)[CORRELATION] FUNCTIONAL:(PERDEW-BURKE-ERNZERHOF)[PERDEW-BURKE-ERNZERHOF]


 SPIN POLARIZED DFT SELECTED
 SPIN POLARIZATION - ALPHA-BETA =  1 FOR  10 CYCLES

 CAPPA:IS1  6;IS2  6;IS3  6; K PTS MONK NET 112; SYMMOPS:K SPACE   2;G SPACE   2

 *******************************************************************************
 MAX NUMBER OF SCF CYCLES     200  CONVERGENCE ON DELTAP        10**-21
 WEIGHT OF F(I) IN F(I+1)      40% CONVERGENCE ON ENERGY        10**-11
 SPIN POLARIZATION - ALPHA-BETA =  1 FOR  10 CYCLES
 SHRINK. FACT.(MONKH.)    6  6  6  NUMBER OF K POINTS IN THE IBZ    112
 SHRINKING FACTOR(GILAT NET)    6  NUMBER OF K POINTS(GILAT NET)    112
 *******************************************************************************
 *** K POINTS COORDINATES (OBLIQUE COORDINATES IN UNITS OF IS =  6)
   1-R(  0  0  0)   2-C(  1  0  0)   3-C(  2  0  0)   4-R(  3  0  0)
   5-C(  0  1  0)   6-C(  1  1  0)   7-C(  2  1  0)   8-C(  3  1  0)
   9-C(  4  1  0)  10-C(  5  1  0)  11-C(  0  2  0)  12-C(  1  2  0)
  13-C(  2  2  0)  14-C(  3  2  0)  15-C(  4  2  0)  16-C(  5  2  0)
  17-R(  0  3  0)  18-C(  1  3  0)  19-C(  2  3  0)  20-R(  3  3  0)
  21-C(  0  0  1)  22-C(  1  0  1)  23-C(  2  0  1)  24-C(  3  0  1)
  25-C(  4  0  1)  26-C(  5  0  1)  27-C(  0  1  1)  28-C(  1  1  1)
  29-C(  2  1  1)  30-C(  3  1  1)  31-C(  4  1  1)  32-C(  5  1  1)
  33-C(  0  2  1)  34-C(  1  2  1)  35-C(  2  2  1)  36-C(  3  2  1)
  37-C(  4  2  1)  38-C(  5  2  1)  39-C(  0  3  1)  40-C(  1  3  1)
  41-C(  2  3  1)  42-C(  3  3  1)  43-C(  4  3  1)  44-C(  5  3  1)
  45-C(  0  4  1)  46-C(  1  4  1)  47-C(  2  4  1)  48-C(  3  4  1)
  49-C(  4  4  1)  50-C(  5  4  1)  51-C(  0  5  1)  52-C(  1  5  1)
  53-C(  2  5  1)  54-C(  3  5  1)  55-C(  4  5  1)  56-C(  5  5  1)
  57-C(  0  0  2)  58-C(  1  0  2)  59-C(  2  0  2)  60-C(  3  0  2)
  61-C(  4  0  2)  62-C(  5  0  2)  63-C(  0  1  2)  64-C(  1  1  2)
  65-C(  2  1  2)  66-C(  3  1  2)  67-C(  4  1  2)  68-C(  5  1  2)
  69-C(  0  2  2)  70-C(  1  2  2)  71-C(  2  2  2)  72-C(  3  2  2)
  73-C(  4  2  2)  74-C(  5  2  2)  75-C(  0  3  2)  76-C(  1  3  2)
  77-C(  2  3  2)  78-C(  3  3  2)  79-C(  4  3  2)  80-C(  5  3  2)
  81-C(  0  4  2)  82-C(  1  4  2)  83-C(  2  4  2)  84-C(  3  4  2)
  85-C(  4  4  2)  86-C(  5  4  2)  87-C(  0  5  2)  88-C(  1  5  2)
  89-C(  2  5  2)  90-C(  3  5  2)  91-C(  4  5  2)  92-C(  5  5  2)
  93-R(  0  0  3)  94-C(  1  0  3)  95-C(  2  0  3)  96-R(  3  0  3)
  97-C(  0  1  3)  98-C(  1  1  3)  99-C(  2  1  3) 100-C(  3  1  3)
 101-C(  4  1  3) 102-C(  5  1  3) 103-C(  0  2  3) 104-C(  1  2  3)
 105-C(  2  2  3) 106-C(  3  2  3) 107-C(  4  2  3) 108-C(  5  2  3)
 109-R(  0  3  3) 110-C(  1  3  3) 111-C(  2  3  3) 112-R(  3  3  3)

 DIRECT LATTICE VECTORS COMPON. (A.U.)     RECIP. LATTICE VECTORS COMPON. (A.U.) 
        X            Y            Z              X            Y            Z
    8.8922832    1.1892351    0.0000000      0.7065885    0.0000000   -0.2843921
    0.0000000    9.9981540    0.0000000     -0.0840455    0.6284345   -0.0278456
    7.5741737    1.8467892   18.8184679      0.0000000    0.0000000    0.3338840

 DISK SPACE FOR EIGENVECTORS (FTN 10)    30537216 REALS

 SYMMETRY ADAPTION OF THE BLOCH FUNCTIONS ENABLED
 TTTTTTTTTTTTTTTTTTTTTTTTTTTTTT gordsh1     TELAPSE        0.26 TCPU        0.20

 MATRIX SIZE: P(G)  194826, F(G)   97816, P(G) IRR   50021, F(G) IRR   50021
 MAX G-VECTOR INDEX FOR 1- AND 2-ELECTRON INTEGRALS  71

 TTTTTTTTTTTTTTTTTTTTTTTTTTTTTT INPUT       TELAPSE        0.27 TCPU        0.21

 NEIGHBORS OF THE NON-EQUIVALENT ATOMS

 N = NUMBER OF NEIGHBORS AT DISTANCE R
    ATOM  N     R/ANG      R/AU   NEIGHBORS (ATOM LABELS AND CELL INDICES)
   1 CU   2     1.9160     3.6208   16 O    1 1 0   17 O    0 0 1
   1 CU   2     1.9221     3.6323   14 O    1 0 0   15 O    0 1 1
   1 CU   2     2.8557     5.3966    6 H    1 0 0    7 H    0 1 1
   1 CU   2     2.8749     5.4328   26 C    1 1 0   27 C    0 0 1
   1 CU   2     2.8875     5.4565   20 C    1 0 0   21 C    0 1 1
   1 CU   2     3.2575     6.1558   22 C    1 0 0   23 C    0 1 1

   2 H    1     1.0954     2.0701   18 C    0 0 0
   2 H    1     1.7693     3.3436    4 H    0 0 0
   2 H    1     1.7913     3.3852    6 H    0 0 0
   2 H    1     2.1572     4.0766   20 C    1 0 0
   2 H    1     2.4473     4.6248   10 H    0 0 0
   2 H    1     2.4796     4.6857    9 H    0 0 0

   4 H    1     1.0980     2.0748   18 C    0 0 0
   4 H    1     1.7471     3.3016    6 H    0 0 0
   4 H    1     1.7693     3.3436    2 H    0 0 0
   4 H    1     2.1519     4.0666   20 C    1 0 0
   4 H    1     2.4002     4.5358   26 C    1 0 0
   4 H    1     2.4066     4.5478   10 H    1 0 0

   6 H    1     1.0934     2.0662   18 C    0 0 0
   6 H    1     1.7471     3.3016    4 H    0 0 0
   6 H    1     1.7913     3.3852    2 H    0 0 0
   6 H    1     2.1467     4.0566   20 C    1 0 0
   6 H    1     2.3613     4.4622   15 O   -1 0 1
   6 H    1     2.4749     4.6769   14 O    1 0 0

   8 H    1     1.0950     2.0692   28 C    0 0 0
   8 H    1     1.7855     3.3740   12 H    0 0 0
   8 H    1     1.7873     3.3776   10 H    0 0 0
   8 H    1     2.1243     4.0143   25 H   -1 0 0
   8 H    1     2.1816     4.1226   26 C    0 0 0
   8 H    1     2.3618     4.4632   24 H    0-1 0

  10 H    1     1.0981     2.0751   28 C    0 0 0
  10 H    1     1.7681     3.3412   12 H    0 0 0
  10 H    1     1.7873     3.3776    8 H    0 0 0
  10 H    1     2.1245     4.0147   26 C    0 0 0
  10 H    1     2.4066     4.5478    4 H   -1 0 0
  10 H    1     2.4357     4.6028   13 H    0 0 0

  12 H    1     1.0969     2.0729   28 C    0 0 0
  12 H    1     1.7681     3.3412   10 H    0 0 0
  12 H    1     1.7855     3.3740    8 H    0 0 0
  12 H    1     2.1347     4.0340   26 C    0 0 0
  12 H    1     2.4357     4.6028   11 H    0 0 0
  12 H    1     2.4577     4.6444   24 H    1-1 0

  14 O    1     1.2833     2.4251   20 C    0 0 0
  14 O    1     1.9221     3.6323    1 CU  -1 0 0
  14 O    1     2.3604     4.4604   18 C   -1 0 0
  14 O    1     2.3613     4.4622    7 H   -1 0 1
  14 O    1     2.3780     4.4937   22 C    0 0 0
  14 O    1     2.4749     4.6769    6 H   -1 0 0

  16 O    1     1.2897     2.4371   26 C    0 0 0
  16 O    1     1.9160     3.6208    1 CU  -1-1 0
  16 O    1     2.3471     4.4354   28 C    0 0 0
  16 O    1     2.3854     4.5078   22 C    0-1 0
  16 O    1     2.6218     4.9544   12 H    0 0 0
  16 O    1     2.6232     4.9572   10 H    0 0 0

  18 C    1     1.0934     2.0662    6 H    0 0 0
  18 C    1     1.0954     2.0701    2 H    0 0 0
  18 C    1     1.0980     2.0748    4 H    0 0 0
  18 C    1     1.4984     2.8316   20 C    1 0 0
  18 C    1     2.3604     4.4604   14 O    1 0 0
  18 C    1     2.5217     4.7653   22 C    1 0 0

  20 C    1     1.2833     2.4251   14 O    0 0 0
  20 C    1     1.4101     2.6647   22 C    0 0 0
  20 C    1     1.4984     2.8316   18 C   -1 0 0
  20 C    1     2.1466     4.0564   24 H    0 0 0
  20 C    1     2.1467     4.0566    6 H   -1 0 0
  20 C    1     2.1519     4.0666    4 H   -1 0 0

  22 C    1     1.0892     2.0584   24 H    0 0 0
  22 C    1     1.3954     2.6370   26 C    0 1 0
  22 C    1     1.4101     2.6647   20 C    0 0 0
  22 C    1     2.3780     4.4937   14 O    0 0 0
  22 C    1     2.3854     4.5078   16 O    0 1 0
  22 C    1     2.5182     4.7587   28 C    0 1 0

  24 H    1     1.0892     2.0584   22 C    0 0 0
  24 H    1     2.1243     4.0143    9 H   -1 0 0
  24 H    1     2.1350     4.0347   26 C    0 1 0
  24 H    1     2.1466     4.0564   20 C    0 0 0
  24 H    1     2.3618     4.4632    8 H    0 1 0
  24 H    1     2.4389     4.6088   25 H   -1 1 0

  26 C    1     1.2897     2.4371   16 O    0 0 0
  26 C    1     1.3954     2.6370   22 C    0-1 0
  26 C    1     1.5035     2.8413   28 C    0 0 0
  26 C    1     2.1245     4.0147   10 H    0 0 0
  26 C    1     2.1347     4.0340   12 H    0 0 0
  26 C    1     2.1350     4.0347   24 H    0-1 0

  28 C    1     1.0950     2.0692    8 H    0 0 0
  28 C    1     1.0969     2.0729   12 H    0 0 0
  28 C    1     1.0981     2.0751   10 H    0 0 0
  28 C    1     1.5035     2.8413   26 C    0 0 0
  28 C    1     2.3471     4.4354   16 O    0 0 0
  28 C    1     2.5182     4.7587   22 C    0-1 0


 SYMMETRY ALLOWED INTERNAL DEGREE(S) OF FREEDOM:  42
 TTTTTTTTTTTTTTTTTTTTTTTTTTTTTT SYMM        TELAPSE        0.28 TCPU        0.23
 TTTTTTTTTTTTTTTTTTTTTTTTTTTTTT INT_SCREEN  TELAPSE        0.28 TCPU        0.23

 DFT PARAMETERS

     ATOM       ELECTRONS   NET CHARGE   R(ANGSTROM)
   1  29  CU     29.0000      0.0000     1.28000000
   2   1  H       1.0000      0.0000     1.11000000
  14   8  O       8.0000      0.0000     0.74000000
  18   6  C       6.0000      0.0000     0.77000000

 SIZE OF GRID=     339182
 TTTTTTTTTTTTTTTTTTTTTTTTTTTTTT MAKE_GRID2  TELAPSE        2.70 TCPU        2.65
 BECKE WEIGHT FUNCTION
 RADSAFE =     2.00
 TOLERANCES - DENSITY:10**- 6; POTENTIAL:10**- 9; GRID WGT:10**-14

 RADIAL INTEGRATION  - INTERVALS (POINTS,UPPER LIMIT):            1( 75,  4.0*R)

 ANGULAR INTEGRATION - INTERVALS (ACCURACY LEVEL [N. POINTS] UPPER LIMIT):
  1(  4[  86]   0.2)  2(  8[ 194]   0.5)  3( 12[ 350]   0.9)  4( 16[ 974]   3.5)
  5( 12[ 350]9999.0)
 TTTTTTTTTTTTTTTTTTTTTTTTTTTTTT INT_CALC    TELAPSE        2.74 TCPU        2.68
 EEEEEEEEEE INT_CALC TERMINATION  DATE 15 09 2022 TIME 20:52:38.8

 *******************************************************************************
 SHRINK 6 Cu (II) (AcAc)2(F3)4, conversion F to H H,C,O,F Cu are POB-TZVP and PBE
 CRYSTAL - SCF - TYPE OF CALCULATION :  UNRESTRICTED OPEN SHELL
 *******************************************************************************

 CAPPA:IS1  6;IS2  6;IS3  6; K PTS MONK NET 112; SYMMOPS:K SPACE   2;G SPACE   2

 TTTTTTTTTTTTTTTTTTTTTTTTTTTTTT SDIK        TELAPSE        3.39 TCPU        3.34

 AAAAAAAAAAAAAAAAAAAAAAAAAAAAAAAAAAAAAAAAAAAAAAAAAAAAAAAAAAAAAAAAAAAAAAAAAAAAAAA
         ATOMIC WAVEFUNCTION(S)


 NUCLEAR CHARGE 29.0  SYMMETRY SPECIES            S    P    D
 N. ELECTRONS   29.0  NUMBER OF PRIMITIVE GTOS   17   11    6
                      NUMBER OF CONTRACTED GTOS   6    4    3
                      NUMBER OF CLOSED SHELLS     3    2    1
                      OPEN SHELL OCCUPATION       1    0    0

  ZNUC  SCFIT    TOTAL HF ENERGY   KINETIC ENERGY   VIRIAL THEOREM ACCURACY
  29.0    22    -1.638707175E+03  1.639424945E+03 -1.999562182E+00  3.7E-06

 NUCLEAR CHARGE  1.0  SYMMETRY SPECIES            S
 N. ELECTRONS    1.0  NUMBER OF PRIMITIVE GTOS    5
                      NUMBER OF CONTRACTED GTOS   3
                      NUMBER OF CLOSED SHELLS     0
                      OPEN SHELL OCCUPATION       1

  ZNUC  SCFIT    TOTAL HF ENERGY   KINETIC ENERGY   VIRIAL THEOREM ACCURACY
   1.0     1    -4.972863497E-01  5.223199932E-01 -1.952072209E+00  6.6E-16

 NUCLEAR CHARGE  8.0  SYMMETRY SPECIES            S    P
 N. ELECTRONS    8.0  NUMBER OF PRIMITIVE GTOS   10    6
                      NUMBER OF CONTRACTED GTOS   4    3
                      NUMBER OF CLOSED SHELLS     2    0
                      OPEN SHELL OCCUPATION       0    4

  ZNUC  SCFIT    TOTAL HF ENERGY   KINETIC ENERGY   VIRIAL THEOREM ACCURACY
   8.0    21    -7.480300557E+01  7.484351841E+01 -1.999458699E+00  1.2E-06

 NUCLEAR CHARGE  6.0  SYMMETRY SPECIES            S    P
 N. ELECTRONS    6.0  NUMBER OF PRIMITIVE GTOS   10    6
                      NUMBER OF CONTRACTED GTOS   4    3
                      NUMBER OF CLOSED SHELLS     2    0
                      OPEN SHELL OCCUPATION       0    2

  ZNUC  SCFIT    TOTAL HF ENERGY   KINETIC ENERGY   VIRIAL THEOREM ACCURACY
   6.0    20    -3.766702350E+01  3.783133671E+01 -1.995656691E+00  4.0E-06

 AAAAAAAAAAAAAAAAAAAAAAAAAAAAAAAAAAAAAAAAAAAAAAAAAAAAAAAAAAAAAAAAAAAAAAAAAAAAAAA

 CHARGE NORMALIZATION FACTOR   1.00000000
 TOTAL ATOMIC CHARGES:
  29.0000000   1.0000000   1.0000000   1.0000000   1.0000000   1.0000000
   1.0000000   1.0000000   1.0000000   1.0000000   1.0000000   1.0000000
   1.0000000   8.0000000   8.0000000   8.0000000   8.0000000   6.0000000
   6.0000000   6.0000000   6.0000000   6.0000000   6.0000000   1.0000000
   1.0000000   6.0000000   6.0000000   6.0000000   6.0000000
 SUMMED SPIN DENSITY           0.00000000
 TOTAL ATOMIC SPINS  :
   0.0000000   0.0000000   0.0000000   0.0000000   0.0000000   0.0000000
   0.0000000   0.0000000   0.0000000   0.0000000   0.0000000   0.0000000
   0.0000000   0.0000000   0.0000000   0.0000000   0.0000000   0.0000000
   0.0000000   0.0000000   0.0000000   0.0000000   0.0000000   0.0000000
   0.0000000   0.0000000   0.0000000   0.0000000   0.0000000
 TTTTTTTTTTTTTTTTTTTTTTTTTTTTTT MOQGAD      TELAPSE        3.40 TCPU        3.35
 TTTTTTTTTTTTTTTTTTTTTTTTTTTTTT SHELLXN     TELAPSE       10.29 TCPU       10.24
 TTTTTTTTTTTTTTTTTTTTTTTTTTTTTT MONMO3      TELAPSE       10.55 TCPU       10.50
 NUMERICALLY INTEGRATED DENSITY     67.4999940855     67.4999940855
 TTTTTTTTTTTTTTTTTTTTTTTTTTTTTT NUMDFT      TELAPSE       12.03 TCPU       11.98
 CYC   0 ETOT(AU) -2.331611627725E+03 DETOT -2.33E+03 tst  0.00E+00 PX  1.00E+00
 TTTTTTTTTTTTTTTTTTTTTTTTTTTTTT DIIS        TELAPSE       12.10 TCPU       12.04
 TTTTTTTTTTTTTTTTTTTTTTTTTTTTTT FDIK        TELAPSE       22.65 TCPU       22.59
 SPIN LOCKING: NO ENERGY GAP COMPUTED
 TTTTTTTTTTTTTTTTTTTTTTTTTTTTTT PDIG        TELAPSE       22.93 TCPU       22.87
 CHARGE NORMALIZATION FACTOR   1.00000000
 TOTAL ATOMIC CHARGES:
  18.3659045   0.9518549   0.9518549   0.9911299   0.9911299   0.8767611
   0.8767611   1.0312077   1.0312077   1.0076246   1.0076246   1.0761781
   1.0761781   9.1531841   9.1531841   9.1650928   9.1650928   6.5903442
   6.5903442   6.3924065   6.3924065   6.9341195   6.9341195   1.1571175
   1.1571175   6.3959175   6.3959175   6.5941091   6.5941091
 SUMMED SPIN DENSITY           1.00000000
 TOTAL ATOMIC SPINS  :
   0.0289523   0.0074800   0.0074800   0.0202191   0.0202191   0.0048274
   0.0048274   0.0132833   0.0132833   0.0214707   0.0214707   0.0083089
   0.0083089   0.0194285   0.0194285   0.0190401   0.0190401   0.0082413
   0.0082413   0.0930954   0.0930954   0.1258200   0.1258200   0.0323355
   0.0323355   0.0975853   0.0975853   0.0143883   0.0143883
 TTTTTTTTTTTTTTTTTTTTTTTTTTTTTT MOQGAD      TELAPSE       22.93 TCPU       22.88
 TTTTTTTTTTTTTTTTTTTTTTTTTTTTTT SHELLXN     TELAPSE       30.81 TCPU       30.75
 TTTTTTTTTTTTTTTTTTTTTTTTTTTTTT MONMO3      TELAPSE       31.07 TCPU       31.01
 NUMERICALLY INTEGRATED DENSITY     67.9999820464     66.9999824381
 TTTTTTTTTTTTTTTTTTTTTTTTTTTTTT NUMDFT      TELAPSE       32.62 TCPU       32.56
 CYC   1 ETOT(AU) -2.292492314896E+03 DETOT  3.91E+01 tst  0.00E+00 PX  1.00E+00
 TTTTTTTTTTTTTTTTTTTTTTTTTTTTTT DIIS        TELAPSE       32.69 TCPU       32.64
 DIIS TEST: 0.19571E+03 AT SCF   CYCLE   1 - MIX   40 %
 TTTTTTTTTTTTTTTTTTTTTTTTTTTTTT FDIK        TELAPSE       36.60 TCPU       36.54
 SPIN LOCKING: NO ENERGY GAP COMPUTED
 TTTTTTTTTTTTTTTTTTTTTTTTTTTTTT PDIG        TELAPSE       36.88 TCPU       36.82
 CHARGE NORMALIZATION FACTOR   1.00000000
 TOTAL ATOMIC CHARGES:
  44.8000416   0.4656299   0.4656299   0.5665691   0.5665691   2.0754767
   2.0754767   0.0221762   0.0221762   0.0425311   0.0425311   0.0229028
   0.0229028  12.1912142  12.1912142  10.4541484  10.4541484   6.1685603
   6.1685603   4.6920574   4.6920574   2.8810307   2.8810307   0.0242930
   0.0242930   3.1839111   3.1839111   2.3094783   2.3094783
 SUMMED SPIN DENSITY           1.00000000
 TOTAL ATOMIC SPINS  :
   0.0172041   0.0036298   0.0036298   0.0052784   0.0052784   0.0076565
   0.0076565   0.0123677   0.0123677   0.0234401   0.0234401   0.0139031
   0.0139031   0.0452147   0.0452147   0.0522970   0.0522970   0.0023423
   0.0023423   0.0547224   0.0547224   0.0388146   0.0388146   0.0022026
   0.0022026   0.1021505   0.1021505   0.1273782   0.1273782
 TTTTTTTTTTTTTTTTTTTTTTTTTTTTTT MOQGAD      TELAPSE       36.88 TCPU       36.83
 TTTTTTTTTTTTTTTTTTTTTTTTTTTTTT SHELLXN     TELAPSE       44.75 TCPU       44.70
 TTTTTTTTTTTTTTTTTTTTTTTTTTTTTT MONMO3      TELAPSE       45.01 TCPU       44.96
 NUMERICALLY INTEGRATED DENSITY     68.0000281184     67.0000272668
 TTTTTTTTTTTTTTTTTTTTTTTTTTTTTT NUMDFT      TELAPSE       46.56 TCPU       46.50
 CYC   2 ETOT(AU) -2.092763940816E+03 DETOT  2.00E+02 tst  1.29E+01 PX  2.72E+01
 TTTTTTTTTTTTTTTTTTTTTTTTTTTTTT DIIS        TELAPSE       46.63 TCPU       46.58
 DIIS TEST: 0.17619E+04 AT SCF   CYCLE   2 - DIIS ACTIVE - HISTORY:     2 CYCLES
 TTTTTTTTTTTTTTTTTTTTTTTTTTTTTT FDIK        TELAPSE       50.87 TCPU       50.81
 SPIN LOCKING: NO ENERGY GAP COMPUTED
 TTTTTTTTTTTTTTTTTTTTTTTTTTTTTT PDIG        TELAPSE       51.15 TCPU       51.09
 CHARGE NORMALIZATION FACTOR   1.00000000
 TOTAL ATOMIC CHARGES:
  43.0647720   0.9151207   0.9151207   0.7998786   0.7998786   1.0895949
   1.0895949   0.9442417   0.9442417   0.8947272   0.8947272   0.9032820
   0.9032820   7.3914130   7.3914130   8.1687550   8.1687550   4.6517246
   4.6517246   3.9377850   3.9377850   4.2533973   4.2533973   0.9426559
   0.9426559   4.7975799   4.7975799   6.2774582   6.2774582
 SUMMED SPIN DENSITY           1.00000000
 TOTAL ATOMIC SPINS  :
   0.0238697   0.0330758   0.0330758   0.0504460   0.0504460   0.0161806
   0.0161806   0.0032903   0.0032903   0.0045281   0.0045281   0.0027257
   0.0027257   0.0815258   0.0815258   0.0312084   0.0312084   0.0789080
   0.0789080   0.0687573   0.0687573   0.0519899   0.0519899   0.0309810
   0.0309810   0.0310996   0.0310996   0.0033487   0.0033487
 TTTTTTTTTTTTTTTTTTTTTTTTTTTTTT MOQGAD      TELAPSE       51.15 TCPU       51.10
 TTTTTTTTTTTTTTTTTTTTTTTTTTTTTT SHELLXN     TELAPSE       59.01 TCPU       58.95
 TTTTTTTTTTTTTTTTTTTTTTTTTTTTTT MONMO3      TELAPSE       59.27 TCPU       59.22
 NUMERICALLY INTEGRATED DENSITY     67.9999969029     66.9999976920
 TTTTTTTTTTTTTTTTTTTTTTTTTTTTTT NUMDFT      TELAPSE       60.81 TCPU       60.76
 CYC   3 ETOT(AU) -2.221327271961E+03 DETOT -1.29E+02 tst  1.74E+01 PX  1.34E+01
 TTTTTTTTTTTTTTTTTTTTTTTTTTTTTT DIIS        TELAPSE       60.89 TCPU       60.83
 DIIS TEST: 0.73663E+03 AT SCF   CYCLE   3 - DIIS ACTIVE - HISTORY:     3 CYCLES
 TTTTTTTTTTTTTTTTTTTTTTTTTTTTTT FDIK        TELAPSE       64.42 TCPU       64.36
 SPIN LOCKING: NO ENERGY GAP COMPUTED
 TTTTTTTTTTTTTTTTTTTTTTTTTTTTTT PDIG        TELAPSE       64.70 TCPU       64.64
 CHARGE NORMALIZATION FACTOR   1.00000000
 TOTAL ATOMIC CHARGES:
  31.4756190   0.8760690   0.8760690   0.8588355   0.8588355   1.0515680
   1.0515680   0.9984730   0.9984730   1.0221710   1.0221710   0.9760144
   0.9760144   8.9387029   8.9387029   8.3409165   8.3409165   6.2500461
   6.2500461   5.3975294   5.3975294   5.3238380   5.3238380   0.9242419
   0.9242419   5.1464882   5.1464882   5.6572965   5.6572965
 SUMMED SPIN DENSITY           1.00000000
 TOTAL ATOMIC SPINS  :
   0.0535594   0.0028138   0.0028138   0.0070948   0.0070948   0.0009284
   0.0009284   0.0168692   0.0168692   0.0070893   0.0070893   0.0032738
   0.0032738   0.0127078   0.0127078   0.1721407   0.1721407  -0.0047459
  -0.0047459   0.0474695   0.0474695   0.0867948   0.0867948  -0.0011695
  -0.0011695   0.0640589   0.0640589   0.0578945   0.0578945
 TTTTTTTTTTTTTTTTTTTTTTTTTTTTTT MOQGAD      TELAPSE       64.70 TCPU       64.65
 TTTTTTTTTTTTTTTTTTTTTTTTTTTTTT SHELLXN     TELAPSE       72.58 TCPU       72.52
 TTTTTTTTTTTTTTTTTTTTTTTTTTTTTT MONMO3      TELAPSE       72.84 TCPU       72.78
 NUMERICALLY INTEGRATED DENSITY     67.9999924920     66.9999924051
 TTTTTTTTTTTTTTTTTTTTTTTTTTTTTT NUMDFT      TELAPSE       74.38 TCPU       74.32
 CYC   4 ETOT(AU) -2.312982832926E+03 DETOT -9.17E+01 tst  2.96E+00 PX  1.14E+01
 TTTTTTTTTTTTTTTTTTTTTTTTTTTTTT DIIS        TELAPSE       74.45 TCPU       74.40
 DIIS TEST: 0.18381E+03 AT SCF   CYCLE   4 - DIIS ACTIVE - HISTORY:     4 CYCLES
 TTTTTTTTTTTTTTTTTTTTTTTTTTTTTT FDIK        TELAPSE       78.07 TCPU       78.01
 SPIN LOCKING: NO ENERGY GAP COMPUTED
 TTTTTTTTTTTTTTTTTTTTTTTTTTTTTT PDIG        TELAPSE       78.34 TCPU       78.29
 CHARGE NORMALIZATION FACTOR   1.00000000
 TOTAL ATOMIC CHARGES:
  29.5289825   1.0071873   1.0071873   0.9866509   0.9866509   1.0414831
   1.0414831   0.9367152   0.9367152   0.9251128   0.9251128   0.9220015
   0.9220015   8.3635997   8.3635997   9.1308379   9.1308379   5.8090996
   5.8090996   5.2365551   5.2365551   5.8317974   5.8317974   0.9101893
   0.9101893   5.6076153   5.6076153   6.0266637   6.0266637
 SUMMED SPIN DENSITY           1.00000000
 TOTAL ATOMIC SPINS  :
   0.0106471   0.0028782   0.0028782   0.0054748   0.0054748   0.0010052
   0.0010052   0.0010249   0.0010249   0.0131575   0.0131575   0.0105725
   0.0105725   0.0557524   0.0557524   0.0344395   0.0344395   0.0101350
   0.0101350   0.0232456   0.0232456   0.2287813   0.2287813  -0.0029209
  -0.0029209   0.1029496   0.1029496   0.0081808   0.0081808
 TTTTTTTTTTTTTTTTTTTTTTTTTTTTTT MOQGAD      TELAPSE       78.35 TCPU       78.30
 TTTTTTTTTTTTTTTTTTTTTTTTTTTTTT SHELLXN     TELAPSE       86.21 TCPU       86.16
 TTTTTTTTTTTTTTTTTTTTTTTTTTTTTT MONMO3      TELAPSE       86.48 TCPU       86.42
 NUMERICALLY INTEGRATED DENSITY     67.9999859477     66.9999897647
 TTTTTTTTTTTTTTTTTTTTTTTTTTTTTT NUMDFT      TELAPSE       88.02 TCPU       87.96
 CYC   5 ETOT(AU) -2.325895973938E+03 DETOT -1.29E+01 tst  2.14E-01 PX  2.20E+00
 TTTTTTTTTTTTTTTTTTTTTTTTTTTTTT DIIS        TELAPSE       88.09 TCPU       88.04
 DIIS TEST: 0.50586E+02 AT SCF   CYCLE   5 - DIIS ACTIVE - HISTORY:     5 CYCLES
 TTTTTTTTTTTTTTTTTTTTTTTTTTTTTT FDIK        TELAPSE       91.94 TCPU       91.89
 SPIN LOCKING: NO ENERGY GAP COMPUTED
 TTTTTTTTTTTTTTTTTTTTTTTTTTTTTT PDIG        TELAPSE       92.22 TCPU       92.16
 CHARGE NORMALIZATION FACTOR   1.00000000
 TOTAL ATOMIC CHARGES:
  29.7928569   0.8163391   0.8163391   0.8365051   0.8365051   0.9983737
   0.9983737   1.0370041   1.0370041   1.0671503   1.0671503   1.0207652
   1.0207652   9.4519060   9.4519060   6.4274954   6.4274954   6.4897013
   6.4897013   6.6147943   6.6147943   5.6486987   5.6486987   0.9302193
   0.9302193   5.4295364   5.4295364   5.8350827   5.8350827
 SUMMED SPIN DENSITY           1.00000000
 TOTAL ATOMIC SPINS  :
   0.0176159   0.0025731   0.0025731   0.0052744   0.0052744   0.0152307
   0.0152307   0.0043671   0.0043671   0.0040485   0.0040485   0.0029605
   0.0029605   0.0241036   0.0241036   0.2806521   0.2806521   0.0001509
   0.0001509   0.0134764   0.0134764   0.0993933   0.0993933  -0.0058418
  -0.0058418   0.0338054   0.0338054   0.0109977   0.0109977
 TTTTTTTTTTTTTTTTTTTTTTTTTTTTTT MOQGAD      TELAPSE       92.23 TCPU       92.17
 TTTTTTTTTTTTTTTTTTTTTTTTTTTTTT SHELLXN     TELAPSE      100.09 TCPU      100.03
 TTTTTTTTTTTTTTTTTTTTTTTTTTTTTT MONMO3      TELAPSE      100.35 TCPU      100.30
 NUMERICALLY INTEGRATED DENSITY     67.9999952814     66.9999919008
 TTTTTTTTTTTTTTTTTTTTTTTTTTTTTT NUMDFT      TELAPSE      101.89 TCPU      101.84
 CYC   6 ETOT(AU) -2.322167460628E+03 DETOT  3.73E+00 tst  5.45E-01 PX  2.92E+00
 TTTTTTTTTTTTTTTTTTTTTTTTTTTTTT DIIS        TELAPSE      101.97 TCPU      101.91
 DIIS TEST: 0.91709E+02 AT SCF   CYCLE   6 - DIIS ACTIVE - HISTORY:     6 CYCLES
 TTTTTTTTTTTTTTTTTTTTTTTTTTTTTT FDIK        TELAPSE      105.84 TCPU      105.78
 SPIN LOCKING: NO ENERGY GAP COMPUTED
 TTTTTTTTTTTTTTTTTTTTTTTTTTTTTT PDIG        TELAPSE      106.12 TCPU      106.06
 CHARGE NORMALIZATION FACTOR   1.00000000
 TOTAL ATOMIC CHARGES:
  28.6032638   0.9231563   0.9231563   0.9092547   0.9092547   0.9421904
   0.9421904   0.9859994   0.9859994   0.9706241   0.9706241   0.9711128
   0.9711128   8.6553903   8.6553903   9.0456602   9.0456602   6.3233441
   6.3233441   5.2339322   5.2339322   5.8943409   5.8943409   0.9718449
   0.9718449   5.3949694   5.3949694   5.9765483   5.9765483
 SUMMED SPIN DENSITY           1.00000000
 TOTAL ATOMIC SPINS  :
   0.0003012   0.0022747   0.0022747   0.0041557   0.0041557  -0.0002669
  -0.0002669   0.0002410   0.0002410   0.0109293   0.0109293   0.0088318
   0.0088318   0.0733021   0.0733021   0.0369720   0.0369720   0.0075312
   0.0075312   0.0027510   0.0027510   0.2856314   0.2856314  -0.0091841
  -0.0091841   0.0789307   0.0789307  -0.0022503  -0.0022503
 TTTTTTTTTTTTTTTTTTTTTTTTTTTTTT MOQGAD      TELAPSE      106.13 TCPU      106.07
 TTTTTTTTTTTTTTTTTTTTTTTTTTTTTT SHELLXN     TELAPSE      114.00 TCPU      113.94
 TTTTTTTTTTTTTTTTTTTTTTTTTTTTTT MONMO3      TELAPSE      114.26 TCPU      114.20
 NUMERICALLY INTEGRATED DENSITY     67.9999846137     66.9999888219
 TTTTTTTTTTTTTTTTTTTTTTTTTTTTTT NUMDFT      TELAPSE      115.81 TCPU      115.75
 CYC   7 ETOT(AU) -2.328513823588E+03 DETOT -6.35E+00 tst  2.11E-01 PX  3.72E+00
 TTTTTTTTTTTTTTTTTTTTTTTTTTTTTT DIIS        TELAPSE      115.89 TCPU      115.83
 DIIS TEST: 0.21178E+02 AT SCF   CYCLE   7 - DIIS ACTIVE - HISTORY:     7 CYCLES
 TTTTTTTTTTTTTTTTTTTTTTTTTTTTTT FDIK        TELAPSE      119.61 TCPU      119.55
 SPIN LOCKING: NO ENERGY GAP COMPUTED
 TTTTTTTTTTTTTTTTTTTTTTTTTTTTTT PDIG        TELAPSE      119.88 TCPU      119.83
 CHARGE NORMALIZATION FACTOR   1.00000000
 TOTAL ATOMIC CHARGES:
  28.5163390   1.0455568   1.0455568   1.0169150   1.0169150   1.0373409
   1.0373409   0.9389334   0.9389334   0.9252552   0.9252552   0.9270593
   0.9270593   8.4090770   8.4090770   8.3843773   8.3843773   5.6375802
   5.6375802   5.7720029   5.7720029   6.2407973   6.2407973   0.8908237
   0.8908237   5.9649404   5.9649404   6.0511710   6.0511710
 SUMMED SPIN DENSITY           1.00000000
 TOTAL ATOMIC SPINS  :
   0.0405450   0.0050950   0.0050950   0.0007463   0.0007463  -0.0004501
  -0.0004501   0.0032563   0.0032563   0.0006938   0.0006938   0.0006488
   0.0006488   0.1912916   0.1912916   0.1520666   0.1520666   0.0303394
   0.0303394  -0.0154796  -0.0154796   0.1157914   0.1157914  -0.0165604
  -0.0165604   0.0020949   0.0020949   0.0101936   0.0101936
 TTTTTTTTTTTTTTTTTTTTTTTTTTTTTT MOQGAD      TELAPSE      119.89 TCPU      119.83
 TTTTTTTTTTTTTTTTTTTTTTTTTTTTTT SHELLXN     TELAPSE      127.75 TCPU      127.69
 TTTTTTTTTTTTTTTTTTTTTTTTTTTTTT MONMO3      TELAPSE      128.01 TCPU      127.96
 NUMERICALLY INTEGRATED DENSITY     67.9999860052     66.9999839392
 TTTTTTTTTTTTTTTTTTTTTTTTTTTTTT NUMDFT      TELAPSE      129.56 TCPU      129.50
 CYC   8 ETOT(AU) -2.329063680599E+03 DETOT -5.50E-01 tst  1.08E-02 PX  2.35E-01
 TTTTTTTTTTTTTTTTTTTTTTTTTTTTTT DIIS        TELAPSE      129.64 TCPU      129.58
 DIIS TEST: 0.14544E+02 AT SCF   CYCLE   8 - DIIS ACTIVE - HISTORY:     8 CYCLES
 TTTTTTTTTTTTTTTTTTTTTTTTTTTTTT FDIK        TELAPSE      133.37 TCPU      133.31
 SPIN LOCKING: NO ENERGY GAP COMPUTED
 TTTTTTTTTTTTTTTTTTTTTTTTTTTTTT PDIG        TELAPSE      133.65 TCPU      133.59
 CHARGE NORMALIZATION FACTOR   1.00000000
 TOTAL ATOMIC CHARGES:
  28.1483843   0.9479059   0.9479059   0.9317012   0.9317012   0.9467067
   0.9467067   0.9422402   0.9422402   0.9311474   0.9311474   0.9274668
   0.9274668   8.8376683   8.8376683   8.8457360   8.8457360   6.1037865
   6.1037865   5.5965686   5.5965686   5.7418376   5.7418376   0.9857010
   0.9857010   5.4900912   5.4900912   6.1972504   6.1972504
 SUMMED SPIN DENSITY           1.00000000
 TOTAL ATOMIC SPINS  :
   0.0805869   0.0019828   0.0019828   0.0029179   0.0029179  -0.0014581
  -0.0014581   0.0007380   0.0007380   0.0036296   0.0036296   0.0025272
   0.0025272   0.0971925   0.0971925   0.0951154   0.0951154   0.0209905
   0.0209905   0.0032355   0.0032355   0.2149737   0.2149737  -0.0122713
  -0.0122713   0.0208163   0.0208163   0.0093168   0.0093168
 TTTTTTTTTTTTTTTTTTTTTTTTTTTTTT MOQGAD      TELAPSE      133.65 TCPU      133.60
 TTTTTTTTTTTTTTTTTTTTTTTTTTTTTT SHELLXN     TELAPSE      141.52 TCPU      141.46
 TTTTTTTTTTTTTTTTTTTTTTTTTTTTTT MONMO3      TELAPSE      141.78 TCPU      141.72
 NUMERICALLY INTEGRATED DENSITY     67.9999867618     66.9999882359
 TTTTTTTTTTTTTTTTTTTTTTTTTTTTTT NUMDFT      TELAPSE      143.30 TCPU      143.25
 CYC   9 ETOT(AU) -2.329584740117E+03 DETOT -5.21E-01 tst  3.00E-02 PX  2.40E-01
 TTTTTTTTTTTTTTTTTTTTTTTTTTTTTT DIIS        TELAPSE      143.38 TCPU      143.32
 DIIS TEST: 0.69793E+01 AT SCF   CYCLE   9 - DIIS ACTIVE - HISTORY:     9 CYCLES
 TTTTTTTTTTTTTTTTTTTTTTTTTTTTTT FDIK        TELAPSE      147.01 TCPU      146.95
 SPIN LOCKING: NO ENERGY GAP COMPUTED
 TTTTTTTTTTTTTTTTTTTTTTTTTTTTTT PDIG        TELAPSE      147.29 TCPU      147.23
 CHARGE NORMALIZATION FACTOR   1.00000000
 TOTAL ATOMIC CHARGES:
  28.2197752   0.9337261   0.9337261   0.9193105   0.9193105   0.9085444
   0.9085444   0.9902362   0.9902362   0.9802559   0.9802559   0.9778666
   0.9778666   8.5136599   8.5136599   8.6168824   8.6168824   6.2434883
   6.2434883   5.5737162   5.5737162   6.2213645   6.2213645   0.9532767
   0.9532767   5.5816817   5.5816817   5.9761031   5.9761031
 SUMMED SPIN DENSITY           1.00000000
 TOTAL ATOMIC SPINS  :
   0.1161821   0.0013474   0.0013474  -0.0011639  -0.0011639  -0.0017152
  -0.0017152   0.0036356   0.0036356  -0.0007310  -0.0007310  -0.0005952
  -0.0005952   0.1849283   0.1849283   0.1675722   0.1675722   0.0268339
   0.0268339  -0.0215793  -0.0215793   0.0857977   0.0857977  -0.0118966
  -0.0118966  -0.0129441  -0.0129441   0.0224192   0.0224192
 TTTTTTTTTTTTTTTTTTTTTTTTTTTTTT MOQGAD      TELAPSE      147.29 TCPU      147.24
 TTTTTTTTTTTTTTTTTTTTTTTTTTTTTT SHELLXN     TELAPSE      155.16 TCPU      155.11
 TTTTTTTTTTTTTTTTTTTTTTTTTTTTTT MONMO3      TELAPSE      155.43 TCPU      155.37
 NUMERICALLY INTEGRATED DENSITY     67.9999852745     66.9999831919
 TTTTTTTTTTTTTTTTTTTTTTTTTTTTTT NUMDFT      TELAPSE      156.95 TCPU      156.90
 CYC  10 ETOT(AU) -2.329658757690E+03 DETOT -7.40E-02 tst  1.52E-02 PX  2.10E-01
 TTTTTTTTTTTTTTTTTTTTTTTTTTTTTT DIIS        TELAPSE      157.03 TCPU      156.97
 DIIS TEST: 0.61886E+01 AT SCF   CYCLE  10 - DIIS ACTIVE - HISTORY:    10 CYCLES
 TTTTTTTTTTTTTTTTTTTTTTTTTTTTTT FDIK        TELAPSE      160.57 TCPU      160.52
 POSSIBLY CONDUCTING STATE - EFERMI(AU) -1.7880643E-01 (RES. CHARGE  6.00E-12;IT. 12)
 TTTTTTTTTTTTTTTTTTTTTTTTTTTTTT PDIG        TELAPSE      160.88 TCPU      160.80
 CHARGE NORMALIZATION FACTOR   1.00000000
 TOTAL ATOMIC CHARGES:
  28.1184919   0.9536411   0.9536411   0.9391252   0.9391252   0.9396126
   0.9396126   0.9657893   0.9657893   0.9548220   0.9548220   0.9548521
   0.9548521   8.6724142   8.6724142   8.6236253   8.6236253   6.1277859
   6.1277859   5.5505030   5.5505030   6.0723214   6.0723214   0.9623971
   0.9623971   5.6647129   5.6647129   6.0591519   6.0591519
 SUMMED SPIN DENSITY           1.00000000
 TOTAL ATOMIC SPINS  :
   0.1576595   0.0014265   0.0014265  -0.0007351  -0.0007351  -0.0018040
  -0.0018040   0.0030575   0.0030575  -0.0008294  -0.0008294  -0.0008591
  -0.0008591   0.1542128   0.1542128   0.1717376   0.1717376   0.0275976
   0.0275976  -0.0130441  -0.0130441   0.0763890   0.0763890  -0.0081724
  -0.0081724  -0.0129783  -0.0129783   0.0251717   0.0251717
 TTTTTTTTTTTTTTTTTTTTTTTTTTTTTT MOQGAD      TELAPSE      160.88 TCPU      160.81
 TTTTTTTTTTTTTTTTTTTTTTTTTTTTTT SHELLXN     TELAPSE      168.74 TCPU      168.66
 TTTTTTTTTTTTTTTTTTTTTTTTTTTTTT MONMO3      TELAPSE      169.00 TCPU      168.92
 NUMERICALLY INTEGRATED DENSITY     67.9999858654     66.9999840469
 TTTTTTTTTTTTTTTTTTTTTTTTTTTTTT NUMDFT      TELAPSE      170.52 TCPU      170.45
 CYC  11 ETOT(AU) -2.329770871498E+03 DETOT -1.12E-01 tst  5.57E-04 PX  6.93E-02
 TTTTTTTTTTTTTTTTTTTTTTTTTTTTTT DIIS        TELAPSE      170.60 TCPU      170.52
 DIIS TEST: 0.46516E+01 AT SCF   CYCLE  11 - DIIS ACTIVE - HISTORY:    11 CYCLES
 TTTTTTTTTTTTTTTTTTTTTTTTTTTTTT FDIK        TELAPSE      173.86 TCPU      173.78

    ALPHA      ELECTRONS
 INSULATING STATE
 TOP OF VALENCE BANDS -    BAND     68; K  112; EIG -1.7929076E-01 AU
 TOP OF VALENCE BANDS -    BAND     68; K    1; EIG -1.9142257E-01 AU
 BOTTOM OF VIRTUAL BANDS - BAND     69; K  112; EIG -8.0890907E-02 AU
 DIRECT ENERGY BAND GAP:   2.6776 eV
 BOTTOM OF VIRTUAL BANDS - BAND     69; K    1; EIG -5.2327160E-02 AU

    BETA       ELECTRONS
 INSULATING STATE
 TOP OF VALENCE BANDS -    BAND     67; K  112; EIG -1.7861257E-01 AU
 TOP OF VALENCE BANDS -    BAND     67; K    1; EIG -2.0268802E-01 AU
 BOTTOM OF VIRTUAL BANDS - BAND     68; K   99; EIG -1.7789648E-01 AU
 INDIRECT ENERGY BAND GAP:   0.0195 eV
 BOTTOM OF VIRTUAL BANDS - BAND     68; K    1; EIG -1.7283472E-01 AU
 TTTTTTTTTTTTTTTTTTTTTTTTTTTTTT PDIG        TELAPSE      174.14 TCPU      174.06
 CHARGE NORMALIZATION FACTOR   1.00000000
 TOTAL ATOMIC CHARGES:
  28.1262969   0.9490495   0.9490495   0.9294692   0.9294692   0.9366615
   0.9366615   0.9624270   0.9624270   0.9525979   0.9525979   0.9481963
   0.9481963   8.5291814   8.5291814   8.7468495   8.7468495   6.1203151
   6.1203151   5.7338791   5.7338791   6.0563480   6.0563480   0.9594912
   0.9594912   5.5177171   5.5177171   6.0946688   6.0946688
 SUMMED SPIN DENSITY           1.00000000
 TOTAL ATOMIC SPINS  :
   0.1580870   0.0019630   0.0019630  -0.0006256  -0.0006256  -0.0016750
  -0.0016750   0.0025670   0.0025670  -0.0011608  -0.0011608  -0.0012666
  -0.0012666   0.1873617   0.1873617   0.1562653   0.1562653   0.0311070
   0.0311070  -0.0067513  -0.0067513   0.0407685   0.0407685  -0.0030262
  -0.0030262  -0.0129822  -0.0129822   0.0284117   0.0284117
 TTTTTTTTTTTTTTTTTTTTTTTTTTTTTT MOQGAD      TELAPSE      174.14 TCPU      174.07
 TTTTTTTTTTTTTTTTTTTTTTTTTTTTTT SHELLXN     TELAPSE      182.01 TCPU      181.94
 TTTTTTTTTTTTTTTTTTTTTTTTTTTTTT MONMO3      TELAPSE      182.28 TCPU      182.20
 NUMERICALLY INTEGRATED DENSITY     67.9999858521     66.9999842383
 TTTTTTTTTTTTTTTTTTTTTTTTTTTTTT NUMDFT      TELAPSE      183.80 TCPU      183.72
 CYC  12 ETOT(AU) -2.329766082347E+03 DETOT  4.79E-03 tst  5.69E-04 PX  5.56E-02
 TTTTTTTTTTTTTTTTTTTTTTTTTTTTTT DIIS        TELAPSE      183.88 TCPU      183.80
 DIIS TEST: 0.46087E+01 AT SCF   CYCLE  12 - DIIS ACTIVE - HISTORY:    12 CYCLES
 TTTTTTTTTTTTTTTTTTTTTTTTTTTTTT FDIK        TELAPSE      187.24 TCPU      187.16
 POSSIBLY CONDUCTING STATE - EFERMI(AU) -1.8399921E-01 (RES. CHARGE  3.01E-12;IT. 10)
 TTTTTTTTTTTTTTTTTTTTTTTTTTTTTT PDIG        TELAPSE      187.52 TCPU      187.45
 CHARGE NORMALIZATION FACTOR   1.00000000
 TOTAL ATOMIC CHARGES:
  28.2237160   0.9465453   0.9465453   0.9237284   0.9237284   0.9255970
   0.9255970   0.9663122   0.9663122   0.9424792   0.9424792   0.9474868
   0.9474868   8.7822143   8.7822143   8.7205165   8.7205165   6.1830352
   6.1830352   5.4179643   5.4179643   5.9848591   5.9848591   0.9735239
   0.9735239   5.5598056   5.5598056   6.1140743   6.1140743
 SUMMED SPIN DENSITY           0.19959659
 TOTAL ATOMIC SPINS  :
   0.0607988   0.0003161   0.0003161  -0.0025300  -0.0025300  -0.0021788
  -0.0021788   0.0003201   0.0003201  -0.0039269  -0.0039269  -0.0039769
  -0.0039769   0.0869537   0.0869537   0.1002016   0.1002016   0.0203250
   0.0203250  -0.0045121  -0.0045121  -0.1363504  -0.1363504   0.0110693
   0.0110693  -0.0248577  -0.0248577   0.0285457   0.0285457
 TTTTTTTTTTTTTTTTTTTTTTTTTTTTTT MOQGAD      TELAPSE      187.53 TCPU      187.45
 TTTTTTTTTTTTTTTTTTTTTTTTTTTTTT SHELLXN     TELAPSE      195.40 TCPU      195.32
 TTTTTTTTTTTTTTTTTTTTTTTTTTTTTT MONMO3      TELAPSE      195.66 TCPU      195.58
 NUMERICALLY INTEGRATED DENSITY     67.5997853103     67.4001865852
 TTTTTTTTTTTTTTTTTTTTTTTTTTTTTT NUMDFT      TELAPSE      197.20 TCPU      197.12
 CYC  13 ETOT(AU) -2.329625394417E+03 DETOT  1.41E-01 tst  9.36E-04 PX  4.51E-02
 TTTTTTTTTTTTTTTTTTTTTTTTTTTTTT DIIS        TELAPSE      197.28 TCPU      197.20
 DIIS TEST: 0.61280E+01 AT SCF   CYCLE  13 - DIIS ACTIVE - HISTORY:    13 CYCLES
 TTTTTTTTTTTTTTTTTTTTTTTTTTTTTT FDIK        TELAPSE      201.18 TCPU      201.10
 POSSIBLY CONDUCTING STATE - EFERMI(AU) -1.8393438E-01 (RES. CHARGE  8.77E-10;IT. 10)
 TTTTTTTTTTTTTTTTTTTTTTTTTTTTTT PDIG        TELAPSE      201.46 TCPU      201.38
 CHARGE NORMALIZATION FACTOR   1.00000000
 TOTAL ATOMIC CHARGES:
  28.2300083   0.9455721   0.9455721   0.9236080   0.9236080   0.9253094
   0.9253094   0.9665028   0.9665028   0.9431854   0.9431854   0.9478004
   0.9478004   8.7827283   8.7827283   8.7233097   8.7233097   6.1844236
   6.1844236   5.4217409   5.4217409   5.9739444   5.9739444   0.9734568
   0.9734568   5.5619483   5.5619483   6.1114658   6.1114658
 SUMMED SPIN DENSITY           0.11224528
 TOTAL ATOMIC SPINS  :
   0.0547209   0.0001926   0.0001926  -0.0027058  -0.0027058  -0.0021836
  -0.0021836   0.0001032   0.0001032  -0.0042153  -0.0042153  -0.0041725
  -0.0041725   0.0795110   0.0795110   0.0905034   0.0905034   0.0187679
   0.0187679  -0.0050333  -0.0050333  -0.1569131  -0.1569131   0.0128882
   0.0128882  -0.0258405  -0.0258405   0.0278599   0.0278599
 TTTTTTTTTTTTTTTTTTTTTTTTTTTTTT MOQGAD      TELAPSE      201.46 TCPU      201.39
 TTTTTTTTTTTTTTTTTTTTTTTTTTTTTT SHELLXN     TELAPSE      209.33 TCPU      209.25
 TTTTTTTTTTTTTTTTTTTTTTTTTTTTTT MONMO3      TELAPSE      209.60 TCPU      209.52
 NUMERICALLY INTEGRATED DENSITY     67.5561097861     67.4438623011
 TTTTTTTTTTTTTTTTTTTTTTTTTTTTTT NUMDFT      TELAPSE      211.13 TCPU      211.05
 CYC  14 ETOT(AU) -2.329615670682E+03 DETOT  9.72E-03 tst  9.04E-06 PX  7.99E-03
 TTTTTTTTTTTTTTTTTTTTTTTTTTTTTT DIIS        TELAPSE      211.21 TCPU      211.13
 DIIS TEST: 0.62628E+01 AT SCF   CYCLE  14 - DIIS ACTIVE - HISTORY:    14 CYCLES
 TTTTTTTTTTTTTTTTTTTTTTTTTTTTTT FDIK        TELAPSE      214.57 TCPU      214.49
 POSSIBLY CONDUCTING STATE - EFERMI(AU) -1.8474191E-01 (RES. CHARGE  3.35E-10;IT. 14)
 TTTTTTTTTTTTTTTTTTTTTTTTTTTTTT PDIG        TELAPSE      214.85 TCPU      214.77
 CHARGE NORMALIZATION FACTOR   1.00000000
 TOTAL ATOMIC CHARGES:
  28.2124075   0.9384914   0.9384914   0.9201351   0.9201351   0.9211510
   0.9211510   0.9664028   0.9664028   0.9439379   0.9439379   0.9478955
   0.9478955   8.7743853   8.7743853   8.7336618   8.7336618   6.2024935
   6.2024935   5.4483914   5.4483914   5.9145153   5.9145153   0.9761117
   0.9761117   5.6094418   5.6094418   6.0967817   6.0967817
 SUMMED SPIN DENSITY           0.60892793
 TOTAL ATOMIC SPINS  :
   0.0630904   0.0001275   0.0001275  -0.0018590  -0.0018590  -0.0027326
  -0.0027326   0.0001517   0.0001517  -0.0025498  -0.0025498  -0.0028137
  -0.0028137   0.1072072   0.1072072   0.1303577   0.1303577   0.0242731
   0.0242731  -0.0093961  -0.0093961   0.0282661   0.0282661   0.0000287
   0.0000287  -0.0251354  -0.0251354   0.0269935   0.0269935
 TTTTTTTTTTTTTTTTTTTTTTTTTTTTTT MOQGAD      TELAPSE      214.86 TCPU      214.78
 TTTTTTTTTTTTTTTTTTTTTTTTTTTTTT SHELLXN     TELAPSE      222.75 TCPU      222.67
 TTTTTTTTTTTTTTTTTTTTTTTTTTTTTT MONMO3      TELAPSE      223.02 TCPU      222.94
 NUMERICALLY INTEGRATED DENSITY     67.8044505444     67.1955217283
 TTTTTTTTTTTTTTTTTTTTTTTTTTTTTT NUMDFT      TELAPSE      224.56 TCPU      224.48
 CYC  15 ETOT(AU) -2.329634340269E+03 DETOT -1.87E-02 tst  3.51E-03 PX  3.29E-02
 TTTTTTTTTTTTTTTTTTTTTTTTTTTTTT DIIS        TELAPSE      224.63 TCPU      224.56
 DIIS TEST: 0.60319E+01 AT SCF   CYCLE  15 - DIIS ACTIVE - HISTORY:    15 CYCLES
 TTTTTTTTTTTTTTTTTTTTTTTTTTTTTT FDIK        TELAPSE      227.94 TCPU      227.86
 POSSIBLY CONDUCTING STATE - EFERMI(AU) -1.8390346E-01 (RES. CHARGE  6.08E-10;IT. 10)
 TTTTTTTTTTTTTTTTTTTTTTTTTTTTTT PDIG        TELAPSE      228.22 TCPU      228.14
 CHARGE NORMALIZATION FACTOR   1.00000000
 TOTAL ATOMIC CHARGES:
  28.1823048   0.9445332   0.9445332   0.9257103   0.9257103   0.9250929
   0.9250929   0.9653884   0.9653884   0.9453562   0.9453562   0.9485630
   0.9485630   8.7776047   8.7776047   8.7200109   8.7200109   6.1784573
   6.1784573   5.4434511   5.4434511   5.9878646   5.9878646   0.9748193
   0.9748193   5.5604831   5.5604831   6.1115123   6.1115123
 SUMMED SPIN DENSITY           0.89649428
 TOTAL ATOMIC SPINS  :
   0.0878584   0.0002844   0.0002844  -0.0016795  -0.0016795  -0.0030410
  -0.0030410   0.0004442   0.0004442  -0.0023975  -0.0023975  -0.0026474
  -0.0026474   0.1314889   0.1314889   0.1675789   0.1675789   0.0297728
   0.0297728  -0.0134117  -0.0134117   0.1032982   0.1032982  -0.0060302
  -0.0060302  -0.0305015  -0.0305015   0.0311594   0.0311594
 TTTTTTTTTTTTTTTTTTTTTTTTTTTTTT MOQGAD      TELAPSE      228.23 TCPU      228.15
 TTTTTTTTTTTTTTTTTTTTTTTTTTTTTT SHELLXN     TELAPSE      236.12 TCPU      236.04
 TTTTTTTTTTTTTTTTTTTTTTTTTTTTTT MONMO3      TELAPSE      236.38 TCPU      236.30
 NUMERICALLY INTEGRATED DENSITY     67.9482334106     67.0517383990
 TTTTTTTTTTTTTTTTTTTTTTTTTTTTTT NUMDFT      TELAPSE      237.92 TCPU      237.84
 CYC  16 ETOT(AU) -2.329674873210E+03 DETOT -4.05E-02 tst  7.39E-05 PX  1.29E-02
 TTTTTTTTTTTTTTTTTTTTTTTTTTTTTT DIIS        TELAPSE      238.00 TCPU      237.92
 DIIS TEST: 0.55838E+01 AT SCF   CYCLE  16 - DIIS ACTIVE - HISTORY:    16 CYCLES
 TTTTTTTTTTTTTTTTTTTTTTTTTTTTTT FDIK        TELAPSE      241.64 TCPU      241.56
 POSSIBLY CONDUCTING STATE - EFERMI(AU) -1.3502310E-01 (RES. CHARGE  4.95E-12;IT. 10)
 TTTTTTTTTTTTTTTTTTTTTTTTTTTTTT PDIG        TELAPSE      241.92 TCPU      241.84
 CHARGE NORMALIZATION FACTOR   1.00000000
 TOTAL ATOMIC CHARGES:
  28.2153767   0.9348109   0.9348109   0.9100467   0.9100467   0.9329439
   0.9329439   0.9482906   0.9482906   0.9162020   0.9162020   0.9269435
   0.9269435   8.8006585   8.8006585   8.7625053   8.7625053   6.2575850
   6.2575850   5.4178523   5.4178523   5.7883344   5.7883344   0.9973602
   0.9973602   5.5716767   5.5716767   6.2271018   6.2271018
 SUMMED SPIN DENSITY           1.00000000
 TOTAL ATOMIC SPINS  :
  -0.0243157  -0.0113206  -0.0113206  -0.0132719  -0.0132719  -0.0117842
  -0.0117842  -0.0043633  -0.0043633  -0.0111826  -0.0111826  -0.0091940
  -0.0091940   0.1139838   0.1139838   0.1885555   0.1885555   0.0257906
   0.0257906  -0.2065333  -0.2065333   0.8325272   0.8325272  -0.1349195
  -0.1349195  -0.2568005  -0.2568005   0.0106706   0.0106706
 TTTTTTTTTTTTTTTTTTTTTTTTTTTTTT MOQGAD      TELAPSE      241.93 TCPU      241.85
 TTTTTTTTTTTTTTTTTTTTTTTTTTTTTT SHELLXN     TELAPSE      249.83 TCPU      249.75
 TTTTTTTTTTTTTTTTTTTTTTTTTTTTTT MONMO3      TELAPSE      250.09 TCPU      250.01
 NUMERICALLY INTEGRATED DENSITY     67.9999865964     66.9999886867
 TTTTTTTTTTTTTTTTTTTTTTTTTTTTTT NUMDFT      TELAPSE      251.61 TCPU      251.53
 CYC  17 ETOT(AU) -2.329601420504E+03 DETOT  7.35E-02 tst  5.17E-02 PX  2.80E-01
 TTTTTTTTTTTTTTTTTTTTTTTTTTTTTT DIIS        TELAPSE      251.69 TCPU      251.61
 DIIS TEST: 0.51269E+01 AT SCF   CYCLE  17 - DIIS ACTIVE - HISTORY:    17 CYCLES
 TTTTTTTTTTTTTTTTTTTTTTTTTTTTTT FDIK        TELAPSE      255.14 TCPU      255.06
 POSSIBLY CONDUCTING STATE - EFERMI(AU) -1.4121993E-01 (RES. CHARGE  4.76E-10;IT. 10)
 TTTTTTTTTTTTTTTTTTTTTTTTTTTTTT PDIG        TELAPSE      255.42 TCPU      255.34
 CHARGE NORMALIZATION FACTOR   1.00000000
 TOTAL ATOMIC CHARGES:
  27.9452226   0.9466102   0.9466102   0.9243592   0.9243592   0.9212116
   0.9212116   0.9686518   0.9686518   0.9437737   0.9437737   0.9494364
   0.9494364   8.7661323   8.7661323   8.7634670   8.7634670   6.2055722
   6.2055722   5.5111845   5.5111845   5.9139553   5.9139553   0.9833134
   0.9833134   5.6189541   5.6189541   6.1107669   6.1107669
 SUMMED SPIN DENSITY           1.00000000
 TOTAL ATOMIC SPINS  :
   0.1850229  -0.0122846  -0.0122846  -0.0159632  -0.0159632  -0.0109363
  -0.0109363  -0.0024649  -0.0024649  -0.0151661  -0.0151661  -0.0117911
  -0.0117911   0.1399089   0.1399089   0.1981066   0.1981066   0.0332718
   0.0332718  -0.2387495  -0.2387495   0.7459362   0.7459362  -0.1311167
  -0.1311167  -0.2946982  -0.2946982   0.0234359   0.0234359
 TTTTTTTTTTTTTTTTTTTTTTTTTTTTTT MOQGAD      TELAPSE      255.42 TCPU      255.34
 TTTTTTTTTTTTTTTTTTTTTTTTTTTTTT SHELLXN     TELAPSE      263.32 TCPU      263.24
 TTTTTTTTTTTTTTTTTTTTTTTTTTTTTT MONMO3      TELAPSE      263.58 TCPU      263.50
 NUMERICALLY INTEGRATED DENSITY     67.9999867897     66.9999864602
 TTTTTTTTTTTTTTTTTTTTTTTTTTTTTT NUMDFT      TELAPSE      265.11 TCPU      265.03
 CYC  18 ETOT(AU) -2.329864364237E+03 DETOT -2.63E-01 tst  1.24E-03 PX  1.24E-01
 TTTTTTTTTTTTTTTTTTTTTTTTTTTTTT DIIS        TELAPSE      265.19 TCPU      265.11
 DIIS TEST: 0.23810E+01 AT SCF   CYCLE  18 - DIIS ACTIVE - HISTORY:    18 CYCLES
 TTTTTTTTTTTTTTTTTTTTTTTTTTTTTT FDIK        TELAPSE      268.60 TCPU      268.52
 POSSIBLY CONDUCTING STATE - EFERMI(AU) -1.5148387E-01 (RES. CHARGE  1.42E-13;IT. 10)
 TTTTTTTTTTTTTTTTTTTTTTTTTTTTTT PDIG        TELAPSE      268.88 TCPU      268.80
 CHARGE NORMALIZATION FACTOR   1.00000000
 TOTAL ATOMIC CHARGES:
  27.9898130   0.9493862   0.9493862   0.9310997   0.9310997   0.9099160
   0.9099160   0.9621529   0.9621529   0.9429801   0.9429801   0.9468990
   0.9468990   8.7141629   8.7141629   8.7171742   8.7171742   6.1977121
   6.1977121   5.5340987   5.5340987   5.9472348   5.9472348   0.9866987
   0.9866987   5.6296284   5.6296284   6.1359500   6.1359500
 SUMMED SPIN DENSITY           1.00000000
 TOTAL ATOMIC SPINS  :
   0.1861228  -0.0098775  -0.0098775  -0.0136660  -0.0136660  -0.0085278
  -0.0085278  -0.0011830  -0.0011830  -0.0135022  -0.0135022  -0.0106447
  -0.0106447   0.1561827   0.1561827   0.2020591   0.2020591   0.0388604
   0.0388604  -0.2159314  -0.2159314   0.6293546   0.6293546  -0.1085360
  -0.1085360  -0.2704766  -0.2704766   0.0328271   0.0328271
 TTTTTTTTTTTTTTTTTTTTTTTTTTTTTT MOQGAD      TELAPSE      268.89 TCPU      268.81
 TTTTTTTTTTTTTTTTTTTTTTTTTTTTTT SHELLXN     TELAPSE      276.79 TCPU      276.71
 TTTTTTTTTTTTTTTTTTTTTTTTTTTTTT MONMO3      TELAPSE      277.05 TCPU      276.97
 NUMERICALLY INTEGRATED DENSITY     67.9999864839     66.9999858848
 TTTTTTTTTTTTTTTTTTTTTTTTTTTTTT NUMDFT      TELAPSE      278.58 TCPU      278.50
 CYC  19 ETOT(AU) -2.329865559492E+03 DETOT -1.20E-03 tst  6.92E-04 PX  1.82E-01
 TTTTTTTTTTTTTTTTTTTTTTTTTTTTTT DIIS        TELAPSE      278.66 TCPU      278.58
 DIIS TEST: 0.26507E+01 AT SCF   CYCLE  19 - DIIS ACTIVE - HISTORY:    19 CYCLES
 TTTTTTTTTTTTTTTTTTTTTTTTTTTTTT FDIK        TELAPSE      282.18 TCPU      282.10
 POSSIBLY CONDUCTING STATE - EFERMI(AU) -1.5476910E-01 (RES. CHARGE  3.13E-13;IT. 14)
 TTTTTTTTTTTTTTTTTTTTTTTTTTTTTT PDIG        TELAPSE      282.46 TCPU      282.38
 CHARGE NORMALIZATION FACTOR   1.00000000
 TOTAL ATOMIC CHARGES:
  28.1082699   0.9485087   0.9485087   0.9295692   0.9295692   0.9031511
   0.9031511   0.9573437   0.9573437   0.9354920   0.9354920   0.9395255
   0.9395255   8.7317009   8.7317009   8.7264831   8.7264831   6.2075817
   6.2075817   5.5246754   5.5246754   5.8608590   5.8608590   0.9944300
   0.9944300   5.6175664   5.6175664   6.1689782   6.1689782
 SUMMED SPIN DENSITY           1.00000000
 TOTAL ATOMIC SPINS  :
   0.0756088  -0.0091998  -0.0091998  -0.0114832  -0.0114832  -0.0081198
  -0.0081198  -0.0020791  -0.0020791  -0.0109319  -0.0109319  -0.0086618
  -0.0086618   0.1349901   0.1349901   0.1904066   0.1904066   0.0333273
   0.0333273  -0.1870883  -0.1870883   0.6587183   0.6587183  -0.1047185
  -0.1047185  -0.2376317  -0.2376317   0.0246673   0.0246673
 TTTTTTTTTTTTTTTTTTTTTTTTTTTTTT MOQGAD      TELAPSE      282.47 TCPU      282.39
 TTTTTTTTTTTTTTTTTTTTTTTTTTTTTT SHELLXN     TELAPSE      290.36 TCPU      290.28
 TTTTTTTTTTTTTTTTTTTTTTTTTTTTTT MONMO3      TELAPSE      290.63 TCPU      290.55
 NUMERICALLY INTEGRATED DENSITY     67.9999864843     66.9999874691
 TTTTTTTTTTTTTTTTTTTTTTTTTTTTTT NUMDFT      TELAPSE      292.16 TCPU      292.08
 CYC  20 ETOT(AU) -2.329744072114E+03 DETOT  1.21E-01 tst  1.16E-03 PX  7.04E-02
 TTTTTTTTTTTTTTTTTTTTTTTTTTTTTT DIIS        TELAPSE      292.24 TCPU      292.16
 DIIS TEST: 0.43022E+01 AT SCF   CYCLE  20 - DIIS ACTIVE - HISTORY:    20 CYCLES
 TTTTTTTTTTTTTTTTTTTTTTTTTTTTTT FDIK        TELAPSE      295.82 TCPU      295.74

    ALPHA      ELECTRONS
 INSULATING STATE
 TOP OF VALENCE BANDS -    BAND     68; K  112; EIG -1.9112268E-01 AU
 TOP OF VALENCE BANDS -    BAND     68; K    1; EIG -2.1021892E-01 AU
 BOTTOM OF VIRTUAL BANDS - BAND     69; K  112; EIG -8.0552694E-02 AU
 DIRECT ENERGY BAND GAP:   3.0088 eV
 BOTTOM OF VIRTUAL BANDS - BAND     69; K    1; EIG -5.2267438E-02 AU

    BETA       ELECTRONS
 INSULATING STATE
 TOP OF VALENCE BANDS -    BAND     67; K  112; EIG -1.6655968E-01 AU
 TOP OF VALENCE BANDS -    BAND     67; K    1; EIG -1.9356966E-01 AU
 BOTTOM OF VIRTUAL BANDS - BAND     68; K  104; EIG -1.6394974E-01 AU
 INDIRECT ENERGY BAND GAP:   0.0710 eV
 BOTTOM OF VIRTUAL BANDS - BAND     68; K    1; EIG -1.5950803E-01 AU
 TTTTTTTTTTTTTTTTTTTTTTTTTTTTTT PDIG        TELAPSE      296.10 TCPU      296.02
 CHARGE NORMALIZATION FACTOR   1.00000000
 TOTAL ATOMIC CHARGES:
  27.8214919   0.9492201   0.9492201   0.9205267   0.9205267   0.9118741
   0.9118741   0.9585658   0.9585658   0.9334973   0.9334973   0.9398582
   0.9398582   8.7321482   8.7321482   8.7237300   8.7237300   6.1987531
   6.1987531   5.5684439   5.5684439   6.0015818   6.0015818   0.9887052
   0.9887052   5.5937432   5.5937432   6.1686064   6.1686064
 SUMMED SPIN DENSITY           1.00000000
 TOTAL ATOMIC SPINS  :
   0.3502695  -0.0036994  -0.0036994  -0.0076108  -0.0076108  -0.0059732
  -0.0059732   0.0006141   0.0006141  -0.0076140  -0.0076140  -0.0069328
  -0.0069328   0.1640060   0.1640060   0.1810702   0.1810702   0.0420290
   0.0420290  -0.1196510  -0.1196510   0.2248476   0.2248476  -0.0400081
  -0.0400081  -0.1392222  -0.1392222   0.0430099   0.0430099
 TTTTTTTTTTTTTTTTTTTTTTTTTTTTTT MOQGAD      TELAPSE      296.11 TCPU      296.03
 TTTTTTTTTTTTTTTTTTTTTTTTTTTTTT SHELLXN     TELAPSE      304.01 TCPU      303.93
 TTTTTTTTTTTTTTTTTTTTTTTTTTTTTT MONMO3      TELAPSE      304.27 TCPU      304.19
 NUMERICALLY INTEGRATED DENSITY     67.9999863973     66.9999846428
 TTTTTTTTTTTTTTTTTTTTTTTTTTTTTT NUMDFT      TELAPSE      305.81 TCPU      305.73
 CYC  21 ETOT(AU) -2.329967320314E+03 DETOT -2.23E-01 tst  1.72E-02 PX  6.74E-02
 TTTTTTTTTTTTTTTTTTTTTTTTTTTTTT DIIS        TELAPSE      305.90 TCPU      305.82
 DIIS TEST: 0.17159E+01 AT SCF   CYCLE  21 - DIIS ACTIVE - HISTORY:    21 CYCLES
 TTTTTTTTTTTTTTTTTTTTTTTTTTTTTT FDIK        TELAPSE      309.56 TCPU      309.47

    ALPHA      ELECTRONS
 INSULATING STATE
 TOP OF VALENCE BANDS -    BAND     68; K  112; EIG -1.7807282E-01 AU
 TOP OF VALENCE BANDS -    BAND     68; K    1; EIG -2.0177856E-01 AU
 BOTTOM OF VIRTUAL BANDS - BAND     69; K  112; EIG -7.8469901E-02 AU
 DIRECT ENERGY BAND GAP:   2.7103 eV
 BOTTOM OF VIRTUAL BANDS - BAND     69; K    1; EIG -4.9839915E-02 AU

    BETA       ELECTRONS
 INSULATING STATE
 TOP OF VALENCE BANDS -    BAND     67; K  112; EIG -1.7517546E-01 AU
 TOP OF VALENCE BANDS -    BAND     67; K    1; EIG -2.0041416E-01 AU
 BOTTOM OF VIRTUAL BANDS - BAND     68; K   99; EIG -1.5831658E-01 AU
 INDIRECT ENERGY BAND GAP:   0.4588 eV
 BOTTOM OF VIRTUAL BANDS - BAND     68; K    1; EIG -1.5391506E-01 AU
 TTTTTTTTTTTTTTTTTTTTTTTTTTTTTT PDIG        TELAPSE      309.83 TCPU      309.75
 CHARGE NORMALIZATION FACTOR   1.00000000
 TOTAL ATOMIC CHARGES:
  27.7955011   0.9465376   0.9465376   0.9348343   0.9348343   0.9168101
   0.9168101   0.9585094   0.9585094   0.9434956   0.9434956   0.9452248
   0.9452248   8.7135615   8.7135615   8.7202235   8.7202235   6.1836318
   6.1836318   5.5735070   5.5735070   6.0121897   6.0121897   0.9908986
   0.9908986   5.6087247   5.6087247   6.1541009   6.1541009
 SUMMED SPIN DENSITY           1.00000000
 TOTAL ATOMIC SPINS  :
   0.3829304  -0.0005669  -0.0005669  -0.0038767  -0.0038767  -0.0041493
  -0.0041493   0.0012805   0.0012805  -0.0039787  -0.0039787  -0.0043119
  -0.0043119   0.1574058   0.1574058   0.1578417   0.1578417   0.0382566
   0.0382566  -0.0654091  -0.0654091   0.0801349   0.0801349  -0.0126043
  -0.0126043  -0.0704226  -0.0704226   0.0389349   0.0389349
 TTTTTTTTTTTTTTTTTTTTTTTTTTTTTT MOQGAD      TELAPSE      309.84 TCPU      309.76
 TTTTTTTTTTTTTTTTTTTTTTTTTTTTTT SHELLXN     TELAPSE      317.74 TCPU      317.66
 TTTTTTTTTTTTTTTTTTTTTTTTTTTTTT MONMO3      TELAPSE      318.00 TCPU      317.92
 NUMERICALLY INTEGRATED DENSITY     67.9999861006     66.9999846440
 TTTTTTTTTTTTTTTTTTTTTTTTTTTTTT NUMDFT      TELAPSE      319.55 TCPU      319.46
 CYC  22 ETOT(AU) -2.329997204356E+03 DETOT -2.99E-02 tst  1.31E-03 PX  4.16E-02
 TTTTTTTTTTTTTTTTTTTTTTTTTTTTTT DIIS        TELAPSE      319.63 TCPU      319.55
 DIIS TEST: 0.12375E+01 AT SCF   CYCLE  22 - DIIS ACTIVE - HISTORY:    22 CYCLES
 TTTTTTTTTTTTTTTTTTTTTTTTTTTTTT FDIK        TELAPSE      323.12 TCPU      323.04

    ALPHA      ELECTRONS
 INSULATING STATE
 TOP OF VALENCE BANDS -    BAND     68; K  112; EIG -1.8038760E-01 AU
 TOP OF VALENCE BANDS -    BAND     68; K    1; EIG -1.9778658E-01 AU
 BOTTOM OF VIRTUAL BANDS - BAND     69; K  112; EIG -8.1774454E-02 AU
 DIRECT ENERGY BAND GAP:   2.6834 eV
 BOTTOM OF VIRTUAL BANDS - BAND     69; K    1; EIG -5.3468321E-02 AU

    BETA       ELECTRONS
 INSULATING STATE
 TOP OF VALENCE BANDS -    BAND     67; K  112; EIG -1.7978198E-01 AU
 TOP OF VALENCE BANDS -    BAND     67; K    1; EIG -2.0378665E-01 AU
 BOTTOM OF VIRTUAL BANDS - BAND     68; K   99; EIG -1.5674107E-01 AU
 INDIRECT ENERGY BAND GAP:   0.6270 eV
 BOTTOM OF VIRTUAL BANDS - BAND     68; K    1; EIG -1.5243110E-01 AU
 TTTTTTTTTTTTTTTTTTTTTTTTTTTTTT PDIG        TELAPSE      323.40 TCPU      323.32
 CHARGE NORMALIZATION FACTOR   1.00000000
 TOTAL ATOMIC CHARGES:
  27.7703392   0.9501804   0.9501804   0.9300707   0.9300707   0.9096788
   0.9096788   0.9585214   0.9585214   0.9407667   0.9407667   0.9450648
   0.9450648   8.7012495   8.7012495   8.7139491   8.7139491   6.1826650
   6.1826650   5.5853828   5.5853828   6.0438182   6.0438182   0.9832542
   0.9832542   5.6201915   5.6201915   6.1500373   6.1500373
 SUMMED SPIN DENSITY           1.00000000
 TOTAL ATOMIC SPINS  :
   0.4037881   0.0003024   0.0003024  -0.0027712  -0.0027712  -0.0034685
  -0.0034685   0.0015449   0.0015449  -0.0028212  -0.0028212  -0.0032654
  -0.0032654   0.1491684   0.1491684   0.1455810   0.1455810   0.0331537
   0.0331537  -0.0463019  -0.0463019   0.0459202   0.0459202  -0.0064570
  -0.0064570  -0.0453248  -0.0453248   0.0328453   0.0328453
 TTTTTTTTTTTTTTTTTTTTTTTTTTTTTT MOQGAD      TELAPSE      323.41 TCPU      323.33
 TTTTTTTTTTTTTTTTTTTTTTTTTTTTTT SHELLXN     TELAPSE      331.31 TCPU      331.23
 TTTTTTTTTTTTTTTTTTTTTTTTTTTTTT MONMO3      TELAPSE      331.57 TCPU      331.49
 NUMERICALLY INTEGRATED DENSITY     67.9999860973     66.9999847344
 TTTTTTTTTTTTTTTTTTTTTTTTTTTTTT NUMDFT      TELAPSE      333.12 TCPU      333.03
 CYC  23 ETOT(AU) -2.330013029185E+03 DETOT -1.58E-02 tst  4.90E-05 PX  5.46E-03
 TTTTTTTTTTTTTTTTTTTTTTTTTTTTTT DIIS        TELAPSE      333.20 TCPU      333.12
 DIIS TEST: 0.99877E+00 AT SCF   CYCLE  23 - DIIS ACTIVE - HISTORY:    23 CYCLES
 TTTTTTTTTTTTTTTTTTTTTTTTTTTTTT FDIK        TELAPSE      336.47 TCPU      336.39

    ALPHA      ELECTRONS
 INSULATING STATE
 TOP OF VALENCE BANDS -    BAND     68; K  112; EIG -1.7837245E-01 AU
 TOP OF VALENCE BANDS -    BAND     68; K    1; EIG -1.8294225E-01 AU
 BOTTOM OF VIRTUAL BANDS - BAND     69; K  112; EIG -8.0926698E-02 AU
 DIRECT ENERGY BAND GAP:   2.6516 eV
 BOTTOM OF VIRTUAL BANDS - BAND     69; K    1; EIG -5.3018825E-02 AU

    BETA       ELECTRONS
 INSULATING STATE
 TOP OF VALENCE BANDS -    BAND     67; K  112; EIG -1.7892569E-01 AU
 TOP OF VALENCE BANDS -    BAND     67; K    1; EIG -2.0042331E-01 AU
 BOTTOM OF VIRTUAL BANDS - BAND     68; K   99; EIG -1.4393018E-01 AU
 INDIRECT ENERGY BAND GAP:   0.9523 eV
 BOTTOM OF VIRTUAL BANDS - BAND     68; K    1; EIG -1.3985222E-01 AU
 TTTTTTTTTTTTTTTTTTTTTTTTTTTTTT PDIG        TELAPSE      336.75 TCPU      336.67
 CHARGE NORMALIZATION FACTOR   1.00000000
 TOTAL ATOMIC CHARGES:
  27.6975342   0.9570872   0.9570872   0.9378362   0.9378362   0.9082233
   0.9082233   0.9637912   0.9637912   0.9470567   0.9470567   0.9505283
   0.9505283   8.6806449   8.6806449   8.7025641   8.7025641   6.1735081
   6.1735081   5.5963226   5.5963226   6.0757019   6.0757019   0.9867348
   0.9867348   5.6301731   5.6301731   6.1410604   6.1410604
 SUMMED SPIN DENSITY           1.00000000
 TOTAL ATOMIC SPINS  :
   0.4599989   0.0010129   0.0010129  -0.0017432  -0.0017432  -0.0026149
  -0.0026149   0.0018985   0.0018985  -0.0016529  -0.0016529  -0.0021309
  -0.0021309   0.1335976   0.1335976   0.1264028   0.1264028   0.0255206
   0.0255206  -0.0278666  -0.0278666   0.0178252   0.0178252  -0.0018802
  -0.0018802  -0.0226169  -0.0226169   0.0242486   0.0242486
 TTTTTTTTTTTTTTTTTTTTTTTTTTTTTT MOQGAD      TELAPSE      336.76 TCPU      336.68
 TTTTTTTTTTTTTTTTTTTTTTTTTTTTTT SHELLXN     TELAPSE      344.66 TCPU      344.58
 TTTTTTTTTTTTTTTTTTTTTTTTTTTTTT MONMO3      TELAPSE      344.92 TCPU      344.84
 NUMERICALLY INTEGRATED DENSITY     67.9999859201     66.9999846799
 TTTTTTTTTTTTTTTTTTTTTTTTTTTTTT NUMDFT      TELAPSE      346.47 TCPU      346.38
 CYC  24 ETOT(AU) -2.330047733101E+03 DETOT -3.47E-02 tst  3.61E-04 PX  8.12E-02
 TTTTTTTTTTTTTTTTTTTTTTTTTTTTTT DIIS        TELAPSE      346.55 TCPU      346.47
 DIIS TEST: 0.43568E+00 AT SCF   CYCLE  24 - DIIS ACTIVE - HISTORY:    24 CYCLES
 TTTTTTTTTTTTTTTTTTTTTTTTTTTTTT FDIK        TELAPSE      349.86 TCPU      349.78

    ALPHA      ELECTRONS
 INSULATING STATE
 TOP OF VALENCE BANDS -    BAND     68; K    1; EIG -1.6964016E-01 AU
 BOTTOM OF VIRTUAL BANDS - BAND     69; K   20; EIG -8.4402830E-02 AU
 INDIRECT ENERGY BAND GAP:   2.3194 eV
 BOTTOM OF VIRTUAL BANDS - BAND     69; K    1; EIG -5.7159173E-02 AU

    BETA       ELECTRONS
 INSULATING STATE
 TOP OF VALENCE BANDS -    BAND     67; K  112; EIG -1.7948248E-01 AU
 TOP OF VALENCE BANDS -    BAND     67; K    1; EIG -1.9767869E-01 AU
 BOTTOM OF VIRTUAL BANDS - BAND     68; K   99; EIG -1.3324728E-01 AU
 INDIRECT ENERGY BAND GAP:   1.2581 eV
 BOTTOM OF VIRTUAL BANDS - BAND     68; K    1; EIG -1.2954332E-01 AU
 TTTTTTTTTTTTTTTTTTTTTTTTTTTTTT PDIG        TELAPSE      350.14 TCPU      350.06
 CHARGE NORMALIZATION FACTOR   1.00000000
 TOTAL ATOMIC CHARGES:
  27.6108136   0.9554236   0.9554236   0.9419179   0.9419179   0.9052834
   0.9052834   0.9596664   0.9596664   0.9468595   0.9468595   0.9494292
   0.9494292   8.6660218   8.6660218   8.6982280   8.6982280   6.1691784
   6.1691784   5.6077066   5.6077066   6.1369749   6.1369749   0.9731719
   0.9731719   5.6448555   5.6448555   6.1398760   6.1398760
 SUMMED SPIN DENSITY           1.00000000
 TOTAL ATOMIC SPINS  :
   0.5234767   0.0010981   0.0010981  -0.0013108  -0.0013108  -0.0016472
  -0.0016472   0.0023417   0.0023417  -0.0011626  -0.0011626  -0.0012365
  -0.0012365   0.1111811   0.1111811   0.1073060   0.1073060   0.0161821
   0.0161821  -0.0171145  -0.0171145   0.0263116   0.0263116  -0.0040094
  -0.0040094  -0.0136450  -0.0136450   0.0139670   0.0139670
 TTTTTTTTTTTTTTTTTTTTTTTTTTTTTT MOQGAD      TELAPSE      350.15 TCPU      350.07
 TTTTTTTTTTTTTTTTTTTTTTTTTTTTTT SHELLXN     TELAPSE      358.05 TCPU      357.97
 TTTTTTTTTTTTTTTTTTTTTTTTTTTTTT MONMO3      TELAPSE      358.31 TCPU      358.23
 NUMERICALLY INTEGRATED DENSITY     67.9999860114     66.9999848284
 TTTTTTTTTTTTTTTTTTTTTTTTTTTTTT NUMDFT      TELAPSE      359.84 TCPU      359.76
 CYC  25 ETOT(AU) -2.330068973190E+03 DETOT -2.12E-02 tst  4.85E-04 PX  8.40E-02
 TTTTTTTTTTTTTTTTTTTTTTTTTTTTTT DIIS        TELAPSE      359.92 TCPU      359.84
 DIIS TEST: 0.84495E-01 AT SCF   CYCLE  25 - DIIS ACTIVE - HISTORY:    25 CYCLES
 TTTTTTTTTTTTTTTTTTTTTTTTTTTTTT FDIK        TELAPSE      363.37 TCPU      363.29

    ALPHA      ELECTRONS
 INSULATING STATE
 TOP OF VALENCE BANDS -    BAND     68; K    1; EIG -1.6139318E-01 AU
 BOTTOM OF VIRTUAL BANDS - BAND     69; K   20; EIG -8.3626378E-02 AU
 INDIRECT ENERGY BAND GAP:   2.1161 eV
 BOTTOM OF VIRTUAL BANDS - BAND     69; K    1; EIG -5.6282115E-02 AU

    BETA       ELECTRONS
 INSULATING STATE
 TOP OF VALENCE BANDS -    BAND     67; K  112; EIG -1.7922455E-01 AU
 TOP OF VALENCE BANDS -    BAND     67; K    1; EIG -1.9514162E-01 AU
 BOTTOM OF VIRTUAL BANDS - BAND     68; K   99; EIG -1.2629463E-01 AU
 INDIRECT ENERGY BAND GAP:   1.4403 eV
 BOTTOM OF VIRTUAL BANDS - BAND     68; K    1; EIG -1.2270699E-01 AU
 TTTTTTTTTTTTTTTTTTTTTTTTTTTTTT PDIG        TELAPSE      363.65 TCPU      363.57
 CHARGE NORMALIZATION FACTOR   1.00000000
 TOTAL ATOMIC CHARGES:
  27.5745285   0.9635039   0.9635039   0.9444413   0.9444413   0.9028168
   0.9028168   0.9665854   0.9665854   0.9515576   0.9515576   0.9562635
   0.9562635   8.6578579   8.6578579   8.6932300   8.6932300   6.1598673
   6.1598673   5.6148837   5.6148837   6.1448477   6.1448477   0.9791610
   0.9791610   5.6527439   5.6527439   6.1249758   6.1249758
 SUMMED SPIN DENSITY           1.00000000
 TOTAL ATOMIC SPINS  :
   0.5506795   0.0016656   0.0016656  -0.0005904  -0.0005904  -0.0009411
  -0.0009411   0.0026363   0.0026363  -0.0004581  -0.0004581  -0.0005142
  -0.0005142   0.1018230   0.1018230   0.0985841   0.0985841   0.0131572
   0.0131572  -0.0063849  -0.0063849   0.0088558   0.0088558  -0.0007527
  -0.0007527  -0.0036762  -0.0036762   0.0112557   0.0112557
 TTTTTTTTTTTTTTTTTTTTTTTTTTTTTT MOQGAD      TELAPSE      363.66 TCPU      363.57
 TTTTTTTTTTTTTTTTTTTTTTTTTTTTTT SHELLXN     TELAPSE      371.55 TCPU      371.47
 TTTTTTTTTTTTTTTTTTTTTTTTTTTTTT MONMO3      TELAPSE      371.81 TCPU      371.73
 NUMERICALLY INTEGRATED DENSITY     67.9999858830     66.9999847975
 TTTTTTTTTTTTTTTTTTTTTTTTTTTTTT NUMDFT      TELAPSE      373.36 TCPU      373.28
 CYC  26 ETOT(AU) -2.330073186173E+03 DETOT -4.21E-03 tst  8.56E-05 PX  4.09E-02
 TTTTTTTTTTTTTTTTTTTTTTTTTTTTTT DIIS        TELAPSE      373.44 TCPU      373.36
 DIIS TEST: 0.13458E-01 AT SCF   CYCLE  26 - DIIS ACTIVE - HISTORY:    26 CYCLES
 TTTTTTTTTTTTTTTTTTTTTTTTTTTTTT FDIK        TELAPSE      376.70 TCPU      376.62

    ALPHA      ELECTRONS
 INSULATING STATE
 TOP OF VALENCE BANDS -    BAND     68; K    1; EIG -1.5721736E-01 AU
 BOTTOM OF VIRTUAL BANDS - BAND     69; K   20; EIG -8.3118463E-02 AU
 INDIRECT ENERGY BAND GAP:   2.0163 eV
 BOTTOM OF VIRTUAL BANDS - BAND     69; K    1; EIG -5.5717300E-02 AU

    BETA       ELECTRONS
 INSULATING STATE
 TOP OF VALENCE BANDS -    BAND     67; K  112; EIG -1.7913660E-01 AU
 TOP OF VALENCE BANDS -    BAND     67; K    1; EIG -1.9336472E-01 AU
 BOTTOM OF VIRTUAL BANDS - BAND     68; K   99; EIG -1.2215450E-01 AU
 INDIRECT ENERGY BAND GAP:   1.5506 eV
 BOTTOM OF VIRTUAL BANDS - BAND     68; K    1; EIG -1.1866229E-01 AU
 TTTTTTTTTTTTTTTTTTTTTTTTTTTTTT PDIG        TELAPSE      376.98 TCPU      376.90
 CHARGE NORMALIZATION FACTOR   1.00000000
 TOTAL ATOMIC CHARGES:
  27.5485826   0.9639926   0.9639926   0.9451775   0.9451775   0.9021880
   0.9021880   0.9662868   0.9662868   0.9516881   0.9516881   0.9552986
   0.9552986   8.6558642   8.6558642   8.6928681   8.6928681   6.1610575
   6.1610575   5.6174527   5.6174527   6.1510717   6.1510717   0.9783806
   0.9783806   5.6567034   5.6567034   6.1276791   6.1276791
 SUMMED SPIN DENSITY           1.00000000
 TOTAL ATOMIC SPINS  :
   0.5684243   0.0019363   0.0019363  -0.0002346  -0.0002346  -0.0007020
  -0.0007020   0.0026664   0.0026664  -0.0001976  -0.0001976  -0.0003102
  -0.0003102   0.0973562   0.0973562   0.0947439   0.0947439   0.0122895
   0.0122895  -0.0018138  -0.0018138  -0.0017396  -0.0017396   0.0012199
   0.0012199  -0.0005769  -0.0005769   0.0111503   0.0111503
 TTTTTTTTTTTTTTTTTTTTTTTTTTTTTT MOQGAD      TELAPSE      376.99 TCPU      376.91
 TTTTTTTTTTTTTTTTTTTTTTTTTTTTTT SHELLXN     TELAPSE      384.88 TCPU      384.79
 TTTTTTTTTTTTTTTTTTTTTTTTTTTTTT MONMO3      TELAPSE      385.14 TCPU      385.06
 NUMERICALLY INTEGRATED DENSITY     67.9999858636     66.9999848538
 TTTTTTTTTTTTTTTTTTTTTTTTTTTTTT NUMDFT      TELAPSE      386.68 TCPU      386.60
 CYC  27 ETOT(AU) -2.330073969364E+03 DETOT -7.83E-04 tst  4.12E-05 PX  3.33E-02
 TTTTTTTTTTTTTTTTTTTTTTTTTTTTTT DIIS        TELAPSE      386.77 TCPU      386.68
 DIIS TEST: 0.16624E-03 AT SCF   CYCLE  27 - DIIS ACTIVE - HISTORY:    27 CYCLES
 TTTTTTTTTTTTTTTTTTTTTTTTTTTTTT FDIK        TELAPSE      390.48 TCPU      390.39

    ALPHA      ELECTRONS
 INSULATING STATE
 TOP OF VALENCE BANDS -    BAND     68; K    1; EIG -1.5704517E-01 AU
 BOTTOM OF VIRTUAL BANDS - BAND     69; K   20; EIG -8.3422154E-02 AU
 INDIRECT ENERGY BAND GAP:   2.0034 eV
 BOTTOM OF VIRTUAL BANDS - BAND     69; K    1; EIG -5.6041349E-02 AU

    BETA       ELECTRONS
 INSULATING STATE
 TOP OF VALENCE BANDS -    BAND     67; K  112; EIG -1.7825696E-01 AU
 TOP OF VALENCE BANDS -    BAND     67; K    1; EIG -1.9265429E-01 AU
 BOTTOM OF VIRTUAL BANDS - BAND     68; K   99; EIG -1.2180799E-01 AU
 INDIRECT ENERGY BAND GAP:   1.5361 eV
 BOTTOM OF VIRTUAL BANDS - BAND     68; K    1; EIG -1.1832635E-01 AU
 TTTTTTTTTTTTTTTTTTTTTTTTTTTTTT PDIG        TELAPSE      390.76 TCPU      390.67
 CHARGE NORMALIZATION FACTOR   1.00000000
 TOTAL ATOMIC CHARGES:
  27.5456038   0.9638643   0.9638643   0.9454162   0.9454162   0.9022685
   0.9022685   0.9665207   0.9665207   0.9515349   0.9515349   0.9557196
   0.9557196   8.6567654   8.6567654   8.6940695   8.6940695   6.1605812
   6.1605812   5.6178070   5.6178070   6.1499406   6.1499406   0.9787787
   0.9787787   5.6568240   5.6568240   6.1271075   6.1271075
 SUMMED SPIN DENSITY           1.00000000
 TOTAL ATOMIC SPINS  :
   0.5695519   0.0016912   0.0016912  -0.0005244  -0.0005244  -0.0009095
  -0.0009095   0.0025268   0.0025268  -0.0005312  -0.0005312  -0.0005841
  -0.0005841   0.0977861   0.0977861   0.0957563   0.0957563   0.0125250
   0.0125250  -0.0058300  -0.0058300   0.0082020   0.0082020  -0.0007525
  -0.0007525  -0.0055616  -0.0055616   0.0114301   0.0114301
 TTTTTTTTTTTTTTTTTTTTTTTTTTTTTT MOQGAD      TELAPSE      390.76 TCPU      390.68
 TTTTTTTTTTTTTTTTTTTTTTTTTTTTTT SHELLXN     TELAPSE      398.66 TCPU      398.58
 TTTTTTTTTTTTTTTTTTTTTTTTTTTTTT MONMO3      TELAPSE      398.92 TCPU      398.84
 NUMERICALLY INTEGRATED DENSITY     67.9999858785     66.9999848494
 TTTTTTTTTTTTTTTTTTTTTTTTTTTTTT NUMDFT      TELAPSE      400.46 TCPU      400.38
 CYC  28 ETOT(AU) -2.330073986282E+03 DETOT -1.69E-05 tst  1.19E-06 PX  2.05E-03
 TTTTTTTTTTTTTTTTTTTTTTTTTTTTTT DIIS        TELAPSE      400.55 TCPU      400.47
 DIIS TEST: 0.82067E-05 AT SCF   CYCLE  28 - DIIS ACTIVE - HISTORY:    28 CYCLES
 TTTTTTTTTTTTTTTTTTTTTTTTTTTTTT FDIK        TELAPSE      404.24 TCPU      404.16

    ALPHA      ELECTRONS
 INSULATING STATE
 TOP OF VALENCE BANDS -    BAND     68; K    1; EIG -1.5720876E-01 AU
 BOTTOM OF VIRTUAL BANDS - BAND     69; K   20; EIG -8.3402371E-02 AU
 INDIRECT ENERGY BAND GAP:   2.0084 eV
 BOTTOM OF VIRTUAL BANDS - BAND     69; K    1; EIG -5.6023688E-02 AU

    BETA       ELECTRONS
 INSULATING STATE
 TOP OF VALENCE BANDS -    BAND     67; K  112; EIG -1.7833067E-01 AU
 TOP OF VALENCE BANDS -    BAND     67; K    1; EIG -1.9273857E-01 AU
 BOTTOM OF VIRTUAL BANDS - BAND     68; K   99; EIG -1.2190046E-01 AU
 INDIRECT ENERGY BAND GAP:   1.5355 eV
 BOTTOM OF VIRTUAL BANDS - BAND     68; K    1; EIG -1.1841625E-01 AU
 TTTTTTTTTTTTTTTTTTTTTTTTTTTTTT PDIG        TELAPSE      404.52 TCPU      404.44
 CHARGE NORMALIZATION FACTOR   1.00000000
 TOTAL ATOMIC CHARGES:
  27.5462503   0.9638690   0.9638690   0.9452469   0.9452469   0.9023140
   0.9023140   0.9663640   0.9663640   0.9516179   0.9516179   0.9555980
   0.9555980   8.6570054   8.6570054   8.6939438   8.6939438   6.1608277
   6.1608277   5.6176691   5.6176691   6.1498532   6.1498532   0.9786217
   0.9786217   5.6566564   5.6566564   6.1272879   6.1272879
 SUMMED SPIN DENSITY           1.00000000
 TOTAL ATOMIC SPINS  :
   0.5691368   0.0016799   0.0016799  -0.0005410  -0.0005410  -0.0009419
  -0.0009419   0.0024926   0.0024926  -0.0005589  -0.0005589  -0.0006219
  -0.0006219   0.0981413   0.0981413   0.0959779   0.0959779   0.0127044
   0.0127044  -0.0059419  -0.0059419   0.0075870   0.0075870  -0.0006361
  -0.0006361  -0.0055796  -0.0055796   0.0116698   0.0116698
 TTTTTTTTTTTTTTTTTTTTTTTTTTTTTT MOQGAD      TELAPSE      404.53 TCPU      404.44
 TTTTTTTTTTTTTTTTTTTTTTTTTTTTTT SHELLXN     TELAPSE      412.42 TCPU      412.34
 TTTTTTTTTTTTTTTTTTTTTTTTTTTTTT MONMO3      TELAPSE      412.68 TCPU      412.60
 NUMERICALLY INTEGRATED DENSITY     67.9999858787     66.9999848495
 TTTTTTTTTTTTTTTTTTTTTTTTTTTTTT NUMDFT      TELAPSE      414.21 TCPU      414.12
 CYC  29 ETOT(AU) -2.330073986656E+03 DETOT -3.74E-07 tst  2.38E-08 PX  3.33E-04
 TTTTTTTTTTTTTTTTTTTTTTTTTTTTTT DIIS        TELAPSE      414.29 TCPU      414.21
 DIIS TEST: 0.79902E-06 AT SCF   CYCLE  29 - DIIS ACTIVE - HISTORY:    29 CYCLES
 TTTTTTTTTTTTTTTTTTTTTTTTTTTTTT FDIK        TELAPSE      417.99 TCPU      417.90

    ALPHA      ELECTRONS
 INSULATING STATE
 TOP OF VALENCE BANDS -    BAND     68; K    1; EIG -1.5718876E-01 AU
 BOTTOM OF VIRTUAL BANDS - BAND     69; K   20; EIG -8.3395732E-02 AU
 INDIRECT ENERGY BAND GAP:   2.0080 eV
 BOTTOM OF VIRTUAL BANDS - BAND     69; K    1; EIG -5.6015514E-02 AU

    BETA       ELECTRONS
 INSULATING STATE
 TOP OF VALENCE BANDS -    BAND     67; K  112; EIG -1.7834078E-01 AU
 TOP OF VALENCE BANDS -    BAND     67; K    1; EIG -1.9273486E-01 AU
 BOTTOM OF VIRTUAL BANDS - BAND     68; K   99; EIG -1.2188065E-01 AU
 INDIRECT ENERGY BAND GAP:   1.5364 eV
 BOTTOM OF VIRTUAL BANDS - BAND     68; K    1; EIG -1.1839633E-01 AU
 TTTTTTTTTTTTTTTTTTTTTTTTTTTTTT PDIG        TELAPSE      418.27 TCPU      418.18
 CHARGE NORMALIZATION FACTOR   1.00000000
 TOTAL ATOMIC CHARGES:
  27.5461878   0.9638576   0.9638576   0.9452930   0.9452930   0.9023039
   0.9023039   0.9664240   0.9664240   0.9515637   0.9515637   0.9556170
   0.9556170   8.6569038   8.6569038   8.6939474   8.6939474   6.1607812
   6.1607812   5.6176179   5.6176179   6.1499503   6.1499503   0.9786792
   0.9786792   5.6566737   5.6566737   6.1272935   6.1272935
 SUMMED SPIN DENSITY           1.00000000
 TOTAL ATOMIC SPINS  :
   0.5691858   0.0016749   0.0016749  -0.0005464  -0.0005464  -0.0009487
  -0.0009487   0.0024817   0.0024817  -0.0005676  -0.0005676  -0.0006325
  -0.0006325   0.0981962   0.0981962   0.0959749   0.0959749   0.0127403
   0.0127403  -0.0059624  -0.0059624   0.0074511   0.0074511  -0.0006079
  -0.0006079  -0.0055649  -0.0055649   0.0117183   0.0117183
 TTTTTTTTTTTTTTTTTTTTTTTTTTTTTT MOQGAD      TELAPSE      418.27 TCPU      418.19
 TTTTTTTTTTTTTTTTTTTTTTTTTTTTTT SHELLXN     TELAPSE      426.17 TCPU      426.09
 TTTTTTTTTTTTTTTTTTTTTTTTTTTTTT MONMO3      TELAPSE      426.44 TCPU      426.35
 NUMERICALLY INTEGRATED DENSITY     67.9999858783     66.9999848492
 TTTTTTTTTTTTTTTTTTTTTTTTTTTTTT NUMDFT      TELAPSE      427.97 TCPU      427.89
 CYC  30 ETOT(AU) -2.330073986715E+03 DETOT -5.90E-08 tst  1.47E-09 PX  3.74E-05
 TTTTTTTTTTTTTTTTTTTTTTTTTTTTTT DIIS        TELAPSE      428.06 TCPU      427.98
 DIIS TEST: 0.11253E-06 AT SCF   CYCLE  30 - DIIS ACTIVE - HISTORY:    30 CYCLES
 TTTTTTTTTTTTTTTTTTTTTTTTTTTTTT FDIK        TELAPSE      431.64 TCPU      431.56

    ALPHA      ELECTRONS
 INSULATING STATE
 TOP OF VALENCE BANDS -    BAND     68; K    1; EIG -1.5719653E-01 AU
 BOTTOM OF VIRTUAL BANDS - BAND     69; K   20; EIG -8.3402176E-02 AU
 INDIRECT ENERGY BAND GAP:   2.0080 eV
 BOTTOM OF VIRTUAL BANDS - BAND     69; K    1; EIG -5.6022910E-02 AU

    BETA       ELECTRONS
 INSULATING STATE
 TOP OF VALENCE BANDS -    BAND     67; K  112; EIG -1.7832347E-01 AU
 TOP OF VALENCE BANDS -    BAND     67; K    1; EIG -1.9272637E-01 AU
 BOTTOM OF VIRTUAL BANDS - BAND     68; K   99; EIG -1.2188523E-01 AU
 INDIRECT ENERGY BAND GAP:   1.5358 eV
 BOTTOM OF VIRTUAL BANDS - BAND     68; K    1; EIG -1.1840088E-01 AU
 TTTTTTTTTTTTTTTTTTTTTTTTTTTTTT PDIG        TELAPSE      431.92 TCPU      431.84
 CHARGE NORMALIZATION FACTOR   1.00000000
 TOTAL ATOMIC CHARGES:
  27.5461960   0.9638599   0.9638599   0.9452830   0.9452830   0.9023038
   0.9023038   0.9664075   0.9664075   0.9515796   0.9515796   0.9556152
   0.9556152   8.6569555   8.6569555   8.6939630   8.6939630   6.1607892
   6.1607892   5.6176366   5.6176366   6.1499045   6.1499045   0.9786611
   0.9786611   5.6566655   5.6566655   6.1272776   6.1272776
 SUMMED SPIN DENSITY           1.00000000
 TOTAL ATOMIC SPINS  :
   0.5691639   0.0016664   0.0016664  -0.0005560  -0.0005560  -0.0009561
  -0.0009561   0.0024748   0.0024748  -0.0005784  -0.0005784  -0.0006426
  -0.0006426   0.0982321   0.0982321   0.0960088   0.0960088   0.0127606
   0.0127606  -0.0060690  -0.0060690   0.0076558   0.0076558  -0.0006470
  -0.0006470  -0.0056719  -0.0056719   0.0117405   0.0117405
 TTTTTTTTTTTTTTTTTTTTTTTTTTTTTT MOQGAD      TELAPSE      431.93 TCPU      431.84
 TTTTTTTTTTTTTTTTTTTTTTTTTTTTTT SHELLXN     TELAPSE      439.82 TCPU      439.74
 TTTTTTTTTTTTTTTTTTTTTTTTTTTTTT MONMO3      TELAPSE      440.09 TCPU      440.00
 NUMERICALLY INTEGRATED DENSITY     67.9999858789     66.9999848491
 TTTTTTTTTTTTTTTTTTTTTTTTTTTTTT NUMDFT      TELAPSE      441.63 TCPU      441.54
 CYC  31 ETOT(AU) -2.330073986716E+03 DETOT -1.10E-09 tst  8.33E-10 PX  3.45E-05
 TTTTTTTTTTTTTTTTTTTTTTTTTTTTTT DIIS        TELAPSE      441.71 TCPU      441.63
 DIIS TEST: 0.14126E-07 AT SCF   CYCLE  31 - DIIS ACTIVE - HISTORY:    30 CYCLES
 TTTTTTTTTTTTTTTTTTTTTTTTTTTTTT FDIK        TELAPSE      445.35 TCPU      445.27

    ALPHA      ELECTRONS
 INSULATING STATE
 TOP OF VALENCE BANDS -    BAND     68; K    1; EIG -1.5719389E-01 AU
 BOTTOM OF VIRTUAL BANDS - BAND     69; K   20; EIG -8.3399590E-02 AU
 INDIRECT ENERGY BAND GAP:   2.0080 eV
 BOTTOM OF VIRTUAL BANDS - BAND     69; K    1; EIG -5.6020062E-02 AU

    BETA       ELECTRONS
 INSULATING STATE
 TOP OF VALENCE BANDS -    BAND     67; K  112; EIG -1.7832714E-01 AU
 TOP OF VALENCE BANDS -    BAND     67; K    1; EIG -1.9272686E-01 AU
 BOTTOM OF VIRTUAL BANDS - BAND     68; K   99; EIG -1.2188188E-01 AU
 INDIRECT ENERGY BAND GAP:   1.5360 eV
 BOTTOM OF VIRTUAL BANDS - BAND     68; K    1; EIG -1.1839754E-01 AU
 TTTTTTTTTTTTTTTTTTTTTTTTTTTTTT PDIG        TELAPSE      445.63 TCPU      445.54
 CHARGE NORMALIZATION FACTOR   1.00000000
 TOTAL ATOMIC CHARGES:
  27.5461901   0.9638603   0.9638603   0.9452830   0.9452830   0.9023059
   0.9023059   0.9664097   0.9664097   0.9515760   0.9515760   0.9556148
   0.9556148   8.6569384   8.6569384   8.6939564   8.6939564   6.1607889
   6.1607889   5.6176298   5.6176298   6.1499164   6.1499164   0.9786666
   0.9786666   5.6566708   5.6566708   6.1272880   6.1272880
 SUMMED SPIN DENSITY           1.00000000
 TOTAL ATOMIC SPINS  :
   0.5691721   0.0016662   0.0016662  -0.0005562  -0.0005562  -0.0009569
  -0.0009569   0.0024732   0.0024732  -0.0005789  -0.0005789  -0.0006437
  -0.0006437   0.0982398   0.0982398   0.0960057   0.0960057   0.0127670
   0.0127670  -0.0060594  -0.0060594   0.0075963   0.0075963  -0.0006346
  -0.0006346  -0.0056534  -0.0056534   0.0117488   0.0117488
 TTTTTTTTTTTTTTTTTTTTTTTTTTTTTT MOQGAD      TELAPSE      445.63 TCPU      445.55
 TTTTTTTTTTTTTTTTTTTTTTTTTTTTTT SHELLXN     TELAPSE      453.53 TCPU      453.45
 TTTTTTTTTTTTTTTTTTTTTTTTTTTTTT MONMO3      TELAPSE      453.79 TCPU      453.71
 NUMERICALLY INTEGRATED DENSITY     67.9999858787     66.9999848490
 TTTTTTTTTTTTTTTTTTTTTTTTTTTTTT NUMDFT      TELAPSE      455.33 TCPU      455.24
 CYC  32 ETOT(AU) -2.330073986718E+03 DETOT -1.82E-09 tst  8.25E-11 PX  2.32E-05
 TTTTTTTTTTTTTTTTTTTTTTTTTTTTTT DIIS        TELAPSE      455.41 TCPU      455.33
 DIIS TEST: 0.11330E-08 AT SCF   CYCLE  32 - DIIS ACTIVE - HISTORY:    31 CYCLES
 TTTTTTTTTTTTTTTTTTTTTTTTTTTTTT FDIK        TELAPSE      458.66 TCPU      458.57

    ALPHA      ELECTRONS
 INSULATING STATE
 TOP OF VALENCE BANDS -    BAND     68; K    1; EIG -1.5719486E-01 AU
 BOTTOM OF VIRTUAL BANDS - BAND     69; K   20; EIG -8.3400178E-02 AU
 INDIRECT ENERGY BAND GAP:   2.0081 eV
 BOTTOM OF VIRTUAL BANDS - BAND     69; K    1; EIG -5.6020710E-02 AU

    BETA       ELECTRONS
 INSULATING STATE
 TOP OF VALENCE BANDS -    BAND     67; K  112; EIG -1.7832609E-01 AU
 TOP OF VALENCE BANDS -    BAND     67; K    1; EIG -1.9272640E-01 AU
 BOTTOM OF VIRTUAL BANDS - BAND     68; K   99; EIG -1.2188231E-01 AU
 INDIRECT ENERGY BAND GAP:   1.5359 eV
 BOTTOM OF VIRTUAL BANDS - BAND     68; K    1; EIG -1.1839797E-01 AU
 TTTTTTTTTTTTTTTTTTTTTTTTTTTTTT PDIG        TELAPSE      458.93 TCPU      458.85
 CHARGE NORMALIZATION FACTOR   1.00000000
 TOTAL ATOMIC CHARGES:
  27.5461890   0.9638596   0.9638596   0.9452839   0.9452839   0.9023043
   0.9023043   0.9664101   0.9664101   0.9515761   0.9515761   0.9556146
   0.9556146   8.6569439   8.6569439   8.6939590   8.6939590   6.1607902
   6.1607902   5.6176312   5.6176312   6.1499125   6.1499125   0.9786658
   0.9786658   5.6566683   5.6566683   6.1272861   6.1272861
 SUMMED SPIN DENSITY           1.00000000
 TOTAL ATOMIC SPINS  :
   0.5691712   0.0016653   0.0016653  -0.0005573  -0.0005573  -0.0009577
  -0.0009577   0.0024723   0.0024723  -0.0005800  -0.0005800  -0.0006448
  -0.0006448   0.0982438   0.0982438   0.0960081   0.0960081   0.0127698
   0.0127698  -0.0060690  -0.0060690   0.0076097   0.0076097  -0.0006369
  -0.0006369  -0.0056606  -0.0056606   0.0117516   0.0117516
 TTTTTTTTTTTTTTTTTTTTTTTTTTTTTT MOQGAD      TELAPSE      458.94 TCPU      458.86
 TTTTTTTTTTTTTTTTTTTTTTTTTTTTTT SHELLXN     TELAPSE      466.84 TCPU      466.76
 TTTTTTTTTTTTTTTTTTTTTTTTTTTTTT MONMO3      TELAPSE      467.10 TCPU      467.02
 NUMERICALLY INTEGRATED DENSITY     67.9999858788     66.9999848490
 TTTTTTTTTTTTTTTTTTTTTTTTTTTTTT NUMDFT      TELAPSE      468.65 TCPU      468.56
 CYC  33 ETOT(AU) -2.330073986718E+03 DETOT -2.16E-10 tst  4.08E-12 PX  2.40E-06
 TTTTTTTTTTTTTTTTTTTTTTTTTTTTTT DIIS        TELAPSE      468.74 TCPU      468.65
 DIIS TEST: 0.15282E-09 AT SCF   CYCLE  33 - DIIS ACTIVE - HISTORY:    32 CYCLES
 TTTTTTTTTTTTTTTTTTTTTTTTTTTTTT FDIK        TELAPSE      471.63 TCPU      471.54

    ALPHA      ELECTRONS
 INSULATING STATE
 TOP OF VALENCE BANDS -    BAND     68; K    1; EIG -1.5719471E-01 AU
 BOTTOM OF VIRTUAL BANDS - BAND     69; K   20; EIG -8.3400068E-02 AU
 INDIRECT ENERGY BAND GAP:   2.0081 eV
 BOTTOM OF VIRTUAL BANDS - BAND     69; K    1; EIG -5.6020597E-02 AU

    BETA       ELECTRONS
 INSULATING STATE
 TOP OF VALENCE BANDS -    BAND     67; K  112; EIG -1.7832602E-01 AU
 TOP OF VALENCE BANDS -    BAND     67; K    1; EIG -1.9272624E-01 AU
 BOTTOM OF VIRTUAL BANDS - BAND     68; K   99; EIG -1.2188206E-01 AU
 INDIRECT ENERGY BAND GAP:   1.5359 eV
 BOTTOM OF VIRTUAL BANDS - BAND     68; K    1; EIG -1.1839773E-01 AU
 TTTTTTTTTTTTTTTTTTTTTTTTTTTTTT PDIG        TELAPSE      471.90 TCPU      471.82
 CHARGE NORMALIZATION FACTOR   1.00000000
 TOTAL ATOMIC CHARGES:
  27.5461883   0.9638597   0.9638597   0.9452834   0.9452834   0.9023050
   0.9023050   0.9664097   0.9664097   0.9515761   0.9515761   0.9556146
   0.9556146   8.6569435   8.6569435   8.6939590   8.6939590   6.1607900
   6.1607900   5.6176305   5.6176305   6.1499129   6.1499129   0.9786658
   0.9786658   5.6566688   5.6566688   6.1272868   6.1272868
 SUMMED SPIN DENSITY           1.00000000
 TOTAL ATOMIC SPINS  :
   0.5691718   0.0016651   0.0016651  -0.0005575  -0.0005575  -0.0009579
  -0.0009579   0.0024721   0.0024721  -0.0005802  -0.0005802  -0.0006451
  -0.0006451   0.0982449   0.0982449   0.0960082   0.0960082   0.0127707
   0.0127707  -0.0060703  -0.0060703   0.0076091   0.0076091  -0.0006366
  -0.0006366  -0.0056609  -0.0056609   0.0117525   0.0117525
 TTTTTTTTTTTTTTTTTTTTTTTTTTTTTT MOQGAD      TELAPSE      471.91 TCPU      471.83
 TTTTTTTTTTTTTTTTTTTTTTTTTTTTTT SHELLXN     TELAPSE      479.81 TCPU      479.73
 TTTTTTTTTTTTTTTTTTTTTTTTTTTTTT MONMO3      TELAPSE      480.07 TCPU      479.99
 NUMERICALLY INTEGRATED DENSITY     67.9999858788     66.9999848490
 TTTTTTTTTTTTTTTTTTTTTTTTTTTTTT NUMDFT      TELAPSE      481.61 TCPU      481.53
 CYC  34 ETOT(AU) -2.330073986718E+03 DETOT  3.79E-10 tst  4.62E-14 PX  2.36E-06
 TTTTTTTTTTTTTTTTTTTTTTTTTTTTTT DIIS        TELAPSE      481.70 TCPU      481.62
 DIIS TEST: 0.34222E-10 AT SCF   CYCLE  34 - DIIS ACTIVE - HISTORY:    31 CYCLES
 TTTTTTTTTTTTTTTTTTTTTTTTTTTTTT FDIK        TELAPSE      483.77 TCPU      483.69

    ALPHA      ELECTRONS
 INSULATING STATE
 TOP OF VALENCE BANDS -    BAND     68; K    1; EIG -1.5719476E-01 AU
 BOTTOM OF VIRTUAL BANDS - BAND     69; K   20; EIG -8.3400067E-02 AU
 INDIRECT ENERGY BAND GAP:   2.0081 eV
 BOTTOM OF VIRTUAL BANDS - BAND     69; K    1; EIG -5.6020595E-02 AU

    BETA       ELECTRONS
 INSULATING STATE
 TOP OF VALENCE BANDS -    BAND     67; K  112; EIG -1.7832600E-01 AU
 TOP OF VALENCE BANDS -    BAND     67; K    1; EIG -1.9272623E-01 AU
 BOTTOM OF VIRTUAL BANDS - BAND     68; K   99; EIG -1.2188208E-01 AU
 INDIRECT ENERGY BAND GAP:   1.5359 eV
 BOTTOM OF VIRTUAL BANDS - BAND     68; K    1; EIG -1.1839775E-01 AU
 TTTTTTTTTTTTTTTTTTTTTTTTTTTTTT PDIG        TELAPSE      484.05 TCPU      483.97
 CHARGE NORMALIZATION FACTOR   1.00000000
 TOTAL ATOMIC CHARGES:
  27.5461885   0.9638597   0.9638597   0.9452834   0.9452834   0.9023049
   0.9023049   0.9664097   0.9664097   0.9515760   0.9515760   0.9556145
   0.9556145   8.6569437   8.6569437   8.6939589   8.6939589   6.1607901
   6.1607901   5.6176304   5.6176304   6.1499129   6.1499129   0.9786659
   0.9786659   5.6566687   5.6566687   6.1272869   6.1272869
 SUMMED SPIN DENSITY           1.00000000
 TOTAL ATOMIC SPINS  :
   0.5691717   0.0016650   0.0016650  -0.0005576  -0.0005576  -0.0009580
  -0.0009580   0.0024720   0.0024720  -0.0005803  -0.0005803  -0.0006452
  -0.0006452   0.0982455   0.0982455   0.0960084   0.0960084   0.0127711
   0.0127711  -0.0060710  -0.0060710   0.0076092   0.0076092  -0.0006366
  -0.0006366  -0.0056611  -0.0056611   0.0117528   0.0117528
 TTTTTTTTTTTTTTTTTTTTTTTTTTTTTT MOQGAD      TELAPSE      484.06 TCPU      483.97
 TTTTTTTTTTTTTTTTTTTTTTTTTTTTTT SHELLXN     TELAPSE      491.95 TCPU      491.87
 TTTTTTTTTTTTTTTTTTTTTTTTTTTTTT MONMO3      TELAPSE      492.22 TCPU      492.13
 NUMERICALLY INTEGRATED DENSITY     67.9999858788     66.9999848490
 TTTTTTTTTTTTTTTTTTTTTTTTTTTTTT NUMDFT      TELAPSE      493.76 TCPU      493.68
 CYC  35 ETOT(AU) -2.330073986718E+03 DETOT -8.96E-11 tst  1.02E-14 PX  1.05E-07
 TTTTTTTTTTTTTTTTTTTTTTTTTTTTTT DIIS        TELAPSE      493.85 TCPU      493.77
 DIIS TEST: 0.28088E-10 AT SCF   CYCLE  35 - DIIS ACTIVE - HISTORY:    31 CYCLES
 TTTTTTTTTTTTTTTTTTTTTTTTTTTTTT FDIK        TELAPSE      495.80 TCPU      495.71

    ALPHA      ELECTRONS
 INSULATING STATE
 TOP OF VALENCE BANDS -    BAND     68; K    1; EIG -1.5719475E-01 AU
 BOTTOM OF VIRTUAL BANDS - BAND     69; K   20; EIG -8.3400065E-02 AU
 INDIRECT ENERGY BAND GAP:   2.0081 eV
 BOTTOM OF VIRTUAL BANDS - BAND     69; K    1; EIG -5.6020593E-02 AU

    BETA       ELECTRONS
 INSULATING STATE
 TOP OF VALENCE BANDS -    BAND     67; K  112; EIG -1.7832599E-01 AU
 TOP OF VALENCE BANDS -    BAND     67; K    1; EIG -1.9272621E-01 AU
 BOTTOM OF VIRTUAL BANDS - BAND     68; K   99; EIG -1.2188205E-01 AU
 INDIRECT ENERGY BAND GAP:   1.5359 eV
 BOTTOM OF VIRTUAL BANDS - BAND     68; K    1; EIG -1.1839772E-01 AU
 TTTTTTTTTTTTTTTTTTTTTTTTTTTTTT PDIG        TELAPSE      496.08 TCPU      495.99
 CHARGE NORMALIZATION FACTOR   1.00000000
 TOTAL ATOMIC CHARGES:
  27.5461884   0.9638597   0.9638597   0.9452834   0.9452834   0.9023049
   0.9023049   0.9664098   0.9664098   0.9515761   0.9515761   0.9556146
   0.9556146   8.6569437   8.6569437   8.6939590   8.6939590   6.1607901
   6.1607901   5.6176305   5.6176305   6.1499128   6.1499128   0.9786659
   0.9786659   5.6566687   5.6566687   6.1272868   6.1272868
 SUMMED SPIN DENSITY           1.00000000
 TOTAL ATOMIC SPINS  :
   0.5691718   0.0016650   0.0016650  -0.0005576  -0.0005576  -0.0009580
  -0.0009580   0.0024720   0.0024720  -0.0005803  -0.0005803  -0.0006452
  -0.0006452   0.0982455   0.0982455   0.0960083   0.0960083   0.0127711
   0.0127711  -0.0060711  -0.0060711   0.0076092   0.0076092  -0.0006365
  -0.0006365  -0.0056611  -0.0056611   0.0117529   0.0117529
 TTTTTTTTTTTTTTTTTTTTTTTTTTTTTT MOQGAD      TELAPSE      496.08 TCPU      496.00
 TTTTTTTTTTTTTTTTTTTTTTTTTTTTTT SHELLXN     TELAPSE      503.98 TCPU      503.90
 TTTTTTTTTTTTTTTTTTTTTTTTTTTTTT MONMO3      TELAPSE      504.24 TCPU      504.16
 NUMERICALLY INTEGRATED DENSITY     67.9999858788     66.9999848490
 TTTTTTTTTTTTTTTTTTTTTTTTTTTTTT NUMDFT      TELAPSE      505.78 TCPU      505.70
 CYC  36 ETOT(AU) -2.330073986718E+03 DETOT -1.32E-11 tst  7.59E-15 PX  2.00E-08
 TTTTTTTTTTTTTTTTTTTTTTTTTTTTTT DIIS        TELAPSE      505.87 TCPU      505.79
 DIIS TEST: 0.26990E-10 AT SCF   CYCLE  36 - DIIS ACTIVE - HISTORY:    31 CYCLES
 TTTTTTTTTTTTTTTTTTTTTTTTTTTTTT FDIK        TELAPSE      507.79 TCPU      507.70

    ALPHA      ELECTRONS
 INSULATING STATE
 TOP OF VALENCE BANDS -    BAND     68; K    1; EIG -1.5719475E-01 AU
 BOTTOM OF VIRTUAL BANDS - BAND     69; K   20; EIG -8.3400064E-02 AU
 INDIRECT ENERGY BAND GAP:   2.0081 eV
 BOTTOM OF VIRTUAL BANDS - BAND     69; K    1; EIG -5.6020591E-02 AU

    BETA       ELECTRONS
 INSULATING STATE
 TOP OF VALENCE BANDS -    BAND     67; K  112; EIG -1.7832599E-01 AU
 TOP OF VALENCE BANDS -    BAND     67; K    1; EIG -1.9272621E-01 AU
 BOTTOM OF VIRTUAL BANDS - BAND     68; K   99; EIG -1.2188206E-01 AU
 INDIRECT ENERGY BAND GAP:   1.5359 eV
 BOTTOM OF VIRTUAL BANDS - BAND     68; K    1; EIG -1.1839772E-01 AU
 TTTTTTTTTTTTTTTTTTTTTTTTTTTTTT PDIG        TELAPSE      508.06 TCPU      507.98
 CHARGE NORMALIZATION FACTOR   1.00000000
 TOTAL ATOMIC CHARGES:
  27.5461884   0.9638597   0.9638597   0.9452834   0.9452834   0.9023049
   0.9023049   0.9664098   0.9664098   0.9515761   0.9515761   0.9556146
   0.9556146   8.6569437   8.6569437   8.6939590   8.6939590   6.1607901
   6.1607901   5.6176305   5.6176305   6.1499128   6.1499128   0.9786659
   0.9786659   5.6566687   5.6566687   6.1272868   6.1272868
 SUMMED SPIN DENSITY           1.00000000
 TOTAL ATOMIC SPINS  :
   0.5691718   0.0016650   0.0016650  -0.0005576  -0.0005576  -0.0009580
  -0.0009580   0.0024720   0.0024720  -0.0005803  -0.0005803  -0.0006452
  -0.0006452   0.0982455   0.0982455   0.0960083   0.0960083   0.0127711
   0.0127711  -0.0060711  -0.0060711   0.0076092   0.0076092  -0.0006365
  -0.0006365  -0.0056611  -0.0056611   0.0117529   0.0117529
 TTTTTTTTTTTTTTTTTTTTTTTTTTTTTT MOQGAD      TELAPSE      508.07 TCPU      507.99
 TTTTTTTTTTTTTTTTTTTTTTTTTTTTTT SHELLXN     TELAPSE      515.97 TCPU      515.88
 TTTTTTTTTTTTTTTTTTTTTTTTTTTTTT MONMO3      TELAPSE      516.23 TCPU      516.15
 NUMERICALLY INTEGRATED DENSITY     67.9999858788     66.9999848490
 TTTTTTTTTTTTTTTTTTTTTTTTTTTTTT NUMDFT      TELAPSE      517.77 TCPU      517.68
 CYC  37 ETOT(AU) -2.330073986718E+03 DETOT  0.00E+00 tst  6.64E-15 PX  0.00E+00
 TTTTTTTTTTTTTTTTTTTTTTTTTTTTTT DIIS        TELAPSE      517.86 TCPU      517.78
 DIIS TEST: 0.26990E-10 AT SCF   CYCLE  37 - DIIS ACTIVE - HISTORY:    32 CYCLES
 TTTTTTTTTTTTTTTTTTTTTTTTTTTTTT FDIK        TELAPSE      519.78 TCPU      519.69

    ALPHA      ELECTRONS
 INSULATING STATE
 TOP OF VALENCE BANDS -    BAND     68; K    1; EIG -1.5719475E-01 AU
 BOTTOM OF VIRTUAL BANDS - BAND     69; K   20; EIG -8.3400064E-02 AU
 INDIRECT ENERGY BAND GAP:   2.0081 eV
 BOTTOM OF VIRTUAL BANDS - BAND     69; K    1; EIG -5.6020591E-02 AU

    BETA       ELECTRONS
 INSULATING STATE
 TOP OF VALENCE BANDS -    BAND     67; K  112; EIG -1.7832599E-01 AU
 TOP OF VALENCE BANDS -    BAND     67; K    1; EIG -1.9272621E-01 AU
 BOTTOM OF VIRTUAL BANDS - BAND     68; K   99; EIG -1.2188206E-01 AU
 INDIRECT ENERGY BAND GAP:   1.5359 eV
 BOTTOM OF VIRTUAL BANDS - BAND     68; K    1; EIG -1.1839772E-01 AU
 TTTTTTTTTTTTTTTTTTTTTTTTTTTTTT PDIG        TELAPSE      520.06 TCPU      519.97
 CHARGE NORMALIZATION FACTOR   1.00000000
 TOTAL ATOMIC CHARGES:
  27.5461884   0.9638597   0.9638597   0.9452834   0.9452834   0.9023049
   0.9023049   0.9664098   0.9664098   0.9515761   0.9515761   0.9556146
   0.9556146   8.6569437   8.6569437   8.6939590   8.6939590   6.1607901
   6.1607901   5.6176305   5.6176305   6.1499128   6.1499128   0.9786659
   0.9786659   5.6566687   5.6566687   6.1272868   6.1272868
 SUMMED SPIN DENSITY           1.00000000
 TOTAL ATOMIC SPINS  :
   0.5691718   0.0016650   0.0016650  -0.0005576  -0.0005576  -0.0009580
  -0.0009580   0.0024720   0.0024720  -0.0005803  -0.0005803  -0.0006452
  -0.0006452   0.0982455   0.0982455   0.0960083   0.0960083   0.0127711
   0.0127711  -0.0060711  -0.0060711   0.0076092   0.0076092  -0.0006365
  -0.0006365  -0.0056611  -0.0056611   0.0117529   0.0117529
 TTTTTTTTTTTTTTTTTTTTTTTTTTTTTT MOQGAD      TELAPSE      520.06 TCPU      519.98
 TTTTTTTTTTTTTTTTTTTTTTTTTTTTTT SHELLXN     TELAPSE      527.96 TCPU      527.87
 +++ ENERGIES IN A.U. +++
 ::: EXT EL-POLE                                  -1.7885391105228E+03
 ::: EXT EL-SPHEROPOLE                             1.7780182457026E+01
 ::: BIELET ZONE E-E                               2.6506812765876E+03
 ::: TOTAL E-E                                     8.7992234852182E+02
 ::: TOTAL E-N + N-E                              -5.1757587223911E+03
 ::: TOTAL N-N                                    -1.9915213786310E+02
 ::: KINETIC ENERGY                                2.3250341849614E+03
 ::: PSEUDO TOTAL   ENERGY                        -2.1699543267709E+03
 ::: VIRIAL COEFFICIENT                            1.0345006128015E+00
 TTTTTTTTTTTTTTTTTTTTTTTTTTTTTT MONMO3      TELAPSE      528.22 TCPU      528.13
 NUMERICALLY INTEGRATED DENSITY     67.9999858788     66.9999848490
 TTTTTTTTTTTTTTTTTTTTTTTTTTTTTT NUMDFT      TELAPSE      529.75 TCPU      529.67
 CYC  38 ETOT(AU) -2.330073986718E+03 DETOT  1.05E-11 tst  6.64E-15 PX  0.00E+00

 == SCF ENDED - CONVERGENCE ON ENERGY      E(AU) -2.3300739867179E+03 CYCLES  38


 ENERGY EXPRESSION=HARTREE+FOCK EXCH*0.00000+(PBE        EXCH)*1.00000+PBE        CORR


 TOTAL ENERGY(DFT)(AU)( 38) -2.3300739867179E+03 DE 1.0E-11 tester 6.6E-15
 TTTTTTTTTTTTTTTTTTTTTTTTTTTTTT EDFT        TELAPSE      529.76 TCPU      529.67
 
 INFORMATION **** DFTD3 ENERGY **** CALCULATE DFTD3 ENERGY

           DFT-D V3(BJ)
 DF                                         pbe       
 parameters
 s6       :    1.0000
 s8       :    0.7875
 a1       :    0.4289
 a2       :    4.4407
 k1 k3    :   16.0000   -4.0000
 Cutoff   :   50.2022
 CN-Cutoff:   21.1671
 ABC-Cutoff:   21.1671
 
 Edisp /kcal,au:   -52.3414 -0.08341133

 E6    /kcal :   -38.6443
 E8    /kcal :   -13.6971
 
 INFORMATION **** DFTD3 ENERGY **** NORMAL TERMINATION OF DFTD3 MODULE

 *******************************************************************************

 DFT-D3 DISPERSION ENERGY CORRECTION

 D3 DISPERSION ENERGY (AU)       -8.3411325608806E-02
 TOTAL ENERGY + DISP (AU)        -2.3301573980435E+03

 *******************************************************************************

 EIGENVECTORS IN FORTRAN UNIT  8
 TTTTTTTTTTTTTTTTTTTTTTTTTTTTTT END         TELAPSE      530.03 TCPU      529.94
 EEEEEEEEEE TERMINATION  DATE 15 09 2022 TIME 21:01:26.1
NODE    0 CPU TIME =       529.943
NODE    1 CPU TIME =       529.938
NODE    2 CPU TIME =       529.942
NODE    3 CPU TIME =       529.865
NODE    4 CPU TIME =       529.933
NODE    5 CPU TIME =       529.940
NODE    6 CPU TIME =       529.932
NODE    7 CPU TIME =       529.788
NODE    8 CPU TIME =       529.778
NODE    9 CPU TIME =       529.938
NODE   10 CPU TIME =       529.800
NODE   11 CPU TIME =       529.835
NODE   12 CPU TIME =       529.859
NODE   13 CPU TIME =       529.829
NODE   14 CPU TIME =       529.653
NODE   15 CPU TIME =       529.806
NODE   16 CPU TIME =       529.814
NODE   17 CPU TIME =       529.780
NODE   18 CPU TIME =       529.943
NODE   19 CPU TIME =       529.937
NODE   20 CPU TIME =       529.870
NODE   21 CPU TIME =       529.937
NODE   22 CPU TIME =       529.882
NODE   23 CPU TIME =       529.933
    TOTAL CPU TIME =     12716.875
