# Supplementary material for: Interrogation of the Intermolecular Forces That Drive Bulk Properties of Molecular Crystals with Terahertz Spectroscopy and Density Functional Theory
Source: Cryst Growth Des. 2025 May 23;25(11):3697–706. doi: 10.1021/acs.cgd.5c00007 (PMC12148306; doi:10.1021/acs.cgd.5c00007)
Supplement: Supplementary file 3 [file cg5c00007_si_003.zip › Calculations/CuACAC/Eclipse/CuACAC2.txt]

SHRINK 10 Cu (II) (AcAc)2, H,C,O Cu are POB-TZVP and PBE-D
MOLECULE
1
58
6       4.582863   -0.382552   -1.756492
1       4.784246    0.366030   -0.981618
1       5.465907   -1.027028   -1.859552
1       3.736984   -1.019932   -1.475072
6       4.352139    0.290406   -3.075652
6       3.450443   -0.286384   -3.984889
1       2.893363   -1.158731   -3.650733
6       3.090244    0.289436   -5.212551
6       1.976140   -0.314714   -6.013661
1       1.061817    0.282767   -5.873353
1       1.784754   -1.347446   -5.707331
1       2.207308   -0.288922   -7.082343
8       5.043734    1.352794   -3.294003
8       3.622864    1.352104   -5.709592
29      5.158863    2.271593   -4.990431
6       5.734862    4.925738   -8.224370
1       5.533479    4.177156   -8.999244
1       4.851818    5.570213   -8.121310
1       6.580741    5.563118   -8.505790
6       5.965587    4.252780   -6.905209
6       6.867282    4.829570   -5.995973
1       7.424362    5.701917   -6.330129
6       7.227481    4.253749   -4.768311
6       8.341585    4.857900   -3.967201
1       9.255908    4.260419   -4.107509
1       8.532971    5.890632   -4.273531
1       8.110417    4.832108   -2.898519
8       5.273991    3.190391   -6.686859
8       6.694861    3.191082   -4.271270
6       4.582863    4.160634   -1.756492
1       4.784246    4.909215   -0.981618
1       5.465907    3.516158   -1.859552
1       3.736984    3.523253   -1.475072
6       4.352139    4.833591   -3.075652
6       3.450443    4.256801   -3.984889
1       2.893363    3.384455   -3.650733
6       3.090244    4.832622   -5.212551
6       1.976140    4.228471   -6.013661
1       1.061817    4.825952   -5.873353
1       1.784754    3.195739   -5.707331
1       2.207308    4.254264   -7.082343
8       5.043734    5.895980   -3.294003
8       3.622864    5.895290   -5.709592
29      5.158863    6.814779   -4.990431
6       5.734862    9.468923   -8.224370
1       5.533479    8.720342   -8.999244
1       4.851818   10.113399   -8.121310
1       6.580741   10.106304   -8.505790
6       5.965587    8.795966   -6.905209
6       6.867282    9.372756   -5.995973
1       7.424362   10.245102   -6.330129
6       7.227481    8.796935   -4.768311
6       8.341585    9.401086   -3.967201
1       9.255908    8.803605   -4.107509
1       8.532971   10.433818   -4.273531
1       8.110417    9.375293   -2.898519
8       5.273991    7.733577   -6.686859
8       6.694861    7.734267   -4.271270
BASISSET
POB-TZVP
DFT
SPIN
PBE-D
XLGRID
END
EXCHSIZE
15000000
BIPOSIZE
15000000
MAXCYCLE
200
SCFDIR
TOLINTEG
7 7 7 7 14
TOLDEE
11
SPINLOCK
2 10
SHRINK
10 10
FMIXING
40
END
 PROCESS           14  OF           24  WORKING
 PROCESS            5  OF           24  WORKING
 PROCESS            8  OF           24  WORKING
 PROCESS           20  OF           24  WORKING
 PROCESS            1  OF           24  WORKING
 PROCESS            9  OF           24  WORKING
 PROCESS           10  OF           24  WORKING
 PROCESS           15  OF           24  WORKING
 PROCESS           16  OF           24  WORKING
 PROCESS           22  OF           24  WORKING
 PROCESS           23  OF           24  WORKING
 PROCESS           17  OF           24  WORKING
 PROCESS            7  OF           24  WORKING
 PROCESS           11  OF           24  WORKING
 PROCESS           19  OF           24  WORKING
 PROCESS            3  OF           24  WORKING
 PROCESS           13  OF           24  WORKING
 PROCESS           21  OF           24  WORKING
 PROCESS            0  OF           24  WORKING
 PROCESS            6  OF           24  WORKING
 PROCESS           12  OF           24  WORKING
 PROCESS            4  OF           24  WORKING
 PROCESS           18  OF           24  WORKING
 PROCESS            2  OF           24  WORKING

         
 *******************************************************************************
 *                                                                             *
 *                               CRYSTAL17                                     *
 *                      public : 1.0.1 - Feb 1st, 2017                         *
 *                       HTTP://WWW.CRYSTAL.UNITO.IT                           *
 *                                                                             *
 *                              MAIN AUTHORS                                   *
 *                                                                             *
 *  R. DOVESI(1,11), V.R. SAUNDERS(2), C. ROETTI(1,11), R. ORLANDO(1,11),      *
 *  C.M. ZICOVICH-WILSON(1,3), F. PASCALE(4), B. CIVALLERI(1,11),              *
 *  K. DOLL(5), N.M. HARRISON(2,6), I.J. BUSH(7), Ph. D'ARCO(8),               *
 *  M. LLUNELL(9), M. CAUSA'(10), Y. NOEL(8), L. MASCHIO(1,11), A. ERBA(1,11)  *
 *  M. RE'RAT(14), S. CASASSA(1,11)                                            *
 *                                                                             *
 *        CONTRIBUTIONS TO THE CODE HAVE ALSO BEEN GIVEN BY                    *
 *                                                                             *
 *  M. FERRABONE(1,11), M. DE LA PIERRE(1,11), M. FERRERO(1,11),               *
 *  J. BAIMA(1,11), E. ALBANESE(1,11), M.F. PEINTINGER(12), R. BAST(13),       *
 *  B. KIRTMAN(15), V. LACIVITA(1,11), R. DEMICHELIS(1,16)                     *
 *  G. BRANDEBURG(17), S. SALUSTRO(1,11), G. SANSONE(1,11)                     *
 *  M.T. RUGGIERO(18)                                                          *
 *                                                                             *
 * (1) THEORETICAL CHEMISTRY GROUP - UNIVERSITA' DI TORINO - TORINO (ITALY)    *

 * (2) COMPUTATIONAL SCIENCE & ENGINEERING DEPARTMENT - STFC DARESBURY (UK)    *
 * (3) UNIVERSIDAD AUTONOMA DEL ESTADO DE MORELOS - CUERNAVACA (MEXICO)        *
 * (4) UNIVERSITE' DE LORRAINE - NANCY (FRANCE)                                *
 * (5) UNIVERSITAET STUTTGART- STUTTGART (GERMANY)                             *
 * (6) IMPERIAL COLLEGE - LONDON (UK)                                          *
 * (7) OXFORD E-RESEARCH CENTRE - OXFORD (UK)                                  *
 * (8) UPMC - SORBONNE UNIVERSITES - PARIS (FRANCE)                            *
 * (9) UNIVERSIDAD DE BARCELONA - BARCELONA (SPAIN)                            *
 *(10) UNIVERSITA' DI NAPOLI "FEDERICO II" - NAPOLI (ITALY)                    *
 *(11) NIS - NANOSTRUCTURED INTERFACES AND SURFACES - TORINO (ITALY)           *
 *(12) MPI FUER CHEMISCHE ENERGIEKONVERSION - MUELHEIM AN DER RUHR (GERMANY)   *
 *(13) UNIVERSITY OF TROMSO - TROMSO (NORWAY)                                  *
 *(14) UNIVERSITE' DE PAU ET DES PAYS DE L'ADOUR - PAU (FRANCE)                *
 *(15) UNIVERSITY OF CALIFORNIA SANTA BARBARA - SANTA BARBARA (USA)            *
 *(16) CURTIN UNIVERSITY - PERTH (AUSTRALIA)                                   *
 *(17) UNIVERSITY COLLEGE LONDON - LONDON (UK)                                 *
 *(18) CAMBRIDGE UNIVERSITY - CAMBRIDGE (UK)                                   *
 *                                                                             *
 *******************************************************************************
 EEEEEEEEEE STARTING  DATE 23 09 2022 TIME 13:17:57.1
 SHRINK 10 Cu (II) (AcAc)2, H,C,O Cu are POB-TZVP and PBE-D                      

 MOLECULAR CALCULATION
 POINT  GROUP  N.  1                  :  1      OR  C1   
 CORRESPONDING SPACE GROUP            :  P 1             


 NUMBER OF IRREDUCIBLE ATOMS IN THE CONVENTIONAL CELL:   58

 INPUT COORDINATES

 ATOM AT. N.              COORDINATES
   1   6     4.582863000000E+00 -3.825520000000E-01 -1.756492000000E+00
   2   1     4.784246000000E+00  3.660300000000E-01 -9.816180000000E-01
   3   1     5.465907000000E+00 -1.027028000000E+00 -1.859552000000E+00
   4   1     3.736984000000E+00 -1.019932000000E+00 -1.475072000000E+00
   5   6     4.352139000000E+00  2.904060000000E-01 -3.075652000000E+00
   6   6     3.450443000000E+00 -2.863840000000E-01 -3.984889000000E+00
   7   1     2.893363000000E+00 -1.158731000000E+00 -3.650733000000E+00
   8   6     3.090244000000E+00  2.894360000000E-01 -5.212551000000E+00
   9   6     1.976140000000E+00 -3.147140000000E-01 -6.013661000000E+00
  10   1     1.061817000000E+00  2.827670000000E-01 -5.873353000000E+00
  11   1     1.784754000000E+00 -1.347446000000E+00 -5.707331000000E+00
  12   1     2.207308000000E+00 -2.889220000000E-01 -7.082343000000E+00
  13   8     5.043734000000E+00  1.352794000000E+00 -3.294003000000E+00
  14   8     3.622864000000E+00  1.352104000000E+00 -5.709592000000E+00
  15  29     5.158863000000E+00  2.271593000000E+00 -4.990431000000E+00
  16   6     5.734862000000E+00  4.925738000000E+00 -8.224370000000E+00
  17   1     5.533479000000E+00  4.177156000000E+00 -8.999244000000E+00
  18   1     4.851818000000E+00  5.570213000000E+00 -8.121310000000E+00
  19   1     6.580741000000E+00  5.563118000000E+00 -8.505790000000E+00
  20   6     5.965587000000E+00  4.252780000000E+00 -6.905209000000E+00
  21   6     6.867282000000E+00  4.829570000000E+00 -5.995973000000E+00
  22   1     7.424362000000E+00  5.701917000000E+00 -6.330129000000E+00
  23   6     7.227481000000E+00  4.253749000000E+00 -4.768311000000E+00
  24   6     8.341585000000E+00  4.857900000000E+00 -3.967201000000E+00
  25   1     9.255908000000E+00  4.260419000000E+00 -4.107509000000E+00
  26   1     8.532971000000E+00  5.890632000000E+00 -4.273531000000E+00
  27   1     8.110417000000E+00  4.832108000000E+00 -2.898519000000E+00
  28   8     5.273991000000E+00  3.190391000000E+00 -6.686859000000E+00
  29   8     6.694861000000E+00  3.191082000000E+00 -4.271270000000E+00
  30   6     4.582863000000E+00  4.160634000000E+00 -1.756492000000E+00
  31   1     4.784246000000E+00  4.909215000000E+00 -9.816180000000E-01
  32   1     5.465907000000E+00  3.516158000000E+00 -1.859552000000E+00
  33   1     3.736984000000E+00  3.523253000000E+00 -1.475072000000E+00
  34   6     4.352139000000E+00  4.833591000000E+00 -3.075652000000E+00
  35   6     3.450443000000E+00  4.256801000000E+00 -3.984889000000E+00
  36   1     2.893363000000E+00  3.384455000000E+00 -3.650733000000E+00
  37   6     3.090244000000E+00  4.832622000000E+00 -5.212551000000E+00
  38   6     1.976140000000E+00  4.228471000000E+00 -6.013661000000E+00
  39   1     1.061817000000E+00  4.825952000000E+00 -5.873353000000E+00
  40   1     1.784754000000E+00  3.195739000000E+00 -5.707331000000E+00
  41   1     2.207308000000E+00  4.254264000000E+00 -7.082343000000E+00
  42   8     5.043734000000E+00  5.895980000000E+00 -3.294003000000E+00
  43   8     3.622864000000E+00  5.895290000000E+00 -5.709592000000E+00
  44  29     5.158863000000E+00  6.814779000000E+00 -4.990431000000E+00
  45   6     5.734862000000E+00  9.468923000000E+00 -8.224370000000E+00
  46   1     5.533479000000E+00  8.720342000000E+00 -8.999244000000E+00
  47   1     4.851818000000E+00  1.011339900000E+01 -8.121310000000E+00
  48   1     6.580741000000E+00  1.010630400000E+01 -8.505790000000E+00
  49   6     5.965587000000E+00  8.795966000000E+00 -6.905209000000E+00
  50   6     6.867282000000E+00  9.372756000000E+00 -5.995973000000E+00
  51   1     7.424362000000E+00  1.024510200000E+01 -6.330129000000E+00
  52   6     7.227481000000E+00  8.796935000000E+00 -4.768311000000E+00
  53   6     8.341585000000E+00  9.401086000000E+00 -3.967201000000E+00
  54   1     9.255908000000E+00  8.803605000000E+00 -4.107509000000E+00
  55   1     8.532971000000E+00  1.043381800000E+01 -4.273531000000E+00
  56   1     8.110417000000E+00  9.375293000000E+00 -2.898519000000E+00
  57   8     5.273991000000E+00  7.733577000000E+00 -6.686859000000E+00
  58   8     6.694861000000E+00  7.734267000000E+00 -4.271270000000E+00

 COORDINATES OF THE EQUIVALENT ATOMS (ANGSTROMS)

 N. ATOM EQUIV AT. N.          X                  Y                  Z

   1   1   1    6 C     4.58286300000E+00 -3.82552000000E-01 -1.75649200000E+00

   2   2   1    1 H     4.78424600000E+00  3.66030000000E-01 -9.81618000000E-01

   3   3   1    1 H     5.46590700000E+00 -1.02702800000E+00 -1.85955200000E+00

   4   4   1    1 H     3.73698400000E+00 -1.01993200000E+00 -1.47507200000E+00

   5   5   1    6 C     4.35213900000E+00  2.90406000000E-01 -3.07565200000E+00

   6   6   1    6 C     3.45044300000E+00 -2.86384000000E-01 -3.98488900000E+00

   7   7   1    1 H     2.89336300000E+00 -1.15873100000E+00 -3.65073300000E+00

   8   8   1    6 C     3.09024400000E+00  2.89436000000E-01 -5.21255100000E+00

   9   9   1    6 C     1.97614000000E+00 -3.14714000000E-01 -6.01366100000E+00

  10  10   1    1 H     1.06181700000E+00  2.82767000000E-01 -5.87335300000E+00

  11  11   1    1 H     1.78475400000E+00 -1.34744600000E+00 -5.70733100000E+00

  12  12   1    1 H     2.20730800000E+00 -2.88922000000E-01 -7.08234300000E+00

  13  13   1    8 O     5.04373400000E+00  1.35279400000E+00 -3.29400300000E+00

  14  14   1    8 O     3.62286400000E+00  1.35210400000E+00 -5.70959200000E+00

  15  15   1   29 CU    5.15886300000E+00  2.27159300000E+00 -4.99043100000E+00

  16  16   1    6 C     5.73486200000E+00  4.92573800000E+00 -8.22437000000E+00

  17  17   1    1 H     5.53347900000E+00  4.17715600000E+00 -8.99924400000E+00

  18  18   1    1 H     4.85181800000E+00  5.57021300000E+00 -8.12131000000E+00

  19  19   1    1 H     6.58074100000E+00  5.56311800000E+00 -8.50579000000E+00

  20  20   1    6 C     5.96558700000E+00  4.25278000000E+00 -6.90520900000E+00

  21  21   1    6 C     6.86728200000E+00  4.82957000000E+00 -5.99597300000E+00

  22  22   1    1 H     7.42436200000E+00  5.70191700000E+00 -6.33012900000E+00

  23  23   1    6 C     7.22748100000E+00  4.25374900000E+00 -4.76831100000E+00

  24  24   1    6 C     8.34158500000E+00  4.85790000000E+00 -3.96720100000E+00

  25  25   1    1 H     9.25590800000E+00  4.26041900000E+00 -4.10750900000E+00

  26  26   1    1 H     8.53297100000E+00  5.89063200000E+00 -4.27353100000E+00

  27  27   1    1 H     8.11041700000E+00  4.83210800000E+00 -2.89851900000E+00

  28  28   1    8 O     5.27399100000E+00  3.19039100000E+00 -6.68685900000E+00

  29  29   1    8 O     6.69486100000E+00  3.19108200000E+00 -4.27127000000E+00

  30  30   1    6 C     4.58286300000E+00  4.16063400000E+00 -1.75649200000E+00

  31  31   1    1 H     4.78424600000E+00  4.90921500000E+00 -9.81618000000E-01

  32  32   1    1 H     5.46590700000E+00  3.51615800000E+00 -1.85955200000E+00

  33  33   1    1 H     3.73698400000E+00  3.52325300000E+00 -1.47507200000E+00

  34  34   1    6 C     4.35213900000E+00  4.83359100000E+00 -3.07565200000E+00

  35  35   1    6 C     3.45044300000E+00  4.25680100000E+00 -3.98488900000E+00

  36  36   1    1 H     2.89336300000E+00  3.38445500000E+00 -3.65073300000E+00

  37  37   1    6 C     3.09024400000E+00  4.83262200000E+00 -5.21255100000E+00

  38  38   1    6 C     1.97614000000E+00  4.22847100000E+00 -6.01366100000E+00

  39  39   1    1 H     1.06181700000E+00  4.82595200000E+00 -5.87335300000E+00

  40  40   1    1 H     1.78475400000E+00  3.19573900000E+00 -5.70733100000E+00

  41  41   1    1 H     2.20730800000E+00  4.25426400000E+00 -7.08234300000E+00

  42  42   1    8 O     5.04373400000E+00  5.89598000000E+00 -3.29400300000E+00

  43  43   1    8 O     3.62286400000E+00  5.89529000000E+00 -5.70959200000E+00

  44  44   1   29 CU    5.15886300000E+00  6.81477900000E+00 -4.99043100000E+00

  45  45   1    6 C     5.73486200000E+00  9.46892300000E+00 -8.22437000000E+00

  46  46   1    1 H     5.53347900000E+00  8.72034200000E+00 -8.99924400000E+00

  47  47   1    1 H     4.85181800000E+00  1.01133990000E+01 -8.12131000000E+00

  48  48   1    1 H     6.58074100000E+00  1.01063040000E+01 -8.50579000000E+00

  49  49   1    6 C     5.96558700000E+00  8.79596600000E+00 -6.90520900000E+00

  50  50   1    6 C     6.86728200000E+00  9.37275600000E+00 -5.99597300000E+00

  51  51   1    1 H     7.42436200000E+00  1.02451020000E+01 -6.33012900000E+00

  52  52   1    6 C     7.22748100000E+00  8.79693500000E+00 -4.76831100000E+00

  53  53   1    6 C     8.34158500000E+00  9.40108600000E+00 -3.96720100000E+00

  54  54   1    1 H     9.25590800000E+00  8.80360500000E+00 -4.10750900000E+00

  55  55   1    1 H     8.53297100000E+00  1.04338180000E+01 -4.27353100000E+00

  56  56   1    1 H     8.11041700000E+00  9.37529300000E+00 -2.89851900000E+00

  57  57   1    8 O     5.27399100000E+00  7.73357700000E+00 -6.68685900000E+00

  58  58   1    8 O     6.69486100000E+00  7.73426700000E+00 -4.27127000000E+00

 NUMBER OF SYMMETRY OPERATORS         :    1
 *******************************************************************************
 * GEOMETRY EDITING - INPUT COORDINATES ARE GIVEN IN ANGSTROM         
 *******************************************************************************

 GEOMETRY FOR WAVE FUNCTION - DIMENSIONALITY OF THE SYSTEM    0
 (NON PERIODIC DIRECTION: LATTICE PARAMETER FORMALLY SET TO 500)
 *******************************************************************************
 ATOMS IN THE ASYMMETRIC UNIT   58 - ATOMS IN THE UNIT CELL:   58
     ATOM             X(ANGSTROM)         Y(ANGSTROM)         Z(ANGSTROM)
 *******************************************************************************
      1 T   6 C     4.582863000000E+00 -3.825520000000E-01 -1.756492000000E+00
      2 T   1 H     4.784246000000E+00  3.660300000000E-01 -9.816180000000E-01
      3 T   1 H     5.465907000000E+00 -1.027028000000E+00 -1.859552000000E+00
      4 T   1 H     3.736984000000E+00 -1.019932000000E+00 -1.475072000000E+00
      5 T   6 C     4.352139000000E+00  2.904060000000E-01 -3.075652000000E+00
      6 T   6 C     3.450443000000E+00 -2.863840000000E-01 -3.984889000000E+00
      7 T   1 H     2.893363000000E+00 -1.158731000000E+00 -3.650733000000E+00
      8 T   6 C     3.090244000000E+00  2.894360000000E-01 -5.212551000000E+00
      9 T   6 C     1.976140000000E+00 -3.147140000000E-01 -6.013661000000E+00
     10 T   1 H     1.061817000000E+00  2.827670000000E-01 -5.873353000000E+00
     11 T   1 H     1.784754000000E+00 -1.347446000000E+00 -5.707331000000E+00
     12 T   1 H     2.207308000000E+00 -2.889220000000E-01 -7.082343000000E+00
     13 T   8 O     5.043734000000E+00  1.352794000000E+00 -3.294003000000E+00
     14 T   8 O     3.622864000000E+00  1.352104000000E+00 -5.709592000000E+00
     15 T  29 CU    5.158863000000E+00  2.271593000000E+00 -4.990431000000E+00
     16 T   6 C     5.734862000000E+00  4.925738000000E+00 -8.224370000000E+00
     17 T   1 H     5.533479000000E+00  4.177156000000E+00 -8.999244000000E+00
     18 T   1 H     4.851818000000E+00  5.570213000000E+00 -8.121310000000E+00
     19 T   1 H     6.580741000000E+00  5.563118000000E+00 -8.505790000000E+00
     20 T   6 C     5.965587000000E+00  4.252780000000E+00 -6.905209000000E+00
     21 T   6 C     6.867282000000E+00  4.829570000000E+00 -5.995973000000E+00
     22 T   1 H     7.424362000000E+00  5.701917000000E+00 -6.330129000000E+00
     23 T   6 C     7.227481000000E+00  4.253749000000E+00 -4.768311000000E+00
     24 T   6 C     8.341585000000E+00  4.857900000000E+00 -3.967201000000E+00
     25 T   1 H     9.255908000000E+00  4.260419000000E+00 -4.107509000000E+00
     26 T   1 H     8.532971000000E+00  5.890632000000E+00 -4.273531000000E+00
     27 T   1 H     8.110417000000E+00  4.832108000000E+00 -2.898519000000E+00
     28 T   8 O     5.273991000000E+00  3.190391000000E+00 -6.686859000000E+00
     29 T   8 O     6.694861000000E+00  3.191082000000E+00 -4.271270000000E+00
     30 T   6 C     4.582863000000E+00  4.160634000000E+00 -1.756492000000E+00
     31 T   1 H     4.784246000000E+00  4.909215000000E+00 -9.816180000000E-01
     32 T   1 H     5.465907000000E+00  3.516158000000E+00 -1.859552000000E+00
     33 T   1 H     3.736984000000E+00  3.523253000000E+00 -1.475072000000E+00
     34 T   6 C     4.352139000000E+00  4.833591000000E+00 -3.075652000000E+00
     35 T   6 C     3.450443000000E+00  4.256801000000E+00 -3.984889000000E+00
     36 T   1 H     2.893363000000E+00  3.384455000000E+00 -3.650733000000E+00
     37 T   6 C     3.090244000000E+00  4.832622000000E+00 -5.212551000000E+00
     38 T   6 C     1.976140000000E+00  4.228471000000E+00 -6.013661000000E+00
     39 T   1 H     1.061817000000E+00  4.825952000000E+00 -5.873353000000E+00
     40 T   1 H     1.784754000000E+00  3.195739000000E+00 -5.707331000000E+00
     41 T   1 H     2.207308000000E+00  4.254264000000E+00 -7.082343000000E+00
     42 T   8 O     5.043734000000E+00  5.895980000000E+00 -3.294003000000E+00
     43 T   8 O     3.622864000000E+00  5.895290000000E+00 -5.709592000000E+00
     44 T  29 CU    5.158863000000E+00  6.814779000000E+00 -4.990431000000E+00
     45 T   6 C     5.734862000000E+00  9.468923000000E+00 -8.224370000000E+00
     46 T   1 H     5.533479000000E+00  8.720342000000E+00 -8.999244000000E+00
     47 T   1 H     4.851818000000E+00  1.011339900000E+01 -8.121310000000E+00
     48 T   1 H     6.580741000000E+00  1.010630400000E+01 -8.505790000000E+00
     49 T   6 C     5.965587000000E+00  8.795966000000E+00 -6.905209000000E+00
     50 T   6 C     6.867282000000E+00  9.372756000000E+00 -5.995973000000E+00
     51 T   1 H     7.424362000000E+00  1.024510200000E+01 -6.330129000000E+00
     52 T   6 C     7.227481000000E+00  8.796935000000E+00 -4.768311000000E+00
     53 T   6 C     8.341585000000E+00  9.401086000000E+00 -3.967201000000E+00
     54 T   1 H     9.255908000000E+00  8.803605000000E+00 -4.107509000000E+00
     55 T   1 H     8.532971000000E+00  1.043381800000E+01 -4.273531000000E+00
     56 T   1 H     8.110417000000E+00  9.375293000000E+00 -2.898519000000E+00
     57 T   8 O     5.273991000000E+00  7.733577000000E+00 -6.686859000000E+00
     58 T   8 O     6.694861000000E+00  7.734267000000E+00 -4.271270000000E+00

 T = ATOM BELONGING TO THE ASYMMETRIC UNIT

 ****    1 SYMMOPS - TRANSLATORS IN FRACTIONAL UNITS
 **** MATRICES AND TRANSLATORS IN THE CRYSTALLOGRAPHIC REFERENCE FRAME
   V INV                    ROTATION MATRICES                   TRANSLATORS
   1   1  1.00  0.00  0.00  0.00  1.00  0.00  0.00  0.00  1.00  0.00  0.00  0.00

 *******************************************************************************
 STARTING BASIS SET HANDLING 
 *******************************************************************************

 Loading internal basis set: POB-TZVP            

 Please cite in your publication:
 Peintinger, M. F., Oliveira, D. V. and Bredow, T. (2013), Consistent Gaussian b
 asis sets of triple-zeta valence with polarization quality for solid-state calc
 ulations. J. Comput. Chem., 34: 451-459. doi: 10.1002/jcc.23153                
                    

 *******************************************************************************
 LOCAL ATOMIC FUNCTIONS BASIS SET
 *******************************************************************************
   ATOM   X(AU)   Y(AU)   Z(AU)  N. TYPE  EXPONENT  S COEF   P COEF   D/F/G COEF
 *******************************************************************************
   1 C    8.660  -0.723  -3.319
                                  1 S  
                                         1.358E+04 2.225E-04 0.000E+00 0.000E+00
                                         2.035E+03 1.723E-03 0.000E+00 0.000E+00
                                         4.632E+02 8.926E-03 0.000E+00 0.000E+00
                                         1.312E+02 3.573E-02 0.000E+00 0.000E+00
                                         4.285E+01 1.108E-01 0.000E+00 0.000E+00
                                         1.558E+01 2.430E-01 0.000E+00 0.000E+00
                                  2 S  
                                         6.207E+00 4.144E-01 0.000E+00 0.000E+00
                                         2.576E+00 2.374E-01 0.000E+00 0.000E+00
                                  3 S  
                                         4.941E-01 1.000E+00 0.000E+00 0.000E+00
                                  4 S  
                                         1.644E-01 1.000E+00 0.000E+00 0.000E+00
                           5-     7 P  
                                         3.470E+01 0.000E+00 5.333E-03 0.000E+00
                                         7.958E+00 0.000E+00 3.586E-02 0.000E+00
                                         2.378E+00 0.000E+00 1.422E-01 0.000E+00
                                         8.143E-01 0.000E+00 3.427E-01 0.000E+00
                           8-    10 P  
                                         5.662E-01 0.000E+00 1.000E+00 0.000E+00
                          11-    13 P  
                                         2.674E-01 0.000E+00 1.000E+00 0.000E+00
                          14-    18 D  
                                         8.792E-01 0.000E+00 0.000E+00 1.000E+00
   2 H    9.041   0.692  -1.855
                                 19 S  
                                         3.406E+01 6.025E-03 0.000E+00 0.000E+00
                                         5.124E+00 4.502E-02 0.000E+00 0.000E+00
                                         1.165E+00 2.019E-01 0.000E+00 0.000E+00
                                 20 S  
                                         4.157E-01 1.000E+00 0.000E+00 0.000E+00
                                 21 S  
                                         1.795E-01 1.000E+00 0.000E+00 0.000E+00
                          22-    24 P  
                                         8.000E-01 0.000E+00 1.000E+00 0.000E+00
   3 H   10.329  -1.941  -3.514
   4 H    7.062  -1.927  -2.787
   5 C    8.224   0.549  -5.812
   6 C    6.520  -0.541  -7.530
   7 H    5.468  -2.190  -6.899
   8 C    5.840   0.547  -9.850
   9 C    3.734  -0.595 -11.364
  10 H    2.007   0.534 -11.099
  11 H    3.373  -2.546 -10.785
  12 H    4.171  -0.546 -13.384
  13 O    9.531   2.556  -6.225
                                133 S  
                                         2.703E+04 2.173E-04 0.000E+00 0.000E+00
                                         4.052E+03 1.684E-03 0.000E+00 0.000E+00
                                         9.223E+02 8.740E-03 0.000E+00 0.000E+00
                                         2.612E+02 3.524E-02 0.000E+00 0.000E+00
                                         8.535E+01 1.115E-01 0.000E+00 0.000E+00
                                         3.104E+01 2.559E-01 0.000E+00 0.000E+00
                                134 S  
                                         1.226E+01 3.977E-01 0.000E+00 0.000E+00
                                         4.999E+00 2.463E-01 0.000E+00 0.000E+00
                                135 S  
                                         1.099E+00 1.000E+00 0.000E+00 0.000E+00
                                136 S  
                                         3.566E-01 1.000E+00 0.000E+00 0.000E+00
                         137-   139 P  
                                         6.327E+01 0.000E+00 6.069E-03 0.000E+00
                                         1.463E+01 0.000E+00 4.191E-02 0.000E+00
                                         4.450E+00 0.000E+00 1.615E-01 0.000E+00
                                         1.528E+00 0.000E+00 3.571E-01 0.000E+00
                         140-   142 P  
                                         5.490E-01 0.000E+00 1.000E+00 0.000E+00
                         143-   145 P  
                                         1.859E-01 0.000E+00 1.000E+00 0.000E+00
                         146-   150 D  
                                         2.535E-01 0.000E+00 0.000E+00 1.000E+00
  14 O    6.846   2.555 -10.790
  15 CU   9.749   4.293  -9.431
                                169 S  
                                         3.775E+05 2.281E-04 0.000E+00 0.000E+00
                                         5.659E+04 1.769E-03 0.000E+00 0.000E+00
                                         1.288E+04 9.199E-03 0.000E+00 0.000E+00
                                         3.645E+03 3.741E-02 0.000E+00 0.000E+00
                                         1.187E+03 1.219E-01 0.000E+00 0.000E+00
                                         4.265E+02 2.898E-01 0.000E+00 0.000E+00
                                         1.657E+02 4.153E-01 0.000E+00 0.000E+00
                                         6.560E+01 2.191E-01 0.000E+00 0.000E+00
                                170 S  
                                         4.144E+02-2.468E-02 0.000E+00 0.000E+00
                                         1.283E+02-1.172E-01 0.000E+00 0.000E+00
                                         2.062E+01 5.530E-01 0.000E+00 0.000E+00
                                         8.782E+00 5.224E-01 0.000E+00 0.000E+00
                                171 S  
                                         1.374E+01-2.274E-01 0.000E+00 0.000E+00
                                         2.243E+00 7.176E-01 0.000E+00 0.000E+00
                                172 S  
                                         8.153E-01 1.000E+00 0.000E+00 0.000E+00
                                173 S  
                                         4.076E-01 1.000E+00 0.000E+00 0.000E+00
                                174 S  
                                         1.768E-01 1.000E+00 0.000E+00 0.000E+00
                         175-   177 P  
                                         2.035E+03 0.000E+00 2.352E-03 0.000E+00
                                         4.819E+02 0.000E+00 1.913E-02 0.000E+00
                                         1.547E+02 0.000E+00 9.017E-02 0.000E+00
                                         5.774E+01 0.000E+00 2.606E-01 0.000E+00
                                         2.310E+01 0.000E+00 4.209E-01 0.000E+00
                                         9.388E+00 0.000E+00 2.434E-01 0.000E+00
                         178-   180 P  
                                         3.760E+01 0.000E+00-2.899E-02 0.000E+00
                                         5.124E+00 0.000E+00 5.492E-01 0.000E+00
                                         2.012E+00 0.000E+00 9.379E-01 0.000E+00
                         181-   183 P  
                                         1.464E+00 0.000E+00 1.000E+00 0.000E+00
                         184-   186 P  
                                         7.321E-01 0.000E+00 1.000E+00 0.000E+00
                         187-   191 D  
                                         7.413E+01 0.000E+00 0.000E+00 1.436E-02
                                         2.136E+01 0.000E+00 0.000E+00 8.663E-02
                                         7.500E+00 0.000E+00 0.000E+00 2.563E-01
                                         2.760E+00 0.000E+00 0.000E+00 4.037E-01
                         192-   196 D  
                                         1.459E+00 0.000E+00 0.000E+00 1.000E+00
                         197-   201 D  
                                         6.356E-01 0.000E+00 0.000E+00 1.000E+00
                         202-   208 F  
                                         2.233E+00 0.000E+00 0.000E+00 1.000E+00
  16 C   10.837   9.308 -15.542
  17 H   10.457   7.894 -17.006
  18 H    9.169  10.526 -15.347
  19 H   12.436  10.513 -16.074
  20 C   11.273   8.037 -13.049
  21 C   12.977   9.127 -11.331
  22 H   14.030  10.775 -11.962
  23 C   13.658   8.038  -9.011
  24 C   15.763   9.180  -7.497
  25 H   17.491   8.051  -7.762
  26 H   16.125  11.132  -8.076
  27 H   15.326   9.131  -5.477
  28 O    9.966   6.029 -12.636
  29 O   12.651   6.030  -8.072
  30 C    8.660   7.862  -3.319
  31 H    9.041   9.277  -1.855
  32 H   10.329   6.645  -3.514
  33 H    7.062   6.658  -2.787
  34 C    8.224   9.134  -5.812
  35 C    6.520   8.044  -7.530
  36 H    5.468   6.396  -6.899
  37 C    5.840   9.132  -9.850
  38 C    3.734   7.991 -11.364
  39 H    2.007   9.120 -11.099
  40 H    3.373   6.039 -10.785
  41 H    4.171   8.039 -13.384
  42 O    9.531  11.142  -6.225
  43 O    6.846  11.140 -10.790
  44 CU   9.749  12.878  -9.431
  45 C   10.837  17.894 -15.542
  46 H   10.457  16.479 -17.006
  47 H    9.169  19.112 -15.347
  48 H   12.436  19.098 -16.074
  49 C   11.273  16.622 -13.049
  50 C   12.977  17.712 -11.331
  51 H   14.030  19.360 -11.962
  52 C   13.658  16.624  -9.011
  53 C   15.763  17.765  -7.497
  54 H   17.491  16.636  -7.762
  55 H   16.125  19.717  -8.076
  56 H   15.326  17.717  -5.477
  57 O    9.966  14.614 -12.636
  58 O   12.651  14.616  -8.072

 *******************************************************************************
 FINISHED BASIS SET HANDLING 
 *******************************************************************************

 INFORMATION **** SET_MPP **** PCRYSTAL CALCULATION
 INFORMATION **** READM2 **** NEW DEFAULT: FOCK/KS MATRIX MIXING SET TO 30 %
 INFORMATION **** READM2 **** NEW DEFAULT: FULL DIRECT SCF MODE
 INFORMATION **** READM2 **** NEW DEFAULT: COULOMB BIPOLAR BUFFER SET TO 32 Mb
 INFORMATION **** READM2 **** NEW DEFAULT: EXCHANGE BIPOLAR BUFFER SET TO 32 Mb

 *******************************************************************************
 NEW DEFAULT: DFT INTEGRATION GRID INCREASED TO XLGRID
 NEW DEFAULT: DIIS ACCELERATOR ACTIVE
 USE KEYWORD NODIIS TO TURN IT OFF
 *******************************************************************************

 INFORMATION **** DFTD3_INPUT **** PERFORM LATEST DISPERSION CORRECTION DFT-D3(BJ) WITH AUTOMATIC PARAMETER SETUP
 PLEASE CITE:
 (1) DFT-D3 Reference
  S. Grimme, J. Antony, S. Ehrlich, and H. Krieg, J. Chem. Phys. 132 (2010), 154104
 (2) BJ-Damping Reference
  S. Grimme, S. Ehrlich, and L. Goerigk, J. Comput. Chem. 32 (2011), 1456-1465
 (3) General DFT-D Review
  S. Grimme, A. Hansen, J. G. Brandenburg, and C. Bannwarth,
  Chem. Rev. 116 (2016), 5105-5154

 INFORMATION **** EXCHSIZE **** EXCHANGE BIPOLAR BUFFER SIZE SET TO    15000000
 INFORMATION **** BIPOSIZE **** COULOMB BIPOLAR BUFFER SET TO    15000000
 INFORMATION **** MAXCYCLE **** MAX NUMBER OF SCF CYCLES SET TO         200
 INFORMATION **** READM2 **** FULL DIRECT SCF (MONO AND BIEL INT) SELECTED
 INFORMATION **** TOLINTEG **** COULOMB AND EXCHANGE SERIES TOLERANCES MODIFIED
 INFORMATION **** TOLDEE **** SCF TOL ON TOTAL ENERGY SET TO          11
 INFORMATION **** SPINLOCK **** LOCK IN A GIVEN SPIN STATE
 ALPHA-BETA ELECTRONS LOCKED TO   2 FOR  10 SCF CYCLES
 WARNING **** SHRINK **** MOLECULAR CASE - SHRINKING NOT USED
 *******************************************************************************
 N. OF ATOMS PER CELL        58  COULOMB OVERLAP TOL         (T1) 10**   -7
 NUMBER OF SHELLS           364  COULOMB PENETRATION TOL     (T2) 10**   -7
 NUMBER OF AO               752  EXCHANGE OVERLAP TOL        (T3) 10**   20
 N. OF ELECTRONS PER CELL   270  EXCHANGE PSEUDO OVP (F(G))  (T4) 10**   20
 CORE ELECTRONS PER CELL     92  EXCHANGE PSEUDO OVP (P(G))  (T5) 10**   20
 N. OF SYMMETRY OPERATORS     1  POLE ORDER IN MONO ZONE                  4
 *******************************************************************************
 TYPE OF CALCULATION :  UNRESTRICTED OPEN SHELL
 KOHN-SHAM HAMILTONIAN

 (EXCHANGE)[CORRELATION] FUNCTIONAL:(PERDEW-BURKE-ERNZERHOF)[PERDEW-BURKE-ERNZERHOF]


 SPIN POLARIZED DFT SELECTED
 SPIN POLARIZATION - ALPHA-BETA =  2 FOR  10 CYCLES

 CAPPA:IS1  1;IS2  1;IS3  1; K PTS MONK NET   1; SYMMOPS:K SPACE   2;G SPACE   1

 *******************************************************************************
 MAX NUMBER OF SCF CYCLES     200  CONVERGENCE ON DELTAP        10**-21
 WEIGHT OF F(I) IN F(I+1)      40% CONVERGENCE ON ENERGY        10**-11
 SPIN POLARIZATION - ALPHA-BETA =  2 FOR  10 CYCLES

 DISK SPACE FOR EIGENVECTORS (FTN 10)      565504 REALS

 SYMMETRY ADAPTION OF THE BLOCH FUNCTIONS DISABLED
 TTTTTTTTTTTTTTTTTTTTTTTTTTTTTT gordsh1     TELAPSE        0.27 TCPU        0.21

 MATRIX SIZE: P(G)  192302, F(G)   96527, P(G) IRR   97269, F(G) IRR   97269
 MAX G-VECTOR INDEX FOR 1- AND 2-ELECTRON INTEGRALS   1

 TTTTTTTTTTTTTTTTTTTTTTTTTTTTTT INPUT       TELAPSE        0.30 TCPU        0.24

 NEIGHBORS OF THE NON-EQUIVALENT ATOMS

 N = NUMBER OF NEIGHBORS AT DISTANCE R
    ATOM  N     R/ANG      R/AU   NEIGHBORS (ATOM LABELS AND CELL INDICES)
   1 C    1     1.0959     2.0709    4 H    0 0 0
   1 C    1     1.0961     2.0713    2 H    0 0 0
   1 C    1     1.0981     2.0750    3 H    0 0 0
   1 C    1     1.4988     2.8323    5 C    0 0 0
   1 C    1     2.3638     4.4670   13 O    0 0 0
   1 C    1     2.5015     4.7271    6 C    0 0 0

   2 H    1     1.0961     2.0713    1 C    0 0 0
   2 H    1     1.7821     3.3678    3 H    0 0 0
   2 H    1     1.8059     3.4126    4 H    0 0 0
   2 H    1     2.1395     4.0430    5 C    0 0 0
   2 H    1     2.5275     4.7762   13 O    0 0 0
   2 H    1     3.3405     6.3126   32 H    0 0 0

   3 H    1     1.0981     2.0750    1 C    0 0 0
   3 H    1     1.7712     3.3470    4 H    0 0 0
   3 H    1     1.7821     3.3678    2 H    0 0 0
   3 H    1     2.1107     3.9886    5 C    0 0 0
   3 H    1     2.8106     5.3113   13 O    0 0 0
   3 H    1     3.0212     5.7093    6 C    0 0 0

   4 H    1     1.0959     2.0709    1 C    0 0 0
   4 H    1     1.7712     3.3470    3 H    0 0 0
   4 H    1     1.8059     3.4126    2 H    0 0 0
   4 H    1     2.1581     4.0782    5 C    0 0 0
   4 H    1     2.3376     4.4175    7 H    0 0 0
   4 H    1     2.6305     4.9709    6 C    0 0 0

   5 C    1     1.2863     2.4308   13 O    0 0 0
   5 C    1     1.4044     2.6540    6 C    0 0 0
   5 C    1     1.4988     2.8323    1 C    0 0 0
   5 C    1     2.1107     3.9886    3 H    0 0 0
   5 C    1     2.1351     4.0348    7 H    0 0 0
   5 C    1     2.1395     4.0430    2 H    0 0 0

   6 C    1     1.0877     2.0554    7 H    0 0 0
   6 C    1     1.4030     2.6513    8 C    0 0 0
   6 C    1     1.4044     2.6540    5 C    0 0 0
   6 C    1     2.3852     4.5073   14 O    0 0 0
   6 C    1     2.3881     4.5128   13 O    0 0 0
   6 C    1     2.5015     4.7271    1 C    0 0 0

   7 H    1     1.0877     2.0554    6 C    0 0 0
   7 H    1     2.1351     4.0348    5 C    0 0 0
   7 H    1     2.1390     4.0421    8 C    0 0 0
   7 H    1     2.3376     4.4175    4 H    0 0 0
   7 H    1     2.3440     4.4295   11 H    0 0 0
   7 H    1     2.6542     5.0158    1 C    0 0 0

   8 C    1     1.2884     2.4347   14 O    0 0 0
   8 C    1     1.4030     2.6513    6 C    0 0 0
   8 C    1     1.4993     2.8333    9 C    0 0 0
   8 C    1     2.1334     4.0315   10 H    0 0 0
   8 C    1     2.1390     4.0421    7 H    0 0 0
   8 C    1     2.1471     4.0575   12 H    0 0 0

   9 C    1     1.0937     2.0668   12 H    0 0 0
   9 C    1     1.0941     2.0675   11 H    0 0 0
   9 C    1     1.1012     2.0810   10 H    0 0 0
   9 C    1     1.4993     2.8333    8 C    0 0 0
   9 C    1     2.3627     4.4649   14 O    0 0 0
   9 C    1     2.5080     4.7395    6 C    0 0 0

  10 H    1     1.1012     2.0810    9 C    0 0 0
  10 H    1     1.7609     3.3275   12 H    0 0 0
  10 H    1     1.7910     3.3846   11 H    0 0 0
  10 H    1     2.1334     4.0315    8 C    0 0 0
  10 H    1     2.7802     5.2537   14 O    0 0 0
  10 H    1     3.0059     5.6804   40 H    0 0 0

  11 H    1     1.0941     2.0675    9 C    0 0 0
  11 H    1     1.7860     3.3750   12 H    0 0 0
  11 H    1     1.7910     3.3846   10 H    0 0 0
  11 H    1     2.1514     4.0655    8 C    0 0 0
  11 H    1     2.3440     4.4295    7 H    0 0 0
  11 H    1     2.6205     4.9521    6 C    0 0 0

  12 H    1     1.0937     2.0668    9 C    0 0 0
  12 H    1     1.7609     3.3275   10 H    0 0 0
  12 H    1     1.7860     3.3750   11 H    0 0 0
  12 H    1     2.1471     4.0575    8 C    0 0 0
  12 H    1     2.5654     4.8479   14 O    0 0 0
  12 H    1     3.3376     6.3072    6 C    0 0 0

  13 O    1     1.2863     2.4308    5 C    0 0 0
  13 O    1     1.9327     3.6523   15 CU   0 0 0
  13 O    1     2.3638     4.4670    1 C    0 0 0
  13 O    1     2.3881     4.5128    6 C    0 0 0
  13 O    1     2.5275     4.7762    2 H    0 0 0
  13 O    1     2.6298     4.9697   32 H    0 0 0

  14 O    1     1.2884     2.4347    8 C    0 0 0
  14 O    1     1.9292     3.6457   15 CU   0 0 0
  14 O    1     2.3627     4.4649    9 C    0 0 0
  14 O    1     2.3852     4.5073    6 C    0 0 0
  14 O    1     2.5654     4.8479   12 H    0 0 0
  14 O    1     2.6034     4.9197   40 H    0 0 0

  15 CU   1     1.9292     3.6457   29 O    0 0 0
  15 CU   1     1.9292     3.6457   14 O    0 0 0
  15 CU   1     1.9327     3.6523   28 O    0 0 0
  15 CU   1     1.9327     3.6523   13 O    0 0 0
  15 CU   1     2.8055     5.3016   35 C    0 0 0
  15 CU   1     2.8576     5.4000   36 H    0 0 0

  16 C    1     1.0959     2.0709   19 H    0 0 0
  16 C    1     1.0961     2.0713   17 H    0 0 0
  16 C    1     1.0981     2.0750   18 H    0 0 0
  16 C    1     1.4988     2.8323   20 C    0 0 0
  16 C    1     2.3638     4.4670   28 O    0 0 0
  16 C    1     2.5015     4.7271   21 C    0 0 0

  17 H    1     1.0961     2.0713   16 C    0 0 0
  17 H    1     1.7821     3.3678   18 H    0 0 0
  17 H    1     1.8059     3.4126   19 H    0 0 0
  17 H    1     2.1395     4.0431   20 C    0 0 0
  17 H    1     2.5275     4.7762   28 O    0 0 0
  17 H    1     3.3503     6.3311   21 C    0 0 0

  18 H    1     1.0981     2.0750   16 C    0 0 0
  18 H    1     1.7712     3.3470   19 H    0 0 0
  18 H    1     1.7821     3.3678   17 H    0 0 0
  18 H    1     2.1107     3.9886   20 C    0 0 0
  18 H    1     2.6298     4.9697   57 O    0 0 0
  18 H    1     2.7262     5.1518   43 O    0 0 0

  19 H    1     1.0959     2.0709   16 C    0 0 0
  19 H    1     1.7712     3.3470   18 H    0 0 0
  19 H    1     1.8059     3.4126   17 H    0 0 0
  19 H    1     2.1581     4.0782   20 C    0 0 0
  19 H    1     2.3376     4.4175   22 H    0 0 0
  19 H    1     2.6305     4.9709   21 C    0 0 0

  20 C    1     1.2863     2.4308   28 O    0 0 0
  20 C    1     1.4044     2.6540   21 C    0 0 0
  20 C    1     1.4988     2.8323   16 C    0 0 0
  20 C    1     2.1107     3.9886   18 H    0 0 0
  20 C    1     2.1351     4.0348   22 H    0 0 0
  20 C    1     2.1395     4.0431   17 H    0 0 0

  21 C    1     1.0877     2.0554   22 H    0 0 0
  21 C    1     1.4030     2.6513   23 C    0 0 0
  21 C    1     1.4044     2.6540   20 C    0 0 0
  21 C    1     2.3852     4.5073   29 O    0 0 0
  21 C    1     2.3881     4.5128   28 O    0 0 0
  21 C    1     2.5015     4.7271   16 C    0 0 0

  22 H    1     1.0877     2.0554   21 C    0 0 0
  22 H    1     2.1351     4.0348   20 C    0 0 0
  22 H    1     2.1390     4.0421   23 C    0 0 0
  22 H    1     2.3376     4.4175   19 H    0 0 0
  22 H    1     2.3440     4.4295   26 H    0 0 0
  22 H    1     2.6542     5.0158   16 C    0 0 0

  23 C    1     1.2884     2.4347   29 O    0 0 0
  23 C    1     1.4030     2.6513   21 C    0 0 0
  23 C    1     1.4993     2.8333   24 C    0 0 0
  23 C    1     2.1334     4.0315   25 H    0 0 0
  23 C    1     2.1390     4.0421   22 H    0 0 0
  23 C    1     2.1471     4.0575   27 H    0 0 0

  24 C    1     1.0937     2.0668   27 H    0 0 0
  24 C    1     1.0941     2.0675   26 H    0 0 0
  24 C    1     1.1012     2.0810   25 H    0 0 0
  24 C    1     1.4993     2.8333   23 C    0 0 0
  24 C    1     2.3627     4.4649   29 O    0 0 0
  24 C    1     2.5080     4.7395   21 C    0 0 0

  25 H    1     1.1012     2.0810   24 C    0 0 0
  25 H    1     1.7609     3.3275   27 H    0 0 0
  25 H    1     1.7910     3.3846   26 H    0 0 0
  25 H    1     2.1334     4.0315   23 C    0 0 0
  25 H    1     2.7802     5.2537   29 O    0 0 0
  25 H    1     3.0977     5.8538   21 C    0 0 0

  26 H    1     1.0941     2.0675   24 C    0 0 0
  26 H    1     1.7860     3.3750   27 H    0 0 0
  26 H    1     1.7910     3.3846   25 H    0 0 0
  26 H    1     2.1514     4.0655   23 C    0 0 0
  26 H    1     2.3440     4.4295   22 H    0 0 0
  26 H    1     2.6034     4.9197   58 O    0 0 0

  27 H    1     1.0937     2.0668   24 C    0 0 0
  27 H    1     1.7609     3.3275   25 H    0 0 0
  27 H    1     1.7860     3.3750   26 H    0 0 0
  27 H    1     2.1471     4.0575   23 C    0 0 0
  27 H    1     2.5654     4.8479   29 O    0 0 0
  27 H    1     3.1312     5.9172   32 H    0 0 0

  28 O    1     1.2863     2.4308   20 C    0 0 0
  28 O    1     1.9327     3.6523   15 CU   0 0 0
  28 O    1     2.3638     4.4670   16 C    0 0 0
  28 O    1     2.3881     4.5128   21 C    0 0 0
  28 O    1     2.5275     4.7762   17 H    0 0 0
  28 O    1     2.6572     5.0213   14 O    0 0 0

  29 O    1     1.2884     2.4347   23 C    0 0 0
  29 O    1     1.9292     3.6457   15 CU   0 0 0
  29 O    1     2.3627     4.4649   24 C    0 0 0
  29 O    1     2.3852     4.5073   21 C    0 0 0
  29 O    1     2.5654     4.8479   27 H    0 0 0
  29 O    1     2.6572     5.0213   13 O    0 0 0

  30 C    1     1.0959     2.0709   33 H    0 0 0
  30 C    1     1.0961     2.0713   31 H    0 0 0
  30 C    1     1.0981     2.0750   32 H    0 0 0
  30 C    1     1.4988     2.8322   34 C    0 0 0
  30 C    1     2.3638     4.4670   42 O    0 0 0
  30 C    1     2.5015     4.7271   35 C    0 0 0

  31 H    1     1.0961     2.0713   30 C    0 0 0
  31 H    1     1.7821     3.3678   32 H    0 0 0
  31 H    1     1.8059     3.4126   33 H    0 0 0
  31 H    1     2.1395     4.0430   34 C    0 0 0
  31 H    1     2.5275     4.7762   42 O    0 0 0
  31 H    1     3.3503     6.3311   35 C    0 0 0

  32 H    1     1.0981     2.0750   30 C    0 0 0
  32 H    1     1.7712     3.3470   33 H    0 0 0
  32 H    1     1.7821     3.3678   31 H    0 0 0
  32 H    1     2.1107     3.9886   34 C    0 0 0
  32 H    1     2.6298     4.9697   13 O    0 0 0
  32 H    1     2.7262     5.1518   29 O    0 0 0

  33 H    1     1.0959     2.0709   30 C    0 0 0
  33 H    1     1.7712     3.3470   32 H    0 0 0
  33 H    1     1.8059     3.4126   31 H    0 0 0
  33 H    1     2.1581     4.0782   34 C    0 0 0
  33 H    1     2.3376     4.4175   36 H    0 0 0
  33 H    1     2.6305     4.9709   35 C    0 0 0

  34 C    1     1.2863     2.4308   42 O    0 0 0
  34 C    1     1.4044     2.6540   35 C    0 0 0
  34 C    1     1.4988     2.8322   30 C    0 0 0
  34 C    1     2.1107     3.9886   32 H    0 0 0
  34 C    1     2.1351     4.0348   36 H    0 0 0
  34 C    1     2.1395     4.0430   31 H    0 0 0

  35 C    1     1.0877     2.0554   36 H    0 0 0
  35 C    1     1.4030     2.6513   37 C    0 0 0
  35 C    1     1.4044     2.6540   34 C    0 0 0
  35 C    1     2.3852     4.5073   43 O    0 0 0
  35 C    1     2.3881     4.5128   42 O    0 0 0
  35 C    1     2.5015     4.7271   30 C    0 0 0

  36 H    1     1.0877     2.0554   35 C    0 0 0
  36 H    1     2.1351     4.0348   34 C    0 0 0
  36 H    1     2.1390     4.0421   37 C    0 0 0
  36 H    1     2.3376     4.4175   33 H    0 0 0
  36 H    1     2.3440     4.4295   40 H    0 0 0
  36 H    1     2.6542     5.0158   30 C    0 0 0

  37 C    1     1.2884     2.4347   43 O    0 0 0
  37 C    1     1.4030     2.6513   35 C    0 0 0
  37 C    1     1.4993     2.8333   38 C    0 0 0
  37 C    1     2.1334     4.0315   39 H    0 0 0
  37 C    1     2.1390     4.0421   36 H    0 0 0
  37 C    1     2.1471     4.0575   41 H    0 0 0

  38 C    1     1.0937     2.0668   41 H    0 0 0
  38 C    1     1.0941     2.0675   40 H    0 0 0
  38 C    1     1.1012     2.0810   39 H    0 0 0
  38 C    1     1.4993     2.8333   37 C    0 0 0
  38 C    1     2.3627     4.4649   43 O    0 0 0
  38 C    1     2.5080     4.7395   35 C    0 0 0

  39 H    1     1.1012     2.0810   38 C    0 0 0
  39 H    1     1.7609     3.3275   41 H    0 0 0
  39 H    1     1.7910     3.3846   40 H    0 0 0
  39 H    1     2.1334     4.0315   37 C    0 0 0
  39 H    1     2.7802     5.2537   43 O    0 0 0
  39 H    1     3.0977     5.8538   35 C    0 0 0

  40 H    1     1.0941     2.0675   38 C    0 0 0
  40 H    1     1.7860     3.3750   41 H    0 0 0
  40 H    1     1.7910     3.3846   39 H    0 0 0
  40 H    1     2.1514     4.0655   37 C    0 0 0
  40 H    1     2.3440     4.4295   36 H    0 0 0
  40 H    1     2.6034     4.9197   14 O    0 0 0

  41 H    1     1.0937     2.0668   38 C    0 0 0
  41 H    1     1.7609     3.3275   39 H    0 0 0
  41 H    1     1.7860     3.3750   40 H    0 0 0
  41 H    1     2.1471     4.0575   37 C    0 0 0
  41 H    1     2.5654     4.8479   43 O    0 0 0
  41 H    1     3.1312     5.9172   18 H    0 0 0

  42 O    1     1.2863     2.4308   34 C    0 0 0
  42 O    1     1.9327     3.6523   44 CU   0 0 0
  42 O    1     2.3638     4.4670   30 C    0 0 0
  42 O    1     2.3881     4.5128   35 C    0 0 0
  42 O    1     2.5275     4.7762   31 H    0 0 0
  42 O    1     2.6572     5.0213   58 O    0 0 0

  43 O    1     1.2884     2.4347   37 C    0 0 0
  43 O    1     1.9292     3.6457   44 CU   0 0 0
  43 O    1     2.3627     4.4649   38 C    0 0 0
  43 O    1     2.3852     4.5073   35 C    0 0 0
  43 O    1     2.5654     4.8479   41 H    0 0 0
  43 O    1     2.6572     5.0213   57 O    0 0 0

  44 CU   1     1.9292     3.6457   58 O    0 0 0
  44 CU   1     1.9292     3.6457   43 O    0 0 0
  44 CU   1     1.9327     3.6523   57 O    0 0 0
  44 CU   1     1.9327     3.6523   42 O    0 0 0
  44 CU   1     2.8055     5.3016   21 C    0 0 0
  44 CU   1     2.8576     5.4000   22 H    0 0 0

  45 C    1     1.0959     2.0709   48 H    0 0 0
  45 C    1     1.0961     2.0713   46 H    0 0 0
  45 C    1     1.0981     2.0750   47 H    0 0 0
  45 C    1     1.4988     2.8323   49 C    0 0 0
  45 C    1     2.3638     4.4670   57 O    0 0 0
  45 C    1     2.5015     4.7271   50 C    0 0 0

  46 H    1     1.0961     2.0713   45 C    0 0 0
  46 H    1     1.7821     3.3678   47 H    0 0 0
  46 H    1     1.8059     3.4126   48 H    0 0 0
  46 H    1     2.1395     4.0431   49 C    0 0 0
  46 H    1     2.5275     4.7762   57 O    0 0 0
  46 H    1     3.3405     6.3126   18 H    0 0 0

  47 H    1     1.0981     2.0750   45 C    0 0 0
  47 H    1     1.7712     3.3470   48 H    0 0 0
  47 H    1     1.7821     3.3678   46 H    0 0 0
  47 H    1     2.1107     3.9886   49 C    0 0 0
  47 H    1     2.8106     5.3113   57 O    0 0 0
  47 H    1     3.0212     5.7093   50 C    0 0 0

  48 H    1     1.0959     2.0709   45 C    0 0 0
  48 H    1     1.7712     3.3470   47 H    0 0 0
  48 H    1     1.8059     3.4126   46 H    0 0 0
  48 H    1     2.1581     4.0782   49 C    0 0 0
  48 H    1     2.3376     4.4175   51 H    0 0 0
  48 H    1     2.6305     4.9709   50 C    0 0 0

  49 C    1     1.2863     2.4308   57 O    0 0 0
  49 C    1     1.4044     2.6540   50 C    0 0 0
  49 C    1     1.4988     2.8323   45 C    0 0 0
  49 C    1     2.1107     3.9886   47 H    0 0 0
  49 C    1     2.1351     4.0348   51 H    0 0 0
  49 C    1     2.1395     4.0431   46 H    0 0 0

  50 C    1     1.0877     2.0554   51 H    0 0 0
  50 C    1     1.4030     2.6513   52 C    0 0 0
  50 C    1     1.4044     2.6540   49 C    0 0 0
  50 C    1     2.3852     4.5073   58 O    0 0 0
  50 C    1     2.3881     4.5128   57 O    0 0 0
  50 C    1     2.5015     4.7271   45 C    0 0 0

  51 H    1     1.0877     2.0554   50 C    0 0 0
  51 H    1     2.1351     4.0348   49 C    0 0 0
  51 H    1     2.1390     4.0421   52 C    0 0 0
  51 H    1     2.3376     4.4175   48 H    0 0 0
  51 H    1     2.3440     4.4295   55 H    0 0 0
  51 H    1     2.6542     5.0158   45 C    0 0 0

  52 C    1     1.2884     2.4347   58 O    0 0 0
  52 C    1     1.4030     2.6513   50 C    0 0 0
  52 C    1     1.4993     2.8333   53 C    0 0 0
  52 C    1     2.1334     4.0315   54 H    0 0 0
  52 C    1     2.1390     4.0421   51 H    0 0 0
  52 C    1     2.1471     4.0575   56 H    0 0 0

  53 C    1     1.0937     2.0668   56 H    0 0 0
  53 C    1     1.0941     2.0675   55 H    0 0 0
  53 C    1     1.1012     2.0810   54 H    0 0 0
  53 C    1     1.4993     2.8333   52 C    0 0 0
  53 C    1     2.3627     4.4649   58 O    0 0 0
  53 C    1     2.5080     4.7395   50 C    0 0 0

  54 H    1     1.1012     2.0810   53 C    0 0 0
  54 H    1     1.7609     3.3275   56 H    0 0 0
  54 H    1     1.7910     3.3846   55 H    0 0 0
  54 H    1     2.1334     4.0315   52 C    0 0 0
  54 H    1     2.7802     5.2537   58 O    0 0 0
  54 H    1     3.0059     5.6804   26 H    0 0 0

  55 H    1     1.0941     2.0675   53 C    0 0 0
  55 H    1     1.7860     3.3750   56 H    0 0 0
  55 H    1     1.7910     3.3846   54 H    0 0 0
  55 H    1     2.1514     4.0655   52 C    0 0 0
  55 H    1     2.3440     4.4295   51 H    0 0 0
  55 H    1     2.6205     4.9521   50 C    0 0 0

  56 H    1     1.0937     2.0668   53 C    0 0 0
  56 H    1     1.7609     3.3275   54 H    0 0 0
  56 H    1     1.7860     3.3750   55 H    0 0 0
  56 H    1     2.1471     4.0575   52 C    0 0 0
  56 H    1     2.5654     4.8479   58 O    0 0 0
  56 H    1     3.3376     6.3072   50 C    0 0 0

  57 O    1     1.2863     2.4308   49 C    0 0 0
  57 O    1     1.9327     3.6523   44 CU   0 0 0
  57 O    1     2.3638     4.4670   45 C    0 0 0
  57 O    1     2.3881     4.5128   50 C    0 0 0
  57 O    1     2.5275     4.7762   46 H    0 0 0
  57 O    1     2.6298     4.9697   18 H    0 0 0

  58 O    1     1.2884     2.4347   52 C    0 0 0
  58 O    1     1.9292     3.6457   44 CU   0 0 0
  58 O    1     2.3627     4.4649   53 C    0 0 0
  58 O    1     2.3852     4.5073   50 C    0 0 0
  58 O    1     2.5654     4.8479   56 H    0 0 0
  58 O    1     2.6034     4.9197   26 H    0 0 0


 SYMMETRY ALLOWED INTERNAL DEGREE(S) OF FREEDOM: 168
 TTTTTTTTTTTTTTTTTTTTTTTTTTTTTT SYMM        TELAPSE        0.31 TCPU        0.25
 TTTTTTTTTTTTTTTTTTTTTTTTTTTTTT INT_SCREEN  TELAPSE        0.31 TCPU        0.26

 DFT PARAMETERS

     ATOM       ELECTRONS   NET CHARGE   R(ANGSTROM)
   1   6  C       6.0000      0.0000     0.77000000
   2   1  H       1.0000      0.0000     1.11000000
  13   8  O       8.0000      0.0000     0.74000000
  15  29  CU     29.0000      0.0000     1.28000000

 SIZE OF GRID=    1821302
 TTTTTTTTTTTTTTTTTTTTTTTTTTTTTT MAKE_GRID2  TELAPSE        1.64 TCPU        1.58
 BECKE WEIGHT FUNCTION
 RADSAFE =     2.00
 TOLERANCES - DENSITY:10**- 6; POTENTIAL:10**- 9; GRID WGT:10**-14

 RADIAL INTEGRATION  - INTERVALS (POINTS,UPPER LIMIT):            1( 75,  4.0*R)

 ANGULAR INTEGRATION - INTERVALS (ACCURACY LEVEL [N. POINTS] UPPER LIMIT):
  1(  4[  86]   0.2)  2(  8[ 194]   0.5)  3( 12[ 350]   0.9)  4( 16[ 974]   3.5)
  5( 12[ 350]9999.0)
 TTTTTTTTTTTTTTTTTTTTTTTTTTTTTT INT_CALC    TELAPSE        1.65 TCPU        1.59
 EEEEEEEEEE INT_CALC TERMINATION  DATE 23 09 2022 TIME 13:17:58.6

 *******************************************************************************
 SHRINK 10 Cu (II) (AcAc)2, H,C,O Cu are POB-TZVP and PBE-D                      
 CRYSTAL - SCF - TYPE OF CALCULATION :  UNRESTRICTED OPEN SHELL
 *******************************************************************************

 CAPPA:IS1  1;IS2  1;IS3  1; K PTS MONK NET   1; SYMMOPS:K SPACE   2;G SPACE   1

 TTTTTTTTTTTTTTTTTTTTTTTTTTTTTT SDIK        TELAPSE        1.80 TCPU        1.75

 AAAAAAAAAAAAAAAAAAAAAAAAAAAAAAAAAAAAAAAAAAAAAAAAAAAAAAAAAAAAAAAAAAAAAAAAAAAAAAA
         ATOMIC WAVEFUNCTION(S)


 NUCLEAR CHARGE  6.0  SYMMETRY SPECIES            S    P
 N. ELECTRONS    6.0  NUMBER OF PRIMITIVE GTOS   10    6
                      NUMBER OF CONTRACTED GTOS   4    3
                      NUMBER OF CLOSED SHELLS     2    0
                      OPEN SHELL OCCUPATION       0    2

  ZNUC  SCFIT    TOTAL HF ENERGY   KINETIC ENERGY   VIRIAL THEOREM ACCURACY
   6.0    20    -3.766702350E+01  3.783133671E+01 -1.995656691E+00  4.0E-06

 NUCLEAR CHARGE  1.0  SYMMETRY SPECIES            S
 N. ELECTRONS    1.0  NUMBER OF PRIMITIVE GTOS    5
                      NUMBER OF CONTRACTED GTOS   3
                      NUMBER OF CLOSED SHELLS     0
                      OPEN SHELL OCCUPATION       1

  ZNUC  SCFIT    TOTAL HF ENERGY   KINETIC ENERGY   VIRIAL THEOREM ACCURACY
   1.0     1    -4.972863497E-01  5.223199932E-01 -1.952072209E+00  6.6E-16

 NUCLEAR CHARGE  8.0  SYMMETRY SPECIES            S    P
 N. ELECTRONS    8.0  NUMBER OF PRIMITIVE GTOS   10    6
                      NUMBER OF CONTRACTED GTOS   4    3
                      NUMBER OF CLOSED SHELLS     2    0
                      OPEN SHELL OCCUPATION       0    4

  ZNUC  SCFIT    TOTAL HF ENERGY   KINETIC ENERGY   VIRIAL THEOREM ACCURACY
   8.0    21    -7.480300557E+01  7.484351841E+01 -1.999458699E+00  1.2E-06

 NUCLEAR CHARGE 29.0  SYMMETRY SPECIES            S    P    D
 N. ELECTRONS   29.0  NUMBER OF PRIMITIVE GTOS   17   11    6
                      NUMBER OF CONTRACTED GTOS   6    4    3
                      NUMBER OF CLOSED SHELLS     3    2    1
                      OPEN SHELL OCCUPATION       1    0    0

  ZNUC  SCFIT    TOTAL HF ENERGY   KINETIC ENERGY   VIRIAL THEOREM ACCURACY
  29.0    22    -1.638707175E+03  1.639424945E+03 -1.999562182E+00  3.7E-06

 AAAAAAAAAAAAAAAAAAAAAAAAAAAAAAAAAAAAAAAAAAAAAAAAAAAAAAAAAAAAAAAAAAAAAAAAAAAAAAA

 CHARGE NORMALIZATION FACTOR   1.00000000
 TOTAL ATOMIC CHARGES:
   6.0000000   1.0000000   1.0000000   1.0000000   6.0000000   6.0000000
   1.0000000   6.0000000   6.0000000   1.0000000   1.0000000   1.0000000
   8.0000000   8.0000000  29.0000000   6.0000000   1.0000000   1.0000000
   1.0000000   6.0000000   6.0000000   1.0000000   6.0000000   6.0000000
   1.0000000   1.0000000   1.0000000   8.0000000   8.0000000   6.0000000
   1.0000000   1.0000000   1.0000000   6.0000000   6.0000000   1.0000000
   6.0000000   6.0000000   1.0000000   1.0000000   1.0000000   8.0000000
   8.0000000  29.0000000   6.0000000   1.0000000   1.0000000   1.0000000
   6.0000000   6.0000000   1.0000000   6.0000000   6.0000000   1.0000000
   1.0000000   1.0000000   8.0000000   8.0000000
 SUMMED SPIN DENSITY           0.00000000
 TOTAL ATOMIC SPINS  :
   0.0000000   0.0000000   0.0000000   0.0000000   0.0000000   0.0000000
   0.0000000   0.0000000   0.0000000   0.0000000   0.0000000   0.0000000
   0.0000000   0.0000000   0.0000000   0.0000000   0.0000000   0.0000000
   0.0000000   0.0000000   0.0000000   0.0000000   0.0000000   0.0000000
   0.0000000   0.0000000   0.0000000   0.0000000   0.0000000   0.0000000
   0.0000000   0.0000000   0.0000000   0.0000000   0.0000000   0.0000000
   0.0000000   0.0000000   0.0000000   0.0000000   0.0000000   0.0000000
   0.0000000   0.0000000   0.0000000   0.0000000   0.0000000   0.0000000
   0.0000000   0.0000000   0.0000000   0.0000000   0.0000000   0.0000000
   0.0000000   0.0000000   0.0000000   0.0000000
 TTTTTTTTTTTTTTTTTTTTTTTTTTTTTT MOQGAD      TELAPSE        1.82 TCPU        1.76
 TTTTTTTTTTTTTTTTTTTTTTTTTTTTTT SHELLXN     TELAPSE        8.09 TCPU        8.03
 TTTTTTTTTTTTTTTTTTTTTTTTTTTTTT MONMO3      TELAPSE        8.16 TCPU        8.10
 NUMERICALLY INTEGRATED DENSITY    134.9999964848    134.9999964848
 TTTTTTTTTTTTTTTTTTTTTTTTTTTTTT NUMDFT      TELAPSE       11.22 TCPU       11.16
 CYC   0 ETOT(AU) -4.663041315433E+03 DETOT -4.66E+03 tst  0.00E+00 PX  1.00E+00
 TTTTTTTTTTTTTTTTTTTTTTTTTTTTTT DIIS        TELAPSE       11.25 TCPU       11.19
 TTTTTTTTTTTTTTTTTTTTTTTTTTTTTT FDIK        TELAPSE       13.13 TCPU       13.07
 SPIN LOCKING: NO ENERGY GAP COMPUTED
 TTTTTTTTTTTTTTTTTTTTTTTTTTTTTT PDIG        TELAPSE       13.18 TCPU       13.12
 CHARGE NORMALIZATION FACTOR   1.00000000
 TOTAL ATOMIC CHARGES:
   6.5570443   0.8903532   0.9373831   0.8997940   6.5599985   7.1254927
   0.9484224   6.5790363   6.5462727   0.9872435   0.9171580   0.8919585
   9.1835393   9.1876340  18.5121789   6.5636911   0.8855007   0.9568635
   0.9420770   6.5301657   7.0753675   1.0390323   6.5274551   6.5629967
   0.9520013   0.9818689   0.8992451   9.1817046   9.1785223   6.5636909
   0.8855007   0.9568642   0.9420774   6.5301651   7.0753675   1.0390312
   6.5274551   6.5629963   0.9520014   0.9818687   0.8992452   9.1817044
   9.1785225  18.5121794   6.5570443   0.8903529   0.9373830   0.8997940
   6.5599983   7.1254924   0.9484218   6.5790362   6.5462727   0.9872431
   0.9171577   0.8919585   9.1835401   9.1876337
 SUMMED SPIN DENSITY           2.00000000
 TOTAL ATOMIC SPINS  :
  -0.0059710   0.0157268   0.0103489   0.0317223   0.0371225   0.0052094
   0.0699902   0.0575074  -0.0155474   0.0549148   0.0574956   0.0137865
   0.0047621   0.0093467   0.0642978   0.0011510   0.0130676   0.0233847
   0.0793106   0.0424060   0.0324321   0.1679638   0.0499015   0.0017014
   0.0286957   0.1181903   0.0185503   0.0065108   0.0060240   0.0011508
   0.0130676   0.0233849   0.0793109   0.0424057   0.0324315   0.1679625
   0.0499014   0.0017012   0.0286957   0.1181903   0.0185504   0.0065107
   0.0060240   0.0642973  -0.0059709   0.0157266   0.0103487   0.0317221
   0.0371225   0.0052092   0.0699897   0.0575073  -0.0155474   0.0549147
   0.0574953   0.0137865   0.0047621   0.0093467
 TTTTTTTTTTTTTTTTTTTTTTTTTTTTTT MOQGAD      TELAPSE       13.18 TCPU       13.13
 TTTTTTTTTTTTTTTTTTTTTTTTTTTTTT SHELLXN     TELAPSE       20.51 TCPU       20.45
 TTTTTTTTTTTTTTTTTTTTTTTTTTTTTT MONMO3      TELAPSE       20.57 TCPU       20.52
 NUMERICALLY INTEGRATED DENSITY    135.9999918531    133.9999939094
 TTTTTTTTTTTTTTTTTTTTTTTTTTTTTT NUMDFT      TELAPSE       23.77 TCPU       23.71
 CYC   1 ETOT(AU) -4.589062910460E+03 DETOT  7.40E+01 tst  0.00E+00 PX  1.00E+00
 TTTTTTTTTTTTTTTTTTTTTTTTTTTTTT DIIS        TELAPSE       23.94 TCPU       23.88
 DIIS TEST: 0.36745E+03 AT SCF   CYCLE   1 - MIX   40 %
 TTTTTTTTTTTTTTTTTTTTTTTTTTTTTT FDIK        TELAPSE       24.46 TCPU       24.40
 SPIN LOCKING: NO ENERGY GAP COMPUTED
 TTTTTTTTTTTTTTTTTTTTTTTTTTTTTT PDIG        TELAPSE       24.51 TCPU       24.45
 CHARGE NORMALIZATION FACTOR   1.00000000
 TOTAL ATOMIC CHARGES:
   3.1704783   0.3052680   0.2971129   0.2122459   3.2013175   2.9252918
   0.1229496   3.1924034   3.1357406   0.2348377   0.2301516   0.3668238
   9.8835343   9.8794821  43.7011869   5.5505469   0.9840710   1.0445627
   0.9098238   4.8262022   6.2321485   0.7701558   4.7900111   5.5162451
   0.9140348   0.9628237   1.0180062  10.2921842  10.3303722   5.5505641
   0.9840747   1.0445595   0.9098185   4.8261977   6.2321456   0.7701548
   4.7900314   5.5162494   0.9140365   0.9628158   1.0180052  10.2921060
  10.3303244  43.7012916   3.1704976   0.3052708   0.2971132   0.2122452
   3.2012198   2.9253415   0.1229487   3.1923538   3.1357430   0.2348376
   0.2301551   0.3668206   9.8835358   9.8795288
 SUMMED SPIN DENSITY           2.00000000
 TOTAL ATOMIC SPINS  :
   0.0021783   0.0000403   0.0030133   0.0002540   0.0024535  -0.0144673
   0.0033824   0.0069949  -0.0046177   0.0022999   0.0078994   0.0001988
   0.0035133   0.0114280   0.0278253   0.1147880   0.0257894   0.0250033
   0.0159158   0.1718343   0.0595388   0.0164112   0.1756596   0.1721758
   0.0249935   0.0157559   0.0287373   0.0448639   0.0561369   0.1147810
   0.0257879   0.0250061   0.0159198   0.1718278   0.0595391   0.0164112
   0.1756548   0.1721783   0.0249921   0.0157578   0.0287325   0.0448767
   0.0561456   0.0278126   0.0021761   0.0000412   0.0030151   0.0002510
   0.0024526  -0.0144644   0.0033823   0.0069912  -0.0046075   0.0022981
   0.0078952   0.0001991   0.0035183   0.0114283
 TTTTTTTTTTTTTTTTTTTTTTTTTTTTTT MOQGAD      TELAPSE       24.52 TCPU       24.46
 TTTTTTTTTTTTTTTTTTTTTTTTTTTTTT SHELLXN     TELAPSE       31.86 TCPU       31.80
 TTTTTTTTTTTTTTTTTTTTTTTTTTTTTT MONMO3      TELAPSE       31.92 TCPU       31.87
 NUMERICALLY INTEGRATED DENSITY    136.0000012446    134.0000001279
 TTTTTTTTTTTTTTTTTTTTTTTTTTTTTT NUMDFT      TELAPSE       35.16 TCPU       35.11
 CYC   2 ETOT(AU) -4.346984462955E+03 DETOT  2.42E+02 tst  4.11E+00 PX  2.01E+01
 TTTTTTTTTTTTTTTTTTTTTTTTTTTTTT DIIS        TELAPSE       35.34 TCPU       35.29
 DIIS TEST: 0.15210E+04 AT SCF   CYCLE   2 - DIIS ACTIVE - HISTORY:     2 CYCLES
 TTTTTTTTTTTTTTTTTTTTTTTTTTTTTT FDIK        TELAPSE       35.85 TCPU       35.79
 SPIN LOCKING: NO ENERGY GAP COMPUTED
 TTTTTTTTTTTTTTTTTTTTTTTTTTTTTT PDIG        TELAPSE       35.89 TCPU       35.84
 CHARGE NORMALIZATION FACTOR   1.00000000
 TOTAL ATOMIC CHARGES:
   7.7742586   2.1752486   2.4525760   2.5140766   6.3760466   7.1933015
   2.1187341   6.3399752   7.6672341   2.2255872   2.5322404   2.2699562
   7.9205323   7.9226075  33.1149054   4.3761034   1.2238988   0.9952075
   1.3182220   3.0242973   3.0225546   0.5903767   2.9839105   4.3648596
   1.2570769   1.2444275   1.1132927   4.4296793   4.4588127   4.3761167
   1.2238977   0.9952104   1.3182241   3.0242928   3.0225419   0.5903778
   2.9839234   4.3648434   1.2570773   1.2444292   1.1132949   4.4296152
   4.4587745  33.1150128   7.7742329   2.1752706   2.4525797   2.5140701
   6.3760366   7.1933095   2.1187483   6.3399981   7.6671979   2.2256152
   2.5322154   2.2699750   7.9205128   7.9226062
 SUMMED SPIN DENSITY           2.00000000
 TOTAL ATOMIC SPINS  :
   0.0168065   0.0031158   0.0067963   0.0406456   0.0197935   0.0572031
   0.2409489   0.0188088   0.0269303   0.0251178   0.0402254  -0.0049379
   0.1311792   0.0763305   0.0358264   0.0000717   0.0048494  -0.0040605
   0.0214340   0.0275217  -0.0115523   0.0448855   0.0011787   0.0747002
   0.0033539   0.0267081   0.0040737   0.0242627   0.0477859   0.0000575
   0.0048500  -0.0040590   0.0214426   0.0275181  -0.0115562   0.0448842
   0.0011841   0.0746826   0.0033517   0.0267131   0.0040743   0.0242645
   0.0477896   0.0358245   0.0168083   0.0031126   0.0068025   0.0406554
   0.0197871   0.0572024   0.2409504   0.0187994   0.0269451   0.0251148
   0.0402175  -0.0049347   0.1311845   0.0763302
 TTTTTTTTTTTTTTTTTTTTTTTTTTTTTT MOQGAD      TELAPSE       35.90 TCPU       35.85
 TTTTTTTTTTTTTTTTTTTTTTTTTTTTTT SHELLXN     TELAPSE       43.23 TCPU       43.17
 TTTTTTTTTTTTTTTTTTTTTTTTTTTTTT MONMO3      TELAPSE       43.29 TCPU       43.24
 NUMERICALLY INTEGRATED DENSITY    136.0000026042    134.0000029481
 TTTTTTTTTTTTTTTTTTTTTTTTTTTTTT NUMDFT      TELAPSE       46.54 TCPU       46.48
 CYC   3 ETOT(AU) -4.491771595641E+03 DETOT -1.45E+02 tst  1.02E+00 PX  1.58E+01
 TTTTTTTTTTTTTTTTTTTTTTTTTTTTTT DIIS        TELAPSE       46.72 TCPU       46.66
 DIIS TEST: 0.14512E+04 AT SCF   CYCLE   3 - DIIS ACTIVE - HISTORY:     3 CYCLES
 TTTTTTTTTTTTTTTTTTTTTTTTTTTTTT FDIK        TELAPSE       47.25 TCPU       47.20
 SPIN LOCKING: NO ENERGY GAP COMPUTED
 TTTTTTTTTTTTTTTTTTTTTTTTTTTTTT PDIG        TELAPSE       47.30 TCPU       47.24
 CHARGE NORMALIZATION FACTOR   1.00000000
 TOTAL ATOMIC CHARGES:
   5.3329515   1.0365650   0.7936360   0.9025625   4.5179385   3.8855439
   0.4999123   4.5228832   5.5174528   0.9426369   0.9556401   0.9623673
   7.6634190   7.6873652  30.7723314   6.2577399   0.8348691   0.8345308
   0.7932168   7.0508891   7.3049684   0.6964236   7.0373656   6.2752733
   0.8550161   0.7515795   0.8434531   9.7289790   9.7425159   6.2577376
   0.8348731   0.8345248   0.7932192   7.0508736   7.3049673   0.6964269
   7.0373559   6.2752737   0.8550140   0.7515834   0.8434525   9.7289626
   9.7424965  30.7724129   5.3329401   1.0365572   0.7936372   0.9025433
   4.5179612   3.8855342   0.4999216   4.5228866   5.5174450   0.9426368
   0.9556398   0.9623638   7.6633807   7.6873530
 SUMMED SPIN DENSITY           2.00000000
 TOTAL ATOMIC SPINS  :
   0.1576872   0.0014012   0.1172157   0.0714001   0.0186806   0.0163182
   0.0074380   0.0198029   0.0527441   0.0494073   0.0080138   0.0397074
   0.2049495   0.1873713   0.0119571  -0.0006799   0.0003015  -0.0031560
   0.0069479   0.0090562   0.0032018   0.0125955   0.0097791   0.0009565
   0.0007364   0.0076153  -0.0036761  -0.0043620  -0.0034508  -0.0006835
   0.0002995  -0.0031534   0.0069487   0.0090571   0.0031972   0.0125970
   0.0097836   0.0009543   0.0007361   0.0076157  -0.0036745  -0.0043645
  -0.0034547   0.0119649   0.1576984   0.0014046   0.1172168   0.0714162
   0.0186864   0.0163216   0.0074390   0.0198046   0.0527612   0.0494046
   0.0080164   0.0397145   0.2049603   0.1873723
 TTTTTTTTTTTTTTTTTTTTTTTTTTTTTT MOQGAD      TELAPSE       47.31 TCPU       47.25
 TTTTTTTTTTTTTTTTTTTTTTTTTTTTTT SHELLXN     TELAPSE       54.63 TCPU       54.57
 TTTTTTTTTTTTTTTTTTTTTTTTTTTTTT MONMO3      TELAPSE       54.70 TCPU       54.64
 NUMERICALLY INTEGRATED DENSITY    135.9999976813    133.9999959937
 TTTTTTTTTTTTTTTTTTTTTTTTTTTTTT NUMDFT      TELAPSE       57.94 TCPU       57.88
 CYC   4 ETOT(AU) -4.610776557144E+03 DETOT -1.19E+02 tst  1.36E+00 PX  7.09E+00
 TTTTTTTTTTTTTTTTTTTTTTTTTTTTTT DIIS        TELAPSE       58.13 TCPU       58.07
 DIIS TEST: 0.53351E+03 AT SCF   CYCLE   4 - DIIS ACTIVE - HISTORY:     4 CYCLES
 TTTTTTTTTTTTTTTTTTTTTTTTTTTTTT FDIK        TELAPSE       58.64 TCPU       58.58
 SPIN LOCKING: NO ENERGY GAP COMPUTED
 TTTTTTTTTTTTTTTTTTTTTTTTTTTTTT PDIG        TELAPSE       58.68 TCPU       58.62
 CHARGE NORMALIZATION FACTOR   1.00000000
 TOTAL ATOMIC CHARGES:
   6.1441408   0.8413654   0.9408840   0.9243684   6.9323885   7.2668515
   0.9028465   6.9076600   6.0413167   0.9209242   0.9473292   0.8951145
   9.5678691   9.5749469  30.4443468   5.7600945   1.0713108   1.0062981
   1.1407444   3.9839111   4.0875301   1.2182247   3.9898005   5.6990352
   1.0587146   1.1574643   1.0401195   7.2420757   7.2923311   5.7600954
   1.0713089   1.0062977   1.1407455   3.9839012   4.0875305   1.2182274
   3.9898053   5.6990305   1.0587143   1.1574650   1.0401181   7.2420622
   7.2922892  30.4444113   6.1441380   0.8413682   0.9408840   0.9243692
   6.9324020   7.2668461   0.9028439   6.9076638   6.0413276   0.9209258
   0.9473207   0.8951123   9.5678529   9.5749357
 SUMMED SPIN DENSITY           2.00000000
 TOTAL ATOMIC SPINS  :
  -0.0080561   0.0015215   0.0028783   0.0047927   0.0439727  -0.0106806
   0.0417247   0.0317215  -0.0098192   0.0019743   0.0057898   0.0031966
   0.0126398   0.0231500   0.0170579   0.0162728  -0.0009769   0.0061294
   0.0101119   0.0639953   0.0659076   0.0651382   0.0654191   0.0189910
   0.0050925   0.0108091   0.0052770   0.2494709   0.2565068   0.0162701
  -0.0009765   0.0061295   0.0101120   0.0639937   0.0659091   0.0651386
   0.0654264   0.0189864   0.0050895   0.0108097   0.0052784   0.2494589
   0.2564967   0.0170704  -0.0080538   0.0015195   0.0028771   0.0047928
   0.0439661  -0.0106761   0.0417264   0.0317161  -0.0098199   0.0019744
   0.0057909   0.0031967   0.0126390   0.0231492
 TTTTTTTTTTTTTTTTTTTTTTTTTTTTTT MOQGAD      TELAPSE       58.69 TCPU       58.63
 TTTTTTTTTTTTTTTTTTTTTTTTTTTTTT SHELLXN     TELAPSE       66.02 TCPU       65.97
 TTTTTTTTTTTTTTTTTTTTTTTTTTTTTT MONMO3      TELAPSE       66.09 TCPU       66.03
 NUMERICALLY INTEGRATED DENSITY    135.9999979358    134.0000027078
 TTTTTTTTTTTTTTTTTTTTTTTTTTTTTT NUMDFT      TELAPSE       69.30 TCPU       69.24
 CYC   5 ETOT(AU) -4.623243573857E+03 DETOT -1.25E+01 tst  3.66E-01 PX  1.44E+00
 TTTTTTTTTTTTTTTTTTTTTTTTTTTTTT DIIS        TELAPSE       69.49 TCPU       69.43
 DIIS TEST: 0.36665E+03 AT SCF   CYCLE   5 - DIIS ACTIVE - HISTORY:     5 CYCLES
 TTTTTTTTTTTTTTTTTTTTTTTTTTTTTT FDIK        TELAPSE       70.01 TCPU       69.95
 SPIN LOCKING: NO ENERGY GAP COMPUTED
 TTTTTTTTTTTTTTTTTTTTTTTTTTTTTT PDIG        TELAPSE       70.05 TCPU       69.99
 CHARGE NORMALIZATION FACTOR   1.00000000
 TOTAL ATOMIC CHARGES:
   6.5056251   0.9378384   0.9476613   1.0099731   4.9125031   5.1004735
   1.2912144   4.8977175   6.4459538   0.9431090   1.0126608   0.9583381
   8.0037758   7.9520796  29.3119351   5.9988441   1.0020703   0.9282182
   0.9842957   5.7248942   6.6236724   0.8333763   5.7167170   6.0105705
   1.0032870   0.9321640   0.9766111   9.0261634   9.0082496   5.9988399
   1.0020716   0.9282168   0.9842963   5.7248894   6.6236772   0.8333759
   5.7167188   6.0105669   1.0032869   0.9321658   0.9766108   9.0261650
   9.0082467  29.3119600   6.5056284   0.9378362   0.9476632   1.0099725
   4.9125166   5.1004841   1.2912124   4.8977226   6.4459565   0.9431082
   1.0126595   0.9583380   8.0037494   7.9520718
 SUMMED SPIN DENSITY           2.00000000
 TOTAL ATOMIC SPINS  :
   0.0001353  -0.0024490   0.0047628   0.0032095  -0.0152401  -0.0065789
   0.0074051  -0.0092515  -0.0030917   0.0011481   0.0028326   0.0021772
   0.0383704   0.0346708   0.0019387   0.0013871   0.0092350   0.0234038
   0.0098924   0.3284422  -0.0021598   0.0109232   0.3379176  -0.0021819
   0.0264928   0.0082782   0.0111178   0.0891096   0.0881032   0.0013845
   0.0092359   0.0234042   0.0098925   0.3284435  -0.0021588   0.0109230
   0.3379135  -0.0021791   0.0264916   0.0082782   0.0111173   0.0891087
   0.0881052   0.0019452   0.0001330  -0.0024483   0.0047631   0.0032101
  -0.0152413  -0.0065773   0.0074053  -0.0092532  -0.0030905   0.0011477
   0.0028319   0.0021772   0.0383698   0.0346664
 TTTTTTTTTTTTTTTTTTTTTTTTTTTTTT MOQGAD      TELAPSE       70.06 TCPU       70.00
 TTTTTTTTTTTTTTTTTTTTTTTTTTTTTT SHELLXN     TELAPSE       77.38 TCPU       77.32
 TTTTTTTTTTTTTTTTTTTTTTTTTTTTTT MONMO3      TELAPSE       77.45 TCPU       77.39
 NUMERICALLY INTEGRATED DENSITY    135.9999939530    133.9999952207
 TTTTTTTTTTTTTTTTTTTTTTTTTTTTTT NUMDFT      TELAPSE       80.74 TCPU       80.68
 CYC   6 ETOT(AU) -4.651196336397E+03 DETOT -2.80E+01 tst  1.88E+00 PX  3.13E+00
 TTTTTTTTTTTTTTTTTTTTTTTTTTTTTT DIIS        TELAPSE       80.94 TCPU       80.88
 DIIS TEST: 0.10464E+03 AT SCF   CYCLE   6 - DIIS ACTIVE - HISTORY:     6 CYCLES
 TTTTTTTTTTTTTTTTTTTTTTTTTTTTTT FDIK        TELAPSE       81.46 TCPU       81.41
 SPIN LOCKING: NO ENERGY GAP COMPUTED
 TTTTTTTTTTTTTTTTTTTTTTTTTTTTTT PDIG        TELAPSE       81.51 TCPU       81.45
 CHARGE NORMALIZATION FACTOR   1.00000000
 TOTAL ATOMIC CHARGES:
   5.7356395   1.0064412   1.0350648   1.0181158   6.2430179   6.3504422
   0.8085922   6.4065672   5.8435532   0.9993879   0.9922453   0.9921100
   9.2197036   9.2722557  28.9932000   5.9582290   0.9730967   0.9259217
   1.0145228   5.2665335   5.2345209   1.0862224   5.2667445   5.9204171
   0.9713478   1.0299960   0.9575127   7.6653474   7.8132586   5.9582261
   0.9730959   0.9259222   1.0145242   5.2665259   5.2345136   1.0862202
   5.2667427   5.9204073   0.9713475   1.0299979   0.9575128   7.6653464
   7.8132488  28.9932298   5.7356395   1.0064427   1.0350657   1.0181165
   6.2430189   6.3504414   0.8085933   6.4065677   5.8435552   0.9993889
   0.9922430   0.9921094   9.2196989   9.2722500
 SUMMED SPIN DENSITY           2.00000000
 TOTAL ATOMIC SPINS  :
   0.0003859   0.0004135   0.0015485  -0.0004312  -0.0051407  -0.0001117
   0.0025901   0.0036357  -0.0030333   0.0000788   0.0023738  -0.0000631
   0.0159081   0.0175245   0.0106608   0.0097610   0.0055552   0.0076545
   0.0064297   0.1131199   0.2058539   0.0107748   0.1135192   0.0082638
   0.0092267   0.0072224   0.0055088   0.2090681   0.2417160   0.0097559
   0.0055555   0.0076548   0.0064303   0.1131205   0.2058412   0.0107745
   0.1135155   0.0082621   0.0092259   0.0072226   0.0055084   0.2090649
   0.2417134   0.0106634   0.0003847   0.0004133   0.0015488  -0.0004306
  -0.0051400  -0.0001132   0.0025901   0.0036352  -0.0030328   0.0000786
   0.0023738  -0.0000632   0.0159084   0.0175244
 TTTTTTTTTTTTTTTTTTTTTTTTTTTTTT MOQGAD      TELAPSE       81.52 TCPU       81.46
 TTTTTTTTTTTTTTTTTTTTTTTTTTTTTT SHELLXN     TELAPSE       88.85 TCPU       88.79
 TTTTTTTTTTTTTTTTTTTTTTTTTTTTTT MONMO3      TELAPSE       88.92 TCPU       88.86
 NUMERICALLY INTEGRATED DENSITY    135.9999947938    133.9999938226
 TTTTTTTTTTTTTTTTTTTTTTTTTTTTTT NUMDFT      TELAPSE       92.15 TCPU       92.09
 CYC   7 ETOT(AU) -4.652087975037E+03 DETOT -8.92E-01 tst  4.48E-02 PX  3.62E-01
 TTTTTTTTTTTTTTTTTTTTTTTTTTTTTT DIIS        TELAPSE       92.35 TCPU       92.29
 DIIS TEST: 0.77820E+02 AT SCF   CYCLE   7 - DIIS ACTIVE - HISTORY:     7 CYCLES
 TTTTTTTTTTTTTTTTTTTTTTTTTTTTTT FDIK        TELAPSE       92.85 TCPU       92.79
 SPIN LOCKING: NO ENERGY GAP COMPUTED
 TTTTTTTTTTTTTTTTTTTTTTTTTTTTTT PDIG        TELAPSE       92.90 TCPU       92.84
 CHARGE NORMALIZATION FACTOR   1.00000000
 TOTAL ATOMIC CHARGES:
   6.1486379   0.9349954   0.9330261   0.9535494   5.4094946   6.2346578
   0.9619517   5.1886096   6.0341871   0.9596116   0.9927176   0.9668361
   8.5746160   8.2535982  28.6683625   6.1101813   0.9511045   0.8823902
   0.9356794   5.2793326   6.3201737   0.8815421   5.2370045   6.0977489
   0.9408863   0.9119189   0.9411188   9.1868849   9.1091754   6.1101818
   0.9511043   0.8823887   0.9356791   5.2793280   6.3201794   0.8815406
   5.2370070   6.0977446   0.9408855   0.9119205   0.9411181   9.1868868
   9.1091744  28.6683727   6.1486383   0.9349965   0.9330272   0.9535498
   5.4095018   6.2346635   0.9619509   5.1886118   6.0341907   0.9596115
   0.9927159   0.9668353   8.5746096   8.2535926
 SUMMED SPIN DENSITY           2.00000000
 TOTAL ATOMIC SPINS  :
   0.0140717   0.0050134   0.0010794   0.0042586   0.0420878   0.2597907
   0.0036931   0.0289085   0.0458425   0.0020602   0.0075284   0.0043114
   0.1579598   0.3825091   0.0069313  -0.0183561  -0.0001267   0.0015047
   0.0009217   0.0399478   0.0018086  -0.0066824   0.0333517  -0.0202900
   0.0013539   0.0036923   0.0000103  -0.0006156  -0.0025584  -0.0183554
  -0.0001270   0.0015043   0.0009213   0.0399467   0.0018065  -0.0066825
   0.0333509  -0.0202907   0.0013540   0.0036927   0.0000103  -0.0006160
  -0.0025598   0.0069315   0.0140692   0.0050140   0.0010803   0.0042599
   0.0420868   0.2597873   0.0036932   0.0289087   0.0458416   0.0020605
   0.0075280   0.0043117   0.1579578   0.3825067
 TTTTTTTTTTTTTTTTTTTTTTTTTTTTTT MOQGAD      TELAPSE       92.91 TCPU       92.85
 TTTTTTTTTTTTTTTTTTTTTTTTTTTTTT SHELLXN     TELAPSE      100.23 TCPU      100.17
 TTTTTTTTTTTTTTTTTTTTTTTTTTTTTT MONMO3      TELAPSE      100.30 TCPU      100.24
 NUMERICALLY INTEGRATED DENSITY    135.9999982658    133.9999970441
 TTTTTTTTTTTTTTTTTTTTTTTTTTTTTT NUMDFT      TELAPSE      103.54 TCPU      103.48
 CYC   8 ETOT(AU) -4.657117813834E+03 DETOT -5.03E+00 tst  3.35E-02 PX  2.87E-01
 TTTTTTTTTTTTTTTTTTTTTTTTTTTTTT DIIS        TELAPSE      103.75 TCPU      103.69
 DIIS TEST: 0.36149E+02 AT SCF   CYCLE   8 - DIIS ACTIVE - HISTORY:     8 CYCLES
 TTTTTTTTTTTTTTTTTTTTTTTTTTTTTT FDIK        TELAPSE      104.22 TCPU      104.16
 SPIN LOCKING: NO ENERGY GAP COMPUTED
 TTTTTTTTTTTTTTTTTTTTTTTTTTTTTT PDIG        TELAPSE      104.26 TCPU      104.20
 CHARGE NORMALIZATION FACTOR   1.00000000
 TOTAL ATOMIC CHARGES:
   6.1977581   0.9652727   0.9400897   0.9712684   5.2789094   5.1271566
   1.1169002   5.5548735   6.2878698   0.9139523   0.9063057   0.9201717
   8.5247395   9.0212259  28.6107325   6.0898264   0.9467003   0.8918996
   0.9655803   5.9632611   6.5708501   0.8758352   6.0050239   6.0894341
   0.9465856   0.9417387   0.9148499   8.1600521   8.3011303   6.0898265
   0.9467001   0.8918986   0.9655820   5.9632521   6.5708587   0.8758341
   6.0050257   6.0894300   0.9465859   0.9417402   0.9148499   8.1600550
   8.3011301  28.6107420   6.1977612   0.9652733   0.9400908   0.9712684
   5.2789149   5.1271593   1.1169013   5.5548744   6.2878694   0.9139524
   0.9063045   0.9201714   8.5247317   9.0212223
 SUMMED SPIN DENSITY           2.00000000
 TOTAL ATOMIC SPINS  :
  -0.0032944   0.0018266   0.0015708   0.0005947   0.0229746   0.3864763
  -0.0066859   0.3084565   0.0055107   0.0206269   0.0016215   0.0116076
   0.1033911   0.1342172  -0.0026136  -0.0032656   0.0004233  -0.0014514
   0.0004381   0.0040501   0.0251980  -0.0043719   0.0026164  -0.0057810
  -0.0000385   0.0028050   0.0002287  -0.0037348  -0.0033930  -0.0032648
   0.0004228  -0.0014515   0.0004380   0.0040502   0.0251962  -0.0043719
   0.0026166  -0.0057815  -0.0000386   0.0028052   0.0002288  -0.0037347
  -0.0033956  -0.0026122  -0.0032977   0.0018274   0.0015713   0.0005952
   0.0229756   0.3864761  -0.0066857   0.3084544   0.0055095   0.0206269
   0.0016216   0.0116077   0.1033911   0.1342156
 TTTTTTTTTTTTTTTTTTTTTTTTTTTTTT MOQGAD      TELAPSE      104.27 TCPU      104.21
 TTTTTTTTTTTTTTTTTTTTTTTTTTTTTT SHELLXN     TELAPSE      111.61 TCPU      111.55
 TTTTTTTTTTTTTTTTTTTTTTTTTTTTTT MONMO3      TELAPSE      111.68 TCPU      111.62
 NUMERICALLY INTEGRATED DENSITY    135.9999925588    133.9999905496
 TTTTTTTTTTTTTTTTTTTTTTTTTTTTTT NUMDFT      TELAPSE      114.84 TCPU      114.78
 CYC   9 ETOT(AU) -4.656955999406E+03 DETOT  1.62E-01 tst  2.29E-01 PX  1.99E-01
 TTTTTTTTTTTTTTTTTTTTTTTTTTTTTT DIIS        TELAPSE      115.06 TCPU      115.00
 DIIS TEST: 0.41569E+02 AT SCF   CYCLE   9 - DIIS ACTIVE - HISTORY:     9 CYCLES
 TTTTTTTTTTTTTTTTTTTTTTTTTTTTTT FDIK        TELAPSE      115.58 TCPU      115.52
 SPIN LOCKING: NO ENERGY GAP COMPUTED
 TTTTTTTTTTTTTTTTTTTTTTTTTTTTTT PDIG        TELAPSE      115.62 TCPU      115.56
 CHARGE NORMALIZATION FACTOR   1.00000000
 TOTAL ATOMIC CHARGES:
   6.1069036   0.9396066   0.9503702   0.9711093   5.6906329   5.8678163
   1.0255723   5.7723290   6.1574045   0.9414270   0.9596401   0.9266816
   8.6278192   8.0747089  28.3459314   6.0320236   0.9800440   0.9275770
   0.9922160   5.7158775   6.0375630   0.9837333   5.7011377   6.0307655
   0.9920237   0.9576753   0.9636530   8.6563499   8.6713974   6.0320249
   0.9800431   0.9275762   0.9922161   5.7158709   6.0375744   0.9837314
   5.7011377   6.0307634   0.9920238   0.9576756   0.9636527   8.6563506
   8.6713976  28.3459395   6.1069055   0.9396068   0.9503707   0.9711090
   5.6906336   5.8678315   1.0255669   5.7723268   6.1574070   0.9414272
   0.9596392   0.9266814   8.6278207   8.0747059
 SUMMED SPIN DENSITY           2.00000000
 TOTAL ATOMIC SPINS  :
   0.0039626   0.0020331  -0.0028373   0.0017616  -0.0213891   0.2928988
  -0.0246087   0.0126318   0.0130892  -0.0003720   0.0032330   0.0005344
   0.1303364   0.3843568   0.0487520   0.0166048  -0.0000960  -0.0013424
   0.0014644  -0.0298280   0.0590785  -0.0009422  -0.0329990   0.0144976
  -0.0009111   0.0026168  -0.0003606   0.0667033   0.0611403   0.0166038
  -0.0000960  -0.0013425   0.0014648  -0.0298286   0.0590730  -0.0009422
  -0.0329995   0.0144973  -0.0009110   0.0026170  -0.0003606   0.0667030
   0.0611391   0.0487518   0.0039633   0.0020331  -0.0028374   0.0017625
  -0.0213893   0.2929013  -0.0246132   0.0126300   0.0130887  -0.0003718
   0.0032323   0.0005347   0.1303334   0.3843539
 TTTTTTTTTTTTTTTTTTTTTTTTTTTTTT MOQGAD      TELAPSE      115.63 TCPU      115.57
 TTTTTTTTTTTTTTTTTTTTTTTTTTTTTT SHELLXN     TELAPSE      122.96 TCPU      122.90
 TTTTTTTTTTTTTTTTTTTTTTTTTTTTTT MONMO3      TELAPSE      123.02 TCPU      122.97
 NUMERICALLY INTEGRATED DENSITY    135.9999932805    133.9999931628
 TTTTTTTTTTTTTTTTTTTTTTTTTTTTTT NUMDFT      TELAPSE      126.37 TCPU      126.31
 CYC  10 ETOT(AU) -4.658810825632E+03 DETOT -1.85E+00 tst  1.16E-02 PX  1.53E-01
 TTTTTTTTTTTTTTTTTTTTTTTTTTTTTT DIIS        TELAPSE      126.59 TCPU      126.53
 DIIS TEST: 0.17536E+02 AT SCF   CYCLE  10 - DIIS ACTIVE - HISTORY:    10 CYCLES
 TTTTTTTTTTTTTTTTTTTTTTTTTTTTTT FDIK        TELAPSE      127.03 TCPU      126.97

    ALPHA      ELECTRONS
 INSULATING STATE
 TOP OF VALENCE BANDS -    BAND    135; K    1; EIG -1.2840575E-01 AU
 BOTTOM OF VIRTUAL BANDS - BAND    136; K    1; EIG -1.2304969E-01 AU
 DIRECT ENERGY BAND GAP:   0.1457 eV

    BETA       ELECTRONS
 INSULATING STATE
 TOP OF VALENCE BANDS -    BAND    135; K    1; EIG -1.2529502E-01 AU
 BOTTOM OF VIRTUAL BANDS - BAND    136; K    1; EIG -1.2510061E-01 AU
 DIRECT ENERGY BAND GAP:   0.0053 eV
 TTTTTTTTTTTTTTTTTTTTTTTTTTTTTT PDIG        TELAPSE      127.08 TCPU      127.02
 CHARGE NORMALIZATION FACTOR   1.00000000
 TOTAL ATOMIC CHARGES:
   6.2040084   0.9182917   0.9349490   0.9682604   5.5489308   6.1481785
   0.9972719   5.5731641   6.2021867   0.9276933   0.9475333   0.9283354
   8.4957343   9.0761709  28.2298539   6.0647551   0.9897870   0.9179817
   1.0027741   5.3824076   5.8567489   0.9918845   5.4149669   6.0591517
   0.9848806   0.9929292   0.9602715   8.6642646   8.6166564   6.0647579
   0.9897854   0.9179806   1.0027740   5.3823947   5.8567331   0.9918819
   5.4149627   6.0591483   0.9848810   0.9929297   0.9602717   8.6642601
   8.6166481  28.2298607   6.2040110   0.9182910   0.9349496   0.9682602
   5.5489330   6.1481916   0.9972663   5.5731600   6.2021879   0.9276933
   0.9475319   0.9283350   8.4957312   9.0761660
 SUMMED SPIN DENSITY          -0.00000000
 TOTAL ATOMIC SPINS  :
   0.0017387  -0.0003338  -0.0033655  -0.0005965  -0.0440692   0.1166600
  -0.0263178  -0.0402314  -0.0085306  -0.0026894  -0.0013436  -0.0022710
   0.0387795   0.0228713   0.0251114   0.0174091   0.0007118  -0.0041368
   0.0024131  -0.0516024  -0.0571277  -0.0019943  -0.0536609   0.0195461
  -0.0026793   0.0025507  -0.0012548   0.0348898   0.0195269   0.0174084
   0.0007120  -0.0041369   0.0024134  -0.0516029  -0.0571344  -0.0019942
  -0.0536614   0.0195454  -0.0026794   0.0025507  -0.0012546   0.0348882
   0.0195251   0.0251112   0.0017388  -0.0003344  -0.0033653  -0.0005957
  -0.0440683   0.1166662  -0.0263218  -0.0402332  -0.0085305  -0.0026893
  -0.0013436  -0.0022711   0.0387817   0.0228723
 TTTTTTTTTTTTTTTTTTTTTTTTTTTTTT MOQGAD      TELAPSE      127.09 TCPU      127.03
 TTTTTTTTTTTTTTTTTTTTTTTTTTTTTT SHELLXN     TELAPSE      134.42 TCPU      134.36
 TTTTTTTTTTTTTTTTTTTTTTTTTTTTTT MONMO3      TELAPSE      134.49 TCPU      134.43
 NUMERICALLY INTEGRATED DENSITY    134.9999914055    134.9999922408
 TTTTTTTTTTTTTTTTTTTTTTTTTTTTTT NUMDFT      TELAPSE      137.76 TCPU      137.70
 CYC  11 ETOT(AU) -4.659002832659E+03 DETOT -1.92E-01 tst  1.85E-01 PX  1.71E-01
 TTTTTTTTTTTTTTTTTTTTTTTTTTTTTT DIIS        TELAPSE      137.99 TCPU      137.93
 DIIS TEST: 0.13366E+02 AT SCF   CYCLE  11 - DIIS ACTIVE - HISTORY:    11 CYCLES
 TTTTTTTTTTTTTTTTTTTTTTTTTTTTTT FDIK        TELAPSE      138.46 TCPU      138.40

    ALPHA      ELECTRONS
 INSULATING STATE
 TOP OF VALENCE BANDS -    BAND    136; K    1; EIG -1.1892648E-01 AU
 BOTTOM OF VIRTUAL BANDS - BAND    137; K    1; EIG -7.4685376E-02 AU
 DIRECT ENERGY BAND GAP:   1.2039 eV

    BETA       ELECTRONS
 INSULATING STATE
 TOP OF VALENCE BANDS -    BAND    134; K    1; EIG -1.5675735E-01 AU
 BOTTOM OF VIRTUAL BANDS - BAND    135; K    1; EIG -1.1506507E-01 AU
 DIRECT ENERGY BAND GAP:   1.1345 eV
 TTTTTTTTTTTTTTTTTTTTTTTTTTTTTT PDIG        TELAPSE      138.51 TCPU      138.45
 CHARGE NORMALIZATION FACTOR   1.00000000
 TOTAL ATOMIC CHARGES:
   6.1267261   0.9264295   0.9371699   0.9480813   5.7184808   6.1594883
   0.9667079   5.5617444   6.0918312   0.9485503   0.9793807   0.9422196
   8.9588355   8.5856398  27.9662277   6.0709012   0.9467716   0.9093354
   0.9929448   5.5446167   6.5633879   0.9300015   5.4744468   6.0502340
   0.9684273   0.9691808   0.9371533   8.3099084   8.5151760   6.0709035
   0.9467708   0.9093354   0.9929446   5.5446111   6.5633952   0.9299996
   5.4744467   6.0502321   0.9684274   0.9691812   0.9371531   8.3099061
   8.5151740  27.9662316   6.1267264   0.9264300   0.9371700   0.9480821
   5.7184785   6.1594997   0.9667023   5.5617408   6.0918325   0.9485505
   0.9793802   0.9422193   8.9588388   8.5856383
 SUMMED SPIN DENSITY           2.00000000
 TOTAL ATOMIC SPINS  :
   0.0045155  -0.0013961  -0.0034572   0.0001262  -0.0605599   0.1031303
  -0.0200035  -0.0342873   0.0069993  -0.0021575   0.0011599  -0.0013528
   0.0324518   0.1038185   0.2461692   0.0463746   0.0000162  -0.0004283
   0.0066512  -0.0259406   0.0428056   0.0030164  -0.0296264   0.0384353
  -0.0005614   0.0055628  -0.0000464   0.3200158   0.2185682   0.0463727
   0.0000163  -0.0004285   0.0066520  -0.0259405   0.0428032   0.0030166
  -0.0296265   0.0384345  -0.0005614   0.0055628  -0.0000462   0.3200190
   0.2185708   0.2461696   0.0045169  -0.0013962  -0.0034570   0.0001264
  -0.0605590   0.1031375  -0.0200078  -0.0342887   0.0069999  -0.0021573
   0.0011587  -0.0013525   0.0324495   0.1038157
 TTTTTTTTTTTTTTTTTTTTTTTTTTTTTT MOQGAD      TELAPSE      138.52 TCPU      138.46
 TTTTTTTTTTTTTTTTTTTTTTTTTTTTTT SHELLXN     TELAPSE      145.83 TCPU      145.77
 TTTTTTTTTTTTTTTTTTTTTTTTTTTTTT MONMO3      TELAPSE      145.89 TCPU      145.84
 NUMERICALLY INTEGRATED DENSITY    135.9999942009    133.9999951745
 TTTTTTTTTTTTTTTTTTTTTTTTTTTTTT NUMDFT      TELAPSE      149.09 TCPU      149.03
 CYC  12 ETOT(AU) -4.659583917068E+03 DETOT -5.81E-01 tst  2.75E-02 PX  2.06E-01
 TTTTTTTTTTTTTTTTTTTTTTTTTTTTTT DIIS        TELAPSE      149.33 TCPU      149.27
 DIIS TEST: 0.72183E+01 AT SCF   CYCLE  12 - DIIS ACTIVE - HISTORY:    12 CYCLES
 TTTTTTTTTTTTTTTTTTTTTTTTTTTTTT FDIK        TELAPSE      149.81 TCPU      149.75

    ALPHA      ELECTRONS
 INSULATING STATE
 TOP OF VALENCE BANDS -    BAND    136; K    1; EIG -1.4063211E-01 AU
 BOTTOM OF VIRTUAL BANDS - BAND    137; K    1; EIG -6.5205460E-02 AU
 DIRECT ENERGY BAND GAP:   2.0525 eV

    BETA       ELECTRONS
 INSULATING STATE
 TOP OF VALENCE BANDS -    BAND    134; K    1; EIG -1.5058306E-01 AU
 BOTTOM OF VIRTUAL BANDS - BAND    135; K    1; EIG -1.2666027E-01 AU
 DIRECT ENERGY BAND GAP:   0.6510 eV
 TTTTTTTTTTTTTTTTTTTTTTTTTTTTTT PDIG        TELAPSE      149.85 TCPU      149.79
 CHARGE NORMALIZATION FACTOR   1.00000000
 TOTAL ATOMIC CHARGES:
   6.0508434   0.9513377   0.9584703   0.9764753   5.6413309   6.0324785
   0.9827294   5.9216145   6.1131433   0.9376533   0.9431612   0.9298619
   8.5103845   8.7137494  27.7816817   6.1239295   0.9520611   0.8919572
   0.9547829   5.6695574   5.9765972   0.9858725   5.6894703   6.1072431
   0.9459952   0.9452172   0.9331191   8.7816584   8.5976239   6.1239310
   0.9520606   0.8919564   0.9547822   5.6695522   5.9766054   0.9858698
   5.6894688   6.1072415   0.9459951   0.9452175   0.9331187   8.7816572
   8.5976215  27.7816868   6.0508440   0.9513380   0.9584706   0.9764747
   5.6413304   6.0324892   0.9827241   5.9216102   6.1131449   0.9376536
   0.9431605   0.9298613   8.5103879   8.7137457
 SUMMED SPIN DENSITY           2.00000000
 TOTAL ATOMIC SPINS  :
   0.0191124  -0.0004265  -0.0006019   0.0027146  -0.0266441   0.0672609
  -0.0119437  -0.0366514   0.0124007  -0.0018898   0.0019676  -0.0011226
   0.1461561   0.1004444   0.3874137   0.0271074  -0.0010684  -0.0016625
   0.0026769  -0.0258266   0.0168427   0.0033638  -0.0231605   0.0322733
  -0.0017008   0.0038206  -0.0006130   0.1312171   0.1785391   0.0271061
  -0.0010682  -0.0016626   0.0026776  -0.0258269   0.0168394   0.0033638
  -0.0231599   0.0322732  -0.0017009   0.0038208  -0.0006130   0.1312194
   0.1785423   0.3874134   0.0191145  -0.0004263  -0.0006019   0.0027157
  -0.0266444   0.0672699  -0.0119478  -0.0366538   0.0124009  -0.0018896
   0.0019665  -0.0011225   0.1461519   0.1004428
 TTTTTTTTTTTTTTTTTTTTTTTTTTTTTT MOQGAD      TELAPSE      149.86 TCPU      149.80
 TTTTTTTTTTTTTTTTTTTTTTTTTTTTTT SHELLXN     TELAPSE      157.21 TCPU      157.15
 TTTTTTTTTTTTTTTTTTTTTTTTTTTTTT MONMO3      TELAPSE      157.27 TCPU      157.21
 NUMERICALLY INTEGRATED DENSITY    135.9999919903    133.9999925797
 TTTTTTTTTTTTTTTTTTTTTTTTTTTTTT NUMDFT      TELAPSE      160.48 TCPU      160.43
 CYC  13 ETOT(AU) -4.659908028500E+03 DETOT -3.24E-01 tst  6.17E-03 PX  8.11E-02
 TTTTTTTTTTTTTTTTTTTTTTTTTTTTTT DIIS        TELAPSE      160.72 TCPU      160.66
 DIIS TEST: 0.30784E+01 AT SCF   CYCLE  13 - DIIS ACTIVE - HISTORY:    13 CYCLES
 TTTTTTTTTTTTTTTTTTTTTTTTTTTTTT FDIK        TELAPSE      161.18 TCPU      161.12

    ALPHA      ELECTRONS
 INSULATING STATE
 TOP OF VALENCE BANDS -    BAND    136; K    1; EIG -1.5140913E-01 AU
 BOTTOM OF VIRTUAL BANDS - BAND    137; K    1; EIG -5.0200906E-02 AU
 DIRECT ENERGY BAND GAP:   2.7540 eV

    BETA       ELECTRONS
 INSULATING STATE
 TOP OF VALENCE BANDS -    BAND    134; K    1; EIG -1.5184186E-01 AU
 BOTTOM OF VIRTUAL BANDS - BAND    135; K    1; EIG -1.2549774E-01 AU
 DIRECT ENERGY BAND GAP:   0.7169 eV
 TTTTTTTTTTTTTTTTTTTTTTTTTTTTTT PDIG        TELAPSE      161.23 TCPU      161.17
 CHARGE NORMALIZATION FACTOR   1.00000000
 TOTAL ATOMIC CHARGES:
   6.1702349   0.9265909   0.9281191   0.9424116   5.7000920   6.1343142
   0.9874545   5.4609286   6.1498781   0.9474158   0.9591824   0.9336065
   8.7890632   8.6562960  27.7794972   6.1127633   0.9522554   0.9120340
   0.9703536   5.5997976   6.0844193   0.9741840   5.6525517   6.1219039
   0.9583395   0.9315679   0.9361464   8.5056704   8.8229278   6.1127654
   0.9522545   0.9120337   0.9703531   5.5997910   6.0844265   0.9741818
   5.6525504   6.1219027   0.9583397   0.9315682   0.9361459   8.5056676
   8.8229264  27.7795026   6.1702350   0.9265915   0.9281193   0.9424113
   5.7000868   6.1343356   0.9874461   5.4609215   6.1498806   0.9474157
   0.9591821   0.9336062   8.7890649   8.6562941
 SUMMED SPIN DENSITY           2.00000000
 TOTAL ATOMIC SPINS  :
   0.0145725  -0.0015024  -0.0007942   0.0009730  -0.0201110   0.0343429
  -0.0048465  -0.0167122   0.0186254  -0.0004666   0.0027681  -0.0006395
   0.0836666   0.1311850   0.3898723   0.0315590  -0.0012593  -0.0014108
   0.0036925  -0.0172631   0.0173635   0.0010574  -0.0188203   0.0210287
  -0.0018632   0.0019650  -0.0010936   0.2197228   0.1143875   0.0315577
  -0.0012592  -0.0014109   0.0036932  -0.0172638   0.0173599   0.0010576
  -0.0188188   0.0210283  -0.0018632   0.0019649  -0.0010935   0.2197268
   0.1143890   0.3898722   0.0145743  -0.0015022  -0.0007942   0.0009737
  -0.0201146   0.0343614  -0.0048535  -0.0167162   0.0186256  -0.0004664
   0.0027669  -0.0006393   0.0836623   0.1311823
 TTTTTTTTTTTTTTTTTTTTTTTTTTTTTT MOQGAD      TELAPSE      161.24 TCPU      161.18
 TTTTTTTTTTTTTTTTTTTTTTTTTTTTTT SHELLXN     TELAPSE      168.58 TCPU      168.53
 TTTTTTTTTTTTTTTTTTTTTTTTTTTTTT MONMO3      TELAPSE      168.65 TCPU      168.59
 NUMERICALLY INTEGRATED DENSITY    135.9999950473    133.9999951059
 TTTTTTTTTTTTTTTTTTTTTTTTTTTTTT NUMDFT      TELAPSE      171.94 TCPU      171.88
 CYC  14 ETOT(AU) -4.659919531331E+03 DETOT -1.15E-02 tst  4.84E-03 PX  6.36E-02
 TTTTTTTTTTTTTTTTTTTTTTTTTTTTTT DIIS        TELAPSE      172.18 TCPU      172.12
 DIIS TEST: 0.28369E+01 AT SCF   CYCLE  14 - DIIS ACTIVE - HISTORY:    14 CYCLES
 TTTTTTTTTTTTTTTTTTTTTTTTTTTTTT FDIK        TELAPSE      172.61 TCPU      172.55

    ALPHA      ELECTRONS
 INSULATING STATE
 TOP OF VALENCE BANDS -    BAND    136; K    1; EIG -1.5792403E-01 AU
 BOTTOM OF VIRTUAL BANDS - BAND    137; K    1; EIG -5.4675301E-02 AU
 DIRECT ENERGY BAND GAP:   2.8095 eV

    BETA       ELECTRONS
 INSULATING STATE
 TOP OF VALENCE BANDS -    BAND    134; K    1; EIG -1.6680314E-01 AU
 BOTTOM OF VIRTUAL BANDS - BAND    135; K    1; EIG -1.3074361E-01 AU
 DIRECT ENERGY BAND GAP:   0.9812 eV
 TTTTTTTTTTTTTTTTTTTTTTTTTTTTTT PDIG        TELAPSE      172.66 TCPU      172.60
 CHARGE NORMALIZATION FACTOR   1.00000000
 TOTAL ATOMIC CHARGES:
   6.1303996   0.9354160   0.9358695   0.9547454   5.6222930   6.1739545
   0.9780542   5.6001539   6.1262448   0.9459468   0.9570266   0.9330521
   8.7122603   8.6224745  27.8054133   6.1175841   0.9479450   0.8966608
   0.9657784   5.6058754   6.2815509   0.9455683   5.5392505   6.0959125
   0.9593268   0.9485085   0.9394302   8.7318471   8.5914566   6.1175857
   0.9479444   0.8966602   0.9657779   5.6058703   6.2815580   0.9455664
   5.5392493   6.0959113   0.9593268   0.9485086   0.9394297   8.7318448
   8.5914538  27.8054191   6.1303992   0.9354164   0.9358697   0.9547450
   5.6222885   6.1739754   0.9780459   5.6001470   6.1262475   0.9459468
   0.9570264   0.9330518   8.7122623   8.6224725
 SUMMED SPIN DENSITY           2.00000000
 TOTAL ATOMIC SPINS  :
   0.0173378  -0.0004993  -0.0003558   0.0019741  -0.0124275   0.0227468
  -0.0028555  -0.0086120   0.0171281  -0.0002773   0.0027371  -0.0000253
   0.1152565   0.1311139   0.3803124   0.0222269  -0.0017052  -0.0014622
   0.0018620  -0.0161968   0.0150018  -0.0003142  -0.0160395   0.0259745
  -0.0014244   0.0029455  -0.0015674   0.1348770   0.1722676   0.0222257
  -0.0017052  -0.0014621   0.0018626  -0.0161976   0.0149986  -0.0003141
  -0.0160388   0.0259739  -0.0014244   0.0029456  -0.0015673   0.1348799
   0.1722708   0.3803124   0.0173397  -0.0004992  -0.0003558   0.0019750
  -0.0124311   0.0227657  -0.0028625  -0.0086167   0.0171291  -0.0002772
   0.0027359  -0.0000251   0.1152515   0.1311111
 TTTTTTTTTTTTTTTTTTTTTTTTTTTTTT MOQGAD      TELAPSE      172.67 TCPU      172.61
 TTTTTTTTTTTTTTTTTTTTTTTTTTTTTT SHELLXN     TELAPSE      179.99 TCPU      179.93
 TTTTTTTTTTTTTTTTTTTTTTTTTTTTTT MONMO3      TELAPSE      180.06 TCPU      180.00
 NUMERICALLY INTEGRATED DENSITY    135.9999930390    133.9999929791
 TTTTTTTTTTTTTTTTTTTTTTTTTTTTTT NUMDFT      TELAPSE      183.28 TCPU      183.22
 CYC  15 ETOT(AU) -4.659979041691E+03 DETOT -5.95E-02 tst  1.25E-03 PX  3.84E-02
 TTTTTTTTTTTTTTTTTTTTTTTTTTTTTT DIIS        TELAPSE      183.53 TCPU      183.47
 DIIS TEST: 0.20326E+01 AT SCF   CYCLE  15 - DIIS ACTIVE - HISTORY:    15 CYCLES
 TTTTTTTTTTTTTTTTTTTTTTTTTTTTTT FDIK        TELAPSE      183.98 TCPU      183.92

    ALPHA      ELECTRONS
 INSULATING STATE
 TOP OF VALENCE BANDS -    BAND    136; K    1; EIG -1.6247179E-01 AU
 BOTTOM OF VIRTUAL BANDS - BAND    137; K    1; EIG -5.7906149E-02 AU
 DIRECT ENERGY BAND GAP:   2.8454 eV

    BETA       ELECTRONS
 INSULATING STATE
 TOP OF VALENCE BANDS -    BAND    134; K    1; EIG -1.7047300E-01 AU
 BOTTOM OF VIRTUAL BANDS - BAND    135; K    1; EIG -1.3403053E-01 AU
 DIRECT ENERGY BAND GAP:   0.9917 eV
 TTTTTTTTTTTTTTTTTTTTTTTTTTTTTT PDIG        TELAPSE      184.03 TCPU      183.97
 CHARGE NORMALIZATION FACTOR   1.00000000
 TOTAL ATOMIC CHARGES:
   6.1139268   0.9383537   0.9413449   0.9578109   5.6168894   6.1216361
   0.9822366   5.6888839   6.1141026   0.9448850   0.9552523   0.9330081
   8.6779536   8.6068834  27.8191184   6.1077506   0.9496987   0.9013133
   0.9695134   5.5539584   6.2847720   0.9440601   5.5697406   6.1039111
   0.9534436   0.9431075   0.9327143   8.6338873   8.7398435   6.1077529
   0.9496979   0.9013124   0.9695128   5.5539532   6.2847801   0.9440580
   5.5697385   6.1039102   0.9534436   0.9431078   0.9327138   8.6338842
   8.7398411  27.8191229   6.1139280   0.9383543   0.9413452   0.9578106
   5.6168947   6.1216330   0.9822372   5.6888848   6.1141051   0.9448850
   0.9552519   0.9330076   8.6779509   8.6068823
 SUMMED SPIN DENSITY           2.00000000
 TOTAL ATOMIC SPINS  :
   0.0191499  -0.0005624  -0.0002343   0.0020843  -0.0045951   0.0099630
   0.0000257  -0.0040230   0.0195356  -0.0001835   0.0030783  -0.0004149
   0.1282817   0.1386998   0.3750315   0.0243810  -0.0014454  -0.0013489
   0.0022327  -0.0147332   0.0138152  -0.0001791  -0.0157532   0.0205203
  -0.0014042   0.0022107  -0.0009871   0.1597231   0.1271311   0.0243799
  -0.0014454  -0.0013494   0.0022334  -0.0147333   0.0138134  -0.0001790
  -0.0157535   0.0205199  -0.0014043   0.0022109  -0.0009871   0.1597270
   0.1271340   0.3750296   0.0191533  -0.0005622  -0.0002344   0.0020854
  -0.0045891   0.0099569   0.0000275  -0.0040194   0.0195360  -0.0001832
   0.0030771  -0.0004145   0.1282737   0.1386971
 TTTTTTTTTTTTTTTTTTTTTTTTTTTTTT MOQGAD      TELAPSE      184.04 TCPU      183.98
 TTTTTTTTTTTTTTTTTTTTTTTTTTTTTT SHELLXN     TELAPSE      191.39 TCPU      191.33
 TTTTTTTTTTTTTTTTTTTTTTTTTTTTTT MONMO3      TELAPSE      191.45 TCPU      191.39
 NUMERICALLY INTEGRATED DENSITY    135.9999945372    133.9999943538
 TTTTTTTTTTTTTTTTTTTTTTTTTTTTTT NUMDFT      TELAPSE      194.63 TCPU      194.57
 CYC  16 ETOT(AU) -4.659979552742E+03 DETOT -5.11E-04 tst  5.83E-04 PX  2.35E-02
 TTTTTTTTTTTTTTTTTTTTTTTTTTTTTT DIIS        TELAPSE      194.88 TCPU      194.82
 DIIS TEST: 0.20503E+01 AT SCF   CYCLE  16 - DIIS ACTIVE - HISTORY:    16 CYCLES
 TTTTTTTTTTTTTTTTTTTTTTTTTTTTTT FDIK        TELAPSE      195.35 TCPU      195.29

    ALPHA      ELECTRONS
 INSULATING STATE
 TOP OF VALENCE BANDS -    BAND    136; K    1; EIG -1.6373082E-01 AU
 BOTTOM OF VIRTUAL BANDS - BAND    137; K    1; EIG -5.8127125E-02 AU
 DIRECT ENERGY BAND GAP:   2.8736 eV

    BETA       ELECTRONS
 INSULATING STATE
 TOP OF VALENCE BANDS -    BAND    134; K    1; EIG -1.6837795E-01 AU
 BOTTOM OF VIRTUAL BANDS - BAND    135; K    1; EIG -1.3511144E-01 AU
 DIRECT ENERGY BAND GAP:   0.9052 eV
 TTTTTTTTTTTTTTTTTTTTTTTTTTTTTT PDIG        TELAPSE      195.39 TCPU      195.33
 CHARGE NORMALIZATION FACTOR   1.00000000
 TOTAL ATOMIC CHARGES:
   6.1235363   0.9363170   0.9387056   0.9541901   5.6391522   6.1097521
   0.9845933   5.6404153   6.1171916   0.9451885   0.9567382   0.9348477
   8.7063795   8.6127624  27.8277327   6.1141485   0.9480640   0.8993068
   0.9663317   5.5798051   6.2528073   0.9486327   5.5760888   6.1040515
   0.9539947   0.9422782   0.9343406   8.6614227   8.6912249   6.1141529
   0.9480627   0.8993057   0.9663309   5.5798012   6.2528118   0.9486307
   5.5760910   6.1040496   0.9539947   0.9422784   0.9343403   8.6614380
   8.6912350  27.8277371   6.1235379   0.9363177   0.9387058   0.9541896
   5.6391608   6.1097398   0.9845975   5.6404152   6.1171943   0.9451888
   0.9567369   0.9348472   8.7063645   8.6127442
 SUMMED SPIN DENSITY           2.00000000
 TOTAL ATOMIC SPINS  :
   0.0182465  -0.0005666  -0.0000854   0.0017351  -0.0008978   0.0005007
   0.0019138   0.0010609   0.0194819  -0.0001791   0.0029788  -0.0002794
   0.1228870   0.1391481   0.3701622   0.0227991  -0.0011481  -0.0009600
   0.0021065  -0.0131400   0.0133545  -0.0003252  -0.0123936   0.0212702
  -0.0013643   0.0024578  -0.0010573   0.1518042   0.1404891   0.0227967
  -0.0011480  -0.0009598   0.0021075  -0.0131392   0.0133525  -0.0003250
  -0.0123937   0.0212697  -0.0013644   0.0024581  -0.0010574   0.1518151
   0.1404952   0.3701508   0.0182478  -0.0005666  -0.0000855   0.0017356
  -0.0009004   0.0005023   0.0019131   0.0010612   0.0194817  -0.0001789
   0.0029777  -0.0002795   0.1228886   0.1391453
 TTTTTTTTTTTTTTTTTTTTTTTTTTTTTT MOQGAD      TELAPSE      195.40 TCPU      195.34
 TTTTTTTTTTTTTTTTTTTTTTTTTTTTTT SHELLXN     TELAPSE      202.74 TCPU      202.68
 TTTTTTTTTTTTTTTTTTTTTTTTTTTTTT MONMO3      TELAPSE      202.81 TCPU      202.75
 NUMERICALLY INTEGRATED DENSITY    135.9999941681    133.9999939148
 TTTTTTTTTTTTTTTTTTTTTTTTTTTTTT NUMDFT      TELAPSE      206.05 TCPU      205.99
 CYC  17 ETOT(AU) -4.659977880193E+03 DETOT  1.67E-03 tst  5.36E-05 PX  1.20E-02
 TTTTTTTTTTTTTTTTTTTTTTTTTTTTTT DIIS        TELAPSE      206.31 TCPU      206.25
 DIIS TEST: 0.20757E+01 AT SCF   CYCLE  17 - DIIS ACTIVE - HISTORY:    17 CYCLES
 TTTTTTTTTTTTTTTTTTTTTTTTTTTTTT FDIK        TELAPSE      206.80 TCPU      206.74

    ALPHA      ELECTRONS
 INSULATING STATE
 TOP OF VALENCE BANDS -    BAND    136; K    1; EIG -1.6268434E-01 AU
 BOTTOM OF VIRTUAL BANDS - BAND    137; K    1; EIG -5.7441989E-02 AU
 DIRECT ENERGY BAND GAP:   2.8638 eV

    BETA       ELECTRONS
 INSULATING STATE
 TOP OF VALENCE BANDS -    BAND    134; K    1; EIG -1.6721288E-01 AU
 BOTTOM OF VIRTUAL BANDS - BAND    135; K    1; EIG -1.3355209E-01 AU
 DIRECT ENERGY BAND GAP:   0.9160 eV
 TTTTTTTTTTTTTTTTTTTTTTTTTTTTTT PDIG        TELAPSE      206.84 TCPU      206.78
 CHARGE NORMALIZATION FACTOR   1.00000000
 TOTAL ATOMIC CHARGES:
   6.1277858   0.9351558   0.9382553   0.9525971   5.6526930   6.0899515
   0.9873139   5.6418856   6.1170907   0.9451982   0.9571597   0.9356777
   8.7172326   8.6156464  27.8101190   6.1154716   0.9481867   0.8993929
   0.9664988   5.5760627   6.2478080   0.9501709   5.5789422   6.1053602
   0.9537805   0.9422708   0.9343270   8.6711203   8.6868457   6.1154679
   0.9481823   0.8993967   0.9664980   5.5760617   6.2478165   0.9501655
   5.5789447   6.1053440   0.9537854   0.9422765   0.9343283   8.6711240
   8.6868421  27.8101225   6.1277853   0.9351530   0.9382579   0.9525963
   5.6526891   6.0899458   0.9873124   5.6418874   6.1170954   0.9451968
   0.9571609   0.9356746   8.7172428   8.6156461
 SUMMED SPIN DENSITY           2.00000000
 TOTAL ATOMIC SPINS  :
   0.0177553  -0.0005752  -0.0002311   0.0016397  -0.0038586   0.0047414
   0.0010592  -0.0006245   0.0189535  -0.0002905   0.0029448  -0.0002825
   0.1181376   0.1364638   0.3823725   0.0227276  -0.0012159  -0.0010043
   0.0020211  -0.0137896   0.0139078  -0.0003815  -0.0130601   0.0215852
  -0.0013987   0.0024673  -0.0011505   0.1497884   0.1412970   0.0227282
  -0.0012159  -0.0010044   0.0020212  -0.0137895   0.0139057  -0.0003819
  -0.0130594   0.0215852  -0.0013973   0.0024664  -0.0011514   0.1497907
   0.1412982   0.3823749   0.0177609  -0.0005755  -0.0002327   0.0016370
  -0.0038697   0.0047502   0.0010563  -0.0006226   0.0189581  -0.0002931
   0.0029434  -0.0002822   0.1181383   0.1364616
 TTTTTTTTTTTTTTTTTTTTTTTTTTTTTT MOQGAD      TELAPSE      206.85 TCPU      206.79
 TTTTTTTTTTTTTTTTTTTTTTTTTTTTTT SHELLXN     TELAPSE      214.19 TCPU      214.13
 TTTTTTTTTTTTTTTTTTTTTTTTTTTTTT MONMO3      TELAPSE      214.25 TCPU      214.19
 NUMERICALLY INTEGRATED DENSITY    135.9999941126    133.9999938764
 TTTTTTTTTTTTTTTTTTTTTTTTTTTTTT NUMDFT      TELAPSE      217.54 TCPU      217.48
 CYC  18 ETOT(AU) -4.659992207303E+03 DETOT -1.43E-02 tst  1.71E-05 PX  1.78E-02
 TTTTTTTTTTTTTTTTTTTTTTTTTTTTTT DIIS        TELAPSE      217.81 TCPU      217.75
 DIIS TEST: 0.18388E+01 AT SCF   CYCLE  18 - DIIS ACTIVE - HISTORY:    18 CYCLES
 TTTTTTTTTTTTTTTTTTTTTTTTTTTTTT FDIK        TELAPSE      218.23 TCPU      218.16

    ALPHA      ELECTRONS
 INSULATING STATE
 TOP OF VALENCE BANDS -    BAND    136; K    1; EIG -1.5852114E-01 AU
 BOTTOM OF VIRTUAL BANDS - BAND    137; K    1; EIG -6.0879780E-02 AU
 DIRECT ENERGY BAND GAP:   2.6570 eV

    BETA       ELECTRONS
 INSULATING STATE
 TOP OF VALENCE BANDS -    BAND    134; K    1; EIG -1.6727102E-01 AU
 BOTTOM OF VIRTUAL BANDS - BAND    135; K    1; EIG -1.2807293E-01 AU
 DIRECT ENERGY BAND GAP:   1.0666 eV
 TTTTTTTTTTTTTTTTTTTTTTTTTTTTTT PDIG        TELAPSE      218.27 TCPU      218.21
 CHARGE NORMALIZATION FACTOR   1.00000000
 TOTAL ATOMIC CHARGES:
   6.1066781   0.9386100   0.9412459   0.9623892   5.5985256   6.2474214
   0.9673366   5.6120861   6.1172719   0.9445120   0.9585378   0.9323669
   8.6574660   8.6414441  27.7673718   6.1265355   0.9423715   0.8921610
   0.9604462   5.6611592   6.2357989   0.9477071   5.5973997   6.1128765
   0.9510141   0.9392776   0.9309336   8.6201366   8.6889193   6.1265315
   0.9423672   0.8921648   0.9604455   5.6611582   6.2358076   0.9477017
   5.5974022   6.1128604   0.9510190   0.9392831   0.9309350   8.6201401
   8.6889154  27.7673753   6.1066774   0.9386071   0.9412485   0.9623883
   5.5985223   6.2474156   0.9673350   5.6120879   6.1172767   0.9445106
   0.9585390   0.9323639   8.6574762   8.6414440
 SUMMED SPIN DENSITY           2.00000000
 TOTAL ATOMIC SPINS  :
   0.0180725  -0.0005406  -0.0003462   0.0019185  -0.0094945   0.0136878
  -0.0009097  -0.0041956   0.0170149  -0.0004791   0.0027698  -0.0003481
   0.1243874   0.1244911   0.4142851   0.0211272  -0.0013750  -0.0009267
   0.0019188  -0.0145315   0.0138451  -0.0004382  -0.0143125   0.0198524
  -0.0014427   0.0023076  -0.0012073   0.1437102   0.1311585   0.0211277
  -0.0013749  -0.0009268   0.0019189  -0.0145314   0.0138431  -0.0004385
  -0.0143120   0.0198525  -0.0014413   0.0023067  -0.0012082   0.1437127
   0.1311599   0.4142874   0.0180781  -0.0005410  -0.0003478   0.0019157
  -0.0095054   0.0136968  -0.0009126  -0.0041938   0.0170195  -0.0004818
   0.0027684  -0.0003478   0.1243878   0.1244889
 TTTTTTTTTTTTTTTTTTTTTTTTTTTTTT MOQGAD      TELAPSE      218.28 TCPU      218.22
 TTTTTTTTTTTTTTTTTTTTTTTTTTTTTT SHELLXN     TELAPSE      225.61 TCPU      225.55
 TTTTTTTTTTTTTTTTTTTTTTTTTTTTTT MONMO3      TELAPSE      225.68 TCPU      225.62
 NUMERICALLY INTEGRATED DENSITY    135.9999940527    133.9999938594
 TTTTTTTTTTTTTTTTTTTTTTTTTTTTTT NUMDFT      TELAPSE      228.89 TCPU      228.83
 CYC  19 ETOT(AU) -4.660023527814E+03 DETOT -3.13E-02 tst  2.42E-04 PX  2.90E-02
 TTTTTTTTTTTTTTTTTTTTTTTTTTTTTT DIIS        TELAPSE      229.17 TCPU      229.11
 DIIS TEST: 0.14098E+01 AT SCF   CYCLE  19 - DIIS ACTIVE - HISTORY:    19 CYCLES
 TTTTTTTTTTTTTTTTTTTTTTTTTTTTTT FDIK        TELAPSE      229.62 TCPU      229.56

    ALPHA      ELECTRONS
 INSULATING STATE
 TOP OF VALENCE BANDS -    BAND    136; K    1; EIG -1.5580660E-01 AU
 BOTTOM OF VIRTUAL BANDS - BAND    137; K    1; EIG -5.6591478E-02 AU
 DIRECT ENERGY BAND GAP:   2.6998 eV

    BETA       ELECTRONS
 INSULATING STATE
 TOP OF VALENCE BANDS -    BAND    134; K    1; EIG -1.6511729E-01 AU
 BOTTOM OF VIRTUAL BANDS - BAND    135; K    1; EIG -1.2286686E-01 AU
 DIRECT ENERGY BAND GAP:   1.1497 eV
 TTTTTTTTTTTTTTTTTTTTTTTTTTTTTT PDIG        TELAPSE      229.67 TCPU      229.61
 CHARGE NORMALIZATION FACTOR   1.00000000
 TOTAL ATOMIC CHARGES:
   6.1302139   0.9381812   0.9353541   0.9546076   5.6123849   6.1169892
   0.9847919   5.6481200   6.1431384   0.9420397   0.9494112   0.9279895
   8.7321666   8.6662774  27.6842630   6.1162096   0.9497989   0.9000042
   0.9677068   5.5686547   6.2615462   0.9489489   5.5851112   6.1110289
   0.9536876   0.9427816   0.9333886   8.6964470   8.6987583   6.1162059
   0.9497944   0.9000080   0.9677059   5.5686534   6.2615543   0.9489426
   5.5851127   6.1110127   0.9536926   0.9427872   0.9333899   8.6964558
   8.6987570  27.6842623   6.1302135   0.9381784   0.9353567   0.9546067
   5.6123808   6.1169834   0.9847904   5.6481224   6.1431433   0.9420383
   0.9494123   0.9279866   8.7321763   8.6662751
 SUMMED SPIN DENSITY           2.00000000
 TOTAL ATOMIC SPINS  :
   0.0152505  -0.0004631  -0.0003753   0.0016205  -0.0104465   0.0150217
  -0.0014944  -0.0061956   0.0151878  -0.0005222   0.0024691  -0.0003993
   0.1040874   0.1125581   0.4736717   0.0188339  -0.0009738  -0.0006395
   0.0018922  -0.0111308   0.0123314  -0.0006123  -0.0111049   0.0183727
  -0.0012387   0.0023588  -0.0008917   0.1277711   0.1250610   0.0188345
  -0.0009737  -0.0006395   0.0018923  -0.0111308   0.0123295  -0.0006136
  -0.0111048   0.0183727  -0.0012372   0.0023579  -0.0008926   0.1277780
   0.1250641   0.4736701   0.0152560  -0.0004635  -0.0003769   0.0016177
  -0.0104579   0.0150302  -0.0014973  -0.0061932   0.0151924  -0.0005248
   0.0024677  -0.0003990   0.1040876   0.1125541
 TTTTTTTTTTTTTTTTTTTTTTTTTTTTTT MOQGAD      TELAPSE      229.68 TCPU      229.62
 TTTTTTTTTTTTTTTTTTTTTTTTTTTTTT SHELLXN     TELAPSE      237.03 TCPU      236.97
 TTTTTTTTTTTTTTTTTTTTTTTTTTTTTT MONMO3      TELAPSE      237.10 TCPU      237.04
 NUMERICALLY INTEGRATED DENSITY    135.9999938909    133.9999937204
 TTTTTTTTTTTTTTTTTTTTTTTTTTTTTT NUMDFT      TELAPSE      240.34 TCPU      240.28
 CYC  20 ETOT(AU) -4.660069158738E+03 DETOT -4.56E-02 tst  3.81E-04 PX  3.49E-02
 TTTTTTTTTTTTTTTTTTTTTTTTTTTTTT DIIS        TELAPSE      240.61 TCPU      240.55
 DIIS TEST: 0.67263E+00 AT SCF   CYCLE  20 - DIIS ACTIVE - HISTORY:    20 CYCLES
 TTTTTTTTTTTTTTTTTTTTTTTTTTTTTT FDIK        TELAPSE      241.07 TCPU      241.01

    ALPHA      ELECTRONS
 INSULATING STATE
 TOP OF VALENCE BANDS -    BAND    136; K    1; EIG -1.5016732E-01 AU
 BOTTOM OF VIRTUAL BANDS - BAND    137; K    1; EIG -5.7371993E-02 AU
 DIRECT ENERGY BAND GAP:   2.5251 eV

    BETA       ELECTRONS
 INSULATING STATE
 TOP OF VALENCE BANDS -    BAND    134; K    1; EIG -1.6284938E-01 AU
 BOTTOM OF VIRTUAL BANDS - BAND    135; K    1; EIG -1.1529665E-01 AU
 DIRECT ENERGY BAND GAP:   1.2940 eV
 TTTTTTTTTTTTTTTTTTTTTTTTTTTTTT PDIG        TELAPSE      241.12 TCPU      241.06
 CHARGE NORMALIZATION FACTOR   1.00000000
 TOTAL ATOMIC CHARGES:
   6.1429035   0.9281121   0.9341126   0.9479266   5.7273743   6.1256115
   0.9817025   5.6272116   6.0993233   0.9498482   0.9619979   0.9407782
   8.6353247   8.6770451  27.6516364   6.1417084   0.9421797   0.8930173
   0.9619800   5.6064762   6.2595307   0.9498864   5.5892043   6.1239117
   0.9501593   0.9400916   0.9309462   8.6863298   8.6936687   6.1417045
   0.9421753   0.8930212   0.9619791   5.6064735   6.2595411   0.9498814
   5.5892072   6.1238954   0.9501642   0.9400972   0.9309474   8.6863195
   8.6936574  27.6516642   6.1429035   0.9281092   0.9341151   0.9479256
   5.7273702   6.1256054   0.9817008   5.6272142   6.0993283   0.9498468
   0.9619990   0.9407751   8.6353383   8.6770415
 SUMMED SPIN DENSITY           2.00000000
 TOTAL ATOMIC SPINS  :
   0.0145299  -0.0002776  -0.0003021   0.0020309  -0.0113494   0.0180607
  -0.0020864  -0.0087370   0.0144026  -0.0007262   0.0025155  -0.0002710
   0.1103514   0.1095503   0.5006624   0.0155556  -0.0007317  -0.0005432
   0.0017851  -0.0087930   0.0109286  -0.0009557  -0.0091011   0.0156118
  -0.0009775   0.0023485  -0.0006670   0.1132798   0.1139032   0.0155565
  -0.0007317  -0.0005432   0.0017852  -0.0087946   0.0109292  -0.0009556
  -0.0090999   0.0156121  -0.0009761   0.0023474  -0.0006679   0.1132677
   0.1138967   0.5006886   0.0145354  -0.0002780  -0.0003037   0.0020282
  -0.0113610   0.0180690  -0.0020892  -0.0087346   0.0144071  -0.0007289
   0.0025141  -0.0002707   0.1103555   0.1095451
 TTTTTTTTTTTTTTTTTTTTTTTTTTTTTT MOQGAD      TELAPSE      241.13 TCPU      241.07
 TTTTTTTTTTTTTTTTTTTTTTTTTTTTTT SHELLXN     TELAPSE      248.46 TCPU      248.40
 TTTTTTTTTTTTTTTTTTTTTTTTTTTTTT MONMO3      TELAPSE      248.53 TCPU      248.47
 NUMERICALLY INTEGRATED DENSITY    135.9999936792    133.9999935877
 TTTTTTTTTTTTTTTTTTTTTTTTTTTTTT NUMDFT      TELAPSE      251.75 TCPU      251.69
 CYC  21 ETOT(AU) -4.660086608963E+03 DETOT -1.75E-02 tst  8.96E-05 PX  8.37E-02
 TTTTTTTTTTTTTTTTTTTTTTTTTTTTTT DIIS        TELAPSE      252.03 TCPU      251.97
 DIIS TEST: 0.36469E+00 AT SCF   CYCLE  21 - DIIS ACTIVE - HISTORY:    21 CYCLES
 TTTTTTTTTTTTTTTTTTTTTTTTTTTTTT FDIK        TELAPSE      252.50 TCPU      252.44

    ALPHA      ELECTRONS
 INSULATING STATE
 TOP OF VALENCE BANDS -    BAND    136; K    1; EIG -1.4553663E-01 AU
 BOTTOM OF VIRTUAL BANDS - BAND    137; K    1; EIG -5.4854383E-02 AU
 DIRECT ENERGY BAND GAP:   2.4676 eV

    BETA       ELECTRONS
 INSULATING STATE
 TOP OF VALENCE BANDS -    BAND    134; K    1; EIG -1.5621018E-01 AU
 BOTTOM OF VIRTUAL BANDS - BAND    135; K    1; EIG -1.0773368E-01 AU
 DIRECT ENERGY BAND GAP:   1.3191 eV
 TTTTTTTTTTTTTTTTTTTTTTTTTTTTTT PDIG        TELAPSE      252.54 TCPU      252.48
 CHARGE NORMALIZATION FACTOR   1.00000000
 TOTAL ATOMIC CHARGES:
   6.1421485   0.9314794   0.9368721   0.9539708   5.6179156   6.1674479
   0.9794137   5.6439049   6.1357187   0.9403892   0.9546877   0.9312064
   8.7116056   8.6863102  27.5823689   6.1379731   0.9448235   0.8947545
   0.9631894   5.6194569   6.2238893   0.9563426   5.6066891   6.1239384
   0.9516382   0.9415827   0.9315494   8.6916963   8.6970381   6.1379689
   0.9448190   0.8947582   0.9631886   5.6194551   6.2238973   0.9563368
   5.6066909   6.1239220   0.9516431   0.9415883   0.9315507   8.6917066
   8.6970434  27.5823491   6.1421482   0.9314765   0.9368746   0.9539699
   5.6179128   6.1674418   0.9794121   5.6439086   6.1357236   0.9403879
   0.9546888   0.9312034   8.7116240   8.6863085
 SUMMED SPIN DENSITY           2.00000000
 TOTAL ATOMIC SPINS  :
   0.0124016  -0.0004181  -0.0003553   0.0016614  -0.0110720   0.0164047
  -0.0021801  -0.0095516   0.0120970  -0.0007248   0.0023388  -0.0003449
   0.0935635   0.0974396   0.5475665   0.0138980  -0.0005679  -0.0002672
   0.0018466  -0.0073731   0.0113345  -0.0010855  -0.0075413   0.0139069
  -0.0007633   0.0023791  -0.0004846   0.1079238   0.1079676   0.0138988
  -0.0005678  -0.0002674   0.0018467  -0.0073735   0.0113328  -0.0010861
  -0.0075407   0.0139071  -0.0007619   0.0023781  -0.0004855   0.1079322
   0.1079774   0.5475454   0.0124069  -0.0004185  -0.0003568   0.0016587
  -0.0110825   0.0164126  -0.0021829  -0.0095484   0.0121014  -0.0007275
   0.0023374  -0.0003447   0.0935724   0.0974364
 TTTTTTTTTTTTTTTTTTTTTTTTTTTTTT MOQGAD      TELAPSE      252.55 TCPU      252.49
 TTTTTTTTTTTTTTTTTTTTTTTTTTTTTT SHELLXN     TELAPSE      259.90 TCPU      259.84
 TTTTTTTTTTTTTTTTTTTTTTTTTTTTTT MONMO3      TELAPSE      259.97 TCPU      259.91
 NUMERICALLY INTEGRATED DENSITY    135.9999936648    133.9999936014
 TTTTTTTTTTTTTTTTTTTTTTTTTTTTTT NUMDFT      TELAPSE      263.17 TCPU      263.11
 CYC  22 ETOT(AU) -4.660106571282E+03 DETOT -2.00E-02 tst  2.90E-04 PX  4.69E-02
 TTTTTTTTTTTTTTTTTTTTTTTTTTTTTT DIIS        TELAPSE      263.46 TCPU      263.40
 DIIS TEST: 0.45133E-01 AT SCF   CYCLE  22 - DIIS ACTIVE - HISTORY:    22 CYCLES
 TTTTTTTTTTTTTTTTTTTTTTTTTTTTTT FDIK        TELAPSE      263.92 TCPU      263.86

    ALPHA      ELECTRONS
 INSULATING STATE
 TOP OF VALENCE BANDS -    BAND    136; K    1; EIG -1.4451315E-01 AU
 BOTTOM OF VIRTUAL BANDS - BAND    137; K    1; EIG -5.6259507E-02 AU
 DIRECT ENERGY BAND GAP:   2.4015 eV

    BETA       ELECTRONS
 INSULATING STATE
 TOP OF VALENCE BANDS -    BAND    134; K    1; EIG -1.5751472E-01 AU
 BOTTOM OF VIRTUAL BANDS - BAND    135; K    1; EIG -1.0622869E-01 AU
 DIRECT ENERGY BAND GAP:   1.3956 eV
 TTTTTTTTTTTTTTTTTTTTTTTTTTTTTT PDIG        TELAPSE      263.97 TCPU      263.91
 CHARGE NORMALIZATION FACTOR   1.00000000
 TOTAL ATOMIC CHARGES:
   6.1299037   0.9341535   0.9357310   0.9558217   5.6477116   6.1678077
   0.9772792   5.6402158   6.1386461   0.9413691   0.9523966   0.9286072
   8.6960220   8.6974872  27.5568890   6.1306528   0.9459425   0.8952916
   0.9653082   5.6119173   6.2421062   0.9521134   5.6141302   6.1218664
   0.9509098   0.9418441   0.9303353   8.6959407   8.7016003   6.1306486
   0.9459381   0.8952954   0.9653074   5.6119157   6.2421148   0.9521076
   5.6141329   6.1218500   0.9509147   0.9418498   0.9303366   8.6959499
   8.7016044  27.5568718   6.1299036   0.9341507   0.9357336   0.9558208
   5.6477096   6.1677983   0.9772796   5.6402183   6.1386511   0.9413678
   0.9523977   0.9286042   8.6960369   8.6974898
 SUMMED SPIN DENSITY           2.00000000
 TOTAL ATOMIC SPINS  :
   0.0119582  -0.0004160  -0.0002740   0.0016493  -0.0093405   0.0128641
  -0.0016592  -0.0080242   0.0113798  -0.0006491   0.0022933  -0.0003397
   0.0924631   0.0934797   0.5628595   0.0134153  -0.0004834  -0.0003062
   0.0018339  -0.0069571   0.0096953  -0.0009271  -0.0067559   0.0130558
  -0.0006829   0.0024386  -0.0004423   0.1041922   0.1036789   0.0134161
  -0.0004834  -0.0003063   0.0018340  -0.0069574   0.0096943  -0.0009276
  -0.0067546   0.0130560  -0.0006815   0.0024376  -0.0004432   0.1041994
   0.1036874   0.5628412   0.0119635  -0.0004164  -0.0002756   0.0016466
  -0.0093498   0.0128670  -0.0016624  -0.0080192   0.0113840  -0.0006518
   0.0022919  -0.0003394   0.0924691   0.0934810
 TTTTTTTTTTTTTTTTTTTTTTTTTTTTTT MOQGAD      TELAPSE      263.97 TCPU      263.91
 TTTTTTTTTTTTTTTTTTTTTTTTTTTTTT SHELLXN     TELAPSE      271.31 TCPU      271.25
 TTTTTTTTTTTTTTTTTTTTTTTTTTTTTT MONMO3      TELAPSE      271.38 TCPU      271.32
 NUMERICALLY INTEGRATED DENSITY    135.9999936452    133.9999935924
 TTTTTTTTTTTTTTTTTTTTTTTTTTTTTT NUMDFT      TELAPSE      274.62 TCPU      274.56
 CYC  23 ETOT(AU) -4.660108944538E+03 DETOT -2.37E-03 tst  2.94E-05 PX  5.47E-03
 TTTTTTTTTTTTTTTTTTTTTTTTTTTTTT DIIS        TELAPSE      274.92 TCPU      274.86
 DIIS TEST: 0.10985E-01 AT SCF   CYCLE  23 - DIIS ACTIVE - HISTORY:    23 CYCLES
 TTTTTTTTTTTTTTTTTTTTTTTTTTTTTT FDIK        TELAPSE      275.39 TCPU      275.32

    ALPHA      ELECTRONS
 INSULATING STATE
 TOP OF VALENCE BANDS -    BAND    136; K    1; EIG -1.4247166E-01 AU
 BOTTOM OF VIRTUAL BANDS - BAND    137; K    1; EIG -5.5520723E-02 AU
 DIRECT ENERGY BAND GAP:   2.3661 eV

    BETA       ELECTRONS
 INSULATING STATE
 TOP OF VALENCE BANDS -    BAND    134; K    1; EIG -1.5616865E-01 AU
 BOTTOM OF VIRTUAL BANDS - BAND    135; K    1; EIG -1.0386562E-01 AU
 DIRECT ENERGY BAND GAP:   1.4232 eV
 TTTTTTTTTTTTTTTTTTTTTTTTTTTTTT PDIG        TELAPSE      275.43 TCPU      275.37
 CHARGE NORMALIZATION FACTOR   1.00000000
 TOTAL ATOMIC CHARGES:
   6.1381430   0.9330856   0.9347111   0.9540478   5.6414481   6.1656160
   0.9782259   5.6451254   6.1347706   0.9426347   0.9534462   0.9300903
   8.6986372   8.6991427  27.5445739   6.1385131   0.9444587   0.8944389
   0.9635298   5.6160113   6.2435933   0.9530746   5.6035846   6.1256516
   0.9509982   0.9417053   0.9306826   8.6947104   8.7053497   6.1385088
   0.9444536   0.8944428   0.9635290   5.6160101   6.2435996   0.9530700
   5.6035869   6.1256340   0.9510038   0.9417110   0.9306844   8.6947128
   8.7053451  27.5445783   6.1381269   0.9330888   0.9347136   0.9540545
   5.6414461   6.1656024   0.9782288   5.6451263   6.1347669   0.9426377
   0.9534500   0.9300894   8.6986571   8.6991406
 SUMMED SPIN DENSITY           2.00000000
 TOTAL ATOMIC SPINS  :
   0.0115135  -0.0004045  -0.0002415   0.0016026  -0.0076044   0.0099846
  -0.0011688  -0.0068152   0.0110765  -0.0006020   0.0022520  -0.0003518
   0.0907417   0.0915810   0.5706801   0.0131319  -0.0004675  -0.0002905
   0.0017881  -0.0067745   0.0088262  -0.0008913  -0.0064787   0.0127726
  -0.0006858   0.0024175  -0.0004279   0.1027740   0.1020622   0.0131326
  -0.0004676  -0.0002903   0.0017881  -0.0067744   0.0088234  -0.0008921
  -0.0064775   0.0127719  -0.0006835   0.0024165  -0.0004285   0.1027754
   0.1020628   0.5706815   0.0115108  -0.0004036  -0.0002413   0.0016028
  -0.0076081   0.0099831  -0.0011704  -0.0068125   0.0110776  -0.0006031
   0.0022510  -0.0003502   0.0907497   0.0915764
 TTTTTTTTTTTTTTTTTTTTTTTTTTTTTT MOQGAD      TELAPSE      275.44 TCPU      275.38
 TTTTTTTTTTTTTTTTTTTTTTTTTTTTTT SHELLXN     TELAPSE      282.77 TCPU      282.71
 TTTTTTTTTTTTTTTTTTTTTTTTTTTTTT MONMO3      TELAPSE      282.84 TCPU      282.78
 NUMERICALLY INTEGRATED DENSITY    135.9999936390    133.9999935846
 TTTTTTTTTTTTTTTTTTTTTTTTTTTTTT NUMDFT      TELAPSE      286.08 TCPU      286.02
 CYC  24 ETOT(AU) -4.660109502612E+03 DETOT -5.58E-04 tst  8.87E-06 PX  1.80E-02
 TTTTTTTTTTTTTTTTTTTTTTTTTTTTTT DIIS        TELAPSE      286.39 TCPU      286.32
 DIIS TEST: 0.12499E-02 AT SCF   CYCLE  24 - DIIS ACTIVE - HISTORY:    24 CYCLES
 TTTTTTTTTTTTTTTTTTTTTTTTTTTTTT FDIK        TELAPSE      286.87 TCPU      286.80

    ALPHA      ELECTRONS
 INSULATING STATE
 TOP OF VALENCE BANDS -    BAND    136; K    1; EIG -1.4183610E-01 AU
 BOTTOM OF VIRTUAL BANDS - BAND    137; K    1; EIG -5.5514139E-02 AU
 DIRECT ENERGY BAND GAP:   2.3489 eV

    BETA       ELECTRONS
 INSULATING STATE
 TOP OF VALENCE BANDS -    BAND    134; K    1; EIG -1.5590447E-01 AU
 BOTTOM OF VIRTUAL BANDS - BAND    135; K    1; EIG -1.0310038E-01 AU
 DIRECT ENERGY BAND GAP:   1.4369 eV
 TTTTTTTTTTTTTTTTTTTTTTTTTTTTTT PDIG        TELAPSE      286.91 TCPU      286.85
 CHARGE NORMALIZATION FACTOR   1.00000000
 TOTAL ATOMIC CHARGES:
   6.1378418   0.9327972   0.9351352   0.9541417   5.6421179   6.1681882
   0.9779066   5.6431410   6.1367577   0.9419577   0.9532439   0.9298248
   8.6988711   8.6993481  27.5396903   6.1359947   0.9452655   0.8950652
   0.9644629   5.6110311   6.2440290   0.9529708   5.6121032   6.1255093
   0.9508455   0.9414218   0.9303210   8.6967386   8.7032774   6.1360015
   0.9452612   0.8950635   0.9644595   5.6110326   6.2440262   0.9529695
   5.6121053   6.1255107   0.9508426   0.9414251   0.9303175   8.6967362
   8.7032744  27.5396947   6.1378354   0.9328010   0.9351350   0.9541434
   5.6421170   6.1681878   0.9779102   5.6431345   6.1367640   0.9419573
   0.9532470   0.9298243   8.6988740   8.6993496
 SUMMED SPIN DENSITY           2.00000000
 TOTAL ATOMIC SPINS  :
   0.0112964  -0.0003875  -0.0002216   0.0015819  -0.0064982   0.0082883
  -0.0008603  -0.0060687   0.0109654  -0.0005956   0.0022328  -0.0003502
   0.0900068   0.0908548   0.5736981   0.0130734  -0.0004777  -0.0003062
   0.0017679  -0.0067447   0.0083434  -0.0008233  -0.0064383   0.0126763
  -0.0006821   0.0023867  -0.0004330   0.1022973   0.1014175   0.0130751
  -0.0004766  -0.0003090   0.0017688  -0.0067428   0.0083404  -0.0008241
  -0.0064354   0.0126720  -0.0006793   0.0023863  -0.0004313   0.1022969
   0.1014197   0.5736943   0.0112991  -0.0003913  -0.0002211   0.0015807
  -0.0064983   0.0082907  -0.0008616  -0.0060681   0.0109689  -0.0005986
   0.0022336  -0.0003504   0.0900094   0.0908520
 TTTTTTTTTTTTTTTTTTTTTTTTTTTTTT MOQGAD      TELAPSE      286.92 TCPU      286.86
 TTTTTTTTTTTTTTTTTTTTTTTTTTTTTT SHELLXN     TELAPSE      294.26 TCPU      294.20
 TTTTTTTTTTTTTTTTTTTTTTTTTTTTTT MONMO3      TELAPSE      294.32 TCPU      294.26
 NUMERICALLY INTEGRATED DENSITY    135.9999936219    133.9999935664
 TTTTTTTTTTTTTTTTTTTTTTTTTTTTTT NUMDFT      TELAPSE      297.63 TCPU      297.57
 CYC  25 ETOT(AU) -4.660109558325E+03 DETOT -5.57E-05 tst  1.27E-06 PX  7.82E-03
 TTTTTTTTTTTTTTTTTTTTTTTTTTTTTT DIIS        TELAPSE      297.94 TCPU      297.88
 DIIS TEST: 0.21139E-03 AT SCF   CYCLE  25 - DIIS ACTIVE - HISTORY:    25 CYCLES
 TTTTTTTTTTTTTTTTTTTTTTTTTTTTTT FDIK        TELAPSE      298.41 TCPU      298.35

    ALPHA      ELECTRONS
 INSULATING STATE
 TOP OF VALENCE BANDS -    BAND    136; K    1; EIG -1.4191868E-01 AU
 BOTTOM OF VIRTUAL BANDS - BAND    137; K    1; EIG -5.5633482E-02 AU
 DIRECT ENERGY BAND GAP:   2.3479 eV

    BETA       ELECTRONS
 INSULATING STATE
 TOP OF VALENCE BANDS -    BAND    134; K    1; EIG -1.5599744E-01 AU
 BOTTOM OF VIRTUAL BANDS - BAND    135; K    1; EIG -1.0320893E-01 AU
 DIRECT ENERGY BAND GAP:   1.4364 eV
 TTTTTTTTTTTTTTTTTTTTTTTTTTTTTT PDIG        TELAPSE      298.45 TCPU      298.39
 CHARGE NORMALIZATION FACTOR   1.00000000
 TOTAL ATOMIC CHARGES:
   6.1370225   0.9329098   0.9352131   0.9543419   5.6433662   6.1662251
   0.9781270   5.6434686   6.1377299   0.9416633   0.9529882   0.9295229
   8.6993403   8.6996535  27.5390470   6.1357909   0.9450583   0.8948366
   0.9643644   5.6150824   6.2435205   0.9528990   5.6083501   6.1245217
   0.9510797   0.9418012   0.9306241   8.6965343   8.7049164   6.1357892
   0.9450577   0.8948351   0.9643650   5.6150826   6.2435180   0.9528974
   5.6083551   6.1245241   0.9510775   0.9418009   0.9306230   8.6965313
   8.7049171  27.5390539   6.1370160   0.9329099   0.9352137   0.9543448
   5.6433670   6.1662246   0.9781297   5.6434644   6.1377341   0.9416582
   0.9529911   0.9295242   8.6993421   8.6996533
 SUMMED SPIN DENSITY           2.00000000
 TOTAL ATOMIC SPINS  :
   0.0112409  -0.0003803  -0.0002074   0.0015664  -0.0059888   0.0075417
  -0.0007249  -0.0056670   0.0109397  -0.0005874   0.0022197  -0.0003573
   0.0898851   0.0906947   0.5739604   0.0131388  -0.0004858  -0.0003300
   0.0017502  -0.0069032   0.0082365  -0.0007876  -0.0065207   0.0127616
  -0.0006989   0.0023729  -0.0004464   0.1023278   0.1014495   0.0131363
  -0.0004839  -0.0003289   0.0017507  -0.0069033   0.0082384  -0.0007882
  -0.0065239   0.0127625  -0.0006986   0.0023722  -0.0004467   0.1023275
   0.1014527   0.5739584   0.0112409  -0.0003798  -0.0002078   0.0015685
  -0.0059923   0.0075433  -0.0007233  -0.0056681   0.0109364  -0.0005865
   0.0022201  -0.0003556   0.0898860   0.0906927
 TTTTTTTTTTTTTTTTTTTTTTTTTTTTTT MOQGAD      TELAPSE      298.46 TCPU      298.40
 TTTTTTTTTTTTTTTTTTTTTTTTTTTTTT SHELLXN     TELAPSE      305.82 TCPU      305.76
 TTTTTTTTTTTTTTTTTTTTTTTTTTTTTT MONMO3      TELAPSE      305.89 TCPU      305.83
 NUMERICALLY INTEGRATED DENSITY    135.9999936352    133.9999935783
 TTTTTTTTTTTTTTTTTTTTTTTTTTTTTT NUMDFT      TELAPSE      309.13 TCPU      309.07
 CYC  26 ETOT(AU) -4.660109565019E+03 DETOT -6.69E-06 tst  9.35E-08 PX  1.04E-03
 TTTTTTTTTTTTTTTTTTTTTTTTTTTTTT DIIS        TELAPSE      309.44 TCPU      309.38
 DIIS TEST: 0.78955E-04 AT SCF   CYCLE  26 - DIIS ACTIVE - HISTORY:    26 CYCLES
 TTTTTTTTTTTTTTTTTTTTTTTTTTTTTT FDIK        TELAPSE      309.92 TCPU      309.86

    ALPHA      ELECTRONS
 INSULATING STATE
 TOP OF VALENCE BANDS -    BAND    136; K    1; EIG -1.4199752E-01 AU
 BOTTOM OF VIRTUAL BANDS - BAND    137; K    1; EIG -5.5622077E-02 AU
 DIRECT ENERGY BAND GAP:   2.3504 eV

    BETA       ELECTRONS
 INSULATING STATE
 TOP OF VALENCE BANDS -    BAND    134; K    1; EIG -1.5604911E-01 AU
 BOTTOM OF VIRTUAL BANDS - BAND    135; K    1; EIG -1.0334340E-01 AU
 DIRECT ENERGY BAND GAP:   1.4342 eV
 TTTTTTTTTTTTTTTTTTTTTTTTTTTTTT PDIG        TELAPSE      309.97 TCPU      309.91
 CHARGE NORMALIZATION FACTOR   1.00000000
 TOTAL ATOMIC CHARGES:
   6.1374792   0.9329165   0.9350323   0.9542582   5.6426998   6.1668179
   0.9781085   5.6435060   6.1365402   0.9420436   0.9532580   0.9297567
   8.6992708   8.6992243  27.5403145   6.1366345   0.9449257   0.8947593
   0.9642102   5.6133329   6.2435113   0.9529138   5.6096874   6.1254695
   0.9508315   0.9415183   0.9303561   8.6964955   8.7041273   6.1366344
   0.9449246   0.8947591   0.9642114   5.6133294   6.2435142   0.9529137
   5.6096859   6.1254735   0.9508299   0.9415188   0.9303541   8.6964945
   8.7041299  27.5403104   6.1374740   0.9329171   0.9350319   0.9542628
   5.6426993   6.1668122   0.9781091   5.6435110   6.1365412   0.9420417
   0.9532559   0.9297577   8.6992744   8.6992281
 SUMMED SPIN DENSITY           2.00000000
 TOTAL ATOMIC SPINS  :
   0.0112272  -0.0003777  -0.0002004   0.0015686  -0.0057997   0.0073058
  -0.0006754  -0.0055007   0.0109533  -0.0005845   0.0022215  -0.0003556
   0.0899730   0.0908322   0.5731241   0.0132000  -0.0004948  -0.0003362
   0.0017461  -0.0069703   0.0082559  -0.0007773  -0.0065973   0.0128123
  -0.0007099   0.0023703  -0.0004549   0.1025868   0.1016570   0.0132010
  -0.0004947  -0.0003365   0.0017455  -0.0069708   0.0082541  -0.0007766
  -0.0065962   0.0128117  -0.0007090   0.0023697  -0.0004543   0.1025862
   0.1016569   0.5731279   0.0112276  -0.0003785  -0.0001997   0.0015686
  -0.0057992   0.0073056  -0.0006756  -0.0055019   0.0109519  -0.0005846
   0.0022214  -0.0003544   0.0899721   0.0908323
 TTTTTTTTTTTTTTTTTTTTTTTTTTTTTT MOQGAD      TELAPSE      309.98 TCPU      309.92
 TTTTTTTTTTTTTTTTTTTTTTTTTTTTTT SHELLXN     TELAPSE      317.31 TCPU      317.25
 TTTTTTTTTTTTTTTTTTTTTTTTTTTTTT MONMO3      TELAPSE      317.37 TCPU      317.31
 NUMERICALLY INTEGRATED DENSITY    135.9999936332    133.9999935754
 TTTTTTTTTTTTTTTTTTTTTTTTTTTTTT NUMDFT      TELAPSE      320.61 TCPU      320.55
 CYC  27 ETOT(AU) -4.660109568935E+03 DETOT -3.92E-06 tst  8.45E-08 PX  1.55E-03
 TTTTTTTTTTTTTTTTTTTTTTTTTTTTTT DIIS        TELAPSE      320.93 TCPU      320.87
 DIIS TEST: 0.11024E-04 AT SCF   CYCLE  27 - DIIS ACTIVE - HISTORY:    27 CYCLES
 TTTTTTTTTTTTTTTTTTTTTTTTTTTTTT FDIK        TELAPSE      321.46 TCPU      321.40

    ALPHA      ELECTRONS
 INSULATING STATE
 TOP OF VALENCE BANDS -    BAND    136; K    1; EIG -1.4194420E-01 AU
 BOTTOM OF VIRTUAL BANDS - BAND    137; K    1; EIG -5.5616208E-02 AU
 DIRECT ENERGY BAND GAP:   2.3491 eV

    BETA       ELECTRONS
 INSULATING STATE
 TOP OF VALENCE BANDS -    BAND    134; K    1; EIG -1.5602619E-01 AU
 BOTTOM OF VIRTUAL BANDS - BAND    135; K    1; EIG -1.0326792E-01 AU
 DIRECT ENERGY BAND GAP:   1.4356 eV
 TTTTTTTTTTTTTTTTTTTTTTTTTTTTTT PDIG        TELAPSE      321.51 TCPU      321.45
 CHARGE NORMALIZATION FACTOR   1.00000000
 TOTAL ATOMIC CHARGES:
   6.1373266   0.9329539   0.9351137   0.9542638   5.6427580   6.1668394
   0.9780808   5.6434122   6.1369853   0.9419244   0.9531434   0.9296970
   8.6991575   8.6994377  27.5398118   6.1361313   0.9450618   0.8948731
   0.9642975   5.6136794   6.2436480   0.9528869   5.6094724   6.1250396
   0.9509502   0.9416128   0.9304924   8.6965473   8.7044011   6.1361327
   0.9450609   0.8948713   0.9642978   5.6136786   6.2436499   0.9528870
   5.6094680   6.1250350   0.9509518   0.9416135   0.9304933   8.6965493
   8.7043970  27.5398280   6.1373232   0.9329551   0.9351153   0.9542635
   5.6427571   6.1668403   0.9780800   5.6434142   6.1369867   0.9419250
   0.9531428   0.9296961   8.6991548   8.6994327
 SUMMED SPIN DENSITY           2.00000000
 TOTAL ATOMIC SPINS  :
   0.0112010  -0.0003743  -0.0001965   0.0015690  -0.0056685   0.0071147
  -0.0006394  -0.0053986   0.0109259  -0.0005808   0.0022227  -0.0003539
   0.0899158   0.0907236   0.5734615   0.0132095  -0.0004981  -0.0003421
   0.0017405  -0.0069868   0.0082201  -0.0007707  -0.0066034   0.0128137
  -0.0007128   0.0023683  -0.0004581   0.1025191   0.1015786   0.0132095
  -0.0004978  -0.0003420   0.0017406  -0.0069878   0.0082206  -0.0007709
  -0.0066020   0.0128143  -0.0007125   0.0023680  -0.0004577   0.1025196
   0.1015822   0.5734487   0.0112002  -0.0003740  -0.0001964   0.0015694
  -0.0056671   0.0071134  -0.0006386  -0.0053997   0.0109264  -0.0005809
   0.0022230  -0.0003533   0.0899192   0.0907256
 TTTTTTTTTTTTTTTTTTTTTTTTTTTTTT MOQGAD      TELAPSE      321.51 TCPU      321.45
 TTTTTTTTTTTTTTTTTTTTTTTTTTTTTT SHELLXN     TELAPSE      328.83 TCPU      328.77
 TTTTTTTTTTTTTTTTTTTTTTTTTTTTTT MONMO3      TELAPSE      328.90 TCPU      328.84
 NUMERICALLY INTEGRATED DENSITY    135.9999936326    133.9999935745
 TTTTTTTTTTTTTTTTTTTTTTTTTTTTTT NUMDFT      TELAPSE      332.09 TCPU      332.03
 CYC  28 ETOT(AU) -4.660109569142E+03 DETOT -2.07E-07 tst  1.25E-08 PX  1.09E-03
 TTTTTTTTTTTTTTTTTTTTTTTTTTTTTT DIIS        TELAPSE      332.47 TCPU      332.41
 DIIS TEST: 0.46935E-05 AT SCF   CYCLE  28 - DIIS ACTIVE - HISTORY:    28 CYCLES
 TTTTTTTTTTTTTTTTTTTTTTTTTTTTTT FDIK        TELAPSE      333.00 TCPU      332.94

    ALPHA      ELECTRONS
 INSULATING STATE
 TOP OF VALENCE BANDS -    BAND    136; K    1; EIG -1.4199017E-01 AU
 BOTTOM OF VIRTUAL BANDS - BAND    137; K    1; EIG -5.5629765E-02 AU
 DIRECT ENERGY BAND GAP:   2.3500 eV

    BETA       ELECTRONS
 INSULATING STATE
 TOP OF VALENCE BANDS -    BAND    134; K    1; EIG -1.5606046E-01 AU
 BOTTOM OF VIRTUAL BANDS - BAND    135; K    1; EIG -1.0333278E-01 AU
 DIRECT ENERGY BAND GAP:   1.4348 eV
 TTTTTTTTTTTTTTTTTTTTTTTTTTTTTT PDIG        TELAPSE      333.05 TCPU      332.98
 CHARGE NORMALIZATION FACTOR   1.00000000
 TOTAL ATOMIC CHARGES:
   6.1373316   0.9329270   0.9351030   0.9542714   5.6427693   6.1667436
   0.9780901   5.6434281   6.1369562   0.9419166   0.9531526   0.9296885
   8.6991689   8.6993694  27.5402205   6.1363061   0.9450031   0.8948070
   0.9642648   5.6136042   6.2436440   0.9528858   5.6094344   6.1251880
   0.9509034   0.9415776   0.9304333   8.6965055   8.7043078   6.1363075
   0.9450032   0.8948066   0.9642648   5.6135989   6.2436498   0.9528858
   5.6094427   6.1251914   0.9509031   0.9415766   0.9304327   8.6965022
   8.7043231  27.5401707   6.1373304   0.9329274   0.9351045   0.9542721
   5.6427685   6.1667462   0.9780895   5.6434279   6.1369566   0.9419167
   0.9531525   0.9296883   8.6991808   8.6993779
 SUMMED SPIN DENSITY           2.00000000
 TOTAL ATOMIC SPINS  :
   0.0111947  -0.0003722  -0.0001939   0.0015703  -0.0056062   0.0070411
  -0.0006246  -0.0053468   0.0109259  -0.0005785   0.0022236  -0.0003533
   0.0899411   0.0907589   0.5731919   0.0132276  -0.0004999  -0.0003444
   0.0017388  -0.0070026   0.0082281  -0.0007682  -0.0066152   0.0128303
  -0.0007148   0.0023681  -0.0004597   0.1025912   0.1016485   0.0132261
  -0.0004998  -0.0003443   0.0017392  -0.0070032   0.0082267  -0.0007684
  -0.0066141   0.0128294  -0.0007147   0.0023677  -0.0004602   0.1025859
   0.1016403   0.5732237   0.0111940  -0.0003723  -0.0001940   0.0015703
  -0.0056066   0.0070406  -0.0006244  -0.0053482   0.0109251  -0.0005787
   0.0022234  -0.0003530   0.0899356   0.0907540
 TTTTTTTTTTTTTTTTTTTTTTTTTTTTTT MOQGAD      TELAPSE      333.05 TCPU      332.99
 TTTTTTTTTTTTTTTTTTTTTTTTTTTTTT SHELLXN     TELAPSE      340.39 TCPU      340.33
 TTTTTTTTTTTTTTTTTTTTTTTTTTTTTT MONMO3      TELAPSE      340.46 TCPU      340.39
 NUMERICALLY INTEGRATED DENSITY    135.9999936335    133.9999935753
 TTTTTTTTTTTTTTTTTTTTTTTTTTTTTT NUMDFT      TELAPSE      343.72 TCPU      343.65
 CYC  29 ETOT(AU) -4.660109569341E+03 DETOT -1.99E-07 tst  7.63E-09 PX  7.20E-04
 TTTTTTTTTTTTTTTTTTTTTTTTTTTTTT DIIS        TELAPSE      344.04 TCPU      343.98
 DIIS TEST: 0.10308E-05 AT SCF   CYCLE  29 - DIIS ACTIVE - HISTORY:    29 CYCLES
 TTTTTTTTTTTTTTTTTTTTTTTTTTTTTT FDIK        TELAPSE      344.57 TCPU      344.50

    ALPHA      ELECTRONS
 INSULATING STATE
 TOP OF VALENCE BANDS -    BAND    136; K    1; EIG -1.4196864E-01 AU
 BOTTOM OF VIRTUAL BANDS - BAND    137; K    1; EIG -5.5624155E-02 AU
 DIRECT ENERGY BAND GAP:   2.3496 eV

    BETA       ELECTRONS
 INSULATING STATE
 TOP OF VALENCE BANDS -    BAND    134; K    1; EIG -1.5604283E-01 AU
 BOTTOM OF VIRTUAL BANDS - BAND    135; K    1; EIG -1.0330324E-01 AU
 DIRECT ENERGY BAND GAP:   1.4351 eV
 TTTTTTTTTTTTTTTTTTTTTTTTTTTTTT PDIG        TELAPSE      344.61 TCPU      344.55
 CHARGE NORMALIZATION FACTOR   1.00000000
 TOTAL ATOMIC CHARGES:
   6.1373522   0.9329404   0.9350955   0.9542708   5.6427585   6.1667819
   0.9780962   5.6434336   6.1368924   0.9419467   0.9531702   0.9297047
   8.6992015   8.6993997  27.5399328   6.1362328   0.9450246   0.8948393
   0.9642840   5.6136379   6.2436248   0.9528914   5.6094873   6.1251157
   0.9509237   0.9415988   0.9304615   8.6965304   8.7043646   6.1362259
   0.9450256   0.8948402   0.9642823   5.6136460   6.2436094   0.9528931
   5.6094580   6.1251057   0.9509266   0.9416007   0.9304634   8.6965337
   8.7043179  27.5401130   6.1373457   0.9329406   0.9350960   0.9542719
   5.6427461   6.1667804   0.9780953   5.6434283   6.1368884   0.9419465
   0.9531690   0.9297051   8.6991693   8.6993822
 SUMMED SPIN DENSITY           2.00000000
 TOTAL ATOMIC SPINS  :
   0.0111822  -0.0003711  -0.0001922   0.0015703  -0.0055690   0.0069834
  -0.0006146  -0.0053201   0.0109165  -0.0005774   0.0022236  -0.0003527
   0.0899014   0.0907208   0.5733723   0.0132238  -0.0005004  -0.0003452
   0.0017380  -0.0070064   0.0082193  -0.0007675  -0.0066155   0.0128257
  -0.0007153   0.0023669  -0.0004605   0.1025578   0.1016067   0.0132269
  -0.0005004  -0.0003450   0.0017384  -0.0070061   0.0082228  -0.0007675
  -0.0066133   0.0128289  -0.0007150   0.0023678  -0.0004603   0.1025769
   0.1016356   0.5732611   0.0111850  -0.0003713  -0.0001922   0.0015709
  -0.0055673   0.0069854  -0.0006144  -0.0053192   0.0109190  -0.0005773
   0.0022237  -0.0003525   0.0899213   0.0907375
 TTTTTTTTTTTTTTTTTTTTTTTTTTTTTT MOQGAD      TELAPSE      344.62 TCPU      344.56
 TTTTTTTTTTTTTTTTTTTTTTTTTTTTTT SHELLXN     TELAPSE      351.96 TCPU      351.90
 TTTTTTTTTTTTTTTTTTTTTTTTTTTTTT MONMO3      TELAPSE      352.03 TCPU      351.97
 NUMERICALLY INTEGRATED DENSITY    135.9999936332    133.9999935749
 TTTTTTTTTTTTTTTTTTTTTTTTTTTTTT NUMDFT      TELAPSE      355.23 TCPU      355.17
 CYC  30 ETOT(AU) -4.660109569351E+03 DETOT -9.94E-09 tst  1.55E-09 PX  4.06E-04
 TTTTTTTTTTTTTTTTTTTTTTTTTTTTTT DIIS        TELAPSE      355.57 TCPU      355.51
 DIIS TEST: 0.65625E-06 AT SCF   CYCLE  30 - DIIS ACTIVE - HISTORY:    30 CYCLES
 TTTTTTTTTTTTTTTTTTTTTTTTTTTTTT FDIK        TELAPSE      355.99 TCPU      355.92

    ALPHA      ELECTRONS
 INSULATING STATE
 TOP OF VALENCE BANDS -    BAND    136; K    1; EIG -1.4197330E-01 AU
 BOTTOM OF VIRTUAL BANDS - BAND    137; K    1; EIG -5.5625500E-02 AU
 DIRECT ENERGY BAND GAP:   2.3496 eV

    BETA       ELECTRONS
 INSULATING STATE
 TOP OF VALENCE BANDS -    BAND    134; K    1; EIG -1.5604655E-01 AU
 BOTTOM OF VIRTUAL BANDS - BAND    135; K    1; EIG -1.0330986E-01 AU
 DIRECT ENERGY BAND GAP:   1.4350 eV
 TTTTTTTTTTTTTTTTTTTTTTTTTTTTTT PDIG        TELAPSE      356.03 TCPU      355.97
 CHARGE NORMALIZATION FACTOR   1.00000000
 TOTAL ATOMIC CHARGES:
   6.1373326   0.9329413   0.9350994   0.9542712   5.6427501   6.1667714
   0.9780927   5.6434214   6.1369183   0.9419360   0.9531608   0.9296985
   8.6991603   8.6993755  27.5401937   6.1362461   0.9450216   0.8948336
   0.9642762   5.6136307   6.2436143   0.9528898   5.6094453   6.1251284
   0.9509214   0.9415934   0.9304568   8.6965220   8.7043065   6.1362560
   0.9450199   0.8948321   0.9642773   5.6136294   6.2436388   0.9528876
   5.6094770   6.1251416   0.9509183   0.9415918   0.9304539   8.6965295
   8.7043663  27.5399280   6.1373403   0.9329409   0.9351006   0.9542710
   5.6427683   6.1667808   0.9780932   5.6434320   6.1369246   0.9419367
   0.9531618   0.9296977   8.6992007   8.6993944
 SUMMED SPIN DENSITY           2.00000000
 TOTAL ATOMIC SPINS  :
   0.0111842  -0.0003711  -0.0001916   0.0015710  -0.0055602   0.0069779
  -0.0006128  -0.0053128   0.0109188  -0.0005769   0.0022239  -0.0003522
   0.0899278   0.0907433   0.5732106   0.0132295  -0.0005005  -0.0003451
   0.0017382  -0.0070060   0.0082248  -0.0007671  -0.0066146   0.0128316
  -0.0007151   0.0023677  -0.0004602   0.1025891   0.1016472   0.0132244
  -0.0005004  -0.0003456   0.0017378  -0.0070082   0.0082193  -0.0007675
  -0.0066160   0.0128257  -0.0007156   0.0023669  -0.0004606   0.1025576
   0.1016060   0.5733748   0.0111806  -0.0003712  -0.0001920   0.0015707
  -0.0055617   0.0069735  -0.0006130  -0.0053144   0.0109153  -0.0005773
   0.0022235  -0.0003523   0.0898999   0.0907201
 TTTTTTTTTTTTTTTTTTTTTTTTTTTTTT MOQGAD      TELAPSE      356.04 TCPU      355.98
 TTTTTTTTTTTTTTTTTTTTTTTTTTTTTT SHELLXN     TELAPSE      363.38 TCPU      363.32
 TTTTTTTTTTTTTTTTTTTTTTTTTTTTTT MONMO3      TELAPSE      363.45 TCPU      363.39
 NUMERICALLY INTEGRATED DENSITY    135.9999936332    133.9999935749
 TTTTTTTTTTTTTTTTTTTTTTTTTTTTTT NUMDFT      TELAPSE      366.64 TCPU      366.58
 CYC  31 ETOT(AU) -4.660109569338E+03 DETOT  1.26E-08 tst  2.63E-09 PX  3.15E-04
 TTTTTTTTTTTTTTTTTTTTTTTTTTTTTT DIIS        TELAPSE      366.98 TCPU      366.91
 DIIS TEST: 0.83315E-06 AT SCF   CYCLE  31 - DIIS ACTIVE - HISTORY:    31 CYCLES
 TTTTTTTTTTTTTTTTTTTTTTTTTTTTTT FDIK        TELAPSE      367.43 TCPU      367.37

    ALPHA      ELECTRONS
 INSULATING STATE
 TOP OF VALENCE BANDS -    BAND    136; K    1; EIG -1.4197861E-01 AU
 BOTTOM OF VIRTUAL BANDS - BAND    137; K    1; EIG -5.5627066E-02 AU
 DIRECT ENERGY BAND GAP:   2.3497 eV

    BETA       ELECTRONS
 INSULATING STATE
 TOP OF VALENCE BANDS -    BAND    134; K    1; EIG -1.5605077E-01 AU
 BOTTOM OF VIRTUAL BANDS - BAND    135; K    1; EIG -1.0331630E-01 AU
 DIRECT ENERGY BAND GAP:   1.4350 eV
 TTTTTTTTTTTTTTTTTTTTTTTTTTTTTT PDIG        TELAPSE      367.48 TCPU      367.42
 CHARGE NORMALIZATION FACTOR   1.00000000
 TOTAL ATOMIC CHARGES:
   6.1373306   0.9329392   0.9351025   0.9542702   5.6427657   6.1667708
   0.9780906   5.6434271   6.1369439   0.9419273   0.9531546   0.9296943
   8.6991732   8.6993784  27.5400961   6.1362693   0.9450164   0.8948256
   0.9642709   5.6136233   6.2436368   0.9528856   5.6094484   6.1251546
   0.9509151   0.9415863   0.9304492   8.6965256   8.7043278   6.1362680
   0.9450173   0.8948255   0.9642716   5.6136136   6.2436343   0.9528860
   5.6094571   6.1251548   0.9509146   0.9415851   0.9304489   8.6965111
   8.7043379  27.5401093   6.1373290   0.9329395   0.9351029   0.9542703
   5.6427618   6.1667688   0.9780898   5.6434228   6.1369427   0.9419273
   0.9531545   0.9296940   8.6991795   8.6993825
 SUMMED SPIN DENSITY           2.00000000
 TOTAL ATOMIC SPINS  :
   0.0111815  -0.0003708  -0.0001913   0.0015710  -0.0055550   0.0069692
  -0.0006114  -0.0053077   0.0109161  -0.0005766   0.0022240  -0.0003522
   0.0899165   0.0907329   0.5732715   0.0132282  -0.0005008  -0.0003454
   0.0017380  -0.0070078   0.0082219  -0.0007670  -0.0066156   0.0128303
  -0.0007156   0.0023672  -0.0004607   0.1025777   0.1016321   0.0132288
  -0.0005006  -0.0003455   0.0017381  -0.0070079   0.0082222  -0.0007671
  -0.0066153   0.0128300  -0.0007154   0.0023672  -0.0004606   0.1025822
   0.1016328   0.5732630   0.0111817  -0.0003708  -0.0001914   0.0015712
  -0.0055549   0.0069687  -0.0006114  -0.0053078   0.0109164  -0.0005768
   0.0022240  -0.0003522   0.0899170   0.0907343
 TTTTTTTTTTTTTTTTTTTTTTTTTTTTTT MOQGAD      TELAPSE      367.49 TCPU      367.43
 TTTTTTTTTTTTTTTTTTTTTTTTTTTTTT SHELLXN     TELAPSE      374.81 TCPU      374.75
 TTTTTTTTTTTTTTTTTTTTTTTTTTTTTT MONMO3      TELAPSE      374.88 TCPU      374.82
 NUMERICALLY INTEGRATED DENSITY    135.9999936333    133.9999935750
 TTTTTTTTTTTTTTTTTTTTTTTTTTTTTT NUMDFT      TELAPSE      378.05 TCPU      377.99
 CYC  32 ETOT(AU) -4.660109569376E+03 DETOT -3.75E-08 tst  1.04E-09 PX  2.29E-04
 TTTTTTTTTTTTTTTTTTTTTTTTTTTTTT DIIS        TELAPSE      378.39 TCPU      378.33
 DIIS TEST: 0.25422E-06 AT SCF   CYCLE  32 - DIIS ACTIVE - HISTORY:    32 CYCLES
 TTTTTTTTTTTTTTTTTTTTTTTTTTTTTT FDIK        TELAPSE      379.02 TCPU      378.96

    ALPHA      ELECTRONS
 INSULATING STATE
 TOP OF VALENCE BANDS -    BAND    136; K    1; EIG -1.4197677E-01 AU
 BOTTOM OF VIRTUAL BANDS - BAND    137; K    1; EIG -5.5626848E-02 AU
 DIRECT ENERGY BAND GAP:   2.3497 eV

    BETA       ELECTRONS
 INSULATING STATE
 TOP OF VALENCE BANDS -    BAND    134; K    1; EIG -1.5604964E-01 AU
 BOTTOM OF VIRTUAL BANDS - BAND    135; K    1; EIG -1.0331394E-01 AU
 DIRECT ENERGY BAND GAP:   1.4350 eV
 TTTTTTTTTTTTTTTTTTTTTTTTTTTTTT PDIG        TELAPSE      379.06 TCPU      379.00
 CHARGE NORMALIZATION FACTOR   1.00000000
 TOTAL ATOMIC CHARGES:
   6.1373392   0.9329378   0.9351004   0.9542694   5.6427575   6.1667691
   0.9780918   5.6434266   6.1369235   0.9419330   0.9531602   0.9296981
   8.6991842   8.6993847  27.5400880   6.1362560   0.9450195   0.8948280
   0.9642759   5.6136177   6.2436317   0.9528879   5.6094649   6.1251413
   0.9509172   0.9415891   0.9304523   8.6965109   8.7043448   6.1362578
   0.9450183   0.8948283   0.9642741   5.6136306   6.2436339   0.9528877
   5.6094521   6.1251401   0.9509182   0.9415906   0.9304521   8.6965322
   8.7043251  27.5400842   6.1373390   0.9329371   0.9351006   0.9542703
   5.6427581   6.1667727   0.9780912   5.6434304   6.1369248   0.9419329
   0.9531598   0.9296980   8.6991735   8.6993860
 SUMMED SPIN DENSITY           2.00000000
 TOTAL ATOMIC SPINS  :
   0.0111802  -0.0003706  -0.0001913   0.0015712  -0.0055509   0.0069636
  -0.0006103  -0.0053048   0.0109161  -0.0005768   0.0022239  -0.0003521
   0.0899129   0.0907318   0.5732748   0.0132285  -0.0005007  -0.0003453
   0.0017381  -0.0070080   0.0082222  -0.0007672  -0.0066159   0.0128297
  -0.0007154   0.0023673  -0.0004606   0.1025811   0.1016288   0.0132277
  -0.0005006  -0.0003454   0.0017380  -0.0070083   0.0082221  -0.0007672
  -0.0066158   0.0128298  -0.0007154   0.0023673  -0.0004607   0.1025756
   0.1016317   0.5732775   0.0111803  -0.0003706  -0.0001912   0.0015713
  -0.0055510   0.0069636  -0.0006103  -0.0053050   0.0109161  -0.0005768
   0.0022239  -0.0003521   0.0899150   0.0907306
 TTTTTTTTTTTTTTTTTTTTTTTTTTTTTT MOQGAD      TELAPSE      379.07 TCPU      379.01
 TTTTTTTTTTTTTTTTTTTTTTTTTTTTTT SHELLXN     TELAPSE      386.40 TCPU      386.34
 TTTTTTTTTTTTTTTTTTTTTTTTTTTTTT MONMO3      TELAPSE      386.47 TCPU      386.40
 NUMERICALLY INTEGRATED DENSITY    135.9999936333    133.9999935750
 TTTTTTTTTTTTTTTTTTTTTTTTTTTTTT NUMDFT      TELAPSE      389.66 TCPU      389.60
 CYC  33 ETOT(AU) -4.660109569375E+03 DETOT  1.09E-09 tst  2.00E-11 PX  2.47E-05
 TTTTTTTTTTTTTTTTTTTTTTTTTTTTTT DIIS        TELAPSE      390.01 TCPU      389.95
 DIIS TEST: 0.97111E-08 AT SCF   CYCLE  33 - DIIS ACTIVE - HISTORY:    31 CYCLES
 TTTTTTTTTTTTTTTTTTTTTTTTTTTTTT FDIK        TELAPSE      390.45 TCPU      390.39

    ALPHA      ELECTRONS
 INSULATING STATE
 TOP OF VALENCE BANDS -    BAND    136; K    1; EIG -1.4197552E-01 AU
 BOTTOM OF VIRTUAL BANDS - BAND    137; K    1; EIG -5.5626494E-02 AU
 DIRECT ENERGY BAND GAP:   2.3497 eV

    BETA       ELECTRONS
 INSULATING STATE
 TOP OF VALENCE BANDS -    BAND    134; K    1; EIG -1.5604859E-01 AU
 BOTTOM OF VIRTUAL BANDS - BAND    135; K    1; EIG -1.0331235E-01 AU
 DIRECT ENERGY BAND GAP:   1.4350 eV
 TTTTTTTTTTTTTTTTTTTTTTTTTTTTTT PDIG        TELAPSE      390.50 TCPU      390.43
 CHARGE NORMALIZATION FACTOR   1.00000000
 TOTAL ATOMIC CHARGES:
   6.1373381   0.9329381   0.9351004   0.9542718   5.6427562   6.1667766
   0.9780923   5.6434364   6.1369244   0.9419341   0.9531597   0.9296982
   8.6991579   8.6993943  27.5400725   6.1362590   0.9450172   0.8948302
   0.9642725   5.6136455   6.2436344   0.9528886   5.6094377   6.1251369
   0.9509197   0.9415933   0.9304531   8.6965600   8.7043000   6.1362523
   0.9450207   0.8948292   0.9642789   5.6136030   6.2436293   0.9528891
   5.6094793   6.1251424   0.9509161   0.9415882   0.9304532   8.6964847
   8.7043708  27.5400838   6.1373383   0.9329390   0.9351000   0.9542699
   5.6427598   6.1667661   0.9780926   5.6434207   6.1369213   0.9419345
   0.9531615   0.9296981   8.6992009   8.6993768
 SUMMED SPIN DENSITY           2.00000000
 TOTAL ATOMIC SPINS  :
   0.0111791  -0.0003703  -0.0001910   0.0015714  -0.0055450   0.0069553
  -0.0006090  -0.0053001   0.0109147  -0.0005765   0.0022239  -0.0003520
   0.0899147   0.0907263   0.5732845   0.0132274  -0.0005008  -0.0003455
   0.0017377  -0.0070092   0.0082216  -0.0007670  -0.0066162   0.0128304
  -0.0007155   0.0023673  -0.0004607   0.1025696   0.1016351   0.0132293
  -0.0005007  -0.0003454   0.0017381  -0.0070085   0.0082220  -0.0007671
  -0.0066164   0.0128294  -0.0007156   0.0023670  -0.0004607   0.1025862
   0.1016242   0.5732777   0.0111785  -0.0003704  -0.0001909   0.0015713
  -0.0055452   0.0069555  -0.0006091  -0.0053000   0.0109153  -0.0005765
   0.0022240  -0.0003520   0.0899085   0.0907313
 TTTTTTTTTTTTTTTTTTTTTTTTTTTTTT MOQGAD      TELAPSE      390.51 TCPU      390.44
 TTTTTTTTTTTTTTTTTTTTTTTTTTTTTT SHELLXN     TELAPSE      397.82 TCPU      397.75
 TTTTTTTTTTTTTTTTTTTTTTTTTTTTTT MONMO3      TELAPSE      397.88 TCPU      397.82
 NUMERICALLY INTEGRATED DENSITY    135.9999936333    133.9999935750
 TTTTTTTTTTTTTTTTTTTTTTTTTTTTTT NUMDFT      TELAPSE      401.07 TCPU      401.01
 CYC  34 ETOT(AU) -4.660109569371E+03 DETOT  3.86E-09 tst  1.54E-10 PX  2.26E-05
 TTTTTTTTTTTTTTTTTTTTTTTTTTTTTT DIIS        TELAPSE      401.43 TCPU      401.37
 DIIS TEST: 0.68123E-07 AT SCF   CYCLE  34 - DIIS ACTIVE - HISTORY:    32 CYCLES
 TTTTTTTTTTTTTTTTTTTTTTTTTTTTTT FDIK        TELAPSE      401.85 TCPU      401.79

    ALPHA      ELECTRONS
 INSULATING STATE
 TOP OF VALENCE BANDS -    BAND    136; K    1; EIG -1.4197622E-01 AU
 BOTTOM OF VIRTUAL BANDS - BAND    137; K    1; EIG -5.5626684E-02 AU
 DIRECT ENERGY BAND GAP:   2.3497 eV

    BETA       ELECTRONS
 INSULATING STATE
 TOP OF VALENCE BANDS -    BAND    134; K    1; EIG -1.5604909E-01 AU
 BOTTOM OF VIRTUAL BANDS - BAND    135; K    1; EIG -1.0331321E-01 AU
 DIRECT ENERGY BAND GAP:   1.4350 eV
 TTTTTTTTTTTTTTTTTTTTTTTTTTTTTT PDIG        TELAPSE      401.89 TCPU      401.83
 CHARGE NORMALIZATION FACTOR   1.00000000
 TOTAL ATOMIC CHARGES:
   6.1373364   0.9329389   0.9351007   0.9542705   5.6427607   6.1667731
   0.9780921   5.6434274   6.1369273   0.9419329   0.9531597   0.9296973
   8.6991790   8.6993800  27.5400827   6.1362584   0.9450185   0.8948288
   0.9642750   5.6136237   6.2436329   0.9528881   5.6094565   6.1251432
   0.9509171   0.9415899   0.9304522   8.6965216   8.7043355   6.1362592
   0.9450183   0.8948289   0.9642748   5.6136220   6.2436324   0.9528883
   5.6094575   6.1251433   0.9509172   0.9415897   0.9304521   8.6965218
   8.7043342  27.5400828   6.1373355   0.9329390   0.9351010   0.9542712
   5.6427572   6.1667692   0.9780918   5.6434281   6.1369269   0.9419330
   0.9531593   0.9296970   8.6991785   8.6993896
 SUMMED SPIN DENSITY           2.00000000
 TOTAL ATOMIC SPINS  :
   0.0111790  -0.0003704  -0.0001910   0.0015713  -0.0055452   0.0069556
  -0.0006089  -0.0053000   0.0109150  -0.0005765   0.0022240  -0.0003520
   0.0899118   0.0907301   0.5732778   0.0132281  -0.0005007  -0.0003454
   0.0017380  -0.0070088   0.0082219  -0.0007670  -0.0066161   0.0128298
  -0.0007155   0.0023673  -0.0004607   0.1025786   0.1016299   0.0132283
  -0.0005007  -0.0003455   0.0017380  -0.0070086   0.0082218  -0.0007670
  -0.0066162   0.0128299  -0.0007156   0.0023672  -0.0004606   0.1025784
   0.1016307   0.5732781   0.0111789  -0.0003704  -0.0001909   0.0015714
  -0.0055452   0.0069556  -0.0006090  -0.0053003   0.0109149  -0.0005765
   0.0022240  -0.0003520   0.0899126   0.0907287
 TTTTTTTTTTTTTTTTTTTTTTTTTTTTTT MOQGAD      TELAPSE      401.90 TCPU      401.84
 TTTTTTTTTTTTTTTTTTTTTTTTTTTTTT SHELLXN     TELAPSE      409.24 TCPU      409.18
 TTTTTTTTTTTTTTTTTTTTTTTTTTTTTT MONMO3      TELAPSE      409.31 TCPU      409.25
 NUMERICALLY INTEGRATED DENSITY    135.9999936333    133.9999935750
 TTTTTTTTTTTTTTTTTTTTTTTTTTTTTT NUMDFT      TELAPSE      412.60 TCPU      412.54
 CYC  35 ETOT(AU) -4.660109569376E+03 DETOT -5.11E-09 tst  9.25E-11 PX  1.02E-05
 TTTTTTTTTTTTTTTTTTTTTTTTTTTTTT DIIS        TELAPSE      412.96 TCPU      412.90
 DIIS TEST: 0.42881E-08 AT SCF   CYCLE  35 - DIIS ACTIVE - HISTORY:    33 CYCLES
 TTTTTTTTTTTTTTTTTTTTTTTTTTTTTT FDIK        TELAPSE      413.52 TCPU      413.46

    ALPHA      ELECTRONS
 INSULATING STATE
 TOP OF VALENCE BANDS -    BAND    136; K    1; EIG -1.4197636E-01 AU
 BOTTOM OF VIRTUAL BANDS - BAND    137; K    1; EIG -5.5626777E-02 AU
 DIRECT ENERGY BAND GAP:   2.3497 eV

    BETA       ELECTRONS
 INSULATING STATE
 TOP OF VALENCE BANDS -    BAND    134; K    1; EIG -1.5604922E-01 AU
 BOTTOM OF VIRTUAL BANDS - BAND    135; K    1; EIG -1.0331339E-01 AU
 DIRECT ENERGY BAND GAP:   1.4350 eV
 TTTTTTTTTTTTTTTTTTTTTTTTTTTTTT PDIG        TELAPSE      413.57 TCPU      413.51
 CHARGE NORMALIZATION FACTOR   1.00000000
 TOTAL ATOMIC CHARGES:
   6.1373370   0.9329386   0.9351006   0.9542703   5.6427584   6.1667706
   0.9780919   5.6434285   6.1369266   0.9419328   0.9531594   0.9296975
   8.6991780   8.6993866  27.5400831   6.1362586   0.9450187   0.8948287
   0.9642747   5.6136231   6.2436326   0.9528879   5.6094573   6.1251429
   0.9509173   0.9415896   0.9304521   8.6965217   8.7043350   6.1362587
   0.9450183   0.8948286   0.9642746   5.6136231   6.2436332   0.9528879
   5.6094572   6.1251430   0.9509173   0.9415896   0.9304521   8.6965219
   8.7043346  27.5400840   6.1373370   0.9329383   0.9351007   0.9542705
   5.6427600   6.1667712   0.9780915   5.6434280   6.1369268   0.9419328
   0.9531594   0.9296974   8.6991796   8.6993828
 SUMMED SPIN DENSITY           2.00000000
 TOTAL ATOMIC SPINS  :
   0.0111788  -0.0003704  -0.0001909   0.0015714  -0.0055447   0.0069553
  -0.0006088  -0.0052998   0.0109150  -0.0005765   0.0022240  -0.0003520
   0.0899117   0.0907291   0.5732778   0.0132285  -0.0005007  -0.0003455
   0.0017380  -0.0070090   0.0082220  -0.0007671  -0.0066163   0.0128300
  -0.0007155   0.0023672  -0.0004607   0.1025790   0.1016302   0.0132283
  -0.0005007  -0.0003455   0.0017380  -0.0070089   0.0082220  -0.0007671
  -0.0066163   0.0128300  -0.0007155   0.0023672  -0.0004607   0.1025785
   0.1016304   0.5732776   0.0111788  -0.0003704  -0.0001909   0.0015714
  -0.0055448   0.0069553  -0.0006088  -0.0052999   0.0109150  -0.0005765
   0.0022240  -0.0003519   0.0899121   0.0907295
 TTTTTTTTTTTTTTTTTTTTTTTTTTTTTT MOQGAD      TELAPSE      413.58 TCPU      413.51
 TTTTTTTTTTTTTTTTTTTTTTTTTTTTTT SHELLXN     TELAPSE      420.93 TCPU      420.87
 TTTTTTTTTTTTTTTTTTTTTTTTTTTTTT MONMO3      TELAPSE      421.00 TCPU      420.93
 NUMERICALLY INTEGRATED DENSITY    135.9999936333    133.9999935750
 TTTTTTTTTTTTTTTTTTTTTTTTTTTTTT NUMDFT      TELAPSE      424.30 TCPU      424.24
 CYC  36 ETOT(AU) -4.660109569376E+03 DETOT -4.73E-11 tst  8.44E-13 PX  4.18E-06
 TTTTTTTTTTTTTTTTTTTTTTTTTTTTTT DIIS        TELAPSE      424.67 TCPU      424.61
 DIIS TEST: 0.35852E-09 AT SCF   CYCLE  36 - DIIS ACTIVE - HISTORY:    31 CYCLES
 TTTTTTTTTTTTTTTTTTTTTTTTTTTTTT FDIK        TELAPSE      425.07 TCPU      425.01

    ALPHA      ELECTRONS
 INSULATING STATE
 TOP OF VALENCE BANDS -    BAND    136; K    1; EIG -1.4197646E-01 AU
 BOTTOM OF VIRTUAL BANDS - BAND    137; K    1; EIG -5.5626908E-02 AU
 DIRECT ENERGY BAND GAP:   2.3497 eV

    BETA       ELECTRONS
 INSULATING STATE
 TOP OF VALENCE BANDS -    BAND    134; K    1; EIG -1.5604937E-01 AU
 BOTTOM OF VIRTUAL BANDS - BAND    135; K    1; EIG -1.0331352E-01 AU
 DIRECT ENERGY BAND GAP:   1.4350 eV
 TTTTTTTTTTTTTTTTTTTTTTTTTTTTTT PDIG        TELAPSE      425.11 TCPU      425.05
 CHARGE NORMALIZATION FACTOR   1.00000000
 TOTAL ATOMIC CHARGES:
   6.1373389   0.9329378   0.9351004   0.9542696   5.6427603   6.1667720
   0.9780916   5.6434286   6.1369239   0.9419331   0.9531602   0.9296981
   8.6991797   8.6993815  27.5400834   6.1362577   0.9450188   0.8948283
   0.9642748   5.6136236   6.2436330   0.9528877   5.6094588   6.1251413
   0.9509176   0.9415899   0.9304522   8.6965228   8.7043341   6.1362574
   0.9450187   0.8948286   0.9642749   5.6136237   6.2436331   0.9528876
   5.6094585   6.1251413   0.9509177   0.9415896   0.9304522   8.6965207
   8.7043357  27.5400834   6.1373386   0.9329378   0.9351005   0.9542702
   5.6427565   6.1667702   0.9780914   5.6434294   6.1369242   0.9419330
   0.9531597   0.9296980   8.6991784   8.6993887
 SUMMED SPIN DENSITY           2.00000000
 TOTAL ATOMIC SPINS  :
   0.0111784  -0.0003703  -0.0001909   0.0015714  -0.0055435   0.0069538
  -0.0006086  -0.0052988   0.0109148  -0.0005765   0.0022240  -0.0003519
   0.0899111   0.0907295   0.5732776   0.0132286  -0.0005008  -0.0003455
   0.0017379  -0.0070092   0.0082220  -0.0007671  -0.0066164   0.0128301
  -0.0007156   0.0023672  -0.0004607   0.1025789   0.1016302   0.0132285
  -0.0005007  -0.0003455   0.0017380  -0.0070091   0.0082221  -0.0007671
  -0.0066164   0.0128301  -0.0007156   0.0023672  -0.0004607   0.1025789
   0.1016305   0.5732778   0.0111785  -0.0003703  -0.0001909   0.0015715
  -0.0055436   0.0069538  -0.0006086  -0.0052988   0.0109147  -0.0005765
   0.0022240  -0.0003519   0.0899119   0.0907283
 TTTTTTTTTTTTTTTTTTTTTTTTTTTTTT MOQGAD      TELAPSE      425.12 TCPU      425.06
 TTTTTTTTTTTTTTTTTTTTTTTTTTTTTT SHELLXN     TELAPSE      432.46 TCPU      432.39
 TTTTTTTTTTTTTTTTTTTTTTTTTTTTTT MONMO3      TELAPSE      432.52 TCPU      432.46
 NUMERICALLY INTEGRATED DENSITY    135.9999936333    133.9999935750
 TTTTTTTTTTTTTTTTTTTTTTTTTTTTTT NUMDFT      TELAPSE      435.71 TCPU      435.65
 CYC  37 ETOT(AU) -4.660109569375E+03 DETOT  8.83E-10 tst  7.11E-13 PX  1.21E-06
 TTTTTTTTTTTTTTTTTTTTTTTTTTTTTT DIIS        TELAPSE      436.09 TCPU      436.03
 DIIS TEST: 0.52320E-09 AT SCF   CYCLE  37 - DIIS ACTIVE - HISTORY:    31 CYCLES
 TTTTTTTTTTTTTTTTTTTTTTTTTTTTTT FDIK        TELAPSE      436.48 TCPU      436.42

    ALPHA      ELECTRONS
 INSULATING STATE
 TOP OF VALENCE BANDS -    BAND    136; K    1; EIG -1.4197632E-01 AU
 BOTTOM OF VIRTUAL BANDS - BAND    137; K    1; EIG -5.5626819E-02 AU
 DIRECT ENERGY BAND GAP:   2.3497 eV

    BETA       ELECTRONS
 INSULATING STATE
 TOP OF VALENCE BANDS -    BAND    134; K    1; EIG -1.5604924E-01 AU
 BOTTOM OF VIRTUAL BANDS - BAND    135; K    1; EIG -1.0331335E-01 AU
 DIRECT ENERGY BAND GAP:   1.4350 eV
 TTTTTTTTTTTTTTTTTTTTTTTTTTTTTT PDIG        TELAPSE      436.52 TCPU      436.46
 CHARGE NORMALIZATION FACTOR   1.00000000
 TOTAL ATOMIC CHARGES:
   6.1373377   0.9329383   0.9351006   0.9542701   5.6427588   6.1667714
   0.9780919   5.6434289   6.1369253   0.9419330   0.9531598   0.9296977
   8.6991778   8.6993850  27.5400831   6.1362582   0.9450187   0.8948285
   0.9642748   5.6136234   6.2436329   0.9528879   5.6094581   6.1251421
   0.9509174   0.9415898   0.9304522   8.6965215   8.7043352   6.1362581
   0.9450185   0.8948286   0.9642748   5.6136230   6.2436332   0.9528879
   5.6094583   6.1251422   0.9509174   0.9415897   0.9304522   8.6965219
   8.7043344  27.5400832   6.1373377   0.9329381   0.9351006   0.9542704
   5.6427587   6.1667706   0.9780916   5.6434282   6.1369255   0.9419330
   0.9531596   0.9296977   8.6991799   8.6993849
 SUMMED SPIN DENSITY           2.00000000
 TOTAL ATOMIC SPINS  :
   0.0111784  -0.0003703  -0.0001909   0.0015714  -0.0055435   0.0069538
  -0.0006086  -0.0052988   0.0109147  -0.0005765   0.0022240  -0.0003519
   0.0899113   0.0907290   0.5732778   0.0132287  -0.0005008  -0.0003455
   0.0017379  -0.0070092   0.0082220  -0.0007671  -0.0066164   0.0128301
  -0.0007156   0.0023672  -0.0004607   0.1025791   0.1016302   0.0132285
  -0.0005007  -0.0003455   0.0017379  -0.0070091   0.0082220  -0.0007671
  -0.0066164   0.0128301  -0.0007156   0.0023672  -0.0004607   0.1025786
   0.1016305   0.5732780   0.0111784  -0.0003703  -0.0001909   0.0015715
  -0.0055435   0.0069537  -0.0006086  -0.0052988   0.0109147  -0.0005765
   0.0022240  -0.0003519   0.0899116   0.0907288
 TTTTTTTTTTTTTTTTTTTTTTTTTTTTTT MOQGAD      TELAPSE      436.53 TCPU      436.47
 TTTTTTTTTTTTTTTTTTTTTTTTTTTTTT SHELLXN     TELAPSE      443.86 TCPU      443.80
 TTTTTTTTTTTTTTTTTTTTTTTTTTTTTT MONMO3      TELAPSE      443.93 TCPU      443.87
 NUMERICALLY INTEGRATED DENSITY    135.9999936333    133.9999935750
 TTTTTTTTTTTTTTTTTTTTTTTTTTTTTT NUMDFT      TELAPSE      447.11 TCPU      447.04
 CYC  38 ETOT(AU) -4.660109569375E+03 DETOT -4.38E-10 tst  4.10E-13 PX  8.92E-07
 TTTTTTTTTTTTTTTTTTTTTTTTTTTTTT DIIS        TELAPSE      447.49 TCPU      447.43
 DIIS TEST: 0.27283E-09 AT SCF   CYCLE  38 - DIIS ACTIVE - HISTORY:    31 CYCLES
 TTTTTTTTTTTTTTTTTTTTTTTTTTTTTT FDIK        TELAPSE      447.82 TCPU      447.76

    ALPHA      ELECTRONS
 INSULATING STATE
 TOP OF VALENCE BANDS -    BAND    136; K    1; EIG -1.4197633E-01 AU
 BOTTOM OF VIRTUAL BANDS - BAND    137; K    1; EIG -5.5626826E-02 AU
 DIRECT ENERGY BAND GAP:   2.3497 eV

    BETA       ELECTRONS
 INSULATING STATE
 TOP OF VALENCE BANDS -    BAND    134; K    1; EIG -1.5604925E-01 AU
 BOTTOM OF VIRTUAL BANDS - BAND    135; K    1; EIG -1.0331336E-01 AU
 DIRECT ENERGY BAND GAP:   1.4350 eV
 TTTTTTTTTTTTTTTTTTTTTTTTTTTTTT PDIG        TELAPSE      447.87 TCPU      447.81
 CHARGE NORMALIZATION FACTOR   1.00000000
 TOTAL ATOMIC CHARGES:
   6.1373377   0.9329383   0.9351006   0.9542701   5.6427588   6.1667711
   0.9780919   5.6434286   6.1369253   0.9419330   0.9531598   0.9296977
   8.6991785   8.6993851  27.5400830   6.1362582   0.9450187   0.8948285
   0.9642748   5.6136233   6.2436329   0.9528879   5.6094581   6.1251421
   0.9509174   0.9415897   0.9304522   8.6965217   8.7043349   6.1362581
   0.9450185   0.8948286   0.9642748   5.6136231   6.2436332   0.9528879
   5.6094582   6.1251422   0.9509174   0.9415897   0.9304521   8.6965216
   8.7043348  27.5400833   6.1373377   0.9329381   0.9351006   0.9542704
   5.6427587   6.1667708   0.9780915   5.6434285   6.1369255   0.9419330
   0.9531596   0.9296977   8.6991793   8.6993848
 SUMMED SPIN DENSITY           2.00000000
 TOTAL ATOMIC SPINS  :
   0.0111784  -0.0003703  -0.0001909   0.0015714  -0.0055434   0.0069537
  -0.0006086  -0.0052987   0.0109147  -0.0005765   0.0022240  -0.0003519
   0.0899112   0.0907289   0.5732779   0.0132287  -0.0005008  -0.0003455
   0.0017379  -0.0070092   0.0082220  -0.0007671  -0.0066164   0.0128301
  -0.0007156   0.0023672  -0.0004607   0.1025791   0.1016302   0.0132285
  -0.0005007  -0.0003455   0.0017379  -0.0070091   0.0082220  -0.0007671
  -0.0066164   0.0128301  -0.0007156   0.0023672  -0.0004607   0.1025786
   0.1016304   0.5732780   0.0111784  -0.0003703  -0.0001909   0.0015715
  -0.0055435   0.0069537  -0.0006086  -0.0052988   0.0109147  -0.0005765
   0.0022240  -0.0003519   0.0899117   0.0907288
 TTTTTTTTTTTTTTTTTTTTTTTTTTTTTT MOQGAD      TELAPSE      447.88 TCPU      447.82
 TTTTTTTTTTTTTTTTTTTTTTTTTTTTTT SHELLXN     TELAPSE      455.24 TCPU      455.17
 TTTTTTTTTTTTTTTTTTTTTTTTTTTTTT MONMO3      TELAPSE      455.30 TCPU      455.24
 NUMERICALLY INTEGRATED DENSITY    135.9999936333    133.9999935750
 TTTTTTTTTTTTTTTTTTTTTTTTTTTTTT NUMDFT      TELAPSE      458.51 TCPU      458.45
 CYC  39 ETOT(AU) -4.660109569375E+03 DETOT -2.27E-11 tst  6.44E-15 PX  1.00E-07
 TTTTTTTTTTTTTTTTTTTTTTTTTTTTTT DIIS        TELAPSE      458.90 TCPU      458.83
 DIIS TEST: 0.26596E-09 AT SCF   CYCLE  39 - DIIS ACTIVE - HISTORY:    31 CYCLES
 TTTTTTTTTTTTTTTTTTTTTTTTTTTTTT FDIK        TELAPSE      459.22 TCPU      459.15

    ALPHA      ELECTRONS
 INSULATING STATE
 TOP OF VALENCE BANDS -    BAND    136; K    1; EIG -1.4197634E-01 AU
 BOTTOM OF VIRTUAL BANDS - BAND    137; K    1; EIG -5.5626835E-02 AU
 DIRECT ENERGY BAND GAP:   2.3497 eV

    BETA       ELECTRONS
 INSULATING STATE
 TOP OF VALENCE BANDS -    BAND    134; K    1; EIG -1.5604926E-01 AU
 BOTTOM OF VIRTUAL BANDS - BAND    135; K    1; EIG -1.0331338E-01 AU
 DIRECT ENERGY BAND GAP:   1.4350 eV
 TTTTTTTTTTTTTTTTTTTTTTTTTTTTTT PDIG        TELAPSE      459.26 TCPU      459.20
 CHARGE NORMALIZATION FACTOR   1.00000000
 TOTAL ATOMIC CHARGES:
   6.1373377   0.9329383   0.9351006   0.9542701   5.6427588   6.1667711
   0.9780919   5.6434287   6.1369253   0.9419330   0.9531598   0.9296977
   8.6991784   8.6993851  27.5400830   6.1362582   0.9450187   0.8948285
   0.9642748   5.6136233   6.2436329   0.9528879   5.6094582   6.1251421
   0.9509174   0.9415897   0.9304522   8.6965218   8.7043348   6.1362581
   0.9450185   0.8948286   0.9642748   5.6136232   6.2436332   0.9528879
   5.6094581   6.1251422   0.9509174   0.9415897   0.9304522   8.6965216
   8.7043348  27.5400833   6.1373377   0.9329381   0.9351006   0.9542704
   5.6427587   6.1667708   0.9780915   5.6434285   6.1369255   0.9419330
   0.9531596   0.9296977   8.6991794   8.6993849
 SUMMED SPIN DENSITY           2.00000000
 TOTAL ATOMIC SPINS  :
   0.0111784  -0.0003703  -0.0001909   0.0015714  -0.0055433   0.0069536
  -0.0006086  -0.0052986   0.0109147  -0.0005765   0.0022240  -0.0003519
   0.0899112   0.0907289   0.5732779   0.0132287  -0.0005008  -0.0003455
   0.0017379  -0.0070092   0.0082220  -0.0007671  -0.0066164   0.0128301
  -0.0007156   0.0023672  -0.0004607   0.1025791   0.1016302   0.0132285
  -0.0005007  -0.0003455   0.0017379  -0.0070091   0.0082220  -0.0007671
  -0.0066164   0.0128301  -0.0007156   0.0023672  -0.0004607   0.1025787
   0.1016304   0.5732779   0.0111784  -0.0003703  -0.0001908   0.0015715
  -0.0055434   0.0069536  -0.0006086  -0.0052987   0.0109147  -0.0005765
   0.0022240  -0.0003519   0.0899117   0.0907288
 TTTTTTTTTTTTTTTTTTTTTTTTTTTTTT MOQGAD      TELAPSE      459.27 TCPU      459.21
 TTTTTTTTTTTTTTTTTTTTTTTTTTTTTT SHELLXN     TELAPSE      466.59 TCPU      466.52
 TTTTTTTTTTTTTTTTTTTTTTTTTTTTTT MONMO3      TELAPSE      466.66 TCPU      466.59
 NUMERICALLY INTEGRATED DENSITY    135.9999936333    133.9999935750
 TTTTTTTTTTTTTTTTTTTTTTTTTTTTTT NUMDFT      TELAPSE      469.98 TCPU      469.91
 CYC  40 ETOT(AU) -4.660109569375E+03 DETOT  0.00E+00 tst  4.61E-15 PX  2.56E-08
 TTTTTTTTTTTTTTTTTTTTTTTTTTTTTT DIIS        TELAPSE      470.37 TCPU      470.30
 DIIS TEST: 0.26562E-09 AT SCF   CYCLE  40 - DIIS ACTIVE - HISTORY:    32 CYCLES
 TTTTTTTTTTTTTTTTTTTTTTTTTTTTTT FDIK        TELAPSE      470.68 TCPU      470.62

    ALPHA      ELECTRONS
 INSULATING STATE
 TOP OF VALENCE BANDS -    BAND    136; K    1; EIG -1.4197634E-01 AU
 BOTTOM OF VIRTUAL BANDS - BAND    137; K    1; EIG -5.5626836E-02 AU
 DIRECT ENERGY BAND GAP:   2.3497 eV

    BETA       ELECTRONS
 INSULATING STATE
 TOP OF VALENCE BANDS -    BAND    134; K    1; EIG -1.5604926E-01 AU
 BOTTOM OF VIRTUAL BANDS - BAND    135; K    1; EIG -1.0331338E-01 AU
 DIRECT ENERGY BAND GAP:   1.4350 eV
 TTTTTTTTTTTTTTTTTTTTTTTTTTTTTT PDIG        TELAPSE      470.73 TCPU      470.66
 CHARGE NORMALIZATION FACTOR   1.00000000
 TOTAL ATOMIC CHARGES:
   6.1373377   0.9329383   0.9351006   0.9542701   5.6427588   6.1667711
   0.9780919   5.6434287   6.1369253   0.9419330   0.9531598   0.9296977
   8.6991784   8.6993850  27.5400830   6.1362582   0.9450187   0.8948285
   0.9642748   5.6136233   6.2436329   0.9528879   5.6094582   6.1251421
   0.9509174   0.9415897   0.9304522   8.6965218   8.7043348   6.1362581
   0.9450185   0.8948286   0.9642748   5.6136232   6.2436332   0.9528879
   5.6094581   6.1251423   0.9509174   0.9415897   0.9304522   8.6965216
   8.7043348  27.5400833   6.1373377   0.9329381   0.9351006   0.9542704
   5.6427587   6.1667708   0.9780915   5.6434285   6.1369255   0.9419330
   0.9531596   0.9296977   8.6991793   8.6993849
 SUMMED SPIN DENSITY           2.00000000
 TOTAL ATOMIC SPINS  :
   0.0111784  -0.0003703  -0.0001909   0.0015714  -0.0055433   0.0069536
  -0.0006086  -0.0052986   0.0109147  -0.0005765   0.0022240  -0.0003519
   0.0899112   0.0907289   0.5732779   0.0132287  -0.0005008  -0.0003455
   0.0017379  -0.0070092   0.0082220  -0.0007671  -0.0066164   0.0128301
  -0.0007156   0.0023672  -0.0004607   0.1025791   0.1016302   0.0132285
  -0.0005007  -0.0003455   0.0017379  -0.0070091   0.0082220  -0.0007671
  -0.0066164   0.0128301  -0.0007156   0.0023672  -0.0004607   0.1025787
   0.1016305   0.5732779   0.0111784  -0.0003703  -0.0001908   0.0015715
  -0.0055434   0.0069535  -0.0006086  -0.0052987   0.0109147  -0.0005765
   0.0022240  -0.0003519   0.0899117   0.0907288
 TTTTTTTTTTTTTTTTTTTTTTTTTTTTTT MOQGAD      TELAPSE      470.74 TCPU      470.67
 TTTTTTTTTTTTTTTTTTTTTTTTTTTTTT SHELLXN     TELAPSE      478.06 TCPU      478.00

 ::: DIPOLE MOMENT ALONG NON PERIODIC DIRECTIONS:
 ::: A.U.     (X) -5.20971E-06   (Y) -2.62575E-06   (Z) -6.83158E-06
 ::: DEBYE         1.32418E-05        6.67399E-06        1.73641E-05

 +++ ENERGIES IN A.U. +++
 ::: EXT EL-POLE                                   2.6054598085874E+03
 ::: EXT EL-SPHEROPOLE                             0.0000000000000E+00
 ::: BIELET ZONE E-E                               4.2129731472001E+03
 ::: TOTAL E-E                                     6.8184329557875E+03
 ::: TOTAL E-N + N-E                              -2.0535116507188E+04
 ::: TOTAL N-N                                     4.7266762462540E+03
 ::: KINETIC ENERGY                                4.6501242734732E+03
 ::: PSEUDO TOTAL   ENERGY                        -4.3398830316733E+03
 ::: VIRIAL COEFFICIENT                            1.0345095650392E+00
 TTTTTTTTTTTTTTTTTTTTTTTTTTTTTT MONMO3      TELAPSE      478.13 TCPU      478.06
 NUMERICALLY INTEGRATED DENSITY    135.9999936333    133.9999935750
 TTTTTTTTTTTTTTTTTTTTTTTTTTTTTT NUMDFT      TELAPSE      481.37 TCPU      481.30
 CYC  41 ETOT(AU) -4.660109569375E+03 DETOT  3.64E-12 tst  4.61E-15 PX  2.56E-08

 == SCF ENDED - CONVERGENCE ON ENERGY      E(AU) -4.6601095693754E+03 CYCLES  41


 ENERGY EXPRESSION=HARTREE+FOCK EXCH*0.00000+(PBE        EXCH)*1.00000+PBE        CORR


 TOTAL ENERGY(DFT)(AU)( 41) -4.6601095693754E+03 DE 3.6E-12 tester 4.6E-15
 TTTTTTTTTTTTTTTTTTTTTTTTTTTTTT EDFT        TELAPSE      481.37 TCPU      481.31
 
 INFORMATION **** DFTD3 ENERGY **** CALCULATE DFTD3 ENERGY

           DFT-D V3(BJ)
 DF                                         pbe       
 parameters
 s6       :    1.0000
 s8       :    0.7875
 a1       :    0.4289
 a2       :    4.4407
 k1 k3    :   16.0000   -4.0000
 Cutoff   :   50.2022
 CN-Cutoff:   21.1671
 ABC-Cutoff:   21.1671
 
 Edisp /kcal,au:   -51.3571 -0.08184266

 E6    /kcal :   -35.6527
 E8    /kcal :   -15.7044
 
 INFORMATION **** DFTD3 ENERGY **** NORMAL TERMINATION OF DFTD3 MODULE

 *******************************************************************************

 DFT-D3 DISPERSION ENERGY CORRECTION

 D3 DISPERSION ENERGY (AU)       -8.1842660828111E-02
 TOTAL ENERGY + DISP (AU)        -4.6601914120362E+03

 *******************************************************************************

 EIGENVECTORS IN FORTRAN UNIT 10
 TTTTTTTTTTTTTTTTTTTTTTTTTTTTTT END         TELAPSE      481.85 TCPU      481.79
 EEEEEEEEEE TERMINATION  DATE 23 09 2022 TIME 13:25:58.8
NODE    0 CPU TIME =       481.788
NODE    1 CPU TIME =       481.789
NODE    2 CPU TIME =       481.791
NODE    3 CPU TIME =       481.788
NODE    4 CPU TIME =       481.790
NODE    5 CPU TIME =       481.789
NODE    6 CPU TIME =       481.788
NODE    7 CPU TIME =       481.784
NODE    8 CPU TIME =       481.781
NODE    9 CPU TIME =       481.784
NODE   10 CPU TIME =       481.782
NODE   11 CPU TIME =       481.783
NODE   12 CPU TIME =       481.786
NODE   13 CPU TIME =       481.785
NODE   14 CPU TIME =       481.716
NODE   15 CPU TIME =       481.784
NODE   16 CPU TIME =       481.784
NODE   17 CPU TIME =       481.781
NODE   18 CPU TIME =       481.784
NODE   19 CPU TIME =       481.782
NODE   20 CPU TIME =       481.779
NODE   21 CPU TIME =       481.780
NODE   22 CPU TIME =       481.711
NODE   23 CPU TIME =       481.774
    TOTAL CPU TIME =     11562.682
