# Supplementary material for: Interrogation of the Intermolecular Forces That Drive Bulk Properties of Molecular Crystals with Terahertz Spectroscopy and Density Functional Theory
Source: Cryst Growth Des. 2025 May 23;25(11):3697–706. doi: 10.1021/acs.cgd.5c00007 (PMC12148306; doi:10.1021/acs.cgd.5c00007)
Supplement: Supplementary file 3 [file cg5c00007_si_003.zip › Calculations/CuACAC/Perp/perpendicular.out]

SHRINK 10 Cu (II) (AcAc)2, H,C,O Cu are POB-TZVP and PBE-D
MOLECULE
1
58
6       4.582863   -0.382552   -1.756492
1       4.784246    0.366030   -0.981618
1       5.465907   -1.027028   -1.859552
1       3.736984   -1.019932   -1.475072
6       4.352139    0.290406   -3.075652
6       3.450443   -0.286384   -3.984889
1       2.893363   -1.158731   -3.650733
6       3.090244    0.289436   -5.212551
6       1.976140   -0.314714   -6.013661
1       1.061817    0.282767   -5.873353
1       1.784754   -1.347446   -5.707331
1       2.207308   -0.288922   -7.082343
8       5.043734    1.352794   -3.294003
8       3.622864    1.352104   -5.709592
29      5.158863    2.271593   -4.990431
6       5.734862    4.925738   -8.224370
1       5.533479    4.177156   -8.999244
1       4.851818    5.570213   -8.121310
1       6.580741    5.563118   -8.505790
6       5.965587    4.252780   -6.905209
6       6.867282    4.829570   -5.995973
1       7.424362    5.701917   -6.330129
6       7.227481    4.253749   -4.768311
6       8.341585    4.857900   -3.967201
1       9.255908    4.260419   -4.107509
1       8.532971    5.890632   -4.273531
1       8.110417    4.832108   -2.898519
8       5.273991    3.190391   -6.686859
8       6.694861    3.191082   -4.271270
6      -0.072146    1.889041  -13.214801
1      -0.273529    2.637623  -13.989675
1      -0.955190    1.244565  -13.111741
1       0.773733    1.251661  -13.496221
6       0.158578    2.561999  -11.895640
6       1.060274    1.985209  -10.986404
1       1.617354    1.112862  -11.320560
6       1.420473    2.561029   -9.758742
6       2.534577    1.956879   -8.957632
1       3.448899    2.554359   -9.097940
1       2.725963    0.924146   -9.263962
1       2.303409    1.982671   -7.888950
8      -0.533018    3.624387  -11.677290
8       0.887852    3.623697   -9.261701
29     -0.648146    4.543186   -9.980862
6      -1.224145    7.197330   -6.746923
1      -1.022762    6.448749   -5.972049
1      -0.341102    7.841806   -6.849983
1      -2.070024    7.834711   -6.465503
6      -1.454870    6.524373   -8.066083
6      -2.356565    7.101163   -8.975320
1      -2.913645    7.973510   -8.641164
6      -2.716764    6.525342  -10.202982
6      -3.830868    7.129493  -11.004092
1      -4.745191    6.532012  -10.863784
1      -4.022254    8.162225  -10.697762
1      -3.599700    7.103700  -12.072774
8      -0.763274    5.461984   -8.284434
8      -2.184144    5.462675  -10.700023
BASISSET
POB-TZVP
DFT
SPIN
PBE-D
XLGRID
END
EXCHSIZE
15000000
BIPOSIZE
15000000
MAXCYCLE
2000
SCFDIR
TOLINTEG
7 7 7 7 14
TOLDEE
11
SPINLOCK
2 10
SHRINK
10 10
FMIXING
40
END
 PROCESS            1  OF           24  WORKING
 PROCESS            2  OF           24  WORKING
 PROCESS            3  OF           24  WORKING
 PROCESS            4  OF           24  WORKING
 PROCESS            9  OF           24  WORKING
 PROCESS            8  OF           24  WORKING
 PROCESS           13  OF           24  WORKING
 PROCESS           11  OF           24  WORKING
 PROCESS            0  OF           24  WORKING
 PROCESS            5  OF           24  WORKING
 PROCESS           14  OF           24  WORKING
 PROCESS            6  OF           24  WORKING
 PROCESS           15  OF           24  WORKING
 PROCESS           16  OF           24  WORKING
 PROCESS           17  OF           24  WORKING
 PROCESS           10  OF           24  WORKING
 PROCESS           12  OF           24  WORKING

         
 *******************************************************************************
 *                                                                             *
 *                               CRYSTAL17                                     *
 *                      public : 1.0.1 - Feb 1st, 2017                         *
 *                       HTTP://WWW.CRYSTAL.UNITO.IT                           *
 *                                                                             *
 *                              MAIN AUTHORS                                   *
 *                                                                             *
 *  R. DOVESI(1,11), V.R. SAUNDERS(2), C. ROETTI(1,11), R. ORLANDO(1,11),      *
 *  C.M. ZICOVICH-WILSON(1,3), F. PASCALE(4), B. CIVALLERI(1,11),              *
 *  K. DOLL(5), N.M. HARRISON(2,6), I.J. BUSH(7), Ph. D'ARCO(8),               *
 *  M. LLUNELL(9), M. CAUSA'(10), Y. NOEL(8), L. MASCHIO(1,11), A. ERBA(1,11)  *
 *  M. RE'RAT(14), S. CASASSA(1,11)                                            *
 *                                                                             *
 *        CONTRIBUTIONS TO THE CODE HAVE ALSO BEEN GIVEN BY                    *
 *                                                                             *
 *  M. FERRABONE(1,11), M. DE LA PIERRE(1,11), M. FERRERO(1,11),               *
 *  J. BAIMA(1,11), E. ALBANESE(1,11), M.F. PEINTINGER(12), R. BAST(13),       *
 *  B. KIRTMAN(15), V. LACIVITA(1,11), R. DEMICHELIS(1,16)                     *
 *  G. BRANDEBURG(17), S. SALUSTRO(1,11), G. SANSONE(1,11)                     *
 *  M.T. RUGGIERO(18)                                                          *
 *                                                                             *
 * (1) THEORETICAL CHEMISTRY GROUP - UNIVERSITA' DI TORINO - TORINO (ITALY)    *

 * (2) COMPUTATIONAL SCIENCE & ENGINEERING DEPARTMENT - STFC DARESBURY (UK)    *
 * (3) UNIVERSIDAD AUTONOMA DEL ESTADO DE MORELOS - CUERNAVACA (MEXICO)        *
 * (4) UNIVERSITE' DE LORRAINE - NANCY (FRANCE)                                *
 * (5) UNIVERSITAET STUTTGART- STUTTGART (GERMANY)                             *
 * (6) IMPERIAL COLLEGE - LONDON (UK)                                          *
 PROCESS            7  OF           24  WORKING
 * (7) OXFORD E-RESEARCH CENTRE - OXFORD (UK)                                  *
 * (8) UPMC - SORBONNE UNIVERSITES - PARIS (FRANCE)                            *
 * (9) UNIVERSIDAD DE BARCELONA - BARCELONA (SPAIN)                            *
 *(10) UNIVERSITA' DI NAPOLI "FEDERICO II" - NAPOLI (ITALY)                    *
 *(11) NIS - NANOSTRUCTURED INTERFACES AND SURFACES - TORINO (ITALY)           *
 *(12) MPI FUER CHEMISCHE ENERGIEKONVERSION - MUELHEIM AN DER RUHR (GERMANY)   *
 *(13) UNIVERSITY OF TROMSO - TROMSO (NORWAY)                                  *
 *(14) UNIVERSITE' DE PAU ET DES PAYS DE L'ADOUR - PAU (FRANCE)                *
 *(15) UNIVERSITY OF CALIFORNIA SANTA BARBARA - SANTA BARBARA (USA)            *
 *(16) CURTIN UNIVERSITY - PERTH (AUSTRALIA)                                   *
 *(17) UNIVERSITY COLLEGE LONDON - LONDON (UK)                                 *
 *(18) CAMBRIDGE UNIVERSITY - CAMBRIDGE (UK)                                   *
 *                                                                             *
 *******************************************************************************
 EEEEEEEEEE STARTING  DATE 28 01 2024 TIME 12:18:56.3
 PROCESS           18  OF           24  WORKING
 PROCESS           19  OF           24  WORKING
 PROCESS           20  OF           24  WORKING
 PROCESS           21  OF           24  WORKING
 PROCESS           22  OF           24  WORKING
 PROCESS           23  OF           24  WORKING
 SHRINK 10 Cu (II) (AcAc)2, H,C,O Cu are POB-TZVP and PBE-D                      

 MOLECULAR CALCULATION
 POINT  GROUP  N.  1                  :  1      OR  C1   
 CORRESPONDING SPACE GROUP            :  P 1             


 NUMBER OF IRREDUCIBLE ATOMS IN THE CONVENTIONAL CELL:   58

 INPUT COORDINATES

 ATOM AT. N.              COORDINATES
   1   6     4.582863000000E+00 -3.825520000000E-01 -1.756492000000E+00
   2   1     4.784246000000E+00  3.660300000000E-01 -9.816180000000E-01
   3   1     5.465907000000E+00 -1.027028000000E+00 -1.859552000000E+00
   4   1     3.736984000000E+00 -1.019932000000E+00 -1.475072000000E+00
   5   6     4.352139000000E+00  2.904060000000E-01 -3.075652000000E+00
   6   6     3.450443000000E+00 -2.863840000000E-01 -3.984889000000E+00
   7   1     2.893363000000E+00 -1.158731000000E+00 -3.650733000000E+00
   8   6     3.090244000000E+00  2.894360000000E-01 -5.212551000000E+00
   9   6     1.976140000000E+00 -3.147140000000E-01 -6.013661000000E+00
  10   1     1.061817000000E+00  2.827670000000E-01 -5.873353000000E+00
  11   1     1.784754000000E+00 -1.347446000000E+00 -5.707331000000E+00
  12   1     2.207308000000E+00 -2.889220000000E-01 -7.082343000000E+00
  13   8     5.043734000000E+00  1.352794000000E+00 -3.294003000000E+00
  14   8     3.622864000000E+00  1.352104000000E+00 -5.709592000000E+00
  15  29     5.158863000000E+00  2.271593000000E+00 -4.990431000000E+00
  16   6     5.734862000000E+00  4.925738000000E+00 -8.224370000000E+00
  17   1     5.533479000000E+00  4.177156000000E+00 -8.999244000000E+00
  18   1     4.851818000000E+00  5.570213000000E+00 -8.121310000000E+00
  19   1     6.580741000000E+00  5.563118000000E+00 -8.505790000000E+00
  20   6     5.965587000000E+00  4.252780000000E+00 -6.905209000000E+00
  21   6     6.867282000000E+00  4.829570000000E+00 -5.995973000000E+00
  22   1     7.424362000000E+00  5.701917000000E+00 -6.330129000000E+00
  23   6     7.227481000000E+00  4.253749000000E+00 -4.768311000000E+00
  24   6     8.341585000000E+00  4.857900000000E+00 -3.967201000000E+00
  25   1     9.255908000000E+00  4.260419000000E+00 -4.107509000000E+00
  26   1     8.532971000000E+00  5.890632000000E+00 -4.273531000000E+00
  27   1     8.110417000000E+00  4.832108000000E+00 -2.898519000000E+00
  28   8     5.273991000000E+00  3.190391000000E+00 -6.686859000000E+00
  29   8     6.694861000000E+00  3.191082000000E+00 -4.271270000000E+00
  30   6    -7.214600000000E-02  1.889041000000E+00 -1.321480100000E+01
  31   1    -2.735290000000E-01  2.637623000000E+00 -1.398967500000E+01
  32   1    -9.551900000000E-01  1.244565000000E+00 -1.311174100000E+01
  33   1     7.737330000000E-01  1.251661000000E+00 -1.349622100000E+01
  34   6     1.585780000000E-01  2.561999000000E+00 -1.189564000000E+01
  35   6     1.060274000000E+00  1.985209000000E+00 -1.098640400000E+01
  36   1     1.617354000000E+00  1.112862000000E+00 -1.132056000000E+01
  37   6     1.420473000000E+00  2.561029000000E+00 -9.758742000000E+00
  38   6     2.534577000000E+00  1.956879000000E+00 -8.957632000000E+00
  39   1     3.448899000000E+00  2.554359000000E+00 -9.097940000000E+00
  40   1     2.725963000000E+00  9.241460000000E-01 -9.263962000000E+00
  41   1     2.303409000000E+00  1.982671000000E+00 -7.888950000000E+00
  42   8    -5.330180000000E-01  3.624387000000E+00 -1.167729000000E+01
  43   8     8.878520000000E-01  3.623697000000E+00 -9.261701000000E+00
  44  29    -6.481460000000E-01  4.543186000000E+00 -9.980862000000E+00
  45   6    -1.224145000000E+00  7.197330000000E+00 -6.746923000000E+00
  46   1    -1.022762000000E+00  6.448749000000E+00 -5.972049000000E+00
  47   1    -3.411020000000E-01  7.841806000000E+00 -6.849983000000E+00
  48   1    -2.070024000000E+00  7.834711000000E+00 -6.465503000000E+00
  49   6    -1.454870000000E+00  6.524373000000E+00 -8.066083000000E+00
  50   6    -2.356565000000E+00  7.101163000000E+00 -8.975320000000E+00
  51   1    -2.913645000000E+00  7.973510000000E+00 -8.641164000000E+00
  52   6    -2.716764000000E+00  6.525342000000E+00 -1.020298200000E+01
  53   6    -3.830868000000E+00  7.129493000000E+00 -1.100409200000E+01
  54   1    -4.745191000000E+00  6.532012000000E+00 -1.086378400000E+01
  55   1    -4.022254000000E+00  8.162225000000E+00 -1.069776200000E+01
  56   1    -3.599700000000E+00  7.103700000000E+00 -1.207277400000E+01
  57   8    -7.632740000000E-01  5.461984000000E+00 -8.284434000000E+00
  58   8    -2.184144000000E+00  5.462675000000E+00 -1.070002300000E+01

 COORDINATES OF THE EQUIVALENT ATOMS (ANGSTROMS)

 N. ATOM EQUIV AT. N.          X                  Y                  Z

   1   1   1    6 C     4.58286300000E+00 -3.82552000000E-01 -1.75649200000E+00

   2   2   1    1 H     4.78424600000E+00  3.66030000000E-01 -9.81618000000E-01

   3   3   1    1 H     5.46590700000E+00 -1.02702800000E+00 -1.85955200000E+00

   4   4   1    1 H     3.73698400000E+00 -1.01993200000E+00 -1.47507200000E+00

   5   5   1    6 C     4.35213900000E+00  2.90406000000E-01 -3.07565200000E+00

   6   6   1    6 C     3.45044300000E+00 -2.86384000000E-01 -3.98488900000E+00

   7   7   1    1 H     2.89336300000E+00 -1.15873100000E+00 -3.65073300000E+00

   8   8   1    6 C     3.09024400000E+00  2.89436000000E-01 -5.21255100000E+00

   9   9   1    6 C     1.97614000000E+00 -3.14714000000E-01 -6.01366100000E+00

  10  10   1    1 H     1.06181700000E+00  2.82767000000E-01 -5.87335300000E+00

  11  11   1    1 H     1.78475400000E+00 -1.34744600000E+00 -5.70733100000E+00

  12  12   1    1 H     2.20730800000E+00 -2.88922000000E-01 -7.08234300000E+00

  13  13   1    8 O     5.04373400000E+00  1.35279400000E+00 -3.29400300000E+00

  14  14   1    8 O     3.62286400000E+00  1.35210400000E+00 -5.70959200000E+00

  15  15   1   29 CU    5.15886300000E+00  2.27159300000E+00 -4.99043100000E+00

  16  16   1    6 C     5.73486200000E+00  4.92573800000E+00 -8.22437000000E+00

  17  17   1    1 H     5.53347900000E+00  4.17715600000E+00 -8.99924400000E+00

  18  18   1    1 H     4.85181800000E+00  5.57021300000E+00 -8.12131000000E+00

  19  19   1    1 H     6.58074100000E+00  5.56311800000E+00 -8.50579000000E+00

  20  20   1    6 C     5.96558700000E+00  4.25278000000E+00 -6.90520900000E+00

  21  21   1    6 C     6.86728200000E+00  4.82957000000E+00 -5.99597300000E+00

  22  22   1    1 H     7.42436200000E+00  5.70191700000E+00 -6.33012900000E+00

  23  23   1    6 C     7.22748100000E+00  4.25374900000E+00 -4.76831100000E+00

  24  24   1    6 C     8.34158500000E+00  4.85790000000E+00 -3.96720100000E+00

  25  25   1    1 H     9.25590800000E+00  4.26041900000E+00 -4.10750900000E+00

  26  26   1    1 H     8.53297100000E+00  5.89063200000E+00 -4.27353100000E+00

  27  27   1    1 H     8.11041700000E+00  4.83210800000E+00 -2.89851900000E+00

  28  28   1    8 O     5.27399100000E+00  3.19039100000E+00 -6.68685900000E+00

  29  29   1    8 O     6.69486100000E+00  3.19108200000E+00 -4.27127000000E+00

  30  30   1    6 C    -7.21460000000E-02  1.88904100000E+00 -1.32148010000E+01

  31  31   1    1 H    -2.73529000000E-01  2.63762300000E+00 -1.39896750000E+01

  32  32   1    1 H    -9.55190000000E-01  1.24456500000E+00 -1.31117410000E+01

  33  33   1    1 H     7.73733000000E-01  1.25166100000E+00 -1.34962210000E+01

  34  34   1    6 C     1.58578000000E-01  2.56199900000E+00 -1.18956400000E+01

  35  35   1    6 C     1.06027400000E+00  1.98520900000E+00 -1.09864040000E+01

  36  36   1    1 H     1.61735400000E+00  1.11286200000E+00 -1.13205600000E+01

  37  37   1    6 C     1.42047300000E+00  2.56102900000E+00 -9.75874200000E+00

  38  38   1    6 C     2.53457700000E+00  1.95687900000E+00 -8.95763200000E+00

  39  39   1    1 H     3.44889900000E+00  2.55435900000E+00 -9.09794000000E+00

  40  40   1    1 H     2.72596300000E+00  9.24146000000E-01 -9.26396200000E+00

  41  41   1    1 H     2.30340900000E+00  1.98267100000E+00 -7.88895000000E+00

  42  42   1    8 O    -5.33018000000E-01  3.62438700000E+00 -1.16772900000E+01

  43  43   1    8 O     8.87852000000E-01  3.62369700000E+00 -9.26170100000E+00

  44  44   1   29 CU   -6.48146000000E-01  4.54318600000E+00 -9.98086200000E+00

  45  45   1    6 C    -1.22414500000E+00  7.19733000000E+00 -6.74692300000E+00

  46  46   1    1 H    -1.02276200000E+00  6.44874900000E+00 -5.97204900000E+00

  47  47   1    1 H    -3.41102000000E-01  7.84180600000E+00 -6.84998300000E+00

  48  48   1    1 H    -2.07002400000E+00  7.83471100000E+00 -6.46550300000E+00

  49  49   1    6 C    -1.45487000000E+00  6.52437300000E+00 -8.06608300000E+00

  50  50   1    6 C    -2.35656500000E+00  7.10116300000E+00 -8.97532000000E+00

  51  51   1    1 H    -2.91364500000E+00  7.97351000000E+00 -8.64116400000E+00

  52  52   1    6 C    -2.71676400000E+00  6.52534200000E+00 -1.02029820000E+01

  53  53   1    6 C    -3.83086800000E+00  7.12949300000E+00 -1.10040920000E+01

  54  54   1    1 H    -4.74519100000E+00  6.53201200000E+00 -1.08637840000E+01

  55  55   1    1 H    -4.02225400000E+00  8.16222500000E+00 -1.06977620000E+01

  56  56   1    1 H    -3.59970000000E+00  7.10370000000E+00 -1.20727740000E+01

  57  57   1    8 O    -7.63274000000E-01  5.46198400000E+00 -8.28443400000E+00

  58  58   1    8 O    -2.18414400000E+00  5.46267500000E+00 -1.07000230000E+01

 NUMBER OF SYMMETRY OPERATORS         :    1
 *******************************************************************************
 * GEOMETRY EDITING - INPUT COORDINATES ARE GIVEN IN ANGSTROM         
 *******************************************************************************

 GEOMETRY FOR WAVE FUNCTION - DIMENSIONALITY OF THE SYSTEM    0
 (NON PERIODIC DIRECTION: LATTICE PARAMETER FORMALLY SET TO 500)
 *******************************************************************************
 ATOMS IN THE ASYMMETRIC UNIT   58 - ATOMS IN THE UNIT CELL:   58
     ATOM             X(ANGSTROM)         Y(ANGSTROM)         Z(ANGSTROM)
 *******************************************************************************
      1 T   6 C     4.582863000000E+00 -3.825520000000E-01 -1.756492000000E+00
      2 T   1 H     4.784246000000E+00  3.660300000000E-01 -9.816180000000E-01
      3 T   1 H     5.465907000000E+00 -1.027028000000E+00 -1.859552000000E+00
      4 T   1 H     3.736984000000E+00 -1.019932000000E+00 -1.475072000000E+00
      5 T   6 C     4.352139000000E+00  2.904060000000E-01 -3.075652000000E+00
      6 T   6 C     3.450443000000E+00 -2.863840000000E-01 -3.984889000000E+00
      7 T   1 H     2.893363000000E+00 -1.158731000000E+00 -3.650733000000E+00
      8 T   6 C     3.090244000000E+00  2.894360000000E-01 -5.212551000000E+00
      9 T   6 C     1.976140000000E+00 -3.147140000000E-01 -6.013661000000E+00
     10 T   1 H     1.061817000000E+00  2.827670000000E-01 -5.873353000000E+00
     11 T   1 H     1.784754000000E+00 -1.347446000000E+00 -5.707331000000E+00
     12 T   1 H     2.207308000000E+00 -2.889220000000E-01 -7.082343000000E+00
     13 T   8 O     5.043734000000E+00  1.352794000000E+00 -3.294003000000E+00
     14 T   8 O     3.622864000000E+00  1.352104000000E+00 -5.709592000000E+00
     15 T  29 CU    5.158863000000E+00  2.271593000000E+00 -4.990431000000E+00
     16 T   6 C     5.734862000000E+00  4.925738000000E+00 -8.224370000000E+00
     17 T   1 H     5.533479000000E+00  4.177156000000E+00 -8.999244000000E+00
     18 T   1 H     4.851818000000E+00  5.570213000000E+00 -8.121310000000E+00
     19 T   1 H     6.580741000000E+00  5.563118000000E+00 -8.505790000000E+00
     20 T   6 C     5.965587000000E+00  4.252780000000E+00 -6.905209000000E+00
     21 T   6 C     6.867282000000E+00  4.829570000000E+00 -5.995973000000E+00
     22 T   1 H     7.424362000000E+00  5.701917000000E+00 -6.330129000000E+00
     23 T   6 C     7.227481000000E+00  4.253749000000E+00 -4.768311000000E+00
     24 T   6 C     8.341585000000E+00  4.857900000000E+00 -3.967201000000E+00
     25 T   1 H     9.255908000000E+00  4.260419000000E+00 -4.107509000000E+00
     26 T   1 H     8.532971000000E+00  5.890632000000E+00 -4.273531000000E+00
     27 T   1 H     8.110417000000E+00  4.832108000000E+00 -2.898519000000E+00
     28 T   8 O     5.273991000000E+00  3.190391000000E+00 -6.686859000000E+00
     29 T   8 O     6.694861000000E+00  3.191082000000E+00 -4.271270000000E+00
     30 T   6 C    -7.214600000000E-02  1.889041000000E+00 -1.321480100000E+01
     31 T   1 H    -2.735290000000E-01  2.637623000000E+00 -1.398967500000E+01
     32 T   1 H    -9.551900000000E-01  1.244565000000E+00 -1.311174100000E+01
     33 T   1 H     7.737330000000E-01  1.251661000000E+00 -1.349622100000E+01
     34 T   6 C     1.585780000000E-01  2.561999000000E+00 -1.189564000000E+01
     35 T   6 C     1.060274000000E+00  1.985209000000E+00 -1.098640400000E+01
     36 T   1 H     1.617354000000E+00  1.112862000000E+00 -1.132056000000E+01
     37 T   6 C     1.420473000000E+00  2.561029000000E+00 -9.758742000000E+00
     38 T   6 C     2.534577000000E+00  1.956879000000E+00 -8.957632000000E+00
     39 T   1 H     3.448899000000E+00  2.554359000000E+00 -9.097940000000E+00
     40 T   1 H     2.725963000000E+00  9.241460000000E-01 -9.263962000000E+00
     41 T   1 H     2.303409000000E+00  1.982671000000E+00 -7.888950000000E+00
     42 T   8 O    -5.330180000000E-01  3.624387000000E+00 -1.167729000000E+01
     43 T   8 O     8.878520000000E-01  3.623697000000E+00 -9.261701000000E+00
     44 T  29 CU   -6.481460000000E-01  4.543186000000E+00 -9.980862000000E+00
     45 T   6 C    -1.224145000000E+00  7.197330000000E+00 -6.746923000000E+00
     46 T   1 H    -1.022762000000E+00  6.448749000000E+00 -5.972049000000E+00
     47 T   1 H    -3.411020000000E-01  7.841806000000E+00 -6.849983000000E+00
     48 T   1 H    -2.070024000000E+00  7.834711000000E+00 -6.465503000000E+00
     49 T   6 C    -1.454870000000E+00  6.524373000000E+00 -8.066083000000E+00
     50 T   6 C    -2.356565000000E+00  7.101163000000E+00 -8.975320000000E+00
     51 T   1 H    -2.913645000000E+00  7.973510000000E+00 -8.641164000000E+00
     52 T   6 C    -2.716764000000E+00  6.525342000000E+00 -1.020298200000E+01
     53 T   6 C    -3.830868000000E+00  7.129493000000E+00 -1.100409200000E+01
     54 T   1 H    -4.745191000000E+00  6.532012000000E+00 -1.086378400000E+01
     55 T   1 H    -4.022254000000E+00  8.162225000000E+00 -1.069776200000E+01
     56 T   1 H    -3.599700000000E+00  7.103700000000E+00 -1.207277400000E+01
     57 T   8 O    -7.632740000000E-01  5.461984000000E+00 -8.284434000000E+00
     58 T   8 O    -2.184144000000E+00  5.462675000000E+00 -1.070002300000E+01

 T = ATOM BELONGING TO THE ASYMMETRIC UNIT

 ****    1 SYMMOPS - TRANSLATORS IN FRACTIONAL UNITS
 **** MATRICES AND TRANSLATORS IN THE CRYSTALLOGRAPHIC REFERENCE FRAME
   V INV                    ROTATION MATRICES                   TRANSLATORS
   1   1  1.00  0.00  0.00  0.00  1.00  0.00  0.00  0.00  1.00  0.00  0.00  0.00

 *******************************************************************************
 STARTING BASIS SET HANDLING 
 *******************************************************************************

 Loading internal basis set: POB-TZVP            

 Please cite in your publication:
 Peintinger, M. F., Oliveira, D. V. and Bredow, T. (2013), Consistent Gaussian b
 asis sets of triple-zeta valence with polarization quality for solid-state calc
 ulations. J. Comput. Chem., 34: 451-459. doi: 10.1002/jcc.23153                
                    

 *******************************************************************************
 LOCAL ATOMIC FUNCTIONS BASIS SET
 *******************************************************************************
   ATOM   X(AU)   Y(AU)   Z(AU)  N. TYPE  EXPONENT  S COEF   P COEF   D/F/G COEF
 *******************************************************************************
   1 C    8.660  -0.723  -3.319
                                  1 S  
                                         1.358E+04 2.225E-04 0.000E+00 0.000E+00
                                         2.035E+03 1.723E-03 0.000E+00 0.000E+00
                                         4.632E+02 8.926E-03 0.000E+00 0.000E+00
                                         1.312E+02 3.573E-02 0.000E+00 0.000E+00
                                         4.285E+01 1.108E-01 0.000E+00 0.000E+00
                                         1.558E+01 2.430E-01 0.000E+00 0.000E+00
                                  2 S  
                                         6.207E+00 4.144E-01 0.000E+00 0.000E+00
                                         2.576E+00 2.374E-01 0.000E+00 0.000E+00
                                  3 S  
                                         4.941E-01 1.000E+00 0.000E+00 0.000E+00
                                  4 S  
                                         1.644E-01 1.000E+00 0.000E+00 0.000E+00
                           5-     7 P  
                                         3.470E+01 0.000E+00 5.333E-03 0.000E+00
                                         7.958E+00 0.000E+00 3.586E-02 0.000E+00
                                         2.378E+00 0.000E+00 1.422E-01 0.000E+00
                                         8.143E-01 0.000E+00 3.427E-01 0.000E+00
                           8-    10 P  
                                         5.662E-01 0.000E+00 1.000E+00 0.000E+00
                          11-    13 P  
                                         2.674E-01 0.000E+00 1.000E+00 0.000E+00
                          14-    18 D  
                                         8.792E-01 0.000E+00 0.000E+00 1.000E+00
   2 H    9.041   0.692  -1.855
                                 19 S  
                                         3.406E+01 6.025E-03 0.000E+00 0.000E+00
                                         5.124E+00 4.502E-02 0.000E+00 0.000E+00
                                         1.165E+00 2.019E-01 0.000E+00 0.000E+00
                                 20 S  
                                         4.157E-01 1.000E+00 0.000E+00 0.000E+00
                                 21 S  
                                         1.795E-01 1.000E+00 0.000E+00 0.000E+00
                          22-    24 P  
                                         8.000E-01 0.000E+00 1.000E+00 0.000E+00
   3 H   10.329  -1.941  -3.514
   4 H    7.062  -1.927  -2.787
   5 C    8.224   0.549  -5.812
   6 C    6.520  -0.541  -7.530
   7 H    5.468  -2.190  -6.899
   8 C    5.840   0.547  -9.850
   9 C    3.734  -0.595 -11.364
  10 H    2.007   0.534 -11.099
  11 H    3.373  -2.546 -10.785
  12 H    4.171  -0.546 -13.384
  13 O    9.531   2.556  -6.225
                                133 S  
                                         2.703E+04 2.173E-04 0.000E+00 0.000E+00
                                         4.052E+03 1.684E-03 0.000E+00 0.000E+00
                                         9.223E+02 8.740E-03 0.000E+00 0.000E+00
                                         2.612E+02 3.524E-02 0.000E+00 0.000E+00
                                         8.535E+01 1.115E-01 0.000E+00 0.000E+00
                                         3.104E+01 2.559E-01 0.000E+00 0.000E+00
                                134 S  
                                         1.226E+01 3.977E-01 0.000E+00 0.000E+00
                                         4.999E+00 2.463E-01 0.000E+00 0.000E+00
                                135 S  
                                         1.099E+00 1.000E+00 0.000E+00 0.000E+00
                                136 S  
                                         3.566E-01 1.000E+00 0.000E+00 0.000E+00
                         137-   139 P  
                                         6.327E+01 0.000E+00 6.069E-03 0.000E+00
                                         1.463E+01 0.000E+00 4.191E-02 0.000E+00
                                         4.450E+00 0.000E+00 1.615E-01 0.000E+00
                                         1.528E+00 0.000E+00 3.571E-01 0.000E+00
                         140-   142 P  
                                         5.490E-01 0.000E+00 1.000E+00 0.000E+00
                         143-   145 P  
                                         1.859E-01 0.000E+00 1.000E+00 0.000E+00
                         146-   150 D  
                                         2.535E-01 0.000E+00 0.000E+00 1.000E+00
  14 O    6.846   2.555 -10.790
  15 CU   9.749   4.293  -9.431
                                169 S  
                                         3.775E+05 2.281E-04 0.000E+00 0.000E+00
                                         5.659E+04 1.769E-03 0.000E+00 0.000E+00
                                         1.288E+04 9.199E-03 0.000E+00 0.000E+00
                                         3.645E+03 3.741E-02 0.000E+00 0.000E+00
                                         1.187E+03 1.219E-01 0.000E+00 0.000E+00
                                         4.265E+02 2.898E-01 0.000E+00 0.000E+00
                                         1.657E+02 4.153E-01 0.000E+00 0.000E+00
                                         6.560E+01 2.191E-01 0.000E+00 0.000E+00
                                170 S  
                                         4.144E+02-2.468E-02 0.000E+00 0.000E+00
                                         1.283E+02-1.172E-01 0.000E+00 0.000E+00
                                         2.062E+01 5.530E-01 0.000E+00 0.000E+00
                                         8.782E+00 5.224E-01 0.000E+00 0.000E+00
                                171 S  
                                         1.374E+01-2.274E-01 0.000E+00 0.000E+00
                                         2.243E+00 7.176E-01 0.000E+00 0.000E+00
                                172 S  
                                         8.153E-01 1.000E+00 0.000E+00 0.000E+00
                                173 S  
                                         4.076E-01 1.000E+00 0.000E+00 0.000E+00
                                174 S  
                                         1.768E-01 1.000E+00 0.000E+00 0.000E+00
                         175-   177 P  
                                         2.035E+03 0.000E+00 2.352E-03 0.000E+00
                                         4.819E+02 0.000E+00 1.913E-02 0.000E+00
                                         1.547E+02 0.000E+00 9.017E-02 0.000E+00
                                         5.774E+01 0.000E+00 2.606E-01 0.000E+00
                                         2.310E+01 0.000E+00 4.209E-01 0.000E+00
                                         9.388E+00 0.000E+00 2.434E-01 0.000E+00
                         178-   180 P  
                                         3.760E+01 0.000E+00-2.899E-02 0.000E+00
                                         5.124E+00 0.000E+00 5.492E-01 0.000E+00
                                         2.012E+00 0.000E+00 9.379E-01 0.000E+00
                         181-   183 P  
                                         1.464E+00 0.000E+00 1.000E+00 0.000E+00
                         184-   186 P  
                                         7.321E-01 0.000E+00 1.000E+00 0.000E+00
                         187-   191 D  
                                         7.413E+01 0.000E+00 0.000E+00 1.436E-02
                                         2.136E+01 0.000E+00 0.000E+00 8.663E-02
                                         7.500E+00 0.000E+00 0.000E+00 2.563E-01
                                         2.760E+00 0.000E+00 0.000E+00 4.037E-01
                         192-   196 D  
                                         1.459E+00 0.000E+00 0.000E+00 1.000E+00
                         197-   201 D  
                                         6.356E-01 0.000E+00 0.000E+00 1.000E+00
                         202-   208 F  
                                         2.233E+00 0.000E+00 0.000E+00 1.000E+00
  16 C   10.837   9.308 -15.542
  17 H   10.457   7.894 -17.006
  18 H    9.169  10.526 -15.347
  19 H   12.436  10.513 -16.074
  20 C   11.273   8.037 -13.049
  21 C   12.977   9.127 -11.331
  22 H   14.030  10.775 -11.962
  23 C   13.658   8.038  -9.011
  24 C   15.763   9.180  -7.497
  25 H   17.491   8.051  -7.762
  26 H   16.125  11.132  -8.076
  27 H   15.326   9.131  -5.477
  28 O    9.966   6.029 -12.636
  29 O   12.651   6.030  -8.072
  30 C   -0.136   3.570 -24.972
  31 H   -0.517   4.984 -26.437
  32 H   -1.805   2.352 -24.778
  33 H    1.462   2.365 -25.504
  34 C    0.300   4.841 -22.480
  35 C    2.004   3.752 -20.761
  36 H    3.056   2.103 -21.393
  37 C    2.684   4.840 -18.441
  38 C    4.790   3.698 -16.927
  39 H    6.517   4.827 -17.193
  40 H    5.151   1.746 -17.506
  41 H    4.353   3.747 -14.908
  42 O   -1.007   6.849 -22.067
  43 O    1.678   6.848 -17.502
  44 CU  -1.225   8.585 -18.861
  45 C   -2.313  13.601 -12.750
  46 H   -1.933  12.186 -11.286
  47 H   -0.645  14.819 -12.945
  48 H   -3.912  14.805 -12.218
  49 C   -2.749  12.329 -15.243
  50 C   -4.453  13.419 -16.961
  51 H   -5.506  15.068 -16.329
  52 C   -5.134  12.331 -19.281
  53 C   -7.239  13.473 -20.795
  54 H   -8.967  12.344 -20.530
  55 H   -7.601  15.424 -20.216
  56 H   -6.802  13.424 -22.814
  57 O   -1.442  10.322 -15.655
  58 O   -4.127  10.323 -20.220

 *******************************************************************************
 FINISHED BASIS SET HANDLING 
 *******************************************************************************

 INFORMATION **** SET_MPP **** PCRYSTAL CALCULATION
 INFORMATION **** READM2 **** NEW DEFAULT: FOCK/KS MATRIX MIXING SET TO 30 %
 INFORMATION **** READM2 **** NEW DEFAULT: FULL DIRECT SCF MODE
 INFORMATION **** READM2 **** NEW DEFAULT: COULOMB BIPOLAR BUFFER SET TO 32 Mb
 INFORMATION **** READM2 **** NEW DEFAULT: EXCHANGE BIPOLAR BUFFER SET TO 32 Mb

 *******************************************************************************
 NEW DEFAULT: DFT INTEGRATION GRID INCREASED TO XLGRID
 NEW DEFAULT: DIIS ACCELERATOR ACTIVE
 USE KEYWORD NODIIS TO TURN IT OFF
 *******************************************************************************

 INFORMATION **** DFTD3_INPUT **** PERFORM LATEST DISPERSION CORRECTION DFT-D3(BJ) WITH AUTOMATIC PARAMETER SETUP
 PLEASE CITE:
 (1) DFT-D3 Reference
  S. Grimme, J. Antony, S. Ehrlich, and H. Krieg, J. Chem. Phys. 132 (2010), 154104
 (2) BJ-Damping Reference
  S. Grimme, S. Ehrlich, and L. Goerigk, J. Comput. Chem. 32 (2011), 1456-1465
 (3) General DFT-D Review
  S. Grimme, A. Hansen, J. G. Brandenburg, and C. Bannwarth,
  Chem. Rev. 116 (2016), 5105-5154

 INFORMATION **** EXCHSIZE **** EXCHANGE BIPOLAR BUFFER SIZE SET TO    15000000
 INFORMATION **** BIPOSIZE **** COULOMB BIPOLAR BUFFER SET TO    15000000
 INFORMATION **** MAXCYCLE **** MAX NUMBER OF SCF CYCLES SET TO        2000
 INFORMATION **** READM2 **** FULL DIRECT SCF (MONO AND BIEL INT) SELECTED
 INFORMATION **** TOLINTEG **** COULOMB AND EXCHANGE SERIES TOLERANCES MODIFIED
 INFORMATION **** TOLDEE **** SCF TOL ON TOTAL ENERGY SET TO          11
 INFORMATION **** SPINLOCK **** LOCK IN A GIVEN SPIN STATE
 ALPHA-BETA ELECTRONS LOCKED TO   2 FOR  10 SCF CYCLES
 WARNING **** SHRINK **** MOLECULAR CASE - SHRINKING NOT USED
 *******************************************************************************
 N. OF ATOMS PER CELL        58  COULOMB OVERLAP TOL         (T1) 10**   -7
 NUMBER OF SHELLS           364  COULOMB PENETRATION TOL     (T2) 10**   -7
 NUMBER OF AO               752  EXCHANGE OVERLAP TOL        (T3) 10**   20
 N. OF ELECTRONS PER CELL   270  EXCHANGE PSEUDO OVP (F(G))  (T4) 10**   20
 CORE ELECTRONS PER CELL     92  EXCHANGE PSEUDO OVP (P(G))  (T5) 10**   20
 N. OF SYMMETRY OPERATORS     1  POLE ORDER IN MONO ZONE                  4
 *******************************************************************************
 TYPE OF CALCULATION :  UNRESTRICTED OPEN SHELL
 KOHN-SHAM HAMILTONIAN

 (EXCHANGE)[CORRELATION] FUNCTIONAL:(PERDEW-BURKE-ERNZERHOF)[PERDEW-BURKE-ERNZERHOF]


 SPIN POLARIZED DFT SELECTED
 SPIN POLARIZATION - ALPHA-BETA =  2 FOR  10 CYCLES

 CAPPA:IS1  1;IS2  1;IS3  1; K PTS MONK NET   1; SYMMOPS:K SPACE   2;G SPACE   1

 *******************************************************************************
 MAX NUMBER OF SCF CYCLES    2000  CONVERGENCE ON DELTAP        10**-21
 WEIGHT OF F(I) IN F(I+1)      40% CONVERGENCE ON ENERGY        10**-11
 SPIN POLARIZATION - ALPHA-BETA =  2 FOR  10 CYCLES

 DISK SPACE FOR EIGENVECTORS (FTN 10)      565504 REALS

 SYMMETRY ADAPTION OF THE BLOCH FUNCTIONS DISABLED
 TTTTTTTTTTTTTTTTTTTTTTTTTTTTTT gordsh1     TELAPSE        1.66 TCPU        0.47

 MATRIX SIZE: P(G)  141912, F(G)   71332, P(G) IRR   72074, F(G) IRR   72074
 MAX G-VECTOR INDEX FOR 1- AND 2-ELECTRON INTEGRALS   1

 TTTTTTTTTTTTTTTTTTTTTTTTTTTTTT INPUT       TELAPSE        1.79 TCPU        0.60

 NEIGHBORS OF THE NON-EQUIVALENT ATOMS

 N = NUMBER OF NEIGHBORS AT DISTANCE R
    ATOM  N     R/ANG      R/AU   NEIGHBORS (ATOM LABELS AND CELL INDICES)
   1 C    1     1.0959     2.0709    4 H    0 0 0
   1 C    1     1.0961     2.0713    2 H    0 0 0
   1 C    1     1.0981     2.0750    3 H    0 0 0
   1 C    1     1.4988     2.8323    5 C    0 0 0
   1 C    1     2.3638     4.4670   13 O    0 0 0
   1 C    1     2.5015     4.7271    6 C    0 0 0

   2 H    1     1.0961     2.0713    1 C    0 0 0
   2 H    1     1.7821     3.3678    3 H    0 0 0
   2 H    1     1.8059     3.4126    4 H    0 0 0
   2 H    1     2.1395     4.0430    5 C    0 0 0
   2 H    1     2.5275     4.7762   13 O    0 0 0
   2 H    1     3.3503     6.3311    6 C    0 0 0

   3 H    1     1.0981     2.0750    1 C    0 0 0
   3 H    1     1.7712     3.3470    4 H    0 0 0
   3 H    1     1.7821     3.3678    2 H    0 0 0
   3 H    1     2.1107     3.9886    5 C    0 0 0
   3 H    1     2.8106     5.3113   13 O    0 0 0
   3 H    1     3.0212     5.7093    6 C    0 0 0

   4 H    1     1.0959     2.0709    1 C    0 0 0
   4 H    1     1.7712     3.3470    3 H    0 0 0
   4 H    1     1.8059     3.4126    2 H    0 0 0
   4 H    1     2.1581     4.0782    5 C    0 0 0
   4 H    1     2.3376     4.4175    7 H    0 0 0
   4 H    1     2.6305     4.9709    6 C    0 0 0

   5 C    1     1.2863     2.4308   13 O    0 0 0
   5 C    1     1.4044     2.6540    6 C    0 0 0
   5 C    1     1.4988     2.8323    1 C    0 0 0
   5 C    1     2.1107     3.9886    3 H    0 0 0
   5 C    1     2.1351     4.0348    7 H    0 0 0
   5 C    1     2.1395     4.0430    2 H    0 0 0

   6 C    1     1.0877     2.0554    7 H    0 0 0
   6 C    1     1.4030     2.6513    8 C    0 0 0
   6 C    1     1.4044     2.6540    5 C    0 0 0
   6 C    1     2.3852     4.5073   14 O    0 0 0
   6 C    1     2.3881     4.5128   13 O    0 0 0
   6 C    1     2.5015     4.7271    1 C    0 0 0

   7 H    1     1.0877     2.0554    6 C    0 0 0
   7 H    1     2.1351     4.0348    5 C    0 0 0
   7 H    1     2.1390     4.0421    8 C    0 0 0
   7 H    1     2.3376     4.4175    4 H    0 0 0
   7 H    1     2.3440     4.4295   11 H    0 0 0
   7 H    1     2.6542     5.0158    1 C    0 0 0

   8 C    1     1.2884     2.4347   14 O    0 0 0
   8 C    1     1.4030     2.6513    6 C    0 0 0
   8 C    1     1.4993     2.8333    9 C    0 0 0
   8 C    1     2.1334     4.0315   10 H    0 0 0
   8 C    1     2.1390     4.0421    7 H    0 0 0
   8 C    1     2.1471     4.0575   12 H    0 0 0

   9 C    1     1.0937     2.0668   12 H    0 0 0
   9 C    1     1.0941     2.0675   11 H    0 0 0
   9 C    1     1.1012     2.0810   10 H    0 0 0
   9 C    1     1.4993     2.8333    8 C    0 0 0
   9 C    1     2.3627     4.4649   14 O    0 0 0
   9 C    1     2.5080     4.7395    6 C    0 0 0

  10 H    1     1.1012     2.0810    9 C    0 0 0
  10 H    1     1.7609     3.3275   12 H    0 0 0
  10 H    1     1.7910     3.3846   11 H    0 0 0
  10 H    1     2.1334     4.0315    8 C    0 0 0
  10 H    1     2.7802     5.2537   14 O    0 0 0
  10 H    1     2.9144     5.5075   41 H    0 0 0

  11 H    1     1.0941     2.0675    9 C    0 0 0
  11 H    1     1.7860     3.3750   12 H    0 0 0
  11 H    1     1.7910     3.3846   10 H    0 0 0
  11 H    1     2.1514     4.0655    8 C    0 0 0
  11 H    1     2.3440     4.4295    7 H    0 0 0
  11 H    1     2.6205     4.9521    6 C    0 0 0

  12 H    1     1.0937     2.0668    9 C    0 0 0
  12 H    1     1.7609     3.3275   10 H    0 0 0
  12 H    1     1.7860     3.3750   11 H    0 0 0
  12 H    1     2.1471     4.0575    8 C    0 0 0
  12 H    1     2.4125     4.5589   41 H    0 0 0
  12 H    1     2.5495     4.8179   40 H    0 0 0

  13 O    1     1.2863     2.4308    5 C    0 0 0
  13 O    1     1.9327     3.6523   15 CU   0 0 0
  13 O    1     2.3638     4.4670    1 C    0 0 0
  13 O    1     2.3881     4.5128    6 C    0 0 0
  13 O    1     2.5275     4.7762    2 H    0 0 0
  13 O    1     2.6572     5.0213   29 O    0 0 0

  14 O    1     1.2884     2.4347    8 C    0 0 0
  14 O    1     1.9292     3.6457   15 CU   0 0 0
  14 O    1     2.3627     4.4649    9 C    0 0 0
  14 O    1     2.3852     4.5073    6 C    0 0 0
  14 O    1     2.5654     4.8479   12 H    0 0 0
  14 O    1     2.6245     4.9597   41 H    0 0 0

  15 CU   1     1.9292     3.6457   29 O    0 0 0
  15 CU   1     1.9292     3.6457   14 O    0 0 0
  15 CU   1     1.9327     3.6523   28 O    0 0 0
  15 CU   1     1.9327     3.6523   13 O    0 0 0
  15 CU   1     2.8709     5.4253   20 C    0 0 0
  15 CU   1     2.8709     5.4253    5 C    0 0 0

  16 C    1     1.0959     2.0709   19 H    0 0 0
  16 C    1     1.0961     2.0713   17 H    0 0 0
  16 C    1     1.0981     2.0750   18 H    0 0 0
  16 C    1     1.4988     2.8323   20 C    0 0 0
  16 C    1     2.3638     4.4670   28 O    0 0 0
  16 C    1     2.5015     4.7271   21 C    0 0 0

  17 H    1     1.0961     2.0713   16 C    0 0 0
  17 H    1     1.7821     3.3678   18 H    0 0 0
  17 H    1     1.8059     3.4126   19 H    0 0 0
  17 H    1     2.1395     4.0431   20 C    0 0 0
  17 H    1     2.5275     4.7762   28 O    0 0 0
  17 H    1     2.6436     4.9957   39 H    0 0 0

  18 H    1     1.0981     2.0750   16 C    0 0 0
  18 H    1     1.7712     3.3470   19 H    0 0 0
  18 H    1     1.7821     3.3678   17 H    0 0 0
  18 H    1     2.1107     3.9886   20 C    0 0 0
  18 H    1     2.8106     5.3113   28 O    0 0 0
  18 H    1     3.0212     5.7093   21 C    0 0 0

  19 H    1     1.0959     2.0709   16 C    0 0 0
  19 H    1     1.7712     3.3470   18 H    0 0 0
  19 H    1     1.8059     3.4126   17 H    0 0 0
  19 H    1     2.1581     4.0782   20 C    0 0 0
  19 H    1     2.3376     4.4175   22 H    0 0 0
  19 H    1     2.6305     4.9709   21 C    0 0 0

  20 C    1     1.2863     2.4308   28 O    0 0 0
  20 C    1     1.4044     2.6540   21 C    0 0 0
  20 C    1     1.4988     2.8323   16 C    0 0 0
  20 C    1     2.1107     3.9886   18 H    0 0 0
  20 C    1     2.1351     4.0348   22 H    0 0 0
  20 C    1     2.1395     4.0431   17 H    0 0 0

  21 C    1     1.0877     2.0554   22 H    0 0 0
  21 C    1     1.4030     2.6513   23 C    0 0 0
  21 C    1     1.4044     2.6540   20 C    0 0 0
  21 C    1     2.3852     4.5073   29 O    0 0 0
  21 C    1     2.3881     4.5128   28 O    0 0 0
  21 C    1     2.5015     4.7271   16 C    0 0 0

  22 H    1     1.0877     2.0554   21 C    0 0 0
  22 H    1     2.1351     4.0348   20 C    0 0 0
  22 H    1     2.1390     4.0421   23 C    0 0 0
  22 H    1     2.3376     4.4175   19 H    0 0 0
  22 H    1     2.3440     4.4295   26 H    0 0 0
  22 H    1     2.6542     5.0158   16 C    0 0 0

  23 C    1     1.2884     2.4347   29 O    0 0 0
  23 C    1     1.4030     2.6513   21 C    0 0 0
  23 C    1     1.4993     2.8333   24 C    0 0 0
  23 C    1     2.1334     4.0315   25 H    0 0 0
  23 C    1     2.1390     4.0421   22 H    0 0 0
  23 C    1     2.1471     4.0575   27 H    0 0 0

  24 C    1     1.0937     2.0668   27 H    0 0 0
  24 C    1     1.0941     2.0675   26 H    0 0 0
  24 C    1     1.1012     2.0810   25 H    0 0 0
  24 C    1     1.4993     2.8333   23 C    0 0 0
  24 C    1     2.3627     4.4649   29 O    0 0 0
  24 C    1     2.5080     4.7395   21 C    0 0 0

  25 H    1     1.1012     2.0810   24 C    0 0 0
  25 H    1     1.7609     3.3275   27 H    0 0 0
  25 H    1     1.7910     3.3846   26 H    0 0 0
  25 H    1     2.1334     4.0315   23 C    0 0 0
  25 H    1     2.7802     5.2537   29 O    0 0 0
  25 H    1     3.0977     5.8538   21 C    0 0 0

  26 H    1     1.0941     2.0675   24 C    0 0 0
  26 H    1     1.7860     3.3750   27 H    0 0 0
  26 H    1     1.7910     3.3846   25 H    0 0 0
  26 H    1     2.1514     4.0655   23 C    0 0 0
  26 H    1     2.3440     4.4295   22 H    0 0 0
  26 H    1     2.6205     4.9521   21 C    0 0 0

  27 H    1     1.0937     2.0668   24 C    0 0 0
  27 H    1     1.7609     3.3275   25 H    0 0 0
  27 H    1     1.7860     3.3750   26 H    0 0 0
  27 H    1     2.1471     4.0575   23 C    0 0 0
  27 H    1     2.5654     4.8479   29 O    0 0 0
  27 H    1     3.3376     6.3072   21 C    0 0 0

  28 O    1     1.2863     2.4308   20 C    0 0 0
  28 O    1     1.9327     3.6523   15 CU   0 0 0
  28 O    1     2.3638     4.4670   16 C    0 0 0
  28 O    1     2.3881     4.5128   21 C    0 0 0
  28 O    1     2.5275     4.7762   17 H    0 0 0
  28 O    1     2.6572     5.0213   14 O    0 0 0

  29 O    1     1.2884     2.4347   23 C    0 0 0
  29 O    1     1.9292     3.6457   15 CU   0 0 0
  29 O    1     2.3627     4.4649   24 C    0 0 0
  29 O    1     2.3852     4.5073   21 C    0 0 0
  29 O    1     2.5654     4.8479   27 H    0 0 0
  29 O    1     2.6572     5.0213   13 O    0 0 0

  30 C    1     1.0959     2.0709   33 H    0 0 0
  30 C    1     1.0961     2.0713   31 H    0 0 0
  30 C    1     1.0981     2.0750   32 H    0 0 0
  30 C    1     1.4988     2.8323   34 C    0 0 0
  30 C    1     2.3638     4.4670   42 O    0 0 0
  30 C    1     2.5015     4.7271   35 C    0 0 0

  31 H    1     1.0961     2.0713   30 C    0 0 0
  31 H    1     1.7821     3.3678   32 H    0 0 0
  31 H    1     1.8059     3.4126   33 H    0 0 0
  31 H    1     2.1395     4.0431   34 C    0 0 0
  31 H    1     2.5275     4.7762   42 O    0 0 0
  31 H    1     3.3503     6.3311   35 C    0 0 0

  32 H    1     1.0981     2.0750   30 C    0 0 0
  32 H    1     1.7712     3.3470   33 H    0 0 0
  32 H    1     1.7821     3.3678   31 H    0 0 0
  32 H    1     2.1107     3.9886   34 C    0 0 0
  32 H    1     2.8106     5.3113   42 O    0 0 0
  32 H    1     3.0212     5.7093   35 C    0 0 0

  33 H    1     1.0959     2.0709   30 C    0 0 0
  33 H    1     1.7712     3.3470   32 H    0 0 0
  33 H    1     1.8059     3.4126   31 H    0 0 0
  33 H    1     2.1581     4.0782   34 C    0 0 0
  33 H    1     2.3376     4.4175   36 H    0 0 0
  33 H    1     2.6305     4.9709   35 C    0 0 0

  34 C    1     1.2863     2.4308   42 O    0 0 0
  34 C    1     1.4044     2.6540   35 C    0 0 0
  34 C    1     1.4988     2.8323   30 C    0 0 0
  34 C    1     2.1107     3.9886   32 H    0 0 0
  34 C    1     2.1351     4.0348   36 H    0 0 0
  34 C    1     2.1395     4.0431   31 H    0 0 0

  35 C    1     1.0877     2.0554   36 H    0 0 0
  35 C    1     1.4030     2.6513   37 C    0 0 0
  35 C    1     1.4044     2.6540   34 C    0 0 0
  35 C    1     2.3852     4.5073   43 O    0 0 0
  35 C    1     2.3881     4.5128   42 O    0 0 0
  35 C    1     2.5015     4.7271   30 C    0 0 0

  36 H    1     1.0877     2.0554   35 C    0 0 0
  36 H    1     2.1351     4.0348   34 C    0 0 0
  36 H    1     2.1390     4.0421   37 C    0 0 0
  36 H    1     2.3376     4.4175   33 H    0 0 0
  36 H    1     2.3440     4.4295   40 H    0 0 0
  36 H    1     2.6542     5.0158   30 C    0 0 0

  37 C    1     1.2884     2.4347   43 O    0 0 0
  37 C    1     1.4030     2.6513   35 C    0 0 0
  37 C    1     1.4993     2.8333   38 C    0 0 0
  37 C    1     2.1334     4.0315   39 H    0 0 0
  37 C    1     2.1390     4.0421   36 H    0 0 0
  37 C    1     2.1471     4.0575   41 H    0 0 0

  38 C    1     1.0937     2.0668   41 H    0 0 0
  38 C    1     1.0941     2.0675   40 H    0 0 0
  38 C    1     1.1012     2.0810   39 H    0 0 0
  38 C    1     1.4993     2.8333   37 C    0 0 0
  38 C    1     2.3627     4.4649   43 O    0 0 0
  38 C    1     2.5080     4.7395   35 C    0 0 0

  39 H    1     1.1012     2.0810   38 C    0 0 0
  39 H    1     1.7609     3.3275   41 H    0 0 0
  39 H    1     1.7910     3.3846   40 H    0 0 0
  39 H    1     2.1334     4.0315   37 C    0 0 0
  39 H    1     2.6436     4.9957   17 H    0 0 0
  39 H    1     2.7802     5.2537   43 O    0 0 0

  40 H    1     1.0941     2.0675   38 C    0 0 0
  40 H    1     1.7860     3.3750   41 H    0 0 0
  40 H    1     1.7910     3.3846   39 H    0 0 0
  40 H    1     2.1514     4.0655   37 C    0 0 0
  40 H    1     2.3440     4.4295   36 H    0 0 0
  40 H    1     2.5495     4.8179   12 H    0 0 0

  41 H    1     1.0937     2.0668   38 C    0 0 0
  41 H    1     1.7609     3.3275   39 H    0 0 0
  41 H    1     1.7860     3.3750   40 H    0 0 0
  41 H    1     2.1471     4.0575   37 C    0 0 0
  41 H    1     2.4125     4.5589   12 H    0 0 0
  41 H    1     2.5654     4.8479   43 O    0 0 0

  42 O    1     1.2863     2.4308   34 C    0 0 0
  42 O    1     1.9327     3.6523   44 CU   0 0 0
  42 O    1     2.3638     4.4670   30 C    0 0 0
  42 O    1     2.3881     4.5128   35 C    0 0 0
  42 O    1     2.5275     4.7762   31 H    0 0 0
  42 O    1     2.6572     5.0213   58 O    0 0 0

  43 O    1     1.2884     2.4347   37 C    0 0 0
  43 O    1     1.9292     3.6457   44 CU   0 0 0
  43 O    1     2.3627     4.4649   38 C    0 0 0
  43 O    1     2.3852     4.5073   35 C    0 0 0
  43 O    1     2.5654     4.8479   41 H    0 0 0
  43 O    1     2.6572     5.0213   57 O    0 0 0

  44 CU   2     1.9292     3.6457   43 O    0 0 0   58 O    0 0 0
  44 CU   1     1.9327     3.6523   57 O    0 0 0
  44 CU   1     1.9327     3.6523   42 O    0 0 0
  44 CU   1     2.8709     5.4253   34 C    0 0 0
  44 CU   1     2.8709     5.4253   49 C    0 0 0
  44 CU   1     2.8736     5.4303   52 C    0 0 0

  45 C    1     1.0959     2.0709   48 H    0 0 0
  45 C    1     1.0961     2.0713   46 H    0 0 0
  45 C    1     1.0981     2.0750   47 H    0 0 0
  45 C    1     1.4988     2.8323   49 C    0 0 0
  45 C    1     2.3638     4.4670   57 O    0 0 0
  45 C    1     2.5015     4.7271   50 C    0 0 0

  46 H    1     1.0961     2.0713   45 C    0 0 0
  46 H    1     1.7821     3.3678   47 H    0 0 0
  46 H    1     1.8059     3.4126   48 H    0 0 0
  46 H    1     2.1395     4.0430   49 C    0 0 0
  46 H    1     2.5275     4.7762   57 O    0 0 0
  46 H    1     3.3503     6.3311   50 C    0 0 0

  47 H    1     1.0981     2.0750   45 C    0 0 0
  47 H    1     1.7712     3.3470   48 H    0 0 0
  47 H    1     1.7821     3.3678   46 H    0 0 0
  47 H    1     2.1107     3.9886   49 C    0 0 0
  47 H    1     2.8106     5.3113   57 O    0 0 0
  47 H    1     3.0212     5.7093   50 C    0 0 0

  48 H    1     1.0959     2.0709   45 C    0 0 0
  48 H    1     1.7712     3.3470   47 H    0 0 0
  48 H    1     1.8059     3.4126   46 H    0 0 0
  48 H    1     2.1581     4.0782   49 C    0 0 0
  48 H    1     2.3376     4.4175   51 H    0 0 0
  48 H    1     2.6305     4.9709   50 C    0 0 0

  49 C    1     1.2863     2.4308   57 O    0 0 0
  49 C    1     1.4044     2.6540   50 C    0 0 0
  49 C    1     1.4988     2.8323   45 C    0 0 0
  49 C    1     2.1107     3.9886   47 H    0 0 0
  49 C    1     2.1351     4.0348   51 H    0 0 0
  49 C    1     2.1395     4.0430   46 H    0 0 0

  50 C    1     1.0877     2.0554   51 H    0 0 0
  50 C    1     1.4030     2.6513   52 C    0 0 0
  50 C    1     1.4044     2.6540   49 C    0 0 0
  50 C    1     2.3852     4.5073   58 O    0 0 0
  50 C    1     2.3881     4.5128   57 O    0 0 0
  50 C    1     2.5015     4.7271   45 C    0 0 0

  51 H    1     1.0877     2.0554   50 C    0 0 0
  51 H    1     2.1351     4.0348   49 C    0 0 0
  51 H    1     2.1390     4.0421   52 C    0 0 0
  51 H    1     2.3376     4.4175   48 H    0 0 0
  51 H    1     2.3440     4.4295   55 H    0 0 0
  51 H    1     2.6542     5.0158   45 C    0 0 0

  52 C    1     1.2884     2.4347   58 O    0 0 0
  52 C    1     1.4030     2.6513   50 C    0 0 0
  52 C    1     1.4993     2.8333   53 C    0 0 0
  52 C    1     2.1334     4.0315   54 H    0 0 0
  52 C    1     2.1390     4.0421   51 H    0 0 0
  52 C    1     2.1471     4.0575   56 H    0 0 0

  53 C    1     1.0937     2.0668   56 H    0 0 0
  53 C    1     1.0941     2.0675   55 H    0 0 0
  53 C    1     1.1012     2.0810   54 H    0 0 0
  53 C    1     1.4993     2.8333   52 C    0 0 0
  53 C    1     2.3627     4.4649   58 O    0 0 0
  53 C    1     2.5080     4.7395   50 C    0 0 0

  54 H    1     1.1012     2.0810   53 C    0 0 0
  54 H    1     1.7609     3.3275   56 H    0 0 0
  54 H    1     1.7910     3.3846   55 H    0 0 0
  54 H    1     2.1334     4.0315   52 C    0 0 0
  54 H    1     2.7802     5.2537   58 O    0 0 0
  54 H    1     3.0977     5.8538   50 C    0 0 0

  55 H    1     1.0941     2.0675   53 C    0 0 0
  55 H    1     1.7860     3.3750   56 H    0 0 0
  55 H    1     1.7910     3.3846   54 H    0 0 0
  55 H    1     2.1514     4.0655   52 C    0 0 0
  55 H    1     2.3440     4.4295   51 H    0 0 0
  55 H    1     2.6205     4.9521   50 C    0 0 0

  56 H    1     1.0937     2.0668   53 C    0 0 0
  56 H    1     1.7609     3.3275   54 H    0 0 0
  56 H    1     1.7860     3.3750   55 H    0 0 0
  56 H    1     2.1471     4.0575   52 C    0 0 0
  56 H    1     2.5654     4.8479   58 O    0 0 0
  56 H    1     3.3376     6.3072   50 C    0 0 0

  57 O    1     1.2863     2.4308   49 C    0 0 0
  57 O    1     1.9327     3.6523   44 CU   0 0 0
  57 O    1     2.3638     4.4670   45 C    0 0 0
  57 O    1     2.3881     4.5128   50 C    0 0 0
  57 O    1     2.5275     4.7762   46 H    0 0 0
  57 O    1     2.6572     5.0213   43 O    0 0 0

  58 O    1     1.2884     2.4347   52 C    0 0 0
  58 O    1     1.9292     3.6457   44 CU   0 0 0
  58 O    1     2.3627     4.4649   53 C    0 0 0
  58 O    1     2.3852     4.5073   50 C    0 0 0
  58 O    1     2.5654     4.8479   56 H    0 0 0
  58 O    1     2.6572     5.0213   42 O    0 0 0


 SYMMETRY ALLOWED INTERNAL DEGREE(S) OF FREEDOM: 168
 TTTTTTTTTTTTTTTTTTTTTTTTTTTTTT SYMM        TELAPSE        1.88 TCPU        0.68
 TTTTTTTTTTTTTTTTTTTTTTTTTTTTTT INT_SCREEN  TELAPSE        1.89 TCPU        0.69

 DFT PARAMETERS

     ATOM       ELECTRONS   NET CHARGE   R(ANGSTROM)
   1   6  C       6.0000      0.0000     0.77000000
   2   1  H       1.0000      0.0000     1.11000000
  13   8  O       8.0000      0.0000     0.74000000
  15  29  CU     29.0000      0.0000     1.28000000

 SIZE OF GRID=    1884428
 TTTTTTTTTTTTTTTTTTTTTTTTTTTTTT MAKE_GRID2  TELAPSE        4.44 TCPU        3.22
 BECKE WEIGHT FUNCTION
 RADSAFE =     2.00
 TOLERANCES - DENSITY:10**- 6; POTENTIAL:10**- 9; GRID WGT:10**-14

 RADIAL INTEGRATION  - INTERVALS (POINTS,UPPER LIMIT):            1( 75,  4.0*R)

 ANGULAR INTEGRATION - INTERVALS (ACCURACY LEVEL [N. POINTS] UPPER LIMIT):
  1(  4[  86]   0.2)  2(  8[ 194]   0.5)  3( 12[ 350]   0.9)  4( 16[ 974]   3.5)
  5( 12[ 350]9999.0)
 TTTTTTTTTTTTTTTTTTTTTTTTTTTTTT INT_CALC    TELAPSE        4.47 TCPU        3.24
 EEEEEEEEEE INT_CALC TERMINATION  DATE 28 01 2024 TIME 12:18:59.8

 *******************************************************************************
 SHRINK 10 Cu (II) (AcAc)2, H,C,O Cu are POB-TZVP and PBE-D                      
 CRYSTAL - SCF - TYPE OF CALCULATION :  UNRESTRICTED OPEN SHELL
 *******************************************************************************

 CAPPA:IS1  1;IS2  1;IS3  1; K PTS MONK NET   1; SYMMOPS:K SPACE   2;G SPACE   1

 TTTTTTTTTTTTTTTTTTTTTTTTTTTTTT SDIK        TELAPSE        5.15 TCPU        3.92

 AAAAAAAAAAAAAAAAAAAAAAAAAAAAAAAAAAAAAAAAAAAAAAAAAAAAAAAAAAAAAAAAAAAAAAAAAAAAAAA
         ATOMIC WAVEFUNCTION(S)


 NUCLEAR CHARGE  6.0  SYMMETRY SPECIES            S    P
 N. ELECTRONS    6.0  NUMBER OF PRIMITIVE GTOS   10    6
                      NUMBER OF CONTRACTED GTOS   4    3
                      NUMBER OF CLOSED SHELLS     2    0
                      OPEN SHELL OCCUPATION       0    2

  ZNUC  SCFIT    TOTAL HF ENERGY   KINETIC ENERGY   VIRIAL THEOREM ACCURACY
   6.0    20    -3.766702350E+01  3.783133671E+01 -1.995656691E+00  4.0E-06

 NUCLEAR CHARGE  1.0  SYMMETRY SPECIES            S
 N. ELECTRONS    1.0  NUMBER OF PRIMITIVE GTOS    5
                      NUMBER OF CONTRACTED GTOS   3
                      NUMBER OF CLOSED SHELLS     0
                      OPEN SHELL OCCUPATION       1

  ZNUC  SCFIT    TOTAL HF ENERGY   KINETIC ENERGY   VIRIAL THEOREM ACCURACY
   1.0     1    -4.972863497E-01  5.223199932E-01 -1.952072209E+00  9.2E-16

 NUCLEAR CHARGE  8.0  SYMMETRY SPECIES            S    P
 N. ELECTRONS    8.0  NUMBER OF PRIMITIVE GTOS   10    6
                      NUMBER OF CONTRACTED GTOS   4    3
                      NUMBER OF CLOSED SHELLS     2    0
                      OPEN SHELL OCCUPATION       0    4

  ZNUC  SCFIT    TOTAL HF ENERGY   KINETIC ENERGY   VIRIAL THEOREM ACCURACY
   8.0    21    -7.480300557E+01  7.484351841E+01 -1.999458699E+00  1.2E-06

 NUCLEAR CHARGE 29.0  SYMMETRY SPECIES            S    P    D
 N. ELECTRONS   29.0  NUMBER OF PRIMITIVE GTOS   17   11    6
                      NUMBER OF CONTRACTED GTOS   6    4    3
                      NUMBER OF CLOSED SHELLS     3    2    1
                      OPEN SHELL OCCUPATION       1    0    0

  ZNUC  SCFIT    TOTAL HF ENERGY   KINETIC ENERGY   VIRIAL THEOREM ACCURACY
  29.0    22    -1.638707175E+03  1.639425452E+03 -1.999561873E+00  2.1E-06

 AAAAAAAAAAAAAAAAAAAAAAAAAAAAAAAAAAAAAAAAAAAAAAAAAAAAAAAAAAAAAAAAAAAAAAAAAAAAAAA

 CHARGE NORMALIZATION FACTOR   1.00000000
 TOTAL ATOMIC CHARGES:
   6.0000000   1.0000000   1.0000000   1.0000000   6.0000000   6.0000000
   1.0000000   6.0000000   6.0000000   1.0000000   1.0000000   1.0000000
   8.0000000   8.0000000  29.0000000   6.0000000   1.0000000   1.0000000
   1.0000000   6.0000000   6.0000000   1.0000000   6.0000000   6.0000000
   1.0000000   1.0000000   1.0000000   8.0000000   8.0000000   6.0000000
   1.0000000   1.0000000   1.0000000   6.0000000   6.0000000   1.0000000
   6.0000000   6.0000000   1.0000000   1.0000000   1.0000000   8.0000000
   8.0000000  29.0000000   6.0000000   1.0000000   1.0000000   1.0000000
   6.0000000   6.0000000   1.0000000   6.0000000   6.0000000   1.0000000
   1.0000000   1.0000000   8.0000000   8.0000000
 SUMMED SPIN DENSITY           0.00000000
 TOTAL ATOMIC SPINS  :
   0.0000000   0.0000000   0.0000000   0.0000000   0.0000000   0.0000000
   0.0000000   0.0000000   0.0000000   0.0000000   0.0000000   0.0000000
   0.0000000   0.0000000   0.0000000   0.0000000   0.0000000   0.0000000
   0.0000000   0.0000000   0.0000000   0.0000000   0.0000000   0.0000000
   0.0000000   0.0000000   0.0000000   0.0000000   0.0000000   0.0000000
   0.0000000   0.0000000   0.0000000   0.0000000   0.0000000   0.0000000
   0.0000000   0.0000000   0.0000000   0.0000000   0.0000000   0.0000000
   0.0000000   0.0000000   0.0000000   0.0000000   0.0000000   0.0000000
   0.0000000   0.0000000   0.0000000   0.0000000   0.0000000   0.0000000
   0.0000000   0.0000000   0.0000000   0.0000000
 TTTTTTTTTTTTTTTTTTTTTTTTTTTTTT MOQGAD      TELAPSE        5.19 TCPU        3.96
 TTTTTTTTTTTTTTTTTTTTTTTTTTTTTT SHELLXN     TELAPSE       12.02 TCPU       10.78
 TTTTTTTTTTTTTTTTTTTTTTTTTTTTTT MONMO3      TELAPSE       12.21 TCPU       10.96
 NUMERICALLY INTEGRATED DENSITY    134.9999939884    134.9999939884
 TTTTTTTTTTTTTTTTTTTTTTTTTTTTTT NUMDFT      TELAPSE       51.43 TCPU       50.17
 CYC   0 ETOT(AU) -4.663012870912E+03 DETOT -4.66E+03 tst  0.00E+00 PX  1.00E+00
 TTTTTTTTTTTTTTTTTTTTTTTTTTTTTT DIIS        TELAPSE       51.48 TCPU       50.22
 TTTTTTTTTTTTTTTTTTTTTTTTTTTTTT FDIK        TELAPSE       61.53 TCPU       60.20
 SPIN LOCKING: NO ENERGY GAP COMPUTED
 TTTTTTTTTTTTTTTTTTTTTTTTTTTTTT PDIG        TELAPSE       61.61 TCPU       60.28
 CHARGE NORMALIZATION FACTOR   1.00000000
 TOTAL ATOMIC CHARGES:
   6.5686643   0.8760540   0.9311419   0.8999999   6.5447163   7.1342973
   0.9654492   6.5557815   6.5613000   0.9636737   0.9278411   0.9497407
   9.1714183   9.1754126  18.4374610   6.5553274   0.9783436   0.9631423
   0.9327710   6.5534636   7.1279065   0.9448116   6.5352694   6.5657369
   0.9335346   0.8801491   0.8795864   9.1833642   9.1705043   6.5715814
   0.8769561   0.9347615   0.9217347   6.5555034   7.1337687   1.0095205
   6.5610355   6.5428832   1.1111016   1.0047518   0.9712591   9.1708362
   9.1677243  18.4933658   6.5683826   0.8768261   0.9335166   0.9092429
   6.5492861   7.1386853   0.9628601   6.5454166   6.5683035   0.9366169
   0.8965035   0.8804435   9.1699967   9.1702735
 SUMMED SPIN DENSITY           2.00000000
 TOTAL ATOMIC SPINS  :
   0.0047365   0.0022207   0.0045865   0.0319946   0.0227293   0.0151741
   0.0880002   0.0405634  -0.0013354   0.0334527   0.0683438   0.0604345
   0.0014011   0.0092203   0.1248297  -0.0098776   0.0831955   0.0373409
   0.0596782   0.0368380   0.0099855   0.0667296   0.0176396   0.0030928
   0.0025117   0.0226208   0.0017211   0.0116365   0.0004808   0.0082115
   0.0033588   0.0093443   0.0541903   0.0380682   0.0253922   0.1325161
   0.0603615  -0.0263335   0.1558835   0.1458156   0.0937008   0.0018049
   0.0034188   0.1813369   0.0043739   0.0028576   0.0069204   0.0411130
   0.0269737   0.0169974   0.0855048   0.0263522   0.0054368   0.0054027
   0.0386994   0.0024021  -0.0000178  -0.0000314
 TTTTTTTTTTTTTTTTTTTTTTTTTTTTTT MOQGAD      TELAPSE       61.63 TCPU       60.30
 TTTTTTTTTTTTTTTTTTTTTTTTTTTTTT SHELLXN     TELAPSE       69.58 TCPU       68.24
 TTTTTTTTTTTTTTTTTTTTTTTTTTTTTT MONMO3      TELAPSE       69.76 TCPU       68.42
 NUMERICALLY INTEGRATED DENSITY    135.9999928687    133.9999930255
 TTTTTTTTTTTTTTTTTTTTTTTTTTTTTT NUMDFT      TELAPSE      109.38 TCPU      108.04
 CYC   1 ETOT(AU) -4.586980023690E+03 DETOT  7.60E+01 tst  0.00E+00 PX  1.00E+00
 TTTTTTTTTTTTTTTTTTTTTTTTTTTTTT DIIS        TELAPSE      109.82 TCPU      108.49
 DIIS TEST: 0.35599E+03 AT SCF   CYCLE   1 - MIX   40 %
 TTTTTTTTTTTTTTTTTTTTTTTTTTTTTT FDIK        TELAPSE      111.91 TCPU      110.57
 SPIN LOCKING: NO ENERGY GAP COMPUTED
 TTTTTTTTTTTTTTTTTTTTTTTTTTTTTT PDIG        TELAPSE      111.99 TCPU      110.65
 CHARGE NORMALIZATION FACTOR   1.00000000
 TOTAL ATOMIC CHARGES:
   4.9405838   1.0531904   1.0038471   0.8674537   3.8398311   3.2611490
   0.1938162   3.7847587   3.7547136   0.6903844   0.3235444   0.5911388
  10.0879123   9.9970630  44.7157309   4.2324159   0.7138338   1.0460996
   0.4079440   3.7558141   3.2830508   0.1953276   3.9349486   4.9246888
   0.9876879   0.9688470   1.0791037   9.9987161  10.1101368   4.3921924
   0.9476424   0.9595894   0.4372612   3.8446654   3.1701990   0.1528507
   3.7750223   3.8384264   0.5996515   0.3151742   0.8494189  10.0186084
  10.0056096  44.6718849   4.9184265   1.0848800   1.0201953   0.9203414
   3.9357114   3.2534598   0.1735248   3.8275840   5.0019536   1.0103961
   0.9352329   1.0566372  10.0613581  10.0783697
 SUMMED SPIN DENSITY           2.00000000
 TOTAL ATOMIC SPINS  :
   0.0387244  -0.0032297   0.0284786   0.1046888   0.0297117   0.0175345
   0.0184251   0.0000852   0.3472527   0.2683174   0.0467596   0.1648732
   0.0253469   0.0161511  -0.0830903  -0.0025553   0.0131186   0.0101276
  -0.0466673  -0.0106110   0.0055771   0.0105993   0.0411500  -0.0273353
   0.0082199   0.0139427   0.0151867   0.0179981  -0.0212468   0.1556703
   0.0136732   0.0083811   0.1483023   0.0310766  -0.0110897   0.0071253
   0.0804727   0.2741528   0.1897960   0.0609925   0.1680964   0.0092447
  -0.0143799  -0.1033841   0.0340810  -0.0197763   0.0007607   0.0376665
  -0.0398295  -0.0065361  -0.0128352  -0.0121394  -0.0118019  -0.0151923
   0.0151492  -0.0186694   0.0019201  -0.0184613
 TTTTTTTTTTTTTTTTTTTTTTTTTTTTTT MOQGAD      TELAPSE      112.01 TCPU      110.67
 TTTTTTTTTTTTTTTTTTTTTTTTTTTTTT SHELLXN     TELAPSE      119.95 TCPU      118.61
 TTTTTTTTTTTTTTTTTTTTTTTTTTTTTT MONMO3      TELAPSE      120.13 TCPU      118.79
 NUMERICALLY INTEGRATED DENSITY    135.9999897983    133.9999901442
 TTTTTTTTTTTTTTTTTTTTTTTTTTTTTT NUMDFT      TELAPSE      159.75 TCPU      158.41
 CYC   2 ETOT(AU) -4.367473310550E+03 DETOT  2.20E+02 tst  1.25E+00 PX  2.92E+01
 TTTTTTTTTTTTTTTTTTTTTTTTTTTTTT DIIS        TELAPSE      160.22 TCPU      158.89
 DIIS TEST: 0.14644E+04 AT SCF   CYCLE   2 - DIIS ACTIVE - HISTORY:     2 CYCLES
 TTTTTTTTTTTTTTTTTTTTTTTTTTTTTT FDIK        TELAPSE      163.04 TCPU      161.71
 SPIN LOCKING: NO ENERGY GAP COMPUTED
 TTTTTTTTTTTTTTTTTTTTTTTTTTTTTT PDIG        TELAPSE      163.12 TCPU      161.79
 CHARGE NORMALIZATION FACTOR   1.00000000
 TOTAL ATOMIC CHARGES:
   6.0070606   0.9663595   0.9957033   1.1054676   5.2372425   5.8081545
   1.2304904   5.5606818   6.5949342   0.8643830   1.0094941   0.9461080
   7.0915408   7.9372222  33.6143404   6.3183780   0.9462052   0.8804880
   1.0737096   5.3594510   5.6299670   1.2273665   5.1688727   5.9556022
   1.0137879   1.0974064   0.9996563   7.4785239   6.8673619   6.3156129
   0.9119443   0.9251629   1.0785383   5.4437066   6.0023243   1.2314291
   5.5600846   6.4422624   0.8726359   1.0854015   0.8693774   7.6872438
   7.7505938  33.6191646   5.9625289   1.0129510   1.0214008   1.0958693
   5.1483652   5.4002595   1.2330703   5.1539207   5.9289009   1.0273392
   1.1017333   1.0214348   7.0406567   7.0701275
 SUMMED SPIN DENSITY           2.00000000
 TOTAL ATOMIC SPINS  :
   0.0177397  -0.0048454  -0.0030327   0.0011423  -0.0122587   0.1668443
   0.0192828   0.0443131  -0.0197254   0.0158690   0.0094280   0.0152914
   0.1931089   0.1472817   0.0882762  -0.0069702   0.0033661   0.0034974
   0.0057031   0.0208174   0.1334712   0.0146589   0.0052088  -0.0022621
  -0.0020731   0.0000506   0.0016462   0.0641978   0.0730407   0.0074611
  -0.0021690  -0.0063795   0.0133425  -0.0070281   0.2322755   0.0266174
   0.0079745  -0.0138481   0.0152552   0.0116608   0.0055860   0.2065433
   0.2097833   0.0853092   0.0064229  -0.0064443  -0.0024258   0.0049791
   0.0153753   0.1013630   0.0114932   0.0372367   0.0005811   0.0025309
  -0.0006513  -0.0045754   0.0296693   0.0189931
 TTTTTTTTTTTTTTTTTTTTTTTTTTTTTT MOQGAD      TELAPSE      163.14 TCPU      161.81
 TTTTTTTTTTTTTTTTTTTTTTTTTTTTTT SHELLXN     TELAPSE      171.12 TCPU      169.78
 TTTTTTTTTTTTTTTTTTTTTTTTTTTTTT MONMO3      TELAPSE      171.30 TCPU      169.96
 NUMERICALLY INTEGRATED DENSITY    135.9999893628    133.9999912512
 TTTTTTTTTTTTTTTTTTTTTTTTTTTTTT NUMDFT      TELAPSE      210.94 TCPU      209.60
 CYC   3 ETOT(AU) -4.596872415843E+03 DETOT -2.29E+02 tst  3.99E+00 PX  2.51E+01
 TTTTTTTTTTTTTTTTTTTTTTTTTTTTTT DIIS        TELAPSE      211.34 TCPU      210.00
 DIIS TEST: 0.54774E+03 AT SCF   CYCLE   3 - DIIS ACTIVE - HISTORY:     3 CYCLES
 TTTTTTTTTTTTTTTTTTTTTTTTTTTTTT FDIK        TELAPSE      213.43 TCPU      212.09
 SPIN LOCKING: NO ENERGY GAP COMPUTED
 TTTTTTTTTTTTTTTTTTTTTTTTTTTTTT PDIG        TELAPSE      213.51 TCPU      212.17
 CHARGE NORMALIZATION FACTOR   1.00000000
 TOTAL ATOMIC CHARGES:
   6.0367917   0.9946459   0.9248762   0.9545709   5.3486638   5.2588013
   1.0689524   4.9474010   5.9458320   1.0014970   1.0473202   0.9967380
   9.2521851   8.8135837  28.6638004   5.9879346   0.9520487   0.9411626
   1.0094128   5.1469283   5.7970968   1.0075075   5.6665347   6.0464975
   0.9289293   0.9269124   0.9697992   9.0373566   9.3324992   5.9836795
   1.0200046   0.9621885   1.0082260   4.9251177   4.7461804   1.1172693
   4.9075306   5.9374037   0.9941167   1.0310465   0.9922670   8.9812547
   8.9259056  28.6356883   6.0657023   0.9493701   0.9252822   0.9457422
   5.7843812   6.0042703   0.9484646   5.7782617   6.0649969   0.9350728
   0.9389262   0.9509652   9.2665515   9.2678536
 SUMMED SPIN DENSITY           2.00000000
 TOTAL ATOMIC SPINS  :
  -0.0006626   0.0080762   0.0263646   0.0104012   0.3756990   0.3971934
   0.0053045   0.0536895  -0.0165665   0.0129278   0.0100957   0.0053660
   0.0599935   0.0523151  -0.0017159  -0.0031779   0.0019853   0.0012902
   0.0015262  -0.0078768   0.0006468   0.0129287  -0.0004987  -0.0225363
   0.0099827   0.0020231   0.0055049   0.0109980  -0.0103904  -0.0068876
   0.0063584  -0.0056464   0.0102810  -0.0043246  -0.0196143   0.0166755
  -0.0107885  -0.0285548   0.0065402   0.0097349   0.0031775   0.0005569
   0.0227793   0.0007895   0.0140165   0.0057426   0.0324403   0.0132614
   0.3893823   0.0103535   0.0006106   0.4125891  -0.0041211   0.0237462
   0.0045403   0.0120816   0.0431752   0.0402175
 TTTTTTTTTTTTTTTTTTTTTTTTTTTTTT MOQGAD      TELAPSE      213.53 TCPU      212.19
 TTTTTTTTTTTTTTTTTTTTTTTTTTTTTT SHELLXN     TELAPSE      221.48 TCPU      220.14
 TTTTTTTTTTTTTTTTTTTTTTTTTTTTTT MONMO3      TELAPSE      221.66 TCPU      220.32
 NUMERICALLY INTEGRATED DENSITY    135.9999936925    133.9999937305
 TTTTTTTTTTTTTTTTTTTTTTTTTTTTTT NUMDFT      TELAPSE      261.24 TCPU      259.89
 CYC   4 ETOT(AU) -4.652465569186E+03 DETOT -5.56E+01 tst  2.75E+00 PX  8.05E+00
 TTTTTTTTTTTTTTTTTTTTTTTTTTTTTT DIIS        TELAPSE      261.65 TCPU      260.30
 DIIS TEST: 0.95913E+02 AT SCF   CYCLE   4 - DIIS ACTIVE - HISTORY:     4 CYCLES
 TTTTTTTTTTTTTTTTTTTTTTTTTTTTTT FDIK        TELAPSE      264.36 TCPU      263.02
 SPIN LOCKING: NO ENERGY GAP COMPUTED
 TTTTTTTTTTTTTTTTTTTTTTTTTTTTTT PDIG        TELAPSE      264.44 TCPU      263.10
 CHARGE NORMALIZATION FACTOR   1.00000000
 TOTAL ATOMIC CHARGES:
   6.0062720   0.9101850   0.9857422   1.0176477   5.9371790   7.0837095
   0.8470932   6.9616107   6.0780794   0.9509367   0.9271802   0.9532779
   7.7924333   9.2062382  30.2030073   6.0271818   1.0126070   0.9976561
   0.9666622   6.0864818   5.8688604   1.0394307   5.1808940   5.9009801
   1.0456009   1.0606350   1.0218069   8.6197601   6.2885685   6.1556777
   0.8373208   0.9403050   0.9712572   7.3629296   7.8318912   1.6550407
   7.3931480   6.1474723   0.9003253   0.9801248   0.8566551   8.9190753
   8.9874617  30.0769637   5.7091884   1.0586363   1.0519844   1.0627983
   4.3000320   4.4010956   0.9851253   4.2817735   5.7079610   1.0530804
   1.0646823   1.0572848   5.6515540   5.6214373
 SUMMED SPIN DENSITY           2.00000000
 TOTAL ATOMIC SPINS  :
  -0.0009325   0.0006193   0.0091219   0.0081163   0.0855121   0.0665447
  -0.0104276   0.0090003  -0.0101202  -0.0007688   0.0062980   0.0004984
   0.2166860   0.0251709   0.2847753   0.0203346   0.0026480   0.0017253
   0.0065916  -0.0074869   0.0207086   0.0097051  -0.0006191  -0.0096015
   0.0001966   0.0043115   0.0069177   0.1325570   0.1171953   0.0006456
  -0.0005187  -0.0021734  -0.0013926  -0.0072709  -0.0000802   0.0308087
  -0.0122949  -0.0054991   0.0041258   0.0060404   0.0041356  -0.0106415
  -0.0016618   0.0050543   0.0888506   0.0281849   0.0052273   0.0036189
   0.1908813   0.1683413   0.0040392   0.2031872   0.0800839   0.0084244
   0.0039645   0.0197526   0.1093873   0.0815016
 TTTTTTTTTTTTTTTTTTTTTTTTTTTTTT MOQGAD      TELAPSE      264.46 TCPU      263.12
 TTTTTTTTTTTTTTTTTTTTTTTTTTTTTT SHELLXN     TELAPSE      272.42 TCPU      271.07
 TTTTTTTTTTTTTTTTTTTTTTTTTTTTTT MONMO3      TELAPSE      272.60 TCPU      271.25
 NUMERICALLY INTEGRATED DENSITY    135.9999880667    133.9999880333
 TTTTTTTTTTTTTTTTTTTTTTTTTTTTTT NUMDFT      TELAPSE      313.47 TCPU      312.12
 CYC   5 ETOT(AU) -4.628087977833E+03 DETOT  2.44E+01 tst  9.48E-01 PX  5.50E+00
 TTTTTTTTTTTTTTTTTTTTTTTTTTTTTT DIIS        TELAPSE      313.88 TCPU      312.54
 DIIS TEST: 0.26939E+03 AT SCF   CYCLE   5 - DIIS ACTIVE - HISTORY:     5 CYCLES
 TTTTTTTTTTTTTTTTTTTTTTTTTTTTTT FDIK        TELAPSE      316.07 TCPU      314.72
 SPIN LOCKING: NO ENERGY GAP COMPUTED
 TTTTTTTTTTTTTTTTTTTTTTTTTTTTTT PDIG        TELAPSE      316.15 TCPU      314.80
 CHARGE NORMALIZATION FACTOR   1.00000000
 TOTAL ATOMIC CHARGES:
   6.0011465   0.9722406   0.9948704   1.0101964   5.4523629   5.5162310
   1.0339880   5.3881097   6.0474139   0.9797133   0.9970062   0.9353181
   7.2458696   7.0921983  29.3413425   6.0325449   0.9317688   0.9972955
   0.9972560   5.5908629   5.9909293   1.0298946   5.5083119   6.0775684
   0.9685577   0.9982373   0.9724346   7.3213900   8.5773585   6.0187402
   1.0032213   1.0121793   0.9728487   5.3698532   5.9072756   0.9418492
   5.3493023   5.9820857   0.9522710   0.9825876   0.9397020   8.1940857
   7.9811999  30.3547275   6.1690578   0.8815208   0.9237842   0.9383800
   6.4789386   6.7102892   0.8725807   6.5264688   6.1653670   0.9259904
   0.9375155   0.8964822   9.2809609   9.3283168
 SUMMED SPIN DENSITY           2.00000000
 TOTAL ATOMIC SPINS  :
  -0.0104292   0.0022824   0.0073873   0.0015343   0.0721179   0.1681342
  -0.0117745  -0.0090983  -0.0151668   0.0041944   0.0058122   0.0018190
   0.1139279  -0.0044218   0.0319886   0.0410411   0.0025825   0.0028542
   0.0071075   0.0166190  -0.0070670   0.0081126  -0.0192829   0.0122020
  -0.0020571   0.0012762   0.0043969   0.5091663   0.0644196   0.0324841
   0.0032463   0.0002637   0.0060113   0.0101544  -0.0555614   0.0055235
   0.0266989   0.0613297   0.0089448   0.0100651   0.0046620   0.2049726
   0.4055816   0.0141337  -0.0247206   0.0029767   0.0092848   0.0010194
   0.1336365   0.0174155   0.0031263   0.1189336  -0.0209557   0.0095111
   0.0005930   0.0029059   0.0045799   0.0035050
 TTTTTTTTTTTTTTTTTTTTTTTTTTTTTT MOQGAD      TELAPSE      316.17 TCPU      314.82
 TTTTTTTTTTTTTTTTTTTTTTTTTTTTTT SHELLXN     TELAPSE      324.12 TCPU      322.78
 TTTTTTTTTTTTTTTTTTTTTTTTTTTTTT MONMO3      TELAPSE      324.30 TCPU      322.96
 NUMERICALLY INTEGRATED DENSITY    135.9999895879    133.9999886444
 TTTTTTTTTTTTTTTTTTTTTTTTTTTTTT NUMDFT      TELAPSE      363.89 TCPU      362.55
 CYC   6 ETOT(AU) -4.647664174446E+03 DETOT -1.96E+01 tst  3.49E-01 PX  4.12E+00
 TTTTTTTTTTTTTTTTTTTTTTTTTTTTTT DIIS        TELAPSE      364.31 TCPU      362.97
 DIIS TEST: 0.10563E+03 AT SCF   CYCLE   6 - DIIS ACTIVE - HISTORY:     6 CYCLES
 TTTTTTTTTTTTTTTTTTTTTTTTTTTTTT FDIK        TELAPSE      366.75 TCPU      365.41
 SPIN LOCKING: NO ENERGY GAP COMPUTED
 TTTTTTTTTTTTTTTTTTTTTTTTTTTTTT PDIG        TELAPSE      366.83 TCPU      365.49
 CHARGE NORMALIZATION FACTOR   1.00000000
 TOTAL ATOMIC CHARGES:
   6.1507288   0.9126787   0.9523262   0.9139974   6.4370760   6.5882105
   0.8582694   6.4221155   6.2510452   0.8916496   0.8965598   0.8920892
   9.3590366   9.4156575  30.3401920   6.1833722   0.9243548   0.9207189
   0.9210031   6.3137652   6.0523689   0.9339260   6.1294621   6.1118743
   0.9797434   0.9420256   0.9655993   9.2889837   9.0701419   6.1339138
   0.9504110   0.9656049   0.9994290   5.3558847   5.7148408   1.0186553
   5.4548387   6.2108056   0.9573294   0.9600408   0.9852920   8.3360576
   8.6502107  28.7089258   5.9899957   1.0283386   1.0009794   1.0268053
   4.8512151   4.8243901   1.0839988   4.6266733   5.9695895   0.9781029
   1.0491791   0.9953449   6.4450717   5.7091040
 SUMMED SPIN DENSITY           2.00000000
 TOTAL ATOMIC SPINS  :
  -0.0157955   0.0047837   0.0191793   0.0101976   0.2127802   0.3665259
  -0.0045280   0.1715559  -0.0047938   0.0158586   0.0071651   0.0068738
   0.0558692   0.0612103   0.0328968  -0.0032260   0.0039342   0.0012911
   0.0002955  -0.0047803   0.0023384   0.0057529  -0.0037551  -0.0033977
   0.0007509   0.0028446   0.0008499   0.0345465   0.0242092   0.0074408
  -0.0033772  -0.0010032   0.0016394   0.0175774   0.3760287   0.0100531
   0.1229475   0.0008868   0.0082037   0.0024847   0.0057268   0.1891705
   0.1687295  -0.0030105  -0.0168664   0.0007910   0.0047216   0.0035835
   0.0744640  -0.0018394  -0.0002317   0.0534227  -0.0211255   0.0006675
   0.0010088  -0.0003267   0.0135299  -0.0167305
 TTTTTTTTTTTTTTTTTTTTTTTTTTTTTT MOQGAD      TELAPSE      366.85 TCPU      365.51
 TTTTTTTTTTTTTTTTTTTTTTTTTTTTTT SHELLXN     TELAPSE      374.80 TCPU      373.45
 TTTTTTTTTTTTTTTTTTTTTTTTTTTTTT MONMO3      TELAPSE      374.98 TCPU      373.63
 NUMERICALLY INTEGRATED DENSITY    135.9999921511    133.9999926610
 TTTTTTTTTTTTTTTTTTTTTTTTTTTTTT NUMDFT      TELAPSE      414.70 TCPU      413.36
 CYC   7 ETOT(AU) -4.639822152124E+03 DETOT  7.84E+00 tst  3.50E-01 PX  6.78E+00
 TTTTTTTTTTTTTTTTTTTTTTTTTTTTTT DIIS        TELAPSE      415.13 TCPU      413.79
 DIIS TEST: 0.11738E+03 AT SCF   CYCLE   7 - DIIS ACTIVE - HISTORY:     7 CYCLES
 TTTTTTTTTTTTTTTTTTTTTTTTTTTTTT FDIK        TELAPSE      417.29 TCPU      415.95
 SPIN LOCKING: NO ENERGY GAP COMPUTED
 TTTTTTTTTTTTTTTTTTTTTTTTTTTTTT PDIG        TELAPSE      417.37 TCPU      416.03
 CHARGE NORMALIZATION FACTOR   1.00000000
 TOTAL ATOMIC CHARGES:
   6.1097383   0.9664979   0.9603162   1.0292157   5.0586347   5.6934995
   1.0569812   5.1511831   6.2037233   0.9501577   0.9601043   0.9783763
   8.6420632   8.9608622  28.6338315   6.1308912   1.0075853   0.9720127
   0.9878681   4.9166801   4.8507975   1.1032221   4.6184724   5.8936303
   0.9516848   1.0487855   0.9707278   8.7124102   5.4617505   6.1590623
   0.9052145   0.9370450   0.9131020   6.4043615   6.3769591   0.8526050
   6.2962004   6.1916730   0.8848679   0.9263651   0.8736179   9.1360966
   9.0466483  30.2135655   6.1023009   0.9445115   0.9407792   0.9711167
   5.5264108   6.1824619   0.9633067   5.8746520   6.1248307   0.9513064
   0.9302778   0.9621474   9.1105877   9.3162224
 SUMMED SPIN DENSITY           2.00000000
 TOTAL ATOMIC SPINS  :
  -0.0151150   0.0016302   0.0078649   0.0017363   0.0616247   0.5466815
  -0.0085432   0.1714302  -0.0045796   0.0117585   0.0016575   0.0075972
   0.1070882   0.0818465  -0.0040034  -0.0023458   0.0002496  -0.0007655
   0.0017011  -0.0019250  -0.0111706   0.0050852  -0.0038447   0.0032142
   0.0002192   0.0014189  -0.0010674   0.0272109   0.0131836   0.0010773
  -0.0020491  -0.0006943   0.0034944  -0.0143583   0.0071343   0.0020395
  -0.0049039  -0.0076440   0.0026638   0.0027187   0.0022094   0.0044053
   0.0125949   0.0005689  -0.0036307   0.0058727   0.0263424   0.0022572
   0.3752262   0.0118528   0.0001356   0.4330480  -0.0070425   0.0290464
   0.0045348   0.0125817   0.0567445   0.0439360
 TTTTTTTTTTTTTTTTTTTTTTTTTTTTTT MOQGAD      TELAPSE      417.39 TCPU      416.05
 TTTTTTTTTTTTTTTTTTTTTTTTTTTTTT SHELLXN     TELAPSE      425.34 TCPU      424.00
 TTTTTTTTTTTTTTTTTTTTTTTTTTTTTT MONMO3      TELAPSE      425.52 TCPU      424.18
 NUMERICALLY INTEGRATED DENSITY    135.9999937344    133.9999939318
 TTTTTTTTTTTTTTTTTTTTTTTTTTTTTT NUMDFT      TELAPSE      465.11 TCPU      463.76
 CYC   8 ETOT(AU) -4.646084002160E+03 DETOT -6.26E+00 tst  8.05E-02 PX  7.18E+00
 TTTTTTTTTTTTTTTTTTTTTTTTTTTTTT DIIS        TELAPSE      465.54 TCPU      464.19
 DIIS TEST: 0.90662E+02 AT SCF   CYCLE   8 - DIIS ACTIVE - HISTORY:     8 CYCLES
 TTTTTTTTTTTTTTTTTTTTTTTTTTTTTT FDIK        TELAPSE      467.32 TCPU      465.98
 SPIN LOCKING: NO ENERGY GAP COMPUTED
 TTTTTTTTTTTTTTTTTTTTTTTTTTTTTT PDIG        TELAPSE      467.40 TCPU      466.06
 CHARGE NORMALIZATION FACTOR   1.00000000
 TOTAL ATOMIC CHARGES:
   6.0715468   0.9853974   0.9707161   0.9957926   5.1643262   5.7729618
   1.0273068   5.3133271   6.0970079   0.9489063   0.9985776   0.9684543
   8.6175710   8.5513138  28.7019770   6.0833905   0.9142962   0.9226443
   0.9923951   5.6321774   6.7089544   0.8752701   6.6378841   6.1734430
   0.9437256   0.8905345   0.9089132   8.6978220   9.4250280   6.0589858
   0.9511039   0.9483698   0.9986823   5.2586232   5.3785406   1.0201391
   5.3474756   6.0578149   0.9476972   1.0038371   0.9147671   8.1224217
   7.8282781  28.5269841   6.0738936   0.9651097   0.9690028   0.9946241
   5.3177271   6.1253474   1.0310008   5.3355677   6.0844148   0.9614477
   0.9851528   0.9715276   8.8215404   9.0082615
 SUMMED SPIN DENSITY           2.00000000
 TOTAL ATOMIC SPINS  :
  -0.0062134   0.0020615   0.0066924   0.0013601   0.0913582   0.6004527
  -0.0132267   0.0786506  -0.0081008   0.0073330   0.0021215   0.0035729
   0.0986487   0.1264051  -0.0013981  -0.0013120  -0.0008326  -0.0001778
   0.0015151   0.0004682  -0.0067312   0.0021660  -0.0041457  -0.0014118
   0.0015755  -0.0023556   0.0023261   0.0189734   0.0029585   0.0443903
   0.0025075   0.0005805   0.0058754   0.0029705   0.0864947   0.0002893
   0.0171958   0.0502103   0.0059920   0.0083624   0.0015540   0.2879378
   0.4430048   0.0180618  -0.0095250  -0.0019996   0.0012580   0.0014546
   0.0489701  -0.0447348   0.0013696   0.0421698  -0.0103379  -0.0009147
   0.0004270  -0.0004349  -0.0007398  -0.0051233
 TTTTTTTTTTTTTTTTTTTTTTTTTTTTTT MOQGAD      TELAPSE      467.42 TCPU      466.08
 TTTTTTTTTTTTTTTTTTTTTTTTTTTTTT SHELLXN     TELAPSE      475.38 TCPU      474.04
 TTTTTTTTTTTTTTTTTTTTTTTTTTTTTT MONMO3      TELAPSE      475.56 TCPU      474.22
 NUMERICALLY INTEGRATED DENSITY    135.9999926401    133.9999926571
 TTTTTTTTTTTTTTTTTTTTTTTTTTTTTT NUMDFT      TELAPSE      515.23 TCPU      513.89
 CYC   9 ETOT(AU) -4.655436611864E+03 DETOT -9.35E+00 tst  2.06E-01 PX  7.22E+00
 TTTTTTTTTTTTTTTTTTTTTTTTTTTTTT DIIS        TELAPSE      515.67 TCPU      514.32
 DIIS TEST: 0.43980E+02 AT SCF   CYCLE   9 - DIIS ACTIVE - HISTORY:     9 CYCLES
 TTTTTTTTTTTTTTTTTTTTTTTTTTTTTT FDIK        TELAPSE      518.22 TCPU      516.88
 SPIN LOCKING: NO ENERGY GAP COMPUTED
 TTTTTTTTTTTTTTTTTTTTTTTTTTTTTT PDIG        TELAPSE      518.31 TCPU      516.96
 CHARGE NORMALIZATION FACTOR   1.00000000
 TOTAL ATOMIC CHARGES:
   6.0998900   0.9117666   0.9156677   0.9406134   5.8749216   6.2116361
   0.9505580   5.5765161   6.0549341   0.9568305   0.9879289   0.9475906
   8.8824603   8.4430025  28.4659112   5.9931144   0.9845114   0.9687440
   0.9923726   5.1387884   4.7576681   1.1251161   4.5327585   6.0139291
   0.9851037   1.0157030   1.0155674   8.2341897   9.0107559   6.1028178
   0.9504882   0.9534886   0.9685731   5.5659873   6.3416497   0.9526901
   5.6453815   6.0829395   0.9254360   0.9771202   0.9233912   9.0909586
   9.2609495  28.4637408   6.1156339   0.9170654   0.9224505   0.9353818
   5.9824415   6.0655518   0.9666326   5.7694981   6.0955616   0.9402298
   0.9615483   0.9351934   8.7972544   8.4013951
 SUMMED SPIN DENSITY           2.00000000
 TOTAL ATOMIC SPINS  :
  -0.0049588  -0.0030629  -0.0021181  -0.0008479  -0.0798808   0.1614725
  -0.0282030  -0.0072370  -0.0062281   0.0003762   0.0004309   0.0006562
  -0.0122394   0.0114472   0.0239227   0.0903754   0.0107218   0.0045121
   0.0029400   0.0750681   0.1335583   0.0057697   0.0628388   0.0880868
   0.0060770   0.0002331   0.0080458   0.3544676   0.1040299   0.0079545
   0.0061767   0.0206012   0.0033474   0.2894694   0.0276819  -0.0016086
   0.3290873   0.0065192   0.0263314   0.0022541   0.0104926   0.0767510
   0.0647212  -0.0038676  -0.0023417   0.0006282   0.0030365   0.0005881
   0.0786124  -0.0265482   0.0025726   0.0652748  -0.0104940   0.0034611
   0.0003756   0.0028824   0.0105571   0.0052294
 TTTTTTTTTTTTTTTTTTTTTTTTTTTTTT MOQGAD      TELAPSE      518.32 TCPU      516.98
 TTTTTTTTTTTTTTTTTTTTTTTTTTTTTT SHELLXN     TELAPSE      526.28 TCPU      524.93
 TTTTTTTTTTTTTTTTTTTTTTTTTTTTTT MONMO3      TELAPSE      526.46 TCPU      525.11
 NUMERICALLY INTEGRATED DENSITY    135.9999927355    133.9999926355
 TTTTTTTTTTTTTTTTTTTTTTTTTTTTTT NUMDFT      TELAPSE      566.11 TCPU      564.76
 CYC  10 ETOT(AU) -4.656305683696E+03 DETOT -8.69E-01 tst  7.75E-02 PX  3.97E-01
 TTTTTTTTTTTTTTTTTTTTTTTTTTTTTT DIIS        TELAPSE      566.55 TCPU      565.20
 DIIS TEST: 0.39488E+02 AT SCF   CYCLE  10 - DIIS ACTIVE - HISTORY:    10 CYCLES
 TTTTTTTTTTTTTTTTTTTTTTTTTTTTTT FDIK        TELAPSE      568.60 TCPU      567.24

    ALPHA      ELECTRONS
 INSULATING STATE
 TOP OF VALENCE BANDS -    BAND    136; K    1; EIG -1.5016273E-01 AU
 BOTTOM OF VIRTUAL BANDS - BAND    137; K    1; EIG -9.4408626E-02 AU
 DIRECT ENERGY BAND GAP:   1.5171 eV

    BETA       ELECTRONS
 INSULATING STATE
 TOP OF VALENCE BANDS -    BAND    134; K    1; EIG -1.4596832E-01 AU
 BOTTOM OF VIRTUAL BANDS - BAND    135; K    1; EIG -1.4574345E-01 AU
 DIRECT ENERGY BAND GAP:   0.0061 eV
 TTTTTTTTTTTTTTTTTTTTTTTTTTTTTT PDIG        TELAPSE      568.68 TCPU      567.33
 CHARGE NORMALIZATION FACTOR   1.00000000
 TOTAL ATOMIC CHARGES:
   6.0659800   0.9583722   0.9506682   0.9793533   5.4111328   5.4604994
   1.0318505   5.3834022   6.0658120   0.9525563   0.9715694   0.9606107
   8.5716251   8.9035734  28.4301780   6.1679208   0.8879369   0.8954444
   0.9156328   5.9456127   6.3899824   0.9071905   5.6029298   6.0874045
   0.9378155   0.9932873   0.9210759   9.0586395   7.1945732   6.0902558
   0.9773467   0.9597398   0.9775257   5.4158317   6.0165729   1.0488003
   5.3206439   6.0883899   0.9869481   0.9851856   0.9496790   8.9516796
   8.9812259  28.4659943   6.0754203   0.9447111   0.9513394   0.9624130
   5.5385708   5.9606286   0.9803006   5.7482135   6.0860120   0.9389248
   0.9471948   0.9415963   8.7586036   8.9476221
 SUMMED SPIN DENSITY           2.00000000
 TOTAL ATOMIC SPINS  :
   0.0147387   0.0006136   0.0092184   0.0034488   0.0262267   0.5702524
  -0.0224537   0.1650072  -0.0024820   0.0151338   0.0012899   0.0092115
   0.2099834   0.1014999   0.0712075   0.0082801  -0.0010115  -0.0013455
   0.0001928  -0.0009477   0.0303673   0.0072024   0.0186182   0.0563930
  -0.0001490   0.0075182  -0.0008888   0.0437872   0.6571799  -0.0053132
  -0.0010733  -0.0012070  -0.0017514   0.0211154  -0.0298491  -0.0021514
   0.0314266  -0.0092652   0.0011985  -0.0007302  -0.0027477   0.0029508
   0.0128845  -0.0112329  -0.0020201   0.0012743   0.0009265  -0.0008851
   0.0074061  -0.0116400   0.0023804   0.0037299  -0.0023893  -0.0006284
   0.0012386   0.0008273  -0.0014766  -0.0010910
 TTTTTTTTTTTTTTTTTTTTTTTTTTTTTT MOQGAD      TELAPSE      568.70 TCPU      567.35
 TTTTTTTTTTTTTTTTTTTTTTTTTTTTTT SHELLXN     TELAPSE      576.64 TCPU      575.29
 TTTTTTTTTTTTTTTTTTTTTTTTTTTTTT MONMO3      TELAPSE      576.82 TCPU      575.47
 NUMERICALLY INTEGRATED DENSITY    135.9999929151    133.9999929986
 TTTTTTTTTTTTTTTTTTTTTTTTTTTTTT NUMDFT      TELAPSE      616.57 TCPU      615.22
 CYC  11 ETOT(AU) -4.657313895524E+03 DETOT -1.01E+00 tst  4.81E-02 PX  2.55E-01
 TTTTTTTTTTTTTTTTTTTTTTTTTTTTTT DIIS        TELAPSE      617.02 TCPU      615.67
 DIIS TEST: 0.34733E+02 AT SCF   CYCLE  11 - DIIS ACTIVE - HISTORY:    11 CYCLES
 TTTTTTTTTTTTTTTTTTTTTTTTTTTTTT FDIK        TELAPSE      619.64 TCPU      618.28

    ALPHA      ELECTRONS
 INSULATING STATE
 TOP OF VALENCE BANDS -    BAND    135; K    1; EIG -1.6782408E-01 AU
 BOTTOM OF VIRTUAL BANDS - BAND    136; K    1; EIG -1.5913812E-01 AU
 DIRECT ENERGY BAND GAP:   0.2364 eV

    BETA       ELECTRONS
 INSULATING STATE
 TOP OF VALENCE BANDS -    BAND    135; K    1; EIG -1.6136797E-01 AU
 BOTTOM OF VIRTUAL BANDS - BAND    136; K    1; EIG -1.5374551E-01 AU
 DIRECT ENERGY BAND GAP:   0.2074 eV
 TTTTTTTTTTTTTTTTTTTTTTTTTTTTTT PDIG        TELAPSE      619.71 TCPU      618.36
 CHARGE NORMALIZATION FACTOR   1.00000000
 TOTAL ATOMIC CHARGES:
   6.1065915   0.9342770   0.9392140   0.9625933   5.4981082   6.2157949
   0.9629189   5.6031479   6.1251227   0.9297363   0.9563664   0.9290005
   8.8136572   8.8482182  28.3871168   6.1287675   0.9545390   0.9425666
   0.9812952   5.3398977   6.1893143   1.0065489   5.5287355   6.1339234
   0.9346001   0.9644164   0.9431501   8.8084414   8.9276007   6.1023989
   0.9381847   0.9312616   0.9589036   5.5719011   5.2380890   1.0173857
   5.5892130   6.1090596   0.9296258   0.9796981   0.9180425   8.5262269
   8.3692495  28.4412133   6.0767465   0.9556720   0.9567054   0.9742644
   5.4731457   5.8370154   0.9938801   5.5377424   6.0857295   0.9533124
   0.9625105   0.9512758   8.7474639   8.8784219
 SUMMED SPIN DENSITY           0.00000000
 TOTAL ATOMIC SPINS  :
   0.0039758  -0.0016155  -0.0017769   0.0003726  -0.0908894   0.1399660
  -0.0261864  -0.0182142  -0.0110028  -0.0005913   0.0000872   0.0002993
   0.0104966  -0.0034133  -0.0114657   0.0070888  -0.0026163  -0.0018307
  -0.0013559  -0.0134533  -0.0020300  -0.0019769  -0.0126367   0.0090593
  -0.0031804  -0.0023903  -0.0032752   0.0154764   0.0237741  -0.0085777
   0.0001032   0.0041099  -0.0009682   0.0710592   0.1030080  -0.0013422
   0.0593979  -0.0096078   0.0028412  -0.0008135  -0.0008384   0.0332469
   0.0425817  -0.0109941   0.0079903  -0.0009935  -0.0039924  -0.0001570
  -0.0425079  -0.1263749   0.0031516  -0.0615279   0.0045426  -0.0045075
   0.0005170  -0.0013768  -0.0305097  -0.0281547
 TTTTTTTTTTTTTTTTTTTTTTTTTTTTTT MOQGAD      TELAPSE      619.74 TCPU      618.38
 TTTTTTTTTTTTTTTTTTTTTTTTTTTTTT SHELLXN     TELAPSE      627.69 TCPU      626.34
 TTTTTTTTTTTTTTTTTTTTTTTTTTTTTT MONMO3      TELAPSE      627.87 TCPU      626.52
 NUMERICALLY INTEGRATED DENSITY    134.9999925155    134.9999924120
 TTTTTTTTTTTTTTTTTTTTTTTTTTTTTT NUMDFT      TELAPSE      667.61 TCPU      666.26
 CYC  12 ETOT(AU) -4.658408537677E+03 DETOT -1.09E+00 tst  2.93E-02 PX  2.31E-01
 TTTTTTTTTTTTTTTTTTTTTTTTTTTTTT DIIS        TELAPSE      668.10 TCPU      666.75
 DIIS TEST: 0.19143E+02 AT SCF   CYCLE  12 - DIIS ACTIVE - HISTORY:    12 CYCLES
 TTTTTTTTTTTTTTTTTTTTTTTTTTTTTT FDIK        TELAPSE      670.38 TCPU      669.03

    ALPHA      ELECTRONS
 INSULATING STATE
 TOP OF VALENCE BANDS -    BAND    135; K    1; EIG -1.2433903E-01 AU
 BOTTOM OF VIRTUAL BANDS - BAND    136; K    1; EIG -1.0664406E-01 AU
 DIRECT ENERGY BAND GAP:   0.4815 eV

    BETA       ELECTRONS
 INSULATING STATE
 TOP OF VALENCE BANDS -    BAND    135; K    1; EIG -1.1063574E-01 AU
 BOTTOM OF VIRTUAL BANDS - BAND    136; K    1; EIG -1.0445727E-01 AU
 DIRECT ENERGY BAND GAP:   0.1681 eV
 TTTTTTTTTTTTTTTTTTTTTTTTTTTTTT PDIG        TELAPSE      670.46 TCPU      669.11
 CHARGE NORMALIZATION FACTOR   1.00000000
 TOTAL ATOMIC CHARGES:
   6.0395990   0.9703727   0.9576040   0.9772814   5.2926316   4.7469499
   1.1043117   5.2211981   5.9535185   0.9871207   0.9916651   1.0066249
   8.3263571   7.4984465  28.2764051   6.0786012   0.9451131   0.9358224
   0.9645007   5.6945897   6.0172183   0.9692536   5.9004284   6.0974858
   0.9303913   0.9410145   0.9215590   8.6517216   8.7647050   6.0872941
   0.9276490   0.9641833   0.9685437   6.1075910   6.6835342   0.8719934
   6.1089559   6.0675706   0.9579533   0.9732143   0.8845178   9.0105066
   9.1301146  28.3470860   6.0962964   0.9283215   0.9479723   0.9642297
   5.6809990   6.3776968   0.9534628   5.5926326   6.0868371   0.9557659
   0.9802620   0.9484882   8.7263614   8.5074754
 SUMMED SPIN DENSITY           0.00000000
 TOTAL ATOMIC SPINS  :
   0.0107057  -0.0010838  -0.0027058  -0.0012885  -0.0751482   0.0242008
  -0.0121623  -0.0044154  -0.0142982  -0.0006514  -0.0013372  -0.0001072
   0.0202314  -0.0767051  -0.0125300   0.0071632  -0.0019673  -0.0025203
  -0.0014021  -0.0131121  -0.0026490  -0.0014528  -0.0112576   0.0091947
  -0.0029251  -0.0019490  -0.0029912   0.0123277   0.0235535  -0.0119734
   0.0008117   0.0049982  -0.0001064   0.0716975  -0.0050086  -0.0053667
   0.0702844  -0.0097674   0.0046675   0.0001450  -0.0005343   0.0118222
   0.0093079   0.0000634   0.0159298   0.0005057  -0.0026061  -0.0007430
  -0.0382163   0.0009993   0.0089125  -0.0427616   0.0147213  -0.0032094
   0.0004177  -0.0004263   0.0165939   0.0261239
 TTTTTTTTTTTTTTTTTTTTTTTTTTTTTT MOQGAD      TELAPSE      670.48 TCPU      669.13
 TTTTTTTTTTTTTTTTTTTTTTTTTTTTTT SHELLXN     TELAPSE      678.43 TCPU      677.07
 TTTTTTTTTTTTTTTTTTTTTTTTTTTTTT MONMO3      TELAPSE      678.61 TCPU      677.26
 NUMERICALLY INTEGRATED DENSITY    134.9999924290    134.9999925911
 TTTTTTTTTTTTTTTTTTTTTTTTTTTTTT NUMDFT      TELAPSE      718.25 TCPU      716.90
 CYC  13 ETOT(AU) -4.656230272666E+03 DETOT  2.18E+00 tst  9.01E-02 PX  2.64E-01
 TTTTTTTTTTTTTTTTTTTTTTTTTTTTTT DIIS        TELAPSE      718.71 TCPU      717.36
 DIIS TEST: 0.33240E+02 AT SCF   CYCLE  13 - DIIS ACTIVE - HISTORY:    13 CYCLES
 TTTTTTTTTTTTTTTTTTTTTTTTTTTTTT FDIK        TELAPSE      720.71 TCPU      719.36

    ALPHA      ELECTRONS
 INSULATING STATE
 TOP OF VALENCE BANDS -    BAND    136; K    1; EIG -1.5079943E-01 AU
 BOTTOM OF VIRTUAL BANDS - BAND    137; K    1; EIG -6.8812149E-02 AU
 DIRECT ENERGY BAND GAP:   2.2310 eV

    BETA       ELECTRONS
 INSULATING STATE
 TOP OF VALENCE BANDS -    BAND    134; K    1; EIG -1.5043403E-01 AU
 BOTTOM OF VIRTUAL BANDS - BAND    135; K    1; EIG -1.5008977E-01 AU
 DIRECT ENERGY BAND GAP:   0.0094 eV
 TTTTTTTTTTTTTTTTTTTTTTTTTTTTTT PDIG        TELAPSE      720.79 TCPU      719.44
 CHARGE NORMALIZATION FACTOR   1.00000000
 TOTAL ATOMIC CHARGES:
   6.1182838   0.9269065   0.9335157   0.9573169   5.6454384   6.1510450
   0.9718194   5.5714128   6.1407396   0.9273394   0.9538512   0.9350845
   8.6952901   8.8753660  28.2237874   6.0304048   0.9495308   0.9423404
   0.9740707   5.6208542   5.5201529   1.0010878   5.6896021   6.0337807
   0.9541564   0.9580504   0.9491695   8.2083210   8.1469465   6.0778628
   0.9550065   0.9668598   1.0035035   5.3028004   6.6092231   0.9698872
   5.2767980   6.0712390   0.9368176   1.0160003   0.9419803   8.7945715
   8.9192270  28.2929242   6.1012860   0.9253037   0.9353675   0.9596088
   5.6943740   6.3307922   0.9437158   5.6436312   6.0973664   0.9427191
   0.9660389   0.9301975   8.7299325   8.6593002
 SUMMED SPIN DENSITY           2.00000000
 TOTAL ATOMIC SPINS  :
   0.0192465  -0.0004578  -0.0021071   0.0007252  -0.0783425   0.0356741
  -0.0044538   0.0155474   0.0026993   0.0006556   0.0000036   0.0004388
   0.0594163   0.0305074   0.1064351   0.0473307   0.0032346   0.0062848
   0.0043596   0.0743941   0.4842690   0.0014845   0.0782874   0.0523746
   0.0050980   0.0053010   0.0031821   0.4806267   0.5599800  -0.0131202
   0.0004455   0.0025757   0.0000077   0.0231030   0.0093944  -0.0062436
   0.0150755  -0.0066021   0.0010617  -0.0006165  -0.0003809  -0.0093427
  -0.0071231   0.0018274   0.0172215  -0.0002916  -0.0024173  -0.0001993
  -0.0404707   0.0041060   0.0097506  -0.0489127   0.0166418  -0.0026480
   0.0004218  -0.0005021   0.0171021   0.0279410
 TTTTTTTTTTTTTTTTTTTTTTTTTTTTTT MOQGAD      TELAPSE      720.81 TCPU      719.46
 TTTTTTTTTTTTTTTTTTTTTTTTTTTTTT SHELLXN     TELAPSE      728.76 TCPU      727.41
 TTTTTTTTTTTTTTTTTTTTTTTTTTTTTT MONMO3      TELAPSE      728.94 TCPU      727.59
 NUMERICALLY INTEGRATED DENSITY    135.9999927511    133.9999933845
 TTTTTTTTTTTTTTTTTTTTTTTTTTTTTT NUMDFT      TELAPSE      768.59 TCPU      767.24
 CYC  14 ETOT(AU) -4.658848724298E+03 DETOT -2.62E+00 tst  5.88E-02 PX  2.71E-01
 TTTTTTTTTTTTTTTTTTTTTTTTTTTTTT DIIS        TELAPSE      769.05 TCPU      767.70
 DIIS TEST: 0.13722E+02 AT SCF   CYCLE  14 - DIIS ACTIVE - HISTORY:    14 CYCLES
 TTTTTTTTTTTTTTTTTTTTTTTTTTTTTT FDIK        TELAPSE      770.95 TCPU      769.60

    ALPHA      ELECTRONS
 INSULATING STATE
 TOP OF VALENCE BANDS -    BAND    135; K    1; EIG -1.5092839E-01 AU
 BOTTOM OF VIRTUAL BANDS - BAND    136; K    1; EIG -1.3405790E-01 AU
 DIRECT ENERGY BAND GAP:   0.4591 eV

    BETA       ELECTRONS
 INSULATING STATE
 TOP OF VALENCE BANDS -    BAND    135; K    1; EIG -1.5223069E-01 AU
 BOTTOM OF VIRTUAL BANDS - BAND    136; K    1; EIG -1.3468867E-01 AU
 DIRECT ENERGY BAND GAP:   0.4773 eV
 TTTTTTTTTTTTTTTTTTTTTTTTTTTTTT PDIG        TELAPSE      771.03 TCPU      769.68
 CHARGE NORMALIZATION FACTOR   1.00000000
 TOTAL ATOMIC CHARGES:
   6.1175661   0.9476859   0.9551698   0.9654303   5.7093503   6.0602199
   1.0175363   5.5832398   6.1198268   0.9559831   0.9813278   0.9579266
   8.7868431   8.6225180  28.3002948   6.1359920   0.9174786   0.9121855
   0.9405300   5.6932794   6.2098937   0.9468081   5.3667615   6.1015932
   0.9452965   0.9684117   0.9396909   8.9978331   8.8328557   6.0854237
   0.9449778   0.9476319   0.9658486   5.5523210   6.0864424   1.0115619
   5.5618175   6.0845895   0.9521572   0.9721865   0.9142354   8.6037190
   8.6114179  27.6259012   6.0751010   0.9347497   0.9454780   0.9548901
   5.7145666   6.0553146   0.9879818   5.7166443   6.0744880   0.9445193
   0.9547667   0.9364992   8.4232226   8.3720183
 SUMMED SPIN DENSITY          -0.00000000
 TOTAL ATOMIC SPINS  :
   0.0171661  -0.0015527  -0.0021044  -0.0002760  -0.0689804   0.0080724
  -0.0003660   0.0138646   0.0028837   0.0002005  -0.0002969   0.0000456
   0.0179052   0.0111676  -0.0063075   0.0022993  -0.0026345  -0.0027120
  -0.0006824  -0.0497921   0.0695254  -0.0140068  -0.0359452   0.0038468
  -0.0029332  -0.0012138  -0.0032144   0.0109343   0.0352892  -0.0062961
   0.0009951   0.0013524  -0.0009311   0.0113492   0.0209434  -0.0066713
   0.0007479  -0.0032764  -0.0003900   0.0001396   0.0004196  -0.0058691
  -0.0068095   0.0052945   0.0188215  -0.0012067  -0.0035039  -0.0008869
  -0.0466919   0.0148510   0.0080052  -0.0527758   0.0160162  -0.0023278
   0.0005514  -0.0011151   0.0151315   0.0239504
 TTTTTTTTTTTTTTTTTTTTTTTTTTTTTT MOQGAD      TELAPSE      771.05 TCPU      769.70
 TTTTTTTTTTTTTTTTTTTTTTTTTTTTTT SHELLXN     TELAPSE      779.01 TCPU      777.65
 TTTTTTTTTTTTTTTTTTTTTTTTTTTTTT MONMO3      TELAPSE      779.19 TCPU      777.83
 NUMERICALLY INTEGRATED DENSITY    134.9999926111    134.9999926748
 TTTTTTTTTTTTTTTTTTTTTTTTTTTTTT NUMDFT      TELAPSE      818.78 TCPU      817.42
 CYC  15 ETOT(AU) -4.659395578180E+03 DETOT -5.47E-01 tst  6.86E-02 PX  1.74E-01
 TTTTTTTTTTTTTTTTTTTTTTTTTTTTTT DIIS        TELAPSE      819.24 TCPU      817.89
 DIIS TEST: 0.72062E+01 AT SCF   CYCLE  15 - DIIS ACTIVE - HISTORY:    15 CYCLES
 TTTTTTTTTTTTTTTTTTTTTTTTTTTTTT FDIK        TELAPSE      821.60 TCPU      820.25

    ALPHA      ELECTRONS
 INSULATING STATE
 TOP OF VALENCE BANDS -    BAND    135; K    1; EIG -1.1584742E-01 AU
 BOTTOM OF VIRTUAL BANDS - BAND    136; K    1; EIG -6.9264836E-02 AU
 DIRECT ENERGY BAND GAP:   1.2676 eV

    BETA       ELECTRONS
 INSULATING STATE
 TOP OF VALENCE BANDS -    BAND    135; K    1; EIG -1.1525531E-01 AU
 BOTTOM OF VIRTUAL BANDS - BAND    136; K    1; EIG -6.9300036E-02 AU
 DIRECT ENERGY BAND GAP:   1.2505 eV
 TTTTTTTTTTTTTTTTTTTTTTTTTTTTTT PDIG        TELAPSE      821.68 TCPU      820.33
 CHARGE NORMALIZATION FACTOR   1.00000000
 TOTAL ATOMIC CHARGES:
   6.1027423   0.9498006   0.9539811   0.9646849   5.6443571   6.0797572
   1.0036916   5.6865086   6.1038799   0.9568454   0.9661105   0.9525409
   8.6562585   8.6126420  26.5300290   6.1350434   0.9314590   0.9398277
   0.9682366   5.6514176   6.1834237   0.9736859   5.8445370   6.1597286
   0.9306608   0.9363649   0.9190110   8.4168180   8.8324491   6.1621127
   0.9322621   0.9274394   0.9376381   5.6082166   5.8890845   0.9962839
   5.6453975   6.1672190   0.9183730   0.9441928   0.8900337   8.9089956
   8.9281939  28.3579882   6.1491960   0.9377559   0.9430621   0.9481739
   5.5914715   5.9659127   1.0070071   5.5282533   6.1477913   0.9422979
   0.9552403   0.9445466   8.8932619   8.8461054
 SUMMED SPIN DENSITY          -0.00000000
 TOTAL ATOMIC SPINS  :
   0.0122180  -0.0008145  -0.0019120   0.0001720  -0.0496227  -0.0181147
   0.0042072   0.0124152   0.0023821  -0.0002476   0.0007540   0.0001492
   0.0154086   0.0060404  -0.0041189   0.0031084  -0.0017203  -0.0017703
  -0.0007606  -0.0380344   0.0732325  -0.0140446  -0.0465546   0.0037822
  -0.0026531  -0.0015504  -0.0029794   0.0312728   0.0198610  -0.0016378
   0.0002224   0.0010698  -0.0005647   0.0025043   0.0166727  -0.0027614
  -0.0085871   0.0002634  -0.0008250   0.0000701   0.0004045  -0.0037955
  -0.0034959   0.0009263   0.0164040  -0.0019157  -0.0027382  -0.0007030
  -0.0366553   0.0181775   0.0055729  -0.0391981   0.0164198  -0.0028486
  -0.0009198  -0.0015208   0.0117554   0.0175987
 TTTTTTTTTTTTTTTTTTTTTTTTTTTTTT MOQGAD      TELAPSE      821.70 TCPU      820.35
 TTTTTTTTTTTTTTTTTTTTTTTTTTTTTT SHELLXN     TELAPSE      829.65 TCPU      828.30
 TTTTTTTTTTTTTTTTTTTTTTTTTTTTTT MONMO3      TELAPSE      829.83 TCPU      828.48
 NUMERICALLY INTEGRATED DENSITY    134.9999928488    134.9999928576
 TTTTTTTTTTTTTTTTTTTTTTTTTTTTTT NUMDFT      TELAPSE      869.50 TCPU      868.15
 CYC  16 ETOT(AU) -4.658374248292E+03 DETOT  1.02E+00 tst  2.40E-02 PX  1.26E+00
 TTTTTTTTTTTTTTTTTTTTTTTTTTTTTT DIIS        TELAPSE      869.99 TCPU      868.64
 DIIS TEST: 0.24640E+02 AT SCF   CYCLE  16 - DIIS ACTIVE - HISTORY:    16 CYCLES
 TTTTTTTTTTTTTTTTTTTTTTTTTTTTTT FDIK        TELAPSE      872.12 TCPU      870.77

    ALPHA      ELECTRONS
 INSULATING STATE
 TOP OF VALENCE BANDS -    BAND    135; K    1; EIG -1.3232459E-01 AU
 BOTTOM OF VIRTUAL BANDS - BAND    136; K    1; EIG -1.2725985E-01 AU
 DIRECT ENERGY BAND GAP:   0.1378 eV

    BETA       ELECTRONS
 INSULATING STATE
 TOP OF VALENCE BANDS -    BAND    135; K    1; EIG -1.2876070E-01 AU
 BOTTOM OF VIRTUAL BANDS - BAND    136; K    1; EIG -1.2775656E-01 AU
 DIRECT ENERGY BAND GAP:   0.0273 eV
 TTTTTTTTTTTTTTTTTTTTTTTTTTTTTT PDIG        TELAPSE      872.20 TCPU      870.85
 CHARGE NORMALIZATION FACTOR   1.00000000
 TOTAL ATOMIC CHARGES:
   6.1260921   0.9440988   0.9457646   0.9603761   5.5699876   6.0889540
   0.9848897   5.6501997   6.1222882   0.9437624   0.9605562   0.9493100
   8.8078401   8.8361867  28.1856325   6.1512365   0.9370052   0.9374093
   0.9694382   5.5480773   6.1397998   0.9847963   5.8201463   6.1796443
   0.9280591   0.9385591   0.9193979   8.5865241   8.8710840   6.1631377
   0.9234950   0.9249452   0.9345026   5.7020335   5.9754134   0.9888830
   5.7212542   6.1688175   0.9198186   0.9415334   0.8850747   8.6266862
   8.5979246  26.9717890   6.1568711   0.9217558   0.9282047   0.9426939
   5.5920731   6.0846075   0.9800721   5.5887980   6.1583310   0.9281729
   0.9423992   0.9255464   8.7015243   8.7165253
 SUMMED SPIN DENSITY          -0.00000000
 TOTAL ATOMIC SPINS  :
   0.0124832  -0.0007456  -0.0014261  -0.0006088  -0.0335060  -0.0288154
   0.0062934   0.0166584   0.0035038  -0.0000954  -0.0000730   0.0002086
   0.0150770   0.0092746  -0.0024967   0.0025277  -0.0015683  -0.0016811
  -0.0006416  -0.0360572   0.0704046  -0.0137459  -0.0457642   0.0015044
  -0.0022970  -0.0006811  -0.0018546   0.0215423   0.0127144  -0.0005911
   0.0003739   0.0011692  -0.0002208  -0.0034027   0.0153813  -0.0017878
  -0.0135600   0.0020461  -0.0007730   0.0001345  -0.0000662  -0.0044678
  -0.0040191   0.0095999   0.0128393  -0.0014243  -0.0025194  -0.0009868
  -0.0332371   0.0226090   0.0020214  -0.0354177   0.0106581  -0.0014796
  -0.0006962  -0.0011294   0.0124700   0.0163425
 TTTTTTTTTTTTTTTTTTTTTTTTTTTTTT MOQGAD      TELAPSE      872.22 TCPU      870.87
 TTTTTTTTTTTTTTTTTTTTTTTTTTTTTT SHELLXN     TELAPSE      880.17 TCPU      878.82
 TTTTTTTTTTTTTTTTTTTTTTTTTTTTTT MONMO3      TELAPSE      880.35 TCPU      879.00
 NUMERICALLY INTEGRATED DENSITY    134.9999929828    134.9999929715
 TTTTTTTTTTTTTTTTTTTTTTTTTTTTTT NUMDFT      TELAPSE      920.06 TCPU      918.72
 CYC  17 ETOT(AU) -4.659452921615E+03 DETOT -1.08E+00 tst  9.77E-03 PX  1.05E+00
 TTTTTTTTTTTTTTTTTTTTTTTTTTTTTT DIIS        TELAPSE      920.57 TCPU      919.22
 DIIS TEST: 0.71115E+01 AT SCF   CYCLE  17 - DIIS ACTIVE - HISTORY:    17 CYCLES
 TTTTTTTTTTTTTTTTTTTTTTTTTTTTTT FDIK        TELAPSE      922.52 TCPU      921.17

    ALPHA      ELECTRONS
 INSULATING STATE
 TOP OF VALENCE BANDS -    BAND    135; K    1; EIG -1.1820939E-01 AU
 BOTTOM OF VIRTUAL BANDS - BAND    136; K    1; EIG -6.9656868E-02 AU
 DIRECT ENERGY BAND GAP:   1.3212 eV

    BETA       ELECTRONS
 INSULATING STATE
 TOP OF VALENCE BANDS -    BAND    135; K    1; EIG -1.1750869E-01 AU
 BOTTOM OF VIRTUAL BANDS - BAND    136; K    1; EIG -7.5333326E-02 AU
 DIRECT ENERGY BAND GAP:   1.1477 eV
 TTTTTTTTTTTTTTTTTTTTTTTTTTTTTT PDIG        TELAPSE      922.60 TCPU      921.25
 CHARGE NORMALIZATION FACTOR   1.00000000
 TOTAL ATOMIC CHARGES:
   6.1377374   0.9301147   0.9389584   0.9558292   5.6504632   6.2188829
   0.9752641   5.6437721   6.1376754   0.9389164   0.9571852   0.9420933
   8.6253236   8.5997093  26.5327780   6.1437787   0.9337136   0.9306364
   0.9564519   5.6067669   6.2123100   0.9791831   5.6457459   6.1454484
   0.9389279   0.9539762   0.9294954   8.7321241   8.6970562   6.1656202
   0.9301998   0.9356653   0.9496698   5.6880041   6.1057776   0.9843896
   5.6943197   6.1728862   0.9308588   0.9610285   0.8915050   8.7754116
   8.7243923  28.1505536   6.1646545   0.9147600   0.9252449   0.9487023
   5.6315283   6.2070389   0.9570470   5.6525402   6.1647047   0.9248588
   0.9461066   0.9186190   8.7719067   8.8216879
 SUMMED SPIN DENSITY          -0.00000000
 TOTAL ATOMIC SPINS  :
   0.0099127  -0.0014568  -0.0014219  -0.0005974  -0.0281643  -0.0186183
   0.0041479   0.0116511   0.0010025  -0.0001947  -0.0001018   0.0000905
   0.0114398   0.0032654   0.0003128   0.0026781  -0.0012111  -0.0015952
  -0.0004941  -0.0338019   0.0551255  -0.0108202  -0.0345360   0.0041838
  -0.0019047  -0.0009540  -0.0012702   0.0132536   0.0201582   0.0001986
  -0.0000562   0.0008325  -0.0002501  -0.0011609   0.0081355  -0.0013628
  -0.0083016   0.0029429  -0.0004463   0.0002214  -0.0004176  -0.0009771
  -0.0004226   0.0026473   0.0098200  -0.0008878  -0.0020047  -0.0012605
  -0.0268397   0.0202252   0.0006118  -0.0294628   0.0088907  -0.0016819
  -0.0007847  -0.0011069   0.0106407   0.0121785
 TTTTTTTTTTTTTTTTTTTTTTTTTTTTTT MOQGAD      TELAPSE      922.62 TCPU      921.27
 TTTTTTTTTTTTTTTTTTTTTTTTTTTTTT SHELLXN     TELAPSE      930.57 TCPU      929.22
 TTTTTTTTTTTTTTTTTTTTTTTTTTTTTT MONMO3      TELAPSE      930.75 TCPU      929.41
 NUMERICALLY INTEGRATED DENSITY    134.9999930163    134.9999930141
 TTTTTTTTTTTTTTTTTTTTTTTTTTTTTT NUMDFT      TELAPSE      970.38 TCPU      969.04
 CYC  18 ETOT(AU) -4.659081065001E+03 DETOT  3.72E-01 tst  2.54E-03 PX  7.97E-01
 TTTTTTTTTTTTTTTTTTTTTTTTTTTTTT DIIS        TELAPSE      970.88 TCPU      969.53
 DIIS TEST: 0.13514E+02 AT SCF   CYCLE  18 - DIIS ACTIVE - HISTORY:    18 CYCLES
 TTTTTTTTTTTTTTTTTTTTTTTTTTTTTT FDIK        TELAPSE      973.39 TCPU      972.05

    ALPHA      ELECTRONS
 INSULATING STATE
 TOP OF VALENCE BANDS -    BAND    135; K    1; EIG -1.0883307E-01 AU
 BOTTOM OF VIRTUAL BANDS - BAND    136; K    1; EIG -6.6434052E-02 AU
 DIRECT ENERGY BAND GAP:   1.1537 eV

    BETA       ELECTRONS
 INSULATING STATE
 TOP OF VALENCE BANDS -    BAND    135; K    1; EIG -1.0889852E-01 AU
 BOTTOM OF VIRTUAL BANDS - BAND    136; K    1; EIG -6.3742982E-02 AU
 DIRECT ENERGY BAND GAP:   1.2287 eV
 TTTTTTTTTTTTTTTTTTTTTTTTTTTTTT PDIG        TELAPSE      973.47 TCPU      972.13
 CHARGE NORMALIZATION FACTOR   1.00000000
 TOTAL ATOMIC CHARGES:
   6.1395964   0.9273597   0.9371474   0.9539626   5.6688339   6.2111571
   0.9729982   5.6819881   6.1452102   0.9333042   0.9532353   0.9343075
   8.6177937   8.6145726  26.5264411   6.1559856   0.9250814   0.9249293
   0.9530284   5.6652260   6.2609358   0.9691925   5.6598366   6.1494228
   0.9348273   0.9524451   0.9254000   8.6238907   8.6740560   6.1580777
   0.9340580   0.9390173   0.9539234   5.6627688   6.0757668   0.9925857
   5.6874102   6.1673676   0.9332868   0.9617067   0.8990589   8.7970057
   8.7931912  28.0676132   6.1633012   0.9219918   0.9332806   0.9514042
   5.6643095   6.1465496   0.9794026   5.6565895   6.1617140   0.9335862
   0.9527045   0.9266815   8.7943812   8.7990995
 SUMMED SPIN DENSITY          -0.00000000
 TOTAL ATOMIC SPINS  :
   0.0080705  -0.0007524  -0.0014166  -0.0006437  -0.0243799  -0.0129148
   0.0030025   0.0082419   0.0012133  -0.0002906  -0.0006188   0.0001567
   0.0091799   0.0026179  -0.0017076   0.0025660  -0.0011912  -0.0015002
  -0.0004293  -0.0311970   0.0499998  -0.0097581  -0.0319856   0.0033085
  -0.0017139  -0.0007872  -0.0013551   0.0148267   0.0196001  -0.0008234
   0.0001142   0.0006232  -0.0000532   0.0004897   0.0061865  -0.0013074
  -0.0042402   0.0021171  -0.0006275  -0.0002805  -0.0002362  -0.0013730
  -0.0012470   0.0032120   0.0082394  -0.0008321  -0.0018365  -0.0007561
  -0.0250623   0.0179950   0.0004271  -0.0256505   0.0077708  -0.0016872
  -0.0005252  -0.0007744   0.0093821   0.0106138
 TTTTTTTTTTTTTTTTTTTTTTTTTTTTTT MOQGAD      TELAPSE      973.49 TCPU      972.15
 TTTTTTTTTTTTTTTTTTTTTTTTTTTTTT SHELLXN     TELAPSE      981.44 TCPU      980.10
 TTTTTTTTTTTTTTTTTTTTTTTTTTTTTT MONMO3      TELAPSE      981.62 TCPU      980.28
 NUMERICALLY INTEGRATED DENSITY    134.9999929965    134.9999929905
 TTTTTTTTTTTTTTTTTTTTTTTTTTTTTT NUMDFT      TELAPSE     1021.21 TCPU     1019.86
 CYC  19 ETOT(AU) -4.659100857000E+03 DETOT -1.98E-02 tst  1.36E-04 PX  2.61E-01
 TTTTTTTTTTTTTTTTTTTTTTTTTTTTTT DIIS        TELAPSE     1021.71 TCPU     1020.36
 DIIS TEST: 0.13692E+02 AT SCF   CYCLE  19 - DIIS ACTIVE - HISTORY:    19 CYCLES
 TTTTTTTTTTTTTTTTTTTTTTTTTTTTTT FDIK        TELAPSE     1023.71 TCPU     1022.36

    ALPHA      ELECTRONS
 INSULATING STATE
 TOP OF VALENCE BANDS -    BAND    135; K    1; EIG -1.0328634E-01 AU
 BOTTOM OF VIRTUAL BANDS - BAND    136; K    1; EIG -6.9257679E-02 AU
 DIRECT ENERGY BAND GAP:   0.9260 eV

    BETA       ELECTRONS
 INSULATING STATE
 TOP OF VALENCE BANDS -    BAND    135; K    1; EIG -1.0332745E-01 AU
 BOTTOM OF VIRTUAL BANDS - BAND    136; K    1; EIG -6.6642765E-02 AU
 DIRECT ENERGY BAND GAP:   0.9982 eV
 TTTTTTTTTTTTTTTTTTTTTTTTTTTTTT PDIG        TELAPSE     1023.79 TCPU     1022.44
 CHARGE NORMALIZATION FACTOR   1.00000000
 TOTAL ATOMIC CHARGES:
   6.1398225   0.9272706   0.9368172   0.9530086   5.6682003   6.2122771
   0.9723288   5.6759971   6.1423660   0.9329877   0.9540383   0.9349267
   8.6235735   8.6130758  26.5199787   6.1531312   0.9258649   0.9239829
   0.9528325   5.6504356   6.2382661   0.9695317   5.6689752   6.1521444
   0.9335393   0.9496785   0.9243343   8.6528127   8.6904478   6.1616517
   0.9318573   0.9379015   0.9534133   5.6736537   6.1059827   0.9896660
   5.6865393   6.1692137   0.9335081   0.9626653   0.8982384   8.7864975
   8.7676923  28.0629969   6.1631716   0.9229367   0.9343687   0.9529747
   5.6539890   6.1641822   0.9780868   5.6557075   6.1623822   0.9337959
   0.9530487   0.9270017   8.7819308   8.8022994
 SUMMED SPIN DENSITY           0.00000000
 TOTAL ATOMIC SPINS  :
   0.0076361  -0.0006855  -0.0013609  -0.0005903  -0.0236081  -0.0111500
   0.0026701   0.0070340   0.0010197  -0.0001548  -0.0004106  -0.0000071
   0.0085673   0.0025984  -0.0012939   0.0026866  -0.0011690  -0.0014279
  -0.0005646  -0.0303833   0.0491096  -0.0096492  -0.0311044   0.0031852
  -0.0017182  -0.0007347  -0.0013995   0.0142693   0.0187549  -0.0007472
   0.0001139   0.0005200  -0.0000805   0.0000135   0.0071355  -0.0014026
  -0.0043426   0.0017106  -0.0005450  -0.0002537  -0.0002295  -0.0013513
  -0.0011326   0.0031515   0.0078380  -0.0007087  -0.0016783  -0.0007658
  -0.0236565   0.0166520   0.0006283  -0.0250181   0.0071646  -0.0015256
  -0.0004368  -0.0006871   0.0091902   0.0103243
 TTTTTTTTTTTTTTTTTTTTTTTTTTTTTT MOQGAD      TELAPSE     1023.81 TCPU     1022.46
 TTTTTTTTTTTTTTTTTTTTTTTTTTTTTT SHELLXN     TELAPSE     1031.78 TCPU     1030.42
 TTTTTTTTTTTTTTTTTTTTTTTTTTTTTT MONMO3      TELAPSE     1031.96 TCPU     1030.60
 NUMERICALLY INTEGRATED DENSITY    134.9999929957    134.9999929908
 TTTTTTTTTTTTTTTTTTTTTTTTTTTTTT NUMDFT      TELAPSE     1071.66 TCPU     1070.32
 CYC  20 ETOT(AU) -4.659107708504E+03 DETOT -6.85E-03 tst  1.23E-05 PX  7.19E-03
 TTTTTTTTTTTTTTTTTTTTTTTTTTTTTT DIIS        TELAPSE     1072.18 TCPU     1070.84
 DIIS TEST: 0.13650E+02 AT SCF   CYCLE  20 - DIIS ACTIVE - HISTORY:    20 CYCLES
 TTTTTTTTTTTTTTTTTTTTTTTTTTTTTT FDIK        TELAPSE     1074.68 TCPU     1073.33

    ALPHA      ELECTRONS
 INSULATING STATE
 TOP OF VALENCE BANDS -    BAND    135; K    1; EIG -1.0304433E-01 AU
 BOTTOM OF VIRTUAL BANDS - BAND    136; K    1; EIG -6.9880447E-02 AU
 DIRECT ENERGY BAND GAP:   0.9024 eV

    BETA       ELECTRONS
 INSULATING STATE
 TOP OF VALENCE BANDS -    BAND    135; K    1; EIG -1.0308253E-01 AU
 BOTTOM OF VIRTUAL BANDS - BAND    136; K    1; EIG -6.7259161E-02 AU
 DIRECT ENERGY BAND GAP:   0.9748 eV
 TTTTTTTTTTTTTTTTTTTTTTTTTTTTTT PDIG        TELAPSE     1074.76 TCPU     1073.41
 CHARGE NORMALIZATION FACTOR   1.00000000
 TOTAL ATOMIC CHARGES:
   6.1403639   0.9269551   0.9365443   0.9527846   5.6676040   6.2148462
   0.9716902   5.6760525   6.1432334   0.9325134   0.9537179   0.9344917
   8.6231416   8.6121578  26.5205461   6.1533055   0.9254798   0.9235568
   0.9526304   5.6520762   6.2420441   0.9687389   5.6677033   6.1516247
   0.9335017   0.9497145   0.9243303   8.6518815   8.6895339   6.1610662
   0.9320890   0.9380634   0.9538326   5.6721109   6.1028874   0.9902491
   5.6886287   6.1690141   0.9337651   0.9625633   0.8984494   8.7854035
   8.7703435  28.0642727   6.1627675   0.9232297   0.9346219   0.9530418
   5.6534684   6.1652531   0.9781077   5.6529173   6.1617504   0.9340606
   0.9534804   0.9273714   8.7841732   8.8002533
 SUMMED SPIN DENSITY           0.00000000
 TOTAL ATOMIC SPINS  :
   0.0076153  -0.0006246  -0.0014342  -0.0006257  -0.0237919  -0.0108290
   0.0026466   0.0070349   0.0010433  -0.0001191  -0.0004663   0.0000012
   0.0085830   0.0025261  -0.0013724   0.0027701  -0.0011901  -0.0013748
  -0.0006495  -0.0303702   0.0487489  -0.0095516  -0.0308881   0.0030845
  -0.0017242  -0.0006695  -0.0014203   0.0142739   0.0188909  -0.0008277
   0.0001706   0.0006058  -0.0000877   0.0001115   0.0070138  -0.0013894
  -0.0041333   0.0015457  -0.0005164  -0.0002431  -0.0002391  -0.0014552
  -0.0011267   0.0031057   0.0076605  -0.0007568  -0.0016216  -0.0007531
  -0.0233139   0.0162738   0.0007112  -0.0248764   0.0073247  -0.0015306
  -0.0004149  -0.0007284   0.0090946   0.0102794
 TTTTTTTTTTTTTTTTTTTTTTTTTTTTTT MOQGAD      TELAPSE     1074.78 TCPU     1073.43
 TTTTTTTTTTTTTTTTTTTTTTTTTTTTTT SHELLXN     TELAPSE     1082.74 TCPU     1081.39
 TTTTTTTTTTTTTTTTTTTTTTTTTTTTTT MONMO3      TELAPSE     1082.92 TCPU     1081.57
 NUMERICALLY INTEGRATED DENSITY    134.9999929950    134.9999929909
 TTTTTTTTTTTTTTTTTTTTTTTTTTTTTT NUMDFT      TELAPSE     1122.74 TCPU     1121.40
 CYC  21 ETOT(AU) -4.659108220024E+03 DETOT -5.12E-04 tst  2.64E-07 PX  4.21E-03
 TTTTTTTTTTTTTTTTTTTTTTTTTTTTTT DIIS        TELAPSE     1123.25 TCPU     1121.91
 DIIS TEST: 0.13635E+02 AT SCF   CYCLE  21 - DIIS ACTIVE - HISTORY:    21 CYCLES
 TTTTTTTTTTTTTTTTTTTTTTTTTTTTTT FDIK        TELAPSE     1124.64 TCPU     1123.30

    ALPHA      ELECTRONS
 INSULATING STATE
 TOP OF VALENCE BANDS -    BAND    135; K    1; EIG -1.0203531E-01 AU
 BOTTOM OF VIRTUAL BANDS - BAND    136; K    1; EIG -7.0362218E-02 AU
 DIRECT ENERGY BAND GAP:   0.8619 eV

    BETA       ELECTRONS
 INSULATING STATE
 TOP OF VALENCE BANDS -    BAND    135; K    1; EIG -1.0207838E-01 AU
 BOTTOM OF VIRTUAL BANDS - BAND    136; K    1; EIG -6.7738792E-02 AU
 DIRECT ENERGY BAND GAP:   0.9344 eV
 TTTTTTTTTTTTTTTTTTTTTTTTTTTTTT PDIG        TELAPSE     1124.72 TCPU     1123.38
 CHARGE NORMALIZATION FACTOR   1.00000000
 TOTAL ATOMIC CHARGES:
   6.1402859   0.9269795   0.9365186   0.9526205   5.6692204   6.2105386
   0.9721173   5.6771361   6.1433138   0.9323031   0.9535931   0.9343227
   8.6238683   8.6138314  26.5201911   6.1534801   0.9253793   0.9233334
   0.9526228   5.6518968   6.2391379   0.9689991   5.6694041   6.1522199
   0.9333300   0.9493436   0.9241719   8.6505243   8.6922322   6.1614138
   0.9319838   0.9380194   0.9536018   5.6749553   6.1044979   0.9903300
   5.6837640   6.1686925   0.9342094   0.9632365   0.8988439   8.7895282
   8.7662275  28.0630294   6.1627243   0.9235754   0.9349967   0.9535294
   5.6535008   6.1607381   0.9791619   5.6580344   6.1617782   0.9342387
   0.9532718   0.9275097   8.7784141   8.8032774
 SUMMED SPIN DENSITY           0.00000000
 TOTAL ATOMIC SPINS  :
   0.0075944  -0.0006077  -0.0014310  -0.0006439  -0.0238108  -0.0106584
   0.0026159   0.0069492   0.0010477  -0.0001170  -0.0004471  -0.0000015
   0.0085475   0.0025200  -0.0014123   0.0027948  -0.0011907  -0.0013754
  -0.0006536  -0.0302559   0.0486407  -0.0095390  -0.0308446   0.0030893
  -0.0017350  -0.0006566  -0.0014291   0.0143263   0.0188060  -0.0008377
   0.0001704   0.0005970  -0.0000780   0.0001220   0.0069661  -0.0013875
  -0.0040465   0.0015378  -0.0005139  -0.0002318  -0.0002420  -0.0014749
  -0.0011580   0.0030903   0.0075923  -0.0007441  -0.0016033  -0.0007525
  -0.0231250   0.0161075   0.0007300  -0.0247502   0.0073028  -0.0015270
  -0.0004247  -0.0007411   0.0091592   0.0101409
 TTTTTTTTTTTTTTTTTTTTTTTTTTTTTT MOQGAD      TELAPSE     1124.74 TCPU     1123.40
 TTTTTTTTTTTTTTTTTTTTTTTTTTTTTT SHELLXN     TELAPSE     1132.69 TCPU     1131.35
 TTTTTTTTTTTTTTTTTTTTTTTTTTTTTT MONMO3      TELAPSE     1132.87 TCPU     1131.53
 NUMERICALLY INTEGRATED DENSITY    134.9999929930    134.9999929887
 TTTTTTTTTTTTTTTTTTTTTTTTTTTTTT NUMDFT      TELAPSE     1173.75 TCPU     1172.41
 CYC  22 ETOT(AU) -4.659109274358E+03 DETOT -1.05E-03 tst  1.13E-06 PX  5.75E-03
 TTTTTTTTTTTTTTTTTTTTTTTTTTTTTT DIIS        TELAPSE     1174.25 TCPU     1172.91
 DIIS TEST: 0.13626E+02 AT SCF   CYCLE  22 - DIIS ACTIVE - HISTORY:    22 CYCLES
 TTTTTTTTTTTTTTTTTTTTTTTTTTTTTT FDIK        TELAPSE     1176.47 TCPU     1175.13

    ALPHA      ELECTRONS
 INSULATING STATE
 TOP OF VALENCE BANDS -    BAND    135; K    1; EIG -1.0208472E-01 AU
 BOTTOM OF VIRTUAL BANDS - BAND    136; K    1; EIG -7.0218506E-02 AU
 DIRECT ENERGY BAND GAP:   0.8671 eV

    BETA       ELECTRONS
 INSULATING STATE
 TOP OF VALENCE BANDS -    BAND    135; K    1; EIG -1.0212833E-01 AU
 BOTTOM OF VIRTUAL BANDS - BAND    136; K    1; EIG -6.7596819E-02 AU
 DIRECT ENERGY BAND GAP:   0.9397 eV
 TTTTTTTTTTTTTTTTTTTTTTTTTTTTTT PDIG        TELAPSE     1176.56 TCPU     1175.21
 CHARGE NORMALIZATION FACTOR   1.00000000
 TOTAL ATOMIC CHARGES:
   6.1403575   0.9270071   0.9365432   0.9526010   5.6696082   6.2095821
   0.9722911   5.6773040   6.1434514   0.9322379   0.9535840   0.9343477
   8.6240982   8.6142572  26.5194148   6.1535211   0.9253957   0.9233091
   0.9527061   5.6522198   6.2388904   0.9691253   5.6694561   6.1522766
   0.9333602   0.9493426   0.9242136   8.6495073   8.6929249   6.1613226
   0.9319403   0.9379709   0.9534307   5.6762165   6.1046644   0.9902581
   5.6819425   6.1684889   0.9342537   0.9634676   0.8988647   8.7918531
   8.7647479  28.0631661   6.1627691   0.9235932   0.9350576   0.9536513
   5.6534229   6.1597326   0.9793210   5.6599908   6.1619120   0.9341968
   0.9530764   0.9275078   8.7758071   8.8044392
 SUMMED SPIN DENSITY           0.00000000
 TOTAL ATOMIC SPINS  :
   0.0075893  -0.0006155  -0.0014311  -0.0006242  -0.0238486  -0.0106494
   0.0026227   0.0069530   0.0010483  -0.0001179  -0.0004652   0.0000120
   0.0085713   0.0025303  -0.0014303   0.0027653  -0.0011877  -0.0013712
  -0.0006511  -0.0302128   0.0485972  -0.0095172  -0.0308772   0.0030938
  -0.0017299  -0.0006674  -0.0014238   0.0143534   0.0188029  -0.0008375
   0.0001767   0.0006053  -0.0000753   0.0001216   0.0069640  -0.0013900
  -0.0040433   0.0015542  -0.0005133  -0.0002456  -0.0002370  -0.0015042
  -0.0011530   0.0031112   0.0076045  -0.0007396  -0.0016003  -0.0007536
  -0.0231299   0.0160961   0.0007334  -0.0247746   0.0072751  -0.0015143
  -0.0004096  -0.0007370   0.0092070   0.0100901
 TTTTTTTTTTTTTTTTTTTTTTTTTTTTTT MOQGAD      TELAPSE     1176.57 TCPU     1175.23
 TTTTTTTTTTTTTTTTTTTTTTTTTTTTTT SHELLXN     TELAPSE     1184.52 TCPU     1183.18
 TTTTTTTTTTTTTTTTTTTTTTTTTTTTTT MONMO3      TELAPSE     1184.70 TCPU     1183.36
 NUMERICALLY INTEGRATED DENSITY    134.9999929929    134.9999929884
 TTTTTTTTTTTTTTTTTTTTTTTTTTTTTT NUMDFT      TELAPSE     1224.24 TCPU     1222.90
 CYC  23 ETOT(AU) -4.659107988683E+03 DETOT  1.29E-03 tst  2.20E-07 PX  1.08E-03
 TTTTTTTTTTTTTTTTTTTTTTTTTTTTTT DIIS        TELAPSE     1224.75 TCPU     1223.41
 DIIS TEST: 0.13649E+02 AT SCF   CYCLE  23 - DIIS ACTIVE - HISTORY:    23 CYCLES
 TTTTTTTTTTTTTTTTTTTTTTTTTTTTTT FDIK        TELAPSE     1226.88 TCPU     1225.53

    ALPHA      ELECTRONS
 INSULATING STATE
 TOP OF VALENCE BANDS -    BAND    135; K    1; EIG -1.0170243E-01 AU
 BOTTOM OF VIRTUAL BANDS - BAND    136; K    1; EIG -7.1444667E-02 AU
 DIRECT ENERGY BAND GAP:   0.8234 eV

    BETA       ELECTRONS
 INSULATING STATE
 TOP OF VALENCE BANDS -    BAND    135; K    1; EIG -1.0174280E-01 AU
 BOTTOM OF VIRTUAL BANDS - BAND    136; K    1; EIG -6.8811586E-02 AU
 DIRECT ENERGY BAND GAP:   0.8961 eV
 TTTTTTTTTTTTTTTTTTTTTTTTTTTTTT PDIG        TELAPSE     1226.96 TCPU     1225.61
 CHARGE NORMALIZATION FACTOR   1.00000000
 TOTAL ATOMIC CHARGES:
   6.1405668   0.9267163   0.9362606   0.9523109   5.6688185   6.2120254
   0.9716472   5.6756556   6.1435977   0.9318321   0.9535173   0.9339333
   8.6246722   8.6126726  26.5263649   6.1536484   0.9249417   0.9228653
   0.9524938   5.6533109   6.2411031   0.9685404   5.6671711   6.1517593
   0.9332529   0.9493665   0.9241561   8.6480641   8.6918270   6.1608214
   0.9321370   0.9380852   0.9535156   5.6760344   6.1024130   0.9906145
   5.6816812   6.1677995   0.9346692   0.9636958   0.8992035   8.7942024
   8.7643936  28.0637213   6.1622641   0.9237831   0.9353089   0.9539688
   5.6519494   6.1643706   0.9788614   5.6587165   6.1615840   0.9342819
   0.9532960   0.9275887   8.7739329   8.8040136
 SUMMED SPIN DENSITY           0.00000000
 TOTAL ATOMIC SPINS  :
   0.0076007  -0.0006132  -0.0014341  -0.0006423  -0.0237930  -0.0104826
   0.0025916   0.0068627   0.0010391  -0.0001167  -0.0004634   0.0000129
   0.0085222   0.0024983  -0.0015679   0.0027691  -0.0011911  -0.0013724
  -0.0006603  -0.0301740   0.0485590  -0.0095196  -0.0308631   0.0030895
  -0.0017281  -0.0006597  -0.0014306   0.0143876   0.0188978  -0.0008295
   0.0001611   0.0005979  -0.0000730   0.0001863   0.0068833  -0.0013907
  -0.0039855   0.0015369  -0.0005098  -0.0002400  -0.0002443  -0.0015195
  -0.0011507   0.0030825   0.0075816  -0.0007413  -0.0015901  -0.0007401
  -0.0230711   0.0160120   0.0007395  -0.0246868   0.0072790  -0.0015124
  -0.0004166  -0.0007400   0.0092067   0.0100563
 TTTTTTTTTTTTTTTTTTTTTTTTTTTTTT MOQGAD      TELAPSE     1226.98 TCPU     1225.63
 TTTTTTTTTTTTTTTTTTTTTTTTTTTTTT SHELLXN     TELAPSE     1234.93 TCPU     1233.58
 TTTTTTTTTTTTTTTTTTTTTTTTTTTTTT MONMO3      TELAPSE     1235.11 TCPU     1233.76
 NUMERICALLY INTEGRATED DENSITY    134.9999929947    134.9999929904
 TTTTTTTTTTTTTTTTTTTTTTTTTTTTTT NUMDFT      TELAPSE     1274.76 TCPU     1273.41
 CYC  24 ETOT(AU) -4.659117203563E+03 DETOT -9.21E-03 tst  5.27E-07 PX  1.05E-02
 TTTTTTTTTTTTTTTTTTTTTTTTTTTTTT DIIS        TELAPSE     1275.28 TCPU     1273.93
 DIIS TEST: 0.13474E+02 AT SCF   CYCLE  24 - DIIS ACTIVE - HISTORY:    24 CYCLES
 TTTTTTTTTTTTTTTTTTTTTTTTTTTTTT FDIK        TELAPSE     1277.26 TCPU     1275.92

    ALPHA      ELECTRONS
 INSULATING STATE
 TOP OF VALENCE BANDS -    BAND    135; K    1; EIG -8.8048943E-02 AU
 BOTTOM OF VIRTUAL BANDS - BAND    136; K    1; EIG -8.3437248E-02 AU
 DIRECT ENERGY BAND GAP:   0.1255 eV

    BETA       ELECTRONS
 INSULATING STATE
 TOP OF VALENCE BANDS -    BAND    135; K    1; EIG -8.8092624E-02 AU
 BOTTOM OF VIRTUAL BANDS - BAND    136; K    1; EIG -8.0989736E-02 AU
 DIRECT ENERGY BAND GAP:   0.1933 eV
 TTTTTTTTTTTTTTTTTTTTTTTTTTTTTT PDIG        TELAPSE     1277.35 TCPU     1276.00
 CHARGE NORMALIZATION FACTOR   1.00000000
 TOTAL ATOMIC CHARGES:
   6.1409129   0.9265912   0.9355126   0.9509386   5.6727196   6.1666856
   0.9756419   5.6998744   6.1485745   0.9282101   0.9488788   0.9313932
   8.5959230   8.6394635  26.5633635   6.1538600   0.9243540   0.9205304
   0.9507713   5.6329210   6.2020576   0.9706537   5.6811173   6.1573284
   0.9306827   0.9447273   0.9219350   8.6745068   8.7054058   6.1600356
   0.9328039   0.9412606   0.9592319   5.6755941   6.1388396   0.9926480
   5.6867721   6.1679645   0.9379698   0.9661767   0.9043373   8.7282273
   8.7694508  28.0475522   6.1614697   0.9280140   0.9379601   0.9530161
   5.6740775   6.0855120   0.9922440   5.6790718   6.1591602   0.9376991
   0.9547077   0.9307037   8.8051522   8.7968125
 SUMMED SPIN DENSITY           0.00000000
 TOTAL ATOMIC SPINS  :
   0.0068520  -0.0005066  -0.0013278  -0.0006285  -0.0218179  -0.0099080
   0.0023306   0.0067815   0.0009612   0.0000213  -0.0004216  -0.0000254
   0.0074802   0.0021549  -0.0017784   0.0026942  -0.0011284  -0.0012803
  -0.0006776  -0.0288511   0.0468278  -0.0091193  -0.0295714   0.0030161
  -0.0016417  -0.0005572  -0.0014274   0.0139993   0.0178604  -0.0007030
   0.0001465   0.0005055  -0.0000507   0.0000515   0.0068177  -0.0012891
  -0.0039317   0.0014553  -0.0005100  -0.0002188  -0.0002085  -0.0014373
  -0.0012076   0.0032423   0.0068066  -0.0006995  -0.0014175  -0.0006871
  -0.0212108   0.0145401   0.0006669  -0.0224217   0.0066467  -0.0014109
  -0.0004016  -0.0007086   0.0079125   0.0094120
 TTTTTTTTTTTTTTTTTTTTTTTTTTTTTT MOQGAD      TELAPSE     1277.36 TCPU     1276.02
 TTTTTTTTTTTTTTTTTTTTTTTTTTTTTT SHELLXN     TELAPSE     1285.34 TCPU     1283.99
 TTTTTTTTTTTTTTTTTTTTTTTTTTTTTT MONMO3      TELAPSE     1285.52 TCPU     1284.17
 NUMERICALLY INTEGRATED DENSITY    134.9999929772    134.9999929718
 TTTTTTTTTTTTTTTTTTTTTTTTTTTTTT NUMDFT      TELAPSE     1326.28 TCPU     1324.94
 CYC  25 ETOT(AU) -4.659190001790E+03 DETOT -7.28E-02 tst  4.50E-05 PX  6.80E-02
 TTTTTTTTTTTTTTTTTTTTTTTTTTTTTT DIIS        TELAPSE     1326.81 TCPU     1325.47
 DIIS TEST: 0.12276E+02 AT SCF   CYCLE  25 - DIIS ACTIVE - HISTORY:    25 CYCLES
 TTTTTTTTTTTTTTTTTTTTTTTTTTTTTT FDIK        TELAPSE     1328.83 TCPU     1327.49

    ALPHA      ELECTRONS
 INSULATING STATE
 TOP OF VALENCE BANDS -    BAND    135; K    1; EIG -1.0420823E-01 AU
 BOTTOM OF VIRTUAL BANDS - BAND    136; K    1; EIG -7.4106772E-02 AU
 DIRECT ENERGY BAND GAP:   0.8191 eV

    BETA       ELECTRONS
 INSULATING STATE
 TOP OF VALENCE BANDS -    BAND    135; K    1; EIG -1.0183258E-01 AU
 BOTTOM OF VIRTUAL BANDS - BAND    136; K    1; EIG -7.2388882E-02 AU
 DIRECT ENERGY BAND GAP:   0.8012 eV
 TTTTTTTTTTTTTTTTTTTTTTTTTTTTTT PDIG        TELAPSE     1328.92 TCPU     1327.57
 CHARGE NORMALIZATION FACTOR   1.00000000
 TOTAL ATOMIC CHARGES:
   6.1562778   0.9234580   0.9326825   0.9492961   5.6815964   6.2097336
   0.9649391   5.6784465   6.1582791   0.9245065   0.9556085   0.9267320
   8.7872556   8.7421858  27.9773494   6.1667415   0.9203137   0.9171895
   0.9523314   5.6413647   6.2218372   0.9650766   5.6960345   6.1697534
   0.9285753   0.9469342   0.9207216   8.7826858   8.7974144   6.1405570
   0.9350468   0.9420854   0.9565592   5.6604366   6.1043695   1.0004107
   5.6727699   6.1496077   0.9425180   0.9639660   0.9085962   8.6089823
   8.5741326  26.7800186   6.1421915   0.9314861   0.9415695   0.9558545
   5.6389610   6.1340491   0.9910022   5.6400243   6.1408954   0.9412704
   0.9554582   0.9334901   8.6505880   8.6677827
 SUMMED SPIN DENSITY           0.00000000
 TOTAL ATOMIC SPINS  :
   0.0062194  -0.0004834  -0.0011176  -0.0005043  -0.0191786  -0.0072106
   0.0018867   0.0054128   0.0009280   0.0000299  -0.0002934   0.0000011
   0.0080373   0.0034561   0.0004246   0.0021629  -0.0010536  -0.0012382
  -0.0006972  -0.0272642   0.0434454  -0.0084611  -0.0278194   0.0025462
  -0.0016316  -0.0006519  -0.0013353   0.0108437   0.0136430  -0.0007540
   0.0000743   0.0004329  -0.0000479   0.0004673   0.0052392  -0.0011704
  -0.0028509   0.0009857  -0.0004080  -0.0002075  -0.0002073  -0.0023682
  -0.0024083   0.0048496   0.0060168  -0.0006407  -0.0012703  -0.0006020
  -0.0184372   0.0126303   0.0006433  -0.0195126   0.0057952  -0.0012839
  -0.0003084  -0.0006144   0.0073232   0.0085376
 TTTTTTTTTTTTTTTTTTTTTTTTTTTTTT MOQGAD      TELAPSE     1328.94 TCPU     1327.59
 TTTTTTTTTTTTTTTTTTTTTTTTTTTTTT SHELLXN     TELAPSE     1336.89 TCPU     1335.54
 TTTTTTTTTTTTTTTTTTTTTTTTTTTTTT MONMO3      TELAPSE     1337.07 TCPU     1335.72
 NUMERICALLY INTEGRATED DENSITY    134.9999929478    134.9999929413
 TTTTTTTTTTTTTTTTTTTTTTTTTTTTTT NUMDFT      TELAPSE     1377.73 TCPU     1376.39
 CYC  26 ETOT(AU) -4.659476280277E+03 DETOT -2.86E-01 tst  1.65E-04 PX  2.35E-01
 TTTTTTTTTTTTTTTTTTTTTTTTTTTTTT DIIS        TELAPSE     1378.29 TCPU     1376.95
 DIIS TEST: 0.69245E+01 AT SCF   CYCLE  26 - DIIS ACTIVE - HISTORY:    26 CYCLES
 TTTTTTTTTTTTTTTTTTTTTTTTTTTTTT FDIK        TELAPSE     1380.53 TCPU     1379.19

    ALPHA      ELECTRONS
 INSULATING STATE
 TOP OF VALENCE BANDS -    BAND    135; K    1; EIG -9.8558465E-02 AU
 BOTTOM OF VIRTUAL BANDS - BAND    136; K    1; EIG -7.4736508E-02 AU
 DIRECT ENERGY BAND GAP:   0.6482 eV

    BETA       ELECTRONS
 INSULATING STATE
 TOP OF VALENCE BANDS -    BAND    135; K    1; EIG -9.6138680E-02 AU
 BOTTOM OF VIRTUAL BANDS - BAND    136; K    1; EIG -7.2560282E-02 AU
 DIRECT ENERGY BAND GAP:   0.6416 eV
 TTTTTTTTTTTTTTTTTTTTTTTTTTTTTT PDIG        TELAPSE     1380.61 TCPU     1379.27
 CHARGE NORMALIZATION FACTOR   1.00000000
 TOTAL ATOMIC CHARGES:
   6.1524968   0.9263397   0.9352412   0.9514344   5.6585399   6.2072497
   0.9665140   5.6817479   6.1503866   0.9268385   0.9565376   0.9294505
   8.7837227   8.7742407  27.9503413   6.1675732   0.9221224   0.9191408
   0.9544234   5.6310843   6.2134358   0.9658421   5.7335625   6.1798938
   0.9259747   0.9421988   0.9178173   8.7444618   8.8260449   6.1544782
   0.9282719   0.9355772   0.9508543   5.6786436   6.1180444   0.9917258
   5.6992104   6.1625460   0.9354440   0.9578208   0.9022535   8.6127552
   8.5971948  26.7233680   6.1465892   0.9306946   0.9410037   0.9545070
   5.6283471   6.1620059   0.9868588   5.6257458   6.1464779   0.9398343
   0.9547953   0.9325727   8.6497346   8.6579880
 SUMMED SPIN DENSITY           0.00000000
 TOTAL ATOMIC SPINS  :
   0.0055010  -0.0004030  -0.0010748  -0.0004483  -0.0184550  -0.0032683
   0.0010744   0.0033030   0.0008129   0.0000314  -0.0003251   0.0000229
   0.0071154   0.0026810   0.0004189   0.0018868  -0.0010169  -0.0011898
  -0.0007368  -0.0249882   0.0420348  -0.0083402  -0.0266037   0.0020868
  -0.0015407  -0.0007356  -0.0013142   0.0116943   0.0118984  -0.0007885
   0.0000743   0.0003502  -0.0000628   0.0001858   0.0055917  -0.0013120
  -0.0025570   0.0007985  -0.0004088  -0.0002479  -0.0002077  -0.0015684
  -0.0012187   0.0031931   0.0049971  -0.0004717  -0.0010620  -0.0004974
  -0.0149187   0.0086272   0.0008732  -0.0160070   0.0048853  -0.0010591
  -0.0002536  -0.0005020   0.0061700   0.0072753
 TTTTTTTTTTTTTTTTTTTTTTTTTTTTTT MOQGAD      TELAPSE     1380.63 TCPU     1379.29
 TTTTTTTTTTTTTTTTTTTTTTTTTTTTTT SHELLXN     TELAPSE     1388.57 TCPU     1387.23
 TTTTTTTTTTTTTTTTTTTTTTTTTTTTTT MONMO3      TELAPSE     1388.76 TCPU     1387.41
 NUMERICALLY INTEGRATED DENSITY    134.9999929601    134.9999929507
 TTTTTTTTTTTTTTTTTTTTTTTTTTTTTT NUMDFT      TELAPSE     1429.49 TCPU     1428.16
 CYC  27 ETOT(AU) -4.659417718968E+03 DETOT  5.86E-02 tst  9.50E-05 PX  7.85E-02
 TTTTTTTTTTTTTTTTTTTTTTTTTTTTTT DIIS        TELAPSE     1430.06 TCPU     1428.72
 DIIS TEST: 0.80403E+01 AT SCF   CYCLE  27 - DIIS ACTIVE - HISTORY:    27 CYCLES
 TTTTTTTTTTTTTTTTTTTTTTTTTTTTTT FDIK        TELAPSE     1432.36 TCPU     1431.02

    ALPHA      ELECTRONS
 INSULATING STATE
 TOP OF VALENCE BANDS -    BAND    135; K    1; EIG -9.8923953E-02 AU
 BOTTOM OF VIRTUAL BANDS - BAND    136; K    1; EIG -7.4798517E-02 AU
 DIRECT ENERGY BAND GAP:   0.6565 eV

    BETA       ELECTRONS
 INSULATING STATE
 TOP OF VALENCE BANDS -    BAND    135; K    1; EIG -9.6499665E-02 AU
 BOTTOM OF VIRTUAL BANDS - BAND    136; K    1; EIG -7.2615168E-02 AU
 DIRECT ENERGY BAND GAP:   0.6499 eV
 TTTTTTTTTTTTTTTTTTTTTTTTTTTTTT PDIG        TELAPSE     1432.44 TCPU     1431.10
 CHARGE NORMALIZATION FACTOR   1.00000000
 TOTAL ATOMIC CHARGES:
   6.1529107   0.9259821   0.9349174   0.9510712   5.6610940   6.2075089
   0.9662556   5.6816950   6.1508115   0.9265754   0.9565902   0.9293436
   8.7855805   8.7700251  27.9520842   6.1676253   0.9221022   0.9190171
   0.9544218   5.6312110   6.2125473   0.9660999   5.7340253   6.1800086
   0.9259491   0.9422166   0.9177821   8.7448900   8.8243276   6.1540256
   0.9283623   0.9358659   0.9511664   5.6797103   6.1205386   0.9917993
   5.6991560   6.1621607   0.9357652   0.9582351   0.9022231   8.6130230
   8.5948379  26.7169377   6.1469015   0.9307851   0.9410184   0.9545343
   5.6283356   6.1596967   0.9872976   5.6248378   6.1466598   0.9399539
   0.9548280   0.9327522   8.6527142   8.6612086
 SUMMED SPIN DENSITY           0.00000000
 TOTAL ATOMIC SPINS  :
   0.0055312  -0.0004087  -0.0010533  -0.0004404  -0.0186058  -0.0029480
   0.0010002   0.0032079   0.0008092  -0.0000096  -0.0002936   0.0000232
   0.0070611   0.0027829   0.0003858   0.0020110  -0.0010155  -0.0011903
  -0.0007360  -0.0250863   0.0419046  -0.0082430  -0.0265874   0.0020762
  -0.0015500  -0.0007150  -0.0013181   0.0116225   0.0118966  -0.0008215
   0.0000753   0.0003606  -0.0000443   0.0002023   0.0057015  -0.0013580
  -0.0025553   0.0008501  -0.0004075  -0.0002576  -0.0002263  -0.0015894
  -0.0012090   0.0030584   0.0050548  -0.0004914  -0.0010281  -0.0005136
  -0.0146197   0.0085316   0.0008471  -0.0159430   0.0050343  -0.0010557
  -0.0003069  -0.0005263   0.0059782   0.0071483
 TTTTTTTTTTTTTTTTTTTTTTTTTTTTTT MOQGAD      TELAPSE     1432.46 TCPU     1431.12
 TTTTTTTTTTTTTTTTTTTTTTTTTTTTTT SHELLXN     TELAPSE     1440.42 TCPU     1439.07
 TTTTTTTTTTTTTTTTTTTTTTTTTTTTTT MONMO3      TELAPSE     1440.60 TCPU     1439.25
 NUMERICALLY INTEGRATED DENSITY    134.9999929604    134.9999929514
 TTTTTTTTTTTTTTTTTTTTTTTTTTTTTT NUMDFT      TELAPSE     1480.24 TCPU     1478.90
 CYC  28 ETOT(AU) -4.659411083882E+03 DETOT  6.64E-03 tst  5.65E-07 PX  5.37E-03
 TTTTTTTTTTTTTTTTTTTTTTTTTTTTTT DIIS        TELAPSE     1480.78 TCPU     1479.44
 DIIS TEST: 0.81518E+01 AT SCF   CYCLE  28 - DIIS ACTIVE - HISTORY:    28 CYCLES
 TTTTTTTTTTTTTTTTTTTTTTTTTTTTTT FDIK        TELAPSE     1482.60 TCPU     1481.26

    ALPHA      ELECTRONS
 INSULATING STATE
 TOP OF VALENCE BANDS -    BAND    135; K    1; EIG -9.6676855E-02 AU
 BOTTOM OF VIRTUAL BANDS - BAND    136; K    1; EIG -7.2976206E-02 AU
 DIRECT ENERGY BAND GAP:   0.6449 eV

    BETA       ELECTRONS
 INSULATING STATE
 TOP OF VALENCE BANDS -    BAND    135; K    1; EIG -9.4310023E-02 AU
 BOTTOM OF VIRTUAL BANDS - BAND    136; K    1; EIG -7.2430680E-02 AU
 DIRECT ENERGY BAND GAP:   0.5954 eV
 TTTTTTTTTTTTTTTTTTTTTTTTTTTTTT PDIG        TELAPSE     1482.68 TCPU     1481.34
 CHARGE NORMALIZATION FACTOR   1.00000000
 TOTAL ATOMIC CHARGES:
   6.1534928   0.9251305   0.9343538   0.9499455   5.6735138   6.2127020
   0.9657302   5.6781816   6.1504518   0.9272725   0.9579103   0.9298881
   8.7974592   8.7465017  27.9511465   6.1661339   0.9229591   0.9200652
   0.9552113   5.6349944   6.2126477   0.9671712   5.7374109   6.1784872
   0.9268278   0.9430113   0.9186489   8.7396831   8.8171310   6.1541096
   0.9274344   0.9348840   0.9501106   5.6817444   6.1269989   0.9895290
   5.6940420   6.1611908   0.9346765   0.9583918   0.9008079   8.6153500
   8.5801013  26.7437993   6.1470566   0.9309215   0.9404186   0.9536582
   5.6216049   6.1461175   0.9886624   5.6117315   6.1467484   0.9398295
   0.9544637   0.9332583   8.6673401   8.6709550
 SUMMED SPIN DENSITY           0.00000000
 TOTAL ATOMIC SPINS  :
   0.0055010  -0.0004207  -0.0011159  -0.0004844  -0.0178363  -0.0034745
   0.0011379   0.0031465   0.0008087   0.0000345  -0.0003070   0.0000160
   0.0067876   0.0027061   0.0006533   0.0020505  -0.0010333  -0.0012068
  -0.0007112  -0.0249354   0.0414252  -0.0081361  -0.0263747   0.0021246
  -0.0015471  -0.0006821  -0.0013248   0.0115969   0.0117117  -0.0008122
   0.0000782   0.0003330  -0.0000454   0.0004309   0.0051660  -0.0012663
  -0.0025086   0.0008868  -0.0003894  -0.0002515  -0.0002136  -0.0015479
  -0.0012855   0.0029392   0.0047477  -0.0004327  -0.0009648  -0.0004858
  -0.0142696   0.0087141   0.0007840  -0.0156255   0.0050559  -0.0010905
  -0.0003270  -0.0005295   0.0058657   0.0069337
 TTTTTTTTTTTTTTTTTTTTTTTTTTTTTT MOQGAD      TELAPSE     1482.70 TCPU     1481.36
 TTTTTTTTTTTTTTTTTTTTTTTTTTTTTT SHELLXN     TELAPSE     1490.65 TCPU     1489.31
 TTTTTTTTTTTTTTTTTTTTTTTTTTTTTT MONMO3      TELAPSE     1490.83 TCPU     1489.49
 NUMERICALLY INTEGRATED DENSITY    134.9999929706    134.9999929608
 TTTTTTTTTTTTTTTTTTTTTTTTTTTTTT NUMDFT      TELAPSE     1530.42 TCPU     1529.07
 CYC  29 ETOT(AU) -4.659441439059E+03 DETOT -3.04E-02 tst  1.95E-05 PX  2.69E-02
 TTTTTTTTTTTTTTTTTTTTTTTTTTTTTT DIIS        TELAPSE     1530.97 TCPU     1529.62
 DIIS TEST: 0.76562E+01 AT SCF   CYCLE  29 - DIIS ACTIVE - HISTORY:    29 CYCLES
 TTTTTTTTTTTTTTTTTTTTTTTTTTTTTT FDIK        TELAPSE     1533.10 TCPU     1531.75

    ALPHA      ELECTRONS
 INSULATING STATE
 TOP OF VALENCE BANDS -    BAND    135; K    1; EIG -9.7457950E-02 AU
 BOTTOM OF VIRTUAL BANDS - BAND    136; K    1; EIG -7.7805947E-02 AU
 DIRECT ENERGY BAND GAP:   0.5348 eV

    BETA       ELECTRONS
 INSULATING STATE
 TOP OF VALENCE BANDS -    BAND    135; K    1; EIG -9.5203890E-02 AU
 BOTTOM OF VIRTUAL BANDS - BAND    136; K    1; EIG -7.7782934E-02 AU
 DIRECT ENERGY BAND GAP:   0.4740 eV
 TTTTTTTTTTTTTTTTTTTTTTTTTTTTTT PDIG        TELAPSE     1533.18 TCPU     1531.83
 CHARGE NORMALIZATION FACTOR   1.00000000
 TOTAL ATOMIC CHARGES:
   6.1532609   0.9292633   0.9376248   0.9559880   5.6241386   6.1993434
   0.9708586   5.6888031   6.1584106   0.9275717   0.9528785   0.9324839
   8.7492910   8.7981634  28.0042363   6.1583988   0.9295828   0.9241795
   0.9576497   5.6055056   6.1899002   0.9737414   5.7216777   6.1652654
   0.9312883   0.9473674   0.9233172   8.7641631   8.8186703   6.1425217
   0.9318735   0.9389172   0.9540177   5.6653721   6.0868773   0.9961420
   5.7232741   6.1586541   0.9336918   0.9566845   0.9008490   8.6080695
   8.6242098  26.7346614   6.1498304   0.9259451   0.9366510   0.9537553
   5.6356660   6.1817200   0.9797962   5.6448293   6.1511058   0.9354564
   0.9510185   0.9283502   8.6058527   8.6711839
 SUMMED SPIN DENSITY           0.00000000
 TOTAL ATOMIC SPINS  :
   0.0045432  -0.0003402  -0.0009264  -0.0004361  -0.0164126   0.0007997
   0.0000891   0.0021084   0.0002871   0.0001467  -0.0003098   0.0000761
   0.0063624   0.0020819  -0.0005899   0.0017742  -0.0009347  -0.0010589
  -0.0006316  -0.0225963   0.0364474  -0.0072681  -0.0232237   0.0019032
  -0.0013928  -0.0007097  -0.0012072   0.0102974   0.0112563  -0.0005807
   0.0000791   0.0002713  -0.0000063   0.0009090   0.0028968  -0.0008455
  -0.0011651   0.0005012  -0.0002841  -0.0002142  -0.0001457  -0.0011646
  -0.0007887   0.0018513   0.0034693  -0.0003067  -0.0006984  -0.0003457
  -0.0108280   0.0058365   0.0007764  -0.0116383   0.0037479  -0.0008088
  -0.0002521  -0.0003876   0.0048799   0.0051067
 TTTTTTTTTTTTTTTTTTTTTTTTTTTTTT MOQGAD      TELAPSE     1533.20 TCPU     1531.85
 TTTTTTTTTTTTTTTTTTTTTTTTTTTTTT SHELLXN     TELAPSE     1541.17 TCPU     1539.81
 TTTTTTTTTTTTTTTTTTTTTTTTTTTTTT MONMO3      TELAPSE     1541.35 TCPU     1539.99
 NUMERICALLY INTEGRATED DENSITY    134.9999929424    134.9999929341
 TTTTTTTTTTTTTTTTTTTTTTTTTTTTTT NUMDFT      TELAPSE     1580.94 TCPU     1579.58
 CYC  30 ETOT(AU) -4.659432668800E+03 DETOT  8.77E-03 tst  1.99E-04 PX  5.75E-02
 TTTTTTTTTTTTTTTTTTTTTTTTTTTTTT DIIS        TELAPSE     1581.49 TCPU     1580.14
 DIIS TEST: 0.77119E+01 AT SCF   CYCLE  30 - DIIS ACTIVE - HISTORY:    30 CYCLES
 TTTTTTTTTTTTTTTTTTTTTTTTTTTTTT FDIK        TELAPSE     1583.48 TCPU     1582.12

    ALPHA      ELECTRONS
 INSULATING STATE
 TOP OF VALENCE BANDS -    BAND    135; K    1; EIG -9.1080454E-02 AU
 BOTTOM OF VIRTUAL BANDS - BAND    136; K    1; EIG -8.5161454E-02 AU
 DIRECT ENERGY BAND GAP:   0.1611 eV

    BETA       ELECTRONS
 INSULATING STATE
 TOP OF VALENCE BANDS -    BAND    135; K    1; EIG -8.8892831E-02 AU
 BOTTOM OF VIRTUAL BANDS - BAND    136; K    1; EIG -8.5199418E-02 AU
 DIRECT ENERGY BAND GAP:   0.1005 eV
 TTTTTTTTTTTTTTTTTTTTTTTTTTTTTT PDIG        TELAPSE     1583.56 TCPU     1582.20
 CHARGE NORMALIZATION FACTOR   1.00000000
 TOTAL ATOMIC CHARGES:
   6.1498112   0.9307644   0.9387709   0.9571867   5.6248654   6.1882216
   0.9735818   5.6743307   6.1514811   0.9314117   0.9552824   0.9361287
   8.7612695   8.8110617  27.9927717   6.1615984   0.9297589   0.9255588
   0.9575646   5.6161774   6.1991018   0.9749525   5.7096540   6.1676946
   0.9319419   0.9491015   0.9235627   8.7551124   8.8127031   6.1481977
   0.9290457   0.9361728   0.9500158   5.6836159   6.0932458   0.9928735
   5.7086186   6.1582343   0.9320646   0.9561693   0.8989267   8.6092780
   8.6001548  26.7695259   6.1486759   0.9239356   0.9347856   0.9517280
   5.6410820   6.1840341   0.9766812   5.6455680   6.1487238   0.9346835
   0.9508619   0.9275583   8.6314012   8.6427193
 SUMMED SPIN DENSITY           0.00000000
 TOTAL ATOMIC SPINS  :
   0.0043302  -0.0003184  -0.0009240  -0.0004626  -0.0156441   0.0021571
  -0.0002303   0.0014917   0.0003995   0.0001125  -0.0003006   0.0000238
   0.0056527   0.0018174  -0.0004309   0.0017921  -0.0009770  -0.0010292
  -0.0006529  -0.0212905   0.0339976  -0.0068283  -0.0217735   0.0018246
  -0.0012836  -0.0007517  -0.0011990   0.0097624   0.0111227  -0.0006598
   0.0000972   0.0002674  -0.0000542   0.0013432   0.0019946  -0.0006405
  -0.0008214   0.0005287  -0.0002844  -0.0001943  -0.0001345  -0.0010744
  -0.0004878   0.0009797   0.0032214  -0.0002388  -0.0006019  -0.0002767
  -0.0095417   0.0046744   0.0008450  -0.0101603   0.0032419  -0.0006856
  -0.0000822  -0.0003354   0.0039884   0.0047042
 TTTTTTTTTTTTTTTTTTTTTTTTTTTTTT MOQGAD      TELAPSE     1583.58 TCPU     1582.22
 TTTTTTTTTTTTTTTTTTTTTTTTTTTTTT SHELLXN     TELAPSE     1591.54 TCPU     1590.18
 TTTTTTTTTTTTTTTTTTTTTTTTTTTTTT MONMO3      TELAPSE     1591.72 TCPU     1590.36
 NUMERICALLY INTEGRATED DENSITY    134.9999929565    134.9999929483
 TTTTTTTTTTTTTTTTTTTTTTTTTTTTTT NUMDFT      TELAPSE     1632.65 TCPU     1631.28
 CYC  31 ETOT(AU) -4.659472234895E+03 DETOT -3.96E-02 tst  1.66E-05 PX  2.94E-02
 TTTTTTTTTTTTTTTTTTTTTTTTTTTTTT DIIS        TELAPSE     1633.27 TCPU     1631.90
 DIIS TEST: 0.71081E+01 AT SCF   CYCLE  31 - DIIS ACTIVE - HISTORY:    31 CYCLES
 TTTTTTTTTTTTTTTTTTTTTTTTTTTTTT FDIK        TELAPSE     1635.10 TCPU     1633.73

    ALPHA      ELECTRONS
 INSULATING STATE
 TOP OF VALENCE BANDS -    BAND    135; K    1; EIG -9.7299693E-02 AU
 BOTTOM OF VIRTUAL BANDS - BAND    136; K    1; EIG -8.0917604E-02 AU
 DIRECT ENERGY BAND GAP:   0.4458 eV

    BETA       ELECTRONS
 INSULATING STATE
 TOP OF VALENCE BANDS -    BAND    135; K    1; EIG -9.7429130E-02 AU
 BOTTOM OF VIRTUAL BANDS - BAND    136; K    1; EIG -7.8954074E-02 AU
 DIRECT ENERGY BAND GAP:   0.5027 eV
 TTTTTTTTTTTTTTTTTTTTTTTTTTTTTT PDIG        TELAPSE     1635.18 TCPU     1633.81
 CHARGE NORMALIZATION FACTOR   1.00000000
 TOTAL ATOMIC CHARGES:
   6.1331024   0.9302744   0.9382285   0.9550637   5.6270459   6.1936585
   0.9736407   5.6650711   6.1335548   0.9345006   0.9532124   0.9383325
   8.6180364   8.6537524  26.6464247   6.1454232   0.9326685   0.9280399
   0.9560296   5.5998333   6.1875207   0.9780900   5.6996467   6.1568427
   0.9326698   0.9459399   0.9235314   8.6265557   8.6855593   6.1672245
   0.9287708   0.9356736   0.9516852   5.6717171   6.1140386   0.9864712
   5.7193254   6.1787513   0.9265655   0.9573069   0.8939704   8.7644071
   8.7853858  28.0408176   6.1634407   0.9232328   0.9348842   0.9550486
   5.6384754   6.1892200   0.9744777   5.6575230   6.1639291   0.9331104
   0.9523907   0.9268339   8.7572966   8.8157762
 SUMMED SPIN DENSITY           0.00000000
 TOTAL ATOMIC SPINS  :
   0.0032072  -0.0002602  -0.0007224  -0.0004016  -0.0137195   0.0046851
  -0.0007248  -0.0004291   0.0002153   0.0000981  -0.0003389   0.0000263
   0.0029222  -0.0001260  -0.0040544   0.0017468  -0.0008721  -0.0008542
  -0.0005076  -0.0184577   0.0293089  -0.0060035  -0.0181319   0.0016554
  -0.0010868  -0.0005424  -0.0010043   0.0112773   0.0132144  -0.0005272
   0.0000463   0.0001618  -0.0000750   0.0017491   0.0005886  -0.0003891
   0.0000740   0.0000695  -0.0001746  -0.0001377  -0.0000141  -0.0008547
  -0.0003181   0.0004591   0.0018807  -0.0000940  -0.0003226  -0.0000253
  -0.0064456   0.0019797   0.0008778  -0.0067853   0.0023027  -0.0004893
  -0.0000342  -0.0001453   0.0032630   0.0032605
 TTTTTTTTTTTTTTTTTTTTTTTTTTTTTT MOQGAD      TELAPSE     1635.20 TCPU     1633.83
 TTTTTTTTTTTTTTTTTTTTTTTTTTTTTT SHELLXN     TELAPSE     1643.16 TCPU     1641.79
 TTTTTTTTTTTTTTTTTTTTTTTTTTTTTT MONMO3      TELAPSE     1643.34 TCPU     1641.97
 NUMERICALLY INTEGRATED DENSITY    134.9999929861    134.9999929814
 TTTTTTTTTTTTTTTTTTTTTTTTTTTTTT NUMDFT      TELAPSE     1683.09 TCPU     1681.71
 CYC  32 ETOT(AU) -4.659294720457E+03 DETOT  1.78E-01 tst  2.05E-05 PX  2.18E-01
 TTTTTTTTTTTTTTTTTTTTTTTTTTTTTT DIIS        TELAPSE     1683.67 TCPU     1682.30
 DIIS TEST: 0.10100E+02 AT SCF   CYCLE  32 - DIIS ACTIVE - HISTORY:    32 CYCLES
 TTTTTTTTTTTTTTTTTTTTTTTTTTTTTT FDIK        TELAPSE     1685.55 TCPU     1684.18

    ALPHA      ELECTRONS
 INSULATING STATE
 TOP OF VALENCE BANDS -    BAND    135; K    1; EIG -1.0218618E-01 AU
 BOTTOM OF VIRTUAL BANDS - BAND    136; K    1; EIG -9.2762246E-02 AU
 DIRECT ENERGY BAND GAP:   0.2564 eV

    BETA       ELECTRONS
 INSULATING STATE
 TOP OF VALENCE BANDS -    BAND    135; K    1; EIG -1.0215523E-01 AU
 BOTTOM OF VIRTUAL BANDS - BAND    136; K    1; EIG -9.1096132E-02 AU
 DIRECT ENERGY BAND GAP:   0.3009 eV
 TTTTTTTTTTTTTTTTTTTTTTTTTTTTTT PDIG        TELAPSE     1685.63 TCPU     1684.26
 CHARGE NORMALIZATION FACTOR   1.00000000
 TOTAL ATOMIC CHARGES:
   6.1387219   0.9270148   0.9360580   0.9532875   5.6254285   6.1901978
   0.9728627   5.6903425   6.1492540   0.9283892   0.9461197   0.9338473
   8.5225311   8.6408548  26.7797236   6.1437774   0.9304614   0.9243456
   0.9515748   5.6416454   6.1919993   0.9734884   5.6392992   6.1331125
   0.9366152   0.9515457   0.9287185   8.6226343   8.6890217   6.1560317
   0.9278164   0.9348731   0.9512062   5.7026875   6.1227972   0.9818220
   5.6935764   6.1623826   0.9303901   0.9619510   0.8970709   8.7957467
   8.7626723  28.0467916   6.1658714   0.9225320   0.9325491   0.9513275
   5.6496651   6.1778053   0.9749060   5.6317348   6.1658382   0.9328231
   0.9526751   0.9271064   8.7921779   8.8022992
 SUMMED SPIN DENSITY           0.00000000
 TOTAL ATOMIC SPINS  :
   0.0023585  -0.0001866  -0.0006327  -0.0003366  -0.0121253   0.0098764
  -0.0018716  -0.0035625   0.0004284  -0.0000553  -0.0003329   0.0000217
   0.0014374  -0.0008903  -0.0035530   0.0011860  -0.0006996  -0.0007759
  -0.0003226  -0.0143105   0.0219966  -0.0046619  -0.0125573   0.0011174
  -0.0007774  -0.0005600  -0.0007708   0.0088633   0.0118734  -0.0004265
   0.0000796   0.0001291  -0.0000696   0.0016663  -0.0005033  -0.0002697
   0.0011620  -0.0000567  -0.0000785  -0.0002649  -0.0000479  -0.0006289
  -0.0002556  -0.0001534   0.0006242   0.0001998  -0.0000644   0.0001062
  -0.0024965  -0.0017113   0.0010333  -0.0028459   0.0011492  -0.0001402
   0.0001407  -0.0000882   0.0015390   0.0020958
 TTTTTTTTTTTTTTTTTTTTTTTTTTTTTT MOQGAD      TELAPSE     1685.65 TCPU     1684.28
 TTTTTTTTTTTTTTTTTTTTTTTTTTTTTT SHELLXN     TELAPSE     1693.61 TCPU     1692.23
 TTTTTTTTTTTTTTTTTTTTTTTTTTTTTT MONMO3      TELAPSE     1693.79 TCPU     1692.41
 NUMERICALLY INTEGRATED DENSITY    134.9999930115    134.9999930115
 TTTTTTTTTTTTTTTTTTTTTTTTTTTTTT NUMDFT      TELAPSE     1733.39 TCPU     1732.02
 CYC  33 ETOT(AU) -4.659414294696E+03 DETOT -1.20E-01 tst  2.26E-04 PX  1.58E-01
 TTTTTTTTTTTTTTTTTTTTTTTTTTTTTT DIIS        TELAPSE     1733.96 TCPU     1732.59
 DIIS TEST: 0.78638E+01 AT SCF   CYCLE  33 - DIIS ACTIVE - HISTORY:    33 CYCLES
 TTTTTTTTTTTTTTTTTTTTTTTTTTTTTT FDIK        TELAPSE     1735.72 TCPU     1734.35

    ALPHA      ELECTRONS
 INSULATING STATE
 TOP OF VALENCE BANDS -    BAND    135; K    1; EIG -9.8705184E-02 AU
 BOTTOM OF VIRTUAL BANDS - BAND    136; K    1; EIG -9.7500423E-02 AU
 DIRECT ENERGY BAND GAP:   0.0328 eV

    BETA       ELECTRONS
 INSULATING STATE
 TOP OF VALENCE BANDS -    BAND    135; K    1; EIG -9.8560242E-02 AU
 BOTTOM OF VIRTUAL BANDS - BAND    136; K    1; EIG -9.5843848E-02 AU
 DIRECT ENERGY BAND GAP:   0.0739 eV
 TTTTTTTTTTTTTTTTTTTTTTTTTTTTTT PDIG        TELAPSE     1735.80 TCPU     1734.43
 CHARGE NORMALIZATION FACTOR   1.00000000
 TOTAL ATOMIC CHARGES:
   6.1445754   0.9263900   0.9334389   0.9486881   5.6238591   6.1613198
   0.9762630   5.6460825   6.1487616   0.9289049   0.9477257   0.9365039
   8.6336104   8.6199241  26.8275453   6.1408678   0.9325558   0.9260456
   0.9537146   5.6315008   6.2032756   0.9763515   5.6429570   6.1314495
   0.9376623   0.9525764   0.9301378   8.5873989   8.6477747   6.1483766
   0.9298451   0.9386600   0.9570536   5.6938696   6.1315314   0.9839523
   5.7306702   6.1558014   0.9311714   0.9631398   0.8964380   8.7411086
   8.7790795  28.0420404   6.1592590   0.9245463   0.9346708   0.9542439
   5.6592065   6.1732155   0.9753384   5.6812028   6.1613574   0.9328069
   0.9521179   0.9263386   8.7510436   8.7940537
 SUMMED SPIN DENSITY           0.00000000
 TOTAL ATOMIC SPINS  :
   0.0018783  -0.0002942  -0.0003574  -0.0002198  -0.0110555   0.0111898
  -0.0020666  -0.0043053   0.0008334  -0.0002901  -0.0003045   0.0000841
   0.0008813  -0.0007106  -0.0017249   0.0009755  -0.0006615  -0.0005773
  -0.0002857  -0.0118211   0.0184928  -0.0039978  -0.0102049   0.0005467
  -0.0006007  -0.0004873  -0.0006035   0.0082492   0.0115328  -0.0010409
   0.0000546   0.0001866   0.0001625   0.0011187  -0.0000535  -0.0003850
   0.0012016  -0.0012040   0.0001420   0.0000104   0.0001317  -0.0002603
  -0.0003432  -0.0025259   0.0002602   0.0001264  -0.0001438   0.0003742
  -0.0014094  -0.0033720   0.0012678  -0.0017923   0.0005827  -0.0000850
   0.0000771   0.0001796   0.0009877   0.0016560
 TTTTTTTTTTTTTTTTTTTTTTTTTTTTTT MOQGAD      TELAPSE     1735.82 TCPU     1734.45
 TTTTTTTTTTTTTTTTTTTTTTTTTTTTTT SHELLXN     TELAPSE     1743.76 TCPU     1742.39
 TTTTTTTTTTTTTTTTTTTTTTTTTTTTTT MONMO3      TELAPSE     1743.94 TCPU     1742.57
 NUMERICALLY INTEGRATED DENSITY    134.9999929865    134.9999929871
 TTTTTTTTTTTTTTTTTTTTTTTTTTTTTT NUMDFT      TELAPSE     1783.58 TCPU     1782.21
 CYC  34 ETOT(AU) -4.659479207513E+03 DETOT -6.49E-02 tst  1.27E-04 PX  3.63E-02
 TTTTTTTTTTTTTTTTTTTTTTTTTTTTTT DIIS        TELAPSE     1784.17 TCPU     1782.81
 DIIS TEST: 0.69553E+01 AT SCF   CYCLE  34 - DIIS ACTIVE - HISTORY:    34 CYCLES
 TTTTTTTTTTTTTTTTTTTTTTTTTTTTTT FDIK        TELAPSE     1785.82 TCPU     1784.45

    ALPHA      ELECTRONS
 INSULATING STATE
 TOP OF VALENCE BANDS -    BAND    135; K    1; EIG -1.1143260E-01 AU
 BOTTOM OF VIRTUAL BANDS - BAND    136; K    1; EIG -8.5299969E-02 AU
 DIRECT ENERGY BAND GAP:   0.7111 eV

    BETA       ELECTRONS
 INSULATING STATE
 TOP OF VALENCE BANDS -    BAND    135; K    1; EIG -1.1137980E-01 AU
 BOTTOM OF VIRTUAL BANDS - BAND    136; K    1; EIG -8.3852286E-02 AU
 DIRECT ENERGY BAND GAP:   0.7491 eV
 TTTTTTTTTTTTTTTTTTTTTTTTTTTTTT PDIG        TELAPSE     1785.90 TCPU     1784.53
 CHARGE NORMALIZATION FACTOR   1.00000000
 TOTAL ATOMIC CHARGES:
   6.1342719   0.9296407   0.9375690   0.9549700   5.6405040   6.1696559
   0.9809278   5.6518599   6.1356454   0.9367288   0.9530911   0.9437971
   8.5838476   8.6115142  26.8064807   6.1435958   0.9371052   0.9303868
   0.9555201   5.6102280   6.1757009   0.9846710   5.6549876   6.1454141
   0.9360458   0.9519134   0.9280028   8.6325903   8.6330324   6.1583628
   0.9270521   0.9347937   0.9517572   5.6713564   6.1456730   0.9781354
   5.7025682   6.1645897   0.9253395   0.9595257   0.8904284   8.7750484
   8.7963751  28.0536965   6.1551706   0.9230278   0.9330673   0.9529666
   5.6539194   6.1747277   0.9726453   5.6672624   6.1552742   0.9328654
   0.9521133   0.9270539   8.7737391   8.8017667
 SUMMED SPIN DENSITY           0.00000000
 TOTAL ATOMIC SPINS  :
   0.0012823  -0.0001256  -0.0004205  -0.0001339  -0.0095571   0.0138393
  -0.0028221  -0.0063407   0.0011367  -0.0002403  -0.0004036  -0.0000306
   0.0000008  -0.0005625  -0.0019534  -0.0003608  -0.0002084  -0.0001784
  -0.0001829  -0.0073127   0.0120671  -0.0029094  -0.0050791  -0.0003672
  -0.0003434  -0.0003365  -0.0003863   0.0039477   0.0080586  -0.0004944
  -0.0000072   0.0001440   0.0000347  -0.0002282   0.0012986  -0.0004358
  -0.0000121  -0.0010388   0.0000878  -0.0000272   0.0001495   0.0003318
   0.0006118  -0.0004644  -0.0004117   0.0001804   0.0000306   0.0004039
   0.0013563  -0.0057153   0.0015906   0.0004298   0.0000139  -0.0000205
   0.0001773   0.0004328   0.0003597   0.0011449
 TTTTTTTTTTTTTTTTTTTTTTTTTTTTTT MOQGAD      TELAPSE     1785.92 TCPU     1784.55
 TTTTTTTTTTTTTTTTTTTTTTTTTTTTTT SHELLXN     TELAPSE     1793.84 TCPU     1792.48
 TTTTTTTTTTTTTTTTTTTTTTTTTTTTTT MONMO3      TELAPSE     1794.02 TCPU     1792.66
 NUMERICALLY INTEGRATED DENSITY    134.9999929816    134.9999929854
 TTTTTTTTTTTTTTTTTTTTTTTTTTTTTT NUMDFT      TELAPSE     1833.69 TCPU     1832.33
 CYC  35 ETOT(AU) -4.659440120443E+03 DETOT  3.91E-02 tst  9.94E-05 PX  1.34E-02
 TTTTTTTTTTTTTTTTTTTTTTTTTTTTTT DIIS        TELAPSE     1834.33 TCPU     1832.97
 DIIS TEST: 0.73947E+01 AT SCF   CYCLE  35 - DIIS ACTIVE - HISTORY:    35 CYCLES
 TTTTTTTTTTTTTTTTTTTTTTTTTTTTTT FDIK        TELAPSE     1837.28 TCPU     1835.91

    ALPHA      ELECTRONS
 INSULATING STATE
 TOP OF VALENCE BANDS -    BAND    135; K    1; EIG -1.1169176E-01 AU
 BOTTOM OF VIRTUAL BANDS - BAND    136; K    1; EIG -8.5063282E-02 AU
 DIRECT ENERGY BAND GAP:   0.7246 eV

    BETA       ELECTRONS
 INSULATING STATE
 TOP OF VALENCE BANDS -    BAND    135; K    1; EIG -1.1163178E-01 AU
 BOTTOM OF VIRTUAL BANDS - BAND    136; K    1; EIG -8.3633001E-02 AU
 DIRECT ENERGY BAND GAP:   0.7619 eV
 TTTTTTTTTTTTTTTTTTTTTTTTTTTTTT PDIG        TELAPSE     1837.36 TCPU     1836.00
 CHARGE NORMALIZATION FACTOR   1.00000000
 TOTAL ATOMIC CHARGES:
   6.1340213   0.9297221   0.9377780   0.9551798   5.6377245   6.1693045
   0.9809928   5.6532659   6.1361532   0.9366551   0.9528569   0.9436624
   8.5845653   8.6127478  26.8071900   6.1426584   0.9375959   0.9307186
   0.9554993   5.6117694   6.1745536   0.9845051   5.6541343   6.1436956
   0.9365468   0.9523378   0.9285378   8.6318026   8.6333533   6.1580831
   0.9269089   0.9348923   0.9518335   5.6728124   6.1454428   0.9778478
   5.7039731   6.1646724   0.9249167   0.9594818   0.8903482   8.7749745
   8.7952890  28.0533110   6.1565767   0.9221744   0.9326382   0.9526558
   5.6537685   6.1765085   0.9722390   5.6647393   6.1563369   0.9326490
   0.9516838   0.9270124   8.7736096   8.8030925
 SUMMED SPIN DENSITY           0.00000000
 TOTAL ATOMIC SPINS  :
   0.0009284  -0.0000508  -0.0002435   0.0000193  -0.0090677   0.0132125
  -0.0028524  -0.0061892   0.0007704  -0.0001587  -0.0002922  -0.0000609
  -0.0000259  -0.0003107  -0.0018278  -0.0001084  -0.0003988  -0.0003390
  -0.0001222  -0.0067020   0.0112893  -0.0024682  -0.0047096  -0.0004883
  -0.0002629  -0.0003742  -0.0002138   0.0036968   0.0074227  -0.0002481
   0.0000486   0.0000261  -0.0001217  -0.0005005   0.0019102  -0.0004440
  -0.0007229  -0.0005046   0.0000094  -0.0000677   0.0001167   0.0001889
   0.0006482  -0.0001565  -0.0004993   0.0003803   0.0002041   0.0003672
   0.0016471  -0.0061075   0.0016347   0.0008938  -0.0002655   0.0002176
   0.0003326   0.0003451  -0.0000811   0.0006766
 TTTTTTTTTTTTTTTTTTTTTTTTTTTTTT MOQGAD      TELAPSE     1837.38 TCPU     1836.02
 TTTTTTTTTTTTTTTTTTTTTTTTTTTTTT SHELLXN     TELAPSE     1845.31 TCPU     1843.94
 TTTTTTTTTTTTTTTTTTTTTTTTTTTTTT MONMO3      TELAPSE     1845.49 TCPU     1844.12
 NUMERICALLY INTEGRATED DENSITY    134.9999929846    134.9999929871
 TTTTTTTTTTTTTTTTTTTTTTTTTTTTTT NUMDFT      TELAPSE     1886.35 TCPU     1884.99
 CYC  36 ETOT(AU) -4.659441130759E+03 DETOT -1.01E-03 tst  7.51E-08 PX  4.30E-03
 TTTTTTTTTTTTTTTTTTTTTTTTTTTTTT DIIS        TELAPSE     1886.98 TCPU     1885.62
 DIIS TEST: 0.73670E+01 AT SCF   CYCLE  36 - DIIS ACTIVE - HISTORY:    36 CYCLES
 TTTTTTTTTTTTTTTTTTTTTTTTTTTTTT FDIK        TELAPSE     1889.00 TCPU     1887.64

    ALPHA      ELECTRONS
 INSULATING STATE
 TOP OF VALENCE BANDS -    BAND    135; K    1; EIG -1.1109336E-01 AU
 BOTTOM OF VIRTUAL BANDS - BAND    136; K    1; EIG -8.5171857E-02 AU
 DIRECT ENERGY BAND GAP:   0.7054 eV

    BETA       ELECTRONS
 INSULATING STATE
 TOP OF VALENCE BANDS -    BAND    135; K    1; EIG -1.1104020E-01 AU
 BOTTOM OF VIRTUAL BANDS - BAND    136; K    1; EIG -8.3730444E-02 AU
 DIRECT ENERGY BAND GAP:   0.7431 eV
 TTTTTTTTTTTTTTTTTTTTTTTTTTTTTT PDIG        TELAPSE     1889.08 TCPU     1887.72
 CHARGE NORMALIZATION FACTOR   1.00000000
 TOTAL ATOMIC CHARGES:
   6.1337381   0.9298048   0.9378170   0.9552354   5.6367209   6.1688167
   0.9809068   5.6549676   6.1363526   0.9364518   0.9527401   0.9434344
   8.5861125   8.6133451  26.8042994   6.1428029   0.9374053   0.9305005
   0.9554910   5.6122495   6.1752022   0.9843356   5.6541469   6.1437887
   0.9364526   0.9522242   0.9284698   8.6314908   8.6343057   6.1581467
   0.9270123   0.9351099   0.9520240   5.6713353   6.1457015   0.9781284
   5.7043018   6.1648265   0.9251617   0.9596052   0.8906530   8.7752271
   8.7943419  28.0526258   6.1564911   0.9222464   0.9327729   0.9527261
   5.6550854   6.1761356   0.9725020   5.6632300   6.1557770   0.9329719
   0.9519617   0.9273144   8.7736859   8.8032900
 SUMMED SPIN DENSITY           0.00000000
 TOTAL ATOMIC SPINS  :
   0.0009185  -0.0000411  -0.0002462   0.0000222  -0.0090991   0.0132368
  -0.0028626  -0.0060919   0.0006935  -0.0001338  -0.0002706  -0.0000501
  -0.0000966  -0.0003633  -0.0019313  -0.0000947  -0.0003944  -0.0003258
  -0.0001370  -0.0070124   0.0116196  -0.0025130  -0.0049739  -0.0003732
  -0.0003047  -0.0004046  -0.0002404   0.0039325   0.0076082  -0.0002421
   0.0000351   0.0000377  -0.0001426  -0.0003956   0.0017541  -0.0004349
  -0.0006480  -0.0004796  -0.0000052  -0.0000826   0.0001195   0.0002091
   0.0006291  -0.0001735  -0.0005058   0.0003787   0.0001912   0.0003776
   0.0015951  -0.0060281   0.0016451   0.0008311  -0.0002886   0.0002171
   0.0003369   0.0003683  -0.0000345   0.0006646
 TTTTTTTTTTTTTTTTTTTTTTTTTTTTTT MOQGAD      TELAPSE     1889.10 TCPU     1887.74
 TTTTTTTTTTTTTTTTTTTTTTTTTTTTTT SHELLXN     TELAPSE     1897.02 TCPU     1895.65
 TTTTTTTTTTTTTTTTTTTTTTTTTTTTTT MONMO3      TELAPSE     1897.20 TCPU     1895.83
 NUMERICALLY INTEGRATED DENSITY    134.9999929848    134.9999929874
 TTTTTTTTTTTTTTTTTTTTTTTTTTTTTT NUMDFT      TELAPSE     1936.81 TCPU     1935.43
 CYC  37 ETOT(AU) -4.659439533303E+03 DETOT  1.60E-03 tst  1.16E-07 PX  2.61E-03
 TTTTTTTTTTTTTTTTTTTTTTTTTTTTTT DIIS        TELAPSE     1937.40 TCPU     1936.02
 DIIS TEST: 0.74007E+01 AT SCF   CYCLE  37 - DIIS ACTIVE - HISTORY:    37 CYCLES
 TTTTTTTTTTTTTTTTTTTTTTTTTTTTTT FDIK        TELAPSE     1939.31 TCPU     1937.94

    ALPHA      ELECTRONS
 INSULATING STATE
 TOP OF VALENCE BANDS -    BAND    135; K    1; EIG -1.1117059E-01 AU
 BOTTOM OF VIRTUAL BANDS - BAND    136; K    1; EIG -8.4217749E-02 AU
 DIRECT ENERGY BAND GAP:   0.7334 eV

    BETA       ELECTRONS
 INSULATING STATE
 TOP OF VALENCE BANDS -    BAND    135; K    1; EIG -1.1111482E-01 AU
 BOTTOM OF VIRTUAL BANDS - BAND    136; K    1; EIG -8.2756916E-02 AU
 DIRECT ENERGY BAND GAP:   0.7717 eV
 TTTTTTTTTTTTTTTTTTTTTTTTTTTTTT PDIG        TELAPSE     1939.40 TCPU     1938.02
 CHARGE NORMALIZATION FACTOR   1.00000000
 TOTAL ATOMIC CHARGES:
   6.1319730   0.9308524   0.9385431   0.9561098   5.6285610   6.1627041
   0.9819038   5.6648678   6.1376131   0.9361651   0.9520532   0.9434342
   8.5927102   8.6147975  26.7959246   6.1432944   0.9376004   0.9304987
   0.9555487   5.6138839   6.1754375   0.9849091   5.6517254   6.1436925
   0.9367074   0.9525759   0.9287496   8.6324185   8.6342577   6.1577333
   0.9271736   0.9355271   0.9525871   5.6623656   6.1498677   0.9778757
   5.7084211   6.1657821   0.9248983   0.9595862   0.8904582   8.7801362
   8.7891263  28.0524813   6.1562539   0.9219635   0.9325012   0.9523058
   5.6654582   6.1755632   0.9725497   5.6543410   6.1525886   0.9340768
   0.9531031   0.9284065   8.7727712   8.8045849
 SUMMED SPIN DENSITY           0.00000000
 TOTAL ATOMIC SPINS  :
   0.0010321  -0.0000628  -0.0002721  -0.0000050  -0.0091550   0.0129212
  -0.0027846  -0.0060482   0.0007972  -0.0001713  -0.0003091  -0.0000561
   0.0001273  -0.0003325  -0.0018775  -0.0000481  -0.0004182  -0.0003532
  -0.0001503  -0.0069939   0.0118775  -0.0025737  -0.0050994  -0.0004512
  -0.0002749  -0.0003774  -0.0002292   0.0037910   0.0075738  -0.0002799
   0.0000604   0.0000301  -0.0001136  -0.0004290   0.0019308  -0.0004488
  -0.0007087  -0.0004919   0.0000099  -0.0000722   0.0001170   0.0001103
   0.0006092  -0.0001374  -0.0004205   0.0003696   0.0001822   0.0003498
   0.0014091  -0.0057801   0.0015923   0.0006210  -0.0001198   0.0001686
   0.0003014   0.0003020  -0.0000064   0.0007681
 TTTTTTTTTTTTTTTTTTTTTTTTTTTTTT MOQGAD      TELAPSE     1939.42 TCPU     1938.04
 TTTTTTTTTTTTTTTTTTTTTTTTTTTTTT SHELLXN     TELAPSE     1947.35 TCPU     1945.98
 TTTTTTTTTTTTTTTTTTTTTTTTTTTTTT MONMO3      TELAPSE     1947.53 TCPU     1946.16
 NUMERICALLY INTEGRATED DENSITY    134.9999929880    134.9999929900
 TTTTTTTTTTTTTTTTTTTTTTTTTTTTTT NUMDFT      TELAPSE     1987.10 TCPU     1985.72
 CYC  38 ETOT(AU) -4.659432809270E+03 DETOT  6.72E-03 tst  1.14E-06 PX  7.88E-03
 TTTTTTTTTTTTTTTTTTTTTTTTTTTTTT DIIS        TELAPSE     1987.69 TCPU     1986.31
 DIIS TEST: 0.75168E+01 AT SCF   CYCLE  38 - DIIS ACTIVE - HISTORY:    38 CYCLES
 TTTTTTTTTTTTTTTTTTTTTTTTTTTTTT FDIK        TELAPSE     1989.84 TCPU     1988.46

    ALPHA      ELECTRONS
 INSULATING STATE
 TOP OF VALENCE BANDS -    BAND    135; K    1; EIG -1.1080679E-01 AU
 BOTTOM OF VIRTUAL BANDS - BAND    136; K    1; EIG -8.4549429E-02 AU
 DIRECT ENERGY BAND GAP:   0.7145 eV

    BETA       ELECTRONS
 INSULATING STATE
 TOP OF VALENCE BANDS -    BAND    135; K    1; EIG -1.1076909E-01 AU
 BOTTOM OF VIRTUAL BANDS - BAND    136; K    1; EIG -8.3109468E-02 AU
 DIRECT ENERGY BAND GAP:   0.7527 eV
 TTTTTTTTTTTTTTTTTTTTTTTTTTTTTT PDIG        TELAPSE     1989.92 TCPU     1988.54
 CHARGE NORMALIZATION FACTOR   1.00000000
 TOTAL ATOMIC CHARGES:
   6.1317802   0.9310245   0.9386425   0.9562055   5.6250605   6.1597514
   0.9821810   5.6699677   6.1387867   0.9357124   0.9514746   0.9428322
   8.5952996   8.6148405  26.7946166   6.1443894   0.9371646   0.9302476
   0.9551370   5.6140916   6.1749784   0.9847952   5.6518830   6.1450436
   0.9363499   0.9522600   0.9283282   8.6337643   8.6330096   6.1569222
   0.9275752   0.9356965   0.9529217   5.6575294   6.1517987   0.9776820
   5.7110401   6.1658208   0.9248274   0.9595280   0.8904886   8.7833755
   8.7860932  28.0526571   6.1562054   0.9218784   0.9324432   0.9520035
   5.6718681   6.1749776   0.9726752   5.6505028   6.1514389   0.9344623
   0.9536575   0.9288098   8.7709486   8.8045540
 SUMMED SPIN DENSITY           0.00000000
 TOTAL ATOMIC SPINS  :
   0.0008593  -0.0000324  -0.0002331   0.0000341  -0.0090552   0.0134019
  -0.0028986  -0.0061350   0.0006310  -0.0001152  -0.0002554  -0.0000390
  -0.0001187  -0.0003790  -0.0020634  -0.0000631  -0.0004010  -0.0003346
  -0.0001447  -0.0071376   0.0116816  -0.0025182  -0.0050474  -0.0003333
  -0.0003148  -0.0004143  -0.0002521   0.0039598   0.0077909  -0.0002559
   0.0000380   0.0000382  -0.0001440  -0.0002799   0.0015573  -0.0004067
  -0.0005064  -0.0004712  -0.0000046  -0.0000946   0.0001131   0.0002013
   0.0005724  -0.0001937  -0.0005647   0.0003903   0.0002087   0.0003884
   0.0017206  -0.0061260   0.0016558   0.0009360  -0.0003634   0.0002327
   0.0003499   0.0003826  -0.0000412   0.0005946
 TTTTTTTTTTTTTTTTTTTTTTTTTTTTTT MOQGAD      TELAPSE     1989.94 TCPU     1988.56
 TTTTTTTTTTTTTTTTTTTTTTTTTTTTTT SHELLXN     TELAPSE     1997.86 TCPU     1996.48
 TTTTTTTTTTTTTTTTTTTTTTTTTTTTTT MONMO3      TELAPSE     1998.04 TCPU     1996.66
 NUMERICALLY INTEGRATED DENSITY    134.9999929888    134.9999929914
 TTTTTTTTTTTTTTTTTTTTTTTTTTTTTT NUMDFT      TELAPSE     2037.64 TCPU     2036.26
 CYC  39 ETOT(AU) -4.659432483942E+03 DETOT  3.25E-04 tst  1.91E-07 PX  1.58E-03
 TTTTTTTTTTTTTTTTTTTTTTTTTTTTTT DIIS        TELAPSE     2038.31 TCPU     2036.93
 DIIS TEST: 0.75280E+01 AT SCF   CYCLE  39 - DIIS ACTIVE - HISTORY:    39 CYCLES
 TTTTTTTTTTTTTTTTTTTTTTTTTTTTTT FDIK        TELAPSE     2040.58 TCPU     2039.20

    ALPHA      ELECTRONS
 INSULATING STATE
 TOP OF VALENCE BANDS -    BAND    135; K    1; EIG -1.0146971E-01 AU
 BOTTOM OF VIRTUAL BANDS - BAND    136; K    1; EIG -8.5504631E-02 AU
 DIRECT ENERGY BAND GAP:   0.4344 eV

    BETA       ELECTRONS
 INSULATING STATE
 TOP OF VALENCE BANDS -    BAND    135; K    1; EIG -1.0149970E-01 AU
 BOTTOM OF VIRTUAL BANDS - BAND    136; K    1; EIG -8.4239017E-02 AU
 DIRECT ENERGY BAND GAP:   0.4697 eV
 TTTTTTTTTTTTTTTTTTTTTTTTTTTTTT PDIG        TELAPSE     2040.66 TCPU     2039.28
 CHARGE NORMALIZATION FACTOR   1.00000000
 TOTAL ATOMIC CHARGES:
   6.1245113   0.9335729   0.9403001   0.9577356   5.6227293   6.1568171
   0.9824878   5.6720482   6.1352421   0.9354732   0.9521810   0.9451159
   8.6051828   8.6223543  26.7733217   6.1390574   0.9382114   0.9286549
   0.9567798   5.6303754   6.1842436   0.9849487   5.6260343   6.1308278
   0.9402398   0.9564281   0.9328279   8.6289077   8.6536134   6.1646131
   0.9246247   0.9363812   0.9543506   5.6624270   6.1600085   0.9812655
   5.6997260   6.1698088   0.9271194   0.9621198   0.8920519   8.7628799
   8.7928177  28.0370373   6.1490889   0.9268776   0.9363919   0.9571503
   5.6459315   6.1854474   0.9749638   5.6463189   6.1398936   0.9398167
   0.9577738   0.9329252   8.7756457   8.8143197
 SUMMED SPIN DENSITY           0.00000000
 TOTAL ATOMIC SPINS  :
  -0.0000167   0.0001228  -0.0000503   0.0002350  -0.0085256   0.0157800
  -0.0034593  -0.0066549  -0.0001697   0.0001743   0.0000443   0.0001080
  -0.0016752  -0.0001420  -0.0029527  -0.0000369  -0.0003579  -0.0002504
  -0.0001884  -0.0078052   0.0110635  -0.0023012  -0.0051091   0.0004460
  -0.0004903  -0.0006779  -0.0004102   0.0046899   0.0086856  -0.0001329
  -0.0000398   0.0000514  -0.0003094   0.0007400  -0.0008438  -0.0000889
   0.0008412  -0.0003310  -0.0000774  -0.0002003   0.0000702   0.0006344
   0.0002454  -0.0006293  -0.0016419   0.0005819   0.0004155   0.0006198
   0.0039859  -0.0083893   0.0019669   0.0032482  -0.0017938   0.0006111
   0.0006175   0.0007999  -0.0005707  -0.0004562
 TTTTTTTTTTTTTTTTTTTTTTTTTTTTTT MOQGAD      TELAPSE     2040.68 TCPU     2039.30
 TTTTTTTTTTTTTTTTTTTTTTTTTTTTTT SHELLXN     TELAPSE     2048.61 TCPU     2047.23
 TTTTTTTTTTTTTTTTTTTTTTTTTTTTTT MONMO3      TELAPSE     2048.79 TCPU     2047.41
 NUMERICALLY INTEGRATED DENSITY    134.9999929776    134.9999929815
 TTTTTTTTTTTTTTTTTTTTTTTTTTTTTT NUMDFT      TELAPSE     2088.41 TCPU     2087.04
 CYC  40 ETOT(AU) -4.659426788408E+03 DETOT  5.70E-03 tst  1.21E-05 PX  5.37E-02
 TTTTTTTTTTTTTTTTTTTTTTTTTTTTTT DIIS        TELAPSE     2089.05 TCPU     2087.67
 DIIS TEST: 0.76857E+01 AT SCF   CYCLE  40 - DIIS ACTIVE - HISTORY:    40 CYCLES
 TTTTTTTTTTTTTTTTTTTTTTTTTTTTTT FDIK        TELAPSE     2090.74 TCPU     2089.36

    ALPHA      ELECTRONS
 INSULATING STATE
 TOP OF VALENCE BANDS -    BAND    135; K    1; EIG -1.0080215E-01 AU
 BOTTOM OF VIRTUAL BANDS - BAND    136; K    1; EIG -8.7288840E-02 AU
 DIRECT ENERGY BAND GAP:   0.3677 eV

    BETA       ELECTRONS
 INSULATING STATE
 TOP OF VALENCE BANDS -    BAND    135; K    1; EIG -1.0085411E-01 AU
 BOTTOM OF VIRTUAL BANDS - BAND    136; K    1; EIG -8.6068482E-02 AU
 DIRECT ENERGY BAND GAP:   0.4023 eV
 TTTTTTTTTTTTTTTTTTTTTTTTTTTTTT PDIG        TELAPSE     2090.82 TCPU     2089.44
 CHARGE NORMALIZATION FACTOR   1.00000000
 TOTAL ATOMIC CHARGES:
   6.1259478   0.9327991   0.9395023   0.9569082   5.6243767   6.1616316
   0.9810161   5.6681142   6.1348891   0.9350602   0.9521153   0.9446808
   8.6027303   8.6222996  26.7832296   6.1377408   0.9384844   0.9285922
   0.9571498   5.6217815   6.1836048   0.9844847   5.6358932   6.1325626
   0.9392517   0.9551381   0.9319149   8.6307515   8.6477969   6.1625522
   0.9251151   0.9369587   0.9547583   5.6627135   6.1566853   0.9818302
   5.7027818   6.1686707   0.9276240   0.9625091   0.8927624   8.7682914
   8.7871029  28.0376150   6.1510658   0.9261923   0.9358943   0.9563571
   5.6545694   6.1812250   0.9755117   5.6478120   6.1426491   0.9394214
   0.9572773   0.9325036   8.7754828   8.8056197
 SUMMED SPIN DENSITY           0.00000000
 TOTAL ATOMIC SPINS  :
  -0.0003837   0.0002036   0.0000417   0.0002950  -0.0083862   0.0167070
  -0.0036891  -0.0070192  -0.0004215   0.0002792   0.0001490   0.0001551
  -0.0024106   0.0001143  -0.0032655  -0.0000534  -0.0003429  -0.0002348
  -0.0001828  -0.0077604   0.0102493  -0.0021094  -0.0046808   0.0005349
  -0.0005166  -0.0007072  -0.0004334   0.0048033   0.0091380  -0.0000298
  -0.0000923   0.0000453  -0.0003663   0.0009699  -0.0014861  -0.0000023
   0.0012262  -0.0003249  -0.0001077  -0.0002315   0.0000840   0.0007773
   0.0001355  -0.0007424  -0.0020810   0.0006660   0.0005371   0.0007066
   0.0050190  -0.0094706   0.0021520   0.0042263  -0.0023728   0.0007709
   0.0007270   0.0009559  -0.0008424  -0.0009222
 TTTTTTTTTTTTTTTTTTTTTTTTTTTTTT MOQGAD      TELAPSE     2090.84 TCPU     2089.46
 TTTTTTTTTTTTTTTTTTTTTTTTTTTTTT SHELLXN     TELAPSE     2098.77 TCPU     2097.39
 TTTTTTTTTTTTTTTTTTTTTTTTTTTTTT MONMO3      TELAPSE     2098.95 TCPU     2097.57
 NUMERICALLY INTEGRATED DENSITY    134.9999929759    134.9999929808
 TTTTTTTTTTTTTTTTTTTTTTTTTTTTTT NUMDFT      TELAPSE     2138.66 TCPU     2137.28
 CYC  41 ETOT(AU) -4.659437848124E+03 DETOT -1.11E-02 tst  2.19E-06 PX  1.30E-02
 TTTTTTTTTTTTTTTTTTTTTTTTTTTTTT DIIS        TELAPSE     2139.29 TCPU     2137.91
 DIIS TEST: 0.75009E+01 AT SCF   CYCLE  41 - DIIS ACTIVE - HISTORY:    41 CYCLES
 TTTTTTTTTTTTTTTTTTTTTTTTTTTTTT FDIK        TELAPSE     2142.09 TCPU     2140.71

    ALPHA      ELECTRONS
 INSULATING STATE
 TOP OF VALENCE BANDS -    BAND    135; K    1; EIG -1.0088408E-01 AU
 BOTTOM OF VIRTUAL BANDS - BAND    136; K    1; EIG -8.7447451E-02 AU
 DIRECT ENERGY BAND GAP:   0.3656 eV

    BETA       ELECTRONS
 INSULATING STATE
 TOP OF VALENCE BANDS -    BAND    135; K    1; EIG -1.0093578E-01 AU
 BOTTOM OF VIRTUAL BANDS - BAND    136; K    1; EIG -8.6227940E-02 AU
 DIRECT ENERGY BAND GAP:   0.4002 eV
 TTTTTTTTTTTTTTTTTTTTTTTTTTTTTT PDIG        TELAPSE     2142.17 TCPU     2140.79
 CHARGE NORMALIZATION FACTOR   1.00000000
 TOTAL ATOMIC CHARGES:
   6.1261591   0.9326633   0.9394099   0.9569031   5.6242363   6.1610509
   0.9810612   5.6686774   6.1351928   0.9349326   0.9520469   0.9444892
   8.6027713   8.6220063  26.7840185   6.1383292   0.9382660   0.9284509
   0.9569188   5.6228410   6.1832344   0.9843817   5.6350563   6.1329938
   0.9391286   0.9550918   0.9318262   8.6303634   8.6479680   6.1625907
   0.9251821   0.9368713   0.9546702   5.6627466   6.1567415   0.9817634
   5.7028943   6.1685197   0.9276616   0.9624059   0.8927993   8.7677678
   8.7875911  28.0378315   6.1510222   0.9261568   0.9359403   0.9563471
   5.6538937   6.1814575   0.9754445   5.6478615   6.1425805   0.9393467
   0.9572543   0.9325256   8.7751674   8.8064962
 SUMMED SPIN DENSITY           0.00000000
 TOTAL ATOMIC SPINS  :
  -0.0004442   0.0002187   0.0000555   0.0003069  -0.0082026   0.0167057
  -0.0037245  -0.0070792  -0.0004098   0.0002733   0.0001476   0.0001562
  -0.0025409   0.0001999  -0.0032806  -0.0001546  -0.0003208  -0.0002193
  -0.0001785  -0.0076975   0.0102225  -0.0020970  -0.0046375   0.0005285
  -0.0005182  -0.0006978  -0.0004198   0.0047659   0.0091176   0.0000265
  -0.0000960   0.0000382  -0.0003843   0.0009582  -0.0015807   0.0000376
   0.0012393  -0.0003245  -0.0001017  -0.0002332   0.0000765   0.0008227
   0.0001226  -0.0007849  -0.0020380   0.0006513   0.0005294   0.0007078
   0.0049953  -0.0094305   0.0021294   0.0043639  -0.0025173   0.0007877
   0.0007573   0.0009936  -0.0008615  -0.0009606
 TTTTTTTTTTTTTTTTTTTTTTTTTTTTTT MOQGAD      TELAPSE     2142.19 TCPU     2140.81
 TTTTTTTTTTTTTTTTTTTTTTTTTTTTTT SHELLXN     TELAPSE     2150.13 TCPU     2148.75
 TTTTTTTTTTTTTTTTTTTTTTTTTTTTTT MONMO3      TELAPSE     2150.31 TCPU     2148.93
 NUMERICALLY INTEGRATED DENSITY    134.9999929764    134.9999929813
 TTTTTTTTTTTTTTTTTTTTTTTTTTTTTT NUMDFT      TELAPSE     2190.03 TCPU     2188.64
 CYC  42 ETOT(AU) -4.659438563982E+03 DETOT -7.16E-04 tst  2.49E-08 PX  1.23E-03
 TTTTTTTTTTTTTTTTTTTTTTTTTTTTTT DIIS        TELAPSE     2190.67 TCPU     2189.28
 DIIS TEST: 0.74879E+01 AT SCF   CYCLE  42 - DIIS ACTIVE - HISTORY:    42 CYCLES
 TTTTTTTTTTTTTTTTTTTTTTTTTTTTTT FDIK        TELAPSE     2193.11 TCPU     2191.73

    ALPHA      ELECTRONS
 INSULATING STATE
 TOP OF VALENCE BANDS -    BAND    135; K    1; EIG -1.0080255E-01 AU
 BOTTOM OF VIRTUAL BANDS - BAND    136; K    1; EIG -8.7418232E-02 AU
 DIRECT ENERGY BAND GAP:   0.3642 eV

    BETA       ELECTRONS
 INSULATING STATE
 TOP OF VALENCE BANDS -    BAND    135; K    1; EIG -1.0085354E-01 AU
 BOTTOM OF VIRTUAL BANDS - BAND    136; K    1; EIG -8.6198229E-02 AU
 DIRECT ENERGY BAND GAP:   0.3988 eV
 TTTTTTTTTTTTTTTTTTTTTTTTTTTTTT PDIG        TELAPSE     2193.19 TCPU     2191.81
 CHARGE NORMALIZATION FACTOR   1.00000000
 TOTAL ATOMIC CHARGES:
   6.1260131   0.9327067   0.9394692   0.9569426   5.6244472   6.1609419
   0.9811291   5.6686166   6.1352203   0.9349383   0.9520585   0.9444987
   8.6026811   8.6219505  26.7840301   6.1379400   0.9383808   0.9285679
   0.9570582   5.6223213   6.1835634   0.9843942   5.6353012   6.1325105
   0.9392585   0.9552278   0.9319383   8.6304703   8.6478943   6.1626481
   0.9251682   0.9368714   0.9546806   5.6626511   6.1568052   0.9818073
   5.7026516   6.1686158   0.9276457   0.9624335   0.8927919   8.7679924
   8.7875493  28.0376498   6.1509646   0.9262030   0.9359636   0.9563799
   5.6539371   6.1815314   0.9754955   5.6478539   6.1423298   0.9394403
   0.9573553   0.9325944   8.7752967   8.8062227
 SUMMED SPIN DENSITY           0.00000000
 TOTAL ATOMIC SPINS  :
  -0.0004402   0.0002150   0.0000548   0.0003035  -0.0081942   0.0166826
  -0.0037181  -0.0070772  -0.0004032   0.0002711   0.0001451   0.0001544
  -0.0025561   0.0002315  -0.0032752  -0.0001648  -0.0003188  -0.0002179
  -0.0001775  -0.0076831   0.0102217  -0.0020986  -0.0046387   0.0005309
  -0.0005172  -0.0006976  -0.0004193   0.0047322   0.0091301   0.0000197
  -0.0000927   0.0000401  -0.0003829   0.0009510  -0.0015706   0.0000374
   0.0012398  -0.0003307  -0.0000998  -0.0002338   0.0000799   0.0008209
   0.0001219  -0.0007803  -0.0020256   0.0006490   0.0005250   0.0007050
   0.0049786  -0.0094103   0.0021228   0.0043474  -0.0025065   0.0007840
   0.0007555   0.0009890  -0.0008576  -0.0009518
 TTTTTTTTTTTTTTTTTTTTTTTTTTTTTT MOQGAD      TELAPSE     2193.21 TCPU     2191.83
 TTTTTTTTTTTTTTTTTTTTTTTTTTTTTT SHELLXN     TELAPSE     2201.15 TCPU     2199.76
 TTTTTTTTTTTTTTTTTTTTTTTTTTTTTT MONMO3      TELAPSE     2201.33 TCPU     2199.94
 NUMERICALLY INTEGRATED DENSITY    134.9999929762    134.9999929811
 TTTTTTTTTTTTTTTTTTTTTTTTTTTTTT NUMDFT      TELAPSE     2241.04 TCPU     2239.65
 CYC  43 ETOT(AU) -4.659438626368E+03 DETOT -6.24E-05 tst  6.98E-09 PX  6.44E-04
 TTTTTTTTTTTTTTTTTTTTTTTTTTTTTT DIIS        TELAPSE     2241.67 TCPU     2240.28
 DIIS TEST: 0.74876E+01 AT SCF   CYCLE  43 - DIIS ACTIVE - HISTORY:    43 CYCLES
 TTTTTTTTTTTTTTTTTTTTTTTTTTTTTT FDIK        TELAPSE     2243.84 TCPU     2242.45

    ALPHA      ELECTRONS
 INSULATING STATE
 TOP OF VALENCE BANDS -    BAND    135; K    1; EIG -1.0089102E-01 AU
 BOTTOM OF VIRTUAL BANDS - BAND    136; K    1; EIG -8.7411283E-02 AU
 DIRECT ENERGY BAND GAP:   0.3668 eV

    BETA       ELECTRONS
 INSULATING STATE
 TOP OF VALENCE BANDS -    BAND    135; K    1; EIG -1.0094176E-01 AU
 BOTTOM OF VIRTUAL BANDS - BAND    136; K    1; EIG -8.6190249E-02 AU
 DIRECT ENERGY BAND GAP:   0.4014 eV
 TTTTTTTTTTTTTTTTTTTTTTTTTTTTTT PDIG        TELAPSE     2243.93 TCPU     2242.53
 CHARGE NORMALIZATION FACTOR   1.00000000
 TOTAL ATOMIC CHARGES:
   6.1260386   0.9327224   0.9394573   0.9569404   5.6242225   6.1611979
   0.9810861   5.6684318   6.1350308   0.9349949   0.9520973   0.9445790
   8.6026735   8.6219753  26.7841659   6.1381636   0.9383314   0.9284917
   0.9569771   5.6227948   6.1832016   0.9844316   5.6351473   6.1328273
   0.9391867   0.9551397   0.9318771   8.6303548   8.6479233   6.1625986
   0.9251557   0.9368802   0.9546920   5.6626587   6.1567486   0.9817883
   5.7028848   6.1685387   0.9276519   0.9624376   0.8927788   8.7678839
   8.7875140  28.0378149   6.1510485   0.9261659   0.9359194   0.9563456
   5.6539809   6.1813536   0.9754680   5.6478695   6.1425496   0.9393783
   0.9572653   0.9325318   8.7752596   8.8063758
 SUMMED SPIN DENSITY           0.00000000
 TOTAL ATOMIC SPINS  :
  -0.0004326   0.0002127   0.0000526   0.0003010  -0.0081938   0.0166632
  -0.0037122  -0.0070704  -0.0003964   0.0002688   0.0001420   0.0001524
  -0.0025525   0.0002340  -0.0032640  -0.0001661  -0.0003184  -0.0002181
  -0.0001769  -0.0076802   0.0102297  -0.0021011  -0.0046418   0.0005265
  -0.0005153  -0.0006954  -0.0004180   0.0047189   0.0091270   0.0000155
  -0.0000910   0.0000407  -0.0003813   0.0009426  -0.0015497   0.0000343
   0.0012285  -0.0003325  -0.0000992  -0.0002330   0.0000803   0.0008167
   0.0001265  -0.0007759  -0.0020138   0.0006469   0.0005217   0.0007025
   0.0049555  -0.0093864   0.0021185   0.0043247  -0.0024908   0.0007794
   0.0007526   0.0009846  -0.0008517  -0.0009413
 TTTTTTTTTTTTTTTTTTTTTTTTTTTTTT MOQGAD      TELAPSE     2243.94 TCPU     2242.55
 TTTTTTTTTTTTTTTTTTTTTTTTTTTTTT SHELLXN     TELAPSE     2251.88 TCPU     2250.48
 TTTTTTTTTTTTTTTTTTTTTTTTTTTTTT MONMO3      TELAPSE     2252.06 TCPU     2250.66
 NUMERICALLY INTEGRATED DENSITY    134.9999929763    134.9999929812
 TTTTTTTTTTTTTTTTTTTTTTTTTTTTTT NUMDFT      TELAPSE     2291.68 TCPU     2290.28
 CYC  44 ETOT(AU) -4.659438646210E+03 DETOT -1.98E-05 tst  1.03E-09 PX  6.67E-04
 TTTTTTTTTTTTTTTTTTTTTTTTTTTTTT DIIS        TELAPSE     2292.33 TCPU     2290.93
 DIIS TEST: 0.74863E+01 AT SCF   CYCLE  44 - DIIS ACTIVE - HISTORY:    44 CYCLES
 TTTTTTTTTTTTTTTTTTTTTTTTTTTTTT FDIK        TELAPSE     2294.01 TCPU     2292.61

    ALPHA      ELECTRONS
 INSULATING STATE
 TOP OF VALENCE BANDS -    BAND    135; K    1; EIG -1.0103454E-01 AU
 BOTTOM OF VIRTUAL BANDS - BAND    136; K    1; EIG -8.7504038E-02 AU
 DIRECT ENERGY BAND GAP:   0.3682 eV

    BETA       ELECTRONS
 INSULATING STATE
 TOP OF VALENCE BANDS -    BAND    135; K    1; EIG -1.0108956E-01 AU
 BOTTOM OF VIRTUAL BANDS - BAND    136; K    1; EIG -8.6293620E-02 AU
 DIRECT ENERGY BAND GAP:   0.4026 eV
 TTTTTTTTTTTTTTTTTTTTTTTTTTTTTT PDIG        TELAPSE     2294.09 TCPU     2292.69
 CHARGE NORMALIZATION FACTOR   1.00000000
 TOTAL ATOMIC CHARGES:
   6.1254678   0.9330169   0.9396401   0.9571608   5.6222101   6.1652213
   0.9807376   5.6647018   6.1323157   0.9357561   0.9528415   0.9455305
   8.6021184   8.6227723  26.7852342   6.1396739   0.9378825   0.9278474
   0.9563102   5.6282337   6.1793612   0.9847988   5.6339232   6.1349251
   0.9387291   0.9545658   0.9314381   8.6295038   8.6485188   6.1622338
   0.9251380   0.9370606   0.9549467   5.6611562   6.1565775   0.9818194
   5.7057997   6.1682665   0.9277141   0.9624807   0.8926554   8.7674683
   8.7866687  28.0382884   6.1517513   0.9260818   0.9356688   0.9561447
   5.6552625   6.1784460   0.9757390   5.6485321   6.1440414   0.9391380
   0.9567367   0.9321692   8.7743951   8.8071826
 SUMMED SPIN DENSITY           0.00000000
 TOTAL ATOMIC SPINS  :
  -0.0005042   0.0002323   0.0000660   0.0003233  -0.0081642   0.0168147
  -0.0037566  -0.0071273  -0.0004225   0.0002757   0.0001539   0.0001580
  -0.0025596   0.0001676  -0.0032890  -0.0001679  -0.0003178  -0.0002129
  -0.0001788  -0.0076906   0.0101369  -0.0020763  -0.0045624   0.0005396
  -0.0005200  -0.0007041  -0.0004255   0.0048033   0.0090836   0.0000310
  -0.0000982   0.0000385  -0.0003911   0.0009906  -0.0016976   0.0000625
   0.0012939  -0.0003288  -0.0001008  -0.0002394   0.0000807   0.0008472
   0.0001140  -0.0008043  -0.0021020   0.0006627   0.0005409   0.0007206
   0.0051685  -0.0096077   0.0021462   0.0045382  -0.0026123   0.0008104
   0.0007718   0.0010196  -0.0009125  -0.0010176
 TTTTTTTTTTTTTTTTTTTTTTTTTTTTTT MOQGAD      TELAPSE     2294.11 TCPU     2292.71
 TTTTTTTTTTTTTTTTTTTTTTTTTTTTTT SHELLXN     TELAPSE     2302.05 TCPU     2300.64
 TTTTTTTTTTTTTTTTTTTTTTTTTTTTTT MONMO3      TELAPSE     2302.23 TCPU     2300.82
 NUMERICALLY INTEGRATED DENSITY    134.9999929757    134.9999929807
 TTTTTTTTTTTTTTTTTTTTTTTTTTTTTT NUMDFT      TELAPSE     2341.81 TCPU     2340.40
 CYC  45 ETOT(AU) -4.659439485430E+03 DETOT -8.39E-04 tst  1.51E-07 PX  1.94E-03
 TTTTTTTTTTTTTTTTTTTTTTTTTTTTTT DIIS        TELAPSE     2342.48 TCPU     2341.08
 DIIS TEST: 0.74697E+01 AT SCF   CYCLE  45 - DIIS ACTIVE - HISTORY:    45 CYCLES
 TTTTTTTTTTTTTTTTTTTTTTTTTTTTTT FDIK        TELAPSE     2344.62 TCPU     2343.21

    ALPHA      ELECTRONS
 INSULATING STATE
 TOP OF VALENCE BANDS -    BAND    135; K    1; EIG -1.0125830E-01 AU
 BOTTOM OF VIRTUAL BANDS - BAND    136; K    1; EIG -8.7823104E-02 AU
 DIRECT ENERGY BAND GAP:   0.3656 eV

    BETA       ELECTRONS
 INSULATING STATE
 TOP OF VALENCE BANDS -    BAND    135; K    1; EIG -1.0131786E-01 AU
 BOTTOM OF VIRTUAL BANDS - BAND    136; K    1; EIG -8.6619274E-02 AU
 DIRECT ENERGY BAND GAP:   0.4000 eV
 TTTTTTTTTTTTTTTTTTTTTTTTTTTTTT PDIG        TELAPSE     2344.70 TCPU     2343.29
 CHARGE NORMALIZATION FACTOR   1.00000000
 TOTAL ATOMIC CHARGES:
   6.1264118   0.9328398   0.9392396   0.9567740   5.6217339   6.1630055
   0.9805704   5.6683877   6.1332944   0.9353391   0.9522673   0.9451771
   8.6026626   8.6215000  26.7874246   6.1401510   0.9378118   0.9276594
   0.9562130   5.6263314   6.1803429   0.9846313   5.6337334   6.1361684
   0.9383843   0.9541417   0.9311601   8.6293719   8.6477403   6.1619616
   0.9249894   0.9370365   0.9549309   5.6636243   6.1565614   0.9817237
   5.7042921   6.1673713   0.9278325   0.9627630   0.8929255   8.7662572
   8.7874253  28.0389463   6.1517796   0.9260128   0.9355952   0.9561375
   5.6544267   6.1799889   0.9753445   5.6478480   6.1448805   0.9388969
   0.9564448   0.9319423   8.7745714   8.8070210
 SUMMED SPIN DENSITY           0.00000000
 TOTAL ATOMIC SPINS  :
  -0.0005508   0.0002423   0.0000808   0.0003368  -0.0081367   0.0170046
  -0.0038050  -0.0072138  -0.0004769   0.0002949   0.0001722   0.0001717
  -0.0025492   0.0000815  -0.0033294  -0.0001695  -0.0003163  -0.0002093
  -0.0001779  -0.0076408   0.0099603  -0.0020342  -0.0044443   0.0005534
  -0.0005253  -0.0007165  -0.0004303   0.0049135   0.0089902   0.0000578
  -0.0001095   0.0000344  -0.0004039   0.0010228  -0.0017958   0.0000823
   0.0013480  -0.0003233  -0.0001055  -0.0002394   0.0000733   0.0008788
   0.0000920  -0.0008321  -0.0022076   0.0006819   0.0005725   0.0007410
   0.0054193  -0.0098966   0.0021925   0.0048017  -0.0027370   0.0008464
   0.0008002   0.0010470  -0.0009966  -0.0011208
 TTTTTTTTTTTTTTTTTTTTTTTTTTTTTT MOQGAD      TELAPSE     2344.72 TCPU     2343.31
 TTTTTTTTTTTTTTTTTTTTTTTTTTTTTT SHELLXN     TELAPSE     2352.65 TCPU     2351.25
 TTTTTTTTTTTTTTTTTTTTTTTTTTTTTT MONMO3      TELAPSE     2352.83 TCPU     2351.43
 NUMERICALLY INTEGRATED DENSITY    134.9999929769    134.9999929818
 TTTTTTTTTTTTTTTTTTTTTTTTTTTTTT NUMDFT      TELAPSE     2393.56 TCPU     2392.16
 CYC  46 ETOT(AU) -4.659441376618E+03 DETOT -1.89E-03 tst  7.13E-08 PX  3.70E-03
 TTTTTTTTTTTTTTTTTTTTTTTTTTTTTT DIIS        TELAPSE     2394.21 TCPU     2392.80
 DIIS TEST: 0.74337E+01 AT SCF   CYCLE  46 - DIIS ACTIVE - HISTORY:    46 CYCLES
 TTTTTTTTTTTTTTTTTTTTTTTTTTTTTT FDIK        TELAPSE     2396.51 TCPU     2395.10

    ALPHA      ELECTRONS
 INSULATING STATE
 TOP OF VALENCE BANDS -    BAND    135; K    1; EIG -9.9973078E-02 AU
 BOTTOM OF VIRTUAL BANDS - BAND    136; K    1; EIG -8.9225908E-02 AU
 DIRECT ENERGY BAND GAP:   0.2924 eV

    BETA       ELECTRONS
 INSULATING STATE
 TOP OF VALENCE BANDS -    BAND    135; K    1; EIG -1.0005349E-01 AU
 BOTTOM OF VIRTUAL BANDS - BAND    136; K    1; EIG -8.8088890E-02 AU
 DIRECT ENERGY BAND GAP:   0.3256 eV
 TTTTTTTTTTTTTTTTTTTTTTTTTTTTTT PDIG        TELAPSE     2396.59 TCPU     2395.18
 CHARGE NORMALIZATION FACTOR   1.00000000
 TOTAL ATOMIC CHARGES:
   6.1281409   0.9316647   0.9384836   0.9557542   5.6308761   6.1603690
   0.9806093   5.6578071   6.1380994   0.9339868   0.9514669   0.9438646
   8.6008074   8.6269798  26.7898603   6.1403131   0.9373811   0.9273921
   0.9557586   5.6279051   6.1793825   0.9839955   5.6333929   6.1311370
   0.9392361   0.9550277   0.9321763   8.6283660   8.6504282   6.1620788
   0.9256488   0.9369777   0.9552361   5.6559119   6.1576933   0.9815816
   5.7120522   6.1705011   0.9275740   0.9614911   0.8921794   8.7685402
   8.7835521  28.0371487   6.1502213   0.9265051   0.9366226   0.9565479
   5.6532889   6.1788662   0.9758434   5.6482318   6.1404755   0.9397220
   0.9578104   0.9333811   8.7748597   8.8087951
 SUMMED SPIN DENSITY           0.00000000
 TOTAL ATOMIC SPINS  :
  -0.0009454   0.0003458   0.0001851   0.0004503  -0.0079553   0.0178134
  -0.0040355  -0.0075210  -0.0007216   0.0003767   0.0002679   0.0002432
  -0.0023522  -0.0004211  -0.0035790  -0.0001613  -0.0003050  -0.0001877
  -0.0001786  -0.0076496   0.0093016  -0.0018608  -0.0039714   0.0006471
  -0.0005546  -0.0007768  -0.0004640   0.0056792   0.0084205   0.0002116
  -0.0001648   0.0000045  -0.0004678   0.0012793  -0.0025985   0.0002430
   0.0017367  -0.0002453  -0.0001306  -0.0002661   0.0000391   0.0010493
  -0.0000445  -0.0010249  -0.0028876   0.0008122   0.0007479   0.0008676
   0.0069409  -0.0115409   0.0024295   0.0063819  -0.0035950   0.0010825
   0.0009592   0.0012617  -0.0014670  -0.0017040
 TTTTTTTTTTTTTTTTTTTTTTTTTTTTTT MOQGAD      TELAPSE     2396.61 TCPU     2395.20
 TTTTTTTTTTTTTTTTTTTTTTTTTTTTTT SHELLXN     TELAPSE     2404.54 TCPU     2403.14
 TTTTTTTTTTTTTTTTTTTTTTTTTTTTTT MONMO3      TELAPSE     2404.72 TCPU     2403.32
 NUMERICALLY INTEGRATED DENSITY    134.9999929769    134.9999929813
 TTTTTTTTTTTTTTTTTTTTTTTTTTTTTT NUMDFT      TELAPSE     2444.31 TCPU     2442.90
 CYC  47 ETOT(AU) -4.659446027632E+03 DETOT -4.65E-03 tst  2.14E-06 PX  6.85E-03
 TTTTTTTTTTTTTTTTTTTTTTTTTTTTTT DIIS        TELAPSE     2444.98 TCPU     2443.57
 DIIS TEST: 0.73692E+01 AT SCF   CYCLE  47 - DIIS ACTIVE - HISTORY:    47 CYCLES
 TTTTTTTTTTTTTTTTTTTTTTTTTTTTTT FDIK        TELAPSE     2447.08 TCPU     2445.68

    ALPHA      ELECTRONS
 INSULATING STATE
 TOP OF VALENCE BANDS -    BAND    135; K    1; EIG -9.9140740E-02 AU
 BOTTOM OF VIRTUAL BANDS - BAND    136; K    1; EIG -8.9523511E-02 AU
 DIRECT ENERGY BAND GAP:   0.2617 eV

    BETA       ELECTRONS
 INSULATING STATE
 TOP OF VALENCE BANDS -    BAND    135; K    1; EIG -9.9228434E-02 AU
 BOTTOM OF VIRTUAL BANDS - BAND    136; K    1; EIG -8.8411807E-02 AU
 DIRECT ENERGY BAND GAP:   0.2943 eV
 TTTTTTTTTTTTTTTTTTTTTTTTTTTTTT PDIG        TELAPSE     2447.16 TCPU     2445.76
 CHARGE NORMALIZATION FACTOR   1.00000000
 TOTAL ATOMIC CHARGES:
   6.1254437   0.9323403   0.9394367   0.9568817   5.6225430   6.1658677
   0.9802436   5.6617060   6.1352363   0.9344022   0.9523292   0.9439263
   8.6035449   8.6239893  26.7907593   6.1390756   0.9374094   0.9276476
   0.9560487   5.6283307   6.1785913   0.9839959   5.6349925   6.1314980
   0.9390983   0.9550096   0.9318939   8.6299586   8.6486192   6.1626955
   0.9256834   0.9369457   0.9549727   5.6597632   6.1569740   0.9821472
   5.7059525   6.1696495   0.9281763   0.9620146   0.8928859   8.7674345
   8.7860569  28.0361851   6.1507356   0.9265472   0.9366220   0.9564888
   5.6554522   6.1769311   0.9765739   5.6494295   6.1411590   0.9397558
   0.9578705   0.9332703   8.7737156   8.8070920
 SUMMED SPIN DENSITY           0.00000000
 TOTAL ATOMIC SPINS  :
  -0.0010608   0.0003856   0.0002125   0.0004947  -0.0079605   0.0180806
  -0.0041183  -0.0076496  -0.0007962   0.0004062   0.0003056   0.0002625
  -0.0020526  -0.0007421  -0.0036941  -0.0001463  -0.0002982  -0.0001839
  -0.0001814  -0.0076741   0.0089967  -0.0017795  -0.0037426   0.0006739
  -0.0005640  -0.0007986  -0.0004661   0.0060746   0.0081171   0.0002459
  -0.0001853  -0.0000005  -0.0004934   0.0014360  -0.0029769   0.0003058
   0.0019523  -0.0002253  -0.0001416  -0.0002814   0.0000338   0.0011201
  -0.0001222  -0.0011097  -0.0031365   0.0008648   0.0008132   0.0009204
   0.0075264  -0.0122241   0.0025401   0.0070189  -0.0039525   0.0011762
   0.0010379   0.0013482  -0.0016540  -0.0019376
 TTTTTTTTTTTTTTTTTTTTTTTTTTTTTT MOQGAD      TELAPSE     2447.18 TCPU     2445.78
 TTTTTTTTTTTTTTTTTTTTTTTTTTTTTT SHELLXN     TELAPSE     2455.11 TCPU     2453.71
 TTTTTTTTTTTTTTTTTTTTTTTTTTTTTT MONMO3      TELAPSE     2455.29 TCPU     2453.89
 NUMERICALLY INTEGRATED DENSITY    134.9999929749    134.9999929791
 TTTTTTTTTTTTTTTTTTTTTTTTTTTTTT NUMDFT      TELAPSE     2495.00 TCPU     2493.59
 CYC  48 ETOT(AU) -4.659447841752E+03 DETOT -1.81E-03 tst  1.27E-06 PX  3.93E-03
 TTTTTTTTTTTTTTTTTTTTTTTTTTTTTT DIIS        TELAPSE     2495.67 TCPU     2494.26
 DIIS TEST: 0.73433E+01 AT SCF   CYCLE  48 - DIIS ACTIVE - HISTORY:    48 CYCLES
 TTTTTTTTTTTTTTTTTTTTTTTTTTTTTT FDIK        TELAPSE     2497.46 TCPU     2496.05

    ALPHA      ELECTRONS
 INSULATING STATE
 TOP OF VALENCE BANDS -    BAND    135; K    1; EIG -9.9770243E-02 AU
 BOTTOM OF VIRTUAL BANDS - BAND    136; K    1; EIG -8.9513240E-02 AU
 DIRECT ENERGY BAND GAP:   0.2791 eV

    BETA       ELECTRONS
 INSULATING STATE
 TOP OF VALENCE BANDS -    BAND    135; K    1; EIG -9.9851926E-02 AU
 BOTTOM OF VIRTUAL BANDS - BAND    136; K    1; EIG -8.8398346E-02 AU
 DIRECT ENERGY BAND GAP:   0.3117 eV
 TTTTTTTTTTTTTTTTTTTTTTTTTTTTTT PDIG        TELAPSE     2497.54 TCPU     2496.13
 CHARGE NORMALIZATION FACTOR   1.00000000
 TOTAL ATOMIC CHARGES:
   6.1272932   0.9319820   0.9387599   0.9560160   5.6296591   6.1596474
   0.9808233   5.6620780   6.1331355   0.9351540   0.9524615   0.9447929
   8.6001616   8.6250372  26.7935687   6.1392063   0.9374879   0.9275720
   0.9561981   5.6268192   6.1818837   0.9839567   5.6313008   6.1342493
   0.9386548   0.9545632   0.9313929   8.6278647   8.6490298   6.1609524
   0.9258779   0.9375955   0.9555868   5.6564285   6.1578264   0.9820267
   5.7105106   6.1683498   0.9278693   0.9623466   0.8930659   8.7675242
   8.7842330  28.0379960   6.1510830   0.9266440   0.9362186   0.9565775
   5.6534606   6.1796075   0.9761508   5.6476807   6.1435744   0.9394585
   0.9571247   0.9324459   8.7732718   8.8077626
 SUMMED SPIN DENSITY           0.00000000
 TOTAL ATOMIC SPINS  :
  -0.0010017   0.0003712   0.0002033   0.0004799  -0.0080284   0.0179645
  -0.0040826  -0.0076554  -0.0007021   0.0003819   0.0002805   0.0002423
  -0.0016509  -0.0009629  -0.0036498  -0.0002132  -0.0002829  -0.0001692
  -0.0001654  -0.0075394   0.0088303  -0.0017611  -0.0035359   0.0006016
  -0.0005457  -0.0007826  -0.0004485   0.0062591   0.0076625   0.0002214
  -0.0001702   0.0000039  -0.0004799   0.0013726  -0.0028989   0.0002976
   0.0019153  -0.0002498  -0.0001325  -0.0002779   0.0000468   0.0010803
  -0.0000732  -0.0010861  -0.0030994   0.0008538   0.0008040   0.0009126
   0.0074941  -0.0122335   0.0025418   0.0070225  -0.0038880   0.0011501
   0.0010290   0.0013250  -0.0016886  -0.0018924
 TTTTTTTTTTTTTTTTTTTTTTTTTTTTTT MOQGAD      TELAPSE     2497.56 TCPU     2496.15
 TTTTTTTTTTTTTTTTTTTTTTTTTTTTTT SHELLXN     TELAPSE     2505.50 TCPU     2504.09
 TTTTTTTTTTTTTTTTTTTTTTTTTTTTTT MONMO3      TELAPSE     2505.68 TCPU     2504.27
 NUMERICALLY INTEGRATED DENSITY    134.9999929756    134.9999929791
 TTTTTTTTTTTTTTTTTTTTTTTTTTTTTT NUMDFT      TELAPSE     2545.28 TCPU     2543.87
 CYC  49 ETOT(AU) -4.659449502047E+03 DETOT -1.66E-03 tst  6.80E-07 PX  6.38E-03
 TTTTTTTTTTTTTTTTTTTTTTTTTTTTTT DIIS        TELAPSE     2545.96 TCPU     2544.55
 DIIS TEST: 0.73073E+01 AT SCF   CYCLE  49 - DIIS ACTIVE - HISTORY:    49 CYCLES
 TTTTTTTTTTTTTTTTTTTTTTTTTTTTTT FDIK        TELAPSE     2548.01 TCPU     2546.60

    ALPHA      ELECTRONS
 INSULATING STATE
 TOP OF VALENCE BANDS -    BAND    135; K    1; EIG -9.8597421E-02 AU
 BOTTOM OF VIRTUAL BANDS - BAND    136; K    1; EIG -9.0464642E-02 AU
 DIRECT ENERGY BAND GAP:   0.2213 eV

    BETA       ELECTRONS
 INSULATING STATE
 TOP OF VALENCE BANDS -    BAND    135; K    1; EIG -9.8692048E-02 AU
 BOTTOM OF VIRTUAL BANDS - BAND    136; K    1; EIG -8.9398339E-02 AU
 DIRECT ENERGY BAND GAP:   0.2529 eV
 TTTTTTTTTTTTTTTTTTTTTTTTTTTTTT PDIG        TELAPSE     2548.09 TCPU     2546.68
 CHARGE NORMALIZATION FACTOR   1.00000000
 TOTAL ATOMIC CHARGES:
   6.1266177   0.9315756   0.9387993   0.9559390   5.6351638   6.1553701
   0.9812760   5.6659924   6.1250845   0.9367320   0.9543233   0.9460051
   8.5979712   8.6256345  26.7980006   6.1363089   0.9378549   0.9281979
   0.9572248   5.6230637   6.1889060   0.9832021   5.6265626   6.1374057
   0.9379330   0.9542112   0.9304608   8.6263193   8.6488277   6.1592041
   0.9267438   0.9385265   0.9562014   5.6527286   6.1604654   0.9822982
   5.7126915   6.1664712   0.9282673   0.9629186   0.8939973   8.7670710
   8.7828685  28.0379140   6.1521524   0.9268496   0.9361329   0.9567825
   5.6519129   6.1808408   0.9769492   5.6456565   6.1474314   0.9390387
   0.9565880   0.9316063   8.7709871   8.8077406
 SUMMED SPIN DENSITY           0.00000000
 TOTAL ATOMIC SPINS  :
  -0.0013952   0.0004436   0.0002922   0.0005806  -0.0078590   0.0191003
  -0.0043672  -0.0080634  -0.0010485   0.0004837   0.0004119   0.0003321
  -0.0023141  -0.0007926  -0.0041315  -0.0001406  -0.0002956  -0.0001665
  -0.0001872  -0.0075224   0.0083178  -0.0016343  -0.0034272   0.0008183
  -0.0006017  -0.0008509  -0.0005046   0.0064305   0.0082068   0.0002605
  -0.0002215  -0.0000042  -0.0005351   0.0017672  -0.0037129   0.0004215
   0.0023527  -0.0002009  -0.0001541  -0.0002992   0.0000121   0.0012494
  -0.0002100  -0.0012786  -0.0036260   0.0009599   0.0009383   0.0010163
   0.0087144  -0.0134766   0.0027058   0.0082068  -0.0046033   0.0013632
   0.0011581   0.0015062  -0.0020597  -0.0023654
 TTTTTTTTTTTTTTTTTTTTTTTTTTTTTT MOQGAD      TELAPSE     2548.11 TCPU     2546.70
 TTTTTTTTTTTTTTTTTTTTTTTTTTTTTT SHELLXN     TELAPSE     2556.05 TCPU     2554.64
 TTTTTTTTTTTTTTTTTTTTTTTTTTTTTT MONMO3      TELAPSE     2556.23 TCPU     2554.82
 NUMERICALLY INTEGRATED DENSITY    134.9999929726    134.9999929776
 TTTTTTTTTTTTTTTTTTTTTTTTTTTTTT NUMDFT      TELAPSE     2595.86 TCPU     2594.45
 CYC  50 ETOT(AU) -4.659454715457E+03 DETOT -5.21E-03 tst  1.17E-06 PX  5.28E-03
 TTTTTTTTTTTTTTTTTTTTTTTTTTTTTT DIIS        TELAPSE     2596.56 TCPU     2595.15
 DIIS TEST: 0.72254E+01 AT SCF   CYCLE  50 - DIIS ACTIVE - HISTORY:    50 CYCLES
 TTTTTTTTTTTTTTTTTTTTTTTTTTTTTT FDIK        TELAPSE     2598.58 TCPU     2597.17

    ALPHA      ELECTRONS
 INSULATING STATE
 TOP OF VALENCE BANDS -    BAND    135; K    1; EIG -9.8482820E-02 AU
 BOTTOM OF VIRTUAL BANDS - BAND    136; K    1; EIG -9.2038202E-02 AU
 DIRECT ENERGY BAND GAP:   0.1754 eV

    BETA       ELECTRONS
 INSULATING STATE
 TOP OF VALENCE BANDS -    BAND    135; K    1; EIG -9.8642623E-02 AU
 BOTTOM OF VIRTUAL BANDS - BAND    136; K    1; EIG -9.1225972E-02 AU
 DIRECT ENERGY BAND GAP:   0.2018 eV
 TTTTTTTTTTTTTTTTTTTTTTTTTTTTTT PDIG        TELAPSE     2598.66 TCPU     2597.25
 CHARGE NORMALIZATION FACTOR   1.00000000
 TOTAL ATOMIC CHARGES:
   6.1318948   0.9308940   0.9372248   0.9542381   5.6334752   6.1550960
   0.9810543   5.6623909   6.1393342   0.9336468   0.9502608   0.9426767
   8.6013638   8.6216235  26.8038324   6.1406939   0.9364766   0.9263412
   0.9556630   5.6275944   6.1774541   0.9842577   5.6319883   6.1344055
   0.9386010   0.9544202   0.9311631   8.6246898   8.6486544   6.1576351
   0.9265770   0.9396083   0.9568972   5.6550968   6.1520658   0.9843270
   5.7130325   6.1657324   0.9279583   0.9636837   0.8957115   8.7659055
   8.7836137  28.0424393   6.1490098   0.9287268   0.9364229   0.9578438
   5.6540938   6.1799899   0.9773239   5.6480472   6.1428466   0.9414000
   0.9575511   0.9323522   8.7699384   8.8027603
 SUMMED SPIN DENSITY           0.00000000
 TOTAL ATOMIC SPINS  :
  -0.0025791   0.0007521   0.0005819   0.0008898  -0.0070075   0.0218175
  -0.0051247  -0.0096501  -0.0016033   0.0007114   0.0007092   0.0005375
  -0.0038680  -0.0002765  -0.0050008  -0.0000236  -0.0002883  -0.0001221
  -0.0002299  -0.0072107   0.0060112  -0.0010582  -0.0022636   0.0012184
  -0.0006909  -0.0010224  -0.0006030   0.0069535   0.0085734   0.0007660
  -0.0004048  -0.0000670  -0.0007520   0.0025961  -0.0064212   0.0009464
   0.0038502  -0.0002072  -0.0001942  -0.0003548  -0.0000189   0.0017914
  -0.0006830  -0.0018242  -0.0057957   0.0013664   0.0014902   0.0014246
   0.0133722  -0.0184035   0.0034109   0.0130495  -0.0071538   0.0020487
   0.0016576   0.0021228  -0.0035097  -0.0042366
 TTTTTTTTTTTTTTTTTTTTTTTTTTTTTT MOQGAD      TELAPSE     2598.68 TCPU     2597.27
 TTTTTTTTTTTTTTTTTTTTTTTTTTTTTT SHELLXN     TELAPSE     2606.61 TCPU     2605.20
 TTTTTTTTTTTTTTTTTTTTTTTTTTTTTT MONMO3      TELAPSE     2606.79 TCPU     2605.38
 NUMERICALLY INTEGRATED DENSITY    134.9999929645    134.9999929731
 TTTTTTTTTTTTTTTTTTTTTTTTTTTTTT NUMDFT      TELAPSE     2647.63 TCPU     2646.21
 CYC  51 ETOT(AU) -4.659461098554E+03 DETOT -6.38E-03 tst  1.86E-06 PX  1.15E-02
 TTTTTTTTTTTTTTTTTTTTTTTTTTTTTT DIIS        TELAPSE     2648.31 TCPU     2646.90
 DIIS TEST: 0.71156E+01 AT SCF   CYCLE  51 - DIIS ACTIVE - HISTORY:    51 CYCLES
 TTTTTTTTTTTTTTTTTTTTTTTTTTTTTT FDIK        TELAPSE     2650.36 TCPU     2648.95

    ALPHA      ELECTRONS
 INSULATING STATE
 TOP OF VALENCE BANDS -    BAND    135; K    1; EIG -9.6402682E-02 AU
 BOTTOM OF VIRTUAL BANDS - BAND    136; K    1; EIG -9.5503863E-02 AU
 DIRECT ENERGY BAND GAP:   0.0245 eV

    BETA       ELECTRONS
 INSULATING STATE
 TOP OF VALENCE BANDS -    BAND    135; K    1; EIG -9.6598717E-02 AU
 BOTTOM OF VIRTUAL BANDS - BAND    136; K    1; EIG -9.4845221E-02 AU
 DIRECT ENERGY BAND GAP:   0.0477 eV
 TTTTTTTTTTTTTTTTTTTTTTTTTTTTTT PDIG        TELAPSE     2650.44 TCPU     2649.03
 CHARGE NORMALIZATION FACTOR   1.00000000
 TOTAL ATOMIC CHARGES:
   6.1293149   0.9312449   0.9370848   0.9538573   5.6322203   6.1574550
   0.9790152   5.6619806   6.1346289   0.9333725   0.9507720   0.9432006
   8.6026807   8.6223098  26.8283890   6.1394867   0.9361887   0.9257366
   0.9555479   5.6223067   6.1884715   0.9818188   5.6255614   6.1343477
   0.9378711   0.9537145   0.9309878   8.6244932   8.6491471   6.1571678
   0.9264241   0.9390126   0.9577884   5.6545789   6.1575169   0.9833568
   5.7135199   6.1654416   0.9289921   0.9640080   0.8954242   8.7620640
   8.7832519  28.0308878   6.1502996   0.9284999   0.9371753   0.9572687
   5.6572225   6.1740381   0.9780335   5.6495993   6.1435352   0.9407338
   0.9575278   0.9328493   8.7672392   8.8033365
 SUMMED SPIN DENSITY           0.00000000
 TOTAL ATOMIC SPINS  :
  -0.0035441   0.0009684   0.0008274   0.0011601  -0.0063510   0.0245615
  -0.0058190  -0.0110296  -0.0021676   0.0008989   0.0009916   0.0007124
  -0.0045473   0.0005895  -0.0010802   0.0000053  -0.0002811  -0.0000951
  -0.0002246  -0.0064824   0.0037704  -0.0005340  -0.0009145   0.0015064
  -0.0007569  -0.0011324  -0.0006693   0.0077662   0.0094059   0.0010088
  -0.0005191  -0.0001253  -0.0009128   0.0034276  -0.0089292   0.0014287
   0.0051586  -0.0002554  -0.0002235  -0.0003913  -0.0000319   0.0015846
  -0.0015292  -0.0070169  -0.0075763   0.0016945   0.0019393   0.0017406
   0.0173935  -0.0229319   0.0040304   0.0173536  -0.0093411   0.0025939
   0.0020218   0.0026560  -0.0054661  -0.0063167
 TTTTTTTTTTTTTTTTTTTTTTTTTTTTTT MOQGAD      TELAPSE     2650.46 TCPU     2649.05
 TTTTTTTTTTTTTTTTTTTTTTTTTTTTTT SHELLXN     TELAPSE     2658.39 TCPU     2656.98
 TTTTTTTTTTTTTTTTTTTTTTTTTTTTTT MONMO3      TELAPSE     2658.57 TCPU     2657.16
 NUMERICALLY INTEGRATED DENSITY    134.9999929661    134.9999929781
 TTTTTTTTTTTTTTTTTTTTTTTTTTTTTT NUMDFT      TELAPSE     2698.26 TCPU     2696.85
 CYC  52 ETOT(AU) -4.659491740676E+03 DETOT -3.06E-02 tst  5.49E-06 PX  1.62E-02
 TTTTTTTTTTTTTTTTTTTTTTTTTTTTTT DIIS        TELAPSE     2698.94 TCPU     2697.53
 DIIS TEST: 0.67675E+01 AT SCF   CYCLE  52 - DIIS ACTIVE - HISTORY:    52 CYCLES
 TTTTTTTTTTTTTTTTTTTTTTTTTTTTTT FDIK        TELAPSE     2700.39 TCPU     2698.97

    ALPHA      ELECTRONS
 INSULATING STATE
 TOP OF VALENCE BANDS -    BAND    135; K    1; EIG -9.7504345E-02 AU
 BOTTOM OF VIRTUAL BANDS - BAND    136; K    1; EIG -9.3790990E-02 AU
 DIRECT ENERGY BAND GAP:   0.1010 eV

    BETA       ELECTRONS
 INSULATING STATE
 TOP OF VALENCE BANDS -    BAND    135; K    1; EIG -9.6868689E-02 AU
 BOTTOM OF VIRTUAL BANDS - BAND    136; K    1; EIG -9.3958690E-02 AU
 DIRECT ENERGY BAND GAP:   0.0792 eV
 TTTTTTTTTTTTTTTTTTTTTTTTTTTTTT PDIG        TELAPSE     2700.47 TCPU     2699.05
 CHARGE NORMALIZATION FACTOR   1.00000000
 TOTAL ATOMIC CHARGES:
   6.1463194   0.9320162   0.9383830   0.9578157   5.6444721   6.1700413
   0.9785887   5.6731204   6.1504852   0.9336575   0.9557796   0.9434277
   8.7612846   8.7763036  28.0526935   6.1588357   0.9355312   0.9255226
   0.9583652   5.6316542   6.1987654   0.9813539   5.6364929   6.1540642
   0.9370413   0.9571826   0.9303958   8.7734103   8.7946767   6.1419079
   0.9258713   0.9377462   0.9544674   5.6414207   6.1454799   0.9845383
   5.6993092   6.1508571   0.9297430   0.9596075   0.8960022   8.6177312
   8.6388416  26.7801528   6.1319574   0.9289622   0.9367802   0.9544505
   5.6439328   6.1652662   0.9786004   5.6359681   6.1261746   0.9412016
   0.9536904   0.9330578   8.6186241   8.6599769
 SUMMED SPIN DENSITY           0.00000000
 TOTAL ATOMIC SPINS  :
  -0.0033512   0.0009983   0.0008271   0.0012429  -0.0063557   0.0248122
  -0.0058450  -0.0111135  -0.0021973   0.0008974   0.0009861   0.0007075
  -0.0026353   0.0005619  -0.0015005  -0.0002042  -0.0003027  -0.0001111
  -0.0003548  -0.0066289   0.0037188  -0.0005858  -0.0012790   0.0011153
  -0.0008240  -0.0012651  -0.0007210   0.0047762   0.0049347   0.0012634
  -0.0005145  -0.0001510  -0.0008603   0.0034506  -0.0089561   0.0014712
   0.0051725   0.0000009  -0.0002137  -0.0003908  -0.0000845   0.0035864
   0.0001585  -0.0028052  -0.0077034   0.0016905   0.0019283   0.0017763
   0.0173181  -0.0230228   0.0040532   0.0172062  -0.0094789   0.0026153
   0.0020265   0.0026592  -0.0057943  -0.0067049
 TTTTTTTTTTTTTTTTTTTTTTTTTTTTTT MOQGAD      TELAPSE     2700.49 TCPU     2699.07
 TTTTTTTTTTTTTTTTTTTTTTTTTTTTTT SHELLXN     TELAPSE     2708.42 TCPU     2707.00
 TTTTTTTTTTTTTTTTTTTTTTTTTTTTTT MONMO3      TELAPSE     2708.60 TCPU     2707.18
 NUMERICALLY INTEGRATED DENSITY    134.9999929336    134.9999929426
 TTTTTTTTTTTTTTTTTTTTTTTTTTTTTT NUMDFT      TELAPSE     2748.27 TCPU     2746.86
 CYC  53 ETOT(AU) -4.659473591310E+03 DETOT  1.81E-02 tst  2.66E-05 PX  2.14E-01
 TTTTTTTTTTTTTTTTTTTTTTTTTTTTTT DIIS        TELAPSE     2749.01 TCPU     2747.59
 DIIS TEST: 0.70646E+01 AT SCF   CYCLE  53 - DIIS ACTIVE - HISTORY:    53 CYCLES
 TTTTTTTTTTTTTTTTTTTTTTTTTTTTTT FDIK        TELAPSE     2750.91 TCPU     2749.49

    ALPHA      ELECTRONS
 INSULATING STATE
 TOP OF VALENCE BANDS -    BAND    135; K    1; EIG -1.0554026E-01 AU
 BOTTOM OF VIRTUAL BANDS - BAND    136; K    1; EIG -9.1713475E-02 AU
 DIRECT ENERGY BAND GAP:   0.3762 eV

    BETA       ELECTRONS
 INSULATING STATE
 TOP OF VALENCE BANDS -    BAND    135; K    1; EIG -1.0545524E-01 AU
 BOTTOM OF VIRTUAL BANDS - BAND    136; K    1; EIG -9.0294593E-02 AU
 DIRECT ENERGY BAND GAP:   0.4125 eV
 TTTTTTTTTTTTTTTTTTTTTTTTTTTTTT PDIG        TELAPSE     2750.99 TCPU     2749.57
 CHARGE NORMALIZATION FACTOR   1.00000000
 TOTAL ATOMIC CHARGES:
   6.1307777   0.9315889   0.9368783   0.9547348   5.6224872   6.1852012
   0.9771072   5.6317121   6.1377542   0.9350624   0.9512333   0.9434526
   8.5959346   8.6187958  26.7993825   6.1432047   0.9335366   0.9243635
   0.9558508   5.6080793   6.2415103   0.9737658   5.6221560   6.1396323
   0.9348685   0.9542016   0.9267544   8.6300141   8.6510912   6.1534946
   0.9256337   0.9389294   0.9564338   5.6379155   6.1882864   0.9725969
   5.6824319   6.1558714   0.9289929   0.9640040   0.8958489   8.7710128
   8.8087097  28.0593122   6.1415534   0.9307830   0.9370493   0.9578481
   5.6735434   6.1560133   0.9787442   5.6464856   6.1336414   0.9441815
   0.9580915   0.9346597   8.7651335   8.8116661
 SUMMED SPIN DENSITY           0.00000000
 TOTAL ATOMIC SPINS  :
   0.0014670  -0.0000025  -0.0003565  -0.0000207  -0.0124329   0.0125068
  -0.0026499  -0.0026100  -0.0010647   0.0003906   0.0001618   0.0001763
  -0.0000638  -0.0001665  -0.0053063   0.0019301  -0.0006067  -0.0007622
  -0.0004817  -0.0168572   0.0224747  -0.0042714  -0.0149579   0.0028749
  -0.0011376  -0.0009338  -0.0009615   0.0100441   0.0137078  -0.0006018
  -0.0000033   0.0002184  -0.0003146   0.0028441  -0.0013133  -0.0002789
   0.0016962  -0.0001538  -0.0001413  -0.0001896   0.0000003  -0.0003813
  -0.0010520  -0.0001450   0.0007809   0.0001920  -0.0000443   0.0002558
  -0.0035690  -0.0006695   0.0012345  -0.0041699   0.0004659   0.0001086
   0.0003818   0.0004708   0.0024032   0.0018847
 TTTTTTTTTTTTTTTTTTTTTTTTTTTTTT MOQGAD      TELAPSE     2751.01 TCPU     2749.59
 TTTTTTTTTTTTTTTTTTTTTTTTTTTTTT SHELLXN     TELAPSE     2758.95 TCPU     2757.53
 TTTTTTTTTTTTTTTTTTTTTTTTTTTTTT MONMO3      TELAPSE     2759.13 TCPU     2757.71
 NUMERICALLY INTEGRATED DENSITY    134.9999929802    134.9999929786
 TTTTTTTTTTTTTTTTTTTTTTTTTTTTTT NUMDFT      TELAPSE     2798.82 TCPU     2797.40
 CYC  54 ETOT(AU) -4.659450434290E+03 DETOT  2.32E-02 tst  4.36E-05 PX  2.23E-01
 TTTTTTTTTTTTTTTTTTTTTTTTTTTTTT DIIS        TELAPSE     2799.61 TCPU     2798.19
 DIIS TEST: 0.71266E+01 AT SCF   CYCLE  54 - DIIS ACTIVE - HISTORY:    54 CYCLES
 TTTTTTTTTTTTTTTTTTTTTTTTTTTTTT FDIK        TELAPSE     2801.80 TCPU     2800.38

    ALPHA      ELECTRONS
 INSULATING STATE
 TOP OF VALENCE BANDS -    BAND    135; K    1; EIG -1.0456154E-01 AU
 BOTTOM OF VIRTUAL BANDS - BAND    136; K    1; EIG -9.1541672E-02 AU
 DIRECT ENERGY BAND GAP:   0.3543 eV

    BETA       ELECTRONS
 INSULATING STATE
 TOP OF VALENCE BANDS -    BAND    135; K    1; EIG -1.0448929E-01 AU
 BOTTOM OF VIRTUAL BANDS - BAND    136; K    1; EIG -9.0226165E-02 AU
 DIRECT ENERGY BAND GAP:   0.3881 eV
 TTTTTTTTTTTTTTTTTTTTTTTTTTTTTT PDIG        TELAPSE     2801.89 TCPU     2800.46
 CHARGE NORMALIZATION FACTOR   1.00000000
 TOTAL ATOMIC CHARGES:
   6.1259422   0.9325989   0.9381162   0.9553891   5.6322903   6.1638503
   0.9797028   5.6518634   6.1274896   0.9367167   0.9533089   0.9455947
   8.5994540   8.6075054  26.8082543   6.1397350   0.9347025   0.9257088
   0.9557333   5.6307065   6.2055062   0.9788970   5.6391508   6.1389365
   0.9357254   0.9534613   0.9277006   8.6287999   8.6379800   6.1570370
   0.9260027   0.9377200   0.9562841   5.6414026   6.1615816   0.9777210
   5.6959283   6.1617939   0.9296425   0.9628630   0.8943832   8.7777827
   8.8013928  28.0544706   6.1452637   0.9293006   0.9372309   0.9570561
   5.6517796   6.1747709   0.9763439   5.6493506   6.1411160   0.9407087
   0.9570859   0.9324561   8.7797308   8.8009796
 SUMMED SPIN DENSITY           0.00000000
 TOTAL ATOMIC SPINS  :
   0.0023503  -0.0001262  -0.0006110  -0.0001559  -0.0134873   0.0087735
  -0.0017633   0.0000090  -0.0012623   0.0004055   0.0001064   0.0002176
   0.0008063   0.0002621  -0.0059719   0.0027782  -0.0007934  -0.0009460
  -0.0005366  -0.0204661   0.0274040  -0.0052329  -0.0190309   0.0038033
  -0.0013420  -0.0009607  -0.0010228   0.0111696   0.0157380  -0.0009226
   0.0000711   0.0003237  -0.0002666   0.0034375  -0.0007640  -0.0004579
   0.0020356  -0.0004166  -0.0000890  -0.0001834   0.0000479  -0.0010544
  -0.0015517   0.0003745   0.0019170  -0.0000704  -0.0004027   0.0000528
  -0.0071345   0.0037643   0.0005495  -0.0081754   0.0018726  -0.0003209
   0.0001081   0.0001245   0.0036261   0.0033902
 TTTTTTTTTTTTTTTTTTTTTTTTTTTTTT MOQGAD      TELAPSE     2801.90 TCPU     2800.48
 TTTTTTTTTTTTTTTTTTTTTTTTTTTTTT SHELLXN     TELAPSE     2809.84 TCPU     2808.42
 TTTTTTTTTTTTTTTTTTTTTTTTTTTTTT MONMO3      TELAPSE     2810.02 TCPU     2808.60
 NUMERICALLY INTEGRATED DENSITY    134.9999929840    134.9999929810
 TTTTTTTTTTTTTTTTTTTTTTTTTTTTTT NUMDFT      TELAPSE     2849.58 TCPU     2848.16
 CYC  55 ETOT(AU) -4.659458946570E+03 DETOT -8.51E-03 tst  6.87E-06 PX  1.67E-02
 TTTTTTTTTTTTTTTTTTTTTTTTTTTTTT DIIS        TELAPSE     2850.29 TCPU     2848.86
 DIIS TEST: 0.70138E+01 AT SCF   CYCLE  55 - DIIS ACTIVE - HISTORY:    55 CYCLES
 TTTTTTTTTTTTTTTTTTTTTTTTTTTTTT FDIK        TELAPSE     2852.49 TCPU     2851.07

    ALPHA      ELECTRONS
 INSULATING STATE
 TOP OF VALENCE BANDS -    BAND    135; K    1; EIG -1.0097572E-01 AU
 BOTTOM OF VIRTUAL BANDS - BAND    136; K    1; EIG -9.4496097E-02 AU
 DIRECT ENERGY BAND GAP:   0.1763 eV

    BETA       ELECTRONS
 INSULATING STATE
 TOP OF VALENCE BANDS -    BAND    135; K    1; EIG -1.0086611E-01 AU
 BOTTOM OF VIRTUAL BANDS - BAND    136; K    1; EIG -9.3265516E-02 AU
 DIRECT ENERGY BAND GAP:   0.2068 eV
 TTTTTTTTTTTTTTTTTTTTTTTTTTTTTT PDIG        TELAPSE     2852.57 TCPU     2851.15
 CHARGE NORMALIZATION FACTOR   1.00000000
 TOTAL ATOMIC CHARGES:
   6.1288027   0.9314753   0.9372067   0.9542542   5.6315635   6.1679042
   0.9789315   5.6418242   6.1311996   0.9353879   0.9527271   0.9441808
   8.5983450   8.6094165  26.8232247   6.1436740   0.9331850   0.9243513
   0.9547694   5.6240500   6.2089952   0.9778538   5.6347787   6.1418220
   0.9348730   0.9523260   0.9269211   8.6264788   8.6410433   6.1567965
   0.9261129   0.9382016   0.9566012   5.6470539   6.1645509   0.9786710
   5.6919001   6.1595345   0.9306679   0.9640955   0.8956732   8.7729361
   8.8018579  28.0483427   6.1459387   0.9294023   0.9374214   0.9571066
   5.6609852   6.1759126   0.9774265   5.6383932   6.1397984   0.9418279
   0.9584496   0.9335331   8.7757191   8.8035241
 SUMMED SPIN DENSITY           0.00000000
 TOTAL ATOMIC SPINS  :
   0.0029654  -0.0002711  -0.0007502  -0.0002810  -0.0141051   0.0068715
  -0.0012542   0.0014511  -0.0013501   0.0004495   0.0000553   0.0002582
   0.0011861   0.0003530  -0.0066412   0.0034933  -0.0009312  -0.0010933
  -0.0006197  -0.0230003   0.0306658  -0.0058682  -0.0217056   0.0044334
  -0.0014763  -0.0009802  -0.0011591   0.0124467   0.0170219  -0.0012079
   0.0001087   0.0003780  -0.0001677   0.0040375  -0.0007119  -0.0005852
   0.0022949  -0.0004150  -0.0001011  -0.0001754   0.0000071  -0.0014985
  -0.0017463   0.0005653   0.0028619  -0.0002414  -0.0006012  -0.0001446
  -0.0097867   0.0070139   0.0000317  -0.0109669   0.0028974  -0.0005971
  -0.0000742  -0.0001425   0.0045396   0.0042633
 TTTTTTTTTTTTTTTTTTTTTTTTTTTTTT MOQGAD      TELAPSE     2852.59 TCPU     2851.17
 TTTTTTTTTTTTTTTTTTTTTTTTTTTTTT SHELLXN     TELAPSE     2860.53 TCPU     2859.11
 TTTTTTTTTTTTTTTTTTTTTTTTTTTTTT MONMO3      TELAPSE     2860.71 TCPU     2859.29
 NUMERICALLY INTEGRATED DENSITY    134.9999929834    134.9999929795
 TTTTTTTTTTTTTTTTTTTTTTTTTTTTTT NUMDFT      TELAPSE     2900.32 TCPU     2898.89
 CYC  56 ETOT(AU) -4.659476678661E+03 DETOT -1.77E-02 tst  5.03E-06 PX  1.70E-02
 TTTTTTTTTTTTTTTTTTTTTTTTTTTTTT DIIS        TELAPSE     2901.00 TCPU     2899.58
 DIIS TEST: 0.67540E+01 AT SCF   CYCLE  56 - DIIS ACTIVE - HISTORY:    56 CYCLES
 TTTTTTTTTTTTTTTTTTTTTTTTTTTTTT FDIK        TELAPSE     2903.18 TCPU     2901.75

    ALPHA      ELECTRONS
 INSULATING STATE
 TOP OF VALENCE BANDS -    BAND    135; K    1; EIG -9.8851877E-02 AU
 BOTTOM OF VIRTUAL BANDS - BAND    136; K    1; EIG -9.7368685E-02 AU
 DIRECT ENERGY BAND GAP:   0.0404 eV

    BETA       ELECTRONS
 INSULATING STATE
 TOP OF VALENCE BANDS -    BAND    135; K    1; EIG -9.7744578E-02 AU
 BOTTOM OF VIRTUAL BANDS - BAND    136; K    1; EIG -9.7132734E-02 AU
 DIRECT ENERGY BAND GAP:   0.0166 eV
 TTTTTTTTTTTTTTTTTTTTTTTTTTTTTT PDIG        TELAPSE     2903.26 TCPU     2901.83
 CHARGE NORMALIZATION FACTOR   1.00000000
 TOTAL ATOMIC CHARGES:
   6.1460025   0.9318003   0.9381666   0.9583303   5.6325667   6.1863707
   0.9764306   5.6642874   6.1508031   0.9339330   0.9562601   0.9420625
   8.7645373   8.7671339  28.0441517   6.1555960   0.9332128   0.9248711
   0.9586730   5.6353977   6.2237016   0.9752524   5.6436476   6.1524738
   0.9354557   0.9573764   0.9277303   8.7661824   8.7839333   6.1366952
   0.9268190   0.9385570   0.9541666   5.6230835   6.1641103   0.9777508
   5.6876913   6.1435751   0.9304042   0.9593699   0.8970104   8.6284831
   8.6499513  26.8130306   6.1244245   0.9315401   0.9376840   0.9555428
   5.6340885   6.1587128   0.9786334   5.6509207   6.1237501   0.9416136
   0.9527813   0.9323602   8.6298957   8.6510131
 SUMMED SPIN DENSITY           0.00000000
 TOTAL ATOMIC SPINS  :
   0.0047660  -0.0005403  -0.0010893  -0.0005016  -0.0151770   0.0034923
  -0.0002998   0.0043922  -0.0011934   0.0004137  -0.0000692   0.0002322
   0.0058596   0.0025788   0.0090904   0.0045835  -0.0011706  -0.0014426
  -0.0008267  -0.0277774   0.0371217  -0.0071382  -0.0276668   0.0052983
  -0.0017632  -0.0011651  -0.0013989   0.0121723   0.0150237  -0.0020421
   0.0002280   0.0004615  -0.0000473   0.0045970   0.0003828  -0.0009640
   0.0021521  -0.0007731  -0.0000238  -0.0001958  -0.0000051  -0.0041984
  -0.0035897  -0.0082860   0.0052857  -0.0006917  -0.0012060  -0.0006272
  -0.0163683   0.0144777  -0.0010799  -0.0178431   0.0057619  -0.0013734
  -0.0006011  -0.0008344   0.0058219   0.0057776
 TTTTTTTTTTTTTTTTTTTTTTTTTTTTTT MOQGAD      TELAPSE     2903.28 TCPU     2901.85
 TTTTTTTTTTTTTTTTTTTTTTTTTTTTTT SHELLXN     TELAPSE     2911.21 TCPU     2909.78
 TTTTTTTTTTTTTTTTTTTTTTTTTTTTTT MONMO3      TELAPSE     2911.39 TCPU     2909.96
 NUMERICALLY INTEGRATED DENSITY    134.9999929544    134.9999929445
 TTTTTTTTTTTTTTTTTTTTTTTTTTTTTT NUMDFT      TELAPSE     2952.25 TCPU     2950.83
 CYC  57 ETOT(AU) -4.659514170863E+03 DETOT -3.75E-02 tst  5.88E-06 PX  2.14E-01
 TTTTTTTTTTTTTTTTTTTTTTTTTTTTTT DIIS        TELAPSE     2952.96 TCPU     2951.54
 DIIS TEST: 0.66254E+01 AT SCF   CYCLE  57 - DIIS ACTIVE - HISTORY:    57 CYCLES
 TTTTTTTTTTTTTTTTTTTTTTTTTTTTTT FDIK        TELAPSE     2954.53 TCPU     2953.11

    ALPHA      ELECTRONS
 INSULATING STATE
 TOP OF VALENCE BANDS -    BAND    135; K    1; EIG -1.1110984E-01 AU
 BOTTOM OF VIRTUAL BANDS - BAND    136; K    1; EIG -8.6204380E-02 AU
 DIRECT ENERGY BAND GAP:   0.6777 eV

    BETA       ELECTRONS
 INSULATING STATE
 TOP OF VALENCE BANDS -    BAND    135; K    1; EIG -1.0963627E-01 AU
 BOTTOM OF VIRTUAL BANDS - BAND    136; K    1; EIG -8.6195580E-02 AU
 DIRECT ENERGY BAND GAP:   0.6379 eV
 TTTTTTTTTTTTTTTTTTTTTTTTTTTTTT PDIG        TELAPSE     2954.61 TCPU     2953.19
 CHARGE NORMALIZATION FACTOR   1.00000000
 TOTAL ATOMIC CHARGES:
   6.1455442   0.9311368   0.9369897   0.9564087   5.6343718   6.1790374
   0.9744721   5.6634753   6.1504464   0.9312277   0.9550271   0.9392040
   8.7741405   8.7775346  28.0704020   6.1597308   0.9287103   0.9202953
   0.9561652   5.6377648   6.2270014   0.9710359   5.6416944   6.1558772
   0.9328144   0.9545296   0.9254387   8.7720745   8.7890708   6.1349631
   0.9286312   0.9404452   0.9568832   5.6267225   6.1603897   0.9830416
   5.6817628   6.1413994   0.9356528   0.9624803   0.9016417   8.6278846
   8.6423537  26.7777224   6.1215173   0.9348330   0.9411018   0.9579976
   5.6346835   6.1626123   0.9818794   5.6516917   6.1193827   0.9444545
   0.9561385   0.9351144   8.6297738   8.6352235
 SUMMED SPIN DENSITY           0.00000000
 TOTAL ATOMIC SPINS  :
   0.0054991  -0.0006655  -0.0012803  -0.0007187  -0.0168187   0.0006004
   0.0002407   0.0069608  -0.0013646   0.0002650  -0.0001467   0.0001450
   0.0052341   0.0015824  -0.0002622   0.0057209  -0.0014662  -0.0018551
  -0.0010532  -0.0329001   0.0436605  -0.0081905  -0.0336437   0.0065199
  -0.0021268  -0.0012697  -0.0017330   0.0131692   0.0160419  -0.0023028
   0.0003398   0.0005849   0.0000400   0.0057605   0.0007930  -0.0011243
   0.0024016  -0.0009110   0.0001308  -0.0001343   0.0001678  -0.0038032
  -0.0034265   0.0011959   0.0067737  -0.0008993  -0.0014855  -0.0007423
  -0.0209928   0.0201247  -0.0017457  -0.0227262   0.0072931  -0.0016740
  -0.0007308  -0.0011623   0.0090136   0.0090966
 TTTTTTTTTTTTTTTTTTTTTTTTTTTTTT MOQGAD      TELAPSE     2954.63 TCPU     2953.20
 TTTTTTTTTTTTTTTTTTTTTTTTTTTTTT SHELLXN     TELAPSE     2962.56 TCPU     2961.13
 TTTTTTTTTTTTTTTTTTTTTTTTTTTTTT MONMO3      TELAPSE     2962.74 TCPU     2961.31
 NUMERICALLY INTEGRATED DENSITY    134.9999929484    134.9999929339
 TTTTTTTTTTTTTTTTTTTTTTTTTTTTTT NUMDFT      TELAPSE     3002.30 TCPU     3000.87
 CYC  58 ETOT(AU) -4.659453733950E+03 DETOT  6.04E-02 tst  3.71E-04 PX  4.11E-02
 TTTTTTTTTTTTTTTTTTTTTTTTTTTTTT DIIS        TELAPSE     3003.03 TCPU     3001.60
 DIIS TEST: 0.72457E+01 AT SCF   CYCLE  58 - DIIS ACTIVE - HISTORY:    58 CYCLES
 TTTTTTTTTTTTTTTTTTTTTTTTTTTTTT FDIK        TELAPSE     3005.28 TCPU     3003.84

    ALPHA      ELECTRONS
 INSULATING STATE
 TOP OF VALENCE BANDS -    BAND    135; K    1; EIG -1.1384071E-01 AU
 BOTTOM OF VIRTUAL BANDS - BAND    136; K    1; EIG -8.4165296E-02 AU
 DIRECT ENERGY BAND GAP:   0.8075 eV

    BETA       ELECTRONS
 INSULATING STATE
 TOP OF VALENCE BANDS -    BAND    135; K    1; EIG -1.1257604E-01 AU
 BOTTOM OF VIRTUAL BANDS - BAND    136; K    1; EIG -8.4252500E-02 AU
 DIRECT ENERGY BAND GAP:   0.7707 eV
 TTTTTTTTTTTTTTTTTTTTTTTTTTTTTT PDIG        TELAPSE     3005.36 TCPU     3003.92
 CHARGE NORMALIZATION FACTOR   1.00000000
 TOTAL ATOMIC CHARGES:
   6.1511542   0.9296017   0.9359515   0.9562718   5.6114736   6.1951052
   0.9727686   5.6539604   6.1594241   0.9288561   0.9531442   0.9363359
   8.7767352   8.7842607  28.0810127   6.1678059   0.9266635   0.9186856
   0.9541686   5.6302318   6.2252553   0.9712056   5.6392978   6.1655954
   0.9302817   0.9521044   0.9230591   8.7742475   8.7873934   6.1277615
   0.9307970   0.9424366   0.9586139   5.6143903   6.1840055   0.9790229
   5.6790845   6.1339806   0.9361386   0.9643762   0.9029000   8.6421865
   8.6439340  26.7505063   6.1146289   0.9378164   0.9433242   0.9606227
   5.6123683   6.1682087   0.9819497   5.6662851   6.1192422   0.9441334
   0.9563754   0.9345755   8.6499763   8.6283077
 SUMMED SPIN DENSITY           0.00000000
 TOTAL ATOMIC SPINS  :
   0.0013172   0.0002093  -0.0002175   0.0003403  -0.0137610   0.0130352
  -0.0027823  -0.0022693  -0.0017837   0.0006735   0.0004518   0.0005159
   0.0024333   0.0014285  -0.0016135   0.0021446  -0.0008226  -0.0008640
  -0.0006448  -0.0201556   0.0252275  -0.0047901  -0.0177360   0.0031433
  -0.0014782  -0.0011975  -0.0012058   0.0091185   0.0114006  -0.0004884
  -0.0001524   0.0002311  -0.0004112   0.0044930  -0.0037250   0.0001028
   0.0040425  -0.0002225  -0.0002185  -0.0002848  -0.0001301  -0.0001591
  -0.0022029   0.0001278  -0.0012677   0.0005683   0.0004067   0.0006013
   0.0006943  -0.0057496   0.0021281  -0.0000370  -0.0021993   0.0007348
   0.0008347   0.0010557   0.0006990   0.0004106
 TTTTTTTTTTTTTTTTTTTTTTTTTTTTTT MOQGAD      TELAPSE     3005.38 TCPU     3003.94
 TTTTTTTTTTTTTTTTTTTTTTTTTTTTTT SHELLXN     TELAPSE     3013.31 TCPU     3011.87
 TTTTTTTTTTTTTTTTTTTTTTTTTTTTTT MONMO3      TELAPSE     3013.49 TCPU     3012.05
 NUMERICALLY INTEGRATED DENSITY    134.9999929449    134.9999929421
 TTTTTTTTTTTTTTTTTTTTTTTTTTTTTT NUMDFT      TELAPSE     3053.01 TCPU     3051.58
 CYC  59 ETOT(AU) -4.659425195243E+03 DETOT  2.85E-02 tst  9.60E-06 PX  3.56E-02
 TTTTTTTTTTTTTTTTTTTTTTTTTTTTTT DIIS        TELAPSE     3053.77 TCPU     3052.34
 DIIS TEST: 0.76801E+01 AT SCF   CYCLE  59 - DIIS ACTIVE - HISTORY:    59 CYCLES
 TTTTTTTTTTTTTTTTTTTTTTTTTTTTTT FDIK        TELAPSE     3056.15 TCPU     3054.72

    ALPHA      ELECTRONS
 INSULATING STATE
 TOP OF VALENCE BANDS -    BAND    135; K    1; EIG -1.1583660E-01 AU
 BOTTOM OF VIRTUAL BANDS - BAND    136; K    1; EIG -8.4360344E-02 AU
 DIRECT ENERGY BAND GAP:   0.8565 eV

    BETA       ELECTRONS
 INSULATING STATE
 TOP OF VALENCE BANDS -    BAND    135; K    1; EIG -1.1468679E-01 AU
 BOTTOM OF VIRTUAL BANDS - BAND    136; K    1; EIG -8.4406659E-02 AU
 DIRECT ENERGY BAND GAP:   0.8240 eV
 TTTTTTTTTTTTTTTTTTTTTTTTTTTTTT PDIG        TELAPSE     3056.24 TCPU     3054.81
 CHARGE NORMALIZATION FACTOR   1.00000000
 TOTAL ATOMIC CHARGES:
   6.1475218   0.9298663   0.9358977   0.9564011   5.6204729   6.1920534
   0.9719264   5.6565203   6.1548585   0.9294715   0.9535844   0.9366906
   8.7742469   8.7849952  28.0836118   6.1639142   0.9269660   0.9187886
   0.9544468   5.6379186   6.2224570   0.9705425   5.6436380   6.1597606
   0.9311748   0.9532263   0.9237643   8.7739790   8.7835597   6.1316757
   0.9297033   0.9414862   0.9573410   5.6196474   6.1762757   0.9798830
   5.6775809   6.1373884   0.9356870   0.9632450   0.9027740   8.6360486
   8.6456402  26.7591181   6.1155655   0.9372568   0.9426231   0.9598118
   5.6233195   6.1680607   0.9813414   5.6605384   6.1164852   0.9449776
   0.9568339   0.9352541   8.6422191   8.6299629
 SUMMED SPIN DENSITY           0.00000000
 TOTAL ATOMIC SPINS  :
   0.0005915   0.0003712  -0.0000252   0.0005429  -0.0134388   0.0153505
  -0.0033918  -0.0042144  -0.0015983   0.0006936   0.0005005   0.0005307
   0.0020430   0.0016230  -0.0018585   0.0011634  -0.0006525  -0.0006380
  -0.0004756  -0.0169343   0.0206953  -0.0039815  -0.0138947   0.0022326
  -0.0012635  -0.0011072  -0.0010789   0.0079524   0.0103705  -0.0001260
  -0.0002672   0.0001227  -0.0005072   0.0042388  -0.0046153   0.0003433
   0.0042899  -0.0001346  -0.0002638  -0.0003034  -0.0001626   0.0006156
  -0.0019789   0.0003261  -0.0031138   0.0009447   0.0008552   0.0008839
   0.0058521  -0.0121806   0.0032525   0.0054600  -0.0044471   0.0012977
   0.0012342   0.0015484  -0.0014494  -0.0018234
 TTTTTTTTTTTTTTTTTTTTTTTTTTTTTT MOQGAD      TELAPSE     3056.25 TCPU     3054.83
 TTTTTTTTTTTTTTTTTTTTTTTTTTTTTT SHELLXN     TELAPSE     3064.19 TCPU     3062.75
 TTTTTTTTTTTTTTTTTTTTTTTTTTTTTT MONMO3      TELAPSE     3064.37 TCPU     3062.93
 NUMERICALLY INTEGRATED DENSITY    134.9999929454    134.9999929453
 TTTTTTTTTTTTTTTTTTTTTTTTTTTTTT NUMDFT      TELAPSE     3104.04 TCPU     3102.60
 CYC  60 ETOT(AU) -4.659429991992E+03 DETOT -4.80E-03 tst  1.35E-06 PX  1.48E-02
 TTTTTTTTTTTTTTTTTTTTTTTTTTTTTT DIIS        TELAPSE     3104.77 TCPU     3103.33
 DIIS TEST: 0.75893E+01 AT SCF   CYCLE  60 - DIIS ACTIVE - HISTORY:    60 CYCLES
 TTTTTTTTTTTTTTTTTTTTTTTTTTTTTT FDIK        TELAPSE     3107.28 TCPU     3105.84

    ALPHA      ELECTRONS
 INSULATING STATE
 TOP OF VALENCE BANDS -    BAND    135; K    1; EIG -1.1632729E-01 AU
 BOTTOM OF VIRTUAL BANDS - BAND    136; K    1; EIG -8.5101381E-02 AU
 DIRECT ENERGY BAND GAP:   0.8497 eV

    BETA       ELECTRONS
 INSULATING STATE
 TOP OF VALENCE BANDS -    BAND    135; K    1; EIG -1.1504076E-01 AU
 BOTTOM OF VIRTUAL BANDS - BAND    136; K    1; EIG -8.5207206E-02 AU
 DIRECT ENERGY BAND GAP:   0.8118 eV
 TTTTTTTTTTTTTTTTTTTTTTTTTTTTTT PDIG        TELAPSE     3107.36 TCPU     3105.92
 CHARGE NORMALIZATION FACTOR   1.00000000
 TOTAL ATOMIC CHARGES:
   6.1448009   0.9299763   0.9359146   0.9568350   5.6265032   6.1927133
   0.9709659   5.6572869   6.1506699   0.9305318   0.9541316   0.9370071
   8.7701022   8.7861471  28.0846538   6.1626935   0.9266296   0.9188011
   0.9541586   5.6423762   6.2179192   0.9701592   5.6505040   6.1586024
   0.9309089   0.9530824   0.9234131   8.7740166   8.7807493   6.1335523
   0.9288792   0.9409758   0.9557786   5.6247222   6.1791896   0.9781433
   5.6762887   6.1379884   0.9347108   0.9625064   0.9022828   8.6320816
   8.6435838  26.7568543   6.1123530   0.9376300   0.9423257   0.9598896
   5.6280618   6.1704114   0.9794806   5.6582347   6.1109106   0.9459170
   0.9575403   0.9361028   8.6428658   8.6384853
 SUMMED SPIN DENSITY           0.00000000
 TOTAL ATOMIC SPINS  :
   0.0011101   0.0002384  -0.0001797   0.0003679  -0.0134518   0.0132761
  -0.0028867  -0.0019348  -0.0021130   0.0007543   0.0005190   0.0005492
   0.0021123   0.0012823  -0.0018547   0.0025448  -0.0009395  -0.0010035
  -0.0007142  -0.0222214   0.0277813  -0.0052689  -0.0198251   0.0037214
  -0.0016372  -0.0013528  -0.0013741   0.0100388   0.0125795  -0.0005369
  -0.0001625   0.0002383  -0.0004300   0.0048742  -0.0042950   0.0002164
   0.0042194  -0.0002915  -0.0002088  -0.0002566  -0.0000986  -0.0001530
  -0.0022222  -0.0000873  -0.0008832   0.0005091   0.0003377   0.0005446
  -0.0005863  -0.0039684   0.0018526  -0.0015104  -0.0018196   0.0006848
   0.0008272   0.0009917   0.0012432   0.0008532
 TTTTTTTTTTTTTTTTTTTTTTTTTTTTTT MOQGAD      TELAPSE     3107.38 TCPU     3105.94
 TTTTTTTTTTTTTTTTTTTTTTTTTTTTTT SHELLXN     TELAPSE     3115.32 TCPU     3113.87
 TTTTTTTTTTTTTTTTTTTTTTTTTTTTTT MONMO3      TELAPSE     3115.50 TCPU     3114.05
 NUMERICALLY INTEGRATED DENSITY    134.9999929539    134.9999929505
 TTTTTTTTTTTTTTTTTTTTTTTTTTTTTT NUMDFT      TELAPSE     3155.09 TCPU     3153.64
 CYC  61 ETOT(AU) -4.659429516865E+03 DETOT  4.75E-04 tst  1.55E-06 PX  1.13E-02
 TTTTTTTTTTTTTTTTTTTTTTTTTTTTTT DIIS        TELAPSE     3155.83 TCPU     3154.38
 DIIS TEST: 0.75866E+01 AT SCF   CYCLE  61 - DIIS ACTIVE - HISTORY:    61 CYCLES
 TTTTTTTTTTTTTTTTTTTTTTTTTTTTTT FDIK        TELAPSE     3157.76 TCPU     3156.31

    ALPHA      ELECTRONS
 INSULATING STATE
 TOP OF VALENCE BANDS -    BAND    135; K    1; EIG -1.1456438E-01 AU
 BOTTOM OF VIRTUAL BANDS - BAND    136; K    1; EIG -8.6876654E-02 AU
 DIRECT ENERGY BAND GAP:   0.7534 eV

    BETA       ELECTRONS
 INSULATING STATE
 TOP OF VALENCE BANDS -    BAND    135; K    1; EIG -1.1330161E-01 AU
 BOTTOM OF VIRTUAL BANDS - BAND    136; K    1; EIG -8.7052576E-02 AU
 DIRECT ENERGY BAND GAP:   0.7143 eV
 TTTTTTTTTTTTTTTTTTTTTTTTTTTTTT PDIG        TELAPSE     3157.84 TCPU     3156.39
 CHARGE NORMALIZATION FACTOR   1.00000000
 TOTAL ATOMIC CHARGES:
   6.1458178   0.9301566   0.9360278   0.9570199   5.6244049   6.1922231
   0.9718158   5.6560774   6.1526240   0.9306687   0.9538822   0.9374274
   8.7701298   8.7854360  28.0834814   6.1624808   0.9273626   0.9193822
   0.9544480   5.6422999   6.2188729   0.9708458   5.6490286   6.1572097
   0.9315870   0.9539340   0.9239341   8.7739865   8.7793583   6.1343923
   0.9286568   0.9404055   0.9555325   5.6220786   6.1790769   0.9778552
   5.6745054   6.1398516   0.9341006   0.9618196   0.9012500   8.6329055
   8.6451156  26.7645544   6.1167342   0.9362371   0.9412341   0.9587344
   5.6260754   6.1697172   0.9795331   5.6566489   6.1158995   0.9445298
   0.9561746   0.9349188   8.6421960   8.6373431
 SUMMED SPIN DENSITY           0.00000000
 TOTAL ATOMIC SPINS  :
   0.0009983   0.0002585  -0.0001670   0.0003739  -0.0131319   0.0131844
  -0.0028799  -0.0014880  -0.0024228   0.0008394   0.0005774   0.0006106
   0.0018062   0.0011088  -0.0018081   0.0031925  -0.0010664  -0.0011520
  -0.0008340  -0.0239723   0.0297455  -0.0055609  -0.0216405   0.0044265
  -0.0018176  -0.0014807  -0.0014937   0.0107053   0.0132125  -0.0006270
  -0.0001668   0.0002714  -0.0004444   0.0052151  -0.0046066   0.0002477
   0.0044262  -0.0002879  -0.0002033  -0.0002626  -0.0000916  -0.0002617
  -0.0022012  -0.0006483  -0.0003161   0.0004103   0.0002270   0.0004696
  -0.0024654  -0.0014628   0.0013699  -0.0034813  -0.0012443   0.0005658
   0.0007571   0.0008967   0.0020651   0.0017257
 TTTTTTTTTTTTTTTTTTTTTTTTTTTTTT MOQGAD      TELAPSE     3157.86 TCPU     3156.41
 TTTTTTTTTTTTTTTTTTTTTTTTTTTTTT SHELLXN     TELAPSE     3165.80 TCPU     3164.36
 TTTTTTTTTTTTTTTTTTTTTTTTTTTTTT MONMO3      TELAPSE     3165.98 TCPU     3164.54
 NUMERICALLY INTEGRATED DENSITY    134.9999929535    134.9999929497
 TTTTTTTTTTTTTTTTTTTTTTTTTTTTTT NUMDFT      TELAPSE     3206.72 TCPU     3205.27
 CYC  62 ETOT(AU) -4.659438621957E+03 DETOT -9.11E-03 tst  1.16E-06 PX  5.94E-03
 TTTTTTTTTTTTTTTTTTTTTTTTTTTTTT DIIS        TELAPSE     3207.44 TCPU     3206.00
 DIIS TEST: 0.74484E+01 AT SCF   CYCLE  62 - DIIS ACTIVE - HISTORY:    62 CYCLES
 TTTTTTTTTTTTTTTTTTTTTTTTTTTTTT FDIK        TELAPSE     3210.11 TCPU     3208.67

    ALPHA      ELECTRONS
 INSULATING STATE
 TOP OF VALENCE BANDS -    BAND    135; K    1; EIG -1.1480964E-01 AU
 BOTTOM OF VIRTUAL BANDS - BAND    136; K    1; EIG -8.6660032E-02 AU
 DIRECT ENERGY BAND GAP:   0.7660 eV

    BETA       ELECTRONS
 INSULATING STATE
 TOP OF VALENCE BANDS -    BAND    135; K    1; EIG -1.1354008E-01 AU
 BOTTOM OF VIRTUAL BANDS - BAND    136; K    1; EIG -8.6824348E-02 AU
 DIRECT ENERGY BAND GAP:   0.7270 eV
 TTTTTTTTTTTTTTTTTTTTTTTTTTTTTT PDIG        TELAPSE     3210.19 TCPU     3208.75
 CHARGE NORMALIZATION FACTOR   1.00000000
 TOTAL ATOMIC CHARGES:
   6.1459893   0.9300860   0.9359630   0.9569500   5.6243338   6.1922374
   0.9717728   5.6560372   6.1529062   0.9305460   0.9537786   0.9373157
   8.7701920   8.7855274  28.0836329   6.1625805   0.9272523   0.9192763
   0.9543685   5.6424044   6.2188686   0.9707699   5.6490792   6.1570362
   0.9315792   0.9539390   0.9239164   8.7741454   8.7794825   6.1346458
   0.9286291   0.9403894   0.9555381   5.6216433   6.1792896   0.9779075
   5.6740480   6.1403014   0.9340913   0.9617783   0.9012375   8.6329294
   8.6452512  26.7639965   6.1173805   0.9361444   0.9411518   0.9586282
   5.6256956   6.1697354   0.9795955   5.6563495   6.1165880   0.9443997
   0.9560457   0.9348098   8.6423473   8.6374859
 SUMMED SPIN DENSITY           0.00000000
 TOTAL ATOMIC SPINS  :
   0.0009974   0.0002544  -0.0001637   0.0003769  -0.0131774   0.0131122
  -0.0028537  -0.0013580  -0.0025188   0.0008392   0.0005990   0.0006398
   0.0018548   0.0010813  -0.0018410   0.0031479  -0.0010489  -0.0011393
  -0.0008361  -0.0239682   0.0297632  -0.0055822  -0.0216803   0.0044243
  -0.0018107  -0.0014829  -0.0014958   0.0107213   0.0132703  -0.0006023
  -0.0001663   0.0002607  -0.0004407   0.0051510  -0.0045286   0.0002472
   0.0044216  -0.0002857  -0.0002045  -0.0002584  -0.0000989  -0.0002675
  -0.0022583  -0.0005626  -0.0003491   0.0003960   0.0002372   0.0004800
  -0.0025023  -0.0014622   0.0013802  -0.0034658  -0.0012826   0.0005584
   0.0007600   0.0009096   0.0020874   0.0017217
 TTTTTTTTTTTTTTTTTTTTTTTTTTTTTT MOQGAD      TELAPSE     3210.21 TCPU     3208.77
 TTTTTTTTTTTTTTTTTTTTTTTTTTTTTT SHELLXN     TELAPSE     3218.16 TCPU     3216.71
 TTTTTTTTTTTTTTTTTTTTTTTTTTTTTT MONMO3      TELAPSE     3218.34 TCPU     3216.89
 NUMERICALLY INTEGRATED DENSITY    134.9999929536    134.9999929497
 TTTTTTTTTTTTTTTTTTTTTTTTTTTTTT NUMDFT      TELAPSE     3259.17 TCPU     3257.72
 CYC  63 ETOT(AU) -4.659437824947E+03 DETOT  7.97E-04 tst  9.84E-09 PX  9.30E-04
 TTTTTTTTTTTTTTTTTTTTTTTTTTTTTT DIIS        TELAPSE     3259.94 TCPU     3258.49
 DIIS TEST: 0.74598E+01 AT SCF   CYCLE  63 - DIIS ACTIVE - HISTORY:    63 CYCLES
 TTTTTTTTTTTTTTTTTTTTTTTTTTTTTT FDIK        TELAPSE     3262.24 TCPU     3260.79

    ALPHA      ELECTRONS
 INSULATING STATE
 TOP OF VALENCE BANDS -    BAND    135; K    1; EIG -1.1497138E-01 AU
 BOTTOM OF VIRTUAL BANDS - BAND    136; K    1; EIG -8.6758618E-02 AU
 DIRECT ENERGY BAND GAP:   0.7677 eV

    BETA       ELECTRONS
 INSULATING STATE
 TOP OF VALENCE BANDS -    BAND    135; K    1; EIG -1.1370083E-01 AU
 BOTTOM OF VIRTUAL BANDS - BAND    136; K    1; EIG -8.6935813E-02 AU
 DIRECT ENERGY BAND GAP:   0.7283 eV
 TTTTTTTTTTTTTTTTTTTTTTTTTTTTTT PDIG        TELAPSE     3262.32 TCPU     3260.87
 CHARGE NORMALIZATION FACTOR   1.00000000
 TOTAL ATOMIC CHARGES:
   6.1460391   0.9300689   0.9359243   0.9569267   5.6243498   6.1921238
   0.9717760   5.6558779   6.1530180   0.9305175   0.9537334   0.9372495
   8.7702443   8.7856133  28.0840935   6.1626479   0.9272039   0.9192412
   0.9543527   5.6422394   6.2189016   0.9707514   5.6488619   6.1567895
   0.9316239   0.9539943   0.9239841   8.7741695   8.7796520   6.1350404
   0.9285284   0.9403443   0.9554179   5.6212935   6.1795388   0.9778932
   5.6734725   6.1408550   0.9339248   0.9616636   0.9011586   8.6329333
   8.6448959  26.7649117   6.1179900   0.9360244   0.9409711   0.9584421
   5.6255281   6.1695342   0.9795612   5.6560534   6.1171399   0.9442759
   0.9558764   0.9346755   8.6425543   8.6375323
 SUMMED SPIN DENSITY           0.00000000
 TOTAL ATOMIC SPINS  :
   0.0009387   0.0002675  -0.0001468   0.0003937  -0.0131696   0.0132639
  -0.0028954  -0.0014889  -0.0025163   0.0008437   0.0006070   0.0006413
   0.0018403   0.0011001  -0.0018460   0.0030993  -0.0010422  -0.0011284
  -0.0008271  -0.0237867   0.0295187  -0.0055403  -0.0214564   0.0043799
  -0.0018018  -0.0014824  -0.0014902   0.0106469   0.0132020  -0.0005886
  -0.0001728   0.0002643  -0.0004486   0.0051242  -0.0045550   0.0002533
   0.0044477  -0.0002791  -0.0002088  -0.0002583  -0.0000993  -0.0002450
  -0.0022062  -0.0006430  -0.0004511   0.0004166   0.0002613   0.0004904
  -0.0021856  -0.0018386   0.0014421  -0.0031507  -0.0014359   0.0005976
   0.0007906   0.0009440   0.0019481   0.0016615
 TTTTTTTTTTTTTTTTTTTTTTTTTTTTTT MOQGAD      TELAPSE     3262.34 TCPU     3260.89
 TTTTTTTTTTTTTTTTTTTTTTTTTTTTTT SHELLXN     TELAPSE     3270.27 TCPU     3268.82
 TTTTTTTTTTTTTTTTTTTTTTTTTTTTTT MONMO3      TELAPSE     3270.45 TCPU     3269.00
 NUMERICALLY INTEGRATED DENSITY    134.9999929536    134.9999929498
 TTTTTTTTTTTTTTTTTTTTTTTTTTTTTT NUMDFT      TELAPSE     3310.18 TCPU     3308.73
 CYC  64 ETOT(AU) -4.659438457639E+03 DETOT -6.33E-04 tst  1.25E-08 PX  1.64E-03
 TTTTTTTTTTTTTTTTTTTTTTTTTTTTTT DIIS        TELAPSE     3310.93 TCPU     3309.48
 DIIS TEST: 0.74471E+01 AT SCF   CYCLE  64 - DIIS ACTIVE - HISTORY:    64 CYCLES
 TTTTTTTTTTTTTTTTTTTTTTTTTTTTTT FDIK        TELAPSE     3312.87 TCPU     3311.42

    ALPHA      ELECTRONS
 INSULATING STATE
 TOP OF VALENCE BANDS -    BAND    135; K    1; EIG -1.1297031E-01 AU
 BOTTOM OF VIRTUAL BANDS - BAND    136; K    1; EIG -9.1491980E-02 AU
 DIRECT ENERGY BAND GAP:   0.5845 eV

    BETA       ELECTRONS
 INSULATING STATE
 TOP OF VALENCE BANDS -    BAND    135; K    1; EIG -1.1170276E-01 AU
 BOTTOM OF VIRTUAL BANDS - BAND    136; K    1; EIG -9.1691378E-02 AU
 DIRECT ENERGY BAND GAP:   0.5445 eV
 TTTTTTTTTTTTTTTTTTTTTTTTTTTTTT PDIG        TELAPSE     3312.96 TCPU     3311.50
 CHARGE NORMALIZATION FACTOR   1.00000000
 TOTAL ATOMIC CHARGES:
   6.1439817   0.9311061   0.9367884   0.9578849   5.6240372   6.1908588
   0.9728511   5.6545046   6.1505101   0.9321027   0.9545798   0.9388026
   8.7703831   8.7831179  28.0867983   6.1661574   0.9270387   0.9194306
   0.9540574   5.6364549   6.2230476   0.9709606   5.6444343   6.1551738
   0.9324728   0.9547952   0.9253083   8.7738598   8.7795187   6.1429696
   0.9253754   0.9385487   0.9525132   5.6179123   6.1841298   0.9761763
   5.6697682   6.1514342   0.9292907   0.9587086   0.8977357   8.6335494
   8.6430156  26.7834407   6.1219262   0.9347466   0.9387396   0.9564425
   5.6245640   6.1675898   0.9780848   5.6567881   6.1187543   0.9434000
   0.9544088   0.9335201   8.6416621   8.6337868
 SUMMED SPIN DENSITY           0.00000000
 TOTAL ATOMIC SPINS  :
   0.0004943   0.0003393  -0.0000385   0.0004931  -0.0123701   0.0140898
  -0.0031334  -0.0016199  -0.0029670   0.0009449   0.0007674   0.0007599
   0.0011054   0.0008513  -0.0018116   0.0038822  -0.0011878  -0.0013104
  -0.0009819  -0.0255720   0.0311019  -0.0057153  -0.0230678   0.0053064
  -0.0020550  -0.0016492  -0.0016611   0.0115812   0.0135540  -0.0005655
  -0.0002101   0.0002285  -0.0004782   0.0057661  -0.0055192   0.0004328
   0.0049454  -0.0003650  -0.0001905  -0.0002741  -0.0001009   0.0001523
  -0.0026461  -0.0010621  -0.0001567   0.0003664   0.0002215   0.0005106
  -0.0037306   0.0003508   0.0009852  -0.0047099  -0.0010683   0.0005157
   0.0007504   0.0009116   0.0030251   0.0017847
 TTTTTTTTTTTTTTTTTTTTTTTTTTTTTT MOQGAD      TELAPSE     3312.97 TCPU     3311.52
 TTTTTTTTTTTTTTTTTTTTTTTTTTTTTT SHELLXN     TELAPSE     3320.90 TCPU     3319.45
 TTTTTTTTTTTTTTTTTTTTTTTTTTTTTT MONMO3      TELAPSE     3321.08 TCPU     3319.63
 NUMERICALLY INTEGRATED DENSITY    134.9999929533    134.9999929491
 TTTTTTTTTTTTTTTTTTTTTTTTTTTTTT NUMDFT      TELAPSE     3360.65 TCPU     3359.20
 CYC  65 ETOT(AU) -4.659458071854E+03 DETOT -1.96E-02 tst  6.25E-06 PX  2.69E-02
 TTTTTTTTTTTTTTTTTTTTTTTTTTTTTT DIIS        TELAPSE     3361.38 TCPU     3359.93
 DIIS TEST: 0.71193E+01 AT SCF   CYCLE  65 - DIIS ACTIVE - HISTORY:    65 CYCLES
 TTTTTTTTTTTTTTTTTTTTTTTTTTTTTT FDIK        TELAPSE     3363.28 TCPU     3361.84

    ALPHA      ELECTRONS
 INSULATING STATE
 TOP OF VALENCE BANDS -    BAND    135; K    1; EIG -1.0839517E-01 AU
 BOTTOM OF VIRTUAL BANDS - BAND    136; K    1; EIG -9.2957695E-02 AU
 DIRECT ENERGY BAND GAP:   0.4201 eV

    BETA       ELECTRONS
 INSULATING STATE
 TOP OF VALENCE BANDS -    BAND    135; K    1; EIG -1.0714073E-01 AU
 BOTTOM OF VIRTUAL BANDS - BAND    136; K    1; EIG -9.3163348E-02 AU
 DIRECT ENERGY BAND GAP:   0.3803 eV
 TTTTTTTTTTTTTTTTTTTTTTTTTTTTTT PDIG        TELAPSE     3363.36 TCPU     3361.92
 CHARGE NORMALIZATION FACTOR   1.00000000
 TOTAL ATOMIC CHARGES:
   6.1459710   0.9308533   0.9368568   0.9581371   5.6258472   6.1906287
   0.9744125   5.6503294   6.1526289   0.9324718   0.9548716   0.9392241
   8.7680469   8.7849912  28.0787188   6.1545204   0.9309225   0.9229002
   0.9572938   5.6431526   6.2171089   0.9733344   5.6469913   6.1536571
   0.9335601   0.9561157   0.9257149   8.7741814   8.7774517   6.1305937
   0.9288190   0.9403746   0.9552982   5.6251424   6.1832573   0.9759684
   5.6709759   6.1337493   0.9337347   0.9625991   0.9003207   8.6328656
   8.6414074  26.7860738   6.1217059   0.9337349   0.9389108   0.9563925
   5.6254291   6.1701175   0.9777848   5.6472589   6.1225769   0.9420646
   0.9538904   0.9330832   8.6452516   8.6397246
 SUMMED SPIN DENSITY           0.00000000
 TOTAL ATOMIC SPINS  :
   0.0000804   0.0004054   0.0000363   0.0005603  -0.0112664   0.0138966
  -0.0031465  -0.0010506  -0.0035526   0.0010978   0.0009433   0.0008825
   0.0003737   0.0004842  -0.0016597   0.0051756  -0.0014461  -0.0015986
  -0.0012442  -0.0297939   0.0359473  -0.0064017  -0.0271279   0.0067054
  -0.0024210  -0.0018943  -0.0019196   0.0132523   0.0148197  -0.0004967
  -0.0002498   0.0001833  -0.0004950   0.0062984  -0.0062916   0.0006575
   0.0053322  -0.0003952  -0.0001935  -0.0002967  -0.0001226   0.0009552
  -0.0039715  -0.0011244   0.0007465   0.0001836   0.0000635   0.0004418
  -0.0070941   0.0047200   0.0001477  -0.0081374  -0.0000494   0.0002539
   0.0006105   0.0007404   0.0054316   0.0020143
 TTTTTTTTTTTTTTTTTTTTTTTTTTTTTT MOQGAD      TELAPSE     3363.38 TCPU     3361.94
 TTTTTTTTTTTTTTTTTTTTTTTTTTTTTT SHELLXN     TELAPSE     3371.31 TCPU     3369.86
 TTTTTTTTTTTTTTTTTTTTTTTTTTTTTT MONMO3      TELAPSE     3371.49 TCPU     3370.04
 NUMERICALLY INTEGRATED DENSITY    134.9999929560    134.9999929489
 TTTTTTTTTTTTTTTTTTTTTTTTTTTTTT NUMDFT      TELAPSE     3412.30 TCPU     3410.86
 CYC  66 ETOT(AU) -4.659466128302E+03 DETOT -8.06E-03 tst  4.77E-06 PX  2.28E-02
 TTTTTTTTTTTTTTTTTTTTTTTTTTTTTT DIIS        TELAPSE     3413.04 TCPU     3411.60
 DIIS TEST: 0.70339E+01 AT SCF   CYCLE  66 - DIIS ACTIVE - HISTORY:    66 CYCLES
 TTTTTTTTTTTTTTTTTTTTTTTTTTTTTT FDIK        TELAPSE     3415.50 TCPU     3414.06

    ALPHA      ELECTRONS
 INSULATING STATE
 TOP OF VALENCE BANDS -    BAND    135; K    1; EIG -1.0881792E-01 AU
 BOTTOM OF VIRTUAL BANDS - BAND    136; K    1; EIG -9.1960994E-02 AU
 DIRECT ENERGY BAND GAP:   0.4587 eV

    BETA       ELECTRONS
 INSULATING STATE
 TOP OF VALENCE BANDS -    BAND    135; K    1; EIG -1.0755583E-01 AU
 BOTTOM OF VIRTUAL BANDS - BAND    136; K    1; EIG -9.2147737E-02 AU
 DIRECT ENERGY BAND GAP:   0.4193 eV
 TTTTTTTTTTTTTTTTTTTTTTTTTTTTTT PDIG        TELAPSE     3415.58 TCPU     3414.14
 CHARGE NORMALIZATION FACTOR   1.00000000
 TOTAL ATOMIC CHARGES:
   6.1460935   0.9307883   0.9366768   0.9580546   5.6266870   6.1903815
   0.9744115   5.6493970   6.1534941   0.9321464   0.9546716   0.9386665
   8.7682224   8.7859453  28.0780669   6.1521330   0.9311680   0.9230873
   0.9578151   5.6447855   6.2160476   0.9732641   5.6475217   6.1529525
   0.9335950   0.9561399   0.9258283   8.7749578   8.7780772   6.1292887
   0.9291616   0.9410358   0.9557717   5.6251361   6.1841199   0.9761542
   5.6704951   6.1313423   0.9345560   0.9634333   0.9011990   8.6336049
   8.6420236  26.7814496   6.1232445   0.9337830   0.9387542   0.9560781
   5.6248537   6.1708269   0.9778721   5.6452869   6.1247743   0.9418019
   0.9535191   0.9328113   8.6464687   8.6400770
 SUMMED SPIN DENSITY           0.00000000
 TOTAL ATOMIC SPINS  :
   0.0001685   0.0003993   0.0000310   0.0005226  -0.0112301   0.0136582
  -0.0031073  -0.0010437  -0.0034718   0.0010671   0.0008920   0.0008746
   0.0004384   0.0005720  -0.0017656   0.0048449  -0.0013748  -0.0015478
  -0.0011831  -0.0290845   0.0352284  -0.0063405  -0.0264752   0.0063603
  -0.0023197  -0.0018520  -0.0018727   0.0130333   0.0147150  -0.0005672
  -0.0002100   0.0002061  -0.0004576   0.0061755  -0.0062025   0.0006171
   0.0052446  -0.0004373  -0.0001703  -0.0002756  -0.0001071   0.0006174
  -0.0036018  -0.0009190   0.0005775   0.0002214   0.0000886   0.0004609
  -0.0065693   0.0040360   0.0002627  -0.0075467  -0.0001735   0.0003050
   0.0005906   0.0007449   0.0048285   0.0021242
 TTTTTTTTTTTTTTTTTTTTTTTTTTTTTT MOQGAD      TELAPSE     3415.60 TCPU     3414.16
 TTTTTTTTTTTTTTTTTTTTTTTTTTTTTT SHELLXN     TELAPSE     3423.53 TCPU     3422.08
 TTTTTTTTTTTTTTTTTTTTTTTTTTTTTT MONMO3      TELAPSE     3423.71 TCPU     3422.26
 NUMERICALLY INTEGRATED DENSITY    134.9999929548    134.9999929484
 TTTTTTTTTTTTTTTTTTTTTTTTTTTTTT NUMDFT      TELAPSE     3463.37 TCPU     3461.92
 CYC  67 ETOT(AU) -4.659461270837E+03 DETOT  4.86E-03 tst  4.95E-07 PX  7.04E-03
 TTTTTTTTTTTTTTTTTTTTTTTTTTTTTT DIIS        TELAPSE     3464.11 TCPU     3462.66
 DIIS TEST: 0.71154E+01 AT SCF   CYCLE  67 - DIIS ACTIVE - HISTORY:    67 CYCLES
 TTTTTTTTTTTTTTTTTTTTTTTTTTTTTT FDIK        TELAPSE     3467.43 TCPU     3465.99

    ALPHA      ELECTRONS
 INSULATING STATE
 TOP OF VALENCE BANDS -    BAND    135; K    1; EIG -1.0881169E-01 AU
 BOTTOM OF VIRTUAL BANDS - BAND    136; K    1; EIG -9.1965840E-02 AU
 DIRECT ENERGY BAND GAP:   0.4584 eV

    BETA       ELECTRONS
 INSULATING STATE
 TOP OF VALENCE BANDS -    BAND    135; K    1; EIG -1.0754974E-01 AU
 BOTTOM OF VIRTUAL BANDS - BAND    136; K    1; EIG -9.2150922E-02 AU
 DIRECT ENERGY BAND GAP:   0.4190 eV
 TTTTTTTTTTTTTTTTTTTTTTTTTTTTTT PDIG        TELAPSE     3467.51 TCPU     3466.07
 CHARGE NORMALIZATION FACTOR   1.00000000
 TOTAL ATOMIC CHARGES:
   6.1461506   0.9307765   0.9366783   0.9580261   5.6266520   6.1904037
   0.9744141   5.6494590   6.1534814   0.9321419   0.9546712   0.9386790
   8.7681895   8.7859286  28.0780472   6.1521856   0.9311702   0.9230833
   0.9578034   5.6447439   6.2160463   0.9732758   5.6475242   6.1529807
   0.9335966   0.9561374   0.9258180   8.7749320   8.7780808   6.1292450
   0.9291854   0.9410277   0.9557941   5.6251232   6.1841637   0.9761463
   5.6705019   6.1313850   0.9345684   0.9634222   0.9011770   8.6335626
   8.6419521  26.7815118   6.1231967   0.9337879   0.9387618   0.9561001
   5.6248518   6.1708311   0.9778772   5.6453050   6.1247484   0.9418016
   0.9535278   0.9328154   8.6464520   8.6400996
 SUMMED SPIN DENSITY           0.00000000
 TOTAL ATOMIC SPINS  :
   0.0001726   0.0004041   0.0000304   0.0005260  -0.0112283   0.0136398
  -0.0031064  -0.0010400  -0.0034850   0.0010715   0.0008943   0.0008793
   0.0004249   0.0005707  -0.0017506   0.0048910  -0.0013854  -0.0015609
  -0.0011986  -0.0290917   0.0352783  -0.0063482  -0.0265125   0.0063535
  -0.0023200  -0.0018465  -0.0018784   0.0130278   0.0147231  -0.0005312
  -0.0002172   0.0001939  -0.0004658   0.0061974  -0.0062199   0.0006265
   0.0052204  -0.0004066  -0.0001823  -0.0002833  -0.0001099   0.0005876
  -0.0035966  -0.0008990   0.0005676   0.0002145   0.0000944   0.0004620
  -0.0065527   0.0040468   0.0002601  -0.0075249  -0.0002106   0.0003132
   0.0005963   0.0007558   0.0048045   0.0021240
 TTTTTTTTTTTTTTTTTTTTTTTTTTTTTT MOQGAD      TELAPSE     3467.54 TCPU     3466.09
 TTTTTTTTTTTTTTTTTTTTTTTTTTTTTT SHELLXN     TELAPSE     3475.47 TCPU     3474.02
 TTTTTTTTTTTTTTTTTTTTTTTTTTTTTT MONMO3      TELAPSE     3475.65 TCPU     3474.20
 NUMERICALLY INTEGRATED DENSITY    134.9999929549    134.9999929485
 TTTTTTTTTTTTTTTTTTTTTTTTTTTTTT NUMDFT      TELAPSE     3515.25 TCPU     3513.80
 CYC  68 ETOT(AU) -4.659461343646E+03 DETOT -7.28E-05 tst  8.32E-10 PX  1.14E-04
 TTTTTTTTTTTTTTTTTTTTTTTTTTTTTT DIIS        TELAPSE     3516.00 TCPU     3514.55
 DIIS TEST: 0.71140E+01 AT SCF   CYCLE  68 - DIIS ACTIVE - HISTORY:    68 CYCLES
 TTTTTTTTTTTTTTTTTTTTTTTTTTTTTT FDIK        TELAPSE     3517.93 TCPU     3516.48

    ALPHA      ELECTRONS
 INSULATING STATE
 TOP OF VALENCE BANDS -    BAND    135; K    1; EIG -1.0890845E-01 AU
 BOTTOM OF VIRTUAL BANDS - BAND    136; K    1; EIG -9.1859043E-02 AU
 DIRECT ENERGY BAND GAP:   0.4639 eV

    BETA       ELECTRONS
 INSULATING STATE
 TOP OF VALENCE BANDS -    BAND    135; K    1; EIG -1.0764704E-01 AU
 BOTTOM OF VIRTUAL BANDS - BAND    136; K    1; EIG -9.2044041E-02 AU
 DIRECT ENERGY BAND GAP:   0.4246 eV
 TTTTTTTTTTTTTTTTTTTTTTTTTTTTTT PDIG        TELAPSE     3518.01 TCPU     3516.56
 CHARGE NORMALIZATION FACTOR   1.00000000
 TOTAL ATOMIC CHARGES:
   6.1462641   0.9307397   0.9366479   0.9579854   5.6266442   6.1904173
   0.9743976   5.6494829   6.1534604   0.9321192   0.9546720   0.9386590
   8.7681842   8.7859144  28.0781910   6.1522913   0.9311372   0.9230311
   0.9577673   5.6447553   6.2160276   0.9732656   5.6474871   6.1529669
   0.9335934   0.9561370   0.9258008   8.7749392   8.7781140   6.1292131
   0.9292250   0.9410378   0.9558329   5.6250948   6.1842177   0.9761877
   5.6704280   6.1314480   0.9346149   0.9634237   0.9011920   8.6335426
   8.6419584  26.7810667   6.1231908   0.9338002   0.9387857   0.9561241
   5.6248322   6.1708763   0.9779068   5.6452682   6.1247661   0.9418067
   0.9535488   0.9328275   8.6465118   8.6401782
 SUMMED SPIN DENSITY           0.00000000
 TOTAL ATOMIC SPINS  :
   0.0001901   0.0003996   0.0000270   0.0005222  -0.0112561   0.0136163
  -0.0031010  -0.0010278  -0.0034716   0.0010670   0.0008896   0.0008740
   0.0004450   0.0005802  -0.0017545   0.0048749  -0.0013820  -0.0015580
  -0.0011942  -0.0290591   0.0352501  -0.0063475  -0.0264814   0.0063391
  -0.0023179  -0.0018445  -0.0018755   0.0130096   0.0147216  -0.0005317
  -0.0002168   0.0001949  -0.0004644   0.0061828  -0.0061988   0.0006216
   0.0052125  -0.0004050  -0.0001827  -0.0002830  -0.0001086   0.0005828
  -0.0035859  -0.0009003   0.0005682   0.0002163   0.0000928   0.0004613
  -0.0065409   0.0040254   0.0002660  -0.0075157  -0.0002072   0.0003123
   0.0005960   0.0007533   0.0047934   0.0021263
 TTTTTTTTTTTTTTTTTTTTTTTTTTTTTT MOQGAD      TELAPSE     3518.03 TCPU     3516.58
 TTTTTTTTTTTTTTTTTTTTTTTTTTTTTT SHELLXN     TELAPSE     3525.96 TCPU     3524.50
 TTTTTTTTTTTTTTTTTTTTTTTTTTTTTT MONMO3      TELAPSE     3526.14 TCPU     3524.68
 NUMERICALLY INTEGRATED DENSITY    134.9999929550    134.9999929485
 TTTTTTTTTTTTTTTTTTTTTTTTTTTTTT NUMDFT      TELAPSE     3565.79 TCPU     3564.34
 CYC  69 ETOT(AU) -4.659460804946E+03 DETOT  5.39E-04 tst  3.79E-09 PX  5.72E-04
 TTTTTTTTTTTTTTTTTTTTTTTTTTTTTT DIIS        TELAPSE     3566.54 TCPU     3565.09
 DIIS TEST: 0.71222E+01 AT SCF   CYCLE  69 - DIIS ACTIVE - HISTORY:    69 CYCLES
 TTTTTTTTTTTTTTTTTTTTTTTTTTTTTT FDIK        TELAPSE     3568.71 TCPU     3567.26

    ALPHA      ELECTRONS
 INSULATING STATE
 TOP OF VALENCE BANDS -    BAND    135; K    1; EIG -1.0512733E-01 AU
 BOTTOM OF VIRTUAL BANDS - BAND    136; K    1; EIG -9.6233691E-02 AU
 DIRECT ENERGY BAND GAP:   0.2420 eV

    BETA       ELECTRONS
 INSULATING STATE
 TOP OF VALENCE BANDS -    BAND    135; K    1; EIG -1.0371184E-01 AU
 BOTTOM OF VIRTUAL BANDS - BAND    136; K    1; EIG -9.6362073E-02 AU
 DIRECT ENERGY BAND GAP:   0.2000 eV
 TTTTTTTTTTTTTTTTTTTTTTTTTTTTTT PDIG        TELAPSE     3568.79 TCPU     3567.34
 CHARGE NORMALIZATION FACTOR   1.00000000
 TOTAL ATOMIC CHARGES:
   6.1684631   0.9256958   0.9328458   0.9536646   5.6243367   6.1916696
   0.9769160   5.6491292   6.1378358   0.9360790   0.9598566   0.9427778
   8.7655553   8.7801638  28.0797106   6.1658965   0.9317489   0.9206116
   0.9553633   5.6414855   6.2147620   0.9767832   5.6417670   6.1410627
   0.9388308   0.9612886   0.9286526   8.7722097   8.7745986   6.1215101
   0.9321368   0.9410258   0.9579381   5.6275088   6.1912211   0.9766423
   5.6554742   6.1471786   0.9338180   0.9591530   0.8957494   8.6278964
   8.6367176  26.8094961   6.1228147   0.9324880   0.9387558   0.9558929
   5.6253140   6.1698335   0.9782204   5.6337274   6.1289626   0.9396119
   0.9531444   0.9328853   8.6462646   8.6388577
 SUMMED SPIN DENSITY           0.00000000
 TOTAL ATOMIC SPINS  :
  -0.0006858   0.0005840   0.0001768   0.0007561  -0.0106871   0.0157792
  -0.0035223  -0.0022055  -0.0039416   0.0012256   0.0010608   0.0011374
   0.0000409   0.0000350  -0.0016582   0.0055675  -0.0015864  -0.0016987
  -0.0013818  -0.0297419   0.0361010  -0.0063956  -0.0272321   0.0064422
  -0.0022600  -0.0018088  -0.0018774   0.0130766   0.0148526  -0.0005379
  -0.0002114   0.0002014  -0.0005545   0.0059255  -0.0057049   0.0005432
   0.0049724  -0.0001410  -0.0002552  -0.0003353  -0.0003409   0.0006571
  -0.0030474  -0.0012395   0.0006583   0.0000832   0.0001031   0.0003441
  -0.0063948   0.0038132   0.0002149  -0.0074207  -0.0006656   0.0003841
   0.0006763   0.0008804   0.0045676   0.0026719
 TTTTTTTTTTTTTTTTTTTTTTTTTTTTTT MOQGAD      TELAPSE     3568.81 TCPU     3567.36
 TTTTTTTTTTTTTTTTTTTTTTTTTTTTTT SHELLXN     TELAPSE     3576.75 TCPU     3575.29
 TTTTTTTTTTTTTTTTTTTTTTTTTTTTTT MONMO3      TELAPSE     3576.93 TCPU     3575.47
 NUMERICALLY INTEGRATED DENSITY    134.9999929579    134.9999929532
 TTTTTTTTTTTTTTTTTTTTTTTTTTTTTT NUMDFT      TELAPSE     3617.70 TCPU     3616.24
 CYC  70 ETOT(AU) -4.659489799704E+03 DETOT -2.90E-02 tst  1.37E-05 PX  4.04E-02
 TTTTTTTTTTTTTTTTTTTTTTTTTTTTTT DIIS        TELAPSE     3618.46 TCPU     3617.00
 DIIS TEST: 0.66363E+01 AT SCF   CYCLE  70 - DIIS ACTIVE - HISTORY:    70 CYCLES
 TTTTTTTTTTTTTTTTTTTTTTTTTTTTTT FDIK        TELAPSE     3620.18 TCPU     3618.71

    ALPHA      ELECTRONS
 INSULATING STATE
 TOP OF VALENCE BANDS -    BAND    135; K    1; EIG -1.0541144E-01 AU
 BOTTOM OF VIRTUAL BANDS - BAND    136; K    1; EIG -1.0040274E-01 AU
 DIRECT ENERGY BAND GAP:   0.1363 eV

    BETA       ELECTRONS
 INSULATING STATE
 TOP OF VALENCE BANDS -    BAND    135; K    1; EIG -1.0544067E-01 AU
 BOTTOM OF VIRTUAL BANDS - BAND    136; K    1; EIG -9.8962379E-02 AU
 DIRECT ENERGY BAND GAP:   0.1763 eV
 TTTTTTTTTTTTTTTTTTTTTTTTTTTTTT PDIG        TELAPSE     3620.26 TCPU     3618.80
 CHARGE NORMALIZATION FACTOR   1.00000000
 TOTAL ATOMIC CHARGES:
   6.1199402   0.9320990   0.9386572   0.9565351   5.6214427   6.1773592
   0.9777985   5.6316068   6.1381668   0.9331379   0.9501282   0.9408272
   8.5907424   8.6115443  26.8946368   6.1368119   0.9351889   0.9253385
   0.9547464   5.6306332   6.2072960   0.9779743   5.6212636   6.1361859
   0.9359291   0.9548199   0.9263276   8.6218462   8.6131942   6.1583228
   0.9275031   0.9359989   0.9554654   5.6353931   6.2006242   0.9741769
   5.6709436   6.1538759   0.9320892   0.9650141   0.8963105   8.7828715
   8.7880057  28.0629897   6.1516139   0.9281150   0.9350493   0.9560990
   5.6342389   6.1785733   0.9765958   5.6441477   6.1483894   0.9381656
   0.9561464   0.9311640   8.7974059   8.7925333
 SUMMED SPIN DENSITY           0.00000000
 TOTAL ATOMIC SPINS  :
  -0.0024806   0.0008821   0.0004343   0.0009883  -0.0097188   0.0177123
  -0.0039895  -0.0033640  -0.0050257   0.0014910   0.0013221   0.0014946
  -0.0052147  -0.0021355  -0.0088710   0.0076349  -0.0018954  -0.0019970
  -0.0016215  -0.0323316   0.0394100  -0.0066042  -0.0296449   0.0080366
  -0.0022350  -0.0016129  -0.0019468   0.0182137   0.0233496  -0.0006247
  -0.0001870   0.0002211  -0.0006468   0.0060001  -0.0048365   0.0004304
   0.0046316   0.0004362  -0.0003917  -0.0004137  -0.0006392   0.0001165
  -0.0031695  -0.0009673   0.0013603  -0.0001833   0.0000304   0.0001517
  -0.0080360   0.0059147  -0.0001775  -0.0091387  -0.0006957   0.0003855
   0.0007268   0.0010052   0.0048594   0.0035573
 TTTTTTTTTTTTTTTTTTTTTTTTTTTTTT MOQGAD      TELAPSE     3620.28 TCPU     3618.82
 TTTTTTTTTTTTTTTTTTTTTTTTTTTTTT SHELLXN     TELAPSE     3628.22 TCPU     3626.74
 TTTTTTTTTTTTTTTTTTTTTTTTTTTTTT MONMO3      TELAPSE     3628.40 TCPU     3626.92
 NUMERICALLY INTEGRATED DENSITY    134.9999929966    134.9999929977
 TTTTTTTTTTTTTTTTTTTTTTTTTTTTTT NUMDFT      TELAPSE     3668.03 TCPU     3666.55
 CYC  71 ETOT(AU) -4.659528631532E+03 DETOT -3.88E-02 tst  3.15E-05 PX  2.15E-01
 TTTTTTTTTTTTTTTTTTTTTTTTTTTTTT DIIS        TELAPSE     3668.79 TCPU     3667.31
 DIIS TEST: 0.57650E+01 AT SCF   CYCLE  71 - DIIS ACTIVE - HISTORY:    71 CYCLES
 TTTTTTTTTTTTTTTTTTTTTTTTTTTTTT FDIK        TELAPSE     3670.91 TCPU     3669.43

    ALPHA      ELECTRONS
 INSULATING STATE
 TOP OF VALENCE BANDS -    BAND    135; K    1; EIG -1.0490243E-01 AU
 BOTTOM OF VIRTUAL BANDS - BAND    136; K    1; EIG -1.0277976E-01 AU
 DIRECT ENERGY BAND GAP:   0.0578 eV

    BETA       ELECTRONS
 INSULATING STATE
 TOP OF VALENCE BANDS -    BAND    135; K    1; EIG -1.0370915E-01 AU
 BOTTOM OF VIRTUAL BANDS - BAND    136; K    1; EIG -1.0268564E-01 AU
 DIRECT ENERGY BAND GAP:   0.0279 eV
 TTTTTTTTTTTTTTTTTTTTTTTTTTTTTT PDIG        TELAPSE     3670.99 TCPU     3669.51
 CHARGE NORMALIZATION FACTOR   1.00000000
 TOTAL ATOMIC CHARGES:
   6.1532434   0.9293291   0.9363185   0.9568047   5.6288140   6.1898812
   0.9769557   5.6457572   6.1515709   0.9338675   0.9563632   0.9412709
   8.7665405   8.7753455  28.0809136   6.1549627   0.9333252   0.9253130
   0.9579182   5.6382736   6.2165273   0.9761552   5.6400899   6.1478798
   0.9360484   0.9594560   0.9281055   8.7741728   8.7715212   6.1337639
   0.9282369   0.9378352   0.9533642   5.6255678   6.1752919   0.9759273
   5.6600402   6.1404371   0.9313539   0.9596970   0.8979694   8.6279686
   8.6373639  26.8449004   6.1335433   0.9285748   0.9340595   0.9523260
   5.6287707   6.1667281   0.9761991   5.6314371   6.1327331   0.9380849
   0.9510984   0.9299115   8.6448053   8.6392855
 SUMMED SPIN DENSITY           0.00000000
 TOTAL ATOMIC SPINS  :
  -0.0021965   0.0009642   0.0005715   0.0012368  -0.0085848   0.0163449
  -0.0036564  -0.0023689  -0.0053329   0.0017021   0.0015442   0.0017422
  -0.0008459  -0.0005315   0.0006537   0.0093838  -0.0023668  -0.0025246
  -0.0020729  -0.0368985   0.0444346  -0.0074522  -0.0347444   0.0086247
  -0.0025930  -0.0018239  -0.0022068   0.0157128   0.0166284  -0.0008003
  -0.0001239   0.0001912  -0.0006011   0.0059389  -0.0045628   0.0003607
   0.0039372   0.0009074  -0.0004918  -0.0005876  -0.0009004  -0.0002509
  -0.0035106  -0.0022761   0.0028136  -0.0005260  -0.0003501  -0.0000992
  -0.0123132   0.0106824  -0.0008916  -0.0136563   0.0002819   0.0001471
   0.0005549   0.0008426   0.0063460   0.0055941
 TTTTTTTTTTTTTTTTTTTTTTTTTTTTTT MOQGAD      TELAPSE     3671.01 TCPU     3669.53
 TTTTTTTTTTTTTTTTTTTTTTTTTTTTTT SHELLXN     TELAPSE     3678.94 TCPU     3677.46
 TTTTTTTTTTTTTTTTTTTTTTTTTTTTTT MONMO3      TELAPSE     3679.12 TCPU     3677.64
 NUMERICALLY INTEGRATED DENSITY    134.9999929616    134.9999929594
 TTTTTTTTTTTTTTTTTTTTTTTTTTTTTT NUMDFT      TELAPSE     3719.87 TCPU     3718.39
 CYC  72 ETOT(AU) -4.659523291457E+03 DETOT  5.34E-03 tst  8.08E-06 PX  2.11E-01
 TTTTTTTTTTTTTTTTTTTTTTTTTTTTTT DIIS        TELAPSE     3720.65 TCPU     3719.17
 DIIS TEST: 0.61870E+01 AT SCF   CYCLE  72 - DIIS ACTIVE - HISTORY:    72 CYCLES
 TTTTTTTTTTTTTTTTTTTTTTTTTTTTTT FDIK        TELAPSE     3722.51 TCPU     3721.03

    ALPHA      ELECTRONS
 INSULATING STATE
 TOP OF VALENCE BANDS -    BAND    135; K    1; EIG -1.0823712E-01 AU
 BOTTOM OF VIRTUAL BANDS - BAND    136; K    1; EIG -1.0022345E-01 AU
 DIRECT ENERGY BAND GAP:   0.2181 eV

    BETA       ELECTRONS
 INSULATING STATE
 TOP OF VALENCE BANDS -    BAND    135; K    1; EIG -1.0694542E-01 AU
 BOTTOM OF VIRTUAL BANDS - BAND    136; K    1; EIG -1.0030758E-01 AU
 DIRECT ENERGY BAND GAP:   0.1806 eV
 TTTTTTTTTTTTTTTTTTTTTTTTTTTTTT PDIG        TELAPSE     3722.59 TCPU     3721.11
 CHARGE NORMALIZATION FACTOR   1.00000000
 TOTAL ATOMIC CHARGES:
   6.1542630   0.9284609   0.9362349   0.9558240   5.6314278   6.1906095
   0.9765318   5.6447539   6.1571219   0.9312875   0.9548718   0.9395928
   8.7659767   8.7754822  28.0888751   6.1543594   0.9322679   0.9256168
   0.9572900   5.6390336   6.2157054   0.9755028   5.6393466   6.1524336
   0.9337356   0.9581378   0.9269946   8.7754978   8.7729229   6.1391180
   0.9278158   0.9365094   0.9530179   5.6213897   6.1772465   0.9767041
   5.6575792   6.1389361   0.9330321   0.9604393   0.9000611   8.6232711
   8.6351732  26.8391162   6.1403726   0.9273369   0.9329044   0.9514614
   5.6282725   6.1681081   0.9772255   5.6286287   6.1318418   0.9387130
   0.9523699   0.9298508   8.6450021   8.6383441
 SUMMED SPIN DENSITY           0.00000000
 TOTAL ATOMIC SPINS  :
  -0.0003134   0.0005493   0.0000835   0.0007517  -0.0108239   0.0138634
  -0.0029582  -0.0013660  -0.0040765   0.0013033   0.0010364   0.0012765
   0.0003939   0.0000173  -0.0013895   0.0064272  -0.0017243  -0.0018619
  -0.0014682  -0.0310521   0.0381596  -0.0066609  -0.0292071   0.0064850
  -0.0021045  -0.0015390  -0.0018271   0.0131799   0.0149697  -0.0008758
  -0.0000988   0.0002165  -0.0004917   0.0057755  -0.0040721   0.0002373
   0.0041357   0.0001959  -0.0003286  -0.0003677  -0.0005506  -0.0000403
  -0.0029427  -0.0006585   0.0016998  -0.0002215  -0.0001486   0.0000678
  -0.0083846   0.0058894   0.0000229  -0.0093774   0.0000487   0.0001364
   0.0005055   0.0007338   0.0048686   0.0039011
 TTTTTTTTTTTTTTTTTTTTTTTTTTTTTT MOQGAD      TELAPSE     3722.61 TCPU     3721.13
 TTTTTTTTTTTTTTTTTTTTTTTTTTTTTT SHELLXN     TELAPSE     3730.55 TCPU     3729.05
 TTTTTTTTTTTTTTTTTTTTTTTTTTTTTT MONMO3      TELAPSE     3730.73 TCPU     3729.23
 NUMERICALLY INTEGRATED DENSITY    134.9999929656    134.9999929613
 TTTTTTTTTTTTTTTTTTTTTTTTTTTTTT NUMDFT      TELAPSE     3770.42 TCPU     3768.93
 CYC  73 ETOT(AU) -4.659509145510E+03 DETOT  1.41E-02 tst  1.47E-05 PX  2.56E-02
 TTTTTTTTTTTTTTTTTTTTTTTTTTTTTT DIIS        TELAPSE     3771.19 TCPU     3769.70
 DIIS TEST: 0.63120E+01 AT SCF   CYCLE  73 - DIIS ACTIVE - HISTORY:    73 CYCLES
 TTTTTTTTTTTTTTTTTTTTTTTTTTTTTT FDIK        TELAPSE     3773.06 TCPU     3771.57

    ALPHA      ELECTRONS
 INSULATING STATE
 TOP OF VALENCE BANDS -    BAND    135; K    1; EIG -1.0711826E-01 AU
 BOTTOM OF VIRTUAL BANDS - BAND    136; K    1; EIG -1.0192472E-01 AU
 DIRECT ENERGY BAND GAP:   0.1413 eV

    BETA       ELECTRONS
 INSULATING STATE
 TOP OF VALENCE BANDS -    BAND    135; K    1; EIG -1.0575585E-01 AU
 BOTTOM OF VIRTUAL BANDS - BAND    136; K    1; EIG -1.0207569E-01 AU
 DIRECT ENERGY BAND GAP:   0.1001 eV
 TTTTTTTTTTTTTTTTTTTTTTTTTTTTTT PDIG        TELAPSE     3773.14 TCPU     3771.65
 CHARGE NORMALIZATION FACTOR   1.00000000
 TOTAL ATOMIC CHARGES:
   6.1497552   0.9299508   0.9369639   0.9571132   5.6311344   6.1898940
   0.9765163   5.6439027   6.1569886   0.9322673   0.9545650   0.9401221
   8.7674519   8.7759951  28.0881697   6.1556726   0.9326508   0.9251318
   0.9574041   5.6370249   6.2166589   0.9755438   5.6405252   6.1484531
   0.9353848   0.9590345   0.9276227   8.7754425   8.7720790   6.1356820
   0.9282911   0.9368940   0.9532267   5.6246484   6.1761563   0.9761522
   5.6567107   6.1411874   0.9315712   0.9596552   0.8987195   8.6252783
   8.6339404  26.8430729   6.1365246   0.9275317   0.9333441   0.9520323
   5.6294676   6.1675274   0.9765439   5.6278998   6.1374607   0.9370239
   0.9503806   0.9286166   8.6447268   8.6403146
 SUMMED SPIN DENSITY           0.00000000
 TOTAL ATOMIC SPINS  :
   0.0005586   0.0003318  -0.0001641   0.0005260  -0.0117637   0.0131874
  -0.0026501  -0.0011838  -0.0034981   0.0011167   0.0008271   0.0011490
   0.0011005   0.0002526  -0.0013084   0.0053966  -0.0014865  -0.0015866
  -0.0012675  -0.0282019   0.0349825  -0.0061827  -0.0266503   0.0053933
  -0.0017933  -0.0012740  -0.0015869   0.0120104   0.0140359  -0.0009729
  -0.0000695   0.0002337  -0.0004405   0.0054073  -0.0030579   0.0000098
   0.0037201   0.0001963  -0.0003413  -0.0003242  -0.0005828  -0.0001530
  -0.0027968  -0.0005743   0.0015552  -0.0001882  -0.0001183   0.0000157
  -0.0070512   0.0041259   0.0004032  -0.0080087   0.0002404   0.0000242
   0.0003798   0.0006704   0.0041546   0.0032726
 TTTTTTTTTTTTTTTTTTTTTTTTTTTTTT MOQGAD      TELAPSE     3773.16 TCPU     3771.67
 TTTTTTTTTTTTTTTTTTTTTTTTTTTTTT SHELLXN     TELAPSE     3781.09 TCPU     3779.60
 TTTTTTTTTTTTTTTTTTTTTTTTTTTTTT MONMO3      TELAPSE     3781.27 TCPU     3779.78
 NUMERICALLY INTEGRATED DENSITY    134.9999929670    134.9999929624
 TTTTTTTTTTTTTTTTTTTTTTTTTTTTTT NUMDFT      TELAPSE     3820.93 TCPU     3819.44
 CYC  74 ETOT(AU) -4.659514630426E+03 DETOT -5.48E-03 tst  6.88E-07 PX  6.31E-03
 TTTTTTTTTTTTTTTTTTTTTTTTTTTTTT DIIS        TELAPSE     3821.71 TCPU     3820.21
 DIIS TEST: 0.62386E+01 AT SCF   CYCLE  74 - DIIS ACTIVE - HISTORY:    74 CYCLES
 TTTTTTTTTTTTTTTTTTTTTTTTTTTTTT FDIK        TELAPSE     3824.53 TCPU     3823.03

    ALPHA      ELECTRONS
 INSULATING STATE
 TOP OF VALENCE BANDS -    BAND    135; K    1; EIG -1.0687908E-01 AU
 BOTTOM OF VIRTUAL BANDS - BAND    136; K    1; EIG -1.0218455E-01 AU
 DIRECT ENERGY BAND GAP:   0.1277 eV

    BETA       ELECTRONS
 INSULATING STATE
 TOP OF VALENCE BANDS -    BAND    135; K    1; EIG -1.0551347E-01 AU
 BOTTOM OF VIRTUAL BANDS - BAND    136; K    1; EIG -1.0232528E-01 AU
 DIRECT ENERGY BAND GAP:   0.0868 eV
 TTTTTTTTTTTTTTTTTTTTTTTTTTTTTT PDIG        TELAPSE     3824.61 TCPU     3823.11
 CHARGE NORMALIZATION FACTOR   1.00000000
 TOTAL ATOMIC CHARGES:
   6.1509542   0.9297068   0.9367290   0.9568899   5.6306636   6.1898740
   0.9766495   5.6437863   6.1566194   0.9324127   0.9547492   0.9402454
   8.7673294   8.7759463  28.0879455   6.1549698   0.9328832   0.9253719
   0.9575978   5.6372701   6.2165473   0.9757028   5.6402510   6.1487951
   0.9353582   0.9590307   0.9276312   8.7754325   8.7718064   6.1365189
   0.9280550   0.9367149   0.9529668   5.6243915   6.1760259   0.9761222
   5.6568274   6.1409074   0.9315583   0.9596802   0.8986748   8.6254906
   8.6338757  26.8440736   6.1377434   0.9272824   0.9330243   0.9516457
   5.6291206   6.1674571   0.9765024   5.6280760   6.1363190   0.9372457
   0.9505771   0.9289112   8.6447518   8.6403107
 SUMMED SPIN DENSITY           0.00000000
 TOTAL ATOMIC SPINS  :
   0.0007549   0.0002814  -0.0001954   0.0004915  -0.0119809   0.0130839
  -0.0026042  -0.0011045  -0.0034097   0.0010898   0.0007941   0.0011306
   0.0012369   0.0002585  -0.0012764   0.0052917  -0.0014644  -0.0015555
  -0.0012572  -0.0278451   0.0346843  -0.0061029  -0.0263851   0.0052097
  -0.0017526  -0.0012218  -0.0015445   0.0118097   0.0139365  -0.0010027
  -0.0000410   0.0002392  -0.0004428   0.0054216  -0.0029285  -0.0000649
   0.0037267   0.0002028  -0.0003418  -0.0003263  -0.0006159  -0.0002069
  -0.0028215  -0.0005734   0.0014971  -0.0001876  -0.0001165   0.0000305
  -0.0069519   0.0039232   0.0004626  -0.0077886   0.0002759   0.0000014
   0.0003659   0.0006459   0.0040943   0.0031699
 TTTTTTTTTTTTTTTTTTTTTTTTTTTTTT MOQGAD      TELAPSE     3824.62 TCPU     3823.13
 TTTTTTTTTTTTTTTTTTTTTTTTTTTTTT SHELLXN     TELAPSE     3832.55 TCPU     3831.06
 TTTTTTTTTTTTTTTTTTTTTTTTTTTTTT MONMO3      TELAPSE     3832.74 TCPU     3831.24
 NUMERICALLY INTEGRATED DENSITY    134.9999929669    134.9999929623
 TTTTTTTTTTTTTTTTTTTTTTTTTTTTTT NUMDFT      TELAPSE     3872.35 TCPU     3870.86
 CYC  75 ETOT(AU) -4.659515971265E+03 DETOT -1.34E-03 tst  3.52E-08 PX  1.08E-03
 TTTTTTTTTTTTTTTTTTTTTTTTTTTTTT DIIS        TELAPSE     3873.15 TCPU     3871.65
 DIIS TEST: 0.62202E+01 AT SCF   CYCLE  75 - DIIS ACTIVE - HISTORY:    75 CYCLES
 TTTTTTTTTTTTTTTTTTTTTTTTTTTTTT FDIK        TELAPSE     3875.48 TCPU     3873.98

    ALPHA      ELECTRONS
 INSULATING STATE
 TOP OF VALENCE BANDS -    BAND    135; K    1; EIG -1.0669940E-01 AU
 BOTTOM OF VIRTUAL BANDS - BAND    136; K    1; EIG -1.0223014E-01 AU
 DIRECT ENERGY BAND GAP:   0.1216 eV

    BETA       ELECTRONS
 INSULATING STATE
 TOP OF VALENCE BANDS -    BAND    135; K    1; EIG -1.0534396E-01 AU
 BOTTOM OF VIRTUAL BANDS - BAND    136; K    1; EIG -1.0234803E-01 AU
 DIRECT ENERGY BAND GAP:   0.0815 eV
 TTTTTTTTTTTTTTTTTTTTTTTTTTTTTT PDIG        TELAPSE     3875.56 TCPU     3874.06
 CHARGE NORMALIZATION FACTOR   1.00000000
 TOTAL ATOMIC CHARGES:
   6.1500818   0.9298877   0.9369924   0.9571199   5.6310606   6.1898630
   0.9767244   5.6437871   6.1568130   0.9323545   0.9547694   0.9402328
   8.7672001   8.7757423  28.0875486   6.1553801   0.9328098   0.9253532
   0.9575143   5.6371600   6.2165792   0.9757651   5.6402180   6.1486555
   0.9353824   0.9591042   0.9277117   8.7753473   8.7718467   6.1361980
   0.9281241   0.9367912   0.9530647   5.6243830   6.1761178   0.9761249
   5.6568619   6.1410494   0.9315550   0.9596443   0.8986476   8.6253089
   8.6340169  26.8442187   6.1369909   0.9274516   0.9331774   0.9518174
   5.6293471   6.1675095   0.9764902   5.6278025   6.1369887   0.9370852
   0.9504463   0.9287244   8.6447894   8.6402681
 SUMMED SPIN DENSITY           0.00000000
 TOTAL ATOMIC SPINS  :
   0.0008536   0.0002630  -0.0002212   0.0004709  -0.0120719   0.0129926
  -0.0025681  -0.0010801  -0.0033701   0.0010799   0.0007809   0.0011279
   0.0013099   0.0002680  -0.0012585   0.0052279  -0.0014517  -0.0015367
  -0.0012485  -0.0276469   0.0345069  -0.0060696  -0.0262302   0.0051018
  -0.0017183  -0.0011911  -0.0015218   0.0117317   0.0138633  -0.0010200
  -0.0000339   0.0002405  -0.0004400   0.0053538  -0.0027588  -0.0000999
   0.0036455   0.0002224  -0.0003495  -0.0003265  -0.0006303  -0.0002205
  -0.0028507  -0.0004815   0.0015045  -0.0001966  -0.0001202   0.0000226
  -0.0069008   0.0038059   0.0004915  -0.0077128   0.0002913  -0.0000080
   0.0003541   0.0006396   0.0040727   0.0031122
 TTTTTTTTTTTTTTTTTTTTTTTTTTTTTT MOQGAD      TELAPSE     3875.58 TCPU     3874.08
 TTTTTTTTTTTTTTTTTTTTTTTTTTTTTT SHELLXN     TELAPSE     3883.52 TCPU     3882.02
 TTTTTTTTTTTTTTTTTTTTTTTTTTTTTT MONMO3      TELAPSE     3883.70 TCPU     3882.20
 NUMERICALLY INTEGRATED DENSITY    134.9999929667    134.9999929620
 TTTTTTTTTTTTTTTTTTTTTTTTTTTTTT NUMDFT      TELAPSE     3923.37 TCPU     3921.88
 CYC  76 ETOT(AU) -4.659516421301E+03 DETOT -4.50E-04 tst  5.87E-08 PX  1.07E-03
 TTTTTTTTTTTTTTTTTTTTTTTTTTTTTT DIIS        TELAPSE     3924.16 TCPU     3922.67
 DIIS TEST: 0.62152E+01 AT SCF   CYCLE  76 - DIIS ACTIVE - HISTORY:    76 CYCLES
 TTTTTTTTTTTTTTTTTTTTTTTTTTTTTT FDIK        TELAPSE     3926.62 TCPU     3925.13

    ALPHA      ELECTRONS
 INSULATING STATE
 TOP OF VALENCE BANDS -    BAND    135; K    1; EIG -1.0661041E-01 AU
 BOTTOM OF VIRTUAL BANDS - BAND    136; K    1; EIG -1.0225736E-01 AU
 DIRECT ENERGY BAND GAP:   0.1185 eV

    BETA       ELECTRONS
 INSULATING STATE
 TOP OF VALENCE BANDS -    BAND    135; K    1; EIG -1.0524578E-01 AU
 BOTTOM OF VIRTUAL BANDS - BAND    136; K    1; EIG -1.0238761E-01 AU
 DIRECT ENERGY BAND GAP:   0.0778 eV
 TTTTTTTTTTTTTTTTTTTTTTTTTTTTTT PDIG        TELAPSE     3926.70 TCPU     3925.21
 CHARGE NORMALIZATION FACTOR   1.00000000
 TOTAL ATOMIC CHARGES:
   6.1495709   0.9299706   0.9371949   0.9572705   5.6312933   6.1897633
   0.9768253   5.6437079   6.1568783   0.9323036   0.9548641   0.9402266
   8.7670741   8.7756384  28.0874562   6.1557438   0.9327237   0.9253883
   0.9573993   5.6371600   6.2164716   0.9758722   5.6402071   6.1485224
   0.9353455   0.9592114   0.9278212   8.7752694   8.7717171   6.1360184
   0.9281536   0.9368655   0.9531032   5.6244893   6.1760430   0.9761135
   5.6569280   6.1411436   0.9315978   0.9595961   0.8985922   8.6251751
   8.6341218  26.8442433   6.1364903   0.9276106   0.9332848   0.9519061
   5.6295397   6.1675926   0.9764617   5.6274795   6.1374735   0.9369758
   0.9503511   0.9286086   8.6448287   8.6403217
 SUMMED SPIN DENSITY           0.00000000
 TOTAL ATOMIC SPINS  :
   0.0009261   0.0002457  -0.0002393   0.0004548  -0.0121489   0.0128916
  -0.0025311  -0.0010491  -0.0033175   0.0010656   0.0007610   0.0011150
   0.0013742   0.0002945  -0.0012274   0.0051459  -0.0014336  -0.0015171
  -0.0012324  -0.0274610   0.0343229  -0.0060454  -0.0260653   0.0050195
  -0.0016966  -0.0011708  -0.0015037   0.0116566   0.0138076  -0.0010284
  -0.0000291   0.0002408  -0.0004349   0.0053410  -0.0026910  -0.0001168
   0.0036143   0.0002174  -0.0003470  -0.0003254  -0.0006288  -0.0002489
  -0.0028096  -0.0005436   0.0015059  -0.0001960  -0.0001221   0.0000189
  -0.0068400   0.0037258   0.0005134  -0.0076595   0.0003253  -0.0000228
   0.0003425   0.0006280   0.0040204   0.0031087
 TTTTTTTTTTTTTTTTTTTTTTTTTTTTTT MOQGAD      TELAPSE     3926.72 TCPU     3925.23
 TTTTTTTTTTTTTTTTTTTTTTTTTTTTTT SHELLXN     TELAPSE     3934.65 TCPU     3933.16
 TTTTTTTTTTTTTTTTTTTTTTTTTTTTTT MONMO3      TELAPSE     3934.83 TCPU     3933.34
 NUMERICALLY INTEGRATED DENSITY    134.9999929664    134.9999929617
 TTTTTTTTTTTTTTTTTTTTTTTTTTTTTT NUMDFT      TELAPSE     3974.41 TCPU     3972.93
 CYC  77 ETOT(AU) -4.659516609737E+03 DETOT -1.88E-04 tst  7.31E-09 PX  3.00E-04
 TTTTTTTTTTTTTTTTTTTTTTTTTTTTTT DIIS        TELAPSE     3975.21 TCPU     3973.73
 DIIS TEST: 0.62137E+01 AT SCF   CYCLE  77 - DIIS ACTIVE - HISTORY:    77 CYCLES
 TTTTTTTTTTTTTTTTTTTTTTTTTTTTTT FDIK        TELAPSE     3977.44 TCPU     3975.95

    ALPHA      ELECTRONS
 INSULATING STATE
 TOP OF VALENCE BANDS -    BAND    135; K    1; EIG -1.0664869E-01 AU
 BOTTOM OF VIRTUAL BANDS - BAND    136; K    1; EIG -1.0226088E-01 AU
 DIRECT ENERGY BAND GAP:   0.1194 eV

    BETA       ELECTRONS
 INSULATING STATE
 TOP OF VALENCE BANDS -    BAND    135; K    1; EIG -1.0528542E-01 AU
 BOTTOM OF VIRTUAL BANDS - BAND    136; K    1; EIG -1.0239528E-01 AU
 DIRECT ENERGY BAND GAP:   0.0786 eV
 TTTTTTTTTTTTTTTTTTTTTTTTTTTTTT PDIG        TELAPSE     3977.52 TCPU     3976.03
 CHARGE NORMALIZATION FACTOR   1.00000000
 TOTAL ATOMIC CHARGES:
   6.1498086   0.9299394   0.9370943   0.9572125   5.6311830   6.1898336
   0.9767656   5.6438114   6.1568339   0.9323386   0.9548124   0.9402497
   8.7670589   8.7756129  28.0875359   6.1554997   0.9328086   0.9253718
   0.9574874   5.6372111   6.2164759   0.9758510   5.6401056   6.1486418
   0.9353906   0.9591438   0.9277525   8.7753320   8.7717499   6.1361374
   0.9281322   0.9368147   0.9530934   5.6243182   6.1759999   0.9761355
   5.6569487   6.1411419   0.9315644   0.9596211   0.8986045   8.6252865
   8.6342672  26.8441371   6.1368153   0.9274985   0.9332064   0.9518396
   5.6294580   6.1675102   0.9764633   5.6276860   6.1371014   0.9370462
   0.9504328   0.9286762   8.6448804   8.6402707
 SUMMED SPIN DENSITY           0.00000000
 TOTAL ATOMIC SPINS  :
   0.0009975   0.0002300  -0.0002570   0.0004388  -0.0122218   0.0127944
  -0.0024976  -0.0010226  -0.0032660   0.0010509   0.0007437   0.0011025
   0.0014314   0.0003151  -0.0012404   0.0050538  -0.0014140  -0.0014949
  -0.0012140  -0.0272517   0.0341133  -0.0060157  -0.0258762   0.0049274
  -0.0016724  -0.0011507  -0.0014843   0.0115749   0.0137404  -0.0010306
  -0.0000263   0.0002406  -0.0004325   0.0053350  -0.0026465  -0.0001291
   0.0035886   0.0002150  -0.0003465  -0.0003234  -0.0006275  -0.0002769
  -0.0027633  -0.0005566   0.0014845  -0.0001917  -0.0001181   0.0000186
  -0.0067209   0.0035803   0.0005456  -0.0075496   0.0003344  -0.0000309
   0.0003348   0.0006224   0.0039455   0.0030903
 TTTTTTTTTTTTTTTTTTTTTTTTTTTTTT MOQGAD      TELAPSE     3977.54 TCPU     3976.05
 TTTTTTTTTTTTTTTTTTTTTTTTTTTTTT SHELLXN     TELAPSE     3985.47 TCPU     3983.98
 TTTTTTTTTTTTTTTTTTTTTTTTTTTTTT MONMO3      TELAPSE     3985.65 TCPU     3984.16
 NUMERICALLY INTEGRATED DENSITY    134.9999929665    134.9999929619
 TTTTTTTTTTTTTTTTTTTTTTTTTTTTTT NUMDFT      TELAPSE     4026.35 TCPU     4024.87
 CYC  78 ETOT(AU) -4.659516486883E+03 DETOT  1.23E-04 tst  7.21E-09 PX  1.79E-04
 TTTTTTTTTTTTTTTTTTTTTTTTTTTTTT DIIS        TELAPSE     4027.17 TCPU     4025.68
 DIIS TEST: 0.62155E+01 AT SCF   CYCLE  78 - DIIS ACTIVE - HISTORY:    78 CYCLES
 TTTTTTTTTTTTTTTTTTTTTTTTTTTTTT FDIK        TELAPSE     4029.41 TCPU     4027.93

    ALPHA      ELECTRONS
 INSULATING STATE
 TOP OF VALENCE BANDS -    BAND    135; K    1; EIG -1.0644745E-01 AU
 BOTTOM OF VIRTUAL BANDS - BAND    136; K    1; EIG -1.0243112E-01 AU
 DIRECT ENERGY BAND GAP:   0.1093 eV

    BETA       ELECTRONS
 INSULATING STATE
 TOP OF VALENCE BANDS -    BAND    135; K    1; EIG -1.0509845E-01 AU
 BOTTOM OF VIRTUAL BANDS - BAND    136; K    1; EIG -1.0254559E-01 AU
 DIRECT ENERGY BAND GAP:   0.0695 eV
 TTTTTTTTTTTTTTTTTTTTTTTTTTTTTT PDIG        TELAPSE     4029.50 TCPU     4028.01
 CHARGE NORMALIZATION FACTOR   1.00000000
 TOTAL ATOMIC CHARGES:
   6.1503172   0.9298481   0.9370294   0.9571213   5.6308015   6.1897792
   0.9769101   5.6437411   6.1565571   0.9324485   0.9549540   0.9403131
   8.7670747   8.7757506  28.0872315   6.1556768   0.9327368   0.9255573
   0.9574093   5.6369813   6.2165722   0.9759181   5.6401579   6.1481065
   0.9353665   0.9593902   0.9280101   8.7751976   8.7716644   6.1366568
   0.9280124   0.9367457   0.9528727   5.6243377   6.1760877   0.9760908
   5.6567623   6.1407706   0.9316004   0.9596324   0.8986104   8.6254804
   8.6337353  26.8451229   6.1367909   0.9275049   0.9332065   0.9518152
   5.6292555   6.1675515   0.9764396   5.6276012   6.1375377   0.9369737
   0.9502436   0.9286480   8.6447028   8.6405878
 SUMMED SPIN DENSITY           0.00000000
 TOTAL ATOMIC SPINS  :
   0.0013085   0.0001596  -0.0003397   0.0003692  -0.0125394   0.0124869
  -0.0023721  -0.0008836  -0.0031047   0.0010016   0.0006811   0.0010674
   0.0016726   0.0003650  -0.0011984   0.0047106  -0.0013408  -0.0014075
  -0.0011504  -0.0264198   0.0332915  -0.0058902  -0.0251722   0.0045343
  -0.0015640  -0.0010549  -0.0013996   0.0112632   0.0134927  -0.0010557
  -0.0000128   0.0002395  -0.0004228   0.0052429  -0.0022963  -0.0002078
   0.0033736   0.0002515  -0.0003570  -0.0003209  -0.0006464  -0.0004316
  -0.0026219  -0.0005348   0.0014347  -0.0001921  -0.0001100   0.0000076
  -0.0063231   0.0030443   0.0006673  -0.0071885   0.0003863  -0.0000662
   0.0002993   0.0005979   0.0036570   0.0030190
 TTTTTTTTTTTTTTTTTTTTTTTTTTTTTT MOQGAD      TELAPSE     4029.51 TCPU     4028.03
 TTTTTTTTTTTTTTTTTTTTTTTTTTTTTT SHELLXN     TELAPSE     4037.45 TCPU     4035.96
 TTTTTTTTTTTTTTTTTTTTTTTTTTTTTT MONMO3      TELAPSE     4037.63 TCPU     4036.14
 NUMERICALLY INTEGRATED DENSITY    134.9999929664    134.9999929618
 TTTTTTTTTTTTTTTTTTTTTTTTTTTTTT NUMDFT      TELAPSE     4078.35 TCPU     4076.86
 CYC  79 ETOT(AU) -4.659517632695E+03 DETOT -1.15E-03 tst  4.83E-08 PX  7.17E-04
 TTTTTTTTTTTTTTTTTTTTTTTTTTTTTT DIIS        TELAPSE     4079.16 TCPU     4077.67
 DIIS TEST: 0.62013E+01 AT SCF   CYCLE  79 - DIIS ACTIVE - HISTORY:    79 CYCLES
 TTTTTTTTTTTTTTTTTTTTTTTTTTTTTT FDIK        TELAPSE     4081.35 TCPU     4079.87

    ALPHA      ELECTRONS
 INSULATING STATE
 TOP OF VALENCE BANDS -    BAND    135; K    1; EIG -1.0644015E-01 AU
 BOTTOM OF VIRTUAL BANDS - BAND    136; K    1; EIG -1.0242143E-01 AU
 DIRECT ENERGY BAND GAP:   0.1094 eV

    BETA       ELECTRONS
 INSULATING STATE
 TOP OF VALENCE BANDS -    BAND    135; K    1; EIG -1.0510316E-01 AU
 BOTTOM OF VIRTUAL BANDS - BAND    136; K    1; EIG -1.0250582E-01 AU
 DIRECT ENERGY BAND GAP:   0.0707 eV
 TTTTTTTTTTTTTTTTTTTTTTTTTTTTTT PDIG        TELAPSE     4081.43 TCPU     4079.95
 CHARGE NORMALIZATION FACTOR   1.00000000
 TOTAL ATOMIC CHARGES:
   6.1499019   0.9298910   0.9371686   0.9572163   5.6309908   6.1897352
   0.9769130   5.6436290   6.1568589   0.9323284   0.9549289   0.9402417
   8.7671179   8.7757363  28.0871533   6.1553831   0.9328416   0.9255308
   0.9574981   5.6371459   6.2165543   0.9759305   5.6400606   6.1486198
   0.9353269   0.9592568   0.9278225   8.7752149   8.7716417   6.1358537
   0.9281819   0.9369149   0.9530730   5.6246353   6.1759102   0.9760596
   5.6567594   6.1414855   0.9314827   0.9594592   0.8984655   8.6252773
   8.6340055  26.8448235   6.1370753   0.9274806   0.9331104   0.9517274
   5.6292973   6.1675574   0.9764196   5.6275740   6.1373037   0.9370040
   0.9503346   0.9286600   8.6448656   8.6405639
 SUMMED SPIN DENSITY           0.00000000
 TOTAL ATOMIC SPINS  :
   0.0014794   0.0001221  -0.0003882   0.0003306  -0.0127022   0.0123037
  -0.0023009  -0.0007746  -0.0030434   0.0009814   0.0006535   0.0010545
   0.0017837   0.0003715  -0.0012354   0.0045548  -0.0013082  -0.0013675
  -0.0011224  -0.0260252   0.0328990  -0.0058273  -0.0248605   0.0043362
  -0.0015066  -0.0010042  -0.0013546   0.0111200   0.0133699  -0.0010776
  -0.0000040   0.0002418  -0.0004178   0.0051927  -0.0020923  -0.0002566
   0.0032364   0.0002898  -0.0003658  -0.0003235  -0.0006620  -0.0005356
  -0.0025704  -0.0003465   0.0014303  -0.0001980  -0.0001105  -0.0000006
  -0.0061951   0.0028472   0.0007164  -0.0070655   0.0004219  -0.0000855
   0.0002804   0.0005851   0.0035261   0.0030000
 TTTTTTTTTTTTTTTTTTTTTTTTTTTTTT MOQGAD      TELAPSE     4081.45 TCPU     4079.96
 TTTTTTTTTTTTTTTTTTTTTTTTTTTTTT SHELLXN     TELAPSE     4089.39 TCPU     4087.90
 TTTTTTTTTTTTTTTTTTTTTTTTTTTTTT MONMO3      TELAPSE     4089.57 TCPU     4088.08
 NUMERICALLY INTEGRATED DENSITY    134.9999929664    134.9999929617
 TTTTTTTTTTTTTTTTTTTTTTTTTTTTTT NUMDFT      TELAPSE     4130.49 TCPU     4129.01
 CYC  80 ETOT(AU) -4.659517466710E+03 DETOT  1.66E-04 tst  1.93E-08 PX  3.63E-04
 TTTTTTTTTTTTTTTTTTTTTTTTTTTTTT DIIS        TELAPSE     4131.30 TCPU     4129.82
 DIIS TEST: 0.62036E+01 AT SCF   CYCLE  80 - DIIS ACTIVE - HISTORY:    80 CYCLES
 TTTTTTTTTTTTTTTTTTTTTTTTTTTTTT FDIK        TELAPSE     4133.24 TCPU     4131.75

    ALPHA      ELECTRONS
 INSULATING STATE
 TOP OF VALENCE BANDS -    BAND    135; K    1; EIG -1.0625856E-01 AU
 BOTTOM OF VIRTUAL BANDS - BAND    136; K    1; EIG -1.0250161E-01 AU
 DIRECT ENERGY BAND GAP:   0.1022 eV

    BETA       ELECTRONS
 INSULATING STATE
 TOP OF VALENCE BANDS -    BAND    135; K    1; EIG -1.0491336E-01 AU
 BOTTOM OF VIRTUAL BANDS - BAND    136; K    1; EIG -1.0246452E-01 AU
 DIRECT ENERGY BAND GAP:   0.0666 eV
 TTTTTTTTTTTTTTTTTTTTTTTTTTTTTT PDIG        TELAPSE     4133.32 TCPU     4131.83
 CHARGE NORMALIZATION FACTOR   1.00000000
 TOTAL ATOMIC CHARGES:
   6.1505668   0.9298952   0.9367927   0.9571563   5.6311855   6.1898669
   0.9767047   5.6444406   6.1558916   0.9327697   0.9549666   0.9404948
   8.7667030   8.7752383  28.0865662   6.1575730   0.9323765   0.9250602
   0.9570266   5.6366827   6.2164190   0.9759769   5.6410631   6.1461517
   0.9359536   0.9597882   0.9283749   8.7752390   8.7715533   6.1406263
   0.9271641   0.9357352   0.9520761   5.6227937   6.1760814   0.9761772
   5.6580261   6.1374960   0.9323182   0.9605148   0.8992848   8.6258190
   8.6339730  26.8450780   6.1346507   0.9278317   0.9337690   0.9523603
   5.6301454   6.1673099   0.9765255   5.6272097   6.1387814   0.9365947
   0.9500410   0.9283098   8.6445886   8.6402411
 SUMMED SPIN DENSITY           0.00000000
 TOTAL ATOMIC SPINS  :
   0.0018200   0.0000559  -0.0004815   0.0002469  -0.0129337   0.0119771
  -0.0021806  -0.0004799  -0.0030233   0.0009685   0.0006271   0.0010547
   0.0019349   0.0002926  -0.0012314   0.0043092  -0.0012633  -0.0013129
  -0.0010896  -0.0253476   0.0322632  -0.0057247  -0.0243670   0.0039195
  -0.0013770  -0.0009010  -0.0012536   0.0109103   0.0131722  -0.0010940
  -0.0000017   0.0002372  -0.0004212   0.0050026  -0.0015352  -0.0003813
   0.0028425   0.0004157  -0.0004000  -0.0003285  -0.0007100  -0.0009288
  -0.0024871   0.0003972   0.0014717  -0.0002382  -0.0001304  -0.0000214
  -0.0060962   0.0026420   0.0007694  -0.0070013   0.0005239  -0.0001183
   0.0002407   0.0005575   0.0031691   0.0030392
 TTTTTTTTTTTTTTTTTTTTTTTTTTTTTT MOQGAD      TELAPSE     4133.34 TCPU     4131.85
 TTTTTTTTTTTTTTTTTTTTTTTTTTTTTT SHELLXN     TELAPSE     4141.27 TCPU     4139.78
 TTTTTTTTTTTTTTTTTTTTTTTTTTTTTT MONMO3      TELAPSE     4141.45 TCPU     4139.96
 NUMERICALLY INTEGRATED DENSITY    134.9999929667    134.9999929621
 TTTTTTTTTTTTTTTTTTTTTTTTTTTTTT NUMDFT      TELAPSE     4181.06 TCPU     4179.58
 CYC  81 ETOT(AU) -4.659518119862E+03 DETOT -6.53E-04 tst  5.13E-07 PX  1.52E-03
 TTTTTTTTTTTTTTTTTTTTTTTTTTTTTT DIIS        TELAPSE     4181.89 TCPU     4180.40
 DIIS TEST: 0.61973E+01 AT SCF   CYCLE  81 - DIIS ACTIVE - HISTORY:    81 CYCLES
 TTTTTTTTTTTTTTTTTTTTTTTTTTTTTT FDIK        TELAPSE     4184.10 TCPU     4182.62

    ALPHA      ELECTRONS
 INSULATING STATE
 TOP OF VALENCE BANDS -    BAND    135; K    1; EIG -1.0624820E-01 AU
 BOTTOM OF VIRTUAL BANDS - BAND    136; K    1; EIG -1.0259515E-01 AU
 DIRECT ENERGY BAND GAP:   0.0994 eV

    BETA       ELECTRONS
 INSULATING STATE
 TOP OF VALENCE BANDS -    BAND    135; K    1; EIG -1.0488739E-01 AU
 BOTTOM OF VIRTUAL BANDS - BAND    136; K    1; EIG -1.0253400E-01 AU
 DIRECT ENERGY BAND GAP:   0.0640 eV
 TTTTTTTTTTTTTTTTTTTTTTTTTTTTTT PDIG        TELAPSE     4184.18 TCPU     4182.70
 CHARGE NORMALIZATION FACTOR   1.00000000
 TOTAL ATOMIC CHARGES:
   6.1503578   0.9299866   0.9368207   0.9571870   5.6312344   6.1899493
   0.9767153   5.6443139   6.1560243   0.9327694   0.9548783   0.9405150
   8.7666720   8.7752080  28.0865607   6.1568942   0.9324518   0.9253459
   0.9571491   5.6369161   6.2165498   0.9759295   5.6406801   6.1469217
   0.9356719   0.9596074   0.9283110   8.7751132   8.7716064   6.1388749
   0.9275483   0.9361482   0.9524493   5.6233462   6.1762690   0.9762223
   5.6572451   6.1388576   0.9319653   0.9601916   0.8990044   8.6256812
   8.6338253  26.8459216   6.1352430   0.9276271   0.9336462   0.9522460
   5.6298337   6.1674154   0.9764840   5.6273662   6.1381664   0.9367813
   0.9501168   0.9284876   8.6445205   8.6401742
 SUMMED SPIN DENSITY           0.00000000
 TOTAL ATOMIC SPINS  :
   0.0017103   0.0000701  -0.0004579   0.0002708  -0.0128064   0.0121123
  -0.0022381  -0.0004871  -0.0031381   0.0009996   0.0006670   0.0010790
   0.0018472   0.0002567  -0.0011872   0.0044576  -0.0012936  -0.0013419
  -0.0011182  -0.0256628   0.0325505  -0.0057585  -0.0246412   0.0040590
  -0.0014211  -0.0009266  -0.0012844   0.0110499   0.0132615  -0.0011351
   0.0000042   0.0002446  -0.0004188   0.0050442  -0.0015651  -0.0003722
   0.0028039   0.0004781  -0.0004113  -0.0003486  -0.0007207  -0.0010656
  -0.0024760   0.0005586   0.0015043  -0.0002375  -0.0001344  -0.0000290
  -0.0063159   0.0029141   0.0007168  -0.0072460   0.0004985  -0.0001027
   0.0002611   0.0005743   0.0031713   0.0031764
 TTTTTTTTTTTTTTTTTTTTTTTTTTTTTT MOQGAD      TELAPSE     4184.20 TCPU     4182.72
 TTTTTTTTTTTTTTTTTTTTTTTTTTTTTT SHELLXN     TELAPSE     4192.13 TCPU     4190.65
 TTTTTTTTTTTTTTTTTTTTTTTTTTTTTT MONMO3      TELAPSE     4192.31 TCPU     4190.83
 NUMERICALLY INTEGRATED DENSITY    134.9999929665    134.9999929622
 TTTTTTTTTTTTTTTTTTTTTTTTTTTTTT NUMDFT      TELAPSE     4231.88 TCPU     4230.39
 CYC  82 ETOT(AU) -4.659518744395E+03 DETOT -6.25E-04 tst  1.03E-07 PX  8.31E-04
 TTTTTTTTTTTTTTTTTTTTTTTTTTTTTT DIIS        TELAPSE     4232.70 TCPU     4231.21
 DIIS TEST: 0.61887E+01 AT SCF   CYCLE  82 - DIIS ACTIVE - HISTORY:    82 CYCLES
 TTTTTTTTTTTTTTTTTTTTTTTTTTTTTT FDIK        TELAPSE     4234.49 TCPU     4233.00

    ALPHA      ELECTRONS
 INSULATING STATE
 TOP OF VALENCE BANDS -    BAND    136; K    1; EIG -1.0358625E-01 AU
 BOTTOM OF VIRTUAL BANDS - BAND    137; K    1; EIG -5.3374282E-02 AU
 DIRECT ENERGY BAND GAP:   1.3663 eV

    BETA       ELECTRONS
 INSULATING STATE
 TOP OF VALENCE BANDS -    BAND    134; K    1; EIG -1.5794972E-01 AU
 BOTTOM OF VIRTUAL BANDS - BAND    135; K    1; EIG -1.0355591E-01 AU
 DIRECT ENERGY BAND GAP:   1.4801 eV
 TTTTTTTTTTTTTTTTTTTTTTTTTTTTTT PDIG        TELAPSE     4234.57 TCPU     4233.08
 CHARGE NORMALIZATION FACTOR   1.00000000
 TOTAL ATOMIC CHARGES:
   6.1391290   0.9306099   0.9358192   0.9557771   5.6270218   6.1836803
   0.9762379   5.6396305   6.1464999   0.9333879   0.9516906   0.9407610
   8.6785390   8.6892460  27.5038920   6.1478107   0.9320445   0.9258071
   0.9550931   5.6336277   6.2104662   0.9763170   5.6341309   6.1390303
   0.9347762   0.9570085   0.9283442   8.6961427   8.6885688   6.1440974
   0.9287276   0.9374571   0.9553823   5.6288421   6.1833187   0.9764329
   5.6607255   6.1502829   0.9311544   0.9621553   0.8983206   8.7044554
   8.7140017  27.4554185   6.1439196   0.9271313   0.9345711   0.9541967
   5.6350899   6.1736337   0.9763751   5.6326854   6.1449949   0.9372578
   0.9527650   0.9292454   8.7202433   8.7160283
 SUMMED SPIN DENSITY           2.00000000
 TOTAL ATOMIC SPINS  :
   0.0130851   0.0001160  -0.0001675   0.0020900  -0.0090106   0.0176055
  -0.0015529   0.0058330   0.0069668   0.0011178   0.0030327   0.0013298
   0.0898775   0.0853759   0.5799810   0.0116179  -0.0006430  -0.0003122
   0.0012081  -0.0170863   0.0357791  -0.0052662  -0.0164824   0.0110261
  -0.0005683   0.0022025  -0.0004834   0.0878445   0.0946413   0.0076601
   0.0004386   0.0009874   0.0016233   0.0100634   0.0068612  -0.0007836
   0.0073146   0.0099062  -0.0001092   0.0022555  -0.0003817   0.0783099
   0.0772934   0.6083119   0.0100956   0.0000200   0.0005766   0.0017935
   0.0002225   0.0072796   0.0011837  -0.0006588   0.0092851  -0.0000210
   0.0025563   0.0008395   0.0785204   0.0793985
 TTTTTTTTTTTTTTTTTTTTTTTTTTTTTT MOQGAD      TELAPSE     4234.59 TCPU     4233.10
 TTTTTTTTTTTTTTTTTTTTTTTTTTTTTT SHELLXN     TELAPSE     4242.52 TCPU     4241.03
 TTTTTTTTTTTTTTTTTTTTTTTTTTTTTT MONMO3      TELAPSE     4242.70 TCPU     4241.21
 NUMERICALLY INTEGRATED DENSITY    135.9999930084    133.9999929555
 TTTTTTTTTTTTTTTTTTTTTTTTTTTTTT NUMDFT      TELAPSE     4283.76 TCPU     4282.28
 CYC  83 ETOT(AU) -4.660064762035E+03 DETOT -5.46E-01 tst  1.32E-06 PX  1.08E-01
 TTTTTTTTTTTTTTTTTTTTTTTTTTTTTT DIIS        TELAPSE     4284.59 TCPU     4283.10
 DIIS TEST: 0.34429E+00 AT SCF   CYCLE  83 - DIIS ACTIVE - HISTORY:    83 CYCLES
 TTTTTTTTTTTTTTTTTTTTTTTTTTTTTT FDIK        TELAPSE     4286.60 TCPU     4285.11

    ALPHA      ELECTRONS
 INSULATING STATE
 TOP OF VALENCE BANDS -    BAND    136; K    1; EIG -1.2231500E-01 AU
 BOTTOM OF VIRTUAL BANDS - BAND    137; K    1; EIG -5.6935617E-02 AU
 DIRECT ENERGY BAND GAP:   1.7791 eV

    BETA       ELECTRONS
 INSULATING STATE
 TOP OF VALENCE BANDS -    BAND    134; K    1; EIG -1.5734658E-01 AU
 BOTTOM OF VIRTUAL BANDS - BAND    135; K    1; EIG -1.0378964E-01 AU
 DIRECT ENERGY BAND GAP:   1.4574 eV
 TTTTTTTTTTTTTTTTTTTTTTTTTTTTTT PDIG        TELAPSE     4286.68 TCPU     4285.19
 CHARGE NORMALIZATION FACTOR   1.00000000
 TOTAL ATOMIC CHARGES:
   6.1352592   0.9299967   0.9379608   0.9552604   5.6357497   6.1757141
   0.9772197   5.6388603   6.1436954   0.9319153   0.9545636   0.9366148
   8.6821395   8.6889721  27.5201940   6.1457162   0.9297323   0.9243607
   0.9537339   5.6380235   6.1954416   0.9734503   5.6319541   6.1404749
   0.9361108   0.9539193   0.9287863   8.6971905   8.7000391   6.1402236
   0.9308172   0.9385451   0.9554066   5.6358156   6.1827096   0.9773375
   5.6490152   6.1441965   0.9336737   0.9642688   0.9019596   8.6943899
   8.6974531  27.5029076   6.1393611   0.9284624   0.9388346   0.9561011
   5.6355531   6.1764681   0.9793302   5.6353895   6.1399273   0.9386083
   0.9557460   0.9321311   8.6983635   8.7039551
 SUMMED SPIN DENSITY           2.00000000
 TOTAL ATOMIC SPINS  :
   0.0123228  -0.0002111  -0.0002906   0.0018498  -0.0096761   0.0147739
  -0.0018509   0.0006149   0.0087218   0.0002075   0.0026529   0.0004014
   0.0913413   0.0879622   0.5945545   0.0110940  -0.0007234  -0.0004113
   0.0012759  -0.0144089   0.0262269  -0.0041328  -0.0134999   0.0107694
  -0.0008626   0.0019412  -0.0005994   0.0878978   0.0916044   0.0089327
   0.0000175   0.0004202   0.0016662   0.0038000   0.0057587  -0.0007029
   0.0028624   0.0098424  -0.0002240   0.0023345  -0.0002654   0.0836516
   0.0847444   0.6091357   0.0095379   0.0000149   0.0003172   0.0018040
  -0.0010272   0.0046451   0.0007772  -0.0016235   0.0089247  -0.0001023
   0.0025583   0.0003530   0.0812250   0.0810762
 TTTTTTTTTTTTTTTTTTTTTTTTTTTTTT MOQGAD      TELAPSE     4286.70 TCPU     4285.21
 TTTTTTTTTTTTTTTTTTTTTTTTTTTTTT SHELLXN     TELAPSE     4294.63 TCPU     4293.14
 TTTTTTTTTTTTTTTTTTTTTTTTTTTTTT MONMO3      TELAPSE     4294.81 TCPU     4293.32
 NUMERICALLY INTEGRATED DENSITY    135.9999929685    133.9999929026
 TTTTTTTTTTTTTTTTTTTTTTTTTTTTTT NUMDFT      TELAPSE     4334.48 TCPU     4332.99
 CYC  84 ETOT(AU) -4.660077444291E+03 DETOT -1.27E-02 tst  5.70E-05 PX  5.76E-02
 TTTTTTTTTTTTTTTTTTTTTTTTTTTTTT DIIS        TELAPSE     4335.31 TCPU     4333.82
 DIIS TEST: 0.14245E+00 AT SCF   CYCLE  84 - DIIS ACTIVE - HISTORY:    84 CYCLES
 TTTTTTTTTTTTTTTTTTTTTTTTTTTTTT FDIK        TELAPSE     4337.07 TCPU     4335.58

    ALPHA      ELECTRONS
 INSULATING STATE
 TOP OF VALENCE BANDS -    BAND    136; K    1; EIG -1.3378164E-01 AU
 BOTTOM OF VIRTUAL BANDS - BAND    137; K    1; EIG -5.9913736E-02 AU
 DIRECT ENERGY BAND GAP:   2.0100 eV

    BETA       ELECTRONS
 INSULATING STATE
 TOP OF VALENCE BANDS -    BAND    134; K    1; EIG -1.5735749E-01 AU
 BOTTOM OF VIRTUAL BANDS - BAND    135; K    1; EIG -1.1507392E-01 AU
 DIRECT ENERGY BAND GAP:   1.1506 eV
 TTTTTTTTTTTTTTTTTTTTTTTTTTTTTT PDIG        TELAPSE     4337.15 TCPU     4335.66
 CHARGE NORMALIZATION FACTOR   1.00000000
 TOTAL ATOMIC CHARGES:
   6.1402530   0.9274875   0.9338646   0.9520407   5.6376516   6.1665855
   0.9751097   5.6407701   6.1405717   0.9311551   0.9525316   0.9358917
   8.6767894   8.6780649  27.5979823   6.1415948   0.9296242   0.9244035
   0.9528574   5.6395558   6.1773356   0.9740985   5.6385624   6.1380841
   0.9346253   0.9533967   0.9278490   8.6885477   8.6866399   6.1361311
   0.9308275   0.9391593   0.9571296   5.6449963   6.1654956   0.9825937
   5.6539163   6.1421342   0.9344108   0.9651935   0.9044844   8.6842388
   8.6838077  27.5591180   6.1332638   0.9322237   0.9403845   0.9572372
   5.6391344   6.1641138   0.9825219   5.6351531   6.1361592   0.9409291
   0.9565654   0.9328789   8.6841696   8.6877039
 SUMMED SPIN DENSITY           2.00000000
 TOTAL ATOMIC SPINS  :
   0.0128919  -0.0003442  -0.0002979   0.0018208  -0.0082011   0.0117669
  -0.0013986  -0.0037247   0.0114839  -0.0005030   0.0025154  -0.0002145
   0.1015535   0.0999098   0.5572080   0.0125100  -0.0006448  -0.0003970
   0.0015975  -0.0094910   0.0151880  -0.0022594  -0.0090304   0.0122432
  -0.0008204   0.0021550  -0.0005581   0.0957758   0.0988203   0.0108959
  -0.0002633  -0.0000586   0.0017075  -0.0026884   0.0061174  -0.0005876
  -0.0026812   0.0108089  -0.0004623   0.0025626  -0.0001741   0.0910481
   0.0936774   0.5852151   0.0104465  -0.0000903   0.0000694   0.0017632
  -0.0027183   0.0050320  -0.0000528  -0.0028125   0.0102387  -0.0003336
   0.0024720  -0.0001308   0.0906050   0.0908392
 TTTTTTTTTTTTTTTTTTTTTTTTTTTTTT MOQGAD      TELAPSE     4337.17 TCPU     4335.68
 TTTTTTTTTTTTTTTTTTTTTTTTTTTTTT SHELLXN     TELAPSE     4345.10 TCPU     4343.61
 TTTTTTTTTTTTTTTTTTTTTTTTTTTTTT MONMO3      TELAPSE     4345.28 TCPU     4343.79
 NUMERICALLY INTEGRATED DENSITY    135.9999929511    133.9999928623
 TTTTTTTTTTTTTTTTTTTTTTTTTTTTTT NUMDFT      TELAPSE     4384.85 TCPU     4383.36
 CYC  85 ETOT(AU) -4.660085204300E+03 DETOT -7.76E-03 tst  2.26E-04 PX  1.14E-01
 TTTTTTTTTTTTTTTTTTTTTTTTTTTTTT DIIS        TELAPSE     4385.69 TCPU     4384.21
 DIIS TEST: 0.13103E-01 AT SCF   CYCLE  85 - DIIS ACTIVE - HISTORY:    85 CYCLES
 TTTTTTTTTTTTTTTTTTTTTTTTTTTTTT FDIK        TELAPSE     4388.12 TCPU     4386.64

    ALPHA      ELECTRONS
 INSULATING STATE
 TOP OF VALENCE BANDS -    BAND    136; K    1; EIG -1.3492702E-01 AU
 BOTTOM OF VIRTUAL BANDS - BAND    137; K    1; EIG -5.8343069E-02 AU
 DIRECT ENERGY BAND GAP:   2.0840 eV

    BETA       ELECTRONS
 INSULATING STATE
 TOP OF VALENCE BANDS -    BAND    134; K    1; EIG -1.5761938E-01 AU
 BOTTOM OF VIRTUAL BANDS - BAND    135; K    1; EIG -1.1502387E-01 AU
 DIRECT ENERGY BAND GAP:   1.1591 eV
 TTTTTTTTTTTTTTTTTTTTTTTTTTTTTT PDIG        TELAPSE     4388.20 TCPU     4386.72
 CHARGE NORMALIZATION FACTOR   1.00000000
 TOTAL ATOMIC CHARGES:
   6.1387544   0.9273897   0.9353692   0.9516765   5.6404069   6.1636659
   0.9751359   5.6393826   6.1420578   0.9296805   0.9534484   0.9343508
   8.6836391   8.6828411  27.5980751   6.1430916   0.9295968   0.9242547
   0.9526099   5.6389688   6.1689619   0.9748147   5.6396909   6.1371267
   0.9367508   0.9523946   0.9299715   8.6829300   8.6871304   6.1355646
   0.9317198   0.9399665   0.9567947   5.6403255   6.1701451   0.9814890
   5.6487135   6.1394878   0.9344776   0.9660235   0.9055682   8.6828708
   8.6836366  27.5683323   6.1374037   0.9298283   0.9396291   0.9562399
   5.6396137   6.1676555   0.9811156   5.6383256   6.1352378   0.9403111
   0.9567567   0.9332079   8.6807547   8.6846377
 SUMMED SPIN DENSITY           2.00000000
 TOTAL ATOMIC SPINS  :
   0.0129535  -0.0004654  -0.0002926   0.0016722  -0.0073127   0.0097526
  -0.0009684  -0.0053120   0.0122059  -0.0005987   0.0022877  -0.0004165
   0.0999314   0.0991602   0.5548015   0.0124789  -0.0004666  -0.0002185
   0.0017065  -0.0072702   0.0115217  -0.0013001  -0.0070022   0.0122444
  -0.0006325   0.0023112  -0.0004096   0.0990156   0.1002254   0.0115044
  -0.0003363  -0.0000960   0.0016857  -0.0046229   0.0071980  -0.0006033
  -0.0042717   0.0118086  -0.0005501   0.0024182  -0.0004472   0.0944030
   0.0968949   0.5784141   0.0109244  -0.0002532  -0.0000316   0.0017339
  -0.0038778   0.0055470  -0.0002705  -0.0036065   0.0106281  -0.0004767
   0.0023463  -0.0002227   0.0922118   0.0923454
 TTTTTTTTTTTTTTTTTTTTTTTTTTTTTT MOQGAD      TELAPSE     4388.22 TCPU     4386.73
 TTTTTTTTTTTTTTTTTTTTTTTTTTTTTT SHELLXN     TELAPSE     4396.15 TCPU     4394.67
 TTTTTTTTTTTTTTTTTTTTTTTTTTTTTT MONMO3      TELAPSE     4396.33 TCPU     4394.85
 NUMERICALLY INTEGRATED DENSITY    135.9999929485    133.9999928576
 TTTTTTTTTTTTTTTTTTTTTTTTTTTTTT NUMDFT      TELAPSE     4437.13 TCPU     4435.64
 CYC  86 ETOT(AU) -4.660085560675E+03 DETOT -3.56E-04 tst  8.11E-06 PX  6.66E-03
 TTTTTTTTTTTTTTTTTTTTTTTTTTTTTT DIIS        TELAPSE     4437.97 TCPU     4436.49
 DIIS TEST: 0.84479E-02 AT SCF   CYCLE  86 - DIIS ACTIVE - HISTORY:    86 CYCLES
 TTTTTTTTTTTTTTTTTTTTTTTTTTTTTT FDIK        TELAPSE     4440.23 TCPU     4438.74

    ALPHA      ELECTRONS
 INSULATING STATE
 TOP OF VALENCE BANDS -    BAND    136; K    1; EIG -1.3660510E-01 AU
 BOTTOM OF VIRTUAL BANDS - BAND    137; K    1; EIG -5.7243086E-02 AU
 DIRECT ENERGY BAND GAP:   2.1596 eV

    BETA       ELECTRONS
 INSULATING STATE
 TOP OF VALENCE BANDS -    BAND    134; K    1; EIG -1.5906556E-01 AU
 BOTTOM OF VIRTUAL BANDS - BAND    135; K    1; EIG -1.1319100E-01 AU
 DIRECT ENERGY BAND GAP:   1.2483 eV
 TTTTTTTTTTTTTTTTTTTTTTTTTTTTTT PDIG        TELAPSE     4440.31 TCPU     4438.82
 CHARGE NORMALIZATION FACTOR   1.00000000
 TOTAL ATOMIC CHARGES:
   6.1406648   0.9271130   0.9345586   0.9520846   5.6386186   6.1654977
   0.9756717   5.6396069   6.1427430   0.9304024   0.9532409   0.9346120
   8.6837275   8.6849202  27.5948524   6.1391104   0.9314344   0.9262410
   0.9538518   5.6390486   6.1644407   0.9765599   5.6377951   6.1382427
   0.9367317   0.9529947   0.9300504   8.6829039   8.6861264   6.1369531
   0.9311044   0.9390485   0.9563019   5.6405291   6.1688674   0.9812412
   5.6486633   6.1418127   0.9328865   0.9651827   0.9047827   8.6838590
   8.6836726  27.5710631   6.1339566   0.9305805   0.9397510   0.9567120
   5.6405438   6.1675474   0.9809462   5.6381165   6.1366986   0.9397761
   0.9561782   0.9323552   8.6813024   8.6857214
 SUMMED SPIN DENSITY           2.00000000
 TOTAL ATOMIC SPINS  :
   0.0124288  -0.0004323  -0.0001970   0.0016797  -0.0063220   0.0091589
  -0.0009571  -0.0058055   0.0121095  -0.0006274   0.0022601  -0.0004355
   0.0983731   0.0975721   0.5563972   0.0126320  -0.0004383  -0.0001794
   0.0017447  -0.0058241   0.0083721  -0.0006971  -0.0053842   0.0123104
  -0.0005712   0.0023697  -0.0003297   0.0997577   0.1006498   0.0118427
  -0.0003818  -0.0001571   0.0016516  -0.0053308   0.0074758  -0.0005922
  -0.0049473   0.0121987  -0.0006037   0.0023951  -0.0004942   0.0956027
   0.0982938   0.5755446   0.0110651  -0.0003118  -0.0000627   0.0017008
  -0.0041023   0.0057947  -0.0004333  -0.0038088   0.0106871  -0.0004768
   0.0023448  -0.0002363   0.0929053   0.0928215
 TTTTTTTTTTTTTTTTTTTTTTTTTTTTTT MOQGAD      TELAPSE     4440.33 TCPU     4438.84
 TTTTTTTTTTTTTTTTTTTTTTTTTTTTTT SHELLXN     TELAPSE     4448.26 TCPU     4446.78
 TTTTTTTTTTTTTTTTTTTTTTTTTTTTTT MONMO3      TELAPSE     4448.44 TCPU     4446.96
 NUMERICALLY INTEGRATED DENSITY    135.9999929508    133.9999928607
 TTTTTTTTTTTTTTTTTTTTTTTTTTTTTT NUMDFT      TELAPSE     4489.29 TCPU     4487.80
 CYC  87 ETOT(AU) -4.660085781984E+03 DETOT -2.21E-04 tst  1.68E-06 PX  8.01E-03
 TTTTTTTTTTTTTTTTTTTTTTTTTTTTTT DIIS        TELAPSE     4490.13 TCPU     4488.65
 DIIS TEST: 0.53408E-02 AT SCF   CYCLE  87 - DIIS ACTIVE - HISTORY:    87 CYCLES
 TTTTTTTTTTTTTTTTTTTTTTTTTTTTTT FDIK        TELAPSE     4492.16 TCPU     4490.68

    ALPHA      ELECTRONS
 INSULATING STATE
 TOP OF VALENCE BANDS -    BAND    136; K    1; EIG -1.3831770E-01 AU
 BOTTOM OF VIRTUAL BANDS - BAND    137; K    1; EIG -5.6191952E-02 AU
 DIRECT ENERGY BAND GAP:   2.2348 eV

    BETA       ELECTRONS
 INSULATING STATE
 TOP OF VALENCE BANDS -    BAND    134; K    1; EIG -1.6047304E-01 AU
 BOTTOM OF VIRTUAL BANDS - BAND    135; K    1; EIG -1.1108519E-01 AU
 DIRECT ENERGY BAND GAP:   1.3439 eV
 TTTTTTTTTTTTTTTTTTTTTTTTTTTTTT PDIG        TELAPSE     4492.24 TCPU     4490.76
 CHARGE NORMALIZATION FACTOR   1.00000000
 TOTAL ATOMIC CHARGES:
   6.1373873   0.9280185   0.9359473   0.9529620   5.6398463   6.1663337
   0.9759917   5.6403333   6.1415680   0.9309782   0.9538239   0.9355456
   8.6826239   8.6850207  27.5895873   6.1437402   0.9310579   0.9257388
   0.9529615   5.6379005   6.1634321   0.9772085   5.6386644   6.1355465
   0.9378241   0.9538004   0.9310398   8.6833553   8.6853333   6.1353898
   0.9312875   0.9393705   0.9561268   5.6409632   6.1687832   0.9806047
   5.6493889   6.1395894   0.9327157   0.9654450   0.9045289   8.6843428
   8.6842457  27.5753851   6.1395225   0.9286544   0.9381871   0.9551523
   5.6388301   6.1678537   0.9801575   5.6388838   6.1346388   0.9398502
   0.9562084   0.9327384   8.6815775   8.6860071
 SUMMED SPIN DENSITY           2.00000000
 TOTAL ATOMIC SPINS  :
   0.0121880  -0.0004145  -0.0001887   0.0016701  -0.0057683   0.0083430
  -0.0007964  -0.0057626   0.0119932  -0.0006443   0.0022453  -0.0004308
   0.0975871   0.0965082   0.5602016   0.0125399  -0.0004362  -0.0001791
   0.0017147  -0.0052195   0.0068851  -0.0004733  -0.0048431   0.0122704
  -0.0005715   0.0023621  -0.0003434   0.0989843   0.1001946   0.0121344
  -0.0004001  -0.0001916   0.0016542  -0.0058522   0.0079340  -0.0006408
  -0.0055449   0.0124996  -0.0006455   0.0023930  -0.0005271   0.0966173
   0.0995222   0.5721018   0.0115128  -0.0003663  -0.0001608   0.0016391
  -0.0051153   0.0068136  -0.0005872  -0.0047202   0.0110739  -0.0005305
   0.0022979  -0.0003107   0.0939261   0.0938573
 TTTTTTTTTTTTTTTTTTTTTTTTTTTTTT MOQGAD      TELAPSE     4492.26 TCPU     4490.77
 TTTTTTTTTTTTTTTTTTTTTTTTTTTTTT SHELLXN     TELAPSE     4500.19 TCPU     4498.71
 TTTTTTTTTTTTTTTTTTTTTTTTTTTTTT MONMO3      TELAPSE     4500.37 TCPU     4498.89
 NUMERICALLY INTEGRATED DENSITY    135.9999929508    133.9999928595
 TTTTTTTTTTTTTTTTTTTTTTTTTTTTTT NUMDFT      TELAPSE     4539.91 TCPU     4538.43
 CYC  88 ETOT(AU) -4.660085993535E+03 DETOT -2.12E-04 tst  2.04E-06 PX  7.94E-03
 TTTTTTTTTTTTTTTTTTTTTTTTTTTTTT DIIS        TELAPSE     4540.78 TCPU     4539.30
 DIIS TEST: 0.22820E-02 AT SCF   CYCLE  88 - DIIS ACTIVE - HISTORY:    88 CYCLES
 TTTTTTTTTTTTTTTTTTTTTTTTTTTTTT FDIK        TELAPSE     4542.86 TCPU     4541.38

    ALPHA      ELECTRONS
 INSULATING STATE
 TOP OF VALENCE BANDS -    BAND    136; K    1; EIG -1.3978350E-01 AU
 BOTTOM OF VIRTUAL BANDS - BAND    137; K    1; EIG -5.4963426E-02 AU
 DIRECT ENERGY BAND GAP:   2.3081 eV

    BETA       ELECTRONS
 INSULATING STATE
 TOP OF VALENCE BANDS -    BAND    134; K    1; EIG -1.6170480E-01 AU
 BOTTOM OF VIRTUAL BANDS - BAND    135; K    1; EIG -1.0912929E-01 AU
 DIRECT ENERGY BAND GAP:   1.4307 eV
 TTTTTTTTTTTTTTTTTTTTTTTTTTTTTT PDIG        TELAPSE     4542.94 TCPU     4541.46
 CHARGE NORMALIZATION FACTOR   1.00000000
 TOTAL ATOMIC CHARGES:
   6.1391697   0.9279142   0.9360368   0.9529173   5.6387757   6.1667752
   0.9766452   5.6394155   6.1420091   0.9313641   0.9541411   0.9358978
   8.6821999   8.6846753  27.5847400   6.1395376   0.9323642   0.9270898
   0.9541783   5.6396196   6.1640941   0.9774862   5.6376571   6.1378731
   0.9377281   0.9534321   0.9308532   8.6834682   8.6851586   6.1378439
   0.9306605   0.9384995   0.9551227   5.6404295   6.1685125   0.9799010
   5.6486969   6.1418999   0.9317369   0.9645361   0.9033471   8.6850875
   8.6846194  27.5796784   6.1359037   0.9289606   0.9386918   0.9557523
   5.6401978   6.1672137   0.9796254   5.6385899   6.1368662   0.9389582
   0.9554207   0.9321019   8.6815086   8.6864205
 SUMMED SPIN DENSITY           2.00000000
 TOTAL ATOMIC SPINS  :
   0.0121559  -0.0004240  -0.0001997   0.0016374  -0.0056474   0.0077375
  -0.0006483  -0.0054570   0.0118563  -0.0006363   0.0022312  -0.0004254
   0.0970908   0.0957793   0.5638600   0.0124207  -0.0004410  -0.0001954
   0.0016856  -0.0052529   0.0067359  -0.0004682  -0.0049516   0.0121442
  -0.0005904   0.0023517  -0.0003566   0.0981500   0.0994738   0.0123248
  -0.0004211  -0.0002090   0.0016635  -0.0061029   0.0083293  -0.0007008
  -0.0058846   0.0127700  -0.0006722   0.0023864  -0.0005554   0.0973436
   0.1005471   0.5684851   0.0119320  -0.0004289  -0.0002298   0.0016041
  -0.0060201   0.0078885  -0.0007389  -0.0056363   0.0115429  -0.0006338
   0.0022386  -0.0003962   0.0951070   0.0948509
 TTTTTTTTTTTTTTTTTTTTTTTTTTTTTT MOQGAD      TELAPSE     4542.96 TCPU     4541.48
 TTTTTTTTTTTTTTTTTTTTTTTTTTTTTT SHELLXN     TELAPSE     4550.89 TCPU     4549.41
 TTTTTTTTTTTTTTTTTTTTTTTTTTTTTT MONMO3      TELAPSE     4551.07 TCPU     4549.59
 NUMERICALLY INTEGRATED DENSITY    135.9999929513    133.9999928591
 TTTTTTTTTTTTTTTTTTTTTTTTTTTTTT NUMDFT      TELAPSE     4590.64 TCPU     4589.16
 CYC  89 ETOT(AU) -4.660086112632E+03 DETOT -1.19E-04 tst  1.81E-06 PX  6.84E-03
 TTTTTTTTTTTTTTTTTTTTTTTTTTTTTT DIIS        TELAPSE     4591.50 TCPU     4590.02
 DIIS TEST: 0.55816E-03 AT SCF   CYCLE  89 - DIIS ACTIVE - HISTORY:    89 CYCLES
 TTTTTTTTTTTTTTTTTTTTTTTTTTTTTT FDIK        TELAPSE     4593.25 TCPU     4591.77

    ALPHA      ELECTRONS
 INSULATING STATE
 TOP OF VALENCE BANDS -    BAND    136; K    1; EIG -1.4039613E-01 AU
 BOTTOM OF VIRTUAL BANDS - BAND    137; K    1; EIG -5.4203645E-02 AU
 DIRECT ENERGY BAND GAP:   2.3454 eV

    BETA       ELECTRONS
 INSULATING STATE
 TOP OF VALENCE BANDS -    BAND    134; K    1; EIG -1.6233763E-01 AU
 BOTTOM OF VIRTUAL BANDS - BAND    135; K    1; EIG -1.0790568E-01 AU
 DIRECT ENERGY BAND GAP:   1.4812 eV
 TTTTTTTTTTTTTTTTTTTTTTTTTTTTTT PDIG        TELAPSE     4593.33 TCPU     4591.85
 CHARGE NORMALIZATION FACTOR   1.00000000
 TOTAL ATOMIC CHARGES:
   6.1381287   0.9283512   0.9362048   0.9536005   5.6388498   6.1662023
   0.9772209   5.6394358   6.1412928   0.9320498   0.9544379   0.9362726
   8.6820766   8.6844253  27.5808805   6.1408656   0.9321551   0.9271420
   0.9540359   5.6387431   6.1653656   0.9776012   5.6384193   6.1368933
   0.9378958   0.9539889   0.9309721   8.6838392   8.6857325   6.1369162
   0.9307976   0.9384480   0.9552422   5.6407850   6.1684425   0.9795501
   5.6490288   6.1411951   0.9316326   0.9644479   0.9032175   8.6851780
   8.6842618  27.5811920   6.1378040   0.9284930   0.9379345   0.9551334
   5.6394909   6.1676003   0.9794894   5.6387431   6.1364048   0.9389388
   0.9554699   0.9318759   8.6821535   8.6870543
 SUMMED SPIN DENSITY           2.00000000
 TOTAL ATOMIC SPINS  :
   0.0121445  -0.0004225  -0.0002028   0.0016359  -0.0057308   0.0075687
  -0.0006165  -0.0052721   0.0117620  -0.0006280   0.0022402  -0.0004176
   0.0969196   0.0955355   0.5666658   0.0123126  -0.0004621  -0.0002248
   0.0016639  -0.0056399   0.0074306  -0.0006066  -0.0053614   0.0120230
  -0.0006149   0.0023224  -0.0003651   0.0973014   0.0986589   0.0123554
  -0.0004114  -0.0001913   0.0016716  -0.0059879   0.0084369  -0.0007263
  -0.0058220   0.0128569  -0.0006724   0.0023980  -0.0005578   0.0978265
   0.1011672   0.5669988   0.0120547  -0.0004541  -0.0002438   0.0015849
  -0.0062762   0.0081222  -0.0007648  -0.0058951   0.0116232  -0.0006521
   0.0022289  -0.0004011   0.0951612   0.0949501
 TTTTTTTTTTTTTTTTTTTTTTTTTTTTTT MOQGAD      TELAPSE     4593.35 TCPU     4591.87
 TTTTTTTTTTTTTTTTTTTTTTTTTTTTTT SHELLXN     TELAPSE     4601.29 TCPU     4599.80
 TTTTTTTTTTTTTTTTTTTTTTTTTTTTTT MONMO3      TELAPSE     4601.46 TCPU     4599.98
 NUMERICALLY INTEGRATED DENSITY    135.9999929534    133.9999928607
 TTTTTTTTTTTTTTTTTTTTTTTTTTTTTT NUMDFT      TELAPSE     4640.97 TCPU     4639.49
 CYC  90 ETOT(AU) -4.660086145737E+03 DETOT -3.31E-05 tst  1.04E-06 PX  4.69E-03
 TTTTTTTTTTTTTTTTTTTTTTTTTTTTTT DIIS        TELAPSE     4641.84 TCPU     4640.36
 DIIS TEST: 0.92844E-04 AT SCF   CYCLE  90 - DIIS ACTIVE - HISTORY:    90 CYCLES
 TTTTTTTTTTTTTTTTTTTTTTTTTTTTTT FDIK        TELAPSE     4644.49 TCPU     4643.01

    ALPHA      ELECTRONS
 INSULATING STATE
 TOP OF VALENCE BANDS -    BAND    136; K    1; EIG -1.4048724E-01 AU
 BOTTOM OF VIRTUAL BANDS - BAND    137; K    1; EIG -5.3996823E-02 AU
 DIRECT ENERGY BAND GAP:   2.3535 eV

    BETA       ELECTRONS
 INSULATING STATE
 TOP OF VALENCE BANDS -    BAND    134; K    1; EIG -1.6245859E-01 AU
 BOTTOM OF VIRTUAL BANDS - BAND    135; K    1; EIG -1.0759746E-01 AU
 DIRECT ENERGY BAND GAP:   1.4928 eV
 TTTTTTTTTTTTTTTTTTTTTTTTTTTTTT PDIG        TELAPSE     4644.57 TCPU     4643.09
 CHARGE NORMALIZATION FACTOR   1.00000000
 TOTAL ATOMIC CHARGES:
   6.1382486   0.9283864   0.9364046   0.9534682   5.6389921   6.1659302
   0.9772413   5.6393923   6.1413659   0.9319926   0.9544446   0.9364434
   8.6819601   8.6842141  27.5798979   6.1405759   0.9322811   0.9271947
   0.9541145   5.6387766   6.1660047   0.9775176   5.6386452   6.1371394
   0.9379261   0.9538765   0.9309205   8.6837663   8.6859188   6.1372326
   0.9307011   0.9384671   0.9550481   5.6408276   6.1682373   0.9795316
   5.6489439   6.1412954   0.9315947   0.9644437   0.9030707   8.6852786
   8.6841700  27.5813314   6.1375387   0.9283943   0.9380431   0.9551879
   5.6395241   6.1675770   0.9793908   5.6387182   6.1365617   0.9388326
   0.9553373   0.9319397   8.6823388   8.6874019
 SUMMED SPIN DENSITY           2.00000000
 TOTAL ATOMIC SPINS  :
   0.0122010  -0.0004303  -0.0002151   0.0016351  -0.0058378   0.0076348
  -0.0006256  -0.0052738   0.0117760  -0.0006325   0.0022394  -0.0004200
   0.0969179   0.0955556   0.5674045   0.0121991  -0.0004382  -0.0002101
   0.0016697  -0.0057565   0.0077322  -0.0006515  -0.0055120   0.0119764
  -0.0006177   0.0023152  -0.0003778   0.0970048   0.0983558   0.0123718
  -0.0004156  -0.0002006   0.0016610  -0.0059173   0.0083935  -0.0007226
  -0.0057335   0.0128868  -0.0006865   0.0023897  -0.0005509   0.0979059
   0.1012795   0.5667812   0.0119379  -0.0004294  -0.0002169   0.0016096
  -0.0060570   0.0078472  -0.0007056  -0.0057139   0.0115610  -0.0006369
   0.0022404  -0.0003872   0.0950770   0.0948128
 TTTTTTTTTTTTTTTTTTTTTTTTTTTTTT MOQGAD      TELAPSE     4644.59 TCPU     4643.11
 TTTTTTTTTTTTTTTTTTTTTTTTTTTTTT SHELLXN     TELAPSE     4652.52 TCPU     4651.01
 TTTTTTTTTTTTTTTTTTTTTTTTTTTTTT MONMO3      TELAPSE     4652.70 TCPU     4651.19
 NUMERICALLY INTEGRATED DENSITY    135.9999929533    133.9999928607
 TTTTTTTTTTTTTTTTTTTTTTTTTTTTTT NUMDFT      TELAPSE     4693.40 TCPU     4691.89
 CYC  91 ETOT(AU) -4.660086150007E+03 DETOT -4.27E-06 tst  6.92E-08 PX  9.53E-04
 TTTTTTTTTTTTTTTTTTTTTTTTTTTTTT DIIS        TELAPSE     4694.27 TCPU     4692.75
 DIIS TEST: 0.92750E-05 AT SCF   CYCLE  91 - DIIS ACTIVE - HISTORY:    91 CYCLES
 TTTTTTTTTTTTTTTTTTTTTTTTTTTTTT FDIK        TELAPSE     4696.62 TCPU     4695.10

    ALPHA      ELECTRONS
 INSULATING STATE
 TOP OF VALENCE BANDS -    BAND    136; K    1; EIG -1.4055495E-01 AU
 BOTTOM OF VIRTUAL BANDS - BAND    137; K    1; EIG -5.3921748E-02 AU
 DIRECT ENERGY BAND GAP:   2.3574 eV

    BETA       ELECTRONS
 INSULATING STATE
 TOP OF VALENCE BANDS -    BAND    134; K    1; EIG -1.6252220E-01 AU
 BOTTOM OF VIRTUAL BANDS - BAND    135; K    1; EIG -1.0744958E-01 AU
 DIRECT ENERGY BAND GAP:   1.4986 eV
 TTTTTTTTTTTTTTTTTTTTTTTTTTTTTT PDIG        TELAPSE     4696.70 TCPU     4695.18
 CHARGE NORMALIZATION FACTOR   1.00000000
 TOTAL ATOMIC CHARGES:
   6.1382493   0.9284180   0.9363925   0.9535235   5.6390295   6.1658592
   0.9773286   5.6393624   6.1413391   0.9320641   0.9545020   0.9364137
   8.6819996   8.6841017  27.5793260   6.1405697   0.9322701   0.9272267
   0.9541438   5.6387668   6.1661896   0.9775047   5.6387126   6.1371518
   0.9379387   0.9538883   0.9309331   8.6837481   8.6860671   6.1372175
   0.9307247   0.9384095   0.9550338   5.6408729   6.1682170   0.9794543
   5.6489649   6.1413320   0.9315903   0.9643744   0.9030227   8.6852895
   8.6841863  27.5815573   6.1375616   0.9283924   0.9379857   0.9551804
   5.6395395   6.1675801   0.9793485   5.6387645   6.1365702   0.9388218
   0.9553494   0.9318866   8.6823740   8.6873776
 SUMMED SPIN DENSITY           2.00000000
 TOTAL ATOMIC SPINS  :
   0.0121686  -0.0004245  -0.0002064   0.0016448  -0.0058541   0.0077312
  -0.0006547  -0.0053565   0.0117657  -0.0006303   0.0022487  -0.0004191
   0.0968738   0.0955673   0.5678104   0.0121726  -0.0004371  -0.0002065
   0.0016701  -0.0058041   0.0078095  -0.0006637  -0.0055313   0.0119535
  -0.0006184   0.0023101  -0.0003797   0.0968804   0.0981980   0.0123805
  -0.0004189  -0.0001997   0.0016584  -0.0058831   0.0083079  -0.0007089
  -0.0056629   0.0128816  -0.0006861   0.0023895  -0.0005475   0.0979725
   0.1013327   0.5665876   0.0118685  -0.0004171  -0.0001989   0.0016245
  -0.0058635   0.0076166  -0.0006683  -0.0055192   0.0114801  -0.0006146
   0.0022557  -0.0003682   0.0950231   0.0947593
 TTTTTTTTTTTTTTTTTTTTTTTTTTTTTT MOQGAD      TELAPSE     4696.72 TCPU     4695.20
 TTTTTTTTTTTTTTTTTTTTTTTTTTTTTT SHELLXN     TELAPSE     4704.65 TCPU     4703.13
 TTTTTTTTTTTTTTTTTTTTTTTTTTTTTT MONMO3      TELAPSE     4704.83 TCPU     4703.31
 NUMERICALLY INTEGRATED DENSITY    135.9999929534    133.9999928609
 TTTTTTTTTTTTTTTTTTTTTTTTTTTTTT NUMDFT      TELAPSE     4745.82 TCPU     4744.30
 CYC  92 ETOT(AU) -4.660086150559E+03 DETOT -5.52E-07 tst  2.17E-08 PX  8.09E-04
 TTTTTTTTTTTTTTTTTTTTTTTTTTTTTT DIIS        TELAPSE     4746.70 TCPU     4745.18
 DIIS TEST: 0.43018E-06 AT SCF   CYCLE  92 - DIIS ACTIVE - HISTORY:    92 CYCLES
 TTTTTTTTTTTTTTTTTTTTTTTTTTTTTT FDIK        TELAPSE     4749.59 TCPU     4748.07

    ALPHA      ELECTRONS
 INSULATING STATE
 TOP OF VALENCE BANDS -    BAND    136; K    1; EIG -1.4056275E-01 AU
 BOTTOM OF VIRTUAL BANDS - BAND    137; K    1; EIG -5.3919049E-02 AU
 DIRECT ENERGY BAND GAP:   2.3577 eV

    BETA       ELECTRONS
 INSULATING STATE
 TOP OF VALENCE BANDS -    BAND    134; K    1; EIG -1.6252994E-01 AU
 BOTTOM OF VIRTUAL BANDS - BAND    135; K    1; EIG -1.0743617E-01 AU
 DIRECT ENERGY BAND GAP:   1.4992 eV
 TTTTTTTTTTTTTTTTTTTTTTTTTTTTTT PDIG        TELAPSE     4749.67 TCPU     4748.15
 CHARGE NORMALIZATION FACTOR   1.00000000
 TOTAL ATOMIC CHARGES:
   6.1382645   0.9284071   0.9363959   0.9535183   5.6390147   6.1658798
   0.9773190   5.6393775   6.1413385   0.9320569   0.9544863   0.9364503
   8.6819995   8.6841263  27.5792571   6.1405668   0.9322767   0.9272349
   0.9541467   5.6387653   6.1661683   0.9775173   5.6386970   6.1371448
   0.9379336   0.9539059   0.9309254   8.6837783   8.6860677   6.1372158
   0.9307042   0.9384216   0.9550348   5.6408888   6.1682033   0.9794692
   5.6489598   6.1413316   0.9315606   0.9643962   0.9030280   8.6852895
   8.6841731  27.5815767   6.1375469   0.9283861   0.9380030   0.9551719
   5.6395362   6.1675866   0.9793604   5.6387608   6.1365760   0.9388124
   0.9553439   0.9318932   8.6823621   8.6873869
 SUMMED SPIN DENSITY           2.00000000
 TOTAL ATOMIC SPINS  :
   0.0121603  -0.0004233  -0.0002050   0.0016466  -0.0058581   0.0077548
  -0.0006607  -0.0053837   0.0117659  -0.0006305   0.0022484  -0.0004196
   0.0968648   0.0955627   0.5678502   0.0121767  -0.0004373  -0.0002071
   0.0016696  -0.0058177   0.0078259  -0.0006662  -0.0055378   0.0119540
  -0.0006184   0.0023105  -0.0003795   0.0968788   0.0981947   0.0123772
  -0.0004178  -0.0001989   0.0016589  -0.0058749   0.0082897  -0.0007056
  -0.0056491   0.0128793  -0.0006861   0.0023893  -0.0005467   0.0979750
   0.1013342   0.5665726   0.0118522  -0.0004138  -0.0001949   0.0016277
  -0.0058158   0.0075590  -0.0006592  -0.0054703   0.0114576  -0.0006090
   0.0022599  -0.0003636   0.0950106   0.0947437
 TTTTTTTTTTTTTTTTTTTTTTTTTTTTTT MOQGAD      TELAPSE     4749.69 TCPU     4748.17
 TTTTTTTTTTTTTTTTTTTTTTTTTTTTTT SHELLXN     TELAPSE     4757.62 TCPU     4756.10
 TTTTTTTTTTTTTTTTTTTTTTTTTTTTTT MONMO3      TELAPSE     4757.80 TCPU     4756.28
 NUMERICALLY INTEGRATED DENSITY    135.9999929534    133.9999928609
 TTTTTTTTTTTTTTTTTTTTTTTTTTTTTT NUMDFT      TELAPSE     4797.43 TCPU     4795.91
 CYC  93 ETOT(AU) -4.660086150576E+03 DETOT -1.78E-08 tst  2.38E-10 PX  7.22E-05
 TTTTTTTTTTTTTTTTTTTTTTTTTTTTTT DIIS        TELAPSE     4798.32 TCPU     4796.80
 DIIS TEST: 0.52577E-07 AT SCF   CYCLE  93 - DIIS ACTIVE - HISTORY:    93 CYCLES
 TTTTTTTTTTTTTTTTTTTTTTTTTTTTTT FDIK        TELAPSE     4800.87 TCPU     4799.36

    ALPHA      ELECTRONS
 INSULATING STATE
 TOP OF VALENCE BANDS -    BAND    136; K    1; EIG -1.4055582E-01 AU
 BOTTOM OF VIRTUAL BANDS - BAND    137; K    1; EIG -5.3921356E-02 AU
 DIRECT ENERGY BAND GAP:   2.3574 eV

    BETA       ELECTRONS
 INSULATING STATE
 TOP OF VALENCE BANDS -    BAND    134; K    1; EIG -1.6252432E-01 AU
 BOTTOM OF VIRTUAL BANDS - BAND    135; K    1; EIG -1.0743994E-01 AU
 DIRECT ENERGY BAND GAP:   1.4989 eV
 TTTTTTTTTTTTTTTTTTTTTTTTTTTTTT PDIG        TELAPSE     4800.95 TCPU     4799.44
 CHARGE NORMALIZATION FACTOR   1.00000000
 TOTAL ATOMIC CHARGES:
   6.1382574   0.9284142   0.9363960   0.9535178   5.6390279   6.1658719
   0.9773225   5.6393731   6.1413427   0.9320601   0.9544939   0.9364278
   8.6820005   8.6841206  27.5792687   6.1405655   0.9322797   0.9272300
   0.9541429   5.6387615   6.1661872   0.9775095   5.6387036   6.1371496
   0.9379377   0.9538945   0.9309305   8.6837651   8.6860684   6.1372208
   0.9307144   0.9384170   0.9550318   5.6408830   6.1682141   0.9794623
   5.6489615   6.1413307   0.9315805   0.9643838   0.9030245   8.6852881
   8.6841713  27.5815664   6.1375558   0.9283905   0.9379937   0.9551778
   5.6395373   6.1675821   0.9793575   5.6387624   6.1365717   0.9388210
   0.9553445   0.9318936   8.6823616   8.6873794
 SUMMED SPIN DENSITY           2.00000000
 TOTAL ATOMIC SPINS  :
   0.0121597  -0.0004230  -0.0002046   0.0016472  -0.0058633   0.0077645
  -0.0006629  -0.0053929   0.0117678  -0.0006305   0.0022487  -0.0004199
   0.0968677   0.0955707   0.5678447   0.0121815  -0.0004381  -0.0002081
   0.0016689  -0.0058355   0.0078529  -0.0006709  -0.0055529   0.0119563
  -0.0006190   0.0023103  -0.0003799   0.0968836   0.0981962   0.0123743
  -0.0004172  -0.0001983   0.0016593  -0.0058685   0.0082796  -0.0007043
  -0.0056408   0.0128761  -0.0006856   0.0023897  -0.0005461   0.0979721
   0.1013298   0.5665786   0.0118472  -0.0004131  -0.0001937   0.0016285
  -0.0058016   0.0075410  -0.0006562  -0.0054559   0.0114512  -0.0006074
   0.0022612  -0.0003624   0.0950044   0.0947391
 TTTTTTTTTTTTTTTTTTTTTTTTTTTTTT MOQGAD      TELAPSE     4800.97 TCPU     4799.45
 TTTTTTTTTTTTTTTTTTTTTTTTTTTTTT SHELLXN     TELAPSE     4808.90 TCPU     4807.38
 TTTTTTTTTTTTTTTTTTTTTTTTTTTTTT MONMO3      TELAPSE     4809.08 TCPU     4807.57
 NUMERICALLY INTEGRATED DENSITY    135.9999929534    133.9999928609
 TTTTTTTTTTTTTTTTTTTTTTTTTTTTTT NUMDFT      TELAPSE     4848.71 TCPU     4847.20
 CYC  94 ETOT(AU) -4.660086150577E+03 DETOT -9.09E-10 tst  1.36E-11 PX  2.16E-05
 TTTTTTTTTTTTTTTTTTTTTTTTTTTTTT DIIS        TELAPSE     4849.60 TCPU     4848.09
 DIIS TEST: 0.13999E-07 AT SCF   CYCLE  94 - DIIS ACTIVE - HISTORY:    93 CYCLES
 TTTTTTTTTTTTTTTTTTTTTTTTTTTTTT FDIK        TELAPSE     4852.23 TCPU     4850.72

    ALPHA      ELECTRONS
 INSULATING STATE
 TOP OF VALENCE BANDS -    BAND    136; K    1; EIG -1.4055913E-01 AU
 BOTTOM OF VIRTUAL BANDS - BAND    137; K    1; EIG -5.3920711E-02 AU
 DIRECT ENERGY BAND GAP:   2.3576 eV

    BETA       ELECTRONS
 INSULATING STATE
 TOP OF VALENCE BANDS -    BAND    134; K    1; EIG -1.6252689E-01 AU
 BOTTOM OF VIRTUAL BANDS - BAND    135; K    1; EIG -1.0743894E-01 AU
 DIRECT ENERGY BAND GAP:   1.4990 eV
 TTTTTTTTTTTTTTTTTTTTTTTTTTTTTT PDIG        TELAPSE     4852.32 TCPU     4850.80
 CHARGE NORMALIZATION FACTOR   1.00000000
 TOTAL ATOMIC CHARGES:
   6.1382619   0.9284103   0.9363950   0.9535186   5.6390227   6.1658743
   0.9773219   5.6393753   6.1413379   0.9320587   0.9544918   0.9364374
   8.6820013   8.6841208  27.5792640   6.1405660   0.9322758   0.9272320
   0.9541454   5.6387643   6.1661803   0.9775125   5.6387009   6.1371466
   0.9379360   0.9538997   0.9309285   8.6837701   8.6860707   6.1372178
   0.9307108   0.9384178   0.9550338   5.6408844   6.1682101   0.9794642
   5.6489611   6.1413321   0.9315709   0.9643889   0.9030264   8.6852874
   8.6841726  27.5815785   6.1375533   0.9283884   0.9379973   0.9551750
   5.6395393   6.1675810   0.9793578   5.6387619   6.1365736   0.9388163
   0.9553459   0.9318925   8.6823620   8.6873781
 SUMMED SPIN DENSITY           2.00000000
 TOTAL ATOMIC SPINS  :
   0.0121599  -0.0004231  -0.0002047   0.0016472  -0.0058650   0.0077661
  -0.0006631  -0.0053959   0.0117685  -0.0006308   0.0022485  -0.0004200
   0.0968687   0.0955713   0.5678475   0.0121827  -0.0004384  -0.0002084
   0.0016686  -0.0058396   0.0078590  -0.0006722  -0.0055566   0.0119568
  -0.0006190   0.0023104  -0.0003799   0.0968838   0.0981965   0.0123736
  -0.0004170  -0.0001980   0.0016596  -0.0058669   0.0082778  -0.0007040
  -0.0056391   0.0128754  -0.0006854   0.0023899  -0.0005459   0.0979732
   0.1013308   0.5665703   0.0118464  -0.0004130  -0.0001935   0.0016287
  -0.0057980   0.0075365  -0.0006554  -0.0054522   0.0114502  -0.0006071
   0.0022615  -0.0003622   0.0950049   0.0947400
 TTTTTTTTTTTTTTTTTTTTTTTTTTTTTT MOQGAD      TELAPSE     4852.33 TCPU     4850.82
 TTTTTTTTTTTTTTTTTTTTTTTTTTTTTT SHELLXN     TELAPSE     4860.27 TCPU     4858.76
 TTTTTTTTTTTTTTTTTTTTTTTTTTTTTT MONMO3      TELAPSE     4860.45 TCPU     4858.94
 NUMERICALLY INTEGRATED DENSITY    135.9999929534    133.9999928609
 TTTTTTTTTTTTTTTTTTTTTTTTTTTTTT NUMDFT      TELAPSE     4900.05 TCPU     4898.54
 CYC  95 ETOT(AU) -4.660086150577E+03 DETOT  6.98E-10 tst  8.49E-12 PX  1.85E-05
 TTTTTTTTTTTTTTTTTTTTTTTTTTTTTT DIIS        TELAPSE     4900.94 TCPU     4899.43
 DIIS TEST: 0.15108E-08 AT SCF   CYCLE  95 - DIIS ACTIVE - HISTORY:    93 CYCLES
 TTTTTTTTTTTTTTTTTTTTTTTTTTTTTT FDIK        TELAPSE     4902.85 TCPU     4901.34

    ALPHA      ELECTRONS
 INSULATING STATE
 TOP OF VALENCE BANDS -    BAND    136; K    1; EIG -1.4055800E-01 AU
 BOTTOM OF VIRTUAL BANDS - BAND    137; K    1; EIG -5.3920746E-02 AU
 DIRECT ENERGY BAND GAP:   2.3575 eV

    BETA       ELECTRONS
 INSULATING STATE
 TOP OF VALENCE BANDS -    BAND    134; K    1; EIG -1.6252613E-01 AU
 BOTTOM OF VIRTUAL BANDS - BAND    135; K    1; EIG -1.0743904E-01 AU
 DIRECT ENERGY BAND GAP:   1.4990 eV
 TTTTTTTTTTTTTTTTTTTTTTTTTTTTTT PDIG        TELAPSE     4902.93 TCPU     4901.42
 CHARGE NORMALIZATION FACTOR   1.00000000
 TOTAL ATOMIC CHARGES:
   6.1382601   0.9284116   0.9363956   0.9535182   5.6390240   6.1658749
   0.9773216   5.6393750   6.1413401   0.9320590   0.9544919   0.9364350
   8.6820001   8.6841210  27.5792645   6.1405661   0.9322778   0.9272315
   0.9541443   5.6387637   6.1661817   0.9775117   5.6387007   6.1371482
   0.9379362   0.9538982   0.9309289   8.6837700   8.6860697   6.1372187
   0.9307113   0.9384182   0.9550332   5.6408844   6.1682105   0.9794644
   5.6489612   6.1413312   0.9315741   0.9643879   0.9030258   8.6852875
   8.6841717  27.5815744   6.1375532   0.9283891   0.9379967   0.9551758
   5.6395376   6.1675824   0.9793583   5.6387620   6.1365730   0.9388181
   0.9553448   0.9318932   8.6823614   8.6873789
 SUMMED SPIN DENSITY           2.00000000
 TOTAL ATOMIC SPINS  :
   0.0121601  -0.0004231  -0.0002047   0.0016472  -0.0058663   0.0077675
  -0.0006633  -0.0053975   0.0117691  -0.0006309   0.0022484  -0.0004201
   0.0968693   0.0955722   0.5678472   0.0121836  -0.0004386  -0.0002086
   0.0016685  -0.0058426   0.0078639  -0.0006730  -0.0055594   0.0119571
  -0.0006191   0.0023104  -0.0003800   0.0968845   0.0981972   0.0123729
  -0.0004168  -0.0001979   0.0016597  -0.0058659   0.0082764  -0.0007038
  -0.0056379   0.0128748  -0.0006853   0.0023900  -0.0005458   0.0979722
   0.1013300   0.5665732   0.0118457  -0.0004128  -0.0001933   0.0016288
  -0.0057959   0.0075335  -0.0006550  -0.0054500   0.0114494  -0.0006069
   0.0022616  -0.0003620   0.0950037   0.0947387
 TTTTTTTTTTTTTTTTTTTTTTTTTTTTTT MOQGAD      TELAPSE     4902.95 TCPU     4901.44
 TTTTTTTTTTTTTTTTTTTTTTTTTTTTTT SHELLXN     TELAPSE     4910.89 TCPU     4909.37
 TTTTTTTTTTTTTTTTTTTTTTTTTTTTTT MONMO3      TELAPSE     4911.07 TCPU     4909.56
 NUMERICALLY INTEGRATED DENSITY    135.9999929534    133.9999928609
 TTTTTTTTTTTTTTTTTTTTTTTTTTTTTT NUMDFT      TELAPSE     4950.79 TCPU     4949.28
 CYC  96 ETOT(AU) -4.660086150577E+03 DETOT -6.95E-10 tst  1.13E-12 PX  5.80E-06
 TTTTTTTTTTTTTTTTTTTTTTTTTTTTTT DIIS        TELAPSE     4951.68 TCPU     4950.18
 DIIS TEST: 0.96860E-09 AT SCF   CYCLE  96 - DIIS ACTIVE - HISTORY:    93 CYCLES
 TTTTTTTTTTTTTTTTTTTTTTTTTTTTTT FDIK        TELAPSE     4953.21 TCPU     4951.70

    ALPHA      ELECTRONS
 INSULATING STATE
 TOP OF VALENCE BANDS -    BAND    136; K    1; EIG -1.4055826E-01 AU
 BOTTOM OF VIRTUAL BANDS - BAND    137; K    1; EIG -5.3920740E-02 AU
 DIRECT ENERGY BAND GAP:   2.3575 eV

    BETA       ELECTRONS
 INSULATING STATE
 TOP OF VALENCE BANDS -    BAND    134; K    1; EIG -1.6252631E-01 AU
 BOTTOM OF VIRTUAL BANDS - BAND    135; K    1; EIG -1.0743912E-01 AU
 DIRECT ENERGY BAND GAP:   1.4990 eV
 TTTTTTTTTTTTTTTTTTTTTTTTTTTTTT PDIG        TELAPSE     4953.28 TCPU     4951.78
 CHARGE NORMALIZATION FACTOR   1.00000000
 TOTAL ATOMIC CHARGES:
   6.1382609   0.9284112   0.9363954   0.9535182   5.6390238   6.1658743
   0.9773217   5.6393750   6.1413392   0.9320590   0.9544920   0.9364354
   8.6820005   8.6841208  27.5792648   6.1405659   0.9322771   0.9272315
   0.9541446   5.6387637   6.1661817   0.9775118   5.6387010   6.1371476
   0.9379362   0.9538985   0.9309288   8.6837698   8.6860701   6.1372183
   0.9307115   0.9384180   0.9550334   5.6408844   6.1682105   0.9794642
   5.6489611   6.1413316   0.9315732   0.9643879   0.9030260   8.6852875
   8.6841719  27.5815755   6.1375535   0.9283890   0.9379967   0.9551757
   5.6395382   6.1675817   0.9793581   5.6387620   6.1365731   0.9388176
   0.9553453   0.9318930   8.6823617   8.6873786
 SUMMED SPIN DENSITY           2.00000000
 TOTAL ATOMIC SPINS  :
   0.0121603  -0.0004231  -0.0002048   0.0016471  -0.0058667   0.0077679
  -0.0006633  -0.0053980   0.0117692  -0.0006310   0.0022484  -0.0004202
   0.0968696   0.0955726   0.5678471   0.0121839  -0.0004386  -0.0002086
   0.0016685  -0.0058436   0.0078652  -0.0006733  -0.0055602   0.0119572
  -0.0006191   0.0023104  -0.0003800   0.0968847   0.0981973   0.0123728
  -0.0004168  -0.0001979   0.0016597  -0.0058656   0.0082760  -0.0007037
  -0.0056376   0.0128746  -0.0006852   0.0023900  -0.0005458   0.0979722
   0.1013300   0.5665723   0.0118456  -0.0004128  -0.0001933   0.0016288
  -0.0057953   0.0075327  -0.0006548  -0.0054494   0.0114493  -0.0006069
   0.0022616  -0.0003620   0.0950036   0.0947388
 TTTTTTTTTTTTTTTTTTTTTTTTTTTTTT MOQGAD      TELAPSE     4953.30 TCPU     4951.80
 TTTTTTTTTTTTTTTTTTTTTTTTTTTTTT SHELLXN     TELAPSE     4961.22 TCPU     4959.72
 TTTTTTTTTTTTTTTTTTTTTTTTTTTTTT MONMO3      TELAPSE     4961.40 TCPU     4959.90
 NUMERICALLY INTEGRATED DENSITY    135.9999929534    133.9999928609
 TTTTTTTTTTTTTTTTTTTTTTTTTTTTTT NUMDFT      TELAPSE     5001.02 TCPU     4999.52
 CYC  97 ETOT(AU) -4.660086150577E+03 DETOT  3.61E-10 tst  8.32E-14 PX  1.56E-06
 TTTTTTTTTTTTTTTTTTTTTTTTTTTTTT DIIS        TELAPSE     5001.92 TCPU     5000.42
 DIIS TEST: 0.57409E-09 AT SCF   CYCLE  97 - DIIS ACTIVE - HISTORY:    89 CYCLES
 TTTTTTTTTTTTTTTTTTTTTTTTTTTTTT FDIK        TELAPSE     5002.80 TCPU     5001.29

    ALPHA      ELECTRONS
 INSULATING STATE
 TOP OF VALENCE BANDS -    BAND    136; K    1; EIG -1.4055824E-01 AU
 BOTTOM OF VIRTUAL BANDS - BAND    137; K    1; EIG -5.3920699E-02 AU
 DIRECT ENERGY BAND GAP:   2.3575 eV

    BETA       ELECTRONS
 INSULATING STATE
 TOP OF VALENCE BANDS -    BAND    134; K    1; EIG -1.6252631E-01 AU
 BOTTOM OF VIRTUAL BANDS - BAND    135; K    1; EIG -1.0743905E-01 AU
 DIRECT ENERGY BAND GAP:   1.4990 eV
 TTTTTTTTTTTTTTTTTTTTTTTTTTTTTT PDIG        TELAPSE     5002.88 TCPU     5001.37
 CHARGE NORMALIZATION FACTOR   1.00000000
 TOTAL ATOMIC CHARGES:
   6.1382607   0.9284112   0.9363954   0.9535182   5.6390237   6.1658744
   0.9773217   5.6393751   6.1413393   0.9320590   0.9544920   0.9364354
   8.6820004   8.6841208  27.5792646   6.1405660   0.9322771   0.9272315
   0.9541446   5.6387638   6.1661817   0.9775118   5.6387010   6.1371477
   0.9379362   0.9538985   0.9309288   8.6837699   8.6860701   6.1372183
   0.9307114   0.9384180   0.9550334   5.6408844   6.1682105   0.9794643
   5.6489612   6.1413315   0.9315733   0.9643880   0.9030260   8.6852874
   8.6841719  27.5815755   6.1375534   0.9283889   0.9379968   0.9551756
   5.6395382   6.1675818   0.9793581   5.6387620   6.1365731   0.9388176
   0.9553452   0.9318930   8.6823617   8.6873786
 SUMMED SPIN DENSITY           2.00000000
 TOTAL ATOMIC SPINS  :
   0.0121604  -0.0004231  -0.0002048   0.0016471  -0.0058670   0.0077681
  -0.0006634  -0.0053982   0.0117693  -0.0006310   0.0022484  -0.0004202
   0.0968697   0.0955727   0.5678473   0.0121840  -0.0004387  -0.0002087
   0.0016685  -0.0058440   0.0078659  -0.0006734  -0.0055607   0.0119573
  -0.0006191   0.0023104  -0.0003800   0.0968848   0.0981974   0.0123727
  -0.0004168  -0.0001978   0.0016598  -0.0058654   0.0082758  -0.0007037
  -0.0056374   0.0128745  -0.0006852   0.0023900  -0.0005458   0.0979722
   0.1013300   0.5665724   0.0118455  -0.0004128  -0.0001933   0.0016288
  -0.0057950   0.0075323  -0.0006547  -0.0054491   0.0114492  -0.0006069
   0.0022616  -0.0003620   0.0950035   0.0947387
 TTTTTTTTTTTTTTTTTTTTTTTTTTTTTT MOQGAD      TELAPSE     5002.90 TCPU     5001.39
 TTTTTTTTTTTTTTTTTTTTTTTTTTTTTT SHELLXN     TELAPSE     5010.82 TCPU     5009.32
 TTTTTTTTTTTTTTTTTTTTTTTTTTTTTT MONMO3      TELAPSE     5011.00 TCPU     5009.50
 NUMERICALLY INTEGRATED DENSITY    135.9999929534    133.9999928609
 TTTTTTTTTTTTTTTTTTTTTTTTTTTTTT NUMDFT      TELAPSE     5051.82 TCPU     5050.32
 CYC  98 ETOT(AU) -4.660086150577E+03 DETOT -4.46E-11 tst  5.76E-15 PX  9.54E-08
 TTTTTTTTTTTTTTTTTTTTTTTTTTTTTT DIIS        TELAPSE     5052.73 TCPU     5051.23
 DIIS TEST: 0.54331E-09 AT SCF   CYCLE  98 - DIIS ACTIVE - HISTORY:    87 CYCLES
 TTTTTTTTTTTTTTTTTTTTTTTTTTTTTT FDIK        TELAPSE     5053.69 TCPU     5052.19

    ALPHA      ELECTRONS
 INSULATING STATE
 TOP OF VALENCE BANDS -    BAND    136; K    1; EIG -1.4055825E-01 AU
 BOTTOM OF VIRTUAL BANDS - BAND    137; K    1; EIG -5.3920690E-02 AU
 DIRECT ENERGY BAND GAP:   2.3575 eV

    BETA       ELECTRONS
 INSULATING STATE
 TOP OF VALENCE BANDS -    BAND    134; K    1; EIG -1.6252633E-01 AU
 BOTTOM OF VIRTUAL BANDS - BAND    135; K    1; EIG -1.0743905E-01 AU
 DIRECT ENERGY BAND GAP:   1.4990 eV
 TTTTTTTTTTTTTTTTTTTTTTTTTTTTTT PDIG        TELAPSE     5053.78 TCPU     5052.27
 CHARGE NORMALIZATION FACTOR   1.00000000
 TOTAL ATOMIC CHARGES:
   6.1382608   0.9284112   0.9363954   0.9535182   5.6390237   6.1658744
   0.9773217   5.6393750   6.1413393   0.9320590   0.9544920   0.9364354
   8.6820005   8.6841209  27.5792646   6.1405660   0.9322771   0.9272315
   0.9541446   5.6387637   6.1661818   0.9775118   5.6387009   6.1371477
   0.9379362   0.9538985   0.9309288   8.6837699   8.6860701   6.1372183
   0.9307114   0.9384180   0.9550334   5.6408844   6.1682105   0.9794643
   5.6489612   6.1413315   0.9315733   0.9643880   0.9030260   8.6852874
   8.6841719  27.5815755   6.1375534   0.9283889   0.9379967   0.9551756
   5.6395382   6.1675818   0.9793581   5.6387620   6.1365731   0.9388176
   0.9553452   0.9318930   8.6823617   8.6873787
 SUMMED SPIN DENSITY           2.00000000
 TOTAL ATOMIC SPINS  :
   0.0121604  -0.0004231  -0.0002048   0.0016471  -0.0058670   0.0077681
  -0.0006634  -0.0053983   0.0117693  -0.0006310   0.0022484  -0.0004202
   0.0968698   0.0955727   0.5678473   0.0121840  -0.0004386  -0.0002087
   0.0016685  -0.0058442   0.0078661  -0.0006734  -0.0055608   0.0119573
  -0.0006192   0.0023104  -0.0003800   0.0968848   0.0981975   0.0123727
  -0.0004168  -0.0001978   0.0016598  -0.0058654   0.0082758  -0.0007037
  -0.0056374   0.0128745  -0.0006852   0.0023900  -0.0005457   0.0979721
   0.1013300   0.5665724   0.0118455  -0.0004128  -0.0001932   0.0016288
  -0.0057949   0.0075322  -0.0006547  -0.0054490   0.0114492  -0.0006069
   0.0022616  -0.0003620   0.0950034   0.0947386
 TTTTTTTTTTTTTTTTTTTTTTTTTTTTTT MOQGAD      TELAPSE     5053.79 TCPU     5052.29
 TTTTTTTTTTTTTTTTTTTTTTTTTTTTTT SHELLXN     TELAPSE     5061.73 TCPU     5060.22
 TTTTTTTTTTTTTTTTTTTTTTTTTTTTTT MONMO3      TELAPSE     5061.91 TCPU     5060.40
 NUMERICALLY INTEGRATED DENSITY    135.9999929534    133.9999928609
 TTTTTTTTTTTTTTTTTTTTTTTTTTTTTT NUMDFT      TELAPSE     5101.61 TCPU     5100.11
 CYC  99 ETOT(AU) -4.660086150577E+03 DETOT  5.46E-12 tst  5.63E-15 PX  5.78E-08
 TTTTTTTTTTTTTTTTTTTTTTTTTTTTTT DIIS        TELAPSE     5102.52 TCPU     5101.02
 DIIS TEST: 0.40915E-09 AT SCF   CYCLE  99 - DIIS ACTIVE - HISTORY:    88 CYCLES
 TTTTTTTTTTTTTTTTTTTTTTTTTTTTTT FDIK        TELAPSE     5103.27 TCPU     5101.77

    ALPHA      ELECTRONS
 INSULATING STATE
 TOP OF VALENCE BANDS -    BAND    136; K    1; EIG -1.4055825E-01 AU
 BOTTOM OF VIRTUAL BANDS - BAND    137; K    1; EIG -5.3920688E-02 AU
 DIRECT ENERGY BAND GAP:   2.3575 eV

    BETA       ELECTRONS
 INSULATING STATE
 TOP OF VALENCE BANDS -    BAND    134; K    1; EIG -1.6252633E-01 AU
 BOTTOM OF VIRTUAL BANDS - BAND    135; K    1; EIG -1.0743905E-01 AU
 DIRECT ENERGY BAND GAP:   1.4990 eV
 TTTTTTTTTTTTTTTTTTTTTTTTTTTTTT PDIG        TELAPSE     5103.35 TCPU     5101.85
 CHARGE NORMALIZATION FACTOR   1.00000000
 TOTAL ATOMIC CHARGES:
   6.1382608   0.9284112   0.9363954   0.9535182   5.6390237   6.1658744
   0.9773217   5.6393750   6.1413393   0.9320590   0.9544920   0.9364354
   8.6820005   8.6841209  27.5792646   6.1405660   0.9322771   0.9272315
   0.9541446   5.6387637   6.1661818   0.9775118   5.6387009   6.1371477
   0.9379362   0.9538985   0.9309288   8.6837699   8.6860701   6.1372183
   0.9307114   0.9384180   0.9550334   5.6408844   6.1682105   0.9794643
   5.6489612   6.1413315   0.9315733   0.9643880   0.9030260   8.6852874
   8.6841719  27.5815755   6.1375534   0.9283889   0.9379967   0.9551756
   5.6395382   6.1675818   0.9793581   5.6387620   6.1365731   0.9388176
   0.9553452   0.9318930   8.6823617   8.6873787
 SUMMED SPIN DENSITY           2.00000000
 TOTAL ATOMIC SPINS  :
   0.0121604  -0.0004231  -0.0002048   0.0016471  -0.0058670   0.0077681
  -0.0006634  -0.0053983   0.0117693  -0.0006310   0.0022484  -0.0004202
   0.0968698   0.0955727   0.5678473   0.0121840  -0.0004386  -0.0002087
   0.0016685  -0.0058442   0.0078661  -0.0006734  -0.0055608   0.0119573
  -0.0006192   0.0023104  -0.0003800   0.0968848   0.0981975   0.0123727
  -0.0004168  -0.0001978   0.0016598  -0.0058654   0.0082758  -0.0007037
  -0.0056374   0.0128745  -0.0006852   0.0023900  -0.0005457   0.0979721
   0.1013300   0.5665724   0.0118455  -0.0004128  -0.0001932   0.0016288
  -0.0057949   0.0075322  -0.0006547  -0.0054490   0.0114492  -0.0006069
   0.0022616  -0.0003620   0.0950034   0.0947386
 TTTTTTTTTTTTTTTTTTTTTTTTTTTTTT MOQGAD      TELAPSE     5103.37 TCPU     5101.87
 TTTTTTTTTTTTTTTTTTTTTTTTTTTTTT SHELLXN     TELAPSE     5111.30 TCPU     5109.80

 ::: DIPOLE MOMENT ALONG NON PERIODIC DIRECTIONS:
 ::: A.U.     (X) -1.65761E-01   (Y)  8.20271E-03   (Z) -1.99697E-01
 ::: DEBYE         4.21323E-01       -2.08492E-02        5.07578E-01

 +++ ENERGIES IN A.U. +++
 ::: EXT EL-POLE                                   2.3090804439336E+03
 ::: EXT EL-SPHEROPOLE                             0.0000000000000E+00
 ::: BIELET ZONE E-E                               3.7916987382386E+03
 ::: TOTAL E-E                                     6.1007791821722E+03
 ::: TOTAL E-N + N-E                              -1.9100224639252E+04
 ::: TOTAL N-N                                     4.0094209969635E+03
 ::: KINETIC ENERGY                                4.6501578336429E+03
 ::: PSEUDO TOTAL   ENERGY                        -4.3398666264732E+03
 ::: VIRIAL COEFFICIENT                            1.0345150570553E+00
 TTTTTTTTTTTTTTTTTTTTTTTTTTTTTT MONMO3      TELAPSE     5111.48 TCPU     5109.98
 NUMERICALLY INTEGRATED DENSITY    135.9999929534    133.9999928609
 TTTTTTTTTTTTTTTTTTTTTTTTTTTTTT NUMDFT      TELAPSE     5151.17 TCPU     5149.67
 CYC 100 ETOT(AU) -4.660086150577E+03 DETOT  2.73E-12 tst  5.63E-15 PX  5.78E-08

 == SCF ENDED - CONVERGENCE ON ENERGY      E(AU) -4.6600861505770E+03 CYCLES 100


 ENERGY EXPRESSION=HARTREE+FOCK EXCH*0.00000+(PBE        EXCH)*1.00000+PBE        CORR


 TOTAL ENERGY(DFT)(AU)(100) -4.6600861505770E+03 DE 2.7E-12 tester 5.6E-15
 TTTTTTTTTTTTTTTTTTTTTTTTTTTTTT EDFT        TELAPSE     5151.21 TCPU     5149.68
 
 INFORMATION **** DFTD3 ENERGY **** CALCULATE DFTD3 ENERGY

           DFT-D V3(BJ)
 DF                                         pbe       
 parameters
 s6       :    1.0000
 s8       :    0.7875
 a1       :    0.4289
 a2       :    4.4407
 k1 k3    :   16.0000   -4.0000
 Cutoff   :   50.2022
 CN-Cutoff:   21.1671
 
 Edisp /kcal,au:   -39.3469 -0.06270327

 E6    /kcal :   -27.4047
 E8    /kcal :   -11.9422
 
 INFORMATION **** DFTD3 ENERGY **** NORMAL TERMINATION OF DFTD3 MODULE

 *******************************************************************************

 DFT-D3 DISPERSION ENERGY CORRECTION

 D3 DISPERSION ENERGY (AU)       -6.2703272193944E-02
 TOTAL ENERGY + DISP (AU)        -4.6601488538492E+03

 *******************************************************************************

 EIGENVECTORS IN FORTRAN UNIT  8
 TTTTTTTTTTTTTTTTTTTTTTTTTTTTTT END         TELAPSE     5152.34 TCPU     5150.75
 EEEEEEEEEE TERMINATION  DATE 28 01 2024 TIME 13:44:47.7
NODE    0 CPU TIME =      5150.749
NODE    1 CPU TIME =      5150.872
NODE    2 CPU TIME =      5150.771
NODE    3 CPU TIME =      5150.736
NODE    4 CPU TIME =      5151.028
NODE    5 CPU TIME =      5150.744
NODE    6 CPU TIME =      5151.117
NODE    7 CPU TIME =      5150.536
NODE    8 CPU TIME =      5150.809
NODE    9 CPU TIME =      5150.331
NODE   10 CPU TIME =      5151.091
NODE   11 CPU TIME =      5150.479
NODE   12 CPU TIME =      5150.801
NODE   13 CPU TIME =      5150.617
NODE   14 CPU TIME =      5150.939
NODE   15 CPU TIME =      5150.708
NODE   16 CPU TIME =      5151.029
NODE   17 CPU TIME =      5150.927
NODE   18 CPU TIME =      5151.442
NODE   19 CPU TIME =      5150.312
NODE   20 CPU TIME =      5149.635
NODE   21 CPU TIME =      5151.477
NODE   22 CPU TIME =      5147.712
NODE   23 CPU TIME =      5148.028
    TOTAL CPU TIME =    123612.890
