# Supplementary material for: Interrogation of the Intermolecular Forces That Drive Bulk Properties of Molecular Crystals with Terahertz Spectroscopy and Density Functional Theory
Source: Cryst Growth Des. 2025 May 23;25(11):3697–706. doi: 10.1021/acs.cgd.5c00007 (PMC12148306; doi:10.1021/acs.cgd.5c00007)
Supplement: Supplementary file 3 [file cg5c00007_si_003.zip › Calculations/CuACAC/solidstate/CuACAC_FREQ.txt]

SHRINK 10 Cu (II) (AcAc)2, H,C,O Cu are POB-TZVP and PBE-D
CRYSTAL
0 0 0
14
10.96587079 4.54318570 14.35524494 135.950759
15
6     2.523363863045E-01 -8.420344313676E-02 -1.759859877389E-01
1     3.437481725436E-01  8.056676295040E-02 -9.835000178463E-02
1     3.231474282954E-01 -2.260589123924E-01 -1.863117742293E-01
1     2.017283639084E-01 -2.244971653090E-01 -1.477900350726E-01
6     1.069390720182E-01  6.392116284516E-02 -3.081549970420E-01
6    -6.100196661985E-02 -6.303599252997E-02 -3.992530298683E-01
1    -8.030238984487E-02 -2.550481314538E-01 -3.657733028135E-01
6    -2.095807142746E-01  6.370777051362E-02  4.777454520450E-01
6    -3.866986386574E-01 -6.927172273724E-02  3.974808042897E-01
1    -4.568508076387E-01  6.223971523055E-02  4.115384599609E-01
1    -3.752738821312E-01 -2.965862570187E-01  4.281725128708E-01
1    -4.663624422581E-01 -6.359455842682E-02  2.904077113772E-01
8     1.494232523144E-01  2.977633838633E-01 -3.300318991864E-01
8    -2.078659594911E-01  2.976114113629E-01  4.279460207782E-01
29    0.000000000000E+00 -5.000000000000E-01 -5.000000000000E-01
FREQCALC
INTENS
INTRAMAN
INTCPHF
END
END
END
BASISSET
POB-TZVP
DFT
SPIN
PBE-D
XLGRID
END
EXCHSIZE
15000000
BIPOSIZE
15000000
MAXCYCLE
200
SCFDIR
TOLINTEG
7 7 7 7 14
TOLDEE
11
SPINLOCK
2 10
SHRINK
10 10
FMIXING
40
END
 PROCESS            3  OF           24  WORKING
 PROCESS           11  OF           24  WORKING
 PROCESS           15  OF           24  WORKING
 PROCESS           17  OF           24  WORKING
 PROCESS           19  OF           24  WORKING
 PROCESS           21  OF           24  WORKING
 PROCESS            0  OF           24  WORKING
 PROCESS            1  OF           24  WORKING
 PROCESS            2  OF           24  WORKING
 PROCESS            6  OF           24  WORKING
 PROCESS            9  OF           24  WORKING
 PROCESS           16  OF           24  WORKING
 PROCESS           22  OF           24  WORKING
 PROCESS           23  OF           24  WORKING
 PROCESS            4  OF           24  WORKING
 PROCESS            5  OF           24  WORKING
 PROCESS            7  OF           24  WORKING
 PROCESS            8  OF           24  WORKING
 PROCESS           10  OF           24  WORKING
 PROCESS           12  OF           24  WORKING
 PROCESS           13  OF           24  WORKING
 PROCESS           14  OF           24  WORKING
 PROCESS           18  OF           24  WORKING
 PROCESS           20  OF           24  WORKING

         
 *******************************************************************************
 *                                                                             *
 *                               CRYSTAL17                                     *
 *                      public : 1.0.1 - Feb 1st, 2017                         *
 *                       HTTP://WWW.CRYSTAL.UNITO.IT                           *
 *                                                                             *
 *                              MAIN AUTHORS                                   *
 *                                                                             *
 *  R. DOVESI(1,11), V.R. SAUNDERS(2), C. ROETTI(1,11), R. ORLANDO(1,11),      *
 *  C.M. ZICOVICH-WILSON(1,3), F. PASCALE(4), B. CIVALLERI(1,11),              *
 *  K. DOLL(5), N.M. HARRISON(2,6), I.J. BUSH(7), Ph. D'ARCO(8),               *
 *  M. LLUNELL(9), M. CAUSA'(10), Y. NOEL(8), L. MASCHIO(1,11), A. ERBA(1,11)  *
 *  M. RE'RAT(14), S. CASASSA(1,11)                                            *
 *                                                                             *
 *        CONTRIBUTIONS TO THE CODE HAVE ALSO BEEN GIVEN BY                    *
 *                                                                             *
 *  M. FERRABONE(1,11), M. DE LA PIERRE(1,11), M. FERRERO(1,11),               *
 *  J. BAIMA(1,11), E. ALBANESE(1,11), M.F. PEINTINGER(12), R. BAST(13),       *
 *  B. KIRTMAN(15), V. LACIVITA(1,11), R. DEMICHELIS(1,16)                     *
 *  G. BRANDEBURG(17), S. SALUSTRO(1,11), G. SANSONE(1,11)                     *
 *  M.T. RUGGIERO(18)                                                          *
 *                                                                             *
 * (1) THEORETICAL CHEMISTRY GROUP - UNIVERSITA' DI TORINO - TORINO (ITALY)    *

 * (2) COMPUTATIONAL SCIENCE & ENGINEERING DEPARTMENT - STFC DARESBURY (UK)    *
 * (3) UNIVERSIDAD AUTONOMA DEL ESTADO DE MORELOS - CUERNAVACA (MEXICO)        *
 * (4) UNIVERSITE' DE LORRAINE - NANCY (FRANCE)                                *
 * (5) UNIVERSITAET STUTTGART- STUTTGART (GERMANY)                             *
 * (6) IMPERIAL COLLEGE - LONDON (UK)                                          *
 * (7) OXFORD E-RESEARCH CENTRE - OXFORD (UK)                                  *
 * (8) UPMC - SORBONNE UNIVERSITES - PARIS (FRANCE)                            *
 * (9) UNIVERSIDAD DE BARCELONA - BARCELONA (SPAIN)                            *
 *(10) UNIVERSITA' DI NAPOLI "FEDERICO II" - NAPOLI (ITALY)                    *
 *(11) NIS - NANOSTRUCTURED INTERFACES AND SURFACES - TORINO (ITALY)           *
 *(12) MPI FUER CHEMISCHE ENERGIEKONVERSION - MUELHEIM AN DER RUHR (GERMANY)   *
 *(13) UNIVERSITY OF TROMSO - TROMSO (NORWAY)                                  *
 *(14) UNIVERSITE' DE PAU ET DES PAYS DE L'ADOUR - PAU (FRANCE)                *
 *(15) UNIVERSITY OF CALIFORNIA SANTA BARBARA - SANTA BARBARA (USA)            *
 *(16) CURTIN UNIVERSITY - PERTH (AUSTRALIA)                                   *
 *(17) UNIVERSITY COLLEGE LONDON - LONDON (UK)                                 *
 *(18) CAMBRIDGE UNIVERSITY - CAMBRIDGE (UK)                                   *
 *                                                                             *
 *******************************************************************************
 EEEEEEEEEE STARTING  DATE 23 09 2022 TIME 12:20:18.3
 SHRINK 10 Cu (II) (AcAc)2, H,C,O Cu are POB-TZVP and PBE-D                      

 CRYSTAL CALCULATION
 (INPUT ACCORDING TO THE INTERNATIONAL TABLES FOR X-RAY CRYSTALLOGRAPHY)
 CRYSTAL FAMILY                       :  MONOCLINIC  
 CRYSTAL CLASS  (GROTH - 1921)        :  MONOCLINIC PRISMATIC                 

 SPACE GROUP (CENTROSYMMETRIC)        :  P 21/C          

 LATTICE PARAMETERS  (ANGSTROMS AND DEGREES) - CONVENTIONAL CELL
        A           B           C        ALPHA        BETA       GAMMA
    10.96587     4.54319    14.35524    90.00000   135.95076    90.00000


 NUMBER OF IRREDUCIBLE ATOMS IN THE CONVENTIONAL CELL:   15

 INPUT COORDINATES

 ATOM AT. N.              COORDINATES
   1   6     2.523363863045E-01 -8.420344313676E-02 -1.759859877389E-01
   2   1     3.437481725436E-01  8.056676295040E-02 -9.835000178463E-02
   3   1     3.231474282954E-01 -2.260589123924E-01 -1.863117742293E-01
   4   1     2.017283639084E-01 -2.244971653090E-01 -1.477900350726E-01
   5   6     1.069390720182E-01  6.392116284516E-02 -3.081549970420E-01
   6   6    -6.100196661985E-02 -6.303599252997E-02 -3.992530298683E-01
   7   1    -8.030238984487E-02 -2.550481314538E-01 -3.657733028135E-01
   8   6    -2.095807142746E-01  6.370777051362E-02  4.777454520450E-01
   9   6    -3.866986386574E-01 -6.927172273724E-02  3.974808042897E-01
  10   1    -4.568508076387E-01  6.223971523055E-02  4.115384599609E-01
  11   1    -3.752738821312E-01 -2.965862570187E-01  4.281725128708E-01
  12   1    -4.663624422581E-01 -6.359455842682E-02  2.904077113772E-01
  13   8     1.494232523144E-01  2.977633838633E-01 -3.300318991864E-01
  14   8    -2.078659594911E-01  2.976114113629E-01  4.279460207782E-01
  15  29     0.000000000000E+00 -5.000000000000E-01 -5.000000000000E-01

 *******************************************************************************

 << INFORMATION >>: FROM NOW ON, ALL COORDINATES REFER TO THE PRIMITIVE CELL

 *******************************************************************************

 LATTICE PARAMETERS  (ANGSTROMS AND DEGREES) - PRIMITIVE CELL
       A          B          C        ALPHA      BETA     GAMMA        VOLUME
   10.96587    4.54319   14.35524    90.00000 135.95076  90.00000    497.246418

 COORDINATES OF THE EQUIVALENT ATOMS (FRACTIONAL UNITS)

 N. ATOM EQUIV AT. N.          X                  Y                  Z

   1   1   1    6 C     2.52336386305E-01 -8.42034431368E-02 -1.75985987739E-01
   2   1   2    6 C    -2.52336386305E-01  4.15796556863E-01 -3.24014012261E-01
   3   1   3    6 C    -2.52336386305E-01  8.42034431368E-02  1.75985987739E-01
   4   1   4    6 C     2.52336386305E-01 -4.15796556863E-01  3.24014012261E-01

   5   2   1    1 H     3.43748172544E-01  8.05667629504E-02 -9.83500017846E-02
   6   2   2    1 H    -3.43748172544E-01 -4.19433237050E-01 -4.01649998215E-01
   7   2   3    1 H    -3.43748172544E-01 -8.05667629504E-02  9.83500017846E-02
   8   2   4    1 H     3.43748172544E-01  4.19433237050E-01  4.01649998215E-01

   9   3   1    1 H     3.23147428295E-01 -2.26058912392E-01 -1.86311774229E-01
  10   3   2    1 H    -3.23147428295E-01  2.73941087608E-01 -3.13688225771E-01
  11   3   3    1 H    -3.23147428295E-01  2.26058912392E-01  1.86311774229E-01
  12   3   4    1 H     3.23147428295E-01 -2.73941087608E-01  3.13688225771E-01

  13   4   1    1 H     2.01728363908E-01 -2.24497165309E-01 -1.47790035073E-01
  14   4   2    1 H    -2.01728363908E-01  2.75502834691E-01 -3.52209964927E-01
  15   4   3    1 H    -2.01728363908E-01  2.24497165309E-01  1.47790035073E-01
  16   4   4    1 H     2.01728363908E-01 -2.75502834691E-01  3.52209964927E-01

  17   5   1    6 C     1.06939072018E-01  6.39211628452E-02 -3.08154997042E-01
  18   5   2    6 C    -1.06939072018E-01 -4.36078837155E-01 -1.91845002958E-01
  19   5   3    6 C    -1.06939072018E-01 -6.39211628452E-02  3.08154997042E-01
  20   5   4    6 C     1.06939072018E-01  4.36078837155E-01  1.91845002958E-01

  21   6   1    6 C    -6.10019666199E-02 -6.30359925300E-02 -3.99253029868E-01
  22   6   2    6 C     6.10019666199E-02  4.36964007470E-01 -1.00746970132E-01
  23   6   3    6 C     6.10019666199E-02  6.30359925300E-02  3.99253029868E-01
  24   6   4    6 C    -6.10019666199E-02 -4.36964007470E-01  1.00746970132E-01

  25   7   1    1 H    -8.03023898449E-02 -2.55048131454E-01 -3.65773302814E-01
  26   7   2    1 H     8.03023898449E-02  2.44951868546E-01 -1.34226697187E-01
  27   7   3    1 H     8.03023898449E-02  2.55048131454E-01  3.65773302814E-01
  28   7   4    1 H    -8.03023898449E-02 -2.44951868546E-01  1.34226697186E-01

  29   8   1    6 C    -2.09580714275E-01  6.37077705136E-02  4.77745452045E-01
  30   8   2    6 C     2.09580714275E-01 -4.36292229486E-01  2.22545479550E-02
  31   8   3    6 C     2.09580714275E-01 -6.37077705136E-02 -4.77745452045E-01
  32   8   4    6 C    -2.09580714275E-01  4.36292229486E-01 -2.22545479550E-02

  33   9   1    6 C    -3.86698638657E-01 -6.92717227372E-02  3.97480804290E-01
  34   9   2    6 C     3.86698638657E-01  4.30728277263E-01  1.02519195710E-01
  35   9   3    6 C     3.86698638657E-01  6.92717227372E-02 -3.97480804290E-01
  36   9   4    6 C    -3.86698638657E-01 -4.30728277263E-01 -1.02519195710E-01

  37  10   1    1 H    -4.56850807639E-01  6.22397152305E-02  4.11538459961E-01
  38  10   2    1 H     4.56850807639E-01 -4.37760284769E-01  8.84615400391E-02
  39  10   3    1 H     4.56850807639E-01 -6.22397152305E-02 -4.11538459961E-01
  40  10   4    1 H    -4.56850807639E-01  4.37760284769E-01 -8.84615400391E-02

  41  11   1    1 H    -3.75273882131E-01 -2.96586257019E-01  4.28172512871E-01
  42  11   2    1 H     3.75273882131E-01  2.03413742981E-01  7.18274871292E-02
  43  11   3    1 H     3.75273882131E-01  2.96586257019E-01 -4.28172512871E-01
  44  11   4    1 H    -3.75273882131E-01 -2.03413742981E-01 -7.18274871292E-02

  45  12   1    1 H    -4.66362442258E-01 -6.35945584268E-02  2.90407711377E-01
  46  12   2    1 H     4.66362442258E-01  4.36405441573E-01  2.09592288623E-01
  47  12   3    1 H     4.66362442258E-01  6.35945584268E-02 -2.90407711377E-01
  48  12   4    1 H    -4.66362442258E-01 -4.36405441573E-01 -2.09592288623E-01

  49  13   1    8 O     1.49423252314E-01  2.97763383863E-01 -3.30031899186E-01
  50  13   2    8 O    -1.49423252314E-01 -2.02236616137E-01 -1.69968100814E-01
  51  13   3    8 O    -1.49423252314E-01 -2.97763383863E-01  3.30031899186E-01
  52  13   4    8 O     1.49423252314E-01  2.02236616137E-01  1.69968100814E-01

  53  14   1    8 O    -2.07865959491E-01  2.97611411363E-01  4.27946020778E-01
  54  14   2    8 O     2.07865959491E-01 -2.02388588637E-01  7.20539792218E-02
  55  14   3    8 O     2.07865959491E-01 -2.97611411363E-01 -4.27946020778E-01
  56  14   4    8 O    -2.07865959491E-01  2.02388588637E-01 -7.20539792218E-02

  57  15   1   29 CU    0.00000000000E+00  5.00000000000E-01  5.00000000000E-01
  58  15   2   29 CU    0.00000000000E+00  0.00000000000E+00  0.00000000000E+00

 NUMBER OF SYMMETRY OPERATORS         :    4
 *******************************************************************************
 * GEOMETRY EDITING - INPUT COORDINATES ARE GIVEN IN ANGSTROM         
 *******************************************************************************

 GEOMETRY NOW FULLY CONSISTENT WITH THE GROUP

 FRQFRQFRQFRQFRQFRQFRQFRQFRQFRQFRQFRQFRQFRQFRQFRQFRQFRQFRQFRQFRQFRQFRQFRQFRQFRQ

                       FREQUENCY CALCULATION

 INFORMATION **** INPFREQ **** NEW DEFAULT - IMPOSING ECKART CONDITIONS TO THE HESSIAN

 GCALCO - MAX INDICES DIRECT LATTICE VECTOR    13    23    10
 NO.OF VECTORS CREATED 6999 STARS 1824 RMAX   177.67370 BOHR

 GEOMETRY FOR WAVE FUNCTION - DIMENSIONALITY OF THE SYSTEM    3
 (NON PERIODIC DIRECTION: LATTICE PARAMETER FORMALLY SET TO 500)
 *******************************************************************************
 LATTICE PARAMETERS (ANGSTROMS AND DEGREES) - BOHR = 0.5291772083 ANGSTROM
 PRIMITIVE CELL - CENTRING CODE 1/0 VOLUME=   497.246418 - DENSITY  1.743 g/cm^3
         A              B              C           ALPHA      BETA       GAMMA 
    10.96587079     4.54318570    14.35524494    90.000000 135.950759  90.000000
 *******************************************************************************
 ATOMS IN THE ASYMMETRIC UNIT   15 - ATOMS IN THE UNIT CELL:   58
     ATOM                 X/A                 Y/B                 Z/C    
 *******************************************************************************
      1 T   6 C     2.523363863045E-01 -8.420344313676E-02 -1.759859877389E-01
      2 F   6 C    -2.523363863045E-01  4.157965568632E-01 -3.240140122611E-01
      3 F   6 C    -2.523363863045E-01  8.420344313676E-02  1.759859877389E-01
      4 F   6 C     2.523363863045E-01 -4.157965568632E-01  3.240140122611E-01
      5 T   1 H     3.437481725436E-01  8.056676295040E-02 -9.835000178463E-02
      6 F   1 H    -3.437481725436E-01 -4.194332370496E-01 -4.016499982154E-01
      7 F   1 H    -3.437481725436E-01 -8.056676295040E-02  9.835000178463E-02
      8 F   1 H     3.437481725436E-01  4.194332370496E-01  4.016499982154E-01
      9 T   1 H     3.231474282954E-01 -2.260589123924E-01 -1.863117742293E-01
     10 F   1 H    -3.231474282954E-01  2.739410876076E-01 -3.136882257707E-01
     11 F   1 H    -3.231474282954E-01  2.260589123924E-01  1.863117742293E-01
     12 F   1 H     3.231474282954E-01 -2.739410876076E-01  3.136882257707E-01
     13 T   1 H     2.017283639084E-01 -2.244971653090E-01 -1.477900350726E-01
     14 F   1 H    -2.017283639084E-01  2.755028346910E-01 -3.522099649274E-01
     15 F   1 H    -2.017283639084E-01  2.244971653090E-01  1.477900350726E-01
     16 F   1 H     2.017283639084E-01 -2.755028346910E-01  3.522099649274E-01
     17 T   6 C     1.069390720182E-01  6.392116284516E-02 -3.081549970420E-01
     18 F   6 C    -1.069390720182E-01 -4.360788371548E-01 -1.918450029580E-01
     19 F   6 C    -1.069390720182E-01 -6.392116284516E-02  3.081549970420E-01
     20 F   6 C     1.069390720182E-01  4.360788371548E-01  1.918450029580E-01
     21 T   6 C    -6.100196661985E-02 -6.303599252997E-02 -3.992530298683E-01
     22 F   6 C     6.100196661985E-02  4.369640074700E-01 -1.007469701317E-01
     23 F   6 C     6.100196661985E-02  6.303599252997E-02  3.992530298683E-01
     24 F   6 C    -6.100196661985E-02 -4.369640074700E-01  1.007469701317E-01
     25 T   1 H    -8.030238984487E-02 -2.550481314538E-01 -3.657733028135E-01
     26 F   1 H     8.030238984487E-02  2.449518685462E-01 -1.342266971865E-01
     27 F   1 H     8.030238984487E-02  2.550481314538E-01  3.657733028135E-01
     28 F   1 H    -8.030238984487E-02 -2.449518685462E-01  1.342266971865E-01
     29 T   6 C    -2.095807142746E-01  6.370777051362E-02  4.777454520450E-01
     30 F   6 C     2.095807142746E-01 -4.362922294864E-01  2.225454795500E-02
     31 F   6 C     2.095807142746E-01 -6.370777051362E-02 -4.777454520450E-01
     32 F   6 C    -2.095807142746E-01  4.362922294864E-01 -2.225454795500E-02
     33 T   6 C    -3.866986386574E-01 -6.927172273724E-02  3.974808042897E-01
     34 F   6 C     3.866986386574E-01  4.307282772628E-01  1.025191957103E-01
     35 F   6 C     3.866986386574E-01  6.927172273724E-02 -3.974808042897E-01
     36 F   6 C    -3.866986386574E-01 -4.307282772628E-01 -1.025191957103E-01
     37 T   1 H    -4.568508076387E-01  6.223971523055E-02  4.115384599609E-01
     38 F   1 H     4.568508076387E-01 -4.377602847694E-01  8.846154003910E-02
     39 F   1 H     4.568508076387E-01 -6.223971523055E-02 -4.115384599609E-01
     40 F   1 H    -4.568508076387E-01  4.377602847695E-01 -8.846154003910E-02
     41 T   1 H    -3.752738821312E-01 -2.965862570187E-01  4.281725128708E-01
     42 F   1 H     3.752738821312E-01  2.034137429813E-01  7.182748712920E-02
     43 F   1 H     3.752738821312E-01  2.965862570187E-01 -4.281725128708E-01
     44 F   1 H    -3.752738821312E-01 -2.034137429813E-01 -7.182748712920E-02
     45 T   1 H    -4.663624422581E-01 -6.359455842682E-02  2.904077113772E-01
     46 F   1 H     4.663624422581E-01  4.364054415732E-01  2.095922886228E-01
     47 F   1 H     4.663624422581E-01  6.359455842682E-02 -2.904077113772E-01
     48 F   1 H    -4.663624422581E-01 -4.364054415732E-01 -2.095922886228E-01
     49 T   8 O     1.494232523144E-01  2.977633838633E-01 -3.300318991864E-01
     50 F   8 O    -1.494232523144E-01 -2.022366161367E-01 -1.699681008136E-01
     51 F   8 O    -1.494232523144E-01 -2.977633838633E-01  3.300318991864E-01
     52 F   8 O     1.494232523144E-01  2.022366161367E-01  1.699681008136E-01
     53 T   8 O    -2.078659594911E-01  2.976114113629E-01  4.279460207782E-01
     54 F   8 O     2.078659594911E-01 -2.023885886371E-01  7.205397922180E-02
     55 F   8 O     2.078659594911E-01 -2.976114113629E-01 -4.279460207782E-01
     56 F   8 O    -2.078659594911E-01  2.023885886371E-01 -7.205397922180E-02
     57 T  29 CU    5.551115123126E-17 -5.000000000000E-01 -5.000000000000E-01
     58 F  29 CU    2.220446049250E-16  1.390606709411E-16  2.220446049250E-16

 T = ATOM BELONGING TO THE ASYMMETRIC UNIT

 ****    4 SYMMOPS - TRANSLATORS IN FRACTIONAL UNITS
 **** MATRICES AND TRANSLATORS IN THE CRYSTALLOGRAPHIC REFERENCE FRAME
   V INV                    ROTATION MATRICES                   TRANSLATORS
   1   1  1.00  0.00  0.00  0.00  1.00  0.00  0.00  0.00  1.00  0.00  0.00  0.00
   2   2 -1.00  0.00  0.00  0.00  1.00 -0.00  0.00  0.00 -1.00 -0.00  0.50  0.50
   3   3 -1.00  0.00  0.00  0.00 -1.00 -0.00  0.00  0.00 -1.00  0.00  0.00  0.00
   4   4  1.00  0.00 -0.00  0.00 -1.00  0.00  0.00  0.00  1.00 -0.00  0.50  0.50

 DIRECT LATTICE VECTORS CARTESIAN COMPONENTS (ANGSTROM)
          X                    Y                    Z
   0.109658707900E+02   0.671465928142E-15   0.000000000000E+00
   0.000000000000E+00   0.454318570000E+01   0.000000000000E+00
  -0.103177251121E+02   0.879005238337E-15   0.998086197671E+01


 CARTESIAN COORDINATES - PRIMITIVE CELL
 *******************************************************************************
 *      ATOM          X(ANGSTROM)         Y(ANGSTROM)         Z(ANGSTROM)
 *******************************************************************************
    1     6 C     4.582863252906E+00 -3.825518787497E-01 -1.756491853457E+00
    2     6 C     5.759993031545E-01  1.889040971250E+00 -3.233939134898E+00
    3     6 C    -4.582863252906E+00  3.825518787497E-01  1.756491853457E+00
    4     6 C    -5.759993031545E-01 -1.889040971250E+00  3.233939134898E+00
    5     1 H     4.784246327602E+00  3.660297653315E-01 -9.816177932215E-01
    6     1 H     3.746162284580E-01 -1.905563084668E+00 -4.008813195133E+00
    7     1 H    -4.784246327602E+00 -3.660297653315E-01  9.816177932215E-01
    8     1 H    -3.746162284580E-01  1.905563084668E+00  4.008813195133E+00
    9     1 H     5.465906616457E+00 -1.027027618139E+00 -1.859552103218E+00
   10     1 H    -3.070440603974E-01  1.244565231861E+00 -3.130878885136E+00
   11     1 H    -5.465906616457E+00  1.027027618139E+00  1.859552103218E+00
   12     1 H     3.070440603974E-01 -1.244565231861E+00  3.130878885136E+00
   13     1 H     3.736984129487E+00 -1.019932311122E+00 -1.475071941593E+00
   14     1 H     1.421878426573E+00  1.251660538878E+00 -3.515359046762E+00
   15     1 H    -3.736984129487E+00  1.019932311122E+00  1.475071941593E+00
   16     1 H    -1.421878426573E+00 -1.251660538878E+00  3.515359046762E+00
   17     6 C     4.352138597560E+00  2.904057129655E-01 -3.075652492909E+00
   18     6 C     8.067239585004E-01 -1.981187137034E+00 -1.914778495445E+00
   19     6 C    -4.352138597560E+00 -2.904057129655E-01  3.075652492909E+00
   20     6 C    -8.067239585004E-01  1.981187137034E+00  1.914778495445E+00
   21     6 C     3.450443328473E+00 -2.863842198475E-01 -3.984889384899E+00
   22     6 C     1.708419227587E+00  1.985208630153E+00 -1.005541603456E+00
   23     6 C    -3.450443328473E+00  2.863842198475E-01  3.984889384899E+00
   24     6 C    -1.708419227587E+00 -1.985208630153E+00  1.005541603456E+00
   25     1 H     2.893362760615E+00 -1.158731023633E+00 -3.650732850147E+00
   26     1 H     2.265499795445E+00  1.112861826367E+00 -1.339698138208E+00
   27     1 H    -2.893362760615E+00  1.158731023633E+00  3.650732850147E+00
   28     1 H    -2.265499795445E+00 -1.112861826367E+00  1.339698138208E+00
   29     6 C     3.738389509423E+00  2.894362319764E-01  4.768311416862E+00
   30     6 C     2.068618724517E+00 -1.982156618024E+00  2.221195714929E-01
   31     6 C    -3.738389509423E+00 -2.894362319764E-01 -4.768311416862E+00
   32     6 C    -2.068618724517E+00  1.982156618024E+00 -2.221195714929E-01
   33     6 C     2.624285807809E+00 -3.147143001542E-01  3.967201046007E+00
   34     6 C     3.182722426131E+00  1.956878549846E+00  1.023229942348E+00
   35     6 C    -2.624285807809E+00  3.147143001542E-01 -3.967201046007E+00
   36     6 C    -3.182722426131E+00 -1.956878549846E+00 -1.023229942348E+00
   37     1 H     1.709963160185E+00  2.827665842075E-01  4.107508566977E+00
   38     1 H     4.097045073755E+00 -1.988826265792E+00  8.829224213774E-01
   39     1 H    -1.709963160185E+00 -2.827665842075E-01 -4.107508566977E+00
   40     1 H    -4.097045073755E+00  1.988826265792E+00 -8.829224213774E-01
   41     1 H     2.432899599321E+00 -1.347446441704E+00  4.273530753184E+00
   42     1 H     3.374108634619E+00  9.241464082961E-01  7.169002351704E-01
   43     1 H    -2.432899599321E+00  1.347446441704E+00 -4.273530753184E+00
   44     1 H    -3.374108634619E+00 -9.241464082961E-01 -7.169002351704E-01
   45     1 H     2.855453570459E+00 -2.889218884425E-01  2.898519284228E+00
   46     1 H     2.951554663481E+00  1.982670961557E+00  2.091911704127E+00
   47     1 H    -2.855453570459E+00  2.889218884425E-01 -2.898519284228E+00
   48     1 H    -2.951554663481E+00 -1.982670961557E+00 -2.091911704127E+00
   49     8 O     5.043734491937E+00  1.352794347551E+00 -3.294002833691E+00
   50     8 O     1.151280641226E-01 -9.187985024486E-01 -1.696428154664E+00
   51     8 O    -5.043734491937E+00 -1.352794347551E+00  3.294002833691E+00
   52     8 O    -1.151280641226E-01  9.187985024486E-01  1.696428154664E+00
   53     8 O     4.271010131366E+00  1.352103908261E+00  4.271270166869E+00
   54     8 O     1.535998102574E+00 -9.194889417393E-01  7.191608214855E-01
   55     8 O    -4.271010131366E+00 -1.352103908261E+00 -4.271270166869E+00
   56     8 O    -1.535998102574E+00  9.194889417393E-01 -7.191608214855E-01
   57    29 CU   -5.158862556060E+00  2.271592850000E+00  4.990430988355E+00
   58    29 CU    1.439172509787E-16  6.317784516520E-16  2.216196554430E-15

 *******************************************************************************
 STARTING BASIS SET HANDLING 
 *******************************************************************************

 Loading internal basis set: POB-TZVP            

 Please cite in your publication:
 Peintinger, M. F., Oliveira, D. V. and Bredow, T. (2013), Consistent Gaussian b
 asis sets of triple-zeta valence with polarization quality for solid-state calc
 ulations. J. Comput. Chem., 34: 451-459. doi: 10.1002/jcc.23153                
                    

 *******************************************************************************
 LOCAL ATOMIC FUNCTIONS BASIS SET
 *******************************************************************************
   ATOM   X(AU)   Y(AU)   Z(AU)  N. TYPE  EXPONENT  S COEF   P COEF   D/F/G COEF
 *******************************************************************************
   1 C    8.660  -0.723  -3.319
                                  1 S  
                                         1.358E+04 2.225E-04 0.000E+00 0.000E+00
                                         2.035E+03 1.723E-03 0.000E+00 0.000E+00
                                         4.632E+02 8.926E-03 0.000E+00 0.000E+00
                                         1.312E+02 3.573E-02 0.000E+00 0.000E+00
                                         4.285E+01 1.108E-01 0.000E+00 0.000E+00
                                         1.558E+01 2.430E-01 0.000E+00 0.000E+00
                                  2 S  
                                         6.207E+00 4.144E-01 0.000E+00 0.000E+00
                                         2.576E+00 2.374E-01 0.000E+00 0.000E+00
                                  3 S  
                                         4.941E-01 1.000E+00 0.000E+00 0.000E+00
                                  4 S  
                                         1.644E-01 1.000E+00 0.000E+00 0.000E+00
                           5-     7 P  
                                         3.470E+01 0.000E+00 5.333E-03 0.000E+00
                                         7.958E+00 0.000E+00 3.586E-02 0.000E+00
                                         2.378E+00 0.000E+00 1.422E-01 0.000E+00
                                         8.143E-01 0.000E+00 3.427E-01 0.000E+00
                           8-    10 P  
                                         5.662E-01 0.000E+00 1.000E+00 0.000E+00
                          11-    13 P  
                                         2.674E-01 0.000E+00 1.000E+00 0.000E+00
                          14-    18 D  
                                         8.792E-01 0.000E+00 0.000E+00 1.000E+00
   2 C    1.088   3.570  -6.111
   3 C   -8.660   0.723   3.319
   4 C   -1.088  -3.570   6.111
   5 H    9.041   0.692  -1.855
                                 73 S  
                                         3.406E+01 6.025E-03 0.000E+00 0.000E+00
                                         5.124E+00 4.502E-02 0.000E+00 0.000E+00
                                         1.165E+00 2.019E-01 0.000E+00 0.000E+00
                                 74 S  
                                         4.157E-01 1.000E+00 0.000E+00 0.000E+00
                                 75 S  
                                         1.795E-01 1.000E+00 0.000E+00 0.000E+00
                          76-    78 P  
                                         8.000E-01 0.000E+00 1.000E+00 0.000E+00
   6 H    0.708  -3.601  -7.576
   7 H   -9.041  -0.692   1.855
   8 H   -0.708   3.601   7.576
   9 H   10.329  -1.941  -3.514
  10 H   -0.580   2.352  -5.917
  11 H  -10.329   1.941   3.514
  12 H    0.580  -2.352   5.917
  13 H    7.062  -1.927  -2.787
  14 H    2.687   2.365  -6.643
  15 H   -7.062   1.927   2.787
  16 H   -2.687  -2.365   6.643
  17 C    8.224   0.549  -5.812
  18 C    1.524  -3.744  -3.618
  19 C   -8.224  -0.549   5.812
  20 C   -1.524   3.744   3.618
  21 C    6.520  -0.541  -7.530
  22 C    3.228   3.752  -1.900
  23 C   -6.520   0.541   7.530
  24 C   -3.228  -3.752   1.900
  25 H    5.468  -2.190  -6.899
  26 H    4.281   2.103  -2.532
  27 H   -5.468   2.190   6.899
  28 H   -4.281  -2.103   2.532
  29 C    7.065   0.547   9.011
  30 C    3.909  -3.746   0.420
  31 C   -7.065  -0.547  -9.011
  32 C   -3.909   3.746  -0.420
  33 C    4.959  -0.595   7.497
  34 C    6.014   3.698   1.934
  35 C   -4.959   0.595  -7.497
  36 C   -6.014  -3.698  -1.934
  37 H    3.231   0.534   7.762
  38 H    7.742  -3.758   1.668
  39 H   -3.231  -0.534  -7.762
  40 H   -7.742   3.758  -1.668
  41 H    4.598  -2.546   8.076
  42 H    6.376   1.746   1.355
  43 H   -4.598   2.546  -8.076
  44 H   -6.376  -1.746  -1.355
  45 H    5.396  -0.546   5.477
  46 H    5.578   3.747   3.953
  47 H   -5.396   0.546  -5.477
  48 H   -5.578  -3.747  -3.953
  49 O    9.531   2.556  -6.225
                                529 S  
                                         2.703E+04 2.173E-04 0.000E+00 0.000E+00
                                         4.052E+03 1.684E-03 0.000E+00 0.000E+00
                                         9.223E+02 8.740E-03 0.000E+00 0.000E+00
                                         2.612E+02 3.524E-02 0.000E+00 0.000E+00
                                         8.535E+01 1.115E-01 0.000E+00 0.000E+00
                                         3.104E+01 2.559E-01 0.000E+00 0.000E+00
                                530 S  
                                         1.226E+01 3.977E-01 0.000E+00 0.000E+00
                                         4.999E+00 2.463E-01 0.000E+00 0.000E+00
                                531 S  
                                         1.099E+00 1.000E+00 0.000E+00 0.000E+00
                                532 S  
                                         3.566E-01 1.000E+00 0.000E+00 0.000E+00
                         533-   535 P  
                                         6.327E+01 0.000E+00 6.069E-03 0.000E+00
                                         1.463E+01 0.000E+00 4.191E-02 0.000E+00
                                         4.450E+00 0.000E+00 1.615E-01 0.000E+00
                                         1.528E+00 0.000E+00 3.571E-01 0.000E+00
                         536-   538 P  
                                         5.490E-01 0.000E+00 1.000E+00 0.000E+00
                         539-   541 P  
                                         1.859E-01 0.000E+00 1.000E+00 0.000E+00
                         542-   546 D  
                                         2.535E-01 0.000E+00 0.000E+00 1.000E+00
  50 O    0.218  -1.736  -3.206
  51 O   -9.531  -2.556   6.225
  52 O   -0.218   1.736   3.206
  53 O    8.071   2.555   8.072
  54 O    2.903  -1.738   1.359
  55 O   -8.071  -2.555  -8.072
  56 O   -2.903   1.738  -1.359
  57 CU  -9.749   4.293   9.431
                                673 S  
                                         3.775E+05 2.281E-04 0.000E+00 0.000E+00
                                         5.659E+04 1.769E-03 0.000E+00 0.000E+00
                                         1.288E+04 9.199E-03 0.000E+00 0.000E+00
                                         3.645E+03 3.741E-02 0.000E+00 0.000E+00
                                         1.187E+03 1.219E-01 0.000E+00 0.000E+00
                                         4.265E+02 2.898E-01 0.000E+00 0.000E+00
                                         1.657E+02 4.153E-01 0.000E+00 0.000E+00
                                         6.560E+01 2.191E-01 0.000E+00 0.000E+00
                                674 S  
                                         4.144E+02-2.468E-02 0.000E+00 0.000E+00
                                         1.283E+02-1.172E-01 0.000E+00 0.000E+00
                                         2.062E+01 5.530E-01 0.000E+00 0.000E+00
                                         8.782E+00 5.224E-01 0.000E+00 0.000E+00
                                675 S  
                                         1.374E+01-2.274E-01 0.000E+00 0.000E+00
                                         2.243E+00 7.176E-01 0.000E+00 0.000E+00
                                676 S  
                                         8.153E-01 1.000E+00 0.000E+00 0.000E+00
                                677 S  
                                         4.076E-01 1.000E+00 0.000E+00 0.000E+00
                                678 S  
                                         1.768E-01 1.000E+00 0.000E+00 0.000E+00
                         679-   681 P  
                                         2.035E+03 0.000E+00 2.352E-03 0.000E+00
                                         4.819E+02 0.000E+00 1.913E-02 0.000E+00
                                         1.547E+02 0.000E+00 9.017E-02 0.000E+00
                                         5.774E+01 0.000E+00 2.606E-01 0.000E+00
                                         2.310E+01 0.000E+00 4.209E-01 0.000E+00
                                         9.388E+00 0.000E+00 2.434E-01 0.000E+00
                         682-   684 P  
                                         3.760E+01 0.000E+00-2.899E-02 0.000E+00
                                         5.124E+00 0.000E+00 5.492E-01 0.000E+00
                                         2.012E+00 0.000E+00 9.379E-01 0.000E+00
                         685-   687 P  
                                         1.464E+00 0.000E+00 1.000E+00 0.000E+00
                         688-   690 P  
                                         7.321E-01 0.000E+00 1.000E+00 0.000E+00
                         691-   695 D  
                                         7.413E+01 0.000E+00 0.000E+00 1.436E-02
                                         2.136E+01 0.000E+00 0.000E+00 8.663E-02
                                         7.500E+00 0.000E+00 0.000E+00 2.563E-01
                                         2.760E+00 0.000E+00 0.000E+00 4.037E-01
                         696-   700 D  
                                         1.459E+00 0.000E+00 0.000E+00 1.000E+00
                         701-   705 D  
                                         6.356E-01 0.000E+00 0.000E+00 1.000E+00
                         706-   712 F  
                                         2.233E+00 0.000E+00 0.000E+00 1.000E+00
  58 CU   0.000   0.000   0.000

 *******************************************************************************
 FINISHED BASIS SET HANDLING 
 *******************************************************************************

 INFORMATION **** SET_MPP **** PCRYSTAL CALCULATION
 INFORMATION **** READM2 **** NEW DEFAULT: FOCK/KS MATRIX MIXING SET TO 30 %
 INFORMATION **** READM2 **** NEW DEFAULT: FULL DIRECT SCF MODE
 INFORMATION **** READM2 **** NEW DEFAULT: COULOMB BIPOLAR BUFFER SET TO 32 Mb
 INFORMATION **** READM2 **** NEW DEFAULT: EXCHANGE BIPOLAR BUFFER SET TO 32 Mb

 *******************************************************************************
 NEW DEFAULT: DFT INTEGRATION GRID INCREASED TO XLGRID
 NEW DEFAULT: DIIS ACCELERATOR ACTIVE
 USE KEYWORD NODIIS TO TURN IT OFF
 *******************************************************************************

 INFORMATION **** DFTD3_INPUT **** PERFORM LATEST DISPERSION CORRECTION DFT-D3(BJ) WITH AUTOMATIC PARAMETER SETUP
 PLEASE CITE:
 (1) DFT-D3 Reference
  S. Grimme, J. Antony, S. Ehrlich, and H. Krieg, J. Chem. Phys. 132 (2010), 154104
 (2) BJ-Damping Reference
  S. Grimme, S. Ehrlich, and L. Goerigk, J. Comput. Chem. 32 (2011), 1456-1465
 (3) General DFT-D Review
  S. Grimme, A. Hansen, J. G. Brandenburg, and C. Bannwarth,
  Chem. Rev. 116 (2016), 5105-5154

 INFORMATION **** EXCHSIZE **** EXCHANGE BIPOLAR BUFFER SIZE SET TO    15000000
 INFORMATION **** BIPOSIZE **** COULOMB BIPOLAR BUFFER SET TO    15000000
 INFORMATION **** MAXCYCLE **** MAX NUMBER OF SCF CYCLES SET TO         200
 INFORMATION **** READM2 **** FULL DIRECT SCF (MONO AND BIEL INT) SELECTED
 INFORMATION **** TOLINTEG **** COULOMB AND EXCHANGE SERIES TOLERANCES MODIFIED
 INFORMATION **** TOLDEE **** SCF TOL ON TOTAL ENERGY SET TO          11
 INFORMATION **** SPINLOCK **** LOCK IN A GIVEN SPIN STATE
 ALPHA-BETA ELECTRONS LOCKED TO   2 FOR  10 SCF CYCLES
 *******************************************************************************
 N. OF ATOMS PER CELL        58  COULOMB OVERLAP TOL         (T1) 10**   -7
 NUMBER OF SHELLS           364  COULOMB PENETRATION TOL     (T2) 10**   -7
 NUMBER OF AO               752  EXCHANGE OVERLAP TOL        (T3) 10**   20
 N. OF ELECTRONS PER CELL   270  EXCHANGE PSEUDO OVP (F(G))  (T4) 10**   20
 CORE ELECTRONS PER CELL     92  EXCHANGE PSEUDO OVP (P(G))  (T5) 10**   20
 N. OF SYMMETRY OPERATORS     4  POLE ORDER IN MONO ZONE                  4
 *******************************************************************************
 TYPE OF CALCULATION :  UNRESTRICTED OPEN SHELL
 KOHN-SHAM HAMILTONIAN

 (EXCHANGE)[CORRELATION] FUNCTIONAL:(PERDEW-BURKE-ERNZERHOF)[PERDEW-BURKE-ERNZERHOF]


 SPIN POLARIZED DFT SELECTED
 SPIN POLARIZATION - ALPHA-BETA =  2 FOR  10 CYCLES

 CAPPA:IS1 10;IS2 10;IS3 10; K PTS MONK NET 312; SYMMOPS:K SPACE   4;G SPACE   4

 *******************************************************************************
 MAX NUMBER OF SCF CYCLES     200  CONVERGENCE ON DELTAP        10**-21
 WEIGHT OF F(I) IN F(I+1)      40% CONVERGENCE ON ENERGY        10**-11
 SPIN POLARIZATION - ALPHA-BETA =  2 FOR  10 CYCLES
 SHRINK. FACT.(MONKH.)   10 10 10  NUMBER OF K POINTS IN THE IBZ    312
 SHRINKING FACTOR(GILAT NET)   10  NUMBER OF K POINTS(GILAT NET)    312
 *******************************************************************************
 *** K POINTS COORDINATES (OBLIQUE COORDINATES IN UNITS OF IS = 10)
   1-R(  0  0  0)   2-C(  1  0  0)   3-C(  2  0  0)   4-C(  3  0  0)
   5-C(  4  0  0)   6-R(  5  0  0)   7-C(  0  1  0)   8-C(  1  1  0)
   9-C(  2  1  0)  10-C(  3  1  0)  11-C(  4  1  0)  12-C(  5  1  0)
  13-C(  0  2  0)  14-C(  1  2  0)  15-C(  2  2  0)  16-C(  3  2  0)
  17-C(  4  2  0)  18-C(  5  2  0)  19-C(  0  3  0)  20-C(  1  3  0)
  21-C(  2  3  0)  22-C(  3  3  0)  23-C(  4  3  0)  24-C(  5  3  0)
  25-C(  0  4  0)  26-C(  1  4  0)  27-C(  2  4  0)  28-C(  3  4  0)
  29-C(  4  4  0)  30-C(  5  4  0)  31-R(  0  5  0)  32-C(  1  5  0)
  33-C(  2  5  0)  34-C(  3  5  0)  35-C(  4  5  0)  36-R(  5  5  0)
  37-C(  0  0  1)  38-C(  1  0  1)  39-C(  2  0  1)  40-C(  3  0  1)
  41-C(  4  0  1)  42-C(  5  0  1)  43-C(  6  0  1)  44-C(  7  0  1)
  45-C(  8  0  1)  46-C(  9  0  1)  47-C(  0  1  1)  48-C(  1  1  1)
  49-C(  2  1  1)  50-C(  3  1  1)  51-C(  4  1  1)  52-C(  5  1  1)
  53-C(  6  1  1)  54-C(  7  1  1)  55-C(  8  1  1)  56-C(  9  1  1)
  57-C(  0  2  1)  58-C(  1  2  1)  59-C(  2  2  1)  60-C(  3  2  1)
  61-C(  4  2  1)  62-C(  5  2  1)  63-C(  6  2  1)  64-C(  7  2  1)
  65-C(  8  2  1)  66-C(  9  2  1)  67-C(  0  3  1)  68-C(  1  3  1)
  69-C(  2  3  1)  70-C(  3  3  1)  71-C(  4  3  1)  72-C(  5  3  1)
  73-C(  6  3  1)  74-C(  7  3  1)  75-C(  8  3  1)  76-C(  9  3  1)
  77-C(  0  4  1)  78-C(  1  4  1)  79-C(  2  4  1)  80-C(  3  4  1)
  81-C(  4  4  1)  82-C(  5  4  1)  83-C(  6  4  1)  84-C(  7  4  1)
  85-C(  8  4  1)  86-C(  9  4  1)  87-C(  0  5  1)  88-C(  1  5  1)
  89-C(  2  5  1)  90-C(  3  5  1)  91-C(  4  5  1)  92-C(  5  5  1)
  93-C(  6  5  1)  94-C(  7  5  1)  95-C(  8  5  1)  96-C(  9  5  1)
  97-C(  0  0  2)  98-C(  1  0  2)  99-C(  2  0  2) 100-C(  3  0  2)
 101-C(  4  0  2) 102-C(  5  0  2) 103-C(  6  0  2) 104-C(  7  0  2)
 105-C(  8  0  2) 106-C(  9  0  2) 107-C(  0  1  2) 108-C(  1  1  2)
 109-C(  2  1  2) 110-C(  3  1  2) 111-C(  4  1  2) 112-C(  5  1  2)
 113-C(  6  1  2) 114-C(  7  1  2) 115-C(  8  1  2) 116-C(  9  1  2)
 117-C(  0  2  2) 118-C(  1  2  2) 119-C(  2  2  2) 120-C(  3  2  2)
 121-C(  4  2  2) 122-C(  5  2  2) 123-C(  6  2  2) 124-C(  7  2  2)
 125-C(  8  2  2) 126-C(  9  2  2) 127-C(  0  3  2) 128-C(  1  3  2)
 129-C(  2  3  2) 130-C(  3  3  2) 131-C(  4  3  2) 132-C(  5  3  2)
 133-C(  6  3  2) 134-C(  7  3  2) 135-C(  8  3  2) 136-C(  9  3  2)
 137-C(  0  4  2) 138-C(  1  4  2) 139-C(  2  4  2) 140-C(  3  4  2)
 141-C(  4  4  2) 142-C(  5  4  2) 143-C(  6  4  2) 144-C(  7  4  2)
 145-C(  8  4  2) 146-C(  9  4  2) 147-C(  0  5  2) 148-C(  1  5  2)
 149-C(  2  5  2) 150-C(  3  5  2) 151-C(  4  5  2) 152-C(  5  5  2)
 153-C(  6  5  2) 154-C(  7  5  2) 155-C(  8  5  2) 156-C(  9  5  2)
 157-C(  0  0  3) 158-C(  1  0  3) 159-C(  2  0  3) 160-C(  3  0  3)
 161-C(  4  0  3) 162-C(  5  0  3) 163-C(  6  0  3) 164-C(  7  0  3)
 165-C(  8  0  3) 166-C(  9  0  3) 167-C(  0  1  3) 168-C(  1  1  3)
 169-C(  2  1  3) 170-C(  3  1  3) 171-C(  4  1  3) 172-C(  5  1  3)
 173-C(  6  1  3) 174-C(  7  1  3) 175-C(  8  1  3) 176-C(  9  1  3)
 177-C(  0  2  3) 178-C(  1  2  3) 179-C(  2  2  3) 180-C(  3  2  3)
 181-C(  4  2  3) 182-C(  5  2  3) 183-C(  6  2  3) 184-C(  7  2  3)
 185-C(  8  2  3) 186-C(  9  2  3) 187-C(  0  3  3) 188-C(  1  3  3)
 189-C(  2  3  3) 190-C(  3  3  3) 191-C(  4  3  3) 192-C(  5  3  3)
 193-C(  6  3  3) 194-C(  7  3  3) 195-C(  8  3  3) 196-C(  9  3  3)
 197-C(  0  4  3) 198-C(  1  4  3) 199-C(  2  4  3) 200-C(  3  4  3)
 201-C(  4  4  3) 202-C(  5  4  3) 203-C(  6  4  3) 204-C(  7  4  3)
 205-C(  8  4  3) 206-C(  9  4  3) 207-C(  0  5  3) 208-C(  1  5  3)
 209-C(  2  5  3) 210-C(  3  5  3) 211-C(  4  5  3) 212-C(  5  5  3)
 213-C(  6  5  3) 214-C(  7  5  3) 215-C(  8  5  3) 216-C(  9  5  3)
 217-C(  0  0  4) 218-C(  1  0  4) 219-C(  2  0  4) 220-C(  3  0  4)
 221-C(  4  0  4) 222-C(  5  0  4) 223-C(  6  0  4) 224-C(  7  0  4)
 225-C(  8  0  4) 226-C(  9  0  4) 227-C(  0  1  4) 228-C(  1  1  4)
 229-C(  2  1  4) 230-C(  3  1  4) 231-C(  4  1  4) 232-C(  5  1  4)
 233-C(  6  1  4) 234-C(  7  1  4) 235-C(  8  1  4) 236-C(  9  1  4)
 237-C(  0  2  4) 238-C(  1  2  4) 239-C(  2  2  4) 240-C(  3  2  4)
 241-C(  4  2  4) 242-C(  5  2  4) 243-C(  6  2  4) 244-C(  7  2  4)
 245-C(  8  2  4) 246-C(  9  2  4) 247-C(  0  3  4) 248-C(  1  3  4)
 249-C(  2  3  4) 250-C(  3  3  4) 251-C(  4  3  4) 252-C(  5  3  4)
 253-C(  6  3  4) 254-C(  7  3  4) 255-C(  8  3  4) 256-C(  9  3  4)
 257-C(  0  4  4) 258-C(  1  4  4) 259-C(  2  4  4) 260-C(  3  4  4)
 261-C(  4  4  4) 262-C(  5  4  4) 263-C(  6  4  4) 264-C(  7  4  4)
 265-C(  8  4  4) 266-C(  9  4  4) 267-C(  0  5  4) 268-C(  1  5  4)
 269-C(  2  5  4) 270-C(  3  5  4) 271-C(  4  5  4) 272-C(  5  5  4)
 273-C(  6  5  4) 274-C(  7  5  4) 275-C(  8  5  4) 276-C(  9  5  4)
 277-R(  0  0  5) 278-C(  1  0  5) 279-C(  2  0  5) 280-C(  3  0  5)
 281-C(  4  0  5) 282-R(  5  0  5) 283-C(  0  1  5) 284-C(  1  1  5)
 285-C(  2  1  5) 286-C(  3  1  5) 287-C(  4  1  5) 288-C(  5  1  5)
 289-C(  0  2  5) 290-C(  1  2  5) 291-C(  2  2  5) 292-C(  3  2  5)
 293-C(  4  2  5) 294-C(  5  2  5) 295-C(  0  3  5) 296-C(  1  3  5)
 297-C(  2  3  5) 298-C(  3  3  5) 299-C(  4  3  5) 300-C(  5  3  5)
 301-C(  0  4  5) 302-C(  1  4  5) 303-C(  2  4  5) 304-C(  3  4  5)
 305-C(  4  4  5) 306-C(  5  4  5) 307-R(  0  5  5) 308-C(  1  5  5)
 309-C(  2  5  5) 310-C(  3  5  5) 311-C(  4  5  5) 312-R(  5  5  5)

 DIRECT LATTICE VECTORS COMPON. (A.U.)     RECIP. LATTICE VECTORS COMPON. (A.U.) 
        X            Y            Z              X            Y            Z
   20.7224926    0.0000000    0.0000000      0.3032061    0.0000000    0.3134395
    0.0000000    8.5853767    0.0000000     -0.0000000    0.7318474   -0.0000000
  -19.4976748    0.0000000   18.8610957      0.0000000    0.0000000    0.3331294

 DISK SPACE FOR EIGENVECTORS (FTN 10)   348350464 REALS

 SYMMETRY ADAPTION OF THE BLOCH FUNCTIONS ENABLED
 TTTTTTTTTTTTTTTTTTTTTTTTTTTTTT gordsh1     TELAPSE        0.31 TCPU        0.21

 MATRIX SIZE: P(G)  393032, F(G)  197104, P(G) IRR   50320, F(G) IRR   50320
 MAX G-VECTOR INDEX FOR 1- AND 2-ELECTRON INTEGRALS  45

 TTTTTTTTTTTTTTTTTTTTTTTTTTTTTT INPUT       TELAPSE        0.33 TCPU        0.23

 NEIGHBORS OF THE NON-EQUIVALENT ATOMS

 N = NUMBER OF NEIGHBORS AT DISTANCE R
    ATOM  N     R/ANG      R/AU   NEIGHBORS (ATOM LABELS AND CELL INDICES)
   1 C    1     1.0959     2.0709   13 H    0 0 0
   1 C    1     1.0961     2.0713    5 H    0 0 0
   1 C    1     1.0981     2.0750    9 H    0 0 0
   1 C    1     1.4988     2.8323   17 C    0 0 0
   1 C    1     2.3638     4.4670   49 O    0 0 0
   1 C    1     2.5015     4.7271   21 C    0 0 0

   5 H    1     1.0961     2.0713    1 C    0 0 0
   5 H    1     1.7821     3.3678    9 H    0 0 0
   5 H    1     1.8059     3.4126   13 H    0 0 0
   5 H    1     2.1395     4.0431   17 C    0 0 0
   5 H    1     2.2770     4.3030   42 H    0 0 0
   5 H    1     2.5185     4.7593    7 H    1 0 0

   9 H    1     1.0981     2.0750    1 C    0 0 0
   9 H    1     1.7712     3.3470   13 H    0 0 0
   9 H    1     1.7821     3.3678    5 H    0 0 0
   9 H    1     2.1107     3.9886   17 C    0 0 0
   9 H    1     2.2923     4.3319   40 H    1-1 0
   9 H    1     2.4157     4.5650   44 H    1 0 0

  13 H    1     1.0959     2.0709    1 C    0 0 0
  13 H    1     1.7712     3.3470    9 H    0 0 0
  13 H    1     1.8059     3.4126    5 H    0 0 0
  13 H    1     2.1581     4.0782   17 C    0 0 0
  13 H    1     2.3376     4.4175   25 H    0 0 0
  13 H    1     2.5671     4.8510   30 C    0 0 0

  17 C    1     1.2863     2.4308   49 O    0 0 0
  17 C    1     1.4044     2.6540   21 C    0 0 0
  17 C    1     1.4988     2.8323    1 C    0 0 0
  17 C    1     2.1107     3.9886    9 H    0 0 0
  17 C    1     2.1351     4.0348   25 H    0 0 0
  17 C    1     2.1395     4.0431    5 H    0 0 0

  21 C    1     1.0877     2.0554   25 H    0 0 0
  21 C    1     1.4030     2.6513   29 C   -1 0-1
  21 C    1     1.4044     2.6540   17 C    0 0 0
  21 C    1     2.3852     4.5073   53 O   -1 0-1
  21 C    1     2.3881     4.5128   49 O    0 0 0
  21 C    1     2.5015     4.7271    1 C    0 0 0

  25 H    1     1.0877     2.0554   21 C    0 0 0
  25 H    1     2.1351     4.0348   17 C    0 0 0
  25 H    1     2.1390     4.0421   29 C   -1 0-1
  25 H    1     2.3376     4.4175   13 H    0 0 0
  25 H    1     2.3440     4.4295   41 H   -1 0-1
  25 H    1     2.5947     4.9032   14 H    0-1 0

  29 C    1     1.2884     2.4347   53 O    0 0 0
  29 C    1     1.4030     2.6513   21 C    1 0 1
  29 C    1     1.4993     2.8333   33 C    0 0 0
  29 C    1     2.1334     4.0315   37 H    0 0 0
  29 C    1     2.1390     4.0421   25 H    1 0 1
  29 C    1     2.1471     4.0575   45 H    0 0 0

  33 C    1     1.0937     2.0668   45 H    0 0 0
  33 C    1     1.0941     2.0675   41 H    0 0 0
  33 C    1     1.1012     2.0810   37 H    0 0 0
  33 C    1     1.4993     2.8333   29 C    0 0 0
  33 C    1     2.3627     4.4649   53 O    0 0 0
  33 C    1     2.5080     4.7395   21 C    1 0 1

  37 H    1     1.1012     2.0810   33 C    0 0 0
  37 H    1     1.7609     3.3275   45 H    0 0 0
  37 H    1     1.7910     3.3846   41 H    0 0 0
  37 H    1     2.1334     4.0315   29 C    0 0 0
  37 H    1     2.2923     4.3319   12 H    0 0 0
  37 H    1     2.5746     4.8653   14 H    1 0 1

  41 H    1     1.0941     2.0675   33 C    0 0 0
  41 H    1     1.7860     3.3750   45 H    0 0 0
  41 H    1     1.7910     3.3846   37 H    0 0 0
  41 H    1     2.1514     4.0655   29 C    0 0 0
  41 H    1     2.2770     4.3030    6 H    1 0 1
  41 H    1     2.3440     4.4295   25 H    1 0 1

  45 H    1     1.0937     2.0668   33 C    0 0 0
  45 H    1     1.7609     3.3275   37 H    0 0 0
  45 H    1     1.7860     3.3750   41 H    0 0 0
  45 H    1     2.1471     4.0575   29 C    0 0 0
  45 H    2     2.4125     4.5589   46 H    0 0 0   46 H    0-1 0
  45 H    1     2.5495     4.8179   42 H    0 0 0

  49 O    1     1.2863     2.4308   17 C    0 0 0
  49 O    1     1.9327     3.6523   57 CU   0 0-1
  49 O    1     2.3638     4.4670    1 C    0 0 0
  49 O    1     2.3881     4.5128   21 C    0 0 0
  49 O    1     2.5275     4.7762    5 H    0 0 0
  49 O    1     2.6298     4.9697    9 H    0 1 0

  53 O    1     1.2884     2.4347   29 C    0 0 0
  53 O    1     1.9292     3.6457   57 CU   1 0 0
  53 O    1     2.3627     4.4649   33 C    0 0 0
  53 O    1     2.3852     4.5073   21 C    1 0 1
  53 O    1     2.5654     4.8479   45 H    0 0 0
  53 O    1     2.6034     4.9197   41 H    0 1 0

  57 CU   2     1.9292     3.6457   53 O   -1 0 0   55 O    1 1 1
  57 CU   2     1.9327     3.6523   49 O    0 0 1   51 O    0 1 0
  57 CU   2     2.8055     5.3016   21 C    0 1 1   23 C    0 0 0
  57 CU   2     2.8576     5.4000   25 H    0 1 1   27 H    0 0 0
  57 CU   2     2.8709     5.4253   17 C    0 0 1   19 C    0 1 0
  57 CU   2     2.8736     5.4303   29 C   -1 0 0   31 C    1 1 1


 SYMMETRY ALLOWED INTERNAL DEGREE(S) OF FREEDOM:  42
 TTTTTTTTTTTTTTTTTTTTTTTTTTTTTT SYMM        TELAPSE        0.44 TCPU        0.34
 TTTTTTTTTTTTTTTTTTTTTTTTTTTTTT INT_SCREEN  TELAPSE        0.44 TCPU        0.35

 *******************************************************************************
 *                                                                             *
 *                                                                             *
 *         FFFFF  RRRR   EEEE   QQQ   U   U  EEEE  N   N   CCC  Y   Y          *
 *         F      R   R  E     Q   Q  U   U  E     NN  N  C      Y Y           *
 *         FFF    RRRR   EEEE  Q   Q  U   U  EEEE  N N N  C       Y            *
 *         F      R   R  E     Q  QQ  U   U  E     N  NN  C       Y            *
 *         F      R   R  EEEE   QQ Q   UUU   EEEE  N   N   CCC    Y            *
 *                                                                             *
 *                                                                             *
 * CALCULATION OF PHONON FREQUENCIES AT THE GAMMA POINT.                       *
 *                                                                             *
 * SYMMETRY IS EXPLOITED TO BUILD THE TOTAL HESSIAN MATRIX.                    *
 * (F. PASCALE PHD THESIS TURIN-PARIS 2002)                                    *
 *                                                                             *
 *******************************************************************************


 * INTENSITIES COMPUTED VIA THE BERRY PHASE APPROACH                           *
 *                                                                             *
 * REFERENCES TO BE QUOTED WHEN USING THIS MODULE:                             *
 *                                                                             *
 * F. Pascale, C.M. Zicovich-Wilson, F. Lopez, B. Civalleri                    *
 * R. Orlando, R. Dovesi                                                       *
 * The calculation of the vibration frequencies of crystalline                 *
 * compounds and its implementation in the CRYSTAL code                        *
 * J. Comput. Chem. 25 (2004) 888-897                                          *
 *                                                                             *
 * C.M. Zicovich-Wilson, F. Pascale, C. Roetti, V.R. Saunders,                 *
 * R. Orlando, R. Dovesi                                                       *
 * The calculation of the vibration frequencies of alpha-quartz:               *
 * the effect of hamiltonian and basis set                                     *
 * J. Comput. Chem. 25 (2004) 1873-1881                                        *
 *******************************************************************************


 ATOMS ISOTOPIC MASS (AMU) FOR FREQUENCY CALCULATION 

    1 C      12.0000    2 C      12.0000    3 C      12.0000    4 C      12.0000
    5 H       1.0078    6 H       1.0078    7 H       1.0078    8 H       1.0078
    9 H       1.0078   10 H       1.0078   11 H       1.0078   12 H       1.0078
   13 H       1.0078   14 H       1.0078   15 H       1.0078   16 H       1.0078
   17 C      12.0000   18 C      12.0000   19 C      12.0000   20 C      12.0000
   21 C      12.0000   22 C      12.0000   23 C      12.0000   24 C      12.0000
   25 H       1.0078   26 H       1.0078   27 H       1.0078   28 H       1.0078
   29 C      12.0000   30 C      12.0000   31 C      12.0000   32 C      12.0000
   33 C      12.0000   34 C      12.0000   35 C      12.0000   36 C      12.0000
   37 H       1.0078   38 H       1.0078   39 H       1.0078   40 H       1.0078
   41 H       1.0078   42 H       1.0078   43 H       1.0078   44 H       1.0078
   45 H       1.0078   46 H       1.0078   47 H       1.0078   48 H       1.0078
   49 O      15.9949   50 O      15.9949   51 O      15.9949   52 O      15.9949
   53 O      15.9949   54 O      15.9949   55 O      15.9949   56 O      15.9949
   57 CU     62.9298   58 CU     62.9298

 INFORMATION CONCERNING THE SCF+GRADIENT CALCULATIONS REQUIRED FOR
 GENERATING FREQUENCIES. IN PRINCIPLE 3N+1 SCF + GRADIENT
 CALCULATIONS  ARE REQUIRED;
 FOR EACH OF THEM THE REMAINING POINT SYMMETRY IS INDICATED.
 POINT SYMMETRY PERMITS TO GENERATE GRADIENTS FOR DISPLACEMENT B 
 STARTING FROM THE GRADIENT GENERATED BY DISPLACEMENT A.

   N   LABEL SYMBOL DISPLACEMENT     SYM. 

   1     EQUILIBRIUM GEOMETRY            4

   2      1   C            DX           1
   3      1   C            DY           1
   4      1   C            DZ           1
   5      5   H            DX           1
   6      5   H            DY           1
   7      5   H            DZ           1
   8      9   H            DX           1
   9      9   H            DY           1
  10      9   H            DZ           1
  11     13   H            DX           1
  12     13   H            DY           1
  13     13   H            DZ           1
  14     17   C            DX           1
  15     17   C            DY           1
  16     17   C            DZ           1
  17     21   C            DX           1
  18     21   C            DY           1
  19     21   C            DZ           1
  20     25   H            DX           1
  21     25   H            DY           1
  22     25   H            DZ           1
  23     29   C            DX           1
  24     29   C            DY           1
  25     29   C            DZ           1
  26     33   C            DX           1
  27     33   C            DY           1
  28     33   C            DZ           1
  29     37   H            DX           1
  30     37   H            DY           1
  31     37   H            DZ           1
  32     41   H            DX           1
  33     41   H            DY           1
  34     41   H            DZ           1
  35     45   H            DX           1
  36     45   H            DY           1
  37     45   H            DZ           1
  38     49   O            DX           1
  39     49   O            DY           1
  40     49   O            DZ           1
  41     53   O            DX           1
  42     53   O            DY           1
  43     53   O            DZ           1
  44     57   CU           DX           1
  45     57   CU           DY           1
  46     57   CU           DZ           1
 USE OF RESIDUAL SYMMETRY AFTER DISPLACEMENT

 NUMERICAL GRADIENT COMPUTED WITH A SINGLE DISPLACEMENT (+DX) FOR EACH
 CARTESIAN COORDINATE WITH RESPECT TO THE EQUILIBRIUM CONFIGURATION
 DX=  0.003 ANGSTROM
 NUMBER OF IRREDUCIBLE ATOMS                    15
 NUMBER OF SCF+GRADIENT CALCULATIONS            46

  ATOM  SYMOP  ORDER
    1      1      1
    5      1      1
    9      1      1
   13      1      1
   17      1      1
   21      1      1
   25      1      1
   29      1      1
   33      1      1
   37      1      1
   41      1      1
   45      1      1
   49      1      1
   53      1      1
   57      2      2

 ATOM  : IRREDUCIBLE ATOM
 SYMOP : NUMBER OF SYMMETRY OPERATORS THAT DOESN'T MOVE THE IRREDUCIBLE ATOM
 ORDER : MAXIMUM ORDER AMONG THE OPERATORS OF THE IRREDUCIBLE ATOM

 *******************************************************************************


 GCALCO - MAX INDICES DIRECT LATTICE VECTOR    13    23    10
 NO.OF VECTORS CREATED 6999 STARS 1824 RMAX   177.67370 BOHR

 CAPPA:IS1 10;IS2 10;IS3 10; K PTS MONK NET 312; SYMMOPS:K SPACE   4;G SPACE   4

 TTTTTTTTTTTTTTTTTTTTTTTTTTTTTT gordsh1     TELAPSE        0.49 TCPU        0.38

 MATRIX SIZE: P(G)  393032, F(G)  197104, P(G) IRR   50320, F(G) IRR   50320
 MAX G-VECTOR INDEX FOR 1- AND 2-ELECTRON INTEGRALS  45

 TTTTTTTTTTTTTTTTTTTTTTTTTTTTTT INPUT       TELAPSE        0.50 TCPU        0.39

 SYMMETRY ALLOWED INTERNAL DEGREE(S) OF FREEDOM:  42
 TTTTTTTTTTTTTTTTTTTTTTTTTTTTTT SYMM        TELAPSE        0.61 TCPU        0.50
 TTTTTTTTTTTTTTTTTTTTTTTTTTTTTT INT_SCREEN  TELAPSE        0.61 TCPU        0.50

 DFT PARAMETERS

     ATOM       ELECTRONS   NET CHARGE   R(ANGSTROM)
   1   6  C       6.0000      0.0000     0.77000000
   5   1  H       1.0000      0.0000     1.11000000
  49   8  O       8.0000      0.0000     0.74000000
  57  29  CU     29.0000      0.0000     1.28000000

 SIZE OF GRID=     339351
 TTTTTTTTTTTTTTTTTTTTTTTTTTTTTT MAKE_GRID2  TELAPSE        3.28 TCPU        3.16
 BECKE WEIGHT FUNCTION
 RADSAFE =     2.00
 TOLERANCES - DENSITY:10**- 6; POTENTIAL:10**- 9; GRID WGT:10**-14

 RADIAL INTEGRATION  - INTERVALS (POINTS,UPPER LIMIT):            1( 75,  4.0*R)

 ANGULAR INTEGRATION - INTERVALS (ACCURACY LEVEL [N. POINTS] UPPER LIMIT):
  1(  4[  86]   0.2)  2(  8[ 194]   0.5)  3( 12[ 350]   0.9)  4( 16[ 974]   3.5)
  5( 12[ 350]9999.0)
 TTTTTTTTTTTTTTTTTTTTTTTTTTTTTT INT_CALC    TELAPSE        3.31 TCPU        3.19

 *******************************************************************************
 SHRINK 10 Cu (II) (AcAc)2, H,C,O Cu are POB-TZVP and PBE-D                      
 CRYSTAL - SCF - TYPE OF CALCULATION :  UNRESTRICTED OPEN SHELL
 *******************************************************************************

 CAPPA:IS1 10;IS2 10;IS3 10; K PTS MONK NET 312; SYMMOPS:K SPACE   4;G SPACE   4

 TTTTTTTTTTTTTTTTTTTTTTTTTTTTTT SDIK        TELAPSE       15.49 TCPU       14.95

 AAAAAAAAAAAAAAAAAAAAAAAAAAAAAAAAAAAAAAAAAAAAAAAAAAAAAAAAAAAAAAAAAAAAAAAAAAAAAAA
         ATOMIC WAVEFUNCTION(S)


 NUCLEAR CHARGE  6.0  SYMMETRY SPECIES            S    P
 N. ELECTRONS    6.0  NUMBER OF PRIMITIVE GTOS   10    6
                      NUMBER OF CONTRACTED GTOS   4    3
                      NUMBER OF CLOSED SHELLS     2    0
                      OPEN SHELL OCCUPATION       0    2

  ZNUC  SCFIT    TOTAL HF ENERGY   KINETIC ENERGY   VIRIAL THEOREM ACCURACY
   6.0    20    -3.766702350E+01  3.783133671E+01 -1.995656691E+00  4.0E-06

 NUCLEAR CHARGE  1.0  SYMMETRY SPECIES            S
 N. ELECTRONS    1.0  NUMBER OF PRIMITIVE GTOS    5
                      NUMBER OF CONTRACTED GTOS   3
                      NUMBER OF CLOSED SHELLS     0
                      OPEN SHELL OCCUPATION       1

  ZNUC  SCFIT    TOTAL HF ENERGY   KINETIC ENERGY   VIRIAL THEOREM ACCURACY
   1.0     1    -4.972863497E-01  5.223199932E-01 -1.952072209E+00  6.6E-16

 NUCLEAR CHARGE  8.0  SYMMETRY SPECIES            S    P
 N. ELECTRONS    8.0  NUMBER OF PRIMITIVE GTOS   10    6
                      NUMBER OF CONTRACTED GTOS   4    3
                      NUMBER OF CLOSED SHELLS     2    0
                      OPEN SHELL OCCUPATION       0    4

  ZNUC  SCFIT    TOTAL HF ENERGY   KINETIC ENERGY   VIRIAL THEOREM ACCURACY
   8.0    21    -7.480300557E+01  7.484351841E+01 -1.999458699E+00  1.2E-06

 NUCLEAR CHARGE 29.0  SYMMETRY SPECIES            S    P    D
 N. ELECTRONS   29.0  NUMBER OF PRIMITIVE GTOS   17   11    6
                      NUMBER OF CONTRACTED GTOS   6    4    3
                      NUMBER OF CLOSED SHELLS     3    2    1
                      OPEN SHELL OCCUPATION       1    0    0

  ZNUC  SCFIT    TOTAL HF ENERGY   KINETIC ENERGY   VIRIAL THEOREM ACCURACY
  29.0    22    -1.638707175E+03  1.639424945E+03 -1.999562182E+00  3.7E-06

 AAAAAAAAAAAAAAAAAAAAAAAAAAAAAAAAAAAAAAAAAAAAAAAAAAAAAAAAAAAAAAAAAAAAAAAAAAAAAAA

 TTTTTTTTTTTTTTTTTTTTTTTTTTTTTT MOQGAD      TELAPSE       16.08 TCPU       14.99
 TTTTTTTTTTTTTTTTTTTTTTTTTTTTTT SHELLXN     TELAPSE       25.15 TCPU       23.94
 TTTTTTTTTTTTTTTTTTTTTTTTTTTTTT MONMO3      TELAPSE       25.72 TCPU       24.43
 NUMERICALLY INTEGRATED DENSITY    135.0000329436    135.0000329436
 TTTTTTTTTTTTTTTTTTTTTTTTTTTTTT NUMDFT      TELAPSE       28.37 TCPU       26.44
 CYC   0 ETOT(AU) -4.663185853623E+03 DETOT -4.66E+03 tst  0.00E+00 PX  1.00E+00
 TTTTTTTTTTTTTTTTTTTTTTTTTTTTTT DIIS        TELAPSE       30.01 TCPU       27.52
 TTTTTTTTTTTTTTTTTTTTTTTTTTTTTT FDIK        TELAPSE      348.96 TCPU      341.20
 SPIN LOCKING: NO ENERGY GAP COMPUTED
 TTTTTTTTTTTTTTTTTTTTTTTTTTTTTT PDIG        TELAPSE      352.24 TCPU      344.47
 TTTTTTTTTTTTTTTTTTTTTTTTTTTTTT MOQGAD      TELAPSE      352.29 TCPU      344.50
 TTTTTTTTTTTTTTTTTTTTTTTTTTTTTT SHELLXN     TELAPSE      362.55 TCPU      354.73
 TTTTTTTTTTTTTTTTTTTTTTTTTTTTTT MONMO3      TELAPSE      363.03 TCPU      355.20
 NUMERICALLY INTEGRATED DENSITY    136.0000262469    134.0000294044
 TTTTTTTTTTTTTTTTTTTTTTTTTTTTTT NUMDFT      TELAPSE      365.00 TCPU      357.18
 CYC   1 ETOT(AU) -4.590918917454E+03 DETOT  7.23E+01 tst  0.00E+00 PX  1.00E+00
 TTTTTTTTTTTTTTTTTTTTTTTTTTTTTT DIIS        TELAPSE      365.55 TCPU      357.73
 DIIS TEST: 0.36868E+03 AT SCF   CYCLE   1 - MIX   40 %
 TTTTTTTTTTTTTTTTTTTTTTTTTTTTTT FDIK        TELAPSE      436.49 TCPU      427.74
 SPIN LOCKING: NO ENERGY GAP COMPUTED
 TTTTTTTTTTTTTTTTTTTTTTTTTTTTTT PDIG        TELAPSE      441.38 TCPU      431.91
 TTTTTTTTTTTTTTTTTTTTTTTTTTTTTT MOQGAD      TELAPSE      441.39 TCPU      431.92
 TTTTTTTTTTTTTTTTTTTTTTTTTTTTTT SHELLXN     TELAPSE      452.25 TCPU      442.14
 TTTTTTTTTTTTTTTTTTTTTTTTTTTTTT MONMO3      TELAPSE      452.72 TCPU      442.62
 NUMERICALLY INTEGRATED DENSITY    136.0001018165    134.0001000353
 TTTTTTTTTTTTTTTTTTTTTTTTTTTTTT NUMDFT      TELAPSE      454.68 TCPU      444.57
 CYC   2 ETOT(AU) -4.389214347378E+03 DETOT  2.02E+02 tst  1.11E+01 PX  1.79E+01
 TTTTTTTTTTTTTTTTTTTTTTTTTTTTTT DIIS        TELAPSE      455.42 TCPU      445.31
 DIIS TEST: 0.16871E+04 AT SCF   CYCLE   2 - DIIS ACTIVE - HISTORY:     2 CYCLES
 TTTTTTTTTTTTTTTTTTTTTTTTTTTTTT FDIK        TELAPSE      542.32 TCPU      531.38
 SPIN LOCKING: NO ENERGY GAP COMPUTED
 TTTTTTTTTTTTTTTTTTTTTTTTTTTTTT PDIG        TELAPSE      546.54 TCPU      534.73
 TTTTTTTTTTTTTTTTTTTTTTTTTTTTTT MOQGAD      TELAPSE      546.55 TCPU      534.74
 TTTTTTTTTTTTTTTTTTTTTTTTTTTTTT SHELLXN     TELAPSE      556.95 TCPU      544.97
 TTTTTTTTTTTTTTTTTTTTTTTTTTTTTT MONMO3      TELAPSE      557.43 TCPU      545.44
 NUMERICALLY INTEGRATED DENSITY    136.0000428416    134.0000439482
 TTTTTTTTTTTTTTTTTTTTTTTTTTTTTT NUMDFT      TELAPSE      559.40 TCPU      547.41
 CYC   3 ETOT(AU) -4.587953183021E+03 DETOT -1.99E+02 tst  2.99E+00 PX  1.17E+01
 TTTTTTTTTTTTTTTTTTTTTTTTTTTTTT DIIS        TELAPSE      559.99 TCPU      548.00
 DIIS TEST: 0.64031E+03 AT SCF   CYCLE   3 - DIIS ACTIVE - HISTORY:     3 CYCLES
 TTTTTTTTTTTTTTTTTTTTTTTTTTTTTT FDIK        TELAPSE      635.18 TCPU      623.09
 SPIN LOCKING: NO ENERGY GAP COMPUTED
 TTTTTTTTTTTTTTTTTTTTTTTTTTTTTT PDIG        TELAPSE      638.42 TCPU      626.33
 TTTTTTTTTTTTTTTTTTTTTTTTTTTTTT MOQGAD      TELAPSE      638.43 TCPU      626.34
 TTTTTTTTTTTTTTTTTTTTTTTTTTTTTT SHELLXN     TELAPSE      648.65 TCPU      636.56
 TTTTTTTTTTTTTTTTTTTTTTTTTTTTTT MONMO3      TELAPSE      649.12 TCPU      637.04
 NUMERICALLY INTEGRATED DENSITY    136.0000315946    134.0000230962
 TTTTTTTTTTTTTTTTTTTTTTTTTTTTTT NUMDFT      TELAPSE      651.10 TCPU      639.01
 CYC   4 ETOT(AU) -4.653698674822E+03 DETOT -6.57E+01 tst  4.87E+00 PX  6.38E+00
 TTTTTTTTTTTTTTTTTTTTTTTTTTTTTT DIIS        TELAPSE      651.64 TCPU      639.56
 DIIS TEST: 0.87448E+02 AT SCF   CYCLE   4 - DIIS ACTIVE - HISTORY:     4 CYCLES
 TTTTTTTTTTTTTTTTTTTTTTTTTTTTTT FDIK        TELAPSE      744.94 TCPU      732.85
 SPIN LOCKING: NO ENERGY GAP COMPUTED
 TTTTTTTTTTTTTTTTTTTTTTTTTTTTTT PDIG        TELAPSE      748.17 TCPU      736.09
 TTTTTTTTTTTTTTTTTTTTTTTTTTTTTT MOQGAD      TELAPSE      748.19 TCPU      736.10
 TTTTTTTTTTTTTTTTTTTTTTTTTTTTTT SHELLXN     TELAPSE      758.41 TCPU      746.32
 TTTTTTTTTTTTTTTTTTTTTTTTTTTTTT MONMO3      TELAPSE      758.88 TCPU      746.80
 NUMERICALLY INTEGRATED DENSITY    136.0000373580    134.0000386142
 TTTTTTTTTTTTTTTTTTTTTTTTTTTTTT NUMDFT      TELAPSE      760.85 TCPU      748.76
 CYC   5 ETOT(AU) -4.653567962384E+03 DETOT  1.31E-01 tst  4.58E-02 PX  1.28E+00
 TTTTTTTTTTTTTTTTTTTTTTTTTTTTTT DIIS        TELAPSE      761.39 TCPU      749.30
 DIIS TEST: 0.79886E+02 AT SCF   CYCLE   5 - DIIS ACTIVE - HISTORY:     5 CYCLES
 TTTTTTTTTTTTTTTTTTTTTTTTTTTTTT FDIK        TELAPSE      845.47 TCPU      833.27
 SPIN LOCKING: NO ENERGY GAP COMPUTED
 TTTTTTTTTTTTTTTTTTTTTTTTTTTTTT PDIG        TELAPSE      848.71 TCPU      836.51
 TTTTTTTTTTTTTTTTTTTTTTTTTTTTTT MOQGAD      TELAPSE      848.73 TCPU      836.52
 TTTTTTTTTTTTTTTTTTTTTTTTTTTTTT SHELLXN     TELAPSE      858.96 TCPU      846.76
 TTTTTTTTTTTTTTTTTTTTTTTTTTTTTT MONMO3      TELAPSE      859.44 TCPU      847.23
 NUMERICALLY INTEGRATED DENSITY    136.0000368410    134.0000256493
 TTTTTTTTTTTTTTTTTTTTTTTTTTTTTT NUMDFT      TELAPSE      861.39 TCPU      849.19
 CYC   6 ETOT(AU) -4.656407190092E+03 DETOT -2.84E+00 tst  4.11E-02 PX  8.90E-01
 TTTTTTTTTTTTTTTTTTTTTTTTTTTTTT DIIS        TELAPSE      861.94 TCPU      849.74
 DIIS TEST: 0.51476E+02 AT SCF   CYCLE   6 - DIIS ACTIVE - HISTORY:     6 CYCLES
 TTTTTTTTTTTTTTTTTTTTTTTTTTTTTT FDIK        TELAPSE      947.32 TCPU      935.12
 SPIN LOCKING: NO ENERGY GAP COMPUTED
 TTTTTTTTTTTTTTTTTTTTTTTTTTTTTT PDIG        TELAPSE      950.56 TCPU      938.36
 TTTTTTTTTTTTTTTTTTTTTTTTTTTTTT MOQGAD      TELAPSE      950.58 TCPU      938.37
 TTTTTTTTTTTTTTTTTTTTTTTTTTTTTT SHELLXN     TELAPSE      960.79 TCPU      948.59
 TTTTTTTTTTTTTTTTTTTTTTTTTTTTTT MONMO3      TELAPSE      961.27 TCPU      949.06
 NUMERICALLY INTEGRATED DENSITY    136.0000254872    134.0000243987
 TTTTTTTTTTTTTTTTTTTTTTTTTTTTTT NUMDFT      TELAPSE      963.23 TCPU      951.03
 CYC   7 ETOT(AU) -4.657490758589E+03 DETOT -1.08E+00 tst  1.44E-02 PX  5.05E-01
 TTTTTTTTTTTTTTTTTTTTTTTTTTTTTT DIIS        TELAPSE      963.78 TCPU      951.57
 DIIS TEST: 0.43141E+02 AT SCF   CYCLE   7 - DIIS ACTIVE - HISTORY:     7 CYCLES
 TTTTTTTTTTTTTTTTTTTTTTTTTTTTTT FDIK        TELAPSE     1042.44 TCPU     1030.23
 SPIN LOCKING: NO ENERGY GAP COMPUTED
 TTTTTTTTTTTTTTTTTTTTTTTTTTTTTT PDIG        TELAPSE     1045.67 TCPU     1033.47
 TTTTTTTTTTTTTTTTTTTTTTTTTTTTTT MOQGAD      TELAPSE     1045.69 TCPU     1033.48
 TTTTTTTTTTTTTTTTTTTTTTTTTTTTTT SHELLXN     TELAPSE     1055.91 TCPU     1043.70
 TTTTTTTTTTTTTTTTTTTTTTTTTTTTTT MONMO3      TELAPSE     1056.38 TCPU     1044.18
 NUMERICALLY INTEGRATED DENSITY    136.0000215289    134.0000215803
 TTTTTTTTTTTTTTTTTTTTTTTTTTTTTT NUMDFT      TELAPSE     1058.34 TCPU     1046.13
 CYC   8 ETOT(AU) -4.658754887510E+03 DETOT -1.26E+00 tst  2.24E-02 PX  1.40E-01
 TTTTTTTTTTTTTTTTTTTTTTTTTTTTTT DIIS        TELAPSE     1058.92 TCPU     1046.72
 DIIS TEST: 0.22914E+02 AT SCF   CYCLE   8 - DIIS ACTIVE - HISTORY:     8 CYCLES
 TTTTTTTTTTTTTTTTTTTTTTTTTTTTTT FDIK        TELAPSE     1123.14 TCPU     1110.93
 SPIN LOCKING: NO ENERGY GAP COMPUTED
 TTTTTTTTTTTTTTTTTTTTTTTTTTTTTT PDIG        TELAPSE     1126.38 TCPU     1114.17
 TTTTTTTTTTTTTTTTTTTTTTTTTTTTTT MOQGAD      TELAPSE     1126.39 TCPU     1114.18
 TTTTTTTTTTTTTTTTTTTTTTTTTTTTTT SHELLXN     TELAPSE     1136.62 TCPU     1124.41
 TTTTTTTTTTTTTTTTTTTTTTTTTTTTTT MONMO3      TELAPSE     1137.09 TCPU     1124.88
 NUMERICALLY INTEGRATED DENSITY    136.0000219733    134.0000203643
 TTTTTTTTTTTTTTTTTTTTTTTTTTTTTT NUMDFT      TELAPSE     1139.05 TCPU     1126.85
 CYC   9 ETOT(AU) -4.659095572494E+03 DETOT -3.41E-01 tst  1.54E-02 PX  8.44E-02
 TTTTTTTTTTTTTTTTTTTTTTTTTTTTTT DIIS        TELAPSE     1139.60 TCPU     1127.39
 DIIS TEST: 0.17107E+02 AT SCF   CYCLE   9 - DIIS ACTIVE - HISTORY:     9 CYCLES
 TTTTTTTTTTTTTTTTTTTTTTTTTTTTTT FDIK        TELAPSE     1199.84 TCPU     1187.63
 SPIN LOCKING: NO ENERGY GAP COMPUTED
 TTTTTTTTTTTTTTTTTTTTTTTTTTTTTT PDIG        TELAPSE     1203.07 TCPU     1190.86
 TTTTTTTTTTTTTTTTTTTTTTTTTTTTTT MOQGAD      TELAPSE     1203.09 TCPU     1190.88
 TTTTTTTTTTTTTTTTTTTTTTTTTTTTTT SHELLXN     TELAPSE     1213.31 TCPU     1201.10
 TTTTTTTTTTTTTTTTTTTTTTTTTTTTTT MONMO3      TELAPSE     1213.79 TCPU     1201.58
 NUMERICALLY INTEGRATED DENSITY    136.0000269832    134.0000275523
 TTTTTTTTTTTTTTTTTTTTTTTTTTTTTT NUMDFT      TELAPSE     1215.75 TCPU     1203.55
 CYC  10 ETOT(AU) -4.659321493897E+03 DETOT -2.26E-01 tst  1.29E-02 PX  8.47E-02
 TTTTTTTTTTTTTTTTTTTTTTTTTTTTTT DIIS        TELAPSE     1216.30 TCPU     1204.09
 DIIS TEST: 0.13373E+02 AT SCF   CYCLE  10 - DIIS ACTIVE - HISTORY:    10 CYCLES
 TTTTTTTTTTTTTTTTTTTTTTTTTTTTTT FDIK        TELAPSE     1279.28 TCPU     1267.07

    ALPHA      ELECTRONS
 INSULATING STATE
 TOP OF VALENCE BANDS -    BAND    136; K   36; EIG -2.0475106E-01 AU
 TOP OF VALENCE BANDS -    BAND    136; K    1; EIG -2.0933312E-01 AU
 BOTTOM OF VIRTUAL BANDS - BAND    137; K    1; EIG -1.0114659E-01 AU
 INDIRECT ENERGY BAND GAP:   2.8192 eV

    BETA       ELECTRONS
 INSULATING STATE
 TOP OF VALENCE BANDS -    BAND    134; K  312; EIG -2.0495058E-01 AU
 TOP OF VALENCE BANDS -    BAND    134; K    1; EIG -2.0831941E-01 AU
 BOTTOM OF VIRTUAL BANDS - BAND    135; K    1; EIG -1.9818978E-01 AU
 INDIRECT ENERGY BAND GAP:   0.1840 eV
 TTTTTTTTTTTTTTTTTTTTTTTTTTTTTT PDIG        TELAPSE     1282.51 TCPU     1270.30
 TTTTTTTTTTTTTTTTTTTTTTTTTTTTTT MOQGAD      TELAPSE     1282.53 TCPU     1270.32
 TTTTTTTTTTTTTTTTTTTTTTTTTTTTTT SHELLXN     TELAPSE     1292.83 TCPU     1280.62
 TTTTTTTTTTTTTTTTTTTTTTTTTTTTTT MONMO3      TELAPSE     1293.30 TCPU     1281.09
 NUMERICALLY INTEGRATED DENSITY    136.0000245388    134.0000242420
 TTTTTTTTTTTTTTTTTTTTTTTTTTTTTT NUMDFT      TELAPSE     1295.26 TCPU     1283.05
 CYC  11 ETOT(AU) -4.659268980888E+03 DETOT  5.25E-02 tst  1.46E-03 PX  6.47E-02
 TTTTTTTTTTTTTTTTTTTTTTTTTTTTTT DIIS        TELAPSE     1295.81 TCPU     1283.60
 DIIS TEST: 0.14577E+02 AT SCF   CYCLE  11 - DIIS ACTIVE - HISTORY:    11 CYCLES
 TTTTTTTTTTTTTTTTTTTTTTTTTTTTTT FDIK        TELAPSE     1369.00 TCPU     1356.48

    ALPHA      ELECTRONS
 INSULATING STATE
 TOP OF VALENCE BANDS -    BAND    136; K   36; EIG -1.9946004E-01 AU
 TOP OF VALENCE BANDS -    BAND    136; K    1; EIG -2.0472559E-01 AU
 BOTTOM OF VIRTUAL BANDS - BAND    137; K    1; EIG -9.4912453E-02 AU
 INDIRECT ENERGY BAND GAP:   2.8449 eV

    BETA       ELECTRONS
 INSULATING STATE
 TOP OF VALENCE BANDS -    BAND    134; K  312; EIG -1.9963540E-01 AU
 TOP OF VALENCE BANDS -    BAND    134; K    1; EIG -2.0370262E-01 AU
 BOTTOM OF VIRTUAL BANDS - BAND    135; K    1; EIG -1.9235175E-01 AU
 INDIRECT ENERGY BAND GAP:   0.1982 eV
 TTTTTTTTTTTTTTTTTTTTTTTTTTTTTT PDIG        TELAPSE     1372.23 TCPU     1359.71
 TTTTTTTTTTTTTTTTTTTTTTTTTTTTTT MOQGAD      TELAPSE     1372.24 TCPU     1359.72
 TTTTTTTTTTTTTTTTTTTTTTTTTTTTTT SHELLXN     TELAPSE     1382.53 TCPU     1370.01
 TTTTTTTTTTTTTTTTTTTTTTTTTTTTTT MONMO3      TELAPSE     1383.00 TCPU     1370.48
 NUMERICALLY INTEGRATED DENSITY    136.0000232695    134.0000229645
 TTTTTTTTTTTTTTTTTTTTTTTTTTTTTT NUMDFT      TELAPSE     1384.97 TCPU     1372.45
 CYC  12 ETOT(AU) -4.659235130953E+03 DETOT  3.38E-02 tst  1.80E-04 PX  2.61E-02
 TTTTTTTTTTTTTTTTTTTTTTTTTTTTTT DIIS        TELAPSE     1385.52 TCPU     1373.00
 DIIS TEST: 0.15189E+02 AT SCF   CYCLE  12 - DIIS ACTIVE - HISTORY:    12 CYCLES
 TTTTTTTTTTTTTTTTTTTTTTTTTTTTTT FDIK        TELAPSE     1461.85 TCPU     1449.33

    ALPHA      ELECTRONS
 INSULATING STATE
 TOP OF VALENCE BANDS -    BAND    136; K   36; EIG -1.9921178E-01 AU
 TOP OF VALENCE BANDS -    BAND    136; K    1; EIG -2.0445623E-01 AU
 BOTTOM OF VIRTUAL BANDS - BAND    137; K    1; EIG -9.6194219E-02 AU
 INDIRECT ENERGY BAND GAP:   2.8033 eV

    BETA       ELECTRONS
 INSULATING STATE
 TOP OF VALENCE BANDS -    BAND    134; K  312; EIG -1.9918098E-01 AU
 TOP OF VALENCE BANDS -    BAND    134; K    1; EIG -2.0332115E-01 AU
 BOTTOM OF VIRTUAL BANDS - BAND    135; K    1; EIG -1.9342282E-01 AU
 INDIRECT ENERGY BAND GAP:   0.1567 eV
 TTTTTTTTTTTTTTTTTTTTTTTTTTTTTT PDIG        TELAPSE     1465.09 TCPU     1452.57
 TTTTTTTTTTTTTTTTTTTTTTTTTTTTTT MOQGAD      TELAPSE     1465.11 TCPU     1452.58
 TTTTTTTTTTTTTTTTTTTTTTTTTTTTTT SHELLXN     TELAPSE     1475.40 TCPU     1462.88
 TTTTTTTTTTTTTTTTTTTTTTTTTTTTTT MONMO3      TELAPSE     1475.88 TCPU     1463.35
 NUMERICALLY INTEGRATED DENSITY    136.0000232725    134.0000229720
 TTTTTTTTTTTTTTTTTTTTTTTTTTTTTT NUMDFT      TELAPSE     1477.83 TCPU     1465.31
 CYC  13 ETOT(AU) -4.659208888710E+03 DETOT  2.62E-02 tst  1.36E-05 PX  6.40E-03
 TTTTTTTTTTTTTTTTTTTTTTTTTTTTTT DIIS        TELAPSE     1478.38 TCPU     1465.86
 DIIS TEST: 0.15605E+02 AT SCF   CYCLE  13 - DIIS ACTIVE - HISTORY:    13 CYCLES
 TTTTTTTTTTTTTTTTTTTTTTTTTTTTTT FDIK        TELAPSE     1539.46 TCPU     1526.93

    ALPHA      ELECTRONS
 INSULATING STATE
 TOP OF VALENCE BANDS -    BAND    136; K   36; EIG -1.9879280E-01 AU
 TOP OF VALENCE BANDS -    BAND    136; K    1; EIG -2.0433353E-01 AU
 BOTTOM OF VIRTUAL BANDS - BAND    137; K    1; EIG -9.2717601E-02 AU
 INDIRECT ENERGY BAND GAP:   2.8865 eV

    BETA       ELECTRONS
 INSULATING STATE
 TOP OF VALENCE BANDS -    BAND    134; K  312; EIG -1.9873083E-01 AU
 TOP OF VALENCE BANDS -    BAND    134; K    1; EIG -2.0301034E-01 AU
 BOTTOM OF VIRTUAL BANDS - BAND    135; K    1; EIG -1.9095615E-01 AU
 INDIRECT ENERGY BAND GAP:   0.2116 eV
 TTTTTTTTTTTTTTTTTTTTTTTTTTTTTT PDIG        TELAPSE     1542.69 TCPU     1530.17
 TTTTTTTTTTTTTTTTTTTTTTTTTTTTTT MOQGAD      TELAPSE     1542.71 TCPU     1530.18
 TTTTTTTTTTTTTTTTTTTTTTTTTTTTTT SHELLXN     TELAPSE     1552.99 TCPU     1540.46
 TTTTTTTTTTTTTTTTTTTTTTTTTTTTTT MONMO3      TELAPSE     1553.46 TCPU     1540.94
 NUMERICALLY INTEGRATED DENSITY    136.0000228543    134.0000226665
 TTTTTTTTTTTTTTTTTTTTTTTTTTTTTT NUMDFT      TELAPSE     1555.43 TCPU     1542.91
 CYC  14 ETOT(AU) -4.659209142105E+03 DETOT -2.53E-04 tst  3.01E-05 PX  1.07E-02
 TTTTTTTTTTTTTTTTTTTTTTTTTTTTTT DIIS        TELAPSE     1555.97 TCPU     1543.45
 DIIS TEST: 0.15658E+02 AT SCF   CYCLE  14 - DIIS ACTIVE - HISTORY:    14 CYCLES
 TTTTTTTTTTTTTTTTTTTTTTTTTTTTTT FDIK        TELAPSE     1628.94 TCPU     1616.32

    ALPHA      ELECTRONS
 INSULATING STATE
 TOP OF VALENCE BANDS -    BAND    136; K   36; EIG -1.9913681E-01 AU
 TOP OF VALENCE BANDS -    BAND    136; K    1; EIG -2.0478638E-01 AU
 BOTTOM OF VIRTUAL BANDS - BAND    137; K    1; EIG -9.2058422E-02 AU
 INDIRECT ENERGY BAND GAP:   2.9138 eV

    BETA       ELECTRONS
 INSULATING STATE
 TOP OF VALENCE BANDS -    BAND    134; K  312; EIG -1.9908331E-01 AU
 TOP OF VALENCE BANDS -    BAND    134; K    1; EIG -2.0345840E-01 AU
 BOTTOM OF VIRTUAL BANDS - BAND    135; K    1; EIG -1.9110577E-01 AU
 INDIRECT ENERGY BAND GAP:   0.2171 eV
 TTTTTTTTTTTTTTTTTTTTTTTTTTTTTT PDIG        TELAPSE     1632.18 TCPU     1619.56
 TTTTTTTTTTTTTTTTTTTTTTTTTTTTTT MOQGAD      TELAPSE     1632.19 TCPU     1619.57
 TTTTTTTTTTTTTTTTTTTTTTTTTTTTTT SHELLXN     TELAPSE     1642.48 TCPU     1629.86
 TTTTTTTTTTTTTTTTTTTTTTTTTTTTTT MONMO3      TELAPSE     1642.96 TCPU     1630.33
 NUMERICALLY INTEGRATED DENSITY    136.0000229019    134.0000227104
 TTTTTTTTTTTTTTTTTTTTTTTTTTTTTT NUMDFT      TELAPSE     1644.93 TCPU     1632.31
 CYC  15 ETOT(AU) -4.659189778974E+03 DETOT  1.94E-02 tst  2.51E-06 PX  3.21E-03
 TTTTTTTTTTTTTTTTTTTTTTTTTTTTTT DIIS        TELAPSE     1645.48 TCPU     1632.86
 DIIS TEST: 0.15948E+02 AT SCF   CYCLE  15 - DIIS ACTIVE - HISTORY:    15 CYCLES
 TTTTTTTTTTTTTTTTTTTTTTTTTTTTTT FDIK        TELAPSE     1716.31 TCPU     1703.55

    ALPHA      ELECTRONS
 INSULATING STATE
 TOP OF VALENCE BANDS -    BAND    136; K   36; EIG -2.0342843E-01 AU
 TOP OF VALENCE BANDS -    BAND    136; K    1; EIG -2.0910248E-01 AU
 BOTTOM OF VIRTUAL BANDS - BAND    137; K    1; EIG -9.4093852E-02 AU
 INDIRECT ENERGY BAND GAP:   2.9751 eV

    BETA       ELECTRONS
 INSULATING STATE
 TOP OF VALENCE BANDS -    BAND    134; K  312; EIG -2.0304481E-01 AU
 TOP OF VALENCE BANDS -    BAND    134; K    1; EIG -2.0750456E-01 AU
 BOTTOM OF VIRTUAL BANDS - BAND    135; K    1; EIG -1.9692298E-01 AU
 INDIRECT ENERGY BAND GAP:   0.1666 eV
 TTTTTTTTTTTTTTTTTTTTTTTTTTTTTT PDIG        TELAPSE     1719.55 TCPU     1706.78
 TTTTTTTTTTTTTTTTTTTTTTTTTTTTTT MOQGAD      TELAPSE     1719.56 TCPU     1706.80
 TTTTTTTTTTTTTTTTTTTTTTTTTTTTTT SHELLXN     TELAPSE     1729.85 TCPU     1717.08
 TTTTTTTTTTTTTTTTTTTTTTTTTTTTTT MONMO3      TELAPSE     1730.32 TCPU     1717.56
 NUMERICALLY INTEGRATED DENSITY    136.0000237124    134.0000235650
 TTTTTTTTTTTTTTTTTTTTTTTTTTTTTT NUMDFT      TELAPSE     1732.28 TCPU     1719.51
 CYC  16 ETOT(AU) -4.659146285325E+03 DETOT  4.35E-02 tst  2.17E-05 PX  1.08E-02
 TTTTTTTTTTTTTTTTTTTTTTTTTTTTTT DIIS        TELAPSE     1732.82 TCPU     1720.06
 DIIS TEST: 0.16490E+02 AT SCF   CYCLE  16 - DIIS ACTIVE - HISTORY:    16 CYCLES
 TTTTTTTTTTTTTTTTTTTTTTTTTTTTTT FDIK        TELAPSE     1809.83 TCPU     1797.07

    ALPHA      ELECTRONS
 INSULATING STATE
 TOP OF VALENCE BANDS -    BAND    136; K   36; EIG -2.0202509E-01 AU
 TOP OF VALENCE BANDS -    BAND    136; K    1; EIG -2.0770278E-01 AU
 BOTTOM OF VIRTUAL BANDS - BAND    137; K    1; EIG -9.3205238E-02 AU
 INDIRECT ENERGY BAND GAP:   2.9611 eV

    BETA       ELECTRONS
 INSULATING STATE
 TOP OF VALENCE BANDS -    BAND    134; K  312; EIG -2.0160922E-01 AU
 TOP OF VALENCE BANDS -    BAND    134; K    1; EIG -2.0601076E-01 AU
 BOTTOM OF VIRTUAL BANDS - BAND    135; K    1; EIG -1.9518753E-01 AU
 INDIRECT ENERGY BAND GAP:   0.1747 eV
 TTTTTTTTTTTTTTTTTTTTTTTTTTTTTT PDIG        TELAPSE     1813.07 TCPU     1800.30
 TTTTTTTTTTTTTTTTTTTTTTTTTTTTTT MOQGAD      TELAPSE     1813.08 TCPU     1800.32
 TTTTTTTTTTTTTTTTTTTTTTTTTTTTTT SHELLXN     TELAPSE     1823.37 TCPU     1810.61
 TTTTTTTTTTTTTTTTTTTTTTTTTTTTTT MONMO3      TELAPSE     1823.85 TCPU     1811.09
 NUMERICALLY INTEGRATED DENSITY    136.0000235133    134.0000234069
 TTTTTTTTTTTTTTTTTTTTTTTTTTTTTT NUMDFT      TELAPSE     1825.82 TCPU     1813.06
 CYC  17 ETOT(AU) -4.659164384821E+03 DETOT -1.81E-02 tst  1.48E-06 PX  3.40E-03
 TTTTTTTTTTTTTTTTTTTTTTTTTTTTTT DIIS        TELAPSE     1826.37 TCPU     1813.61
 DIIS TEST: 0.16230E+02 AT SCF   CYCLE  17 - DIIS ACTIVE - HISTORY:    17 CYCLES
 TTTTTTTTTTTTTTTTTTTTTTTTTTTTTT FDIK        TELAPSE     1898.72 TCPU     1885.92

    ALPHA      ELECTRONS
 INSULATING STATE
 TOP OF VALENCE BANDS -    BAND    136; K   36; EIG -2.0388250E-01 AU
 TOP OF VALENCE BANDS -    BAND    136; K    1; EIG -2.0948768E-01 AU
 BOTTOM OF VIRTUAL BANDS - BAND    137; K    1; EIG -9.4569057E-02 AU
 INDIRECT ENERGY BAND GAP:   2.9746 eV

    BETA       ELECTRONS
 INSULATING STATE
 TOP OF VALENCE BANDS -    BAND    134; K  312; EIG -2.0326383E-01 AU
 TOP OF VALENCE BANDS -    BAND    134; K    1; EIG -2.0737223E-01 AU
 BOTTOM OF VIRTUAL BANDS - BAND    135; K    1; EIG -1.9603261E-01 AU
 INDIRECT ENERGY BAND GAP:   0.1968 eV
 TTTTTTTTTTTTTTTTTTTTTTTTTTTTTT PDIG        TELAPSE     1901.96 TCPU     1889.15
 TTTTTTTTTTTTTTTTTTTTTTTTTTTTTT MOQGAD      TELAPSE     1901.97 TCPU     1889.17
 TTTTTTTTTTTTTTTTTTTTTTTTTTTTTT SHELLXN     TELAPSE     1912.25 TCPU     1899.45
 TTTTTTTTTTTTTTTTTTTTTTTTTTTTTT MONMO3      TELAPSE     1912.73 TCPU     1899.92
 NUMERICALLY INTEGRATED DENSITY    136.0000230706    134.0000232675
 TTTTTTTTTTTTTTTTTTTTTTTTTTTTTT NUMDFT      TELAPSE     1914.69 TCPU     1901.89
 CYC  18 ETOT(AU) -4.659206779680E+03 DETOT -4.24E-02 tst  9.99E-06 PX  8.48E-03
 TTTTTTTTTTTTTTTTTTTTTTTTTTTTTT DIIS        TELAPSE     1915.24 TCPU     1902.44
 DIIS TEST: 0.15659E+02 AT SCF   CYCLE  18 - DIIS ACTIVE - HISTORY:    18 CYCLES
 TTTTTTTTTTTTTTTTTTTTTTTTTTTTTT FDIK        TELAPSE     1983.13 TCPU     1970.32

    ALPHA      ELECTRONS
 INSULATING STATE
 TOP OF VALENCE BANDS -    BAND    136; K   36; EIG -2.0164721E-01 AU
 TOP OF VALENCE BANDS -    BAND    136; K    1; EIG -2.0694632E-01 AU
 BOTTOM OF VIRTUAL BANDS - BAND    137; K    1; EIG -9.2795632E-02 AU
 INDIRECT ENERGY BAND GAP:   2.9620 eV

    BETA       ELECTRONS
 INSULATING STATE
 TOP OF VALENCE BANDS -    BAND    134; K  312; EIG -2.0049584E-01 AU
 TOP OF VALENCE BANDS -    BAND    134; K    1; EIG -2.0482135E-01 AU
 BOTTOM OF VIRTUAL BANDS - BAND    135; K    1; EIG -1.9445782E-01 AU
 INDIRECT ENERGY BAND GAP:   0.1643 eV
 TTTTTTTTTTTTTTTTTTTTTTTTTTTTTT PDIG        TELAPSE     1986.37 TCPU     1973.55
 TTTTTTTTTTTTTTTTTTTTTTTTTTTTTT MOQGAD      TELAPSE     1986.38 TCPU     1973.57
 TTTTTTTTTTTTTTTTTTTTTTTTTTTTTT SHELLXN     TELAPSE     1996.67 TCPU     1983.85
 TTTTTTTTTTTTTTTTTTTTTTTTTTTTTT MONMO3      TELAPSE     1997.14 TCPU     1984.32
 NUMERICALLY INTEGRATED DENSITY    136.0000229512    134.0000236308
 TTTTTTTTTTTTTTTTTTTTTTTTTTTTTT NUMDFT      TELAPSE     1999.10 TCPU     1986.29
 CYC  19 ETOT(AU) -4.659196928701E+03 DETOT  9.85E-03 tst  1.33E-05 PX  7.06E-03
 TTTTTTTTTTTTTTTTTTTTTTTTTTTTTT DIIS        TELAPSE     1999.71 TCPU     1986.89
 DIIS TEST: 0.15794E+02 AT SCF   CYCLE  19 - DIIS ACTIVE - HISTORY:    19 CYCLES
 TTTTTTTTTTTTTTTTTTTTTTTTTTTTTT FDIK        TELAPSE     2065.45 TCPU     2052.63

    ALPHA      ELECTRONS
 INSULATING STATE
 TOP OF VALENCE BANDS -    BAND    136; K   36; EIG -2.0126320E-01 AU
 TOP OF VALENCE BANDS -    BAND    136; K    1; EIG -2.0567212E-01 AU
 BOTTOM OF VIRTUAL BANDS - BAND    137; K    1; EIG -9.2491354E-02 AU
 INDIRECT ENERGY BAND GAP:   2.9598 eV

    BETA       ELECTRONS
 INSULATING STATE
 TOP OF VALENCE BANDS -    BAND    134; K  312; EIG -1.9998054E-01 AU
 TOP OF VALENCE BANDS -    BAND    134; K    1; EIG -2.0424612E-01 AU
 BOTTOM OF VIRTUAL BANDS - BAND    135; K    1; EIG -1.9450143E-01 AU
 INDIRECT ENERGY BAND GAP:   0.1491 eV
 TTTTTTTTTTTTTTTTTTTTTTTTTTTTTT PDIG        TELAPSE     2068.68 TCPU     2055.86
 TTTTTTTTTTTTTTTTTTTTTTTTTTTTTT MOQGAD      TELAPSE     2068.70 TCPU     2055.88
 TTTTTTTTTTTTTTTTTTTTTTTTTTTTTT SHELLXN     TELAPSE     2078.98 TCPU     2066.17
 TTTTTTTTTTTTTTTTTTTTTTTTTTTTTT MONMO3      TELAPSE     2079.46 TCPU     2066.64
 NUMERICALLY INTEGRATED DENSITY    136.0000226676    134.0000237647
 TTTTTTTTTTTTTTTTTTTTTTTTTTTTTT NUMDFT      TELAPSE     2081.41 TCPU     2068.59
 CYC  20 ETOT(AU) -4.659204870749E+03 DETOT -7.94E-03 tst  4.11E-06 PX  4.52E-03
 TTTTTTTTTTTTTTTTTTTTTTTTTTTTTT DIIS        TELAPSE     2081.96 TCPU     2069.14
 DIIS TEST: 0.15650E+02 AT SCF   CYCLE  20 - DIIS ACTIVE - HISTORY:    20 CYCLES
 TTTTTTTTTTTTTTTTTTTTTTTTTTTTTT FDIK        TELAPSE     2148.88 TCPU     2135.96

    ALPHA      ELECTRONS
 INSULATING STATE
 TOP OF VALENCE BANDS -    BAND    136; K   36; EIG -2.0180524E-01 AU
 TOP OF VALENCE BANDS -    BAND    136; K    1; EIG -2.0584941E-01 AU
 BOTTOM OF VIRTUAL BANDS - BAND    137; K    1; EIG -9.2914174E-02 AU
 INDIRECT ENERGY BAND GAP:   2.9631 eV

    BETA       ELECTRONS
 INSULATING STATE
 TOP OF VALENCE BANDS -    BAND    134; K  312; EIG -2.0042982E-01 AU
 TOP OF VALENCE BANDS -    BAND    134; K    1; EIG -2.0466584E-01 AU
 BOTTOM OF VIRTUAL BANDS - BAND    135; K    1; EIG -1.9537732E-01 AU
 INDIRECT ENERGY BAND GAP:   0.1375 eV
 TTTTTTTTTTTTTTTTTTTTTTTTTTTTTT PDIG        TELAPSE     2152.12 TCPU     2139.20
 TTTTTTTTTTTTTTTTTTTTTTTTTTTTTT MOQGAD      TELAPSE     2152.13 TCPU     2139.21
 TTTTTTTTTTTTTTTTTTTTTTTTTTTTTT SHELLXN     TELAPSE     2162.42 TCPU     2149.50
 TTTTTTTTTTTTTTTTTTTTTTTTTTTTTT MONMO3      TELAPSE     2162.89 TCPU     2149.97
 NUMERICALLY INTEGRATED DENSITY    136.0000225837    134.0000239119
 TTTTTTTTTTTTTTTTTTTTTTTTTTTTTT NUMDFT      TELAPSE     2164.85 TCPU     2151.93
 CYC  21 ETOT(AU) -4.659203943049E+03 DETOT  9.28E-04 tst  1.84E-06 PX  2.22E-03
 TTTTTTTTTTTTTTTTTTTTTTTTTTTTTT DIIS        TELAPSE     2165.40 TCPU     2152.48
 DIIS TEST: 0.15643E+02 AT SCF   CYCLE  21 - DIIS ACTIVE - HISTORY:    21 CYCLES
 TTTTTTTTTTTTTTTTTTTTTTTTTTTTTT FDIK        TELAPSE     2237.60 TCPU     2224.64

    ALPHA      ELECTRONS
 INSULATING STATE
 TOP OF VALENCE BANDS -    BAND    136; K   36; EIG -2.0285903E-01 AU
 TOP OF VALENCE BANDS -    BAND    136; K    1; EIG -2.0734966E-01 AU
 BOTTOM OF VIRTUAL BANDS - BAND    137; K    1; EIG -9.3693737E-02 AU
 INDIRECT ENERGY BAND GAP:   2.9705 eV

    BETA       ELECTRONS
 INSULATING STATE
 TOP OF VALENCE BANDS -    BAND    134; K  312; EIG -2.0159189E-01 AU
 TOP OF VALENCE BANDS -    BAND    134; K    1; EIG -2.0576835E-01 AU
 BOTTOM OF VIRTUAL BANDS - BAND    135; K    1; EIG -1.9552161E-01 AU
 INDIRECT ENERGY BAND GAP:   0.1652 eV
 TTTTTTTTTTTTTTTTTTTTTTTTTTTTTT PDIG        TELAPSE     2240.84 TCPU     2227.88
 TTTTTTTTTTTTTTTTTTTTTTTTTTTTTT MOQGAD      TELAPSE     2240.85 TCPU     2227.90
 TTTTTTTTTTTTTTTTTTTTTTTTTTTTTT SHELLXN     TELAPSE     2251.14 TCPU     2238.18
 TTTTTTTTTTTTTTTTTTTTTTTTTTTTTT MONMO3      TELAPSE     2251.61 TCPU     2238.66
 NUMERICALLY INTEGRATED DENSITY    136.0000227994    134.0000235935
 TTTTTTTTTTTTTTTTTTTTTTTTTTTTTT NUMDFT      TELAPSE     2253.57 TCPU     2240.62
 CYC  22 ETOT(AU) -4.659227827723E+03 DETOT -2.39E-02 tst  9.71E-06 PX  3.84E-03
 TTTTTTTTTTTTTTTTTTTTTTTTTTTTTT DIIS        TELAPSE     2254.12 TCPU     2241.17
 DIIS TEST: 0.15282E+02 AT SCF   CYCLE  22 - DIIS ACTIVE - HISTORY:    22 CYCLES
 TTTTTTTTTTTTTTTTTTTTTTTTTTTTTT FDIK        TELAPSE     2330.58 TCPU     2317.50

    ALPHA      ELECTRONS
 INSULATING STATE
 TOP OF VALENCE BANDS -    BAND    136; K   36; EIG -2.0019669E-01 AU
 TOP OF VALENCE BANDS -    BAND    136; K    1; EIG -2.0507008E-01 AU
 BOTTOM OF VIRTUAL BANDS - BAND    137; K    1; EIG -9.0820864E-02 AU
 INDIRECT ENERGY BAND GAP:   2.9763 eV

    BETA       ELECTRONS
 INSULATING STATE
 TOP OF VALENCE BANDS -    BAND    134; K  312; EIG -1.9876796E-01 AU
 TOP OF VALENCE BANDS -    BAND    134; K    1; EIG -2.0273539E-01 AU
 BOTTOM OF VIRTUAL BANDS - BAND    135; K    1; EIG -1.9221334E-01 AU
 INDIRECT ENERGY BAND GAP:   0.1784 eV
 TTTTTTTTTTTTTTTTTTTTTTTTTTTTTT PDIG        TELAPSE     2333.82 TCPU     2320.74
 TTTTTTTTTTTTTTTTTTTTTTTTTTTTTT MOQGAD      TELAPSE     2333.83 TCPU     2320.75
 TTTTTTTTTTTTTTTTTTTTTTTTTTTTTT SHELLXN     TELAPSE     2344.12 TCPU     2331.04
 TTTTTTTTTTTTTTTTTTTTTTTTTTTTTT MONMO3      TELAPSE     2344.60 TCPU     2331.51
 NUMERICALLY INTEGRATED DENSITY    136.0000235703    134.0000234507
 TTTTTTTTTTTTTTTTTTTTTTTTTTTTTT NUMDFT      TELAPSE     2346.55 TCPU     2333.47
 CYC  23 ETOT(AU) -4.659271543296E+03 DETOT -4.37E-02 tst  2.42E-05 PX  1.90E-02
 TTTTTTTTTTTTTTTTTTTTTTTTTTTTTT DIIS        TELAPSE     2347.10 TCPU     2334.01
 DIIS TEST: 0.14390E+02 AT SCF   CYCLE  23 - DIIS ACTIVE - HISTORY:    23 CYCLES
 TTTTTTTTTTTTTTTTTTTTTTTTTTTTTT FDIK        TELAPSE     2424.47 TCPU     2411.30

    ALPHA      ELECTRONS
 INSULATING STATE
 TOP OF VALENCE BANDS -    BAND    136; K   36; EIG -2.0183458E-01 AU
 TOP OF VALENCE BANDS -    BAND    136; K    1; EIG -2.0548146E-01 AU
 BOTTOM OF VIRTUAL BANDS - BAND    137; K    1; EIG -9.2803278E-02 AU
 INDIRECT ENERGY BAND GAP:   2.9669 eV

    BETA       ELECTRONS
 INSULATING STATE
 TOP OF VALENCE BANDS -    BAND    134; K  312; EIG -1.9979620E-01 AU
 TOP OF VALENCE BANDS -    BAND    134; K    1; EIG -2.0328535E-01 AU
 BOTTOM OF VIRTUAL BANDS - BAND    135; K    1; EIG -1.9249193E-01 AU
 INDIRECT ENERGY BAND GAP:   0.1988 eV
 TTTTTTTTTTTTTTTTTTTTTTTTTTTTTT PDIG        TELAPSE     2427.70 TCPU     2414.54
 TTTTTTTTTTTTTTTTTTTTTTTTTTTTTT MOQGAD      TELAPSE     2427.72 TCPU     2414.55
 TTTTTTTTTTTTTTTTTTTTTTTTTTTTTT SHELLXN     TELAPSE     2438.01 TCPU     2424.85
 TTTTTTTTTTTTTTTTTTTTTTTTTTTTTT MONMO3      TELAPSE     2438.49 TCPU     2425.32
 NUMERICALLY INTEGRATED DENSITY    136.0000242705    134.0000232619
 TTTTTTTTTTTTTTTTTTTTTTTTTTTTTT NUMDFT      TELAPSE     2440.46 TCPU     2427.30
 CYC  24 ETOT(AU) -4.659380548403E+03 DETOT -1.09E-01 tst  5.77E-05 PX  1.91E-02
 TTTTTTTTTTTTTTTTTTTTTTTTTTTTTT DIIS        TELAPSE     2441.01 TCPU     2427.85
 DIIS TEST: 0.12765E+02 AT SCF   CYCLE  24 - DIIS ACTIVE - HISTORY:    24 CYCLES
 TTTTTTTTTTTTTTTTTTTTTTTTTTTTTT FDIK        TELAPSE     2510.96 TCPU     2497.76

    ALPHA      ELECTRONS
 INSULATING STATE
 TOP OF VALENCE BANDS -    BAND    136; K   30; EIG -1.9826655E-01 AU
 TOP OF VALENCE BANDS -    BAND    136; K    1; EIG -2.0128631E-01 AU
 BOTTOM OF VIRTUAL BANDS - BAND    137; K    1; EIG -8.9807771E-02 AU
 INDIRECT ENERGY BAND GAP:   2.9513 eV

    BETA       ELECTRONS
 INSULATING STATE
 TOP OF VALENCE BANDS -    BAND    134; K  312; EIG -1.9813569E-01 AU
 TOP OF VALENCE BANDS -    BAND    134; K    1; EIG -2.0135176E-01 AU
 BOTTOM OF VIRTUAL BANDS - BAND    135; K    1; EIG -1.8911352E-01 AU
 INDIRECT ENERGY BAND GAP:   0.2455 eV
 TTTTTTTTTTTTTTTTTTTTTTTTTTTTTT PDIG        TELAPSE     2514.20 TCPU     2500.99
 TTTTTTTTTTTTTTTTTTTTTTTTTTTTTT MOQGAD      TELAPSE     2514.21 TCPU     2501.01
 TTTTTTTTTTTTTTTTTTTTTTTTTTTTTT SHELLXN     TELAPSE     2524.51 TCPU     2511.30
 TTTTTTTTTTTTTTTTTTTTTTTTTTTTTT MONMO3      TELAPSE     2524.98 TCPU     2511.78
 NUMERICALLY INTEGRATED DENSITY    136.0000238103    134.0000224253
 TTTTTTTTTTTTTTTTTTTTTTTTTTTTTT NUMDFT      TELAPSE     2526.94 TCPU     2513.74
 CYC  25 ETOT(AU) -4.659438225053E+03 DETOT -5.77E-02 tst  4.16E-05 PX  1.75E-02
 TTTTTTTTTTTTTTTTTTTTTTTTTTTTTT DIIS        TELAPSE     2527.49 TCPU     2514.29
 DIIS TEST: 0.11922E+02 AT SCF   CYCLE  25 - DIIS ACTIVE - HISTORY:    25 CYCLES
 TTTTTTTTTTTTTTTTTTTTTTTTTTTTTT FDIK        TELAPSE     2605.99 TCPU     2592.27

    ALPHA      ELECTRONS
 INSULATING STATE
 TOP OF VALENCE BANDS -    BAND    136; K   30; EIG -1.9632521E-01 AU
 TOP OF VALENCE BANDS -    BAND    136; K    1; EIG -1.9935442E-01 AU
 BOTTOM OF VIRTUAL BANDS - BAND    137; K    1; EIG -8.8109818E-02 AU
 INDIRECT ENERGY BAND GAP:   2.9447 eV

    BETA       ELECTRONS
 INSULATING STATE
 TOP OF VALENCE BANDS -    BAND    134; K  312; EIG -1.9665727E-01 AU
 TOP OF VALENCE BANDS -    BAND    134; K    1; EIG -1.9972088E-01 AU
 BOTTOM OF VIRTUAL BANDS - BAND    135; K    1; EIG -1.8790201E-01 AU
 INDIRECT ENERGY BAND GAP:   0.2382 eV
 TTTTTTTTTTTTTTTTTTTTTTTTTTTTTT PDIG        TELAPSE     2609.22 TCPU     2595.50
 TTTTTTTTTTTTTTTTTTTTTTTTTTTTTT MOQGAD      TELAPSE     2609.23 TCPU     2595.52
 TTTTTTTTTTTTTTTTTTTTTTTTTTTTTT SHELLXN     TELAPSE     2619.58 TCPU     2605.81
 TTTTTTTTTTTTTTTTTTTTTTTTTTTTTT MONMO3      TELAPSE     2620.06 TCPU     2606.28
 NUMERICALLY INTEGRATED DENSITY    136.0000236532    134.0000223618
 TTTTTTTTTTTTTTTTTTTTTTTTTTTTTT NUMDFT      TELAPSE     2622.02 TCPU     2608.25
 CYC  26 ETOT(AU) -4.659466787273E+03 DETOT -2.86E-02 tst  5.29E-05 PX  8.42E-03
 TTTTTTTTTTTTTTTTTTTTTTTTTTTTTT DIIS        TELAPSE     2622.57 TCPU     2608.80
 DIIS TEST: 0.11417E+02 AT SCF   CYCLE  26 - DIIS ACTIVE - HISTORY:    26 CYCLES
 TTTTTTTTTTTTTTTTTTTTTTTTTTTTTT FDIK        TELAPSE     2704.75 TCPU     2690.97

    ALPHA      ELECTRONS
 INSULATING STATE
 TOP OF VALENCE BANDS -    BAND    136; K   30; EIG -1.9607970E-01 AU
 TOP OF VALENCE BANDS -    BAND    136; K    1; EIG -1.9907491E-01 AU
 BOTTOM OF VIRTUAL BANDS - BAND    137; K    1; EIG -8.7479264E-02 AU
 INDIRECT ENERGY BAND GAP:   2.9552 eV

    BETA       ELECTRONS
 INSULATING STATE
 TOP OF VALENCE BANDS -    BAND    134; K  312; EIG -1.9619775E-01 AU
 TOP OF VALENCE BANDS -    BAND    134; K    1; EIG -1.9918537E-01 AU
 BOTTOM OF VIRTUAL BANDS - BAND    135; K    1; EIG -1.8743950E-01 AU
 INDIRECT ENERGY BAND GAP:   0.2383 eV
 TTTTTTTTTTTTTTTTTTTTTTTTTTTTTT PDIG        TELAPSE     2707.98 TCPU     2694.21
 TTTTTTTTTTTTTTTTTTTTTTTTTTTTTT MOQGAD      TELAPSE     2708.00 TCPU     2694.22
 TTTTTTTTTTTTTTTTTTTTTTTTTTTTTT SHELLXN     TELAPSE     2718.28 TCPU     2704.50
 TTTTTTTTTTTTTTTTTTTTTTTTTTTTTT MONMO3      TELAPSE     2718.75 TCPU     2704.98
 NUMERICALLY INTEGRATED DENSITY    136.0000235786    134.0000224351
 TTTTTTTTTTTTTTTTTTTTTTTTTTTTTT NUMDFT      TELAPSE     2720.73 TCPU     2706.96
 CYC  27 ETOT(AU) -4.659479521749E+03 DETOT -1.27E-02 tst  2.01E-06 PX  2.34E-03
 TTTTTTTTTTTTTTTTTTTTTTTTTTTTTT DIIS        TELAPSE     2721.28 TCPU     2707.51
 DIIS TEST: 0.11217E+02 AT SCF   CYCLE  27 - DIIS ACTIVE - HISTORY:    27 CYCLES
 TTTTTTTTTTTTTTTTTTTTTTTTTTTTTT FDIK        TELAPSE     2795.83 TCPU     2781.94

    ALPHA      ELECTRONS
 INSULATING STATE
 TOP OF VALENCE BANDS -    BAND    136; K   30; EIG -1.9597439E-01 AU
 TOP OF VALENCE BANDS -    BAND    136; K    1; EIG -1.9894124E-01 AU
 BOTTOM OF VIRTUAL BANDS - BAND    137; K    1; EIG -8.6874358E-02 AU
 INDIRECT ENERGY BAND GAP:   2.9688 eV

    BETA       ELECTRONS
 INSULATING STATE
 TOP OF VALENCE BANDS -    BAND    134; K  312; EIG -1.9586081E-01 AU
 TOP OF VALENCE BANDS -    BAND    134; K    1; EIG -1.9880878E-01 AU
 BOTTOM OF VIRTUAL BANDS - BAND    135; K    1; EIG -1.8697579E-01 AU
 INDIRECT ENERGY BAND GAP:   0.2418 eV
 TTTTTTTTTTTTTTTTTTTTTTTTTTTTTT PDIG        TELAPSE     2799.07 TCPU     2785.18
 TTTTTTTTTTTTTTTTTTTTTTTTTTTTTT MOQGAD      TELAPSE     2799.08 TCPU     2785.19
 TTTTTTTTTTTTTTTTTTTTTTTTTTTTTT SHELLXN     TELAPSE     2809.37 TCPU     2795.48
 TTTTTTTTTTTTTTTTTTTTTTTTTTTTTT MONMO3      TELAPSE     2809.84 TCPU     2795.95
 NUMERICALLY INTEGRATED DENSITY    136.0000235101    134.0000224743
 TTTTTTTTTTTTTTTTTTTTTTTTTTTTTT NUMDFT      TELAPSE     2811.80 TCPU     2797.91
 CYC  28 ETOT(AU) -4.659485415858E+03 DETOT -5.89E-03 tst  8.38E-07 PX  1.47E-03
 TTTTTTTTTTTTTTTTTTTTTTTTTTTTTT DIIS        TELAPSE     2812.35 TCPU     2798.46
 DIIS TEST: 0.11134E+02 AT SCF   CYCLE  28 - DIIS ACTIVE - HISTORY:    28 CYCLES
 TTTTTTTTTTTTTTTTTTTTTTTTTTTTTT FDIK        TELAPSE     2887.06 TCPU     2873.15

    ALPHA      ELECTRONS
 INSULATING STATE
 TOP OF VALENCE BANDS -    BAND    136; K   30; EIG -1.9742868E-01 AU
 TOP OF VALENCE BANDS -    BAND    136; K    1; EIG -2.0036122E-01 AU
 BOTTOM OF VIRTUAL BANDS - BAND    137; K    1; EIG -8.5953073E-02 AU
 INDIRECT ENERGY BAND GAP:   3.0334 eV

    BETA       ELECTRONS
 INSULATING STATE
 TOP OF VALENCE BANDS -    BAND    134; K  312; EIG -1.9495662E-01 AU
 TOP OF VALENCE BANDS -    BAND    134; K    1; EIG -1.9797232E-01 AU
 BOTTOM OF VIRTUAL BANDS - BAND    135; K    1; EIG -1.8694968E-01 AU
 INDIRECT ENERGY BAND GAP:   0.2179 eV
 TTTTTTTTTTTTTTTTTTTTTTTTTTTTTT PDIG        TELAPSE     2890.46 TCPU     2876.39
 TTTTTTTTTTTTTTTTTTTTTTTTTTTTTT MOQGAD      TELAPSE     2890.47 TCPU     2876.40
 TTTTTTTTTTTTTTTTTTTTTTTTTTTTTT SHELLXN     TELAPSE     2900.76 TCPU     2886.69
 TTTTTTTTTTTTTTTTTTTTTTTTTTTTTT MONMO3      TELAPSE     2901.24 TCPU     2887.16
 NUMERICALLY INTEGRATED DENSITY    136.0000235639    134.0000225878
 TTTTTTTTTTTTTTTTTTTTTTTTTTTTTT NUMDFT      TELAPSE     2903.21 TCPU     2889.14
 CYC  29 ETOT(AU) -4.659485903811E+03 DETOT -4.88E-04 tst  9.48E-06 PX  4.74E-03
 TTTTTTTTTTTTTTTTTTTTTTTTTTTTTT DIIS        TELAPSE     2903.76 TCPU     2889.69
 DIIS TEST: 0.11113E+02 AT SCF   CYCLE  29 - DIIS ACTIVE - HISTORY:    29 CYCLES
 TTTTTTTTTTTTTTTTTTTTTTTTTTTTTT FDIK        TELAPSE     2983.75 TCPU     2969.61

    ALPHA      ELECTRONS
 INSULATING STATE
 TOP OF VALENCE BANDS -    BAND    136; K   30; EIG -1.9766070E-01 AU
 TOP OF VALENCE BANDS -    BAND    136; K    1; EIG -2.0057923E-01 AU
 BOTTOM OF VIRTUAL BANDS - BAND    137; K    1; EIG -8.5658681E-02 AU
 INDIRECT ENERGY BAND GAP:   3.0477 eV

    BETA       ELECTRONS
 INSULATING STATE
 TOP OF VALENCE BANDS -    BAND    134; K  312; EIG -1.9464979E-01 AU
 TOP OF VALENCE BANDS -    BAND    134; K    1; EIG -1.9771486E-01 AU
 BOTTOM OF VIRTUAL BANDS - BAND    135; K    1; EIG -1.8695997E-01 AU
 INDIRECT ENERGY BAND GAP:   0.2093 eV
 TTTTTTTTTTTTTTTTTTTTTTTTTTTTTT PDIG        TELAPSE     2986.99 TCPU     2972.84
 TTTTTTTTTTTTTTTTTTTTTTTTTTTTTT MOQGAD      TELAPSE     2987.00 TCPU     2972.86
 TTTTTTTTTTTTTTTTTTTTTTTTTTTTTT SHELLXN     TELAPSE     2997.29 TCPU     2983.14
 TTTTTTTTTTTTTTTTTTTTTTTTTTTTTT MONMO3      TELAPSE     2997.77 TCPU     2983.62
 NUMERICALLY INTEGRATED DENSITY    136.0000236242    134.0000225634
 TTTTTTTTTTTTTTTTTTTTTTTTTTTTTT NUMDFT      TELAPSE     2999.73 TCPU     2985.58
 CYC  30 ETOT(AU) -4.659483836588E+03 DETOT  2.07E-03 tst  6.27E-07 PX  7.63E-04
 TTTTTTTTTTTTTTTTTTTTTTTTTTTTTT DIIS        TELAPSE     3000.28 TCPU     2986.13
 DIIS TEST: 0.11138E+02 AT SCF   CYCLE  30 - DIIS ACTIVE - HISTORY:    30 CYCLES
 TTTTTTTTTTTTTTTTTTTTTTTTTTTTTT FDIK        TELAPSE     3077.06 TCPU     3062.91

    ALPHA      ELECTRONS
 INSULATING STATE
 TOP OF VALENCE BANDS -    BAND    136; K   30; EIG -1.9667902E-01 AU
 TOP OF VALENCE BANDS -    BAND    136; K    1; EIG -1.9962888E-01 AU
 BOTTOM OF VIRTUAL BANDS - BAND    137; K    1; EIG -8.8041667E-02 AU
 INDIRECT ENERGY BAND GAP:   2.9562 eV

    BETA       ELECTRONS
 INSULATING STATE
 TOP OF VALENCE BANDS -    BAND    134; K  312; EIG -1.9628294E-01 AU
 TOP OF VALENCE BANDS -    BAND    134; K    1; EIG -1.9887279E-01 AU
 BOTTOM OF VIRTUAL BANDS - BAND    135; K    1; EIG -1.8574495E-01 AU
 INDIRECT ENERGY BAND GAP:   0.2868 eV
 TTTTTTTTTTTTTTTTTTTTTTTTTTTTTT PDIG        TELAPSE     3080.29 TCPU     3066.14
 TTTTTTTTTTTTTTTTTTTTTTTTTTTTTT MOQGAD      TELAPSE     3080.31 TCPU     3066.16
 TTTTTTTTTTTTTTTTTTTTTTTTTTTTTT SHELLXN     TELAPSE     3090.77 TCPU     3076.46
 TTTTTTTTTTTTTTTTTTTTTTTTTTTTTT MONMO3      TELAPSE     3091.25 TCPU     3076.93
 NUMERICALLY INTEGRATED DENSITY    136.0000228038    134.0000230328
 TTTTTTTTTTTTTTTTTTTTTTTTTTTTTT NUMDFT      TELAPSE     3093.21 TCPU     3078.89
 CYC  31 ETOT(AU) -4.659541029981E+03 DETOT -5.72E-02 tst  5.21E-05 PX  1.04E-02
 TTTTTTTTTTTTTTTTTTTTTTTTTTTTTT DIIS        TELAPSE     3093.76 TCPU     3079.45
 DIIS TEST: 0.10312E+02 AT SCF   CYCLE  31 - DIIS ACTIVE - HISTORY:    31 CYCLES
 TTTTTTTTTTTTTTTTTTTTTTTTTTTTTT FDIK        TELAPSE     3170.17 TCPU     3155.85

    ALPHA      ELECTRONS
 INSULATING STATE
 TOP OF VALENCE BANDS -    BAND    136; K   25; EIG -1.9481930E-01 AU
 TOP OF VALENCE BANDS -    BAND    136; K    1; EIG -1.9744949E-01 AU
 BOTTOM OF VIRTUAL BANDS - BAND    137; K    1; EIG -8.8786190E-02 AU
 INDIRECT ENERGY BAND GAP:   2.8853 eV

    BETA       ELECTRONS
 INSULATING STATE
 TOP OF VALENCE BANDS -    BAND    134; K  312; EIG -1.9742389E-01 AU
 TOP OF VALENCE BANDS -    BAND    134; K    1; EIG -1.9840708E-01 AU
 BOTTOM OF VIRTUAL BANDS - BAND    135; K    1; EIG -1.8037399E-01 AU
 INDIRECT ENERGY BAND GAP:   0.4640 eV
 TTTTTTTTTTTTTTTTTTTTTTTTTTTTTT PDIG        TELAPSE     3173.40 TCPU     3159.09
 TTTTTTTTTTTTTTTTTTTTTTTTTTTTTT MOQGAD      TELAPSE     3173.42 TCPU     3159.10
 TTTTTTTTTTTTTTTTTTTTTTTTTTTTTT SHELLXN     TELAPSE     3183.70 TCPU     3169.39
 TTTTTTTTTTTTTTTTTTTTTTTTTTTTTT MONMO3      TELAPSE     3184.18 TCPU     3169.86
 NUMERICALLY INTEGRATED DENSITY    136.0000222110    134.0000240169
 TTTTTTTTTTTTTTTTTTTTTTTTTTTTTT NUMDFT      TELAPSE     3186.15 TCPU     3171.84
 CYC  32 ETOT(AU) -4.659700976104E+03 DETOT -1.60E-01 tst  1.68E-04 PX  4.27E-02
 TTTTTTTTTTTTTTTTTTTTTTTTTTTTTT DIIS        TELAPSE     3186.70 TCPU     3172.39
 DIIS TEST: 0.77634E+01 AT SCF   CYCLE  32 - DIIS ACTIVE - HISTORY:    32 CYCLES
 TTTTTTTTTTTTTTTTTTTTTTTTTTTTTT FDIK        TELAPSE     3259.46 TCPU     3245.01

    ALPHA      ELECTRONS
 INSULATING STATE
 TOP OF VALENCE BANDS -    BAND    136; K   25; EIG -1.9128803E-01 AU
 TOP OF VALENCE BANDS -    BAND    136; K    1; EIG -1.9372574E-01 AU
 BOTTOM OF VIRTUAL BANDS - BAND    137; K    1; EIG -8.8887531E-02 AU
 INDIRECT ENERGY BAND GAP:   2.7865 eV

    BETA       ELECTRONS
 INSULATING STATE
 TOP OF VALENCE BANDS -    BAND    134; K    1; EIG -1.9769454E-01 AU
 BOTTOM OF VIRTUAL BANDS - BAND    135; K    1; EIG -1.7334592E-01 AU
 DIRECT ENERGY BAND GAP:   0.6626 eV
 TTTTTTTTTTTTTTTTTTTTTTTTTTTTTT PDIG        TELAPSE     3262.70 TCPU     3248.25
 TTTTTTTTTTTTTTTTTTTTTTTTTTTTTT MOQGAD      TELAPSE     3262.72 TCPU     3248.27
 TTTTTTTTTTTTTTTTTTTTTTTTTTTTTT SHELLXN     TELAPSE     3273.00 TCPU     3258.55
 TTTTTTTTTTTTTTTTTTTTTTTTTTTTTT MONMO3      TELAPSE     3273.47 TCPU     3259.03
 NUMERICALLY INTEGRATED DENSITY    136.0000216788    134.0000241454
 TTTTTTTTTTTTTTTTTTTTTTTTTTTTTT NUMDFT      TELAPSE     3275.45 TCPU     3261.00
 CYC  33 ETOT(AU) -4.659837266293E+03 DETOT -1.36E-01 tst  3.04E-04 PX  4.25E-02
 TTTTTTTTTTTTTTTTTTTTTTTTTTTTTT DIIS        TELAPSE     3276.01 TCPU     3261.56
 DIIS TEST: 0.56105E+01 AT SCF   CYCLE  33 - DIIS ACTIVE - HISTORY:    33 CYCLES
 TTTTTTTTTTTTTTTTTTTTTTTTTTTTTT FDIK        TELAPSE     3350.03 TCPU     3335.57

    ALPHA      ELECTRONS
 INSULATING STATE
 TOP OF VALENCE BANDS -    BAND    136; K   25; EIG -1.8383356E-01 AU
 TOP OF VALENCE BANDS -    BAND    136; K    1; EIG -1.8605939E-01 AU
 BOTTOM OF VIRTUAL BANDS - BAND    137; K    1; EIG -9.0051558E-02 AU
 INDIRECT ENERGY BAND GAP:   2.5519 eV

    BETA       ELECTRONS
 INSULATING STATE
 TOP OF VALENCE BANDS -    BAND    134; K    1; EIG -1.9360628E-01 AU
 BOTTOM OF VIRTUAL BANDS - BAND    135; K    1; EIG -1.6101378E-01 AU
 DIRECT ENERGY BAND GAP:   0.8869 eV
 TTTTTTTTTTTTTTTTTTTTTTTTTTTTTT PDIG        TELAPSE     3353.27 TCPU     3338.81
 TTTTTTTTTTTTTTTTTTTTTTTTTTTTTT MOQGAD      TELAPSE     3353.28 TCPU     3338.82
 TTTTTTTTTTTTTTTTTTTTTTTTTTTTTT SHELLXN     TELAPSE     3363.57 TCPU     3349.11
 TTTTTTTTTTTTTTTTTTTTTTTTTTTTTT MONMO3      TELAPSE     3364.04 TCPU     3349.58
 NUMERICALLY INTEGRATED DENSITY    136.0000219575    134.0000238378
 TTTTTTTTTTTTTTTTTTTTTTTTTTTTTT NUMDFT      TELAPSE     3366.00 TCPU     3351.54
 CYC  34 ETOT(AU) -4.660001442268E+03 DETOT -1.64E-01 tst  8.99E-04 PX  7.51E-02
 TTTTTTTTTTTTTTTTTTTTTTTTTTTTTT DIIS        TELAPSE     3366.55 TCPU     3352.09
 DIIS TEST: 0.29319E+01 AT SCF   CYCLE  34 - DIIS ACTIVE - HISTORY:    34 CYCLES
 TTTTTTTTTTTTTTTTTTTTTTTTTTTTTT FDIK        TELAPSE     3435.90 TCPU     3421.36

    ALPHA      ELECTRONS
 INSULATING STATE
 TOP OF VALENCE BANDS -    BAND    136; K   30; EIG -1.7386768E-01 AU
 TOP OF VALENCE BANDS -    BAND    136; K    1; EIG -1.7589207E-01 AU
 BOTTOM OF VIRTUAL BANDS - BAND    137; K    1; EIG -8.6728896E-02 AU
 INDIRECT ENERGY BAND GAP:   2.3712 eV

    BETA       ELECTRONS
 INSULATING STATE
 TOP OF VALENCE BANDS -    BAND    134; K    1; EIG -1.8418921E-01 AU
 BOTTOM OF VIRTUAL BANDS - BAND    135; K    1; EIG -1.4365961E-01 AU
 DIRECT ENERGY BAND GAP:   1.1029 eV
 TTTTTTTTTTTTTTTTTTTTTTTTTTTTTT PDIG        TELAPSE     3439.14 TCPU     3424.59
 TTTTTTTTTTTTTTTTTTTTTTTTTTTTTT MOQGAD      TELAPSE     3439.15 TCPU     3424.61
 TTTTTTTTTTTTTTTTTTTTTTTTTTTTTT SHELLXN     TELAPSE     3449.44 TCPU     3434.89
 TTTTTTTTTTTTTTTTTTTTTTTTTTTTTT MONMO3      TELAPSE     3449.91 TCPU     3435.37
 NUMERICALLY INTEGRATED DENSITY    136.0000219921    134.0000224341
 TTTTTTTTTTTTTTTTTTTTTTTTTTTTTT NUMDFT      TELAPSE     3451.88 TCPU     3437.33
 CYC  35 ETOT(AU) -4.660132508527E+03 DETOT -1.31E-01 tst  1.28E-03 PX  9.98E-02
 TTTTTTTTTTTTTTTTTTTTTTTTTTTTTT DIIS        TELAPSE     3452.43 TCPU     3437.89
 DIIS TEST: 0.67464E+00 AT SCF   CYCLE  35 - DIIS ACTIVE - HISTORY:    35 CYCLES
 TTTTTTTTTTTTTTTTTTTTTTTTTTTTTT FDIK        TELAPSE     3517.45 TCPU     3502.90

    ALPHA      ELECTRONS
 INSULATING STATE
 TOP OF VALENCE BANDS -    BAND    136; K   30; EIG -1.6621781E-01 AU
 TOP OF VALENCE BANDS -    BAND    136; K    1; EIG -1.6799781E-01 AU
 BOTTOM OF VIRTUAL BANDS - BAND    137; K    1; EIG -8.5706809E-02 AU
 INDIRECT ENERGY BAND GAP:   2.1908 eV

    BETA       ELECTRONS
 INSULATING STATE
 TOP OF VALENCE BANDS -    BAND    134; K    1; EIG -1.7836987E-01 AU
 BOTTOM OF VIRTUAL BANDS - BAND    135; K    1; EIG -1.3117342E-01 AU
 DIRECT ENERGY BAND GAP:   1.2843 eV
 TTTTTTTTTTTTTTTTTTTTTTTTTTTTTT PDIG        TELAPSE     3520.68 TCPU     3506.14
 TTTTTTTTTTTTTTTTTTTTTTTTTTTTTT MOQGAD      TELAPSE     3520.70 TCPU     3506.15
 TTTTTTTTTTTTTTTTTTTTTTTTTTTTTT SHELLXN     TELAPSE     3530.99 TCPU     3516.44
 TTTTTTTTTTTTTTTTTTTTTTTTTTTTTT MONMO3      TELAPSE     3531.46 TCPU     3516.92
 NUMERICALLY INTEGRATED DENSITY    136.0000219179    134.0000219325
 TTTTTTTTTTTTTTTTTTTTTTTTTTTTTT NUMDFT      TELAPSE     3533.43 TCPU     3518.88
 CYC  36 ETOT(AU) -4.660168437688E+03 DETOT -3.59E-02 tst  6.53E-04 PX  7.08E-02
 TTTTTTTTTTTTTTTTTTTTTTTTTTTTTT DIIS        TELAPSE     3533.98 TCPU     3519.44
 DIIS TEST: 0.57119E-01 AT SCF   CYCLE  36 - DIIS ACTIVE - HISTORY:    36 CYCLES
 TTTTTTTTTTTTTTTTTTTTTTTTTTTTTT FDIK        TELAPSE     3604.76 TCPU     3590.17

    ALPHA      ELECTRONS
 INSULATING STATE
 TOP OF VALENCE BANDS -    BAND    136; K   30; EIG -1.6324871E-01 AU
 TOP OF VALENCE BANDS -    BAND    136; K    1; EIG -1.6488519E-01 AU
 BOTTOM OF VIRTUAL BANDS - BAND    137; K    1; EIG -8.5362766E-02 AU
 INDIRECT ENERGY BAND GAP:   2.1194 eV

    BETA       ELECTRONS
 INSULATING STATE
 TOP OF VALENCE BANDS -    BAND    134; K    1; EIG -1.7591995E-01 AU
 BOTTOM OF VIRTUAL BANDS - BAND    135; K    1; EIG -1.2691144E-01 AU
 DIRECT ENERGY BAND GAP:   1.3336 eV
 TTTTTTTTTTTTTTTTTTTTTTTTTTTTTT PDIG        TELAPSE     3607.99 TCPU     3593.41
 TTTTTTTTTTTTTTTTTTTTTTTTTTTTTT MOQGAD      TELAPSE     3608.01 TCPU     3593.42
 TTTTTTTTTTTTTTTTTTTTTTTTTTTTTT SHELLXN     TELAPSE     3618.31 TCPU     3603.72
 TTTTTTTTTTTTTTTTTTTTTTTTTTTTTT MONMO3      TELAPSE     3618.78 TCPU     3604.20
 NUMERICALLY INTEGRATED DENSITY    136.0000220302    134.0000220242
 TTTTTTTTTTTTTTTTTTTTTTTTTTTTTT NUMDFT      TELAPSE     3620.74 TCPU     3606.16
 CYC  37 ETOT(AU) -4.660171579116E+03 DETOT -3.14E-03 tst  6.44E-05 PX  2.23E-02
 TTTTTTTTTTTTTTTTTTTTTTTTTTTTTT DIIS        TELAPSE     3621.29 TCPU     3606.71
 DIIS TEST: 0.16751E-02 AT SCF   CYCLE  37 - DIIS ACTIVE - HISTORY:    37 CYCLES
 TTTTTTTTTTTTTTTTTTTTTTTTTTTTTT FDIK        TELAPSE     3700.92 TCPU     3686.34

    ALPHA      ELECTRONS
 INSULATING STATE
 TOP OF VALENCE BANDS -    BAND    136; K   30; EIG -1.6255770E-01 AU
 TOP OF VALENCE BANDS -    BAND    136; K    1; EIG -1.6418433E-01 AU
 BOTTOM OF VIRTUAL BANDS - BAND    137; K    1; EIG -8.5240598E-02 AU
 INDIRECT ENERGY BAND GAP:   2.1039 eV

    BETA       ELECTRONS
 INSULATING STATE
 TOP OF VALENCE BANDS -    BAND    134; K    1; EIG -1.7547089E-01 AU
 BOTTOM OF VIRTUAL BANDS - BAND    135; K    1; EIG -1.2616240E-01 AU
 DIRECT ENERGY BAND GAP:   1.3418 eV
 TTTTTTTTTTTTTTTTTTTTTTTTTTTTTT PDIG        TELAPSE     3704.15 TCPU     3689.57
 TTTTTTTTTTTTTTTTTTTTTTTTTTTTTT MOQGAD      TELAPSE     3704.17 TCPU     3689.59
 TTTTTTTTTTTTTTTTTTTTTTTTTTTTTT SHELLXN     TELAPSE     3714.46 TCPU     3699.88
 TTTTTTTTTTTTTTTTTTTTTTTTTTTTTT MONMO3      TELAPSE     3714.94 TCPU     3700.35
 NUMERICALLY INTEGRATED DENSITY    136.0000219267    134.0000219558
 TTTTTTTTTTTTTTTTTTTTTTTTTTTTTT NUMDFT      TELAPSE     3716.90 TCPU     3702.31
 CYC  38 ETOT(AU) -4.660171682074E+03 DETOT -1.03E-04 tst  1.22E-06 PX  4.19E-03
 TTTTTTTTTTTTTTTTTTTTTTTTTTTTTT DIIS        TELAPSE     3717.45 TCPU     3702.87
 DIIS TEST: 0.11965E-03 AT SCF   CYCLE  38 - DIIS ACTIVE - HISTORY:    38 CYCLES
 TTTTTTTTTTTTTTTTTTTTTTTTTTTTTT FDIK        TELAPSE     3788.29 TCPU     3773.25

    ALPHA      ELECTRONS
 INSULATING STATE
 TOP OF VALENCE BANDS -    BAND    136; K   30; EIG -1.6233700E-01 AU
 TOP OF VALENCE BANDS -    BAND    136; K    1; EIG -1.6395872E-01 AU
 BOTTOM OF VIRTUAL BANDS - BAND    137; K    1; EIG -8.5227468E-02 AU
 INDIRECT ENERGY BAND GAP:   2.0983 eV

    BETA       ELECTRONS
 INSULATING STATE
 TOP OF VALENCE BANDS -    BAND    134; K    1; EIG -1.7531764E-01 AU
 BOTTOM OF VIRTUAL BANDS - BAND    135; K    1; EIG -1.2591845E-01 AU
 DIRECT ENERGY BAND GAP:   1.3442 eV
 TTTTTTTTTTTTTTTTTTTTTTTTTTTTTT PDIG        TELAPSE     3791.53 TCPU     3776.48
 TTTTTTTTTTTTTTTTTTTTTTTTTTTTTT MOQGAD      TELAPSE     3791.54 TCPU     3776.50
 TTTTTTTTTTTTTTTTTTTTTTTTTTTTTT SHELLXN     TELAPSE     3801.84 TCPU     3786.79
 TTTTTTTTTTTTTTTTTTTTTTTTTTTTTT MONMO3      TELAPSE     3802.32 TCPU     3787.27
 NUMERICALLY INTEGRATED DENSITY    136.0000219205    134.0000219585
 TTTTTTTTTTTTTTTTTTTTTTTTTTTTTT NUMDFT      TELAPSE     3804.28 TCPU     3789.23
 CYC  39 ETOT(AU) -4.660171688283E+03 DETOT -6.21E-06 tst  1.85E-07 PX  1.11E-03
 TTTTTTTTTTTTTTTTTTTTTTTTTTTTTT DIIS        TELAPSE     3804.83 TCPU     3789.79
 DIIS TEST: 0.29523E-05 AT SCF   CYCLE  39 - DIIS ACTIVE - HISTORY:    39 CYCLES
 TTTTTTTTTTTTTTTTTTTTTTTTTTTTTT FDIK        TELAPSE     3882.26 TCPU     3867.21

    ALPHA      ELECTRONS
 INSULATING STATE
 TOP OF VALENCE BANDS -    BAND    136; K   30; EIG -1.6233785E-01 AU
 TOP OF VALENCE BANDS -    BAND    136; K    1; EIG -1.6396067E-01 AU
 BOTTOM OF VIRTUAL BANDS - BAND    137; K    1; EIG -8.5242461E-02 AU
 INDIRECT ENERGY BAND GAP:   2.0979 eV

    BETA       ELECTRONS
 INSULATING STATE
 TOP OF VALENCE BANDS -    BAND    134; K    1; EIG -1.7532798E-01 AU
 BOTTOM OF VIRTUAL BANDS - BAND    135; K    1; EIG -1.2592148E-01 AU
 DIRECT ENERGY BAND GAP:   1.3444 eV
 TTTTTTTTTTTTTTTTTTTTTTTTTTTTTT PDIG        TELAPSE     3885.50 TCPU     3870.45
 TTTTTTTTTTTTTTTTTTTTTTTTTTTTTT MOQGAD      TELAPSE     3885.51 TCPU     3870.46
 TTTTTTTTTTTTTTTTTTTTTTTTTTTTTT SHELLXN     TELAPSE     3895.80 TCPU     3880.75
 TTTTTTTTTTTTTTTTTTTTTTTTTTTTTT MONMO3      TELAPSE     3896.27 TCPU     3881.23
 NUMERICALLY INTEGRATED DENSITY    136.0000219191    134.0000219602
 TTTTTTTTTTTTTTTTTTTTTTTTTTTTTT NUMDFT      TELAPSE     3898.24 TCPU     3883.19
 CYC  40 ETOT(AU) -4.660171688345E+03 DETOT -6.21E-08 tst  1.36E-09 PX  6.07E-05
 TTTTTTTTTTTTTTTTTTTTTTTTTTTTTT DIIS        TELAPSE     3898.80 TCPU     3883.75
 DIIS TEST: 0.40693E-06 AT SCF   CYCLE  40 - DIIS ACTIVE - HISTORY:    40 CYCLES
 TTTTTTTTTTTTTTTTTTTTTTTTTTTTTT FDIK        TELAPSE     3972.12 TCPU     3956.78

    ALPHA      ELECTRONS
 INSULATING STATE
 TOP OF VALENCE BANDS -    BAND    136; K   30; EIG -1.6232511E-01 AU
 TOP OF VALENCE BANDS -    BAND    136; K    1; EIG -1.6394779E-01 AU
 BOTTOM OF VIRTUAL BANDS - BAND    137; K    1; EIG -8.5241838E-02 AU
 INDIRECT ENERGY BAND GAP:   2.0975 eV

    BETA       ELECTRONS
 INSULATING STATE
 TOP OF VALENCE BANDS -    BAND    134; K    1; EIG -1.7531872E-01 AU
 BOTTOM OF VIRTUAL BANDS - BAND    135; K    1; EIG -1.2590681E-01 AU
 DIRECT ENERGY BAND GAP:   1.3446 eV
 TTTTTTTTTTTTTTTTTTTTTTTTTTTTTT PDIG        TELAPSE     3975.35 TCPU     3960.02
 TTTTTTTTTTTTTTTTTTTTTTTTTTTTTT MOQGAD      TELAPSE     3975.37 TCPU     3960.03
 TTTTTTTTTTTTTTTTTTTTTTTTTTTTTT SHELLXN     TELAPSE     3985.66 TCPU     3970.33
 TTTTTTTTTTTTTTTTTTTTTTTTTTTTTT MONMO3      TELAPSE     3986.14 TCPU     3970.80
 NUMERICALLY INTEGRATED DENSITY    136.0000219184    134.0000219597
 TTTTTTTTTTTTTTTTTTTTTTTTTTTTTT NUMDFT      TELAPSE     3988.12 TCPU     3972.79
 CYC  41 ETOT(AU) -4.660171688324E+03 DETOT  2.17E-08 tst  5.41E-10 PX  6.29E-05
 TTTTTTTTTTTTTTTTTTTTTTTTTTTTTT DIIS        TELAPSE     3988.68 TCPU     3973.35
 DIIS TEST: 0.85343E-08 AT SCF   CYCLE  41 - DIIS ACTIVE - HISTORY:    39 CYCLES
 TTTTTTTTTTTTTTTTTTTTTTTTTTTTTT FDIK        TELAPSE     4060.18 TCPU     4044.84

    ALPHA      ELECTRONS
 INSULATING STATE
 TOP OF VALENCE BANDS -    BAND    136; K   30; EIG -1.6232426E-01 AU
 TOP OF VALENCE BANDS -    BAND    136; K    1; EIG -1.6394692E-01 AU
 BOTTOM OF VIRTUAL BANDS - BAND    137; K    1; EIG -8.5241966E-02 AU
 INDIRECT ENERGY BAND GAP:   2.0975 eV

    BETA       ELECTRONS
 INSULATING STATE
 TOP OF VALENCE BANDS -    BAND    134; K    1; EIG -1.7531816E-01 AU
 BOTTOM OF VIRTUAL BANDS - BAND    135; K    1; EIG -1.2590593E-01 AU
 DIRECT ENERGY BAND GAP:   1.3446 eV
 TTTTTTTTTTTTTTTTTTTTTTTTTTTTTT PDIG        TELAPSE     4063.41 TCPU     4048.08
 TTTTTTTTTTTTTTTTTTTTTTTTTTTTTT MOQGAD      TELAPSE     4063.43 TCPU     4048.09
 TTTTTTTTTTTTTTTTTTTTTTTTTTTTTT SHELLXN     TELAPSE     4073.71 TCPU     4058.38
 TTTTTTTTTTTTTTTTTTTTTTTTTTTTTT MONMO3      TELAPSE     4074.19 TCPU     4058.85
 NUMERICALLY INTEGRATED DENSITY    136.0000219185    134.0000219597
 TTTTTTTTTTTTTTTTTTTTTTTTTTTTTT NUMDFT      TELAPSE     4076.14 TCPU     4060.81
 CYC  42 ETOT(AU) -4.660171688320E+03 DETOT  3.29E-09 tst  3.12E-12 PX  4.76E-06
 TTTTTTTTTTTTTTTTTTTTTTTTTTTTTT DIIS        TELAPSE     4076.69 TCPU     4061.36
 DIIS TEST: 0.71766E-09 AT SCF   CYCLE  42 - DIIS ACTIVE - HISTORY:    40 CYCLES
 TTTTTTTTTTTTTTTTTTTTTTTTTTTTTT FDIK        TELAPSE     4138.92 TCPU     4123.33

    ALPHA      ELECTRONS
 INSULATING STATE
 TOP OF VALENCE BANDS -    BAND    136; K   30; EIG -1.6232417E-01 AU
 TOP OF VALENCE BANDS -    BAND    136; K    1; EIG -1.6394684E-01 AU
 BOTTOM OF VIRTUAL BANDS - BAND    137; K    1; EIG -8.5242142E-02 AU
 INDIRECT ENERGY BAND GAP:   2.0975 eV

    BETA       ELECTRONS
 INSULATING STATE
 TOP OF VALENCE BANDS -    BAND    134; K    1; EIG -1.7531824E-01 AU
 BOTTOM OF VIRTUAL BANDS - BAND    135; K    1; EIG -1.2590582E-01 AU
 DIRECT ENERGY BAND GAP:   1.3446 eV
 TTTTTTTTTTTTTTTTTTTTTTTTTTTTTT PDIG        TELAPSE     4142.15 TCPU     4126.57
 TTTTTTTTTTTTTTTTTTTTTTTTTTTTTT MOQGAD      TELAPSE     4142.17 TCPU     4126.58
 TTTTTTTTTTTTTTTTTTTTTTTTTTTTTT SHELLXN     TELAPSE     4152.46 TCPU     4136.87
 TTTTTTTTTTTTTTTTTTTTTTTTTTTTTT MONMO3      TELAPSE     4152.93 TCPU     4137.35
 NUMERICALLY INTEGRATED DENSITY    136.0000219185    134.0000219597
 TTTTTTTTTTTTTTTTTTTTTTTTTTTTTT NUMDFT      TELAPSE     4154.90 TCPU     4139.31
 CYC  43 ETOT(AU) -4.660171688318E+03 DETOT  1.85E-09 tst  1.45E-13 PX  1.40E-06
 TTTTTTTTTTTTTTTTTTTTTTTTTTTTTT DIIS        TELAPSE     4155.45 TCPU     4139.87
 DIIS TEST: 0.83201E-10 AT SCF   CYCLE  43 - DIIS ACTIVE - HISTORY:    40 CYCLES
 TTTTTTTTTTTTTTTTTTTTTTTTTTTTTT FDIK        TELAPSE     4190.96 TCPU     4175.24

    ALPHA      ELECTRONS
 INSULATING STATE
 TOP OF VALENCE BANDS -    BAND    136; K   30; EIG -1.6232398E-01 AU
 TOP OF VALENCE BANDS -    BAND    136; K    1; EIG -1.6394664E-01 AU
 BOTTOM OF VIRTUAL BANDS - BAND    137; K    1; EIG -8.5242098E-02 AU
 INDIRECT ENERGY BAND GAP:   2.0975 eV

    BETA       ELECTRONS
 INSULATING STATE
 TOP OF VALENCE BANDS -    BAND    134; K    1; EIG -1.7531808E-01 AU
 BOTTOM OF VIRTUAL BANDS - BAND    135; K    1; EIG -1.2590562E-01 AU
 DIRECT ENERGY BAND GAP:   1.3446 eV
 TTTTTTTTTTTTTTTTTTTTTTTTTTTTTT PDIG        TELAPSE     4194.20 TCPU     4178.48
 TTTTTTTTTTTTTTTTTTTTTTTTTTTTTT MOQGAD      TELAPSE     4194.21 TCPU     4178.49
 TTTTTTTTTTTTTTTTTTTTTTTTTTTTTT SHELLXN     TELAPSE     4204.51 TCPU     4188.79
 TTTTTTTTTTTTTTTTTTTTTTTTTTTTTT MONMO3      TELAPSE     4204.98 TCPU     4189.26
 NUMERICALLY INTEGRATED DENSITY    136.0000219185    134.0000219597
 TTTTTTTTTTTTTTTTTTTTTTTTTTTTTT NUMDFT      TELAPSE     4206.96 TCPU     4191.23
 CYC  44 ETOT(AU) -4.660171688318E+03 DETOT  4.48E-10 tst  9.14E-14 PX  6.31E-07
 TTTTTTTTTTTTTTTTTTTTTTTTTTTTTT DIIS        TELAPSE     4207.51 TCPU     4191.79
 DIIS TEST: 0.35534E-10 AT SCF   CYCLE  44 - DIIS ACTIVE - HISTORY:    40 CYCLES
 TTTTTTTTTTTTTTTTTTTTTTTTTTTTTT FDIK        TELAPSE     4237.51 TCPU     4221.71

    ALPHA      ELECTRONS
 INSULATING STATE
 TOP OF VALENCE BANDS -    BAND    136; K   30; EIG -1.6232400E-01 AU
 TOP OF VALENCE BANDS -    BAND    136; K    1; EIG -1.6394667E-01 AU
 BOTTOM OF VIRTUAL BANDS - BAND    137; K    1; EIG -8.5242102E-02 AU
 INDIRECT ENERGY BAND GAP:   2.0975 eV

    BETA       ELECTRONS
 INSULATING STATE
 TOP OF VALENCE BANDS -    BAND    134; K    1; EIG -1.7531811E-01 AU
 BOTTOM OF VIRTUAL BANDS - BAND    135; K    1; EIG -1.2590565E-01 AU
 DIRECT ENERGY BAND GAP:   1.3446 eV
 TTTTTTTTTTTTTTTTTTTTTTTTTTTTTT PDIG        TELAPSE     4240.75 TCPU     4224.95
 TTTTTTTTTTTTTTTTTTTTTTTTTTTTTT MOQGAD      TELAPSE     4240.76 TCPU     4224.96
 TTTTTTTTTTTTTTTTTTTTTTTTTTTTTT SHELLXN     TELAPSE     4251.05 TCPU     4235.25
 TTTTTTTTTTTTTTTTTTTTTTTTTTTTTT MONMO3      TELAPSE     4251.52 TCPU     4235.72
 NUMERICALLY INTEGRATED DENSITY    136.0000219185    134.0000219597
 TTTTTTTTTTTTTTTTTTTTTTTTTTTTTT NUMDFT      TELAPSE     4253.50 TCPU     4237.70
 CYC  45 ETOT(AU) -4.660171688318E+03 DETOT -7.09E-11 tst  1.83E-14 PX  3.31E-08
 TTTTTTTTTTTTTTTTTTTTTTTTTTTTTT DIIS        TELAPSE     4254.05 TCPU     4238.25
 DIIS TEST: 0.34419E-10 AT SCF   CYCLE  45 - DIIS ACTIVE - HISTORY:    41 CYCLES
 TTTTTTTTTTTTTTTTTTTTTTTTTTTTTT FDIK        TELAPSE     4282.68 TCPU     4266.83

    ALPHA      ELECTRONS
 INSULATING STATE
 TOP OF VALENCE BANDS -    BAND    136; K   30; EIG -1.6232400E-01 AU
 TOP OF VALENCE BANDS -    BAND    136; K    1; EIG -1.6394666E-01 AU
 BOTTOM OF VIRTUAL BANDS - BAND    137; K    1; EIG -8.5242105E-02 AU
 INDIRECT ENERGY BAND GAP:   2.0975 eV

    BETA       ELECTRONS
 INSULATING STATE
 TOP OF VALENCE BANDS -    BAND    134; K    1; EIG -1.7531811E-01 AU
 BOTTOM OF VIRTUAL BANDS - BAND    135; K    1; EIG -1.2590565E-01 AU
 DIRECT ENERGY BAND GAP:   1.3446 eV
 TTTTTTTTTTTTTTTTTTTTTTTTTTTTTT PDIG        TELAPSE     4285.93 TCPU     4270.08
 TTTTTTTTTTTTTTTTTTTTTTTTTTTTTT MOQGAD      TELAPSE     4285.94 TCPU     4270.10
 TTTTTTTTTTTTTTTTTTTTTTTTTTTTTT SHELLXN     TELAPSE     4296.23 TCPU     4280.38
 TTTTTTTTTTTTTTTTTTTTTTTTTTTTTT MONMO3      TELAPSE     4296.70 TCPU     4280.85
 NUMERICALLY INTEGRATED DENSITY    136.0000219185    134.0000219597
 TTTTTTTTTTTTTTTTTTTTTTTTTTTTTT NUMDFT      TELAPSE     4298.67 TCPU     4282.82
 CYC  46 ETOT(AU) -4.660171688318E+03 DETOT  5.46E-12 tst  1.21E-14 PX  8.35E-09
 TTTTTTTTTTTTTTTTTTTTTTTTTTTTTT DIIS        TELAPSE     4299.23 TCPU     4283.38
 DIIS TEST: 0.34105E-10 AT SCF   CYCLE  46 - DIIS ACTIVE - HISTORY:    40 CYCLES
 TTTTTTTTTTTTTTTTTTTTTTTTTTTTTT FDIK        TELAPSE     4327.43 TCPU     4311.58

    ALPHA      ELECTRONS
 INSULATING STATE
 TOP OF VALENCE BANDS -    BAND    136; K   30; EIG -1.6232400E-01 AU
 TOP OF VALENCE BANDS -    BAND    136; K    1; EIG -1.6394666E-01 AU
 BOTTOM OF VIRTUAL BANDS - BAND    137; K    1; EIG -8.5242106E-02 AU
 INDIRECT ENERGY BAND GAP:   2.0975 eV

    BETA       ELECTRONS
 INSULATING STATE
 TOP OF VALENCE BANDS -    BAND    134; K    1; EIG -1.7531811E-01 AU
 BOTTOM OF VIRTUAL BANDS - BAND    135; K    1; EIG -1.2590565E-01 AU
 DIRECT ENERGY BAND GAP:   1.3446 eV
 TTTTTTTTTTTTTTTTTTTTTTTTTTTTTT PDIG        TELAPSE     4330.67 TCPU     4314.82
 TTTTTTTTTTTTTTTTTTTTTTTTTTTTTT MOQGAD      TELAPSE     4330.68 TCPU     4314.83
 TTTTTTTTTTTTTTTTTTTTTTTTTTTTTT SHELLXN     TELAPSE     4340.96 TCPU     4325.11
 ::: PSEUDO TOTAL   ENERGY                        -4.3399231677044E+03
 ::: VIRIAL COEFFICIENT                            1.0344942021453E+00
 TTTTTTTTTTTTTTTTTTTTTTTTTTTTTT MONMO3      TELAPSE     4341.75 TCPU     4325.59
 NUMERICALLY INTEGRATED DENSITY    136.0000219185    134.0000219597
 TTTTTTTTTTTTTTTTTTTTTTTTTTTTTT NUMDFT      TELAPSE     4343.71 TCPU     4327.55
 CYC  47 ETOT(AU) -4.660171688318E+03 DETOT  3.64E-12 tst  1.17E-14 PX  8.35E-09

 == SCF ENDED - CONVERGENCE ON ENERGY      E(AU) -4.6601716883180E+03 CYCLES  47


 ENERGY EXPRESSION=HARTREE+FOCK EXCH*0.00000+(PBE        EXCH)*1.00000+PBE        CORR


 TOTAL ENERGY(DFT)(AU)( 47) -4.6601716883180E+03 DE 3.6E-12 tester 1.2E-14
 TTTTTTTTTTTTTTTTTTTTTTTTTTTTTT EDFT        TELAPSE     4344.37 TCPU     4327.56

 *******************************************************************************
 *                             FORCE CALCULATION                               *
 *******************************************************************************

 TTTTTTTTTTTTTTTTTTTTTTTTTTTTTT NUMDFG      TELAPSE     4360.59 TCPU     4343.70
 INFORMATION **** EXCPOG **** EXCH. BIPO BUFFER LENGTH (WORDS) =           0
 INFORMATION **** GENPOG **** BIPO BUFFER LENGTH (WORDS) =     5131800
 TTTTTTTTTTTTTTTTTTTTTTTTTTTTTT SHELXG      TELAPSE     4397.60 TCPU     4380.64


 D3 DISPERSION ENERGY (AU)       -1.6756668757179E-01
 TOTAL ENERGY + DISP (AU)        -4.6603392550056E+03

 CARTESIAN FORCES IN HARTREE/BOHR (ANALYTICAL)
   ATOM                     X                   Y                   Z
   1   6             2.150517398825E-06 -5.444965414103E-07  8.601416698895E-07
   2   6            -2.150517403043E-06 -5.444965360812E-07 -8.601416627840E-07
   3   6            -2.150517398825E-06  5.444965358592E-07 -8.601416698895E-07
   4   6             2.150517396826E-06  5.444965345269E-07  8.601416787712E-07
   5   1             3.553277293622E-06 -7.990733235097E-07  8.502235513408E-07
   6   1            -3.553277295953E-06 -7.990733239538E-07 -8.502235486763E-07
   7   1            -3.553277294621E-06  7.990733250640E-07 -8.502235504526E-07
   8   1             3.553277294732E-06  7.990733253971E-07  8.502235515628E-07
   9   1             1.904390237728E-06 -2.114497248740E-06 -2.050687304411E-07
  10   1            -1.904390235952E-06 -2.114497245076E-06  2.050687308852E-07
  11   1            -1.904390235286E-06  2.114497246297E-06  2.050687291089E-07
  12   1             1.904390235730E-06  2.114497246630E-06 -2.050687282207E-07
  13   1             2.808737056770E-06 -9.530491079657E-07  2.204880178547E-06
  14   1            -2.808737057325E-06 -9.530491074106E-07 -2.204880176770E-06
  15   1            -2.808737055104E-06  9.530491108523E-07 -2.204880181100E-06
  16   1             2.808737059712E-06  9.530491067444E-07  2.204880178436E-06
  17   6             1.523810544413E-07  2.408654720121E-07  1.468562503604E-06
  18   6            -1.523810579940E-07  2.408655110919E-07 -1.468562521367E-06
  19   6            -1.523810659876E-07 -2.408654835584E-07 -1.468562508933E-06
  20   6             1.523810628790E-07 -2.408654853348E-07  1.468562508933E-06
  21   6             1.355895292043E-06  6.752389793974E-07  3.648350419994E-06
  22   6            -1.355895295596E-06  6.752389660747E-07 -3.648350443974E-06
  23   6            -1.355895292932E-06 -6.752389714038E-07 -3.648350442198E-06
  24   6             1.355895292043E-06 -6.752389651865E-07  3.648350426211E-06
  25   1             2.450837888190E-08 -1.478076697703E-06  3.798330237781E-06
  26   1            -2.450838154644E-08 -1.478076695482E-06 -3.798330237670E-06
  27   1            -2.450837799373E-08  1.478076697703E-06 -3.798330237781E-06
  28   1             2.450838199053E-08  1.478076693706E-06  3.798330234672E-06
  29   6             6.806521213321E-07  1.481994832631E-06 -1.718009514651E-07
  30   6            -6.806521231084E-07  1.481994833519E-06  1.718009836615E-07
  31   6            -6.806521142266E-07 -1.481994838848E-06  1.718009867702E-07
  32   6             6.806521213321E-07 -1.481994832186E-06 -1.718010009810E-07
  33   6             9.378939234139E-07 -6.249487563004E-07  2.453054420037E-06
  34   6            -9.378939269666E-07 -6.249487469745E-07 -2.453054419149E-06
  35   6            -9.378939038740E-07  6.249487491949E-07 -2.453054399165E-06
  36   6             9.378939251903E-07  6.249487431997E-07  2.453054402274E-06
  37   1             2.927445599488E-06 -2.451941650050E-06  2.924738723431E-06
  38   1            -2.927445601486E-06 -2.451941651160E-06 -2.924738722931E-06
  39   1            -2.927445602374E-06  2.451941653603E-06 -2.924738719101E-06
  40   1             2.927445602596E-06  2.451941651938E-06  2.924738720600E-06
  41   1             2.723604476174E-06 -1.649707664919E-06  2.907608098790E-06
  42   1            -2.723604475730E-06 -1.649707664253E-06 -2.907608096930E-06
  43   1            -2.723604473953E-06  1.649707664253E-06 -2.907608093516E-06
  44   1             2.723604477506E-06  1.649707668694E-06  2.907608094543E-06
  45   1             2.086401035328E-06 -1.949912257368E-06  3.892439777831E-06
  46   1            -2.086401033996E-06 -1.949912256168E-06 -3.892439778941E-06
  47   1            -2.086401031054E-06  1.949912257257E-06 -3.892439774500E-06
  48   1             2.086401035772E-06  1.949912256813E-06  3.892439784048E-06
  49   8             1.359461242245E-06 -6.896317383820E-07  8.203053916134E-07
  50   8            -1.359461267114E-06 -6.896317785721E-07 -8.203054058242E-07
  51   8            -1.359461270667E-06  6.896317727989E-07 -8.203054164824E-07
  52   8             1.359461232475E-06  6.896317714666E-07  8.203054235878E-07
  53   8            -8.671302200725E-07 -4.341465444258E-06  1.297037597325E-06
  54   8             8.671302733632E-07 -4.341465475122E-06 -1.297037584891E-06
  55   8             8.671302662577E-07  4.341465475788E-06 -1.297037551140E-06
  56   8            -8.671302431651E-07  4.341465460467E-06  1.297037567127E-06
  57  29            -3.065881471425E-14 -5.392732295821E-14  1.695693663475E-14
  58  29            -7.754901937778E-15 -1.275980078126E-15 -3.666339532185E-14

 RESULTANT FORCE    -5.662137425588E-15  3.980538156678E-16 -3.608224830032E-15

 SYMMETRY ALLOWED FORCES (ANALYTICAL) (DIRECTION, FORCE)

    1  4.3010348E-06    2 -1.0889931E-06    3  1.7202833E-06    4  7.1065546E-06
    5 -1.5981466E-06    6  1.7004471E-06    7  3.8087805E-06    8 -4.2289945E-06
    9 -4.1013746E-07   10  5.6174741E-06   11 -1.9060982E-06   12  4.4097604E-06
   13  3.0476212E-07   14  4.8173098E-07   15  2.9371250E-06   16  2.7117906E-06
   17  1.3504779E-06   18  7.2967009E-06   19  4.9016760E-08   20 -2.9561534E-06
   21  7.5966605E-06   22  1.3613042E-06   23  2.9639897E-06   24 -3.4360196E-07
   25  1.8757878E-06   26 -1.2498975E-06   27  4.9061088E-06   28  5.8548912E-06
   29 -4.9038833E-06   30  5.8494774E-06   31  5.4472090E-06   32 -3.2994153E-06
   33  5.8152162E-06   34  4.1728021E-06   35 -3.8998245E-06   36  7.7848796E-06
   37  2.7189225E-06   38 -1.3792635E-06   39  1.6406108E-06   40 -1.7342605E-06
   41 -8.6829309E-06   42  2.5940752E-06
 TTTTTTTTTTTTTTTTTTTTTTTTTTTTTT TOTGRA      TELAPSE     4402.21 TCPU     4384.27

 HHHHHHHHHHHHHHHHHHHHHHHHHHHHHHHHHHHHHHHHHHHHHHHHHHHHHHHHHHHHHHHHHHHHHHHHHHHHHHH
                   FORCE CONSTANT MATRIX - NUMERICAL ESTIMATE
 HHHHHHHHHHHHHHHHHHHHHHHHHHHHHHHHHHHHHHHHHHHHHHHHHHHHHHHHHHHHHHHHHHHHHHHHHHHHHHH
 MAX ABS(DGRAD): MAXIMUM ABSOLUTE GRADIENT DIFFERENCE WITH RESPECT TO
                 THE CENTRAL POINT
 DE:             ENERGY DIFFERENCE WITH RESPECT TO THE CENTRAL POINT
                 (DE IS EXPECTED TO BE POSITIVE FOR ALL DISPLACEMENTS)

   ATOM      MAX ABS(DGRAD)       TOTAL ENERGY (AU)  N.CYC      DE       SYM
    CENTRAL POINT             -4.660339255006E+03    47     0.0000E+00     4
    1 C  DX   3.0049E-03      -4.660339246290E+03    19     8.7152E-06     1
    1 C  DY   3.0358E-03      -4.660339246628E+03    17     8.3778E-06     1
    1 C  DZ   2.7617E-03      -4.660339247217E+03    18     7.7890E-06     1
    5 H  DX   2.9327E-04      -4.660339254111E+03    16     8.9490E-07     1
    5 H  DY   1.0204E-03      -4.660339252145E+03    18     2.8602E-06     1
    5 H  DZ   1.0720E-03      -4.660339252338E+03    20     2.6674E-06     1
    9 H  DX   1.2933E-03      -4.660339251423E+03    18     3.5828E-06     1
    9 H  DY   7.9537E-04      -4.660339252892E+03    22     2.1138E-06     1
    9 H  DZ   2.6125E-04      -4.660339254273E+03    16     7.3213E-07     1
   13 H  DX   1.2424E-03      -4.660339251691E+03    16     3.3148E-06     1
   13 H  DY   8.0589E-04      -4.660339252649E+03    19     2.3570E-06     1
   13 H  DZ   4.0211E-04      -4.660339254532E+03    13     4.7332E-07     1
   17 C  DX   2.4003E-03      -4.660339248739E+03    22     6.2671E-06     1
   17 C  DY   3.0373E-03      -4.660339247148E+03    21     7.8575E-06     1
   17 C  DZ   3.0017E-03      -4.660339246204E+03    18     8.8019E-06     1
   21 C  DX   2.1462E-03      -4.660339249697E+03    19     5.3089E-06     1
   21 C  DY   2.7635E-03      -4.660339246378E+03    17     8.6273E-06     1
   21 C  DZ   3.1577E-03      -4.660339245768E+03    23     9.2375E-06     1
   25 H  DX   7.6587E-04      -4.660339253244E+03    16     1.7619E-06     1
   25 H  DY   1.3345E-03      -4.660339251417E+03    19     3.5889E-06     1
   25 H  DZ   4.5042E-04      -4.660339253933E+03    16     1.0727E-06     1
   29 C  DX   2.3605E-03      -4.660339248940E+03    20     6.0656E-06     1
   29 C  DY   2.9679E-03      -4.660339247344E+03    13     7.6621E-06     1
   29 C  DZ   3.0988E-03      -4.660339246619E+03    19     8.3863E-06     1
   33 C  DX   2.6598E-03      -4.660339247096E+03    17     7.9100E-06     1
   33 C  DY   3.0974E-03      -4.660339246120E+03    19     8.8853E-06     1
   33 C  DZ   3.0135E-03      -4.660339246720E+03    17     8.2854E-06     1
   37 H  DX   1.3426E-03      -4.660339251426E+03    20     3.5791E-06     1
   37 H  DY   7.0912E-04      -4.660339253287E+03    15     1.7183E-06     1
   37 H  DZ   2.5621E-04      -4.660339254313E+03    16     6.9216E-07     1
   41 H  DX   3.0691E-04      -4.660339254190E+03    14     8.1560E-07     1
   41 H  DY   1.7402E-03      -4.660339250078E+03    22     4.9272E-06     1
   41 H  DZ   4.4410E-04      -4.660339253854E+03    16     1.1517E-06     1
   45 H  DX   3.5963E-04      -4.660339254348E+03    13     6.5756E-07     1
   45 H  DY   2.5422E-04      -4.660339254333E+03    13     6.7292E-07     1
   45 H  DZ   1.8591E-03      -4.660339249877E+03    20     5.1282E-06     1
   49 O  DX   1.2374E-03      -4.660339252406E+03    20     2.5992E-06     1
   49 O  DY   2.2221E-03      -4.660339248898E+03    16     6.1076E-06     1
   49 O  DZ   1.0048E-03      -4.660339252109E+03    20     2.8965E-06     1
   53 O  DX   1.1663E-03      -4.660339251774E+03    19     3.2319E-06     1
   53 O  DY   2.1801E-03      -4.660339248958E+03    20     6.0477E-06     1
   53 O  DZ   9.8644E-04      -4.660339252269E+03    22     2.7365E-06     1
   57 CU DX   8.9015E-04      -4.660339252649E+03    17     2.3569E-06     1
   57 CU DY   7.7675E-04      -4.660339252966E+03    14     2.0400E-06     1
   57 CU DZ   1.1244E-03      -4.660339251985E+03    14     3.0203E-06     1

 GCALCO - MAX INDICES DIRECT LATTICE VECTOR    13    23    10
 NO.OF VECTORS CREATED 6999 STARS 1824 RMAX   177.67370 BOHR

 CAPPA:IS1 10;IS2 10;IS3 10; K PTS MONK NET 312; SYMMOPS:K SPACE   4;G SPACE   4

 TTTTTTTTTTTTTTTTTTTTTTTTTTTTTT gordsh1     TELAPSE   201347.03 TCPU   197753.40

 MATRIX SIZE: P(G)  393032, F(G)  197104, P(G) IRR   50320, F(G) IRR   50320
 MAX G-VECTOR INDEX FOR 1- AND 2-ELECTRON INTEGRALS  45

 TTTTTTTTTTTTTTTTTTTTTTTTTTTTTT INPUT       TELAPSE   201347.04 TCPU   197753.41

 SYMMETRY ALLOWED INTERNAL DEGREE(S) OF FREEDOM:  42
 TTTTTTTTTTTTTTTTTTTTTTTTTTTTTT SYMM        TELAPSE   201347.55 TCPU   197753.78
 TTTTTTTTTTTTTTTTTTTTTTTTTTTTTT INT_SCREEN  TELAPSE   201347.55 TCPU   197753.79
 ERROR ON BORN TENSORS:  1.843014378173449E-002
  8.440471443587061E-004 -5.551115123125783E-017 -5.712836812754973E-003
 -1.665334536937735E-016  9.811428919199283E-003  8.326672684688674E-017
 -1.350334345714382E-002  5.551115123125783E-017  5.264680220701812E-003
 WARNING **** HRED **** SUM RULE OF THE BORN CHARGE TENSOR NOT FULFILLED

 NORM OF THE RESULTING NON-NULL MATRIX      0.184E-01
 TO BETTER OBEY THE SUM RULE, INCREASE THE SHRINKING FACTOR OR IMPROVE
 THE DIPOLE MOMENT CALCULATION WITH THE CORRESPONDING KEYWORDS (SEE THE MANUAL)

 ATOMIC BORN CHARGE TENSOR (UNITS OF e, ELECTRON CHARGE).
 DYNAMIC CHARGE = 1/3 * TRACE .

 ATOM   1 C  DYNAMIC CHARGE    -0.206384

              1           2           3
   1    -1.5742E-01  7.7679E-02 -3.7409E-02
   2     1.4288E-01 -2.1765E-01  2.0686E-01
   3    -2.0631E-01  3.8488E-01 -2.4408E-01

 ATOM   2 C  DYNAMIC CHARGE    -0.206384

              1           2           3
   1    -1.5742E-01 -7.7679E-02 -3.7409E-02
   2    -1.4288E-01 -2.1765E-01 -2.0686E-01
   3    -2.0631E-01 -3.8488E-01 -2.4408E-01

 ATOM   3 C  DYNAMIC CHARGE    -0.206384

              1           2           3
   1    -1.5742E-01  7.7679E-02 -3.7409E-02
   2     1.4288E-01 -2.1765E-01  2.0686E-01
   3    -2.0631E-01  3.8488E-01 -2.4408E-01

 ATOM   4 C  DYNAMIC CHARGE    -0.206384

              1           2           3
   1    -1.5742E-01 -7.7679E-02 -3.7409E-02
   2    -1.4288E-01 -2.1765E-01 -2.0686E-01
   3    -2.0631E-01 -3.8488E-01 -2.4408E-01

 ATOM   5 H  DYNAMIC CHARGE     0.036674

              1           2           3
   1     1.6659E-01 -6.7350E-02 -3.7583E-02
   2    -1.0728E-01 -1.9074E-02 -6.2319E-02
   3     3.6613E-02 -1.5946E-01 -3.7494E-02

 ATOM   6 H  DYNAMIC CHARGE     0.036674

              1           2           3
   1     1.6659E-01  6.7350E-02 -3.7583E-02
   2     1.0728E-01 -1.9074E-02  6.2319E-02
   3     3.6613E-02  1.5946E-01 -3.7494E-02

 ATOM   7 H  DYNAMIC CHARGE     0.036674

              1           2           3
   1     1.6659E-01 -6.7350E-02 -3.7583E-02
   2    -1.0728E-01 -1.9074E-02 -6.2319E-02
   3     3.6613E-02 -1.5946E-01 -3.7494E-02

 ATOM   8 H  DYNAMIC CHARGE     0.036674

              1           2           3
   1     1.6659E-01  6.7350E-02 -3.7583E-02
   2     1.0728E-01 -1.9074E-02  6.2319E-02
   3     3.6613E-02  1.5946E-01 -3.7494E-02

 ATOM   9 H  DYNAMIC CHARGE     0.095922

              1           2           3
   1     9.9569E-02  1.4409E-02  8.5087E-02
   2    -1.1296E-02  1.0704E-01  4.8662E-02
   3     1.0283E-01  2.5785E-02  8.1159E-02

 ATOM  10 H  DYNAMIC CHARGE     0.095922

              1           2           3
   1     9.9569E-02 -1.4409E-02  8.5087E-02
   2     1.1296E-02  1.0704E-01 -4.8662E-02
   3     1.0283E-01 -2.5785E-02  8.1159E-02

 ATOM  11 H  DYNAMIC CHARGE     0.095922

              1           2           3
   1     9.9569E-02  1.4409E-02  8.5087E-02
   2    -1.1296E-02  1.0704E-01  4.8662E-02
   3     1.0283E-01  2.5785E-02  8.1159E-02

 ATOM  12 H  DYNAMIC CHARGE     0.095922

              1           2           3
   1     9.9569E-02 -1.4409E-02  8.5087E-02
   2     1.1296E-02  1.0704E-01 -4.8662E-02
   3     1.0283E-01 -2.5785E-02  8.1159E-02

 ATOM  13 H  DYNAMIC CHARGE     0.038223

              1           2           3
   1     8.1273E-02  4.8577E-03 -5.9166E-02
   2     1.7126E-02  6.8467E-02  4.8446E-02
   3    -5.9073E-02  4.0181E-03 -3.5069E-02

 ATOM  14 H  DYNAMIC CHARGE     0.038223

              1           2           3
   1     8.1273E-02 -4.8577E-03 -5.9166E-02
   2    -1.7126E-02  6.8467E-02 -4.8446E-02
   3    -5.9073E-02 -4.0181E-03 -3.5069E-02

 ATOM  15 H  DYNAMIC CHARGE     0.038223

              1           2           3
   1     8.1273E-02  4.8577E-03 -5.9166E-02
   2     1.7126E-02  6.8467E-02  4.8446E-02
   3    -5.9073E-02  4.0181E-03 -3.5069E-02

 ATOM  16 H  DYNAMIC CHARGE     0.038223

              1           2           3
   1     8.1273E-02 -4.8577E-03 -5.9166E-02
   2    -1.7126E-02  6.8467E-02 -4.8446E-02
   3    -5.9073E-02 -4.0181E-03 -3.5069E-02

 ATOM  17 C  DYNAMIC CHARGE     1.104880

              1           2           3
   1     1.0699E+00  8.3249E-01  4.4298E-01
   2     5.7096E-01  1.1704E+00 -1.0325E-01
   3     5.4498E-01 -7.1514E-02  1.0744E+00

 ATOM  18 C  DYNAMIC CHARGE     1.104880

              1           2           3
   1     1.0699E+00 -8.3249E-01  4.4298E-01
   2    -5.7096E-01  1.1704E+00  1.0325E-01
   3     5.4498E-01  7.1514E-02  1.0744E+00

 ATOM  19 C  DYNAMIC CHARGE     1.104880

              1           2           3
   1     1.0699E+00  8.3249E-01  4.4298E-01
   2     5.7096E-01  1.1704E+00 -1.0325E-01
   3     5.4498E-01 -7.1514E-02  1.0744E+00

 ATOM  20 C  DYNAMIC CHARGE     1.104880

              1           2           3
   1     1.0699E+00 -8.3249E-01  4.4298E-01
   2    -5.7096E-01  1.1704E+00  1.0325E-01
   3     5.4498E-01  7.1514E-02  1.0744E+00

 ATOM  21 C  DYNAMIC CHARGE    -0.931056

              1           2           3
   1    -8.6145E-01  9.6000E-02 -5.6716E-01
   2     2.2385E-01 -4.6768E-01 -8.9177E-02
   3    -5.2181E-01 -9.3188E-02 -1.4640E+00

 ATOM  22 C  DYNAMIC CHARGE    -0.931056

              1           2           3
   1    -8.6145E-01 -9.6000E-02 -5.6716E-01
   2    -2.2385E-01 -4.6768E-01  8.9177E-02
   3    -5.2181E-01  9.3188E-02 -1.4640E+00

 ATOM  23 C  DYNAMIC CHARGE    -0.931056

              1           2           3
   1    -8.6145E-01  9.6000E-02 -5.6716E-01
   2     2.2385E-01 -4.6768E-01 -8.9177E-02
   3    -5.2181E-01 -9.3188E-02 -1.4640E+00

 ATOM  24 C  DYNAMIC CHARGE    -0.931056

              1           2           3
   1    -8.6145E-01 -9.6000E-02 -5.6716E-01
   2    -2.2385E-01 -4.6768E-01  8.9177E-02
   3    -5.2181E-01  9.3188E-02 -1.4640E+00

 ATOM  25 H  DYNAMIC CHARGE     0.094553

              1           2           3
   1     1.2537E-01 -1.0228E-01 -4.7187E-02
   2    -1.6264E-01  4.2297E-02  1.0527E-01
   3    -5.6588E-02  6.3928E-02  1.1599E-01

 ATOM  26 H  DYNAMIC CHARGE     0.094553

              1           2           3
   1     1.2537E-01  1.0228E-01 -4.7187E-02
   2     1.6264E-01  4.2297E-02 -1.0527E-01
   3    -5.6588E-02 -6.3928E-02  1.1599E-01

 ATOM  27 H  DYNAMIC CHARGE     0.094553

              1           2           3
   1     1.2537E-01 -1.0228E-01 -4.7187E-02
   2    -1.6264E-01  4.2297E-02  1.0527E-01
   3    -5.6588E-02  6.3928E-02  1.1599E-01

 ATOM  28 H  DYNAMIC CHARGE     0.094553

              1           2           3
   1     1.2537E-01  1.0228E-01 -4.7187E-02
   2     1.6264E-01  4.2297E-02 -1.0527E-01
   3    -5.6588E-02 -6.3928E-02  1.1599E-01

 ATOM  29 C  DYNAMIC CHARGE     1.181558

              1           2           3
   1     8.0317E-01  3.5326E-01  3.4846E-01
   2     3.7237E-01  1.1571E+00 -5.4356E-01
   3     3.1720E-01 -7.7415E-01  1.5844E+00

 ATOM  30 C  DYNAMIC CHARGE     1.181558

              1           2           3
   1     8.0317E-01 -3.5326E-01  3.4846E-01
   2    -3.7237E-01  1.1571E+00  5.4356E-01
   3     3.1720E-01  7.7415E-01  1.5844E+00

 ATOM  31 C  DYNAMIC CHARGE     1.181558

              1           2           3
   1     8.0317E-01  3.5326E-01  3.4846E-01
   2     3.7237E-01  1.1571E+00 -5.4356E-01
   3     3.1720E-01 -7.7415E-01  1.5844E+00

 ATOM  32 C  DYNAMIC CHARGE     1.181558

              1           2           3
   1     8.0317E-01 -3.5326E-01  3.4846E-01
   2    -3.7237E-01  1.1571E+00  5.4356E-01
   3     3.1720E-01  7.7415E-01  1.5844E+00

 ATOM  33 C  DYNAMIC CHARGE    -0.211898

              1           2           3
   1    -3.4027E-01 -1.2428E-01 -1.8378E-01
   2    -1.8381E-01 -5.6364E-02 -1.2912E-01
   3    -2.4748E-01 -4.5884E-02 -2.3906E-01

 ATOM  34 C  DYNAMIC CHARGE    -0.211898

              1           2           3
   1    -3.4027E-01  1.2428E-01 -1.8378E-01
   2     1.8381E-01 -5.6364E-02  1.2912E-01
   3    -2.4748E-01  4.5884E-02 -2.3906E-01

 ATOM  35 C  DYNAMIC CHARGE    -0.211898

              1           2           3
   1    -3.4027E-01 -1.2428E-01 -1.8378E-01
   2    -1.8381E-01 -5.6364E-02 -1.2912E-01
   3    -2.4748E-01 -4.5884E-02 -2.3906E-01

 ATOM  36 C  DYNAMIC CHARGE    -0.211898

              1           2           3
   1    -3.4027E-01  1.2428E-01 -1.8378E-01
   2     1.8381E-01 -5.6364E-02  1.2912E-01
   3    -2.4748E-01  4.5884E-02 -2.3906E-01

 ATOM  37 H  DYNAMIC CHARGE     0.044158

              1           2           3
   1    -7.1115E-02  8.3341E-02  5.3630E-02
   2     6.0727E-02  2.7649E-02 -7.7145E-03
   3     7.1518E-03 -1.9956E-02  1.7594E-01

 ATOM  38 H  DYNAMIC CHARGE     0.044158

              1           2           3
   1    -7.1115E-02 -8.3341E-02  5.3630E-02
   2    -6.0727E-02  2.7649E-02  7.7145E-03
   3     7.1518E-03  1.9956E-02  1.7594E-01

 ATOM  39 H  DYNAMIC CHARGE     0.044158

              1           2           3
   1    -7.1115E-02  8.3341E-02  5.3630E-02
   2     6.0727E-02  2.7649E-02 -7.7145E-03
   3     7.1518E-03 -1.9956E-02  1.7594E-01

 ATOM  40 H  DYNAMIC CHARGE     0.044158

              1           2           3
   1    -7.1115E-02 -8.3341E-02  5.3630E-02
   2    -6.0727E-02  2.7649E-02  7.7145E-03
   3     7.1518E-03  1.9956E-02  1.7594E-01

 ATOM  41 H  DYNAMIC CHARGE     0.027815

              1           2           3
   1     8.2517E-02 -1.4016E-01 -4.6889E-02
   2    -8.5450E-02 -8.5486E-02  6.4520E-02
   3    -7.1082E-03  1.7513E-02  8.6415E-02

 ATOM  42 H  DYNAMIC CHARGE     0.027815

              1           2           3
   1     8.2517E-02  1.4016E-01 -4.6889E-02
   2     8.5450E-02 -8.5486E-02 -6.4520E-02
   3    -7.1082E-03 -1.7513E-02  8.6415E-02

 ATOM  43 H  DYNAMIC CHARGE     0.027815

              1           2           3
   1     8.2517E-02 -1.4016E-01 -4.6889E-02
   2    -8.5450E-02 -8.5486E-02  6.4520E-02
   3    -7.1082E-03  1.7513E-02  8.6415E-02

 ATOM  44 H  DYNAMIC CHARGE     0.027815

              1           2           3
   1     8.2517E-02  1.4016E-01 -4.6889E-02
   2     8.5450E-02 -8.5486E-02 -6.4520E-02
   3    -7.1082E-03 -1.7513E-02  8.6415E-02

 ATOM  45 H  DYNAMIC CHARGE     0.103030

              1           2           3
   1     1.3270E-01 -5.3611E-02  9.6659E-02
   2    -1.2494E-02  1.1385E-01  2.5445E-04
   3     1.6792E-01 -2.5705E-03  6.2533E-02

 ATOM  46 H  DYNAMIC CHARGE     0.103030

              1           2           3
   1     1.3270E-01  5.3611E-02  9.6659E-02
   2     1.2494E-02  1.1385E-01 -2.5445E-04
   3     1.6792E-01  2.5705E-03  6.2533E-02

 ATOM  47 H  DYNAMIC CHARGE     0.103030

              1           2           3
   1     1.3270E-01 -5.3611E-02  9.6659E-02
   2    -1.2494E-02  1.1385E-01  2.5445E-04
   3     1.6792E-01 -2.5705E-03  6.2533E-02

 ATOM  48 H  DYNAMIC CHARGE     0.103030

              1           2           3
   1     1.3270E-01  5.3611E-02  9.6659E-02
   2     1.2494E-02  1.1385E-01 -2.5445E-04
   3     1.6792E-01  2.5705E-03  6.2533E-02

 ATOM  49 O  DYNAMIC CHARGE    -1.008463

              1           2           3
   1    -8.9077E-01 -7.2793E-01  2.2959E-01
   2    -3.3482E-01 -1.4248E+00  2.8028E-01
   3    -3.1327E-02  4.1723E-02 -7.0978E-01

 ATOM  50 O  DYNAMIC CHARGE    -1.008463

              1           2           3
   1    -8.9077E-01  7.2793E-01  2.2959E-01
   2     3.3482E-01 -1.4248E+00 -2.8028E-01
   3    -3.1327E-02 -4.1723E-02 -7.0978E-01

 ATOM  51 O  DYNAMIC CHARGE    -1.008463

              1           2           3
   1    -8.9077E-01 -7.2793E-01  2.2959E-01
   2    -3.3482E-01 -1.4248E+00  2.8028E-01
   3    -3.1327E-02  4.1723E-02 -7.0978E-01

 ATOM  52 O  DYNAMIC CHARGE    -1.008463

              1           2           3
   1    -8.9077E-01  7.2793E-01  2.2959E-01
   2     3.3482E-01 -1.4248E+00 -2.8028E-01
   3    -3.1327E-02 -4.1723E-02 -7.0978E-01

 ATOM  53 O  DYNAMIC CHARGE    -1.063356

              1           2           3
   1    -8.9284E-01 -3.4136E-01 -4.6765E-02
   2    -4.1829E-01 -1.4461E+00  1.8206E-01
   3     1.7067E-01  6.2889E-01 -8.5113E-01

 ATOM  54 O  DYNAMIC CHARGE    -1.063356

              1           2           3
   1    -8.9284E-01  3.4136E-01 -4.6765E-02
   2     4.1829E-01 -1.4461E+00 -1.8206E-01
   3     1.7067E-01 -6.2889E-01 -8.5113E-01

 ATOM  55 O  DYNAMIC CHARGE    -1.063356

              1           2           3
   1    -8.9284E-01 -3.4136E-01 -4.6765E-02
   2    -4.1829E-01 -1.4461E+00  1.8206E-01
   3     1.7067E-01  6.2889E-01 -8.5113E-01

 ATOM  56 O  DYNAMIC CHARGE    -1.063356

              1           2           3
   1    -8.9284E-01  3.4136E-01 -4.6765E-02
   2     4.1829E-01 -1.4461E+00 -1.8206E-01
   3     1.7067E-01 -6.2889E-01 -8.5113E-01

 ATOM  57 CU DYNAMIC CHARGE     1.391341

              1           2           3
   1     1.3061E+00  4.6326E-01 -4.6768E-01
   2     1.0660E-01  2.0657E+00 -6.1172E-02
   3    -4.3821E-01 -2.3268E-01  8.0227E-01

 ATOM  58 CU DYNAMIC CHARGE     1.391341

              1           2           3
   1     1.3061E+00 -4.6326E-01 -4.6768E-01
   2    -1.0660E-01  2.0657E+00  6.1172E-02
   3    -4.3821E-01  2.3268E-01  8.0227E-01

 +++ SYMMETRY ADAPTION OF VIBRATIONAL MODES +++

 SYMMETRY INFORMATION:
 K-LITTLE GROUP: CLASS TABLE, CHARACTER TABLE.
 IRREP-(DIMENSION, NO. IRREDUCIBLE SETS)
 [WARNINGS: (1) ONLY ACTIVE IRREPS ARE GENERATED AND LISTED.
            (2) ONLY RELEVANT CLASSES ARE CONSIDERED IN THE CHARACTER TABLE
            (3) SYMBOLS MAY NOT FULLY COINCIDE WITH THOSE FROM TEXT BOOKS.]

 (P, D, RP, RD, STAND FOR PAIRING, DOUBLING, REAL PAIRING AND REAL DOUBLING 
 OF THE IRREPS (SEE MANUAL))

 CLASS  | GROUP OPERATORS (SEE SYMMOPS KEYWORD)
 --------------------------------------------------------------------
 C2     |   2;
 I      |   3;
 SGH    |   4;

 IRREP/CLA      E     C2      I    SGH
 -------------------------------------
  MULTIP |      1      1      1      1
 -------------------------------------
    Ag   |   1.00   1.00   1.00   1.00
    Bg   |   1.00  -1.00   1.00  -1.00
    Au   |   1.00   1.00  -1.00  -1.00
    Bu   |   1.00  -1.00  -1.00   1.00
 
 Ag -(1,  42); Bg -(1,  42);
 Au -(1,  45); Bu -(1,  45);

 BORN CHARGE VECTOR IN THE BASIS OF NORMAL MODES (UNITS OF e*M_E**(-1/2) ).
 e AND M_E ARE UNITS OF ELECTRON CHARGE AND MASS, RESPECTIVELY.

 MODE         X              Y              Z
   1   -0.13766E-04   -0.11173E-18    0.50396E-05
   2    0.11107E-18    0.10060E-04   -0.31684E-19
   3    0.16817E-05    0.15998E-18   -0.61425E-05
   4   -0.16062E-03    0.64501E-18    0.10220E-02
   5    0.56882E-18   -0.16904E-03    0.00000E+00
   6   -0.41138E-18   -0.40630E-19   -0.11376E-17
   7    0.16443E-18    0.36567E-18    0.32504E-18
   8   -0.24378E-18    0.33091E-03   -0.32504E-18
   9    0.52819E-18    0.13583E-02   -0.16252E-18
  10    0.12189E-18    0.23362E-18    0.56882E-18
  11    0.20529E-02   -0.61453E-18    0.14384E-02
  12    0.12189E-18    0.30473E-18   -0.81261E-19
  13    0.14728E-18    0.28441E-18    0.32504E-18
  14    0.26664E-18   -0.91418E-19    0.40630E-18
  15   -0.38599E-18    0.40230E-03   -0.81261E-18
  16   -0.56882E-18   -0.92989E-03   -0.81261E-19
  17    0.10350E-02    0.15236E-18   -0.13331E-02
  18   -0.29203E-18    0.78213E-18   -0.81261E-19
  19    0.20547E-03    0.48725E-19    0.33055E-03
  20    0.35552E-18   -0.16252E-18   -0.24378E-18
  21   -0.50788E-19   -0.20293E-02    0.48756E-18
  22   -0.67040E-18   -0.28441E-18    0.32504E-18
  23    0.65516E-18   -0.44693E-18   -0.24378E-18
  24    0.66542E-03   -0.18284E-18    0.15596E-02
  25    0.10081E-17   -0.56882E-18   -0.16252E-18
  26   -0.14221E-18    0.10158E-18    0.40630E-18
  27   -0.38365E-02   -0.81261E-18    0.28863E-02
  28    0.73309E-18   -0.27902E-18   -0.26918E-18
  29   -0.15236E-18   -0.26534E-02    0.12799E-17
  30    0.10665E-18   -0.14221E-18    0.20315E-19
  31    0.15695E-02    0.66532E-18   -0.36693E-03
  32   -0.75166E-18   -0.94294E-03    0.32504E-18
  33    0.34790E-18    0.23870E-18   -0.34536E-18
  34    0.41646E-18    0.29831E-02   -0.36567E-18
  35    0.39370E-03   -0.15998E-18    0.10118E-02
  36    0.31742E-19   -0.56629E-18   -0.36567E-18
  37   -0.11173E-18    0.00000E+00    0.16252E-18
  38    0.18284E-18   -0.10158E-18    0.00000E+00
  39    0.71103E-19    0.00000E+00   -0.16252E-18
  40    0.53125E-02    0.71865E-18   -0.30664E-02
  41    0.00000E+00   -0.97863E-02    0.22753E-17
  42   -0.26283E-18   -0.41646E-18    0.30473E-18
  43   -0.10767E-17    0.46624E-02   -0.67040E-18
  44   -0.82247E-03    0.27933E-18    0.11719E-02
  45    0.36059E-18   -0.12189E-18   -0.40630E-18
  46    0.30981E-18    0.40630E-19   -0.81261E-19
  47    0.38118E-02   -0.43678E-18   -0.14193E-02
  48   -0.65009E-18    0.34078E-02   -0.12189E-18
  49    0.48756E-18   -0.44234E-03    0.65009E-18
  50   -0.83348E-03    0.41646E-18    0.31171E-03
  51    0.82784E-18    0.13611E-17    0.16252E-18
  52    0.29965E-18    0.14221E-18    0.32504E-18
  53   -0.28339E-02    0.12689E-17   -0.38188E-02
  54    0.86720E-18    0.30466E-03   -0.25394E-20
  55    0.15236E-18    0.77198E-18   -0.32504E-18
  56   -0.51804E-18   -0.81261E-18    0.16252E-18
  57    0.69072E-18   -0.58321E-02    0.69072E-18
  58   -0.57914E-02    0.64247E-18    0.39032E-02
  59   -0.51296E-18    0.20315E-19   -0.24378E-18
  60    0.26410E-18    0.36567E-18    0.73135E-18
  61    0.35552E-18   -0.10605E-02   -0.60945E-19
  62    0.65513E-03   -0.12570E-18    0.22237E-02
  63    0.77705E-18   -0.60945E-18    0.81261E-18
  64    0.46725E-18   -0.81261E-19    0.11376E-17
  65   -0.50490E-02    0.36059E-17   -0.81033E-02
  66    0.21128E-17    0.14549E-03    0.56882E-18
  67    0.29211E-02    0.17369E-17   -0.53220E-02
  68   -0.26410E-18    0.43678E-18    0.48756E-18
  69    0.58406E-18   -0.51872E-02    0.59422E-18
  70    0.15236E-19   -0.44693E-18   -0.65009E-18
  71   -0.91418E-19   -0.15844E-02   -0.25394E-18
  72   -0.36201E-02    0.17585E-18   -0.26205E-03
  73    0.00000E+00   -0.60945E-19   -0.97513E-18
  74   -0.35552E-18    0.60945E-19   -0.24378E-18
  75   -0.78721E-18    0.13205E-17    0.36567E-18
  76   -0.64755E-18   -0.86282E-02    0.21128E-17
  77   -0.14297E-17    0.95481E-18    0.93450E-18
  78    0.61336E-02    0.10481E-17   -0.58027E-02
  79    0.69833E-18   -0.51175E-02    0.12392E-17
  80   -0.18668E-02    0.46693E-18    0.32934E-02
  81   -0.49137E-18    0.28949E-18   -0.40630E-18
  82    0.44185E-18   -0.34536E-18    0.10564E-17
  83    0.81261E-19   -0.30473E-18    0.10564E-17
  84    0.97513E-18   -0.16252E-18    0.65516E-18
  85    0.63359E-02   -0.70373E-18    0.47196E-02
  86   -0.10107E-17   -0.18307E-02    0.45201E-18
  87    0.10143E-17   -0.67929E-18   -0.33139E-18
  88    0.68484E-02    0.13284E-17    0.35843E-03
  89   -0.16855E-18    0.69702E-02   -0.13598E-17
  90   -0.73420E-18    0.64120E-18    0.93958E-19
  91   -0.28187E-18    0.36367E-02   -0.69452E-18
  92    0.53764E-18   -0.47074E-18   -0.19045E-19
  93    0.13649E-18   -0.27425E-18    0.12189E-18
  94   -0.11431E-02   -0.89514E-18    0.24010E-02
  95    0.93958E-19    0.19210E-02   -0.38599E-18
  96   -0.41437E-03   -0.44424E-18   -0.39716E-02
  97   -0.19458E-18    0.17776E-19    0.39615E-18
  98    0.10967E-18    0.29901E-18    0.17522E-18
  99    0.59422E-18   -0.32805E-02    0.74150E-18
 100    0.47189E-02    0.57073E-18   -0.25042E-03
 101    0.57136E-18    0.00000E+00   -0.28441E-18
 102    0.60692E-18   -0.40630E-18    0.20315E-18
 103    0.42027E-18    0.40630E-19    0.77198E-18
 104    0.48249E-18   -0.11173E-18    0.95481E-18
 105   -0.32863E-02    0.10062E-17   -0.43334E-02
 106    0.12722E-17    0.12246E-02   -0.80753E-18
 107    0.40440E-18   -0.67687E-02   -0.46344E-18
 108   -0.53765E-02    0.58620E-18    0.44538E-02
 109   -0.46265E-18   -0.49899E-18    0.20061E-18
 110   -0.16542E-18   -0.65199E-18    0.10285E-17
 111   -0.10081E-17   -0.38345E-18   -0.15033E-17
 112   -0.10777E-17    0.37587E-02   -0.10653E-17
 113    0.13208E-01   -0.10220E-17    0.15113E-01
 114    0.87546E-18    0.21722E-02    0.74087E-18
 115   -0.10127E-17    0.12380E-18   -0.72119E-18
 116    0.57772E-02   -0.12487E-18    0.85613E-02
 117    0.18918E-18   -0.30219E-18   -0.12189E-18
 118    0.22601E-18    0.13967E-18    0.25394E-18
 119    0.12672E-17   -0.39615E-18    0.25597E-17
 120   -0.28213E-17   -0.25394E-18   -0.24784E-17
 121    0.14278E-17    0.37172E-02    0.97640E-18
 122    0.90419E-02   -0.74694E-18    0.16924E-01
 123    0.10196E-17    0.11250E-17   -0.11173E-17
 124   -0.10677E-01    0.10553E-17    0.43886E-02
 125   -0.13967E-19   -0.61199E-18    0.24378E-18
 126    0.83133E-18    0.30047E-03   -0.12348E-18
 127   -0.73325E-18   -0.90720E-18    0.30473E-18
 128   -0.89974E-18    0.13119E-01   -0.17671E-17
 129   -0.39271E-02   -0.81292E-18   -0.28412E-02
 130   -0.93958E-18    0.53835E-18   -0.45709E-18
 131   -0.98275E-18   -0.18284E-18    0.48756E-18
 132    0.40630E-19    0.78213E-18   -0.56882E-18
 133   -0.10538E-17    0.74463E-02   -0.81261E-19
 134   -0.10151E-17   -0.12360E-02    0.17585E-18
 135    0.76182E-20   -0.12189E-17    0.20315E-18
 136   -0.57889E-02    0.58553E-18   -0.43335E-02
 137    0.16006E-18   -0.75833E-18    0.49137E-18
 138   -0.34417E-02    0.31782E-18   -0.28468E-02
 139   -0.18182E-17   -0.63866E-18   -0.22499E-17
 140   -0.33901E-17    0.77699E-02   -0.30955E-17
 141   -0.20106E-17    0.28695E-18   -0.45100E-17
 142    0.63583E-02   -0.14430E-17    0.30541E-01
 143   -0.23324E-01    0.34028E-17    0.95098E-03
 144   -0.15440E-17   -0.20417E-17    0.23159E-17
 145   -0.25464E-17    0.28562E-01   -0.23058E-17
 146    0.28949E-17    0.27425E-17   -0.12595E-17
 147    0.36884E-18   -0.99797E-03    0.12548E-18
 148    0.57130E-18   -0.32020E-18   -0.16538E-18
 149   -0.43503E-02   -0.31782E-18    0.49650E-03
 150    0.81995E-19    0.27894E-19   -0.24505E-18
 151    0.69819E-18   -0.58279E-02    0.15560E-17
 152   -0.21579E-02    0.56896E-18   -0.13359E-03
 153    0.24195E-18    0.88726E-18   -0.33457E-18
 154   -0.17810E-18    0.51331E-18    0.14062E-18
 155   -0.46688E-02    0.13022E-18   -0.53403E-02
 156    0.78682E-18    0.31105E-03    0.11995E-17
 157   -0.54972E-18    0.82610E-19   -0.17998E-18
 158   -0.58533E-18   -0.15220E-18   -0.74817E-18
 159   -0.11445E-02    0.25379E-19   -0.79780E-03
 160   -0.20831E-21   -0.24392E-18    0.81737E-19
 161   -0.24344E-18    0.41719E-18   -0.16268E-18
 162   -0.80576E-19   -0.41680E-02    0.56857E-18
 163   -0.12999E-18   -0.80612E-03    0.11978E-17
 164    0.18623E-02    0.14891E-18   -0.48842E-02
 165   -0.19248E-18    0.18090E-18    0.67032E-18
 166    0.22845E-19    0.97132E-19    0.80499E-18
 167    0.51633E-02   -0.91903E-18    0.11973E-02
 168   -0.81356E-18   -0.29259E-18   -0.16030E-18
 169   -0.48540E-18    0.33300E-02   -0.56581E-18
 170   -0.81439E-18   -0.10840E-18   -0.15998E-18
 171   -0.27043E-03   -0.42502E-18    0.12633E-02
 172    0.10689E-18   -0.36139E-18   -0.12570E-18
 173   -0.15330E-18   -0.30872E-02    0.46411E-18
 174    0.89395E-19    0.45852E-18    0.12189E-18

 HHHHHHHHHHHHHHHHHHHHHHHHHHHHHHHHHHHHHHHHHHHHHHHHHHHHHHHHHHHHHHHHHHHHHHHHHHHHHH
 VIBRATIONAL CONTRIBUTIONS TO THE STATIC DIELECTRIC TENSOR (OSCILLATOR
 STRENGTHS) ARE PURE NUMBERS. THEY ARE COMPUTED FOR EACH nth MODE AS:

   f_(n,ij) = 1 / (4 * pi * eps0) * 4 * pi / V * Z_(n,i) * Z_(n,j) / nu_n**2

 WHERE:
  1/(4*pi*eps0)  1 A.U. [M*L**3*T**(-4)*C**(-2)]
  V              CELL VOLUME (BOHR**3) [L**3]
  Z_(n,i)        ith COMPONENT OF BORN CHARGE VECTOR IN THE BASIS
                 OF NORMAL MODES ( e*M_E**(-1/2) ) [C*T*M**(-1/2)]
  nu_n           FREQUENCY (HARTREE) [T**(-1)]
  e, M_E         UNITS OF ELECTRON CHARGE AND MASS, RESPECTIVELY
  M, L, T, C     MASS, LENGTH, TIME, CURRENT, RESPECTIVELY

 HHHHHHHHHHHHHHHHHHHHHHHHHHHHHHHHHHHHHHHHHHHHHHHHHHHHHHHHHHHHHHHHHHHHHHHHHHHHHH

 MODE      CARTESIAN AXES SYSTEM

   4       0.00247   -0.00000   -0.01573
          -0.00000    0.00000    0.00000
          -0.01573    0.00000    0.10008

   5       0.00000   -0.00000    0.00000
          -0.00000    0.00242    0.00000
           0.00000    0.00000    0.00000

   8       0.00000   -0.00000    0.00000
          -0.00000    0.00546   -0.00000
           0.00000   -0.00000    0.00000

   9       0.00000    0.00000   -0.00000
           0.00000    0.05850   -0.00000
          -0.00000   -0.00000    0.00000

  11       0.09626   -0.00000    0.06745
          -0.00000    0.00000   -0.00000
           0.06745   -0.00000    0.04726

  15       0.00000   -0.00000    0.00000
          -0.00000    0.00266   -0.00000
           0.00000   -0.00000    0.00000

  16       0.00000    0.00000    0.00000
           0.00000    0.01069    0.00000
           0.00000    0.00000    0.00000

  17       0.01318    0.00000   -0.01697
           0.00000    0.00000   -0.00000
          -0.01697   -0.00000    0.02186

  19       0.00049    0.00000    0.00079
           0.00000    0.00000    0.00000
           0.00079    0.00000    0.00127

  21       0.00000    0.00000   -0.00000
           0.00000    0.03026   -0.00000
          -0.00000   -0.00000    0.00000

  24       0.00303   -0.00000    0.00711
          -0.00000    0.00000   -0.00000
           0.00711   -0.00000    0.01666

  27       0.07463    0.00000   -0.05614
           0.00000    0.00000   -0.00000
          -0.05614   -0.00000    0.04224

  29       0.00000    0.00000   -0.00000
           0.00000    0.03449   -0.00000
          -0.00000   -0.00000    0.00000

  31       0.01148    0.00000   -0.00268
           0.00000    0.00000   -0.00000
          -0.00268   -0.00000    0.00063

  32       0.00000    0.00000   -0.00000
           0.00000    0.00400   -0.00000
          -0.00000   -0.00000    0.00000

  34       0.00000    0.00000   -0.00000
           0.00000    0.03788   -0.00000
          -0.00000   -0.00000    0.00000

  35       0.00064   -0.00000    0.00164
          -0.00000    0.00000   -0.00000
           0.00164   -0.00000    0.00421

  40       0.09156    0.00000   -0.05285
           0.00000    0.00000   -0.00000
          -0.05285   -0.00000    0.03051

  41       0.00000    0.00000    0.00000
           0.00000    0.30270   -0.00000
           0.00000   -0.00000    0.00000

  43       0.00000   -0.00000    0.00000
          -0.00000    0.04974   -0.00000
           0.00000   -0.00000    0.00000

  44       0.00153   -0.00000   -0.00218
          -0.00000    0.00000    0.00000
          -0.00218    0.00000    0.00311

  47       0.02903   -0.00000   -0.01081
          -0.00000    0.00000    0.00000
          -0.01081    0.00000    0.00403

  48       0.00000   -0.00000    0.00000
          -0.00000    0.02301   -0.00000
           0.00000   -0.00000    0.00000

  49       0.00000   -0.00000    0.00000
          -0.00000    0.00030   -0.00000
           0.00000   -0.00000    0.00000

  50       0.00103   -0.00000   -0.00038
          -0.00000    0.00000    0.00000
          -0.00038    0.00000    0.00014

  53       0.00760   -0.00000    0.01024
          -0.00000    0.00000   -0.00000
           0.01024   -0.00000    0.01380

  54       0.00000    0.00000   -0.00000
           0.00000    0.00009   -0.00000
          -0.00000   -0.00000    0.00000

  57       0.00000   -0.00000    0.00000
          -0.00000    0.02873   -0.00000
           0.00000   -0.00000    0.00000

  58       0.02833   -0.00000   -0.01909
          -0.00000    0.00000    0.00000
          -0.01909    0.00000    0.01287

  61       0.00000   -0.00000   -0.00000
          -0.00000    0.00069    0.00000
          -0.00000    0.00000    0.00000

  62       0.00026   -0.00000    0.00087
          -0.00000    0.00000   -0.00000
           0.00087   -0.00000    0.00295

  65       0.01244   -0.00000    0.01996
          -0.00000    0.00000   -0.00000
           0.01996   -0.00000    0.03203

  66       0.00000    0.00000    0.00000
           0.00000    0.00001    0.00000
           0.00000    0.00000    0.00000

  67       0.00379    0.00000   -0.00691
           0.00000    0.00000   -0.00000
          -0.00691   -0.00000    0.01259

  69       0.00000   -0.00000    0.00000
          -0.00000    0.01179   -0.00000
           0.00000   -0.00000    0.00000

  71       0.00000    0.00000    0.00000
           0.00000    0.00098    0.00000
           0.00000    0.00000    0.00000

  72       0.00509   -0.00000    0.00037
          -0.00000    0.00000   -0.00000
           0.00037   -0.00000    0.00003

  76       0.00000    0.00000   -0.00000
           0.00000    0.02087   -0.00000
          -0.00000   -0.00000    0.00000

  78       0.01031    0.00000   -0.00976
           0.00000    0.00000   -0.00000
          -0.00976   -0.00000    0.00923

  79       0.00000   -0.00000    0.00000
          -0.00000    0.00537   -0.00000
           0.00000   -0.00000    0.00000

  80       0.00071   -0.00000   -0.00125
          -0.00000    0.00000    0.00000
          -0.00125    0.00000    0.00221

  85       0.00804   -0.00000    0.00599
          -0.00000    0.00000   -0.00000
           0.00599   -0.00000    0.00446

  86       0.00000    0.00000   -0.00000
           0.00000    0.00067   -0.00000
          -0.00000   -0.00000    0.00000

  88       0.00853    0.00000    0.00045
           0.00000    0.00000    0.00000
           0.00045    0.00000    0.00002

  89       0.00000   -0.00000    0.00000
          -0.00000    0.00881   -0.00000
           0.00000   -0.00000    0.00000

  91       0.00000   -0.00000    0.00000
          -0.00000    0.00230   -0.00000
           0.00000   -0.00000    0.00000

  94       0.00023    0.00000   -0.00047
           0.00000    0.00000   -0.00000
          -0.00047   -0.00000    0.00100

  95       0.00000    0.00000   -0.00000
           0.00000    0.00063   -0.00000
          -0.00000   -0.00000    0.00000

  96       0.00003    0.00000    0.00028
           0.00000    0.00000    0.00000
           0.00028    0.00000    0.00269

  99       0.00000   -0.00000    0.00000
          -0.00000    0.00182   -0.00000
           0.00000   -0.00000    0.00000

 100       0.00376    0.00000   -0.00020
           0.00000    0.00000   -0.00000
          -0.00020   -0.00000    0.00001

 105       0.00140   -0.00000    0.00184
          -0.00000    0.00000   -0.00000
           0.00184   -0.00000    0.00243

 106       0.00000    0.00000   -0.00000
           0.00000    0.00019   -0.00000
          -0.00000   -0.00000    0.00000

 107       0.00000   -0.00000   -0.00000
          -0.00000    0.00506    0.00000
          -0.00000    0.00000    0.00000

 108       0.00317   -0.00000   -0.00262
          -0.00000    0.00000    0.00000
          -0.00262    0.00000    0.00217

 112       0.00000   -0.00000    0.00000
          -0.00000    0.00141   -0.00000
           0.00000   -0.00000    0.00000

 113       0.01736   -0.00000    0.01986
          -0.00000    0.00000   -0.00000
           0.01986   -0.00000    0.02272

 114       0.00000    0.00000    0.00000
           0.00000    0.00047    0.00000
           0.00000    0.00000    0.00000

 116       0.00327   -0.00000    0.00484
          -0.00000    0.00000   -0.00000
           0.00484   -0.00000    0.00717

 121       0.00000    0.00000    0.00000
           0.00000    0.00126    0.00000
           0.00000    0.00000    0.00000

 122       0.00743   -0.00000    0.01390
          -0.00000    0.00000   -0.00000
           0.01390   -0.00000    0.02602

 124       0.01021   -0.00000   -0.00420
          -0.00000    0.00000    0.00000
          -0.00420    0.00000    0.00172

 126       0.00000    0.00000   -0.00000
           0.00000    0.00001   -0.00000
          -0.00000   -0.00000    0.00000

 128       0.00000   -0.00000    0.00000
          -0.00000    0.01518   -0.00000
           0.00000   -0.00000    0.00000

 129       0.00132    0.00000    0.00096
           0.00000    0.00000    0.00000
           0.00096    0.00000    0.00069

 133       0.00000   -0.00000    0.00000
          -0.00000    0.00470   -0.00000
           0.00000   -0.00000    0.00000

 134       0.00000    0.00000   -0.00000
           0.00000    0.00013   -0.00000
          -0.00000   -0.00000    0.00000

 136       0.00281   -0.00000    0.00210
          -0.00000    0.00000   -0.00000
           0.00210   -0.00000    0.00157

 138       0.00098   -0.00000    0.00081
          -0.00000    0.00000   -0.00000
           0.00081   -0.00000    0.00067

 140       0.00000   -0.00000    0.00000
          -0.00000    0.00466   -0.00000
           0.00000   -0.00000    0.00000

 142       0.00311   -0.00000    0.01494
          -0.00000    0.00000   -0.00000
           0.01494   -0.00000    0.07176

 143       0.04131   -0.00000   -0.00168
          -0.00000    0.00000    0.00000
          -0.00168    0.00000    0.00007

 145       0.00000   -0.00000    0.00000
          -0.00000    0.06172   -0.00000
           0.00000   -0.00000    0.00000

 147       0.00000   -0.00000    0.00000
          -0.00000    0.00002   -0.00000
           0.00000   -0.00000    0.00000

 149       0.00038    0.00000   -0.00004
           0.00000    0.00000   -0.00000
          -0.00004   -0.00000    0.00000

 151       0.00000   -0.00000    0.00000
          -0.00000    0.00068   -0.00000
           0.00000   -0.00000    0.00000

 152       0.00009   -0.00000    0.00001
          -0.00000    0.00000   -0.00000
           0.00001   -0.00000    0.00000

 155       0.00042   -0.00000    0.00048
          -0.00000    0.00000   -0.00000
           0.00048   -0.00000    0.00054

 156       0.00000    0.00000    0.00000
           0.00000    0.00000    0.00000
           0.00000    0.00000    0.00000

 159       0.00002   -0.00000    0.00002
          -0.00000    0.00000   -0.00000
           0.00002   -0.00000    0.00001

 162       0.00000    0.00000   -0.00000
           0.00000    0.00033   -0.00000
          -0.00000   -0.00000    0.00000

 163       0.00000    0.00000   -0.00000
           0.00000    0.00001   -0.00000
          -0.00000   -0.00000    0.00000

 164       0.00007    0.00000   -0.00017
           0.00000    0.00000   -0.00000
          -0.00017   -0.00000    0.00045

 167       0.00049   -0.00000    0.00011
          -0.00000    0.00000   -0.00000
           0.00011   -0.00000    0.00003

 169       0.00000   -0.00000    0.00000
          -0.00000    0.00020   -0.00000
           0.00000   -0.00000    0.00000

 171       0.00000    0.00000   -0.00001
           0.00000    0.00000   -0.00000
          -0.00001   -0.00000    0.00003

 173       0.00000    0.00000   -0.00000
           0.00000    0.00017   -0.00000
          -0.00000   -0.00000    0.00000

 SUM TENSOR OF THE VIBRATIONAL CONTRIBUTIONS TO THE' STATIC DIELECTRIC     TENSOR

           0.50828   -0.00000   -0.02918
          -0.00000    0.74111   -0.00000
          -0.02918   -0.00000    0.50397

 ANGLES BETWEEN CARTESIAN AXES AND CRYSTALLOGRAPHIC AXES (DEGREES)

    0.00000  90.00000 135.95076
   90.00000   0.00000  90.00000
   90.00000  90.00000  45.95076

 MODE      PRINCIPAL AXES SYSTEM             ANGLES BETWEEN PRINCIPAL AXES AND
                                             CRYSTALLOGRAPHIC AXES (DEGREES)

   4      -0.00000    0.00000    0.00000      8.93171  90.00000 127.01904
           0.00000    0.00000    0.00000     90.00000   0.00000  90.00000
           0.00000    0.00000    0.10256     98.93171  90.00000  37.01904

   5       0.00000   -0.00000    0.00000      0.00000  90.00000 135.95076
          -0.00000    0.00242    0.00000     90.00000   0.00000  90.00000
           0.00000    0.00000    0.00000     90.00000  90.00000  45.95076

   8       0.00000   -0.00000    0.00000      0.00000  90.00000 135.95076
          -0.00000    0.00546   -0.00000     90.00000   0.00000  90.00000
           0.00000   -0.00000    0.00000     90.00000  90.00000  45.95076

   9       0.00000    0.00000   -0.00000      0.00000  90.00000 135.95076
           0.00000    0.05850   -0.00000     90.00000   0.00000  90.00000
          -0.00000   -0.00000    0.00000     90.00000  90.00000  45.95076

  11       0.14352   -0.00000    0.00000     35.01744  90.00000 100.93332
          -0.00000    0.00000    0.00000     90.00000   0.00000  90.00000
          -0.00000    0.00000    0.00000    125.01744  90.00000  10.93332

  15       0.00000   -0.00000    0.00000      0.00000  90.00000 135.95076
          -0.00000    0.00266   -0.00000     90.00000   0.00000  90.00000
           0.00000   -0.00000    0.00000     90.00000  90.00000  45.95076

  16       0.00000    0.00000    0.00000      0.00000  90.00000 135.95076
           0.00000    0.01069    0.00000     90.00000   0.00000  90.00000
           0.00000    0.00000    0.00000     90.00000  90.00000  45.95076

  17       0.00000    0.00000    0.00000     37.82696  90.00000  98.12380
           0.00000    0.00000   -0.00000     90.00000   0.00000  90.00000
          -0.00000   -0.00000    0.03504    127.82696  90.00000   8.12380

  19       0.00000    0.00000    0.00000     31.86530  90.00000 167.81606
           0.00000    0.00000    0.00000     90.00000   0.00000  90.00000
           0.00000    0.00000    0.00176     58.13470  90.00000  77.81606

  21       0.00000    0.00000   -0.00000      0.00000  90.00000 135.95076
           0.00000    0.03026   -0.00000     90.00000   0.00000  90.00000
          -0.00000   -0.00000    0.00000     90.00000  90.00000  45.95076

  24      -0.00000    0.00000   -0.00000     23.10661  90.00000 159.05737
           0.00000    0.00000   -0.00000     90.00000   0.00000  90.00000
          -0.00000   -0.00000    0.01970     66.89339  90.00000  69.05737

  27       0.11687    0.00000    0.00000     36.95474  90.00000 172.90550
           0.00000    0.00000    0.00000     90.00000   0.00000  90.00000
           0.00000    0.00000    0.00000     53.04526  90.00000  82.90550

  29       0.00000    0.00000   -0.00000      0.00000  90.00000 135.95076
           0.00000    0.03449   -0.00000     90.00000   0.00000  90.00000
          -0.00000   -0.00000    0.00000     90.00000  90.00000  45.95076

  31       0.01211    0.00000    0.00000     13.15909  90.00000 149.10985
           0.00000    0.00000   -0.00000     90.00000   0.00000  90.00000
           0.00000   -0.00000    0.00000     76.84091  90.00000  59.10985

  32       0.00000    0.00000   -0.00000      0.00000  90.00000 135.95076
           0.00000    0.00400   -0.00000     90.00000   0.00000  90.00000
          -0.00000   -0.00000    0.00000     90.00000  90.00000  45.95076

  34       0.00000    0.00000   -0.00000      0.00000  90.00000 135.95076
           0.00000    0.03788   -0.00000     90.00000   0.00000  90.00000
          -0.00000   -0.00000    0.00000     90.00000  90.00000  45.95076

  35       0.00000    0.00000   -0.00000     21.26175  90.00000 157.21250
           0.00000    0.00000   -0.00000     90.00000   0.00000  90.00000
          -0.00000   -0.00000    0.00485     68.73825  90.00000  67.21250

  40       0.12207    0.00000    0.00000     29.99399  90.00000 165.94475
           0.00000    0.00000   -0.00000     90.00000   0.00000  90.00000
           0.00000    0.00000    0.00000     60.00601  90.00000  75.94475

  41       0.00000    0.00000    0.00000      0.00000  90.00000 135.95076
           0.00000    0.30270   -0.00000     90.00000   0.00000  90.00000
           0.00000   -0.00000    0.00000     90.00000  90.00000  45.95076

  43       0.00000   -0.00000    0.00000      0.00000  90.00000 135.95076
          -0.00000    0.04974   -0.00000     90.00000   0.00000  90.00000
           0.00000   -0.00000    0.00000     90.00000  90.00000  45.95076

  44      -0.00000   -0.00000   -0.00000     35.06132  90.00000 100.88944
          -0.00000    0.00000    0.00000     90.00000   0.00000  90.00000
          -0.00000    0.00000    0.00464    125.06132  90.00000  10.88944

  47       0.03306   -0.00000    0.00000     20.42267  90.00000 156.37343
          -0.00000    0.00000   -0.00000     90.00000   0.00000  90.00000
           0.00000   -0.00000   -0.00000     69.57733  90.00000  66.37343

  48       0.00000   -0.00000    0.00000      0.00000  90.00000 135.95076
          -0.00000    0.02301   -0.00000     90.00000   0.00000  90.00000
           0.00000   -0.00000    0.00000     90.00000  90.00000  45.95076

  49       0.00000   -0.00000    0.00000      0.00000  90.00000 135.95076
          -0.00000    0.00030   -0.00000     90.00000   0.00000  90.00000
           0.00000   -0.00000    0.00000     90.00000  90.00000  45.95076

  50       0.00117   -0.00000    0.00000     20.50480  90.00000 156.45556
          -0.00000    0.00000    0.00000     90.00000   0.00000  90.00000
           0.00000   -0.00000   -0.00000     69.49520  90.00000  66.45556

  53       0.00000    0.00000    0.00000     36.57843  90.00000 172.52919
           0.00000    0.00000   -0.00000     90.00000   0.00000  90.00000
           0.00000   -0.00000    0.02140     53.42157  90.00000  82.52919

  54       0.00000    0.00000   -0.00000      0.00000  90.00000 135.95076
           0.00000    0.00009   -0.00000     90.00000   0.00000  90.00000
          -0.00000   -0.00000    0.00000     90.00000  90.00000  45.95076

  57       0.00000   -0.00000    0.00000      0.00000  90.00000 135.95076
          -0.00000    0.02873   -0.00000     90.00000   0.00000  90.00000
           0.00000   -0.00000    0.00000     90.00000  90.00000  45.95076

  58       0.04120   -0.00000    0.00000     33.97853  90.00000 169.92929
          -0.00000    0.00000    0.00000     90.00000   0.00000  90.00000
          -0.00000    0.00000    0.00000     56.02147  90.00000  79.92929

  61       0.00000   -0.00000   -0.00000      0.00000  90.00000 135.95076
          -0.00000    0.00069    0.00000     90.00000   0.00000  90.00000
          -0.00000    0.00000    0.00000     90.00000  90.00000  45.95076

  62      -0.00000    0.00000   -0.00000     16.41570  90.00000 152.36646
           0.00000    0.00000   -0.00000     90.00000   0.00000  90.00000
           0.00000   -0.00000    0.00320     73.58430  90.00000  62.36646

  65       0.00000    0.00000    0.00000     31.92601  90.00000 167.87677
           0.00000    0.00000   -0.00000     90.00000   0.00000  90.00000
          -0.00000   -0.00000    0.04447     58.07399  90.00000  77.87677

  66       0.00000    0.00000    0.00000      0.00000  90.00000 135.95076
           0.00000    0.00001    0.00000     90.00000   0.00000  90.00000
           0.00000    0.00000    0.00000     90.00000  90.00000  45.95076

  67      -0.00000    0.00000   -0.00000     28.76109  90.00000 107.18967
           0.00000    0.00000   -0.00000     90.00000   0.00000  90.00000
          -0.00000   -0.00000    0.01639    118.76109  90.00000  17.18967

  69       0.00000   -0.00000    0.00000      0.00000  90.00000 135.95076
          -0.00000    0.01179   -0.00000     90.00000   0.00000  90.00000
           0.00000   -0.00000    0.00000     90.00000  90.00000  45.95076

  71       0.00000    0.00000    0.00000      0.00000  90.00000 135.95076
           0.00000    0.00098    0.00000     90.00000   0.00000  90.00000
           0.00000    0.00000    0.00000     90.00000  90.00000  45.95076

  72       0.00511   -0.00000   -0.00000      4.14036  90.00000 131.81040
          -0.00000    0.00000    0.00000     90.00000   0.00000  90.00000
          -0.00000    0.00000    0.00000     94.14036  90.00000  41.81040

  76       0.00000    0.00000   -0.00000      0.00000  90.00000 135.95076
           0.00000    0.02087   -0.00000     90.00000   0.00000  90.00000
          -0.00000   -0.00000    0.00000     90.00000  90.00000  45.95076

  78       0.01954    0.00000   -0.00000     43.41207  90.00000 179.36283
           0.00000    0.00000    0.00000     90.00000   0.00000  90.00000
          -0.00000    0.00000   -0.00000     46.58793  90.00000  89.36283

  79       0.00000   -0.00000    0.00000      0.00000  90.00000 135.95076
          -0.00000    0.00537   -0.00000     90.00000   0.00000  90.00000
           0.00000   -0.00000    0.00000     90.00000  90.00000  45.95076

  80      -0.00000   -0.00000   -0.00000     29.54673  90.00000 106.40403
           0.00000    0.00000    0.00000     90.00000   0.00000  90.00000
          -0.00000    0.00000    0.00293    119.54673  90.00000  16.40403

  85       0.01250   -0.00000    0.00000     36.68246  90.00000  99.26830
          -0.00000    0.00000    0.00000     90.00000   0.00000  90.00000
          -0.00000    0.00000   -0.00000    126.68246  90.00000   9.26830

  86       0.00000    0.00000   -0.00000      0.00000  90.00000 135.95076
           0.00000    0.00067   -0.00000     90.00000   0.00000  90.00000
          -0.00000   -0.00000    0.00000     90.00000  90.00000  45.95076

  88       0.00855    0.00000    0.00000      2.99596  90.00000 132.95480
           0.00000    0.00000    0.00000     90.00000   0.00000  90.00000
           0.00000    0.00000    0.00000     92.99596  90.00000  42.95480

  89       0.00000   -0.00000    0.00000      0.00000  90.00000 135.95076
          -0.00000    0.00881   -0.00000     90.00000   0.00000  90.00000
           0.00000   -0.00000    0.00000     90.00000  90.00000  45.95076

  91       0.00000   -0.00000    0.00000      0.00000  90.00000 135.95076
          -0.00000    0.00230   -0.00000     90.00000   0.00000  90.00000
           0.00000   -0.00000    0.00000     90.00000  90.00000  45.95076

  94      -0.00000    0.00000   -0.00000     25.45810  90.00000 110.49266
           0.00000    0.00000   -0.00000     90.00000   0.00000  90.00000
          -0.00000   -0.00000    0.00122    115.45810  90.00000  20.49266

  95       0.00000    0.00000   -0.00000      0.00000  90.00000 135.95076
           0.00000    0.00063   -0.00000     90.00000   0.00000  90.00000
          -0.00000   -0.00000    0.00000     90.00000  90.00000  45.95076

  96       0.00000    0.00000    0.00000      5.95632  90.00000 141.90708
           0.00000    0.00000    0.00000     90.00000   0.00000  90.00000
           0.00000    0.00000    0.00272     84.04368  90.00000  51.90708

  99       0.00000   -0.00000    0.00000      0.00000  90.00000 135.95076
          -0.00000    0.00182   -0.00000     90.00000   0.00000  90.00000
           0.00000   -0.00000    0.00000     90.00000  90.00000  45.95076

 100       0.00378    0.00000    0.00000      3.03771  90.00000 138.98847
           0.00000    0.00000    0.00000     90.00000   0.00000  90.00000
           0.00000    0.00000   -0.00000     86.96229  90.00000  48.98847

 105       0.00000    0.00000    0.00000     37.17555  90.00000 173.12631
           0.00000    0.00000   -0.00000     90.00000   0.00000  90.00000
           0.00000   -0.00000    0.00382     52.82445  90.00000  83.12631

 106       0.00000    0.00000   -0.00000      0.00000  90.00000 135.95076
           0.00000    0.00019   -0.00000     90.00000   0.00000  90.00000
          -0.00000   -0.00000    0.00000     90.00000  90.00000  45.95076

 107       0.00000   -0.00000   -0.00000      0.00000  90.00000 135.95076
          -0.00000    0.00506    0.00000     90.00000   0.00000  90.00000
          -0.00000    0.00000    0.00000     90.00000  90.00000  45.95076

 108       0.00534   -0.00000    0.00000     39.63745  90.00000 175.58821
          -0.00000    0.00000    0.00000     90.00000   0.00000  90.00000
          -0.00000    0.00000    0.00000     50.36255  90.00000  85.58821

 112       0.00000   -0.00000    0.00000      0.00000  90.00000 135.95076
          -0.00000    0.00141   -0.00000     90.00000   0.00000  90.00000
           0.00000   -0.00000    0.00000     90.00000  90.00000  45.95076

 113       0.00000   -0.00000    0.00000     41.15270  90.00000 177.10346
           0.00000    0.00000   -0.00000     90.00000   0.00000  90.00000
           0.00000   -0.00000    0.04008     48.84730  90.00000  87.10346

 114       0.00000    0.00000    0.00000      0.00000  90.00000 135.95076
           0.00000    0.00047    0.00000     90.00000   0.00000  90.00000
           0.00000    0.00000    0.00000     90.00000  90.00000  45.95076

 116       0.00000    0.00000   -0.00000     34.01177  90.00000 169.96253
           0.00000    0.00000   -0.00000     90.00000   0.00000  90.00000
          -0.00000   -0.00000    0.01044     55.98823  90.00000  79.96253

 121       0.00000    0.00000    0.00000      0.00000  90.00000 135.95076
           0.00000    0.00126    0.00000     90.00000   0.00000  90.00000
           0.00000    0.00000    0.00000     90.00000  90.00000  45.95076

 122       0.00000    0.00000    0.00000     28.11386  90.00000 164.06462
          -0.00000    0.00000   -0.00000     90.00000   0.00000  90.00000
           0.00000   -0.00000    0.03345     61.88614  90.00000  74.06462

 124       0.01193   -0.00000   -0.00000     22.34463  90.00000 158.29539
          -0.00000    0.00000    0.00000     90.00000   0.00000  90.00000
          -0.00000    0.00000    0.00000     67.65537  90.00000  68.29539

 126       0.00000    0.00000   -0.00000      0.00000  90.00000 135.95076
           0.00000    0.00001   -0.00000     90.00000   0.00000  90.00000
          -0.00000   -0.00000    0.00000     90.00000  90.00000  45.95076

 128       0.00000   -0.00000    0.00000      0.00000  90.00000 135.95076
          -0.00000    0.01518   -0.00000     90.00000   0.00000  90.00000
           0.00000   -0.00000    0.00000     90.00000  90.00000  45.95076

 129       0.00201    0.00000   -0.00000     35.88537  90.00000 100.06538
           0.00000    0.00000   -0.00000     90.00000   0.00000  90.00000
          -0.00000   -0.00000    0.00000    125.88537  90.00000  10.06538

 133       0.00000   -0.00000    0.00000      0.00000  90.00000 135.95076
          -0.00000    0.00470   -0.00000     90.00000   0.00000  90.00000
           0.00000   -0.00000    0.00000     90.00000  90.00000  45.95076

 134       0.00000    0.00000   -0.00000      0.00000  90.00000 135.95076
           0.00000    0.00013   -0.00000     90.00000   0.00000  90.00000
          -0.00000   -0.00000    0.00000     90.00000  90.00000  45.95076

 136       0.00438   -0.00000    0.00000     36.81845  90.00000  99.13231
          -0.00000    0.00000    0.00000     90.00000   0.00000  90.00000
          -0.00000    0.00000   -0.00000    126.81845  90.00000   9.13231

 138       0.00165   -0.00000    0.00000     39.59550  90.00000  96.35526
          -0.00000    0.00000    0.00000     90.00000   0.00000  90.00000
           0.00000    0.00000    0.00000    129.59550  90.00000   6.35526

 140       0.00000   -0.00000    0.00000      0.00000  90.00000 135.95076
          -0.00000    0.00466   -0.00000     90.00000   0.00000  90.00000
           0.00000   -0.00000    0.00000     90.00000  90.00000  45.95076

 142      -0.00000    0.00000    0.00000     11.76022  90.00000 147.71098
           0.00000    0.00000   -0.00000     90.00000   0.00000  90.00000
          -0.00000   -0.00000    0.07487     78.23978  90.00000  57.71098

 143       0.04138   -0.00000    0.00000      2.33479  90.00000 138.28555
          -0.00000    0.00000    0.00000     90.00000   0.00000  90.00000
          -0.00000    0.00000   -0.00000     87.66521  90.00000  48.28555

 145       0.00000   -0.00000    0.00000      0.00000  90.00000 135.95076
          -0.00000    0.06172   -0.00000     90.00000   0.00000  90.00000
           0.00000   -0.00000    0.00000     90.00000  90.00000  45.95076

 147       0.00000   -0.00000    0.00000      0.00000  90.00000 135.95076
          -0.00000    0.00002   -0.00000     90.00000   0.00000  90.00000
           0.00000   -0.00000    0.00000     90.00000  90.00000  45.95076

 149       0.00039    0.00000    0.00000      6.51098  90.00000 142.46174
           0.00000    0.00000    0.00000     90.00000   0.00000  90.00000
           0.00000    0.00000   -0.00000     83.48902  90.00000  52.46174

 151       0.00000   -0.00000    0.00000      0.00000  90.00000 135.95076
          -0.00000    0.00068   -0.00000     90.00000   0.00000  90.00000
           0.00000   -0.00000    0.00000     90.00000  90.00000  45.95076

 152       0.00009   -0.00000   -0.00000      3.54249  90.00000 132.40827
          -0.00000    0.00000    0.00000     90.00000   0.00000  90.00000
           0.00000    0.00000   -0.00000     93.54249  90.00000  42.40827

 155       0.00000   -0.00000   -0.00000     41.16192  90.00000 177.11268
          -0.00000    0.00000   -0.00000     90.00000   0.00000  90.00000
           0.00000   -0.00000    0.00096     48.83808  90.00000  87.11268

 156       0.00000    0.00000    0.00000      0.00000  90.00000 135.95076
           0.00000    0.00000    0.00000     90.00000   0.00000  90.00000
           0.00000    0.00000    0.00000     90.00000  90.00000  45.95076

 159       0.00004   -0.00000    0.00000     34.87891  90.00000 101.07185
          -0.00000    0.00000    0.00000     90.00000   0.00000  90.00000
          -0.00000    0.00000   -0.00000    124.87891  90.00000  11.07185

 162       0.00000    0.00000   -0.00000      0.00000  90.00000 135.95076
           0.00000    0.00033   -0.00000     90.00000   0.00000  90.00000
          -0.00000   -0.00000    0.00000     90.00000  90.00000  45.95076

 163       0.00000    0.00000   -0.00000      0.00000  90.00000 135.95076
           0.00000    0.00001   -0.00000     90.00000   0.00000  90.00000
          -0.00000   -0.00000    0.00000     90.00000  90.00000  45.95076

 164      -0.00000   -0.00000    0.00000     20.87123  90.00000 115.07953
          -0.00000    0.00000   -0.00000     90.00000   0.00000  90.00000
           0.00000   -0.00000    0.00051    110.87123  90.00000  25.07953

 167       0.00052   -0.00000    0.00000     13.05552  90.00000 122.89524
          -0.00000    0.00000    0.00000     90.00000   0.00000  90.00000
           0.00000    0.00000   -0.00000    103.05552  90.00000  32.89524

 169       0.00000   -0.00000    0.00000      0.00000  90.00000 135.95076
          -0.00000    0.00020   -0.00000     90.00000   0.00000  90.00000
           0.00000   -0.00000    0.00000     90.00000  90.00000  45.95076

 171      -0.00000    0.00000   -0.00000     12.08263  90.00000 123.86813
           0.00000    0.00000   -0.00000     90.00000   0.00000  90.00000
           0.00000   -0.00000    0.00003    102.08263  90.00000  33.86813

 173       0.00000    0.00000   -0.00000      0.00000  90.00000 135.95076
           0.00000    0.00017   -0.00000     90.00000   0.00000  90.00000
          -0.00000   -0.00000    0.00000     90.00000  90.00000  45.95076

 INTEGRATED IR INTENSITIES, IN UNITS OF KM/MOL, ARE COMPUTED UNDER THE
 HYPOTHESIS OF ISOTROPIC RESPONSE (I.E. POWDER SAMPLE):

   INTENS_n = 1 / (4 * pi * eps0) * pi * N_AV / 3 / c**2 *
                             * d_n * ( Z_(n,x)**2 + Z_(n,y)**2 + Z_(n,z)**2 )
            = 0.17770712E+07 * d_n * ( Z_(n,x)**2 + Z_(n,y)**2 + Z_(n,z)**2 )

 WHERE:
  1/(4*pi*eps0)  1 A.U. [M*L**3*T**(-4)*C**(-2)]
  N_AV           AVOGADRO'S NUMBER [QM**(-1)]
  c              SPEED OF LIGHT [L*T**(-1)]
  d_n            DEGENERACY OF THE MODE
  Z_(n,x)        xth COMPONENT OF BORN CHARGE VECTOR IN THE BASIS
                 OF NORMAL MODES ( e*M_E**(-1/2) ) [C*T*M**(-1/2)]
  M,L,T,C,QM     MASS, LENGTH, TIME, CURRENT, QUANTITY OF MATTER, RESPECTIVELY

 NOTE: FREQUENCIES SCALED BY    1.00

 HHHHHHHHHHHHHHHHHHHHHHHHHHHHHHHHHHHHHHHHHHHHHHHHHHHHHHHHHHHHHHHHHHHHHHHHHHHHHH
 EIGENVALUES (EIGV) OF THE MASS WEIGHTED HESSIAN MATRIX AND HARMONIC TRANSVERSE
 OPTICAL (TO) FREQUENCIES. IRREP LABELS REFER TO SYMMETRY REPRESENTATION
 ANALYSIS; A AND I INDICATE WHETHER THE MODE IS ACTIVE OR INACTIVE,
 RESPECTIVELY, FOR IR AND RAMAN; INTEGRATED IR INTENSITIES IN BRACKETS.

 CONVERSION FACTORS FOR FREQUENCIES:
      1 CM**(-1) =   0.4556335E-05 HARTREE
      1 THZ      =   0.3335641E+02 CM**(-1)

 HHHHHHHHHHHHHHHHHHHHHHHHHHHHHHHHHHHHHHHHHHHHHHHHHHHHHHHHHHHHHHHHHHHHHHHHHHHHHH

    MODES         EIGV          FREQUENCIES     IRREP  IR   INTENS    RAMAN
             (HARTREE**2)   (CM**-1)     (THZ)             (KM/MOL)
    1-   1    0.2914E-18      0.0000    0.0000  (Bu )   A (     0.00)   I
    2-   2    0.1325E-16      0.0000    0.0000  (Au )   A (     0.00)   I
    3-   3    0.3285E-16      0.0000    0.0000  (Bu )   A (     0.00)   I
    4-   4    0.3908E-07     43.3889    1.3008  (Bu )   A (     1.90)   I
    5-   5    0.4417E-07     46.1260    1.3828  (Au )   A (     0.05)   I
    6-   6    0.4659E-07     47.3740    1.4202  (Bg )   I (     0.00)   A
    7-   7    0.6588E-07     56.3316    1.6888  (Ag )   I (     0.00)   A
    8-   8    0.7504E-07     60.1227    1.8024  (Au )   A (     0.19)   I
    9-   9    0.1181E-06     75.4252    2.2612  (Au )   A (     3.28)   I
   10-  10    0.1302E-06     79.1956    2.3742  (Ag )   I (     0.00)   A
   11-  11    0.1639E-06     88.8660    2.6641  (Bu )   A (    11.17)   I
   12-  12    0.1763E-06     92.1638    2.7630  (Ag )   I (     0.00)   A
   13-  13    0.2084E-06    100.1977    3.0039  (Bg )   I (     0.00)   A
   14-  14    0.2135E-06    101.4166    3.0404  (Bg )   I (     0.00)   A
   15-  15    0.2276E-06    104.7050    3.1390  (Au )   A (     0.29)   I
   16-  16    0.3030E-06    120.8120    3.6219  (Au )   A (     1.54)   I
   17-  17    0.3044E-06    121.0912    3.6302  (Bu )   A (     5.06)   I
   18-  18    0.3165E-06    123.4701    3.7015  (Ag )   I (     0.00)   A
   19-  19    0.3231E-06    124.7535    3.7400  (Bu )   A (     0.27)   I
   20-  20    0.3601E-06    131.7077    3.9485  (Bg )   I (     0.00)   A
   21-  21    0.5097E-06    156.6835    4.6973  (Au )   A (     7.32)   I
   22-  22    0.5145E-06    157.4293    4.7196  (Ag )   I (     0.00)   A
   23-  23    0.5250E-06    159.0244    4.7674  (Bg )   I (     0.00)   A
   24-  24    0.5467E-06    162.2718    4.8648  (Bu )   A (     5.11)   I
   25-  25    0.6111E-06    171.5726    5.1436  (Ag )   I (     0.00)   A
   26-  26    0.6539E-06    177.4800    5.3207  (Bg )   I (     0.00)   A
   27-  27    0.7386E-06    188.6201    5.6547  (Bu )   A (    40.96)   I
   28-  28    0.7390E-06    188.6683    5.6561  (Bg )   I (     0.00)   A
   29-  29    0.7644E-06    191.8877    5.7526  (Au )   A (    12.51)   I
   30-  30    0.7680E-06    192.3381    5.7662  (Ag )   I (     0.00)   A
   31-  31    0.8034E-06    196.7223    5.8976  (Bu )   A (     4.62)   I
   32-  32    0.8315E-06    200.1372    6.0000  (Au )   A (     1.58)   I
   33-  33    0.8559E-06    203.0408    6.0870  (Bg )   I (     0.00)   A
   34-  34    0.8797E-06    205.8514    6.1713  (Au )   A (    15.81)   I
   35-  35    0.9099E-06    209.3569    6.2764  (Bu )   A (     2.09)   I
   36-  36    0.9151E-06    209.9561    6.2943  (Ag )   I (     0.00)   A
   37-  37    0.9693E-06    216.0756    6.4778  (Ag )   I (     0.00)   A
   38-  38    0.9833E-06    217.6397    6.5247  (Bg )   I (     0.00)   A
   39-  39    0.1048E-05    224.6814    6.7358  (Ag )   I (     0.00)   A
   40-  40    0.1154E-05    235.8037    7.0692  (Bu )   A (    66.86)   I
   41-  41    0.1185E-05    238.9007    7.1621  (Au )   A (   170.19)   I
   42-  42    0.1211E-05    241.4721    7.2392  (Bg )   I (     0.00)   A
   43-  43    0.1637E-05    280.7706    8.4173  (Au )   A (    38.63)   I
   44-  44    0.1655E-05    282.3182    8.4637  (Bu )   A (     3.64)   I
   45-  45    0.1727E-05    288.4050    8.6462  (Bg )   I (     0.00)   A
   46-  46    0.1729E-05    288.6134    8.6524  (Ag )   I (     0.00)   A
   47-  47    0.1874E-05    300.4645    9.0077  (Bu )   A (    29.40)   I
   48-  48    0.1890E-05    301.7178    9.0453  (Au )   A (    20.64)   I
   49-  49    0.2418E-05    341.2514   10.2305  (Au )   A (     0.35)   I
   50-  50    0.2530E-05    349.0663   10.4647  (Bu )   A (     1.41)   I
   51-  51    0.3470E-05    408.8187   12.2561  (Ag )   I (     0.00)   A
   52-  52    0.3566E-05    414.4365   12.4245  (Bg )   I (     0.00)   A
   53-  53    0.3957E-05    436.6047   13.0891  (Bu )   A (    40.19)   I
   54-  54    0.3996E-05    438.7534   13.1535  (Au )   A (     0.16)   I
   55-  55    0.4129E-05    445.9907   13.3705  (Bg )   I (     0.00)   A
   56-  56    0.4260E-05    452.9888   13.5803  (Ag )   I (     0.00)   A
   57-  57    0.4433E-05    462.1170   13.8539  (Au )   A (    60.44)   I
   58-  58    0.4434E-05    462.1517   13.8550  (Bu )   A (    86.68)   I
   59-  59    0.6037E-05    539.2674   16.1668  (Bg )   I (     0.00)   A
   60-  60    0.6082E-05    541.2836   16.2273  (Ag )   I (     0.00)   A
   61-  61    0.6098E-05    541.9815   16.2482  (Au )   A (     2.00)   I
   62-  62    0.6282E-05    550.0716   16.4907  (Bu )   A (     9.55)   I
   63-  63    0.6594E-05    563.5940   16.8961  (Ag )   I (     0.00)   A
   64-  64    0.6672E-05    566.9175   16.9958  (Bg )   I (     0.00)   A
   65-  65    0.7676E-05    608.0793   18.2298  (Bu )   A (   161.99)   I
   66-  66    0.7700E-05    609.0338   18.2584  (Au )   A (     0.04)   I
   67-  67    0.8421E-05    636.9114   19.0941  (Bu )   A (    65.50)   I
   68-  68    0.8516E-05    640.4675   19.2007  (Ag )   I (     0.00)   A
   69-  69    0.8547E-05    641.6276   19.2355  (Au )   A (    47.82)   I
   70-  70    0.8623E-05    644.4981   19.3216  (Bg )   I (     0.00)   A
   71-  71    0.9567E-05    678.8452   20.3513  (Au )   A (     4.46)   I
   72-  72    0.9650E-05    681.7825   20.4393  (Bu )   A (    23.41)   I
   73-  73    0.9689E-05    683.1756   20.4811  (Bg )   I (     0.00)   A
   74-  74    0.9696E-05    683.4139   20.4882  (Ag )   I (     0.00)   A
   75-  75    0.1329E-04    800.1188   23.9870  (Ag )   I (     0.00)   A
   76-  76    0.1336E-04    802.0951   24.0462  (Au )   A (   132.29)   I
   77-  77    0.1365E-04    810.9997   24.3132  (Bg )   I (     0.00)   A
   78-  78    0.1366E-04    811.1798   24.3186  (Bu )   A (   126.69)   I
   79-  79    0.1826E-04    937.9347   28.1186  (Au )   A (    46.54)   I
   80-  80    0.1835E-04    940.0834   28.1830  (Bu )   A (    25.47)   I
   81-  81    0.1836E-04    940.3776   28.1918  (Ag )   I (     0.00)   A
   82-  82    0.1842E-04    942.0023   28.2405  (Bg )   I (     0.00)   A
   83-  83    0.1843E-04    942.2897   28.2491  (Ag )   I (     0.00)   A
   84-  84    0.1856E-04    945.6397   28.3496  (Bg )   I (     0.00)   A
   85-  85    0.1870E-04    949.0457   28.4517  (Bu )   A (   110.92)   I
   86-  86    0.1883E-04    952.4515   28.5538  (Au )   A (     5.96)   I
   87-  87    0.2056E-04    995.0822   29.8318  (Ag )   I (     0.00)   A
   88-  88    0.2059E-04    995.9512   29.8579  (Bu )   A (    83.57)   I
   89-  89    0.2065E-04    997.2725   29.8975  (Au )   A (    86.34)   I
   90-  90    0.2079E-04   1000.8281   30.0041  (Bg )   I (     0.00)   A
   91-  91    0.2152E-04   1018.1887   30.5245  (Au )   A (    23.50)   I
   92-  92    0.2153E-04   1018.3347   30.5289  (Bg )   I (     0.00)   A
   93-  93    0.2166E-04   1021.4830   30.6233  (Ag )   I (     0.00)   A
   94-  94    0.2166E-04   1021.5232   30.6245  (Bu )   A (    12.57)   I
   95-  95    0.2188E-04   1026.5019   30.7738  (Au )   A (     6.56)   I
   96-  96    0.2192E-04   1027.6684   30.8087  (Bu )   A (    28.34)   I
   97-  97    0.2195E-04   1028.1507   30.8232  (Ag )   I (     0.00)   A
   98-  98    0.2199E-04   1029.2585   30.8564  (Bg )   I (     0.00)   A
   99-  99    0.2214E-04   1032.5988   30.9565  (Au )   A (    19.12)   I
  100- 100    0.2215E-04   1032.9877   30.9682  (Bu )   A (    39.68)   I
  101- 101    0.2230E-04   1036.4732   31.0727  (Bg )   I (     0.00)   A
  102- 102    0.2232E-04   1036.8094   31.0828  (Ag )   I (     0.00)   A
  103- 103    0.2884E-04   1178.7095   35.3368  (Bg )   I (     0.00)   A
  104- 104    0.2886E-04   1179.0081   35.3458  (Ag )   I (     0.00)   A
  105- 105    0.2896E-04   1181.1360   35.4096  (Bu )   A (    52.56)   I
  106- 106    0.2907E-04   1183.3897   35.4771  (Au )   A (     2.67)   I
  107- 107    0.3388E-04   1277.5018   38.2985  (Au )   A (    81.42)   I
  108- 108    0.3417E-04   1282.9040   38.4605  (Bu )   A (    86.62)   I
  109- 109    0.3417E-04   1282.9191   38.4609  (Ag )   I (     0.00)   A
  110- 110    0.3435E-04   1286.3464   38.5637  (Bg )   I (     0.00)   A
  111- 111    0.3752E-04   1344.3487   40.3026  (Ag )   I (     0.00)   A
  112- 112    0.3753E-04   1344.5777   40.3094  (Au )   A (    25.11)   I
  113- 113    0.3764E-04   1346.5636   40.3690  (Bu )   A (   715.93)   I
  114- 114    0.3784E-04   1350.1378   40.4761  (Au )   A (     8.38)   I
  115- 115    0.3806E-04   1354.0682   40.5939  (Bg )   I (     0.00)   A
  116- 116    0.3827E-04   1357.6511   40.7014  (Bu )   A (   189.56)   I
  117- 117    0.3839E-04   1359.9253   40.7695  (Ag )   I (     0.00)   A
  118- 118    0.3841E-04   1360.1321   40.7757  (Bg )   I (     0.00)   A
  119- 119    0.3968E-04   1382.4856   41.4459  (Ag )   I (     0.00)   A
  120- 120    0.4016E-04   1390.9235   41.6988  (Bg )   I (     0.00)   A
  121- 121    0.4110E-04   1407.0615   42.1826  (Au )   A (    24.55)   I
  122- 122    0.4122E-04   1409.0536   42.2424  (Bu )   A (   654.29)   I
  123- 123    0.4172E-04   1417.6364   42.4997  (Bg )   I (     0.00)   A
  124- 124    0.4182E-04   1419.2622   42.5484  (Bu )   A (   236.80)   I
  125- 125    0.4193E-04   1421.1847   42.6060  (Ag )   I (     0.00)   A
  126- 126    0.4198E-04   1422.0682   42.6325  (Au )   A (     0.16)   I
  127- 127    0.4212E-04   1424.3485   42.7009  (Ag )   I (     0.00)   A
  128- 128    0.4246E-04   1430.0463   42.8717  (Au )   A (   305.83)   I
  129- 129    0.4375E-04   1451.6323   43.5188  (Bu )   A (    41.75)   I
  130- 130    0.4380E-04   1452.5342   43.5459  (Bg )   I (     0.00)   A
  131- 131    0.4384E-04   1453.2381   43.5670  (Ag )   I (     0.00)   A
  132- 132    0.4407E-04   1457.0384   43.6809  (Bg )   I (     0.00)   A
  133- 133    0.4422E-04   1459.4894   43.7544  (Au )   A (    98.54)   I
  134- 134    0.4434E-04   1461.4957   43.8145  (Au )   A (     2.71)   I
  135- 135    0.4435E-04   1461.5702   43.8168  (Ag )   I (     0.00)   A
  136- 136    0.4467E-04   1466.8305   43.9745  (Bu )   A (    92.92)   I
  137- 137    0.4515E-04   1474.7281   44.2112  (Bg )   I (     0.00)   A
  138- 138    0.4540E-04   1478.8062   44.3335  (Bu )   A (    35.45)   I
  139- 139    0.4772E-04   1516.0676   45.4506  (Ag )   I (     0.00)   A
  140- 140    0.4853E-04   1528.9650   45.8372  (Au )   A (   107.28)   I
  141- 141    0.4867E-04   1531.1881   45.9039  (Bg )   I (     0.00)   A
  142- 142    0.4868E-04   1531.3171   45.9077  (Bu )   A (  1729.44)   I
  143- 143    0.4932E-04   1541.2564   46.2057  (Bu )   A (   968.36)   I
  144- 144    0.4939E-04   1542.4798   46.2424  (Ag )   I (     0.00)   A
  145- 145    0.4949E-04   1544.0521   46.2895  (Au )   A (  1449.70)   I
  146- 146    0.5000E-04   1551.9537   46.5264  (Bg )   I (     0.00)   A
  147- 147    0.1860E-03   2993.2003   89.7339  (Au )   A (     1.77)   I
  148- 148    0.1860E-03   2993.2651   89.7358  (Ag )   I (     0.00)   A
  149- 149    0.1861E-03   2993.8963   89.7548  (Bu )   A (    34.07)   I
  150- 150    0.1861E-03   2994.0405   89.7591  (Bg )   I (     0.00)   A
  151- 151    0.1867E-03   2998.6086   89.8960  (Au )   A (    60.36)   I
  152- 152    0.1867E-03   2998.7751   89.9010  (Bu )   A (     8.31)   I
  153- 153    0.1867E-03   2999.0875   89.9104  (Ag )   I (     0.00)   A
  154- 154    0.1867E-03   2999.2103   89.9141  (Bg )   I (     0.00)   A
  155- 155    0.1963E-03   3074.9435   92.1845  (Bu )   A (    89.42)   I
  156- 156    0.1963E-03   3075.2143   92.1926  (Au )   A (     0.17)   I
  157- 157    0.1965E-03   3076.3698   92.2272  (Bg )   I (     0.00)   A
  158- 158    0.1965E-03   3076.4842   92.2307  (Ag )   I (     0.00)   A
  159- 159    0.1978E-03   3086.4374   92.5291  (Bu )   A (     3.46)   I
  160- 160    0.1978E-03   3086.4687   92.5300  (Bg )   I (     0.00)   A
  161- 161    0.1978E-03   3086.5518   92.5325  (Ag )   I (     0.00)   A
  162- 162    0.1978E-03   3086.5547   92.5326  (Au )   A (    30.87)   I
  163- 163    0.1991E-03   3096.7677   92.8388  (Au )   A (     1.15)   I
  164- 164    0.1992E-03   3097.4713   92.8599  (Bu )   A (    48.56)   I
  165- 165    0.1992E-03   3097.7769   92.8690  (Ag )   I (     0.00)   A
  166- 166    0.1994E-03   3098.9283   92.9035  (Bg )   I (     0.00)   A
  167- 167    0.2034E-03   3130.4409   93.8483  (Bu )   A (    49.92)   I
  168- 168    0.2035E-03   3130.6328   93.8540  (Bg )   I (     0.00)   A
  169- 169    0.2037E-03   3132.6506   93.9145  (Au )   A (    19.71)   I
  170- 170    0.2037E-03   3132.6887   93.9156  (Ag )   I (     0.00)   A
  171- 171    0.2067E-03   3155.1410   94.5887  (Bu )   A (     2.97)   I
  172- 172    0.2067E-03   3155.2280   94.5914  (Bg )   I (     0.00)   A
  173- 173    0.2069E-03   3156.7218   94.6361  (Au )   A (    16.94)   I
  174- 174    0.2069E-03   3156.8941   94.6413  (Ag )   I (     0.00)   A

 NORMAL MODES NORMALIZED TO CLASSICAL AMPLITUDES (IN BOHR)

 FREQ(CM**-1)      0.00      0.00      0.00     43.39     46.13     47.37

 AT.   1 C  X     0.0026    0.0000    0.0437    0.0079   -0.0041    0.0405
            Y     0.0000    0.0438   -0.0000   -0.0501    0.0172    0.0532
            Z     0.0437   -0.0000   -0.0026    0.0017    0.0572    0.0586
 AT.   2 C  X     0.0026   -0.0000    0.0437    0.0079    0.0041    0.0405
            Y    -0.0000    0.0438    0.0000    0.0501    0.0172   -0.0532
            Z     0.0437    0.0000   -0.0026    0.0017   -0.0572    0.0586
 AT.   3 C  X     0.0026    0.0000    0.0437    0.0079   -0.0041   -0.0405
            Y     0.0000    0.0438   -0.0000   -0.0501    0.0172   -0.0532
            Z     0.0437   -0.0000   -0.0026    0.0017    0.0572   -0.0586
 AT.   4 C  X     0.0026   -0.0000    0.0437    0.0079    0.0041   -0.0405
            Y    -0.0000    0.0438    0.0000    0.0501    0.0172    0.0532
            Z     0.0437    0.0000   -0.0026    0.0017   -0.0572   -0.0586
 AT.   5 H  X     0.0026   -0.0000    0.0437    0.0646    0.0005    0.0265
            Y     0.0000    0.0438   -0.0000   -0.0500    0.0206    0.0744
            Z     0.0437   -0.0000   -0.0026   -0.0134    0.0528    0.0424
 AT.   6 H  X     0.0026    0.0000    0.0437    0.0646   -0.0005    0.0265
            Y    -0.0000    0.0438    0.0000    0.0500    0.0206   -0.0744
            Z     0.0437    0.0000   -0.0026   -0.0134   -0.0528    0.0424
 AT.   7 H  X     0.0026   -0.0000    0.0437    0.0646    0.0005   -0.0265
            Y     0.0000    0.0438   -0.0000   -0.0500    0.0206   -0.0744
            Z     0.0437   -0.0000   -0.0026   -0.0134    0.0528   -0.0424
 AT.   8 H  X     0.0026    0.0000    0.0437    0.0646   -0.0005   -0.0265
            Y    -0.0000    0.0438    0.0000    0.0500    0.0206    0.0744
            Z     0.0437    0.0000   -0.0026   -0.0134   -0.0528   -0.0424
 AT.   9 H  X     0.0026    0.0000    0.0437   -0.0272   -0.0161    0.0494
            Y     0.0000    0.0438   -0.0000   -0.0951   -0.0011    0.0623
            Z     0.0437   -0.0000   -0.0026   -0.0131    0.0766    0.0801
 AT.  10 H  X     0.0026   -0.0000    0.0437   -0.0272    0.0161    0.0494
            Y    -0.0000    0.0438    0.0000    0.0951   -0.0011   -0.0623
            Z     0.0437    0.0000   -0.0026   -0.0131   -0.0766    0.0801
 AT.  11 H  X     0.0026    0.0000    0.0437   -0.0272   -0.0161   -0.0494
            Y     0.0000    0.0438   -0.0000   -0.0951   -0.0011   -0.0623
            Z     0.0437   -0.0000   -0.0026   -0.0131    0.0766   -0.0801
 AT.  12 H  X     0.0026   -0.0000    0.0437   -0.0272    0.0161   -0.0494
            Y    -0.0000    0.0438    0.0000    0.0951   -0.0011    0.0623
            Z     0.0437    0.0000   -0.0026   -0.0131   -0.0766   -0.0801
 AT.  13 H  X     0.0026    0.0000    0.0437   -0.0145   -0.0197    0.0477
            Y     0.0000    0.0438   -0.0000   -0.0078    0.0354    0.0482
            Z     0.0437   -0.0000   -0.0026    0.0285    0.0514    0.0719
 AT.  14 H  X     0.0026   -0.0000    0.0437   -0.0145    0.0197    0.0477
            Y    -0.0000    0.0438    0.0000    0.0078    0.0354   -0.0482
            Z     0.0437    0.0000   -0.0026    0.0285   -0.0514    0.0719
 AT.  15 H  X     0.0026    0.0000    0.0437   -0.0145   -0.0197   -0.0477
            Y     0.0000    0.0438   -0.0000   -0.0078    0.0354   -0.0482
            Z     0.0437   -0.0000   -0.0026    0.0285    0.0514   -0.0719
 AT.  16 H  X     0.0026   -0.0000    0.0437   -0.0145    0.0197   -0.0477
            Y    -0.0000    0.0438    0.0000    0.0078    0.0354    0.0482
            Z     0.0437    0.0000   -0.0026    0.0285   -0.0514   -0.0719
 AT.  17 C  X     0.0026    0.0000    0.0437    0.0066    0.0258    0.0380
            Y     0.0000    0.0438   -0.0000   -0.0583    0.0087    0.0201
            Z     0.0437   -0.0000   -0.0026   -0.0009    0.0476    0.0415
 AT.  18 C  X     0.0026   -0.0000    0.0437    0.0066   -0.0258    0.0380
            Y    -0.0000    0.0438    0.0000    0.0583    0.0087   -0.0201
            Z     0.0437    0.0000   -0.0026   -0.0009   -0.0476    0.0415
 AT.  19 C  X     0.0026    0.0000    0.0437    0.0066    0.0258   -0.0380
            Y     0.0000    0.0438   -0.0000   -0.0583    0.0087   -0.0201
            Z     0.0437   -0.0000   -0.0026   -0.0009    0.0476   -0.0415
 AT.  20 C  X     0.0026   -0.0000    0.0437    0.0066   -0.0258   -0.0380
            Y    -0.0000    0.0438    0.0000    0.0583    0.0087    0.0201
            Z     0.0437    0.0000   -0.0026   -0.0009   -0.0476   -0.0415
 AT.  21 C  X     0.0026    0.0000    0.0437    0.0046    0.0374    0.0388
            Y     0.0000    0.0438   -0.0000   -0.0627    0.0037   -0.0076
            Z     0.0437   -0.0000   -0.0026    0.0045    0.0383    0.0586
 AT.  22 C  X     0.0026   -0.0000    0.0437    0.0046   -0.0374    0.0388
            Y    -0.0000    0.0438    0.0000    0.0627    0.0037    0.0076
            Z     0.0437    0.0000   -0.0026    0.0045   -0.0383    0.0586
 AT.  23 C  X     0.0026    0.0000    0.0437    0.0046    0.0374   -0.0388
            Y     0.0000    0.0438   -0.0000   -0.0627    0.0037    0.0076
            Z     0.0437   -0.0000   -0.0026    0.0045    0.0383   -0.0586
 AT.  24 C  X     0.0026   -0.0000    0.0437    0.0046   -0.0374   -0.0388
            Y    -0.0000    0.0438    0.0000    0.0627    0.0037   -0.0076
            Z     0.0437    0.0000   -0.0026    0.0045   -0.0383   -0.0586
 AT.  25 H  X     0.0026    0.0000    0.0437    0.0074    0.0346    0.0467
            Y     0.0000    0.0438   -0.0000   -0.0621    0.0043   -0.0041
            Z     0.0437   -0.0000   -0.0026    0.0097    0.0357    0.0823
 AT.  26 H  X     0.0026   -0.0000    0.0437    0.0074   -0.0346    0.0467
            Y    -0.0000    0.0438    0.0000    0.0621    0.0043    0.0041
            Z     0.0437    0.0000   -0.0026    0.0097   -0.0357    0.0823
 AT.  27 H  X     0.0026    0.0000    0.0437    0.0074    0.0346   -0.0467
            Y     0.0000    0.0438   -0.0000   -0.0621    0.0043    0.0041
            Z     0.0437   -0.0000   -0.0026    0.0097    0.0357   -0.0823
 AT.  28 H  X     0.0026   -0.0000    0.0437    0.0074   -0.0346   -0.0467
            Y    -0.0000    0.0438    0.0000    0.0621    0.0043   -0.0041
            Z     0.0437    0.0000   -0.0026    0.0097   -0.0357   -0.0823
 AT.  29 C  X     0.0026    0.0000    0.0437   -0.0014    0.0592    0.0077
            Y     0.0000    0.0438   -0.0000   -0.0667   -0.0062   -0.0222
            Z     0.0437   -0.0000   -0.0026    0.0050    0.0277    0.0601
 AT.  30 C  X     0.0026   -0.0000    0.0437   -0.0014   -0.0592    0.0077
            Y    -0.0000    0.0438    0.0000    0.0667   -0.0062    0.0222
            Z     0.0437    0.0000   -0.0026    0.0050   -0.0277    0.0601
 AT.  31 C  X     0.0026    0.0000    0.0437   -0.0014    0.0592   -0.0077
            Y     0.0000    0.0438   -0.0000   -0.0667   -0.0062    0.0222
            Z     0.0437   -0.0000   -0.0026    0.0050    0.0277   -0.0601
 AT.  32 C  X     0.0026   -0.0000    0.0437   -0.0014   -0.0592   -0.0077
            Y    -0.0000    0.0438    0.0000    0.0667   -0.0062   -0.0222
            Z     0.0437    0.0000   -0.0026    0.0050   -0.0277   -0.0601
 AT.  33 C  X     0.0026    0.0000    0.0437   -0.0243    0.0901   -0.0256
            Y     0.0000    0.0438   -0.0000   -0.0614   -0.0215   -0.0309
            Z     0.0437   -0.0000   -0.0026    0.0322   -0.0056    0.1100
 AT.  34 C  X     0.0026   -0.0000    0.0437   -0.0243   -0.0901   -0.0256
            Y    -0.0000    0.0438    0.0000    0.0614   -0.0215    0.0309
            Z     0.0437    0.0000   -0.0026    0.0322    0.0056    0.1100
 AT.  35 C  X     0.0026    0.0000    0.0437   -0.0243    0.0901    0.0256
            Y     0.0000    0.0438   -0.0000   -0.0614   -0.0215    0.0309
            Z     0.0437   -0.0000   -0.0026    0.0322   -0.0056   -0.1100
 AT.  36 C  X     0.0026   -0.0000    0.0437   -0.0243   -0.0901    0.0256
            Y    -0.0000    0.0438    0.0000    0.0614   -0.0215   -0.0309
            Z     0.0437    0.0000   -0.0026    0.0322    0.0056   -0.1100
 AT.  37 H  X     0.0026    0.0000    0.0437   -0.0601    0.0974   -0.0526
            Y     0.0000    0.0438   -0.0000   -0.1566    0.0135   -0.1069
            Z     0.0437   -0.0000   -0.0026    0.2067   -0.1032    0.2585
 AT.  38 H  X     0.0026   -0.0000    0.0437   -0.0601   -0.0974   -0.0526
            Y    -0.0000    0.0438    0.0000    0.1566    0.0135    0.1069
            Z     0.0437    0.0000   -0.0026    0.2067    0.1032    0.2585
 AT.  39 H  X     0.0026    0.0000    0.0437   -0.0601    0.0974    0.0526
            Y     0.0000    0.0438   -0.0000   -0.1566    0.0135    0.1069
            Z     0.0437   -0.0000   -0.0026    0.2067   -0.1032   -0.2585
 AT.  40 H  X     0.0026   -0.0000    0.0437   -0.0601   -0.0974    0.0526
            Y    -0.0000    0.0438    0.0000    0.1566    0.0135   -0.1069
            Z     0.0437    0.0000   -0.0026    0.2067    0.1032   -0.2585
 AT.  41 H  X     0.0026   -0.0000    0.0437    0.0902    0.0424    0.0714
            Y     0.0000    0.0438   -0.0000   -0.1122   -0.0001   -0.0673
            Z     0.0437    0.0000   -0.0026   -0.0683    0.0343    0.0479
 AT.  42 H  X     0.0026    0.0000    0.0437    0.0902   -0.0424    0.0714
            Y    -0.0000    0.0438    0.0000    0.1122   -0.0001    0.0673
            Z     0.0437   -0.0000   -0.0026   -0.0683   -0.0343    0.0479
 AT.  43 H  X     0.0026   -0.0000    0.0437    0.0902    0.0424   -0.0714
            Y     0.0000    0.0438   -0.0000   -0.1122   -0.0001    0.0673
            Z     0.0437    0.0000   -0.0026   -0.0683    0.0343   -0.0479
 AT.  44 H  X     0.0026    0.0000    0.0437    0.0902   -0.0424   -0.0714
            Y    -0.0000    0.0438    0.0000    0.1122   -0.0001   -0.0673
            Z     0.0437   -0.0000   -0.0026   -0.0683   -0.0343   -0.0479
 AT.  45 H  X     0.0026    0.0000    0.0437   -0.1368    0.1676   -0.1334
            Y    -0.0000    0.0438    0.0000    0.0877   -0.0872    0.0724
            Z     0.0437   -0.0000   -0.0026    0.0116    0.0096    0.0885
 AT.  46 H  X     0.0026   -0.0000    0.0437   -0.1368   -0.1676   -0.1334
            Y     0.0000    0.0438   -0.0000   -0.0877   -0.0872   -0.0724
            Z     0.0437    0.0000   -0.0026    0.0116   -0.0096    0.0885
 AT.  47 H  X     0.0026    0.0000    0.0437   -0.1368    0.1676    0.1334
            Y    -0.0000    0.0438    0.0000    0.0877   -0.0872   -0.0724
            Z     0.0437   -0.0000   -0.0026    0.0116    0.0096   -0.0885
 AT.  48 H  X     0.0026   -0.0000    0.0437   -0.1368   -0.1676    0.1334
            Y     0.0000    0.0438   -0.0000   -0.0877   -0.0872    0.0724
            Z     0.0437    0.0000   -0.0026    0.0116   -0.0096   -0.0885
 AT.  49 O  X     0.0026    0.0000    0.0437    0.0062    0.0367    0.0294
            Y     0.0000    0.0438   -0.0000   -0.0603    0.0026    0.0212
            Z     0.0437   -0.0000   -0.0026   -0.0091    0.0509    0.0164
 AT.  50 O  X     0.0026   -0.0000    0.0437    0.0062   -0.0367    0.0294
            Y    -0.0000    0.0438    0.0000    0.0603    0.0026   -0.0212
            Z     0.0437    0.0000   -0.0026   -0.0091   -0.0509    0.0164
 AT.  51 O  X     0.0026    0.0000    0.0437    0.0062    0.0367   -0.0294
            Y     0.0000    0.0438   -0.0000   -0.0603    0.0026   -0.0212
            Z     0.0437   -0.0000   -0.0026   -0.0091    0.0509   -0.0164
 AT.  52 O  X     0.0026   -0.0000    0.0437    0.0062   -0.0367   -0.0294
            Y    -0.0000    0.0438    0.0000    0.0603    0.0026    0.0212
            Z     0.0437    0.0000   -0.0026   -0.0091   -0.0509   -0.0164
 AT.  53 O  X     0.0026    0.0000    0.0437    0.0000    0.0597   -0.0069
            Y     0.0000    0.0438   -0.0000   -0.0731   -0.0025   -0.0268
            Z     0.0437   -0.0000   -0.0026   -0.0071    0.0368    0.0363
 AT.  54 O  X     0.0026   -0.0000    0.0437    0.0000   -0.0597   -0.0069
            Y    -0.0000    0.0438    0.0000    0.0731   -0.0025    0.0268
            Z     0.0437    0.0000   -0.0026   -0.0071   -0.0368    0.0363
 AT.  55 O  X     0.0026    0.0000    0.0437    0.0000    0.0597    0.0069
            Y     0.0000    0.0438   -0.0000   -0.0731   -0.0025    0.0268
            Z     0.0437   -0.0000   -0.0026   -0.0071    0.0368   -0.0363
 AT.  56 O  X     0.0026   -0.0000    0.0437    0.0000   -0.0597    0.0069
            Y    -0.0000    0.0438    0.0000    0.0731   -0.0025   -0.0268
            Z     0.0437    0.0000   -0.0026   -0.0071   -0.0368   -0.0363
 AT.  57 CU X     0.0026    0.0000    0.0437    0.0018    0.0524    0.0000
            Y     0.0000    0.0438   -0.0000   -0.0708   -0.0003    0.0000
            Z     0.0437   -0.0000   -0.0026   -0.0131    0.0503    0.0000
 AT.  58 CU X     0.0026   -0.0000    0.0437    0.0018   -0.0524    0.0000
            Y    -0.0000    0.0438    0.0000    0.0708   -0.0003    0.0000
            Z     0.0437    0.0000   -0.0026   -0.0131   -0.0503    0.0000

 FREQ(CM**-1)     56.33     60.12     75.43     79.20     88.87     92.16

 AT.   1 C  X    -0.0241   -0.0160   -0.0166   -0.0482    0.0417    0.0641
            Y    -0.0295   -0.0064    0.0166   -0.0337    0.0457   -0.0459
            Z    -0.0353    0.0377   -0.0004   -0.0320    0.0028   -0.0213
 AT.   2 C  X     0.0241    0.0160    0.0166    0.0482    0.0417   -0.0641
            Y    -0.0295   -0.0064    0.0166   -0.0337   -0.0457   -0.0459
            Z     0.0353   -0.0377    0.0004    0.0320    0.0028    0.0213
 AT.   3 C  X     0.0241   -0.0160   -0.0166    0.0482    0.0417   -0.0641
            Y     0.0295   -0.0064    0.0166    0.0337    0.0457    0.0459
            Z     0.0353    0.0377   -0.0004    0.0320    0.0028    0.0213
 AT.   4 C  X    -0.0241    0.0160    0.0166   -0.0482    0.0417    0.0641
            Y     0.0295   -0.0064    0.0166    0.0337   -0.0457    0.0459
            Z    -0.0353   -0.0377    0.0004   -0.0320    0.0028   -0.0213
 AT.   5 H  X    -0.0518   -0.0505   -0.0496   -0.0410    0.0625    0.1126
            Y    -0.0355   -0.0059    0.0267   -0.0400    0.0516   -0.0610
            Z    -0.0222    0.0463   -0.0011   -0.0271   -0.0084   -0.0195
 AT.   6 H  X     0.0518    0.0505    0.0496    0.0410    0.0625   -0.1126
            Y    -0.0355   -0.0059    0.0267   -0.0400   -0.0516   -0.0610
            Z     0.0222   -0.0463    0.0011    0.0271   -0.0084    0.0195
 AT.   7 H  X     0.0518   -0.0505   -0.0496    0.0410    0.0625   -0.1126
            Y     0.0355   -0.0059    0.0267    0.0400    0.0516    0.0610
            Z     0.0222    0.0463   -0.0011    0.0271   -0.0084    0.0195
 AT.   8 H  X    -0.0518    0.0505    0.0496   -0.0410    0.0625    0.1126
            Y     0.0355   -0.0059    0.0267    0.0400   -0.0516    0.0610
            Z    -0.0222   -0.0463    0.0011   -0.0271   -0.0084   -0.0195
 AT.   9 H  X    -0.0108    0.0025   -0.0100   -0.0570    0.0370    0.0406
            Y    -0.0122    0.0181    0.0195   -0.0461    0.0411   -0.0716
            Z    -0.0256    0.0462    0.0396   -0.0288   -0.0127   -0.0608
 AT.  10 H  X     0.0108   -0.0025    0.0100    0.0570    0.0370   -0.0406
            Y    -0.0122    0.0181    0.0195   -0.0461   -0.0411   -0.0716
            Z     0.0256   -0.0462   -0.0396    0.0288   -0.0127    0.0608
 AT.  11 H  X     0.0108    0.0025   -0.0100    0.0570    0.0370   -0.0406
            Y     0.0122    0.0181    0.0195    0.0461    0.0411    0.0716
            Z     0.0256    0.0462    0.0396    0.0288   -0.0127    0.0608
 AT.  12 H  X    -0.0108   -0.0025    0.0100   -0.0570    0.0370    0.0406
            Y     0.0122    0.0181    0.0195    0.0461   -0.0411    0.0716
            Z    -0.0256   -0.0462   -0.0396   -0.0288   -0.0127   -0.0608
 AT.  13 H  X    -0.0202   -0.0043   -0.0248   -0.0564    0.0473    0.0556
            Y    -0.0442   -0.0291    0.0182   -0.0253    0.0477   -0.0253
            Z    -0.0589    0.0184   -0.0206   -0.0381    0.0272    0.0008
 AT.  14 H  X     0.0202    0.0043    0.0248    0.0564    0.0473   -0.0556
            Y    -0.0442   -0.0291    0.0182   -0.0253   -0.0477   -0.0253
            Z     0.0589   -0.0184    0.0206    0.0381    0.0272   -0.0008
 AT.  15 H  X     0.0202   -0.0043   -0.0248    0.0564    0.0473   -0.0556
            Y     0.0442   -0.0291    0.0182    0.0253    0.0477    0.0253
            Z     0.0589    0.0184   -0.0206    0.0381    0.0272   -0.0008
 AT.  16 H  X    -0.0202    0.0043    0.0248   -0.0564    0.0473    0.0556
            Y     0.0442   -0.0291    0.0182    0.0253   -0.0477    0.0253
            Z    -0.0589   -0.0184    0.0206   -0.0381    0.0272    0.0008
 AT.  17 C  X    -0.0120   -0.0172    0.0222   -0.0299    0.0174    0.0345
            Y    -0.0166   -0.0045    0.0007   -0.0211    0.0335   -0.0232
            Z    -0.0306    0.0389   -0.0162   -0.0291    0.0009   -0.0036
 AT.  18 C  X     0.0120    0.0172   -0.0222    0.0299    0.0174   -0.0345
            Y    -0.0166   -0.0045    0.0007   -0.0211   -0.0335   -0.0232
            Z     0.0306   -0.0389    0.0162    0.0291    0.0009    0.0036
 AT.  19 C  X     0.0120   -0.0172    0.0222    0.0299    0.0174   -0.0345
            Y     0.0166   -0.0045    0.0007    0.0211    0.0335    0.0232
            Z     0.0306    0.0389   -0.0162    0.0291    0.0009    0.0036
 AT.  20 C  X    -0.0120    0.0172   -0.0222   -0.0299    0.0174    0.0345
            Y     0.0166   -0.0045    0.0007    0.0211   -0.0335    0.0232
            Z    -0.0306   -0.0389    0.0162   -0.0291    0.0009   -0.0036
 AT.  21 C  X    -0.0161   -0.0095    0.0275   -0.0172    0.0251   -0.0048
            Y     0.0023   -0.0086    0.0017   -0.0097    0.0106    0.0041
            Z    -0.0372    0.0339   -0.0204   -0.0490    0.0079    0.0181
 AT.  22 C  X     0.0161    0.0095   -0.0275    0.0172    0.0251    0.0048
            Y     0.0023   -0.0086    0.0017   -0.0097   -0.0106    0.0041
            Z     0.0372   -0.0339    0.0204    0.0490    0.0079   -0.0181
 AT.  23 C  X     0.0161   -0.0095    0.0275    0.0172    0.0251    0.0048
            Y    -0.0023   -0.0086    0.0017    0.0097    0.0106   -0.0041
            Z     0.0372    0.0339   -0.0204    0.0490    0.0079   -0.0181
 AT.  24 C  X    -0.0161    0.0095   -0.0275   -0.0172    0.0251   -0.0048
            Y    -0.0023   -0.0086    0.0017    0.0097   -0.0106   -0.0041
            Z    -0.0372   -0.0339    0.0204   -0.0490    0.0079    0.0181
 AT.  25 H  X    -0.0240   -0.0050    0.0181   -0.0252    0.0354   -0.0064
            Y     0.0032   -0.0127    0.0079   -0.0107    0.0085    0.0059
            Z    -0.0479    0.0306   -0.0192   -0.0668    0.0207    0.0213
 AT.  26 H  X     0.0240    0.0050   -0.0181    0.0252    0.0354    0.0064
            Y     0.0032   -0.0127    0.0079   -0.0107   -0.0085    0.0059
            Z     0.0479   -0.0306    0.0192    0.0668    0.0207   -0.0213
 AT.  27 H  X     0.0240   -0.0050    0.0181    0.0252    0.0354    0.0064
            Y    -0.0032   -0.0127    0.0079    0.0107    0.0085   -0.0059
            Z     0.0479    0.0306   -0.0192    0.0668    0.0207   -0.0213
 AT.  28 H  X    -0.0240    0.0050   -0.0181   -0.0252    0.0354   -0.0064
            Y    -0.0032   -0.0127    0.0079    0.0107   -0.0085   -0.0059
            Z    -0.0479   -0.0306    0.0192   -0.0668    0.0207    0.0213
 AT.  29 C  X    -0.0372   -0.0187    0.0250   -0.0027    0.0040   -0.0178
            Y     0.0363   -0.0028    0.0055    0.0082   -0.0009    0.0170
            Z    -0.0158    0.0380   -0.0176   -0.0447    0.0082    0.0281
 AT.  30 C  X     0.0372    0.0187   -0.0250    0.0027    0.0040    0.0178
            Y     0.0363   -0.0028    0.0055    0.0082    0.0009    0.0170
            Z     0.0158   -0.0380    0.0176    0.0447    0.0082   -0.0281
 AT.  31 C  X     0.0372   -0.0187    0.0250    0.0027    0.0040    0.0178
            Y    -0.0363   -0.0028    0.0055   -0.0082   -0.0009   -0.0170
            Z     0.0158    0.0380   -0.0176    0.0447    0.0082   -0.0281
 AT.  32 C  X    -0.0372    0.0187   -0.0250   -0.0027    0.0040   -0.0178
            Y    -0.0363   -0.0028    0.0055   -0.0082    0.0009   -0.0170
            Z    -0.0158   -0.0380    0.0176   -0.0447    0.0082    0.0281
 AT.  33 C  X    -0.0878   -0.0337   -0.0150    0.0113   -0.0140   -0.0128
            Y     0.0793    0.0012    0.0282    0.0220   -0.0223    0.0219
            Z     0.0210    0.0538    0.0190   -0.0726    0.0474    0.0194
 AT.  34 C  X     0.0878    0.0337    0.0150   -0.0113   -0.0140    0.0128
            Y     0.0793    0.0012    0.0282    0.0220    0.0223    0.0219
            Z    -0.0210   -0.0538   -0.0190    0.0726    0.0474   -0.0194
 AT.  35 C  X     0.0878   -0.0337   -0.0150   -0.0113   -0.0140    0.0128
            Y    -0.0793    0.0012    0.0282   -0.0220   -0.0223   -0.0219
            Z    -0.0210    0.0538    0.0190    0.0726    0.0474   -0.0194
 AT.  36 C  X    -0.0878    0.0337    0.0150    0.0113   -0.0140   -0.0128
            Y    -0.0793    0.0012    0.0282   -0.0220    0.0223   -0.0219
            Z     0.0210   -0.0538   -0.0190   -0.0726    0.0474    0.0194
 AT.  37 H  X    -0.1150   -0.0850   -0.0527    0.0531   -0.0582    0.0230
            Y    -0.0123   -0.1249   -0.0786    0.1224   -0.1283    0.1049
            Z     0.2323    0.2564    0.2309   -0.2279    0.2124   -0.1059
 AT.  38 H  X     0.1150    0.0850    0.0527   -0.0531   -0.0582   -0.0230
            Y    -0.0123   -0.1249   -0.0786    0.1224    0.1283    0.1049
            Z    -0.2323   -0.2564   -0.2309    0.2279    0.2124    0.1059
 AT.  39 H  X     0.1150   -0.0850   -0.0527   -0.0531   -0.0582   -0.0230
            Y     0.0123   -0.1249   -0.0786   -0.1224   -0.1283   -0.1049
            Z    -0.2323    0.2564    0.2309    0.2279    0.2124    0.1059
 AT.  40 H  X    -0.1150    0.0850    0.0527    0.0531   -0.0582    0.0230
            Y     0.0123   -0.1249   -0.0786   -0.1224    0.1283   -0.1049
            Z     0.2323   -0.2564   -0.2309   -0.2279    0.2124   -0.1059
 AT.  41 H  X     0.0219    0.1119    0.1113   -0.1108    0.1163   -0.1086
            Y     0.0220   -0.0656   -0.0314    0.0709   -0.0704    0.0637
            Z    -0.0974   -0.0786   -0.0989    0.0158   -0.0332    0.0991
 AT.  42 H  X    -0.0219   -0.1119   -0.1113    0.1108    0.1163    0.1086
            Y     0.0220   -0.0656   -0.0314    0.0709    0.0704    0.0637
            Z     0.0974    0.0786    0.0989   -0.0158   -0.0332   -0.0991
 AT.  43 H  X    -0.0219    0.1119    0.1113    0.1108    0.1163    0.1086
            Y    -0.0220   -0.0656   -0.0314   -0.0709   -0.0704   -0.0637
            Z     0.0974   -0.0786   -0.0989   -0.0158   -0.0332   -0.0991
 AT.  44 H  X     0.0219   -0.1119   -0.1113   -0.1108    0.1163   -0.1086
            Y    -0.0220   -0.0656   -0.0314   -0.0709    0.0704   -0.0637
            Z    -0.0974    0.0786    0.0989    0.0158   -0.0332    0.0991
 AT.  45 H  X    -0.2311   -0.1561   -0.1568    0.1126   -0.1278    0.0672
            Y     0.2542    0.1962    0.2070   -0.1177    0.1077   -0.0984
            Z    -0.0055    0.0320   -0.0066   -0.0534    0.0260    0.0324
 AT.  46 H  X     0.2311    0.1561    0.1568   -0.1126   -0.1278   -0.0672
            Y     0.2542    0.1962    0.2070   -0.1177   -0.1077   -0.0984
            Z     0.0055   -0.0320    0.0066    0.0534    0.0260   -0.0324
 AT.  47 H  X     0.2311   -0.1561   -0.1568   -0.1126   -0.1278   -0.0672
            Y    -0.2542    0.1962    0.2070    0.1177    0.1077    0.0984
            Z     0.0055    0.0320   -0.0066    0.0534    0.0260   -0.0324
 AT.  48 H  X    -0.2311    0.1561    0.1568    0.1126   -0.1278    0.0672
            Y    -0.2542    0.1962    0.2070    0.1177   -0.1077    0.0984
            Z    -0.0055   -0.0320    0.0066   -0.0534    0.0260    0.0324
 AT.  49 O  X    -0.0037   -0.0258    0.0390   -0.0277   -0.0066    0.0496
            Y    -0.0194    0.0026   -0.0099   -0.0185    0.0453   -0.0351
            Z    -0.0168    0.0468   -0.0178   -0.0089   -0.0119   -0.0140
 AT.  50 O  X     0.0037    0.0258   -0.0390    0.0277   -0.0066   -0.0496
            Y    -0.0194    0.0026   -0.0099   -0.0185   -0.0453   -0.0351
            Z     0.0168   -0.0468    0.0178    0.0089   -0.0119    0.0140
 AT.  51 O  X     0.0037   -0.0258    0.0390    0.0277   -0.0066   -0.0496
            Y     0.0194    0.0026   -0.0099    0.0185    0.0453    0.0351
            Z     0.0168    0.0468   -0.0178    0.0089   -0.0119    0.0140
 AT.  52 O  X    -0.0037    0.0258   -0.0390   -0.0277   -0.0066    0.0496
            Y     0.0194    0.0026   -0.0099    0.0185   -0.0453    0.0351
            Z    -0.0168   -0.0468    0.0178   -0.0089   -0.0119   -0.0140
 AT.  53 O  X    -0.0284   -0.0249    0.0398    0.0052   -0.0140   -0.0233
            Y     0.0367    0.0025   -0.0059    0.0134    0.0006    0.0223
            Z    -0.0055    0.0437   -0.0254   -0.0254   -0.0095    0.0328
 AT.  54 O  X     0.0284    0.0249   -0.0398   -0.0052   -0.0140    0.0233
            Y     0.0367    0.0025   -0.0059    0.0134   -0.0006    0.0223
            Z     0.0055   -0.0437    0.0254    0.0254   -0.0095   -0.0328
 AT.  55 O  X     0.0284   -0.0249    0.0398   -0.0052   -0.0140    0.0233
            Y    -0.0367    0.0025   -0.0059   -0.0134    0.0006   -0.0223
            Z     0.0055    0.0437   -0.0254    0.0254   -0.0095   -0.0328
 AT.  56 O  X    -0.0284    0.0249   -0.0398    0.0052   -0.0140   -0.0233
            Y    -0.0367    0.0025   -0.0059   -0.0134   -0.0006   -0.0223
            Z    -0.0055   -0.0437    0.0254   -0.0254   -0.0095    0.0328
 AT.  57 CU X     0.0000   -0.0265    0.0518    0.0000   -0.0214    0.0000
            Y     0.0000    0.0062   -0.0175    0.0000    0.0299    0.0000
            Z     0.0000    0.0492   -0.0241    0.0000   -0.0222    0.0000
 AT.  58 CU X     0.0000    0.0265   -0.0518    0.0000   -0.0214    0.0000
            Y     0.0000    0.0062   -0.0175    0.0000   -0.0299    0.0000
            Z     0.0000   -0.0492    0.0241    0.0000   -0.0222    0.0000

 FREQ(CM**-1)    100.20    101.42    104.70    120.81    121.09    123.47

 AT.   1 C  X     0.0477    0.0287   -0.0417    0.0644    0.0322   -0.0055
            Y    -0.0582   -0.0238    0.0541    0.0290   -0.0524    0.0475
            Z    -0.0326   -0.0199    0.0213    0.0112   -0.0285    0.0141
 AT.   2 C  X     0.0477    0.0287    0.0417   -0.0644    0.0322    0.0055
            Y     0.0582    0.0238    0.0541    0.0290    0.0524    0.0475
            Z    -0.0326   -0.0199   -0.0213   -0.0112   -0.0285   -0.0141
 AT.   3 C  X    -0.0477   -0.0287   -0.0417    0.0644    0.0322    0.0055
            Y     0.0582    0.0238    0.0541    0.0290   -0.0524   -0.0475
            Z     0.0326    0.0199    0.0213    0.0112   -0.0285   -0.0141
 AT.   4 C  X    -0.0477   -0.0287    0.0417   -0.0644    0.0322   -0.0055
            Y    -0.0582   -0.0238    0.0541    0.0290    0.0524   -0.0475
            Z     0.0326    0.0199   -0.0213   -0.0112   -0.0285    0.0141
 AT.   5 H  X     0.0769    0.0652   -0.1000    0.1159    0.0995   -0.0049
            Y    -0.0700   -0.0303    0.0781    0.0278   -0.0783    0.0524
            Z    -0.0287   -0.0235    0.0136   -0.0016   -0.0218    0.0095
 AT.   6 H  X     0.0769    0.0652    0.1000   -0.1159    0.0995    0.0049
            Y     0.0700    0.0303    0.0781    0.0278    0.0783    0.0524
            Z    -0.0287   -0.0235   -0.0136    0.0016   -0.0218   -0.0095
 AT.   7 H  X    -0.0769   -0.0652   -0.1000    0.1159    0.0995    0.0049
            Y     0.0700    0.0303    0.0781    0.0278   -0.0783   -0.0524
            Z     0.0287    0.0235    0.0136   -0.0016   -0.0218   -0.0095
 AT.   8 H  X    -0.0769   -0.0652    0.1000   -0.1159    0.0995   -0.0049
            Y    -0.0700   -0.0303    0.0781    0.0278    0.0783   -0.0524
            Z     0.0287    0.0235   -0.0136    0.0016   -0.0218    0.0095
 AT.   9 H  X     0.0322    0.0082   -0.0117    0.0428   -0.0033   -0.0001
            Y    -0.0754   -0.0482    0.0875    0.0052   -0.0923    0.0550
            Z    -0.0558   -0.0435    0.0678   -0.0274   -0.0822    0.0103
 AT.  10 H  X     0.0322    0.0082    0.0117   -0.0428   -0.0033    0.0001
            Y     0.0754    0.0482    0.0875    0.0052    0.0923    0.0550
            Z    -0.0558   -0.0435   -0.0678    0.0274   -0.0822   -0.0103
 AT.  11 H  X    -0.0322   -0.0082   -0.0117    0.0428   -0.0033    0.0001
            Y     0.0754    0.0482    0.0875    0.0052   -0.0923   -0.0550
            Z     0.0558    0.0435    0.0678   -0.0274   -0.0822   -0.0103
 AT.  12 H  X    -0.0322   -0.0082    0.0117   -0.0428   -0.0033   -0.0001
            Y    -0.0754   -0.0482    0.0875    0.0052    0.0923   -0.0550
            Z     0.0558    0.0435   -0.0678    0.0274   -0.0822    0.0103
 AT.  13 H  X     0.0394    0.0196   -0.0270    0.0615    0.0161    0.0028
            Y    -0.0433   -0.0046    0.0275    0.0492   -0.0226    0.0409
            Z    -0.0219   -0.0042    0.0056    0.0509   -0.0086    0.0228
 AT.  14 H  X     0.0394    0.0196    0.0270   -0.0615    0.0161   -0.0028
            Y     0.0433    0.0046    0.0275    0.0492    0.0226    0.0409
            Z    -0.0219   -0.0042   -0.0056   -0.0509   -0.0086   -0.0228
 AT.  15 H  X    -0.0394   -0.0196   -0.0270    0.0615    0.0161   -0.0028
            Y     0.0433    0.0046    0.0275    0.0492   -0.0226   -0.0409
            Z     0.0219    0.0042    0.0056    0.0509   -0.0086   -0.0228
 AT.  16 H  X    -0.0394   -0.0196    0.0270   -0.0615    0.0161    0.0028
            Y    -0.0433   -0.0046    0.0275    0.0492    0.0226   -0.0409
            Z     0.0219    0.0042   -0.0056   -0.0509   -0.0086    0.0228
 AT.  17 C  X     0.0347    0.0165   -0.0209    0.0217    0.0059   -0.0205
            Y    -0.0378   -0.0176    0.0216    0.0225   -0.0185    0.0421
            Z    -0.0201   -0.0129   -0.0000    0.0156   -0.0055    0.0149
 AT.  18 C  X     0.0347    0.0165    0.0209   -0.0217    0.0059    0.0205
            Y     0.0378    0.0176    0.0216    0.0225    0.0185    0.0421
            Z    -0.0201   -0.0129    0.0000   -0.0156   -0.0055   -0.0149
 AT.  19 C  X    -0.0347   -0.0165   -0.0209    0.0217    0.0059    0.0205
            Y     0.0378    0.0176    0.0216    0.0225   -0.0185   -0.0421
            Z     0.0201    0.0129   -0.0000    0.0156   -0.0055   -0.0149
 AT.  20 C  X    -0.0347   -0.0165    0.0209   -0.0217    0.0059   -0.0205
            Y    -0.0378   -0.0176    0.0216    0.0225    0.0185   -0.0421
            Z     0.0201    0.0129    0.0000   -0.0156   -0.0055    0.0149
 AT.  21 C  X     0.0102    0.0314    0.0076   -0.0023    0.0110   -0.0281
            Y    -0.0133   -0.0316   -0.0088    0.0179   -0.0155    0.0441
            Z    -0.0112   -0.0191   -0.0086    0.0425   -0.0138    0.0209
 AT.  22 C  X     0.0102    0.0314   -0.0076    0.0023    0.0110    0.0281
            Y     0.0133    0.0316   -0.0088    0.0179    0.0155    0.0441
            Z    -0.0112   -0.0191    0.0086   -0.0425   -0.0138   -0.0209
 AT.  23 C  X    -0.0102   -0.0314    0.0076   -0.0023    0.0110    0.0281
            Y     0.0133    0.0316   -0.0088    0.0179   -0.0155   -0.0441
            Z     0.0112    0.0191   -0.0086    0.0425   -0.0138   -0.0209
 AT.  24 C  X    -0.0102   -0.0314   -0.0076    0.0023    0.0110   -0.0281
            Y    -0.0133   -0.0316   -0.0088    0.0179    0.0155   -0.0441
            Z     0.0112    0.0191    0.0086   -0.0425   -0.0138    0.0209
 AT.  25 H  X     0.0107    0.0386    0.0156    0.0035    0.0204   -0.0225
            Y    -0.0150   -0.0361   -0.0124    0.0217   -0.0255    0.0411
            Z    -0.0159   -0.0187   -0.0056    0.0638   -0.0249    0.0220
 AT.  26 H  X     0.0107    0.0386   -0.0156   -0.0035    0.0204    0.0225
            Y     0.0150    0.0361   -0.0124    0.0217    0.0255    0.0411
            Z    -0.0159   -0.0187    0.0056   -0.0638   -0.0249   -0.0220
 AT.  27 H  X    -0.0107   -0.0386    0.0156    0.0035    0.0204    0.0225
            Y     0.0150    0.0361   -0.0124    0.0217   -0.0255   -0.0411
            Z     0.0159    0.0187   -0.0056    0.0638   -0.0249   -0.0220
 AT.  28 H  X    -0.0107   -0.0386   -0.0156   -0.0035    0.0204   -0.0225
            Y    -0.0150   -0.0361   -0.0124    0.0217    0.0255   -0.0411
            Z     0.0159    0.0187    0.0056   -0.0638   -0.0249    0.0220
 AT.  29 C  X    -0.0176    0.0332    0.0151   -0.0051    0.0072   -0.0232
            Y     0.0142   -0.0408   -0.0292   -0.0102   -0.0052    0.0372
            Z     0.0094   -0.0240   -0.0200    0.0299   -0.0079    0.0160
 AT.  30 C  X    -0.0176    0.0332   -0.0151    0.0051    0.0072    0.0232
            Y    -0.0142    0.0408   -0.0292   -0.0102    0.0052    0.0372
            Z     0.0094   -0.0240    0.0200   -0.0299   -0.0079   -0.0160
 AT.  31 C  X     0.0176   -0.0332    0.0151   -0.0051    0.0072    0.0232
            Y    -0.0142    0.0408   -0.0292   -0.0102   -0.0052   -0.0372
            Z    -0.0094    0.0240   -0.0200    0.0299   -0.0079   -0.0160
 AT.  32 C  X     0.0176   -0.0332   -0.0151    0.0051    0.0072   -0.0232
            Y     0.0142   -0.0408   -0.0292   -0.0102    0.0052   -0.0372
            Z    -0.0094    0.0240    0.0200   -0.0299   -0.0079    0.0160
 AT.  33 C  X    -0.0312    0.0431    0.0347   -0.0090    0.0349   -0.0130
            Y     0.0262   -0.0600   -0.0586   -0.0319   -0.0212    0.0385
            Z     0.0178   -0.0248   -0.0234    0.0494   -0.0336    0.0017
 AT.  34 C  X    -0.0312    0.0431   -0.0347    0.0090    0.0349    0.0130
            Y    -0.0262    0.0600   -0.0586   -0.0319    0.0212    0.0385
            Z     0.0178   -0.0248    0.0234   -0.0494   -0.0336   -0.0017
 AT.  35 C  X     0.0312   -0.0431    0.0347   -0.0090    0.0349    0.0130
            Y    -0.0262    0.0600   -0.0586   -0.0319   -0.0212   -0.0385
            Z    -0.0178    0.0248   -0.0234    0.0494   -0.0336   -0.0017
 AT.  36 C  X     0.0312   -0.0431   -0.0347    0.0090    0.0349   -0.0130
            Y     0.0262   -0.0600   -0.0586   -0.0319    0.0212   -0.0385
            Z    -0.0178    0.0248    0.0234   -0.0494   -0.0336    0.0017
 AT.  37 H  X    -0.0362    0.0024    0.0074   -0.0106    0.0109    0.0051
            Y     0.0099   -0.1459   -0.1096   -0.0333   -0.0622    0.0857
            Z     0.0533    0.0820    0.0188    0.0448   -0.0136   -0.0837
 AT.  38 H  X    -0.0362    0.0024   -0.0074    0.0106    0.0109   -0.0051
            Y    -0.0099    0.1459   -0.1096   -0.0333    0.0622    0.0857
            Z     0.0533    0.0820   -0.0188   -0.0448   -0.0136    0.0837
 AT.  39 H  X     0.0362   -0.0024    0.0074   -0.0106    0.0109   -0.0051
            Y    -0.0099    0.1459   -0.1096   -0.0333   -0.0622   -0.0857
            Z    -0.0533   -0.0820    0.0188    0.0448   -0.0136    0.0837
 AT.  40 H  X     0.0362   -0.0024   -0.0074    0.0106    0.0109    0.0051
            Y     0.0099   -0.1459   -0.1096   -0.0333    0.0622   -0.0857
            Z    -0.0533   -0.0820   -0.0188   -0.0448   -0.0136   -0.0837
 AT.  41 H  X    -0.0090    0.1420    0.0930   -0.0019    0.0760   -0.0708
            Y     0.0148   -0.1008   -0.0784   -0.0270   -0.0405    0.0626
            Z    -0.0065   -0.1011   -0.0559    0.0691   -0.0747    0.0468
 AT.  42 H  X    -0.0090    0.1420   -0.0930    0.0019    0.0760    0.0708
            Y    -0.0148    0.1008   -0.0784   -0.0270    0.0405    0.0626
            Z    -0.0065   -0.1011    0.0559   -0.0691   -0.0747   -0.0468
 AT.  43 H  X     0.0090   -0.1420    0.0930   -0.0019    0.0760    0.0708
            Y    -0.0148    0.1008   -0.0784   -0.0270   -0.0405   -0.0626
            Z     0.0065    0.1011   -0.0559    0.0691   -0.0747   -0.0468
 AT.  44 H  X     0.0090   -0.1420   -0.0930    0.0019    0.0760   -0.0708
            Y     0.0148   -0.1008   -0.0784   -0.0270    0.0405   -0.0626
            Z     0.0065    0.1011    0.0559   -0.0691   -0.0747    0.0468
 AT.  45 H  X    -0.0551   -0.0184    0.0118   -0.0149    0.0379    0.0441
            Y     0.0542    0.0531   -0.0070   -0.0505    0.0287   -0.0335
            Z     0.0132   -0.0346   -0.0261    0.0467   -0.0313    0.0117
 AT.  46 H  X    -0.0551   -0.0184   -0.0118    0.0149    0.0379   -0.0441
            Y    -0.0542   -0.0531   -0.0070   -0.0505   -0.0287   -0.0335
            Z     0.0132   -0.0346    0.0261   -0.0467   -0.0313   -0.0117
 AT.  47 H  X     0.0551    0.0184    0.0118   -0.0149    0.0379   -0.0441
            Y    -0.0542   -0.0531   -0.0070   -0.0505    0.0287    0.0335
            Z    -0.0132    0.0346   -0.0261    0.0467   -0.0313   -0.0117
 AT.  48 H  X     0.0551    0.0184   -0.0118    0.0149    0.0379    0.0441
            Y     0.0542    0.0531   -0.0070   -0.0505   -0.0287    0.0335
            Z    -0.0132    0.0346    0.0261   -0.0467   -0.0313    0.0117
 AT.  49 O  X     0.0461   -0.0022   -0.0333    0.0165   -0.0136   -0.0203
            Y    -0.0450   -0.0039    0.0279    0.0193   -0.0020    0.0414
            Z    -0.0196   -0.0045   -0.0053   -0.0122    0.0128    0.0104
 AT.  50 O  X     0.0461   -0.0022    0.0333   -0.0165   -0.0136    0.0203
            Y     0.0450    0.0039    0.0279    0.0193    0.0020    0.0414
            Z    -0.0196   -0.0045    0.0053    0.0122    0.0128   -0.0104
 AT.  51 O  X    -0.0461    0.0022   -0.0333    0.0165   -0.0136    0.0203
            Y     0.0450    0.0039    0.0279    0.0193   -0.0020   -0.0414
            Z     0.0196    0.0045   -0.0053   -0.0122    0.0128   -0.0104
 AT.  52 O  X    -0.0461    0.0022    0.0333   -0.0165   -0.0136   -0.0203
            Y    -0.0450   -0.0039    0.0279    0.0193    0.0020   -0.0414
            Z     0.0196    0.0045    0.0053    0.0122    0.0128    0.0104
 AT.  53 O  X    -0.0315    0.0235    0.0004   -0.0027   -0.0145   -0.0176
            Y     0.0282   -0.0357   -0.0231   -0.0254    0.0162    0.0333
            Z     0.0240   -0.0227   -0.0232   -0.0037    0.0152    0.0127
 AT.  54 O  X    -0.0315    0.0235   -0.0004    0.0027   -0.0145    0.0176
            Y    -0.0282    0.0357   -0.0231   -0.0254   -0.0162    0.0333
            Z     0.0240   -0.0227    0.0232    0.0037    0.0152   -0.0127
 AT.  55 O  X     0.0315   -0.0235    0.0004   -0.0027   -0.0145    0.0176
            Y    -0.0282    0.0357   -0.0231   -0.0254    0.0162   -0.0333
            Z    -0.0240    0.0227   -0.0232   -0.0037    0.0152   -0.0127
 AT.  56 O  X     0.0315   -0.0235   -0.0004    0.0027   -0.0145   -0.0176
            Y     0.0282   -0.0357   -0.0231   -0.0254   -0.0162   -0.0333
            Z    -0.0240    0.0227    0.0232    0.0037    0.0152    0.0127
 AT.  57 CU X     0.0000    0.0000   -0.0197   -0.0035   -0.0287    0.0000
            Y     0.0000    0.0000    0.0061   -0.0071    0.0276    0.0000
            Z     0.0000    0.0000   -0.0170   -0.0272    0.0281    0.0000
 AT.  58 CU X     0.0000    0.0000    0.0197    0.0035   -0.0287    0.0000
            Y     0.0000    0.0000    0.0061   -0.0071   -0.0276    0.0000
            Z     0.0000    0.0000    0.0170    0.0272    0.0281    0.0000

 FREQ(CM**-1)    124.75    131.71    156.68    157.43    159.02    162.27

 AT.   1 C  X    -0.0282   -0.0310   -0.0437   -0.0026   -0.0247    0.0448
            Y     0.0401    0.0003    0.0285   -0.0030   -0.0057    0.0019
            Z     0.0262   -0.0147    0.0252    0.0041    0.0140    0.0011
 AT.   2 C  X    -0.0282   -0.0310    0.0437    0.0026   -0.0247    0.0448
            Y    -0.0401   -0.0003    0.0285   -0.0030    0.0057   -0.0019
            Z     0.0262   -0.0147   -0.0252   -0.0041    0.0140    0.0011
 AT.   3 C  X    -0.0282    0.0310   -0.0437    0.0026    0.0247    0.0448
            Y     0.0401   -0.0003    0.0285    0.0030    0.0057    0.0019
            Z     0.0262    0.0147    0.0252   -0.0041   -0.0140    0.0011
 AT.   4 C  X    -0.0282    0.0310    0.0437   -0.0026    0.0247    0.0448
            Y    -0.0401    0.0003    0.0285    0.0030   -0.0057   -0.0019
            Z     0.0262    0.0147   -0.0252    0.0041   -0.0140    0.0011
 AT.   5 H  X    -0.0515   -0.0382   -0.0370   -0.0816   -0.0613    0.0063
            Y     0.0563    0.0015    0.0393    0.0065    0.0035    0.0126
            Z     0.0166   -0.0136    0.0130    0.0159    0.0151    0.0015
 AT.   6 H  X    -0.0515   -0.0382    0.0370    0.0816   -0.0613    0.0063
            Y    -0.0563   -0.0015    0.0393    0.0065   -0.0035   -0.0126
            Z     0.0166   -0.0136   -0.0130   -0.0159    0.0151    0.0015
 AT.   7 H  X    -0.0515    0.0382   -0.0370    0.0816    0.0613    0.0063
            Y     0.0563   -0.0015    0.0393   -0.0065   -0.0035    0.0126
            Z     0.0166    0.0136    0.0130   -0.0159   -0.0151    0.0015
 AT.   8 H  X    -0.0515    0.0382    0.0370   -0.0816    0.0613    0.0063
            Y    -0.0563    0.0015    0.0393   -0.0065    0.0035   -0.0126
            Z     0.0166    0.0136   -0.0130    0.0159   -0.0151    0.0015
 AT.   9 H  X    -0.0155   -0.0244   -0.0481    0.0424   -0.0073    0.0737
            Y     0.0530    0.0082    0.0195    0.0530    0.0135    0.0414
            Z     0.0519   -0.0103    0.0400    0.0427    0.0455    0.0042
 AT.  10 H  X    -0.0155   -0.0244    0.0481   -0.0424   -0.0073    0.0737
            Y    -0.0530   -0.0082    0.0195    0.0530   -0.0135   -0.0414
            Z     0.0519   -0.0103   -0.0400   -0.0427    0.0455    0.0042
 AT.  11 H  X    -0.0155    0.0244   -0.0481   -0.0424    0.0073    0.0737
            Y     0.0530   -0.0082    0.0195   -0.0530   -0.0135    0.0414
            Z     0.0519    0.0103    0.0400   -0.0427   -0.0455    0.0042
 AT.  12 H  X    -0.0155    0.0244    0.0481    0.0424    0.0073    0.0737
            Y    -0.0530    0.0082    0.0195   -0.0530    0.0135   -0.0414
            Z     0.0519    0.0103   -0.0400    0.0427   -0.0455    0.0042
 AT.  13 H  X    -0.0229   -0.0262   -0.0503    0.0238   -0.0216    0.0685
            Y     0.0316   -0.0069    0.0408   -0.0537   -0.0172   -0.0311
            Z     0.0210   -0.0176    0.0305   -0.0324   -0.0046   -0.0007
 AT.  14 H  X    -0.0229   -0.0262    0.0503   -0.0238   -0.0216    0.0685
            Y    -0.0316    0.0069    0.0408   -0.0537    0.0172    0.0311
            Z     0.0210   -0.0176   -0.0305    0.0324   -0.0046   -0.0007
 AT.  15 H  X    -0.0229    0.0262   -0.0503   -0.0238    0.0216    0.0685
            Y     0.0316    0.0069    0.0408    0.0537    0.0172   -0.0311
            Z     0.0210    0.0176    0.0305    0.0324    0.0046   -0.0007
 AT.  16 H  X    -0.0229    0.0262    0.0503    0.0238    0.0216    0.0685
            Y    -0.0316   -0.0069    0.0408    0.0537   -0.0172    0.0311
            Z     0.0210    0.0176   -0.0305   -0.0324    0.0046   -0.0007
 AT.  17 C  X    -0.0174   -0.0281   -0.0310    0.0114   -0.0011    0.0218
            Y     0.0156    0.0018    0.0121   -0.0083   -0.0181   -0.0104
            Z     0.0121   -0.0142    0.0147   -0.0017    0.0025   -0.0013
 AT.  18 C  X    -0.0174   -0.0281    0.0310   -0.0114   -0.0011    0.0218
            Y    -0.0156   -0.0018    0.0121   -0.0083    0.0181    0.0104
            Z     0.0121   -0.0142   -0.0147    0.0017    0.0025   -0.0013
 AT.  19 C  X    -0.0174    0.0281   -0.0310   -0.0114    0.0011    0.0218
            Y     0.0156   -0.0018    0.0121    0.0083    0.0181   -0.0104
            Z     0.0121    0.0142    0.0147    0.0017   -0.0025   -0.0013
 AT.  20 C  X    -0.0174    0.0281    0.0310    0.0114    0.0011    0.0218
            Y    -0.0156    0.0018    0.0121    0.0083   -0.0181    0.0104
            Z     0.0121    0.0142   -0.0147   -0.0017   -0.0025   -0.0013
 AT.  21 C  X     0.0035   -0.0246   -0.0409    0.0417   -0.0286    0.0171
            Y    -0.0096    0.0059    0.0189   -0.0260    0.0018   -0.0208
            Z     0.0066   -0.0185    0.0207   -0.0214    0.0182    0.0084
 AT.  22 C  X     0.0035   -0.0246    0.0409   -0.0417   -0.0286    0.0171
            Y     0.0096   -0.0059    0.0189   -0.0260   -0.0018    0.0208
            Z     0.0066   -0.0185   -0.0207    0.0214    0.0182    0.0084
 AT.  23 C  X     0.0035    0.0246   -0.0409   -0.0417    0.0286    0.0171
            Y    -0.0096   -0.0059    0.0189    0.0260   -0.0018   -0.0208
            Z     0.0066    0.0185    0.0207    0.0214   -0.0182    0.0084
 AT.  24 C  X     0.0035    0.0246    0.0409    0.0417    0.0286    0.0171
            Y     0.0096    0.0059    0.0189    0.0260    0.0018    0.0208
            Z     0.0066    0.0185   -0.0207   -0.0214   -0.0182    0.0084
 AT.  25 H  X     0.0086   -0.0322   -0.0490    0.0674   -0.0562    0.0228
            Y    -0.0115    0.0104    0.0263   -0.0500    0.0244   -0.0207
            Z     0.0109   -0.0192    0.0254   -0.0421    0.0316    0.0169
 AT.  26 H  X     0.0086   -0.0322    0.0490   -0.0674   -0.0562    0.0228
            Y     0.0115   -0.0104    0.0263   -0.0500   -0.0244    0.0207
            Z     0.0109   -0.0192   -0.0254    0.0421    0.0316    0.0169
 AT.  27 H  X     0.0086    0.0322   -0.0490   -0.0674    0.0562    0.0228
            Y    -0.0115   -0.0104    0.0263    0.0500   -0.0244   -0.0207
            Z     0.0109    0.0192    0.0254    0.0421   -0.0316    0.0169
 AT.  28 H  X     0.0086    0.0322    0.0490    0.0674    0.0562    0.0228
            Y     0.0115    0.0104    0.0263    0.0500    0.0244    0.0207
            Z     0.0109    0.0192   -0.0254   -0.0421   -0.0316    0.0169
 AT.  29 C  X     0.0204   -0.0190   -0.0217    0.0061    0.0013   -0.0053
            Y    -0.0326    0.0074    0.0075    0.0048   -0.0154   -0.0162
            Z    -0.0090   -0.0199    0.0099    0.0032    0.0017    0.0169
 AT.  30 C  X     0.0204   -0.0190    0.0217   -0.0061    0.0013   -0.0053
            Y     0.0326   -0.0074    0.0075    0.0048    0.0154    0.0162
            Z    -0.0090   -0.0199   -0.0099   -0.0032    0.0017    0.0169
 AT.  31 C  X     0.0204    0.0190   -0.0217   -0.0061   -0.0013   -0.0053
            Y    -0.0326   -0.0074    0.0075   -0.0048    0.0154   -0.0162
            Z    -0.0090    0.0199    0.0099   -0.0032   -0.0017    0.0169
 AT.  32 C  X     0.0204    0.0190    0.0217    0.0061   -0.0013   -0.0053
            Y     0.0326    0.0074    0.0075   -0.0048   -0.0154    0.0162
            Z    -0.0090    0.0199   -0.0099    0.0032   -0.0017    0.0169
 AT.  33 C  X     0.0526   -0.0515   -0.0259    0.0265   -0.0105   -0.0042
            Y    -0.0602    0.0184    0.0238   -0.0108   -0.0028   -0.0151
            Z    -0.0322    0.0139    0.0045   -0.0123    0.0081    0.0181
 AT.  34 C  X     0.0526   -0.0515    0.0259   -0.0265   -0.0105   -0.0042
            Y     0.0602   -0.0184    0.0238   -0.0108    0.0028    0.0151
            Z    -0.0322    0.0139   -0.0045    0.0123    0.0081    0.0181
 AT.  35 C  X     0.0526    0.0515   -0.0259   -0.0265    0.0105   -0.0042
            Y    -0.0602   -0.0184    0.0238    0.0108    0.0028   -0.0151
            Z    -0.0322   -0.0139    0.0045    0.0123   -0.0081    0.0181
 AT.  36 C  X     0.0526    0.0515    0.0259    0.0265    0.0105   -0.0042
            Y     0.0602    0.0184    0.0238    0.0108   -0.0028    0.0151
            Z    -0.0322   -0.0139   -0.0045   -0.0123   -0.0081    0.0181
 AT.  37 H  X     0.0443   -0.0836   -0.0034    0.0104    0.0056    0.0376
            Y    -0.0615   -0.0716    0.0706   -0.0355    0.0273    0.0796
            Z    -0.0777    0.1892   -0.0509   -0.0116   -0.0151   -0.1170
 AT.  38 H  X     0.0443   -0.0836    0.0034   -0.0104    0.0056    0.0376
            Y     0.0615    0.0716    0.0706   -0.0355   -0.0273   -0.0796
            Z    -0.0777    0.1892    0.0509    0.0116   -0.0151   -0.1170
 AT.  39 H  X     0.0443    0.0836   -0.0034   -0.0104   -0.0056    0.0376
            Y    -0.0615    0.0716    0.0706    0.0355   -0.0273    0.0796
            Z    -0.0777   -0.1892   -0.0509    0.0116    0.0151   -0.1170
 AT.  40 H  X     0.0443    0.0836    0.0034    0.0104   -0.0056    0.0376
            Y     0.0615   -0.0716    0.0706    0.0355    0.0273   -0.0796
            Z    -0.0777   -0.1892    0.0509   -0.0116    0.0151   -0.1170
 AT.  41 H  X     0.0490    0.0583   -0.0813    0.0557   -0.0463   -0.1083
            Y    -0.0552   -0.0285    0.0443   -0.0216    0.0113    0.0322
            Z    -0.0187   -0.0727    0.0386   -0.0314    0.0339    0.1094
 AT.  42 H  X     0.0490    0.0583    0.0813   -0.0557   -0.0463   -0.1083
            Y     0.0552    0.0285    0.0443   -0.0216   -0.0113   -0.0322
            Z    -0.0187   -0.0727   -0.0386    0.0314    0.0339    0.1094
 AT.  43 H  X     0.0490   -0.0583   -0.0813   -0.0557    0.0463   -0.1083
            Y    -0.0552    0.0285    0.0443    0.0216   -0.0113    0.0322
            Z    -0.0187    0.0727    0.0386    0.0314   -0.0339    0.1094
 AT.  44 H  X     0.0490   -0.0583    0.0813    0.0557    0.0463   -0.1083
            Y     0.0552   -0.0285    0.0443    0.0216    0.0113   -0.0322
            Z    -0.0187    0.0727   -0.0386   -0.0314   -0.0339    0.1094
 AT.  45 H  X     0.0908   -0.1723    0.0100    0.0348    0.0008    0.0750
            Y    -0.0752    0.1503   -0.0317    0.0133   -0.0371   -0.1433
            Z    -0.0238   -0.0086    0.0105   -0.0101    0.0098    0.0311
 AT.  46 H  X     0.0908   -0.1723   -0.0100   -0.0348    0.0008    0.0750
            Y     0.0752   -0.1503   -0.0317    0.0133    0.0371    0.1433
            Z    -0.0238   -0.0086   -0.0105    0.0101    0.0098    0.0311
 AT.  47 H  X     0.0908    0.1723    0.0100   -0.0348   -0.0008    0.0750
            Y    -0.0752   -0.1503   -0.0317   -0.0133    0.0371   -0.1433
            Z    -0.0238    0.0086    0.0105    0.0101   -0.0098    0.0311
 AT.  48 H  X     0.0908    0.1723   -0.0100    0.0348   -0.0008    0.0750
            Y     0.0752    0.1503   -0.0317   -0.0133   -0.0371    0.1433
            Z    -0.0238    0.0086   -0.0105   -0.0101   -0.0098    0.0311
 AT.  49 O  X    -0.0262   -0.0274   -0.0101   -0.0121    0.0417    0.0045
            Y     0.0203    0.0031   -0.0034    0.0104   -0.0507   -0.0036
            Z     0.0087   -0.0084    0.0042    0.0144   -0.0196   -0.0144
 AT.  50 O  X    -0.0262   -0.0274    0.0101    0.0121    0.0417    0.0045
            Y    -0.0203   -0.0031   -0.0034    0.0104    0.0507    0.0036
            Z     0.0087   -0.0084   -0.0042   -0.0144   -0.0196   -0.0144
 AT.  51 O  X    -0.0262    0.0274   -0.0101    0.0121   -0.0417    0.0045
            Y     0.0203   -0.0031   -0.0034   -0.0104    0.0507   -0.0036
            Z     0.0087    0.0084    0.0042   -0.0144    0.0196   -0.0144
 AT.  52 O  X    -0.0262    0.0274    0.0101   -0.0121   -0.0417    0.0045
            Y    -0.0203    0.0031   -0.0034   -0.0104   -0.0507    0.0036
            Z     0.0087    0.0084   -0.0042    0.0144    0.0196   -0.0144
 AT.  53 O  X     0.0136    0.0003    0.0027   -0.0464    0.0379   -0.0240
            Y    -0.0296   -0.0065   -0.0107    0.0490   -0.0454   -0.0089
            Z    -0.0100   -0.0287   -0.0024    0.0408   -0.0213    0.0109
 AT.  54 O  X     0.0136    0.0003   -0.0027    0.0464    0.0379   -0.0240
            Y     0.0296    0.0065   -0.0107    0.0490    0.0454    0.0089
            Z    -0.0100   -0.0287    0.0024   -0.0408   -0.0213    0.0109
 AT.  55 O  X     0.0136   -0.0003    0.0027    0.0464   -0.0379   -0.0240
            Y    -0.0296    0.0065   -0.0107   -0.0490    0.0454   -0.0089
            Z    -0.0100    0.0287   -0.0024   -0.0408    0.0213    0.0109
 AT.  56 O  X     0.0136   -0.0003   -0.0027   -0.0464   -0.0379   -0.0240
            Y     0.0296   -0.0065   -0.0107   -0.0490   -0.0454    0.0089
            Z    -0.0100    0.0287    0.0024    0.0408    0.0213    0.0109
 AT.  57 CU X    -0.0087    0.0000    0.0142    0.0000    0.0000   -0.0240
            Y    -0.0018    0.0000   -0.0342    0.0000    0.0000   -0.0024
            Z    -0.0001    0.0000   -0.0064    0.0000    0.0000   -0.0161
 AT.  58 CU X    -0.0087    0.0000   -0.0142    0.0000    0.0000   -0.0240
            Y     0.0018    0.0000   -0.0342    0.0000    0.0000    0.0024
            Z    -0.0001    0.0000    0.0064    0.0000    0.0000   -0.0161

 FREQ(CM**-1)    171.57    177.48    188.62    188.67    191.89    192.34

 AT.   1 C  X    -0.0526   -0.0570   -0.0352   -0.0264   -0.0113    0.0253
            Y     0.0254    0.0039    0.0126    0.0154   -0.0215    0.0049
            Z     0.0337    0.0229    0.0103    0.0070   -0.0111   -0.0171
 AT.   2 C  X     0.0526   -0.0570   -0.0352   -0.0264    0.0113   -0.0253
            Y     0.0254   -0.0039   -0.0126   -0.0154   -0.0215    0.0049
            Z    -0.0337    0.0229    0.0103    0.0070    0.0111    0.0171
 AT.   3 C  X     0.0526    0.0570   -0.0352    0.0264   -0.0113   -0.0253
            Y    -0.0254   -0.0039    0.0126   -0.0154   -0.0215   -0.0049
            Z    -0.0337   -0.0229    0.0103   -0.0070   -0.0111    0.0171
 AT.   4 C  X    -0.0526    0.0570   -0.0352    0.0264    0.0113    0.0253
            Y    -0.0254    0.0039   -0.0126    0.0154   -0.0215   -0.0049
            Z     0.0337   -0.0229    0.0103   -0.0070    0.0111   -0.0171
 AT.   5 H  X    -0.0804    0.0142   -0.1080   -0.1206    0.1646   -0.0714
            Y     0.0471    0.0059    0.0409    0.0446   -0.0598    0.0135
            Z     0.0202    0.0017    0.0023    0.0039   -0.0212    0.0011
 AT.   6 H  X     0.0804    0.0142   -0.1080   -0.1206   -0.1646    0.0714
            Y     0.0471   -0.0059   -0.0409   -0.0446   -0.0598    0.0135
            Z    -0.0202    0.0017    0.0023    0.0039    0.0212   -0.0011
 AT.   7 H  X     0.0804   -0.0142   -0.1080    0.1206    0.1646    0.0714
            Y    -0.0471   -0.0059    0.0409   -0.0446   -0.0598   -0.0135
            Z    -0.0202   -0.0017    0.0023   -0.0039   -0.0212   -0.0011
 AT.   8 H  X    -0.0804   -0.0142   -0.1080    0.1206   -0.1646   -0.0714
            Y    -0.0471    0.0059   -0.0409    0.0446   -0.0598   -0.0135
            Z     0.0202   -0.0017    0.0023   -0.0039    0.0212    0.0011
 AT.   9 H  X    -0.0527   -0.1195   -0.0048    0.0217   -0.1266    0.1025
            Y     0.0149   -0.0848    0.0433    0.0705   -0.1687    0.1097
            Z     0.0982    0.0399    0.0820    0.0794   -0.0856   -0.0076
 AT.  10 H  X     0.0527   -0.1195   -0.0048    0.0217    0.1266   -0.1025
            Y     0.0149    0.0848   -0.0433   -0.0705   -0.1687    0.1097
            Z    -0.0982    0.0399    0.0820    0.0794    0.0856    0.0076
 AT.  11 H  X     0.0527    0.1195   -0.0048   -0.0217   -0.1266   -0.1025
            Y    -0.0149    0.0848    0.0433   -0.0705   -0.1687   -0.1097
            Z    -0.0982   -0.0399    0.0820   -0.0794   -0.0856    0.0076
 AT.  12 H  X    -0.0527    0.1195   -0.0048   -0.0217    0.1266    0.1025
            Y    -0.0149   -0.0848   -0.0433    0.0705   -0.1687   -0.1097
            Z     0.0982   -0.0399    0.0820   -0.0794    0.0856   -0.0076
 AT.  13 H  X    -0.0720   -0.1132   -0.0303   -0.0064   -0.0855    0.0849
            Y     0.0440    0.0865   -0.0075   -0.0270    0.1013   -0.0854
            Z     0.0156    0.0400   -0.0226   -0.0312    0.0464   -0.0431
 AT.  14 H  X     0.0720   -0.1132   -0.0303   -0.0064    0.0855   -0.0849
            Y     0.0440   -0.0865    0.0075    0.0270    0.1013   -0.0854
            Z    -0.0156    0.0400   -0.0226   -0.0312   -0.0464    0.0431
 AT.  15 H  X     0.0720    0.1132   -0.0303    0.0064   -0.0855   -0.0849
            Y    -0.0440   -0.0865   -0.0075    0.0270    0.1013    0.0854
            Z    -0.0156   -0.0400   -0.0226    0.0312    0.0464    0.0431
 AT.  16 H  X    -0.0720    0.1132   -0.0303    0.0064    0.0855    0.0849
            Y    -0.0440    0.0865    0.0075   -0.0270    0.1013    0.0854
            Z     0.0156   -0.0400   -0.0226    0.0312   -0.0464   -0.0431
 AT.  17 C  X     0.0079   -0.0081    0.0148    0.0131   -0.0127   -0.0100
            Y    -0.0066   -0.0090   -0.0208   -0.0200    0.0104    0.0061
            Z     0.0052    0.0066   -0.0153   -0.0181    0.0053   -0.0093
 AT.  18 C  X    -0.0079   -0.0081    0.0148    0.0131    0.0127    0.0100
            Y    -0.0066    0.0090    0.0208    0.0200    0.0104    0.0061
            Z    -0.0052    0.0066   -0.0153   -0.0181   -0.0053    0.0093
 AT.  19 C  X    -0.0079    0.0081    0.0148   -0.0131   -0.0127    0.0100
            Y     0.0066    0.0090   -0.0208    0.0200    0.0104   -0.0061
            Z    -0.0052   -0.0066   -0.0153    0.0181    0.0053    0.0093
 AT.  20 C  X     0.0079    0.0081    0.0148   -0.0131    0.0127   -0.0100
            Y     0.0066   -0.0090    0.0208   -0.0200    0.0104   -0.0061
            Z     0.0052   -0.0066   -0.0153    0.0181   -0.0053   -0.0093
 AT.  21 C  X    -0.0014   -0.0011    0.0477    0.0484   -0.0142   -0.0416
            Y     0.0050   -0.0085   -0.0417   -0.0461    0.0185    0.0270
            Z     0.0069    0.0003   -0.0362   -0.0379    0.0019    0.0113
 AT.  22 C  X     0.0014   -0.0011    0.0477    0.0484    0.0142    0.0416
            Y     0.0050    0.0085    0.0417    0.0461    0.0185    0.0270
            Z    -0.0069    0.0003   -0.0362   -0.0379   -0.0019   -0.0113
 AT.  23 C  X     0.0014    0.0011    0.0477   -0.0484   -0.0142    0.0416
            Y    -0.0050    0.0085   -0.0417    0.0461    0.0185   -0.0270
            Z    -0.0069   -0.0003   -0.0362    0.0379    0.0019   -0.0113
 AT.  24 C  X    -0.0014    0.0011    0.0477   -0.0484    0.0142   -0.0416
            Y    -0.0050   -0.0085    0.0417   -0.0461    0.0185   -0.0270
            Z     0.0069   -0.0003   -0.0362    0.0379   -0.0019    0.0113
 AT.  25 H  X    -0.0210    0.0008    0.0423    0.0518   -0.0248   -0.0406
            Y     0.0198   -0.0136   -0.0389   -0.0490    0.0263    0.0262
            Z     0.0124   -0.0087   -0.0374   -0.0401    0.0053    0.0117
 AT.  26 H  X     0.0210    0.0008    0.0423    0.0518    0.0248    0.0406
            Y     0.0198    0.0136    0.0389    0.0490    0.0263    0.0262
            Z    -0.0124   -0.0087   -0.0374   -0.0401   -0.0053   -0.0117
 AT.  27 H  X     0.0210   -0.0008    0.0423   -0.0518   -0.0248    0.0406
            Y    -0.0198    0.0136   -0.0389    0.0490    0.0263   -0.0262
            Z    -0.0124    0.0087   -0.0374    0.0401    0.0053   -0.0117
 AT.  28 H  X    -0.0210   -0.0008    0.0423   -0.0518    0.0248   -0.0406
            Y    -0.0198   -0.0136    0.0389   -0.0490    0.0263   -0.0262
            Z     0.0124    0.0087   -0.0374    0.0401   -0.0053    0.0117
 AT.  29 C  X     0.0038   -0.0023    0.0169    0.0107    0.0047   -0.0147
            Y     0.0063    0.0019   -0.0114   -0.0172    0.0018    0.0083
            Z     0.0052    0.0063   -0.0134   -0.0143   -0.0106   -0.0061
 AT.  30 C  X    -0.0038   -0.0023    0.0169    0.0107   -0.0047    0.0147
            Y     0.0063   -0.0019    0.0114    0.0172    0.0018    0.0083
            Z    -0.0052    0.0063   -0.0134   -0.0143    0.0106    0.0061
 AT.  31 C  X    -0.0038    0.0023    0.0169   -0.0107    0.0047    0.0147
            Y    -0.0063   -0.0019   -0.0114    0.0172    0.0018   -0.0083
            Z    -0.0052   -0.0063   -0.0134    0.0143   -0.0106    0.0061
 AT.  32 C  X     0.0038    0.0023    0.0169   -0.0107   -0.0047   -0.0147
            Y    -0.0063    0.0019    0.0114   -0.0172    0.0018   -0.0083
            Z     0.0052   -0.0063   -0.0134    0.0143    0.0106   -0.0061
 AT.  33 C  X     0.0086    0.0209   -0.0131   -0.0177    0.0056    0.0197
            Y     0.0107   -0.0173    0.0124    0.0013   -0.0084   -0.0193
            Z    -0.0048   -0.0106    0.0095    0.0111   -0.0043   -0.0332
 AT.  34 C  X    -0.0086    0.0209   -0.0131   -0.0177   -0.0056   -0.0197
            Y     0.0107    0.0173   -0.0124   -0.0013   -0.0084   -0.0193
            Z     0.0048   -0.0106    0.0095    0.0111    0.0043    0.0332
 AT.  35 C  X    -0.0086   -0.0209   -0.0131    0.0177    0.0056   -0.0197
            Y    -0.0107    0.0173    0.0124   -0.0013   -0.0084    0.0193
            Z     0.0048    0.0106    0.0095   -0.0111   -0.0043    0.0332
 AT.  36 C  X     0.0086   -0.0209   -0.0131    0.0177   -0.0056    0.0197
            Y    -0.0107   -0.0173   -0.0124    0.0013   -0.0084    0.0193
            Z    -0.0048    0.0106    0.0095   -0.0111    0.0043   -0.0332
 AT.  37 H  X     0.0077   -0.0086    0.0014    0.0107   -0.0074   -0.0154
            Y     0.0114   -0.0697    0.0271    0.0483   -0.0357   -0.0768
            Z    -0.0128    0.0211    0.0415   -0.0079    0.0290   -0.0150
 AT.  38 H  X    -0.0077   -0.0086    0.0014    0.0107    0.0074    0.0154
            Y     0.0114    0.0697   -0.0271   -0.0483   -0.0357   -0.0768
            Z     0.0128    0.0211    0.0415   -0.0079   -0.0290    0.0150
 AT.  39 H  X    -0.0077    0.0086    0.0014   -0.0107   -0.0074    0.0154
            Y    -0.0114    0.0697    0.0271   -0.0483   -0.0357    0.0768
            Z     0.0128   -0.0211    0.0415    0.0079    0.0290    0.0150
 AT.  40 H  X     0.0077    0.0086    0.0014   -0.0107    0.0074   -0.0154
            Y    -0.0114   -0.0697   -0.0271    0.0483   -0.0357    0.0768
            Z    -0.0128   -0.0211    0.0415    0.0079   -0.0290   -0.0150
 AT.  41 H  X     0.0069    0.0776   -0.0216   -0.0640    0.0389    0.0778
            Y     0.0084   -0.0392    0.0138    0.0207   -0.0178   -0.0410
            Z    -0.0136   -0.0490    0.0099    0.0465   -0.0139   -0.0694
 AT.  42 H  X    -0.0069    0.0776   -0.0216   -0.0640   -0.0389   -0.0778
            Y     0.0084    0.0392   -0.0138   -0.0207   -0.0178   -0.0410
            Z     0.0136   -0.0490    0.0099    0.0465    0.0139    0.0694
 AT.  43 H  X    -0.0069   -0.0776   -0.0216    0.0640    0.0389   -0.0778
            Y    -0.0084    0.0392    0.0138   -0.0207   -0.0178    0.0410
            Z     0.0136    0.0490    0.0099   -0.0465   -0.0139    0.0694
 AT.  44 H  X     0.0069   -0.0776   -0.0216    0.0640   -0.0389    0.0778
            Y    -0.0084   -0.0392   -0.0138    0.0207   -0.0178    0.0410
            Z    -0.0136    0.0490    0.0099   -0.0465    0.0139   -0.0694
 AT.  45 H  X     0.0204    0.0130   -0.0455   -0.0206   -0.0190    0.0230
            Y     0.0157    0.0363    0.0150   -0.0447    0.0175    0.0330
            Z    -0.0017   -0.0106    0.0023    0.0087   -0.0084   -0.0300
 AT.  46 H  X    -0.0204    0.0130   -0.0455   -0.0206    0.0190   -0.0230
            Y     0.0157   -0.0363   -0.0150    0.0447    0.0175    0.0330
            Z     0.0017   -0.0106    0.0023    0.0087    0.0084    0.0300
 AT.  47 H  X    -0.0204   -0.0130   -0.0455    0.0206   -0.0190   -0.0230
            Y    -0.0157   -0.0363    0.0150    0.0447    0.0175   -0.0330
            Z     0.0017    0.0106    0.0023   -0.0087   -0.0084    0.0300
 AT.  48 H  X     0.0204   -0.0130   -0.0455    0.0206    0.0190    0.0230
            Y    -0.0157    0.0363   -0.0150   -0.0447    0.0175   -0.0330
            Z    -0.0017    0.0106    0.0023   -0.0087    0.0084   -0.0300
 AT.  49 O  X     0.0558    0.0164    0.0040   -0.0066   -0.0113    0.0143
            Y    -0.0417   -0.0256   -0.0117   -0.0054    0.0118   -0.0121
            Z    -0.0120    0.0004   -0.0026   -0.0046    0.0123   -0.0246
 AT.  50 O  X    -0.0558    0.0164    0.0040   -0.0066    0.0113   -0.0143
            Y    -0.0417    0.0256    0.0117    0.0054    0.0118   -0.0121
            Z     0.0120    0.0004   -0.0026   -0.0046   -0.0123    0.0246
 AT.  51 O  X    -0.0558   -0.0164    0.0040    0.0066   -0.0113   -0.0143
            Y     0.0417    0.0256   -0.0117    0.0054    0.0118    0.0121
            Z     0.0120   -0.0004   -0.0026    0.0046    0.0123    0.0246
 AT.  52 O  X     0.0558   -0.0164    0.0040    0.0066    0.0113    0.0143
            Y     0.0417   -0.0256    0.0117   -0.0054    0.0118    0.0121
            Z    -0.0120   -0.0004   -0.0026    0.0046   -0.0123   -0.0246
 AT.  53 O  X     0.0007   -0.0251   -0.0006   -0.0141    0.0199   -0.0050
            Y     0.0093    0.0244    0.0052    0.0009   -0.0121    0.0032
            Z     0.0108    0.0285    0.0043   -0.0005   -0.0231   -0.0062
 AT.  54 O  X    -0.0007   -0.0251   -0.0006   -0.0141   -0.0199    0.0050
            Y     0.0093   -0.0244   -0.0052   -0.0009   -0.0121    0.0032
            Z    -0.0108    0.0285    0.0043   -0.0005    0.0231    0.0062
 AT.  55 O  X    -0.0007    0.0251   -0.0006    0.0141    0.0199    0.0050
            Y    -0.0093   -0.0244    0.0052   -0.0009   -0.0121   -0.0032
            Z    -0.0108   -0.0285    0.0043    0.0005   -0.0231    0.0062
 AT.  56 O  X     0.0007    0.0251   -0.0006    0.0141   -0.0199   -0.0050
            Y    -0.0093    0.0244   -0.0052    0.0009   -0.0121   -0.0032
            Z     0.0108   -0.0285    0.0043    0.0005    0.0231   -0.0062
 AT.  57 CU X     0.0000    0.0000   -0.0083    0.0000   -0.0017    0.0000
            Y     0.0000    0.0000    0.0173    0.0000    0.0042    0.0000
            Z     0.0000    0.0000    0.0139    0.0000    0.0051    0.0000
 AT.  58 CU X     0.0000    0.0000   -0.0083    0.0000    0.0017    0.0000
            Y     0.0000    0.0000   -0.0173    0.0000    0.0042    0.0000
            Z     0.0000    0.0000    0.0139    0.0000   -0.0051    0.0000

 FREQ(CM**-1)    196.72    200.14    203.04    205.85    209.36    209.96

 AT.   1 C  X    -0.0213    0.0345   -0.0090   -0.0022   -0.0053   -0.0014
            Y     0.0187   -0.0170   -0.0323    0.0065    0.0057    0.0163
            Z     0.0153   -0.0194    0.0058    0.0042    0.0048    0.0077
 AT.   2 C  X    -0.0213   -0.0345   -0.0090    0.0022   -0.0053    0.0014
            Y    -0.0187   -0.0170    0.0323    0.0065   -0.0057    0.0163
            Z     0.0153    0.0194    0.0058   -0.0042    0.0048   -0.0077
 AT.   3 C  X    -0.0213    0.0345    0.0090   -0.0022   -0.0053    0.0014
            Y     0.0187   -0.0170    0.0323    0.0065    0.0057   -0.0163
            Z     0.0153   -0.0194   -0.0058    0.0042    0.0048   -0.0077
 AT.   4 C  X    -0.0213   -0.0345    0.0090    0.0022   -0.0053   -0.0014
            Y    -0.0187   -0.0170   -0.0323    0.0065   -0.0057   -0.0163
            Z     0.0153    0.0194   -0.0058   -0.0042    0.0048    0.0077
 AT.   5 H  X     0.1241   -0.0420    0.1100    0.0055   -0.1152   -0.1339
            Y     0.0162   -0.0245   -0.0558    0.0120    0.0237    0.0467
            Z    -0.0213    0.0088   -0.0037   -0.0037    0.0169    0.0136
 AT.   6 H  X     0.1241    0.0420    0.1100   -0.0055   -0.1152    0.1339
            Y    -0.0162   -0.0245    0.0558    0.0120   -0.0237    0.0467
            Z    -0.0213   -0.0088   -0.0037    0.0037    0.0169   -0.0136
 AT.   7 H  X     0.1241   -0.0420   -0.1100    0.0055   -0.1152    0.1339
            Y     0.0162   -0.0245    0.0558    0.0120    0.0237   -0.0467
            Z    -0.0213    0.0088    0.0037   -0.0037    0.0169   -0.0136
 AT.   8 H  X     0.1241    0.0420   -0.1100   -0.0055   -0.1152   -0.1339
            Y    -0.0162   -0.0245   -0.0558    0.0120   -0.0237   -0.0467
            Z    -0.0213   -0.0088    0.0037    0.0037    0.0169    0.0136
 AT.   9 H  X    -0.1254    0.1020   -0.0903   -0.0096    0.0659    0.0869
            Y    -0.1217    0.0791   -0.1364   -0.0049    0.0964    0.1290
            Z    -0.0047   -0.0396   -0.0422    0.0115    0.0532    0.0658
 AT.  10 H  X    -0.1254   -0.1020   -0.0903    0.0096    0.0659   -0.0869
            Y     0.1217    0.0791    0.1364   -0.0049   -0.0964    0.1290
            Z    -0.0047    0.0396   -0.0422   -0.0115    0.0532   -0.0658
 AT.  11 H  X    -0.1254    0.1020    0.0903   -0.0096    0.0659   -0.0869
            Y    -0.1217    0.0791    0.1364   -0.0049    0.0964   -0.1290
            Z    -0.0047   -0.0396    0.0422    0.0115    0.0532   -0.0658
 AT.  12 H  X    -0.1254   -0.1020    0.0903    0.0096    0.0659    0.0869
            Y     0.1217    0.0791   -0.1364   -0.0049   -0.0964   -0.1290
            Z    -0.0047    0.0396    0.0422   -0.0115    0.0532    0.0658
 AT.  13 H  X    -0.0989    0.0945   -0.0631   -0.0080    0.0366    0.0578
            Y     0.1468   -0.1071    0.0555    0.0156   -0.0686   -0.0791
            Z     0.0742   -0.0439    0.0429    0.0079   -0.0391   -0.0329
 AT.  14 H  X    -0.0989   -0.0945   -0.0631    0.0080    0.0366   -0.0578
            Y    -0.1468   -0.1071   -0.0555    0.0156    0.0686   -0.0791
            Z     0.0742    0.0439    0.0429   -0.0079   -0.0391    0.0329
 AT.  15 H  X    -0.0989    0.0945    0.0631   -0.0080    0.0366   -0.0578
            Y     0.1468   -0.1071   -0.0555    0.0156   -0.0686    0.0791
            Z     0.0742   -0.0439   -0.0429    0.0079   -0.0391    0.0329
 AT.  16 H  X    -0.0989   -0.0945    0.0631    0.0080    0.0366    0.0578
            Y    -0.1468   -0.1071    0.0555    0.0156    0.0686    0.0791
            Z     0.0742    0.0439   -0.0429   -0.0079   -0.0391   -0.0329
 AT.  17 C  X     0.0072   -0.0176   -0.0055    0.0066    0.0047   -0.0033
            Y     0.0008    0.0081   -0.0142   -0.0043   -0.0037   -0.0132
            Z     0.0006    0.0032    0.0134   -0.0026   -0.0019   -0.0067
 AT.  18 C  X     0.0072    0.0176   -0.0055   -0.0066    0.0047    0.0033
            Y    -0.0008    0.0081    0.0142   -0.0043    0.0037   -0.0132
            Z     0.0006   -0.0032    0.0134    0.0026   -0.0019    0.0067
 AT.  19 C  X     0.0072   -0.0176    0.0055    0.0066    0.0047    0.0033
            Y     0.0008    0.0081    0.0142   -0.0043   -0.0037    0.0132
            Z     0.0006    0.0032   -0.0134   -0.0026   -0.0019    0.0067
 AT.  20 C  X     0.0072    0.0176    0.0055   -0.0066    0.0047   -0.0033
            Y    -0.0008    0.0081   -0.0142   -0.0043    0.0037    0.0132
            Z     0.0006   -0.0032   -0.0134    0.0026   -0.0019   -0.0067
 AT.  21 C  X     0.0109   -0.0274    0.0100    0.0388   -0.0171    0.0011
            Y    -0.0069    0.0157   -0.0244   -0.0322    0.0158   -0.0290
            Z     0.0003    0.0093    0.0019   -0.0176    0.0087   -0.0008
 AT.  22 C  X     0.0109    0.0274    0.0100   -0.0388   -0.0171   -0.0011
            Y     0.0069    0.0157    0.0244   -0.0322   -0.0158   -0.0290
            Z     0.0003   -0.0093    0.0019    0.0176    0.0087    0.0008
 AT.  23 C  X     0.0109   -0.0274   -0.0100    0.0388   -0.0171   -0.0011
            Y    -0.0069    0.0157    0.0244   -0.0322    0.0158    0.0290
            Z     0.0003    0.0093   -0.0019   -0.0176    0.0087    0.0008
 AT.  24 C  X     0.0109    0.0274   -0.0100   -0.0388   -0.0171    0.0011
            Y     0.0069    0.0157   -0.0244   -0.0322   -0.0158    0.0290
            Z     0.0003   -0.0093   -0.0019    0.0176    0.0087   -0.0008
 AT.  25 H  X     0.0212   -0.0208    0.0126    0.0399   -0.0232    0.0047
            Y    -0.0149    0.0094   -0.0276   -0.0313    0.0193   -0.0282
            Z    -0.0021    0.0043   -0.0026   -0.0143    0.0078    0.0060
 AT.  26 H  X     0.0212    0.0208    0.0126   -0.0399   -0.0232   -0.0047
            Y     0.0149    0.0094    0.0276   -0.0313   -0.0193   -0.0282
            Z    -0.0021   -0.0043   -0.0026    0.0143    0.0078   -0.0060
 AT.  27 H  X     0.0212   -0.0208   -0.0126    0.0399   -0.0232   -0.0047
            Y    -0.0149    0.0094    0.0276   -0.0313    0.0193    0.0282
            Z    -0.0021    0.0043    0.0026   -0.0143    0.0078   -0.0060
 AT.  28 H  X     0.0212    0.0208   -0.0126   -0.0399   -0.0232    0.0047
            Y     0.0149    0.0094   -0.0276   -0.0313   -0.0193    0.0282
            Z    -0.0021   -0.0043    0.0026    0.0143    0.0078    0.0060
 AT.  29 C  X    -0.0031   -0.0008    0.0072    0.0162   -0.0110   -0.0113
            Y     0.0023    0.0018   -0.0117   -0.0168    0.0105   -0.0203
            Z     0.0096   -0.0056    0.0103   -0.0043    0.0045    0.0058
 AT.  30 C  X    -0.0031    0.0008    0.0072   -0.0162   -0.0110    0.0113
            Y    -0.0023    0.0018    0.0117   -0.0168   -0.0105   -0.0203
            Z     0.0096    0.0056    0.0103    0.0043    0.0045   -0.0058
 AT.  31 C  X    -0.0031   -0.0008   -0.0072    0.0162   -0.0110    0.0113
            Y     0.0023    0.0018    0.0117   -0.0168    0.0105    0.0203
            Z     0.0096   -0.0056   -0.0103   -0.0043    0.0045   -0.0058
 AT.  32 C  X    -0.0031    0.0008   -0.0072   -0.0162   -0.0110   -0.0113
            Y    -0.0023    0.0018   -0.0117   -0.0168   -0.0105    0.0203
            Z     0.0096    0.0056   -0.0103    0.0043    0.0045    0.0058
 AT.  33 C  X     0.0104    0.0042   -0.0158   -0.0281    0.0177   -0.0338
            Y    -0.0056    0.0071    0.0178    0.0219   -0.0211   -0.0000
            Z    -0.0030   -0.0174    0.0204    0.0283   -0.0118    0.0199
 AT.  34 C  X     0.0104   -0.0042   -0.0158    0.0281    0.0177    0.0338
            Y     0.0056    0.0071   -0.0178    0.0219    0.0211   -0.0000
            Z    -0.0030    0.0174    0.0204   -0.0283   -0.0118   -0.0199
 AT.  35 C  X     0.0104    0.0042    0.0158   -0.0281    0.0177    0.0338
            Y    -0.0056    0.0071   -0.0178    0.0219   -0.0211    0.0000
            Z    -0.0030   -0.0174   -0.0204    0.0283   -0.0118   -0.0199
 AT.  36 C  X     0.0104   -0.0042    0.0158    0.0281    0.0177   -0.0338
            Y     0.0056    0.0071    0.0178    0.0219    0.0211    0.0000
            Z    -0.0030    0.0174   -0.0204   -0.0283   -0.0118    0.0199
 AT.  37 H  X     0.0084   -0.0022    0.0106    0.0150   -0.0152   -0.0030
            Y    -0.0033   -0.0070    0.0635    0.0919   -0.0764    0.0579
            Z    -0.0273    0.0025   -0.0039    0.0090    0.0103   -0.0287
 AT.  38 H  X     0.0084    0.0022    0.0106   -0.0150   -0.0152    0.0030
            Y     0.0033   -0.0070   -0.0635    0.0919    0.0764    0.0579
            Z    -0.0273   -0.0025   -0.0039   -0.0090    0.0103    0.0287
 AT.  39 H  X     0.0084   -0.0022   -0.0106    0.0150   -0.0152    0.0030
            Y    -0.0033   -0.0070   -0.0635    0.0919   -0.0764   -0.0579
            Z    -0.0273    0.0025    0.0039    0.0090    0.0103    0.0287
 AT.  40 H  X     0.0084    0.0022   -0.0106   -0.0150   -0.0152   -0.0030
            Y     0.0033   -0.0070    0.0635    0.0919    0.0764   -0.0579
            Z    -0.0273   -0.0025    0.0039   -0.0090    0.0103   -0.0287
 AT.  41 H  X     0.0051    0.0141   -0.0633   -0.0986    0.0776   -0.0920
            Y    -0.0047   -0.0018    0.0337    0.0477   -0.0407    0.0241
            Z    -0.0043   -0.0391    0.0455    0.0713   -0.0407    0.0648
 AT.  42 H  X     0.0051   -0.0141   -0.0633    0.0986    0.0776    0.0920
            Y     0.0047   -0.0018   -0.0337    0.0477    0.0407    0.0241
            Z    -0.0043    0.0391    0.0455   -0.0713   -0.0407   -0.0648
 AT.  43 H  X     0.0051    0.0141    0.0633   -0.0986    0.0776    0.0920
            Y    -0.0047   -0.0018   -0.0337    0.0477   -0.0407   -0.0241
            Z    -0.0043   -0.0391   -0.0455    0.0713   -0.0407   -0.0648
 AT.  44 H  X     0.0051   -0.0141    0.0633    0.0986    0.0776   -0.0920
            Y     0.0047   -0.0018    0.0337    0.0477    0.0407   -0.0241
            Z    -0.0043    0.0391   -0.0455   -0.0713   -0.0407    0.0648
 AT.  45 H  X     0.0313   -0.0014   -0.0079   -0.0348    0.0137   -0.0145
            Y    -0.0120    0.0344   -0.0223   -0.0404    0.0256   -0.0689
            Z     0.0012   -0.0169    0.0205    0.0243   -0.0112    0.0211
 AT.  46 H  X     0.0313    0.0014   -0.0079    0.0348    0.0137    0.0145
            Y     0.0120    0.0344    0.0223   -0.0404   -0.0256   -0.0689
            Z     0.0012    0.0169    0.0205   -0.0243   -0.0112   -0.0211
 AT.  47 H  X     0.0313   -0.0014    0.0079   -0.0348    0.0137    0.0145
            Y    -0.0120    0.0344    0.0223   -0.0404    0.0256    0.0689
            Z     0.0012   -0.0169   -0.0205    0.0243   -0.0112   -0.0211
 AT.  48 H  X     0.0313    0.0014    0.0079    0.0348    0.0137   -0.0145
            Y     0.0120    0.0344   -0.0223   -0.0404   -0.0256    0.0689
            Z     0.0012    0.0169   -0.0205   -0.0243   -0.0112    0.0211
 AT.  49 O  X     0.0199   -0.0322   -0.0321   -0.0293    0.0390   -0.0132
            Y    -0.0112    0.0213    0.0049    0.0225   -0.0296   -0.0078
            Z    -0.0133    0.0137    0.0242    0.0130   -0.0157   -0.0120
 AT.  50 O  X     0.0199    0.0322   -0.0321    0.0293    0.0390    0.0132
            Y     0.0112    0.0213   -0.0049    0.0225    0.0296   -0.0078
            Z    -0.0133   -0.0137    0.0242   -0.0130   -0.0157    0.0120
 AT.  51 O  X     0.0199   -0.0322    0.0321   -0.0293    0.0390    0.0132
            Y    -0.0112    0.0213   -0.0049    0.0225   -0.0296    0.0078
            Z    -0.0133    0.0137   -0.0242    0.0130   -0.0157    0.0120
 AT.  52 O  X     0.0199    0.0322    0.0321    0.0293    0.0390   -0.0132
            Y     0.0112    0.0213    0.0049    0.0225    0.0296    0.0078
            Z    -0.0133   -0.0137   -0.0242   -0.0130   -0.0157   -0.0120
 AT.  53 O  X    -0.0277    0.0298    0.0198    0.0220   -0.0258   -0.0042
            Y     0.0229   -0.0193   -0.0200   -0.0238    0.0234   -0.0262
            Z     0.0239   -0.0154    0.0048   -0.0105    0.0135    0.0026
 AT.  54 O  X    -0.0277   -0.0298    0.0198   -0.0220   -0.0258    0.0042
            Y    -0.0229   -0.0193    0.0200   -0.0238   -0.0234   -0.0262
            Z     0.0239    0.0154    0.0048    0.0105    0.0135   -0.0026
 AT.  55 O  X    -0.0277    0.0298   -0.0198    0.0220   -0.0258    0.0042
            Y     0.0229   -0.0193    0.0200   -0.0238    0.0234    0.0262
            Z     0.0239   -0.0154   -0.0048   -0.0105    0.0135   -0.0026
 AT.  56 O  X    -0.0277   -0.0298   -0.0198   -0.0220   -0.0258   -0.0042
            Y    -0.0229   -0.0193   -0.0200   -0.0238   -0.0234    0.0262
            Z     0.0239    0.0154   -0.0048    0.0105    0.0135    0.0026
 AT.  57 CU X     0.0035    0.0120    0.0000   -0.0025   -0.0037    0.0000
            Y    -0.0003   -0.0064    0.0000    0.0072   -0.0013    0.0000
            Z    -0.0146    0.0078    0.0000    0.0048   -0.0004    0.0000
 AT.  58 CU X     0.0035   -0.0120    0.0000    0.0025   -0.0037    0.0000
            Y     0.0003   -0.0064    0.0000    0.0072    0.0013    0.0000
            Z    -0.0146   -0.0078    0.0000   -0.0048   -0.0004    0.0000

 FREQ(CM**-1)    216.08    217.64    224.68    235.80    238.90    241.47

 AT.   1 C  X    -0.0226   -0.0025   -0.0071    0.0100    0.0077   -0.0152
            Y    -0.0088    0.0251   -0.0385    0.0034   -0.0028   -0.0340
            Z     0.0039   -0.0004    0.0175   -0.0046   -0.0063    0.0099
 AT.   2 C  X     0.0226   -0.0025    0.0071    0.0100   -0.0077   -0.0152
            Y    -0.0088   -0.0251   -0.0385   -0.0034   -0.0028    0.0340
            Z    -0.0039   -0.0004   -0.0175   -0.0046    0.0063    0.0099
 AT.   3 C  X     0.0226    0.0025    0.0071    0.0100    0.0077    0.0152
            Y     0.0088   -0.0251    0.0385    0.0034   -0.0028    0.0340
            Z    -0.0039    0.0004   -0.0175   -0.0046   -0.0063   -0.0099
 AT.   4 C  X    -0.0226    0.0025   -0.0071    0.0100   -0.0077    0.0152
            Y     0.0088    0.0251    0.0385   -0.0034   -0.0028   -0.0340
            Z     0.0039    0.0004    0.0175   -0.0046    0.0063   -0.0099
 AT.   5 H  X     0.0463    0.0726   -0.0568   -0.0276    0.0478   -0.1089
            Y    -0.0167    0.0233   -0.0510    0.0112   -0.0124   -0.0465
            Z    -0.0072   -0.0190    0.0431   -0.0021   -0.0078    0.0470
 AT.   6 H  X    -0.0463    0.0726    0.0568   -0.0276   -0.0478   -0.1089
            Y    -0.0167   -0.0233   -0.0510   -0.0112   -0.0124    0.0465
            Z     0.0072   -0.0190   -0.0431   -0.0021    0.0078    0.0470
 AT.   7 H  X    -0.0463   -0.0726    0.0568   -0.0276    0.0478    0.1089
            Y     0.0167   -0.0233    0.0510    0.0112   -0.0124    0.0465
            Z     0.0072    0.0190   -0.0431   -0.0021   -0.0078   -0.0470
 AT.   8 H  X     0.0463   -0.0726   -0.0568   -0.0276   -0.0478    0.1089
            Y     0.0167    0.0233    0.0510   -0.0112   -0.0124   -0.0465
            Z    -0.0072    0.0190    0.0431   -0.0021    0.0078   -0.0470
 AT.   9 H  X    -0.0653   -0.0588    0.0259    0.0411   -0.0162    0.0384
            Y    -0.0636   -0.0514    0.0075    0.0461   -0.0310    0.0371
            Z    -0.0212   -0.0078    0.0161   -0.0025   -0.0356    0.0352
 AT.  10 H  X     0.0653   -0.0588   -0.0259    0.0411    0.0162    0.0384
            Y    -0.0636    0.0514    0.0075   -0.0461   -0.0310   -0.0371
            Z     0.0212   -0.0078   -0.0161   -0.0025    0.0356    0.0352
 AT.  11 H  X     0.0653    0.0588   -0.0259    0.0411   -0.0162   -0.0384
            Y     0.0636    0.0514   -0.0075    0.0461   -0.0310   -0.0371
            Z     0.0212    0.0078   -0.0161   -0.0025   -0.0356   -0.0352
 AT.  12 H  X    -0.0653    0.0588    0.0259    0.0411    0.0162   -0.0384
            Y     0.0636   -0.0514   -0.0075   -0.0461   -0.0310    0.0371
            Z    -0.0212    0.0078    0.0161   -0.0025    0.0356   -0.0352
 AT.  13 H  X    -0.0492   -0.0454    0.0167    0.0360   -0.0023    0.0159
            Y     0.0393    0.0935   -0.0839   -0.0339    0.0174   -0.1022
            Z     0.0319    0.0271   -0.0167   -0.0113    0.0105   -0.0540
 AT.  14 H  X     0.0492   -0.0454   -0.0167    0.0360    0.0023    0.0159
            Y     0.0393   -0.0935   -0.0839    0.0339    0.0174    0.1022
            Z    -0.0319    0.0271    0.0167   -0.0113   -0.0105   -0.0540
 AT.  15 H  X     0.0492    0.0454   -0.0167    0.0360   -0.0023   -0.0159
            Y    -0.0393   -0.0935    0.0839   -0.0339    0.0174    0.1022
            Z    -0.0319   -0.0271    0.0167   -0.0113    0.0105    0.0540
 AT.  16 H  X    -0.0492    0.0454    0.0167    0.0360    0.0023   -0.0159
            Y    -0.0393    0.0935    0.0839    0.0339    0.0174   -0.1022
            Z     0.0319   -0.0271   -0.0167   -0.0113   -0.0105    0.0540
 AT.  17 C  X    -0.0278    0.0239   -0.0141   -0.0079   -0.0054    0.0047
            Y    -0.0082    0.0178   -0.0140   -0.0018    0.0041   -0.0055
            Z     0.0050   -0.0076    0.0288   -0.0033    0.0002    0.0195
 AT.  18 C  X     0.0278    0.0239    0.0141   -0.0079    0.0054    0.0047
            Y    -0.0082   -0.0178   -0.0140    0.0018    0.0041    0.0055
            Z    -0.0050   -0.0076   -0.0288   -0.0033   -0.0002    0.0195
 AT.  19 C  X     0.0278   -0.0239    0.0141   -0.0079   -0.0054   -0.0047
            Y     0.0082   -0.0178    0.0140   -0.0018    0.0041    0.0055
            Z    -0.0050    0.0076   -0.0288   -0.0033    0.0002   -0.0195
 AT.  20 C  X    -0.0278   -0.0239   -0.0141   -0.0079    0.0054   -0.0047
            Y     0.0082    0.0178    0.0140    0.0018    0.0041   -0.0055
            Z     0.0050    0.0076    0.0288   -0.0033   -0.0002   -0.0195
 AT.  21 C  X    -0.0364    0.0314   -0.0195    0.0137    0.0176    0.0122
            Y    -0.0106    0.0198   -0.0021   -0.0193   -0.0140    0.0089
            Z     0.0170   -0.0182    0.0252   -0.0122   -0.0095    0.0025
 AT.  22 C  X     0.0364    0.0314    0.0195    0.0137   -0.0176    0.0122
            Y    -0.0106   -0.0198   -0.0021    0.0193   -0.0140   -0.0089
            Z    -0.0170   -0.0182   -0.0252   -0.0122    0.0095    0.0025
 AT.  23 C  X     0.0364   -0.0314    0.0195    0.0137    0.0176   -0.0122
            Y     0.0106   -0.0198    0.0021   -0.0193   -0.0140   -0.0089
            Z    -0.0170    0.0182   -0.0252   -0.0122   -0.0095   -0.0025
 AT.  24 C  X    -0.0364   -0.0314   -0.0195    0.0137   -0.0176   -0.0122
            Y     0.0106    0.0198    0.0021    0.0193   -0.0140    0.0089
            Z     0.0170    0.0182    0.0252   -0.0122    0.0095   -0.0025
 AT.  25 H  X    -0.0316    0.0248   -0.0245    0.0389    0.0455    0.0038
            Y    -0.0121    0.0246   -0.0039   -0.0409   -0.0376    0.0086
            Z     0.0197   -0.0143    0.0116   -0.0286   -0.0257   -0.0125
 AT.  26 H  X     0.0316    0.0248    0.0245    0.0389   -0.0455    0.0038
            Y    -0.0121   -0.0246   -0.0039    0.0409   -0.0376   -0.0086
            Z    -0.0197   -0.0143   -0.0116   -0.0286    0.0257   -0.0125
 AT.  27 H  X     0.0316   -0.0248    0.0245    0.0389    0.0455   -0.0038
            Y     0.0121   -0.0246    0.0039   -0.0409   -0.0376   -0.0086
            Z    -0.0197    0.0143   -0.0116   -0.0286   -0.0257    0.0125
 AT.  28 H  X    -0.0316   -0.0248   -0.0245    0.0389   -0.0455   -0.0038
            Y     0.0121    0.0246    0.0039    0.0409   -0.0376    0.0086
            Z     0.0197    0.0143    0.0116   -0.0286    0.0257    0.0125
 AT.  29 C  X    -0.0294    0.0218    0.0075   -0.0040   -0.0014    0.0222
            Y    -0.0146    0.0179    0.0034    0.0024    0.0033    0.0154
            Z     0.0138   -0.0167    0.0207    0.0038    0.0062    0.0042
 AT.  30 C  X     0.0294    0.0218   -0.0075   -0.0040    0.0014    0.0222
            Y    -0.0146   -0.0179    0.0034   -0.0024    0.0033   -0.0154
            Z    -0.0138   -0.0167   -0.0207    0.0038   -0.0062    0.0042
 AT.  31 C  X     0.0294   -0.0218   -0.0075   -0.0040   -0.0014   -0.0222
            Y     0.0146   -0.0179   -0.0034    0.0024    0.0033   -0.0154
            Z    -0.0138    0.0167   -0.0207    0.0038    0.0062   -0.0042
 AT.  32 C  X    -0.0294   -0.0218    0.0075   -0.0040    0.0014   -0.0222
            Y     0.0146    0.0179   -0.0034   -0.0024    0.0033    0.0154
            Z     0.0138    0.0167    0.0207    0.0038   -0.0062   -0.0042
 AT.  33 C  X    -0.0115    0.0032    0.0141    0.0043    0.0092    0.0214
            Y    -0.0386    0.0304    0.0274    0.0035   -0.0040    0.0227
            Z     0.0040    0.0007   -0.0041   -0.0079   -0.0023    0.0020
 AT.  34 C  X     0.0115    0.0032   -0.0141    0.0043   -0.0092    0.0214
            Y    -0.0386   -0.0304    0.0274   -0.0035   -0.0040   -0.0227
            Z    -0.0040    0.0007    0.0041   -0.0079    0.0023    0.0020
 AT.  35 C  X     0.0115   -0.0032   -0.0141    0.0043    0.0092   -0.0214
            Y     0.0386   -0.0304   -0.0274    0.0035   -0.0040   -0.0227
            Z    -0.0040   -0.0007    0.0041   -0.0079   -0.0023   -0.0020
 AT.  36 C  X    -0.0115   -0.0032    0.0141    0.0043   -0.0092   -0.0214
            Y     0.0386    0.0304   -0.0274   -0.0035   -0.0040    0.0227
            Z     0.0040   -0.0007   -0.0041   -0.0079    0.0023   -0.0020
 AT.  37 H  X    -0.0255    0.0099    0.0115   -0.0056    0.0003    0.0114
            Y    -0.0583    0.0357    0.0206   -0.0141   -0.0183   -0.0025
            Z    -0.0044    0.0226    0.0086    0.0027    0.0002    0.0479
 AT.  38 H  X     0.0255    0.0099   -0.0115   -0.0056   -0.0003    0.0114
            Y    -0.0583   -0.0357    0.0206    0.0141   -0.0183    0.0025
            Z     0.0044    0.0226   -0.0086    0.0027   -0.0002    0.0479
 AT.  39 H  X     0.0255   -0.0099   -0.0115   -0.0056    0.0003   -0.0114
            Y     0.0583   -0.0357   -0.0206   -0.0141   -0.0183    0.0025
            Z     0.0044   -0.0226   -0.0086    0.0027    0.0002   -0.0479
 AT.  40 H  X    -0.0255   -0.0099    0.0115   -0.0056   -0.0003   -0.0114
            Y     0.0583    0.0357   -0.0206    0.0141   -0.0183   -0.0025
            Z    -0.0044   -0.0226    0.0086    0.0027   -0.0002   -0.0479
 AT.  41 H  X     0.0096    0.0016    0.0124    0.0228    0.0264    0.0461
            Y    -0.0417    0.0298    0.0171   -0.0059   -0.0097    0.0086
            Z     0.0045   -0.0005   -0.0378   -0.0281   -0.0112   -0.0293
 AT.  42 H  X    -0.0096    0.0016   -0.0124    0.0228   -0.0264    0.0461
            Y    -0.0417   -0.0298    0.0171    0.0059   -0.0097   -0.0086
            Z    -0.0045   -0.0005    0.0378   -0.0281    0.0112   -0.0293
 AT.  43 H  X    -0.0096   -0.0016   -0.0124    0.0228    0.0264   -0.0461
            Y     0.0417   -0.0298   -0.0171   -0.0059   -0.0097   -0.0086
            Z    -0.0045    0.0005    0.0378   -0.0281   -0.0112    0.0293
 AT.  44 H  X     0.0096   -0.0016    0.0124    0.0228   -0.0264   -0.0461
            Y     0.0417    0.0298   -0.0171    0.0059   -0.0097    0.0086
            Z     0.0045    0.0005   -0.0378   -0.0281    0.0112    0.0293
 AT.  45 H  X    -0.0028   -0.0171    0.0237    0.0058    0.0128   -0.0037
            Y    -0.0355    0.0317    0.0624    0.0271    0.0097    0.0650
            Z     0.0058   -0.0037   -0.0007   -0.0068   -0.0013   -0.0020
 AT.  46 H  X     0.0028   -0.0171   -0.0237    0.0058   -0.0128   -0.0037
            Y    -0.0355   -0.0317    0.0624   -0.0271    0.0097   -0.0650
            Z    -0.0058   -0.0037    0.0007   -0.0068    0.0013   -0.0020
 AT.  47 H  X     0.0028    0.0171   -0.0237    0.0058    0.0128    0.0037
            Y     0.0355   -0.0317   -0.0624    0.0271    0.0097   -0.0650
            Z    -0.0058    0.0037    0.0007   -0.0068   -0.0013    0.0020
 AT.  48 H  X    -0.0028    0.0171    0.0237    0.0058   -0.0128    0.0037
            Y     0.0355    0.0317   -0.0624   -0.0271    0.0097    0.0650
            Z     0.0058    0.0037   -0.0007   -0.0068    0.0013    0.0020
 AT.  49 O  X    -0.0216    0.0358   -0.0184   -0.0390   -0.0352    0.0038
            Y    -0.0136    0.0099   -0.0107    0.0214    0.0263   -0.0017
            Z    -0.0083   -0.0014    0.0307    0.0086    0.0099    0.0357
 AT.  50 O  X     0.0216    0.0358    0.0184   -0.0390    0.0352    0.0038
            Y    -0.0136   -0.0099   -0.0107   -0.0214    0.0263    0.0017
            Z     0.0083   -0.0014   -0.0307    0.0086   -0.0099    0.0357
 AT.  51 O  X     0.0216   -0.0358    0.0184   -0.0390   -0.0352   -0.0038
            Y     0.0136   -0.0099    0.0107    0.0214    0.0263    0.0017
            Z     0.0083    0.0014   -0.0307    0.0086    0.0099   -0.0357
 AT.  52 O  X    -0.0216   -0.0358   -0.0184   -0.0390    0.0352   -0.0038
            Y     0.0136    0.0099    0.0107   -0.0214    0.0263   -0.0017
            Z    -0.0083    0.0014    0.0307    0.0086   -0.0099   -0.0357
 AT.  53 O  X    -0.0339    0.0222    0.0281   -0.0258   -0.0274    0.0240
            Y    -0.0049    0.0104   -0.0058    0.0262    0.0278    0.0151
            Z     0.0259   -0.0290    0.0221    0.0299    0.0277    0.0045
 AT.  54 O  X     0.0339    0.0222   -0.0281   -0.0258    0.0274    0.0240
            Y    -0.0049   -0.0104   -0.0058   -0.0262    0.0278   -0.0151
            Z    -0.0259   -0.0290   -0.0221    0.0299   -0.0277    0.0045
 AT.  55 O  X     0.0339   -0.0222   -0.0281   -0.0258   -0.0274   -0.0240
            Y     0.0049   -0.0104    0.0058    0.0262    0.0278   -0.0151
            Z    -0.0259    0.0290   -0.0221    0.0299    0.0277   -0.0045
 AT.  56 O  X    -0.0339   -0.0222    0.0281   -0.0258    0.0274   -0.0240
            Y     0.0049    0.0104    0.0058   -0.0262    0.0278    0.0151
            Z     0.0259    0.0290    0.0221    0.0299   -0.0277   -0.0045
 AT.  57 CU X     0.0000    0.0000    0.0000    0.0232    0.0223    0.0000
            Y     0.0000    0.0000    0.0000   -0.0208   -0.0197    0.0000
            Z     0.0000    0.0000    0.0000   -0.0079   -0.0149    0.0000
 AT.  58 CU X     0.0000    0.0000    0.0000    0.0232   -0.0223    0.0000
            Y     0.0000    0.0000    0.0000    0.0208   -0.0197    0.0000
            Z     0.0000    0.0000    0.0000   -0.0079    0.0149    0.0000

 FREQ(CM**-1)    280.77    282.32    288.40    288.61    300.46    301.72

 AT.   1 C  X     0.0134   -0.0148    0.0187    0.0255   -0.0230   -0.0239
            Y     0.0158   -0.0144    0.0243    0.0289   -0.0306   -0.0227
            Z     0.0091   -0.0066    0.0154    0.0092   -0.0088   -0.0079
 AT.   2 C  X    -0.0134   -0.0148    0.0187   -0.0255   -0.0230    0.0239
            Y     0.0158    0.0144   -0.0243    0.0289    0.0306   -0.0227
            Z    -0.0091   -0.0066    0.0154   -0.0092   -0.0088    0.0079
 AT.   3 C  X     0.0134   -0.0148   -0.0187   -0.0255   -0.0230   -0.0239
            Y     0.0158   -0.0144   -0.0243   -0.0289   -0.0306   -0.0227
            Z     0.0091   -0.0066   -0.0154   -0.0092   -0.0088   -0.0079
 AT.   4 C  X    -0.0134   -0.0148   -0.0187    0.0255   -0.0230    0.0239
            Y     0.0158    0.0144    0.0243   -0.0289    0.0306   -0.0227
            Z    -0.0091   -0.0066   -0.0154    0.0092   -0.0088    0.0079
 AT.   5 H  X     0.0592   -0.0193    0.0253    0.0793   -0.0447   -0.0584
            Y     0.0337   -0.0357    0.0526    0.0553   -0.0536   -0.0385
            Z    -0.0203    0.0151   -0.0140   -0.0307    0.0194    0.0165
 AT.   6 H  X    -0.0592   -0.0193    0.0253   -0.0793   -0.0447    0.0584
            Y     0.0337    0.0357   -0.0526    0.0553    0.0536   -0.0385
            Z     0.0203    0.0151   -0.0140    0.0307    0.0194   -0.0165
 AT.   7 H  X     0.0592   -0.0193   -0.0253   -0.0793   -0.0447   -0.0584
            Y     0.0337   -0.0357   -0.0526   -0.0553   -0.0536   -0.0385
            Z    -0.0203    0.0151    0.0140    0.0307    0.0194    0.0165
 AT.   8 H  X    -0.0592   -0.0193   -0.0253    0.0793   -0.0447    0.0584
            Y     0.0337    0.0357    0.0526   -0.0553    0.0536   -0.0385
            Z     0.0203    0.0151    0.0140   -0.0307    0.0194   -0.0165
 AT.   9 H  X    -0.0080   -0.0220    0.0253    0.0002   -0.0181   -0.0081
            Y    -0.0120   -0.0243    0.0326   -0.0046   -0.0238   -0.0018
            Z    -0.0032   -0.0061    0.0208   -0.0016   -0.0073   -0.0006
 AT.  10 H  X     0.0080   -0.0220    0.0253   -0.0002   -0.0181    0.0081
            Y    -0.0120    0.0243   -0.0326   -0.0046    0.0238   -0.0018
            Z     0.0032   -0.0061    0.0208    0.0016   -0.0073    0.0006
 AT.  11 H  X    -0.0080   -0.0220   -0.0253   -0.0002   -0.0181   -0.0081
            Y    -0.0120   -0.0243   -0.0326    0.0046   -0.0238   -0.0018
            Z    -0.0032   -0.0061   -0.0208    0.0016   -0.0073   -0.0006
 AT.  12 H  X     0.0080   -0.0220   -0.0253    0.0002   -0.0181    0.0081
            Y    -0.0120    0.0243    0.0326    0.0046    0.0238   -0.0018
            Z     0.0032   -0.0061   -0.0208   -0.0016   -0.0073    0.0006
 AT.  13 H  X     0.0061   -0.0263    0.0297    0.0171   -0.0256   -0.0177
            Y     0.0449   -0.0113    0.0242    0.0645   -0.0427   -0.0459
            Z     0.0543   -0.0352    0.0492    0.0673   -0.0454   -0.0438
 AT.  14 H  X    -0.0061   -0.0263    0.0297   -0.0171   -0.0256    0.0177
            Y     0.0449    0.0113   -0.0242    0.0645    0.0427   -0.0459
            Z    -0.0543   -0.0352    0.0492   -0.0673   -0.0454    0.0438
 AT.  15 H  X     0.0061   -0.0263   -0.0297   -0.0171   -0.0256   -0.0177
            Y     0.0449   -0.0113   -0.0242   -0.0645   -0.0427   -0.0459
            Z     0.0543   -0.0352   -0.0492   -0.0673   -0.0454   -0.0438
 AT.  16 H  X    -0.0061   -0.0263   -0.0297    0.0171   -0.0256    0.0177
            Y     0.0449    0.0113    0.0242   -0.0645    0.0427   -0.0459
            Z    -0.0543   -0.0352   -0.0492    0.0673   -0.0454    0.0438
 AT.  17 C  X    -0.0114    0.0130   -0.0047   -0.0024   -0.0046   -0.0097
            Y    -0.0143    0.0140   -0.0127   -0.0116   -0.0013   -0.0005
            Z    -0.0028    0.0034    0.0006   -0.0065    0.0015    0.0004
 AT.  18 C  X     0.0114    0.0130   -0.0047    0.0024   -0.0046    0.0097
            Y    -0.0143   -0.0140    0.0127   -0.0116    0.0013   -0.0005
            Z     0.0028    0.0034    0.0006    0.0065    0.0015   -0.0004
 AT.  19 C  X    -0.0114    0.0130    0.0047    0.0024   -0.0046   -0.0097
            Y    -0.0143    0.0140    0.0127    0.0116   -0.0013   -0.0005
            Z    -0.0028    0.0034   -0.0006    0.0065    0.0015    0.0004
 AT.  20 C  X     0.0114    0.0130    0.0047   -0.0024   -0.0046    0.0097
            Y    -0.0143   -0.0140   -0.0127    0.0116    0.0013   -0.0005
            Z     0.0028    0.0034   -0.0006   -0.0065    0.0015   -0.0004
 AT.  21 C  X    -0.0185    0.0249   -0.0053   -0.0020   -0.0039   -0.0128
            Y    -0.0265    0.0224   -0.0227   -0.0271   -0.0005    0.0012
            Z     0.0107   -0.0135    0.0045    0.0000    0.0047    0.0073
 AT.  22 C  X     0.0185    0.0249   -0.0053    0.0020   -0.0039    0.0128
            Y    -0.0265   -0.0224    0.0227   -0.0271    0.0005    0.0012
            Z    -0.0107   -0.0135    0.0045   -0.0000    0.0047   -0.0073
 AT.  23 C  X    -0.0185    0.0249    0.0053    0.0020   -0.0039   -0.0128
            Y    -0.0265    0.0224    0.0227    0.0271   -0.0005    0.0012
            Z     0.0107   -0.0135   -0.0045   -0.0000    0.0047    0.0073
 AT.  24 C  X     0.0185    0.0249    0.0053   -0.0020   -0.0039    0.0128
            Y    -0.0265   -0.0224   -0.0227    0.0271    0.0005    0.0012
            Z    -0.0107   -0.0135   -0.0045    0.0000    0.0047   -0.0073
 AT.  25 H  X    -0.0230    0.0302   -0.0071   -0.0015    0.0005   -0.0108
            Y    -0.0217    0.0170   -0.0225   -0.0265   -0.0044   -0.0001
            Z     0.0146   -0.0173    0.0016    0.0018    0.0006    0.0059
 AT.  26 H  X     0.0230    0.0302   -0.0071    0.0015    0.0005    0.0108
            Y    -0.0217   -0.0170    0.0225   -0.0265    0.0044   -0.0001
            Z    -0.0146   -0.0173    0.0016   -0.0018    0.0006   -0.0059
 AT.  27 H  X    -0.0230    0.0302    0.0071    0.0015    0.0005   -0.0108
            Y    -0.0217    0.0170    0.0225    0.0265   -0.0044   -0.0001
            Z     0.0146   -0.0173   -0.0016   -0.0018    0.0006    0.0059
 AT.  28 H  X     0.0230    0.0302    0.0071   -0.0015    0.0005    0.0108
            Y    -0.0217   -0.0170   -0.0225    0.0265    0.0044   -0.0001
            Z    -0.0146   -0.0173   -0.0016    0.0018    0.0006   -0.0059
 AT.  29 C  X    -0.0026    0.0056    0.0050    0.0027   -0.0007   -0.0057
            Y    -0.0144    0.0125   -0.0065   -0.0122   -0.0018   -0.0005
            Z     0.0108   -0.0114    0.0063    0.0036    0.0071    0.0076
 AT.  30 C  X     0.0026    0.0056    0.0050   -0.0027   -0.0007    0.0057
            Y    -0.0144   -0.0125    0.0065   -0.0122    0.0018   -0.0005
            Z    -0.0108   -0.0114    0.0063   -0.0036    0.0071   -0.0076
 AT.  31 C  X    -0.0026    0.0056   -0.0050   -0.0027   -0.0007   -0.0057
            Y    -0.0144    0.0125    0.0065    0.0122   -0.0018   -0.0005
            Z     0.0108   -0.0114   -0.0063   -0.0036    0.0071    0.0076
 AT.  32 C  X     0.0026    0.0056   -0.0050    0.0027   -0.0007    0.0057
            Y    -0.0144   -0.0125   -0.0065    0.0122    0.0018   -0.0005
            Z    -0.0108   -0.0114   -0.0063    0.0036    0.0071   -0.0076
 AT.  33 C  X     0.0020    0.0024    0.0057    0.0046    0.0001   -0.0066
            Y     0.0171   -0.0164    0.0396    0.0271   -0.0284   -0.0247
            Z    -0.0203    0.0156   -0.0282   -0.0279    0.0251    0.0253
 AT.  34 C  X    -0.0020    0.0024    0.0057   -0.0046    0.0001    0.0066
            Y     0.0171    0.0164   -0.0396    0.0271    0.0284   -0.0247
            Z     0.0203    0.0156   -0.0282    0.0279    0.0251   -0.0253
 AT.  35 C  X     0.0020    0.0024   -0.0057   -0.0046    0.0001   -0.0066
            Y     0.0171   -0.0164   -0.0396   -0.0271   -0.0284   -0.0247
            Z    -0.0203    0.0156    0.0282    0.0279    0.0251    0.0253
 AT.  36 C  X    -0.0020    0.0024   -0.0057    0.0046    0.0001    0.0066
            Y     0.0171    0.0164    0.0396   -0.0271    0.0284   -0.0247
            Z     0.0203    0.0156    0.0282   -0.0279    0.0251   -0.0253
 AT.  37 H  X     0.0019    0.0019    0.0063    0.0080   -0.0019   -0.0068
            Y     0.0133   -0.0135    0.0323    0.0271   -0.0262   -0.0209
            Z    -0.0042   -0.0000    0.0090   -0.0047    0.0026    0.0057
 AT.  38 H  X    -0.0019    0.0019    0.0063   -0.0080   -0.0019    0.0068
            Y     0.0133    0.0135   -0.0323    0.0271    0.0262   -0.0209
            Z     0.0042   -0.0000    0.0090    0.0047    0.0026   -0.0057
 AT.  39 H  X     0.0019    0.0019   -0.0063   -0.0080   -0.0019   -0.0068
            Y     0.0133   -0.0135   -0.0323   -0.0271   -0.0262   -0.0209
            Z    -0.0042   -0.0000   -0.0090    0.0047    0.0026    0.0057
 AT.  40 H  X    -0.0019    0.0019   -0.0063    0.0080   -0.0019    0.0068
            Y     0.0133    0.0135    0.0323   -0.0271    0.0262   -0.0209
            Z     0.0042   -0.0000   -0.0090   -0.0047    0.0026   -0.0057
 AT.  41 H  X    -0.0042    0.0080    0.0002   -0.0072    0.0048   -0.0024
            Y     0.0054   -0.0063    0.0210    0.0142   -0.0181   -0.0140
            Z    -0.0613    0.0516   -0.0914   -0.0767    0.0611    0.0623
 AT.  42 H  X     0.0042    0.0080    0.0002    0.0072    0.0048    0.0024
            Y     0.0054    0.0063   -0.0210    0.0142    0.0181   -0.0140
            Z     0.0613    0.0516   -0.0914    0.0767    0.0611   -0.0623
 AT.  43 H  X    -0.0042    0.0080   -0.0002    0.0072    0.0048   -0.0024
            Y     0.0054   -0.0063   -0.0210   -0.0142   -0.0181   -0.0140
            Z    -0.0613    0.0516    0.0914    0.0767    0.0611    0.0623
 AT.  44 H  X     0.0042    0.0080   -0.0002   -0.0072    0.0048    0.0024
            Y     0.0054    0.0063    0.0210   -0.0142    0.0181   -0.0140
            Z     0.0613    0.0516    0.0914   -0.0767    0.0611   -0.0623
 AT.  45 H  X     0.0122   -0.0050    0.0070    0.0122   -0.0006   -0.0094
            Y     0.0611   -0.0512    0.1022    0.0797   -0.0640   -0.0660
            Z    -0.0163    0.0127   -0.0257   -0.0241    0.0237    0.0228
 AT.  46 H  X    -0.0122   -0.0050    0.0070   -0.0122   -0.0006    0.0094
            Y     0.0611    0.0512   -0.1022    0.0797    0.0640   -0.0660
            Z     0.0163    0.0127   -0.0257    0.0241    0.0237   -0.0228
 AT.  47 H  X     0.0122   -0.0050   -0.0070   -0.0122   -0.0006   -0.0094
            Y     0.0611   -0.0512   -0.1022   -0.0797   -0.0640   -0.0660
            Z    -0.0163    0.0127    0.0257    0.0241    0.0237    0.0228
 AT.  48 H  X    -0.0122   -0.0050   -0.0070    0.0122   -0.0006    0.0094
            Y     0.0611    0.0512    0.1022   -0.0797    0.0640   -0.0660
            Z     0.0163    0.0127    0.0257   -0.0241    0.0237   -0.0228
 AT.  49 O  X    -0.0165    0.0145   -0.0115   -0.0142   -0.0074   -0.0064
            Y    -0.0161    0.0182   -0.0115   -0.0077    0.0007   -0.0028
            Z    -0.0242    0.0252   -0.0116   -0.0208    0.0012   -0.0026
 AT.  50 O  X     0.0165    0.0145   -0.0115    0.0142   -0.0074    0.0064
            Y    -0.0161   -0.0182    0.0115   -0.0077   -0.0007   -0.0028
            Z     0.0242    0.0252   -0.0116    0.0208    0.0012    0.0026
 AT.  51 O  X    -0.0165    0.0145    0.0115    0.0142   -0.0074   -0.0064
            Y    -0.0161    0.0182    0.0115    0.0077    0.0007   -0.0028
            Z    -0.0242    0.0252    0.0116    0.0208    0.0012   -0.0026
 AT.  52 O  X     0.0165    0.0145    0.0115   -0.0142   -0.0074    0.0064
            Y    -0.0161   -0.0182   -0.0115    0.0077   -0.0007   -0.0028
            Z     0.0242    0.0252    0.0116   -0.0208    0.0012    0.0026
 AT.  53 O  X     0.0116   -0.0146    0.0162    0.0072   -0.0026   -0.0004
            Y    -0.0144    0.0174   -0.0050   -0.0067   -0.0009   -0.0033
            Z     0.0270   -0.0245    0.0234    0.0209    0.0055    0.0069
 AT.  54 O  X    -0.0116   -0.0146    0.0162   -0.0072   -0.0026    0.0004
            Y    -0.0144   -0.0174    0.0050   -0.0067    0.0009   -0.0033
            Z    -0.0270   -0.0245    0.0234   -0.0209    0.0055   -0.0069
 AT.  55 O  X     0.0116   -0.0146   -0.0162   -0.0072   -0.0026   -0.0004
            Y    -0.0144    0.0174    0.0050    0.0067   -0.0009   -0.0033
            Z     0.0270   -0.0245   -0.0234   -0.0209    0.0055    0.0069
 AT.  56 O  X    -0.0116   -0.0146   -0.0162    0.0072   -0.0026    0.0004
            Y    -0.0144   -0.0174   -0.0050    0.0067    0.0009   -0.0033
            Z    -0.0270   -0.0245   -0.0234    0.0209    0.0055   -0.0069
 AT.  57 CU X     0.0083   -0.0107    0.0000    0.0000    0.0201    0.0231
            Y     0.0200   -0.0237    0.0000    0.0000    0.0252    0.0271
            Z    -0.0058    0.0038    0.0000    0.0000   -0.0165   -0.0120
 AT.  58 CU X    -0.0083   -0.0107    0.0000    0.0000    0.0201   -0.0231
            Y     0.0200    0.0237    0.0000    0.0000   -0.0252    0.0271
            Z     0.0058    0.0038    0.0000    0.0000   -0.0165    0.0120

 FREQ(CM**-1)    341.25    349.07    408.82    414.44    436.60    438.75

 AT.   1 C  X     0.0093   -0.0096   -0.0124   -0.0147   -0.0107   -0.0117
            Y     0.0262   -0.0207   -0.0036   -0.0035   -0.0006   -0.0004
            Z    -0.0142    0.0173   -0.0210   -0.0187   -0.0195   -0.0209
 AT.   2 C  X    -0.0093   -0.0096    0.0124   -0.0147   -0.0107    0.0117
            Y     0.0262    0.0207   -0.0036    0.0035    0.0006   -0.0004
            Z     0.0142    0.0173    0.0210   -0.0187   -0.0195    0.0209
 AT.   3 C  X     0.0093   -0.0096    0.0124    0.0147   -0.0107   -0.0117
            Y     0.0262   -0.0207    0.0036    0.0035   -0.0006   -0.0004
            Z    -0.0142    0.0173    0.0210    0.0187   -0.0195   -0.0209
 AT.   4 C  X    -0.0093   -0.0096   -0.0124    0.0147   -0.0107    0.0117
            Y     0.0262    0.0207    0.0036   -0.0035    0.0006   -0.0004
            Z     0.0142    0.0173   -0.0210    0.0187   -0.0195    0.0209
 AT.   5 H  X     0.0299   -0.0344   -0.0230   -0.0278   -0.0247   -0.0188
            Y     0.0458   -0.0325   -0.0278   -0.0263   -0.0227   -0.0224
            Z    -0.0388    0.0352    0.0053    0.0068    0.0055    0.0022
 AT.   6 H  X    -0.0299   -0.0344    0.0230   -0.0278   -0.0247    0.0188
            Y     0.0458    0.0325   -0.0278    0.0263    0.0227   -0.0224
            Z     0.0388    0.0352   -0.0053    0.0068    0.0055   -0.0022
 AT.   7 H  X     0.0299   -0.0344    0.0230    0.0278   -0.0247   -0.0188
            Y     0.0458   -0.0325    0.0278    0.0263   -0.0227   -0.0224
            Z    -0.0388    0.0352   -0.0053   -0.0068    0.0055    0.0022
 AT.   8 H  X    -0.0299   -0.0344   -0.0230    0.0278   -0.0247    0.0188
            Y     0.0458    0.0325    0.0278   -0.0263    0.0227   -0.0224
            Z     0.0388    0.0352    0.0053   -0.0068    0.0055   -0.0022
 AT.   9 H  X     0.0050   -0.0016   -0.0161   -0.0155   -0.0103   -0.0162
            Y     0.0197   -0.0109   -0.0084   -0.0057   -0.0002   -0.0071
            Z    -0.0157    0.0266   -0.0216   -0.0150   -0.0186   -0.0209
 AT.  10 H  X    -0.0050   -0.0016    0.0161   -0.0155   -0.0103    0.0162
            Y     0.0197    0.0109   -0.0084    0.0057    0.0002   -0.0071
            Z     0.0157    0.0266    0.0216   -0.0150   -0.0186    0.0209
 AT.  11 H  X     0.0050   -0.0016    0.0161    0.0155   -0.0103   -0.0162
            Y     0.0197   -0.0109    0.0084    0.0057   -0.0002   -0.0071
            Z    -0.0157    0.0266    0.0216    0.0150   -0.0186   -0.0209
 AT.  12 H  X    -0.0050   -0.0016   -0.0161    0.0155   -0.0103    0.0162
            Y     0.0197    0.0109    0.0084   -0.0057    0.0002   -0.0071
            Z     0.0157    0.0266   -0.0216    0.0150   -0.0186    0.0209
 AT.  13 H  X     0.0117   -0.0097   -0.0205   -0.0221   -0.0158   -0.0212
            Y     0.0374   -0.0331   -0.0063   -0.0078   -0.0074    0.0000
            Z     0.0192   -0.0121   -0.0523   -0.0512   -0.0504   -0.0493
 AT.  14 H  X    -0.0117   -0.0097    0.0205   -0.0221   -0.0158    0.0212
            Y     0.0374    0.0331   -0.0063    0.0078    0.0074    0.0000
            Z    -0.0192   -0.0121    0.0523   -0.0512   -0.0504    0.0493
 AT.  15 H  X     0.0117   -0.0097    0.0205    0.0221   -0.0158   -0.0212
            Y     0.0374   -0.0331    0.0063    0.0078   -0.0074    0.0000
            Z     0.0192   -0.0121    0.0523    0.0512   -0.0504   -0.0493
 AT.  16 H  X    -0.0117   -0.0097   -0.0205    0.0221   -0.0158    0.0212
            Y     0.0374    0.0331    0.0063   -0.0078    0.0074    0.0000
            Z    -0.0192   -0.0121   -0.0523    0.0512   -0.0504    0.0493
 AT.  17 C  X    -0.0059    0.0053    0.0106    0.0102    0.0109    0.0107
            Y     0.0023   -0.0044    0.0216    0.0209    0.0215    0.0218
            Z    -0.0196    0.0184   -0.0085   -0.0075   -0.0074   -0.0086
 AT.  18 C  X     0.0059    0.0053   -0.0106    0.0102    0.0109   -0.0107
            Y     0.0023    0.0044    0.0216   -0.0209   -0.0215    0.0218
            Z     0.0196    0.0184    0.0085   -0.0075   -0.0074    0.0086
 AT.  19 C  X    -0.0059    0.0053   -0.0106   -0.0102    0.0109    0.0107
            Y     0.0023   -0.0044   -0.0216   -0.0209    0.0215    0.0218
            Z    -0.0196    0.0184    0.0085    0.0075   -0.0074   -0.0086
 AT.  20 C  X     0.0059    0.0053    0.0106   -0.0102    0.0109   -0.0107
            Y     0.0023    0.0044   -0.0216    0.0209   -0.0215    0.0218
            Z     0.0196    0.0184   -0.0085    0.0075   -0.0074    0.0086
 AT.  21 C  X    -0.0064    0.0079    0.0057    0.0054    0.0064    0.0052
            Y    -0.0014   -0.0009   -0.0009   -0.0009   -0.0012   -0.0008
            Z    -0.0148    0.0115    0.0063    0.0058    0.0072    0.0068
 AT.  22 C  X     0.0064    0.0079   -0.0057    0.0054    0.0064   -0.0052
            Y    -0.0014    0.0009   -0.0009    0.0009    0.0012   -0.0008
            Z     0.0148    0.0115   -0.0063    0.0058    0.0072   -0.0068
 AT.  23 C  X    -0.0064    0.0079   -0.0057   -0.0054    0.0064    0.0052
            Y    -0.0014   -0.0009    0.0009    0.0009   -0.0012   -0.0008
            Z    -0.0148    0.0115   -0.0063   -0.0058    0.0072    0.0068
 AT.  24 C  X     0.0064    0.0079    0.0057   -0.0054    0.0064   -0.0052
            Y    -0.0014    0.0009    0.0009   -0.0009    0.0012   -0.0008
            Z     0.0148    0.0115    0.0063   -0.0058    0.0072   -0.0068
 AT.  25 H  X    -0.0028    0.0033    0.0219    0.0210    0.0222    0.0216
            Y    -0.0006   -0.0018   -0.0012   -0.0010   -0.0010   -0.0007
            Z    -0.0067    0.0015    0.0331    0.0323    0.0348    0.0347
 AT.  26 H  X     0.0028    0.0033   -0.0219    0.0210    0.0222   -0.0216
            Y    -0.0006    0.0018   -0.0012    0.0010    0.0010   -0.0007
            Z     0.0067    0.0015   -0.0331    0.0323    0.0348   -0.0347
 AT.  27 H  X    -0.0028    0.0033   -0.0219   -0.0210    0.0222    0.0216
            Y    -0.0006   -0.0018    0.0012    0.0010   -0.0010   -0.0007
            Z    -0.0067    0.0015   -0.0331   -0.0323    0.0348    0.0347
 AT.  28 H  X     0.0028    0.0033    0.0219   -0.0210    0.0222   -0.0216
            Y    -0.0006    0.0018    0.0012   -0.0010    0.0010   -0.0007
            Z     0.0067    0.0015    0.0331   -0.0323    0.0348   -0.0347
 AT.  29 C  X    -0.0130    0.0145   -0.0121   -0.0126   -0.0122   -0.0126
            Y    -0.0030    0.0036   -0.0213   -0.0214   -0.0214   -0.0213
            Z    -0.0147    0.0123    0.0048    0.0044    0.0060    0.0054
 AT.  30 C  X     0.0130    0.0145    0.0121   -0.0126   -0.0122    0.0126
            Y    -0.0030   -0.0036   -0.0213    0.0214    0.0214   -0.0213
            Z     0.0147    0.0123   -0.0048    0.0044    0.0060   -0.0054
 AT.  31 C  X    -0.0130    0.0145    0.0121    0.0126   -0.0122   -0.0126
            Y    -0.0030    0.0036    0.0213    0.0214   -0.0214   -0.0213
            Z    -0.0147    0.0123   -0.0048   -0.0044    0.0060    0.0054
 AT.  32 C  X     0.0130    0.0145   -0.0121    0.0126   -0.0122    0.0126
            Y    -0.0030   -0.0036    0.0213   -0.0214    0.0214   -0.0213
            Z     0.0147    0.0123    0.0048   -0.0044    0.0060   -0.0054
 AT.  33 C  X    -0.0179    0.0185   -0.0110   -0.0140   -0.0136   -0.0123
            Y    -0.0239    0.0278    0.0043    0.0055    0.0028    0.0009
            Z     0.0014   -0.0053   -0.0213   -0.0203   -0.0175   -0.0184
 AT.  34 C  X     0.0179    0.0185    0.0110   -0.0140   -0.0136    0.0123
            Y    -0.0239   -0.0278    0.0043   -0.0055   -0.0028    0.0009
            Z    -0.0014   -0.0053    0.0213   -0.0203   -0.0175    0.0184
 AT.  35 C  X    -0.0179    0.0185    0.0110    0.0140   -0.0136   -0.0123
            Y    -0.0239    0.0278   -0.0043   -0.0055    0.0028    0.0009
            Z     0.0014   -0.0053    0.0213    0.0203   -0.0175   -0.0184
 AT.  36 C  X     0.0179    0.0185   -0.0110    0.0140   -0.0136    0.0123
            Y    -0.0239   -0.0278   -0.0043    0.0055   -0.0028    0.0009
            Z    -0.0014   -0.0053   -0.0213    0.0203   -0.0175    0.0184
 AT.  37 H  X    -0.0213    0.0187   -0.0054   -0.0077   -0.0083   -0.0066
            Y    -0.0282    0.0235    0.0125    0.0135    0.0099    0.0094
            Z    -0.0026    0.0165   -0.0210   -0.0139   -0.0146   -0.0181
 AT.  38 H  X     0.0213    0.0187    0.0054   -0.0077   -0.0083    0.0066
            Y    -0.0282   -0.0235    0.0125   -0.0135   -0.0099    0.0094
            Z     0.0026    0.0165    0.0210   -0.0139   -0.0146    0.0181
 AT.  39 H  X    -0.0213    0.0187    0.0054    0.0077   -0.0083   -0.0066
            Y    -0.0282    0.0235   -0.0125   -0.0135    0.0099    0.0094
            Z    -0.0026    0.0165    0.0210    0.0139   -0.0146   -0.0181
 AT.  40 H  X     0.0213    0.0187   -0.0054    0.0077   -0.0083    0.0066
            Y    -0.0282   -0.0235   -0.0125    0.0135   -0.0099    0.0094
            Z     0.0026    0.0165   -0.0210    0.0139   -0.0146    0.0181
 AT.  41 H  X    -0.0052    0.0151   -0.0297   -0.0304   -0.0301   -0.0293
            Y    -0.0181    0.0165   -0.0018   -0.0016   -0.0037   -0.0042
            Z     0.0281   -0.0438   -0.0523   -0.0536   -0.0489   -0.0455
 AT.  42 H  X     0.0052    0.0151    0.0297   -0.0304   -0.0301    0.0293
            Y    -0.0181   -0.0165   -0.0018    0.0016    0.0037   -0.0042
            Z    -0.0281   -0.0438    0.0523   -0.0536   -0.0489    0.0455
 AT.  43 H  X    -0.0052    0.0151    0.0297    0.0304   -0.0301   -0.0293
            Y    -0.0181    0.0165    0.0018    0.0016   -0.0037   -0.0042
            Z     0.0281   -0.0438    0.0523    0.0536   -0.0489   -0.0455
 AT.  44 H  X     0.0052    0.0151   -0.0297    0.0304   -0.0301    0.0293
            Y    -0.0181   -0.0165    0.0018   -0.0016    0.0037   -0.0042
            Z    -0.0281   -0.0438   -0.0523    0.0536   -0.0489    0.0455
 AT.  45 H  X    -0.0316    0.0205    0.0081    0.0004    0.0018    0.0049
            Y    -0.0488    0.0672    0.0321    0.0356    0.0304    0.0253
            Z    -0.0025   -0.0035   -0.0160   -0.0161   -0.0133   -0.0138
 AT.  46 H  X     0.0316    0.0205   -0.0081    0.0004    0.0018   -0.0049
            Y    -0.0488   -0.0672    0.0321   -0.0356   -0.0304    0.0253
            Z     0.0025   -0.0035    0.0160   -0.0161   -0.0133    0.0138
 AT.  47 H  X    -0.0316    0.0205   -0.0081   -0.0004    0.0018    0.0049
            Y    -0.0488    0.0672   -0.0321   -0.0356    0.0304    0.0253
            Z    -0.0025   -0.0035    0.0160    0.0161   -0.0133   -0.0138
 AT.  48 H  X     0.0316    0.0205    0.0081   -0.0004    0.0018   -0.0049
            Y    -0.0488   -0.0672   -0.0321    0.0356   -0.0304    0.0253
            Z     0.0025   -0.0035   -0.0160    0.0161   -0.0133    0.0138
 AT.  49 O  X     0.0021   -0.0042    0.0207    0.0210    0.0219    0.0214
            Y    -0.0010    0.0001    0.0218    0.0208    0.0197    0.0200
            Z    -0.0103    0.0098    0.0083    0.0104    0.0088    0.0074
 AT.  50 O  X    -0.0021   -0.0042   -0.0207    0.0210    0.0219   -0.0214
            Y    -0.0010   -0.0001    0.0218   -0.0208   -0.0197    0.0200
            Z     0.0103    0.0098   -0.0083    0.0104    0.0088   -0.0074
 AT.  51 O  X     0.0021   -0.0042   -0.0207   -0.0210    0.0219    0.0214
            Y    -0.0010    0.0001   -0.0218   -0.0208    0.0197    0.0200
            Z    -0.0103    0.0098   -0.0083   -0.0104    0.0088    0.0074
 AT.  52 O  X    -0.0021   -0.0042    0.0207   -0.0210    0.0219   -0.0214
            Y    -0.0010   -0.0001   -0.0218    0.0208   -0.0197    0.0200
            Z     0.0103    0.0098    0.0083   -0.0104    0.0088   -0.0074
 AT.  53 O  X    -0.0090    0.0095   -0.0025   -0.0036   -0.0035   -0.0037
            Y     0.0013    0.0018   -0.0216   -0.0213   -0.0197   -0.0201
            Z    -0.0018    0.0029    0.0214    0.0206    0.0223    0.0216
 AT.  54 O  X     0.0090    0.0095    0.0025   -0.0036   -0.0035    0.0037
            Y     0.0013   -0.0018   -0.0216    0.0213    0.0197   -0.0201
            Z     0.0018    0.0029   -0.0214    0.0206    0.0223   -0.0216
 AT.  55 O  X    -0.0090    0.0095    0.0025    0.0036   -0.0035   -0.0037
            Y     0.0013    0.0018    0.0216    0.0213   -0.0197   -0.0201
            Z    -0.0018    0.0029   -0.0214   -0.0206    0.0223    0.0216
 AT.  56 O  X     0.0090    0.0095   -0.0025    0.0036   -0.0035    0.0037
            Y     0.0013   -0.0018    0.0216   -0.0213    0.0197   -0.0201
            Z     0.0018    0.0029    0.0214   -0.0206    0.0223   -0.0216
 AT.  57 CU X     0.0167   -0.0170    0.0000    0.0000    0.0001    0.0002
            Y    -0.0005   -0.0015    0.0000    0.0000    0.0003   -0.0000
            Z     0.0298   -0.0278    0.0000    0.0000   -0.0005    0.0005
 AT.  58 CU X    -0.0167   -0.0170    0.0000    0.0000    0.0001   -0.0002
            Y    -0.0005    0.0015    0.0000    0.0000   -0.0003   -0.0000
            Z    -0.0298   -0.0278    0.0000    0.0000   -0.0005   -0.0005

 FREQ(CM**-1)    445.99    452.99    462.12    462.15    539.27    541.28

 AT.   1 C  X    -0.0125    0.0139   -0.0112   -0.0120   -0.0017    0.0020
            Y     0.0033   -0.0033    0.0046    0.0040   -0.0046    0.0066
            Z    -0.0279    0.0257   -0.0252   -0.0254    0.0017   -0.0033
 AT.   2 C  X    -0.0125   -0.0139    0.0112   -0.0120   -0.0017   -0.0020
            Y    -0.0033   -0.0033    0.0046   -0.0040    0.0046    0.0066
            Z    -0.0279   -0.0257    0.0252   -0.0254    0.0017    0.0033
 AT.   3 C  X     0.0125   -0.0139   -0.0112   -0.0120    0.0017   -0.0020
            Y    -0.0033    0.0033    0.0046    0.0040    0.0046   -0.0066
            Z     0.0279   -0.0257   -0.0252   -0.0254   -0.0017    0.0033
 AT.   4 C  X     0.0125    0.0139    0.0112   -0.0120    0.0017    0.0020
            Y     0.0033    0.0033    0.0046   -0.0040   -0.0046   -0.0066
            Z     0.0279    0.0257    0.0252   -0.0254   -0.0017   -0.0033
 AT.   5 H  X    -0.0174    0.0206   -0.0142   -0.0119   -0.0306    0.0275
            Y    -0.0107    0.0087   -0.0075   -0.0086    0.0133   -0.0054
            Z    -0.0131    0.0125   -0.0131   -0.0136   -0.0077    0.0012
 AT.   6 H  X    -0.0174   -0.0206    0.0142   -0.0119   -0.0306   -0.0275
            Y     0.0107    0.0087   -0.0075    0.0086   -0.0133   -0.0054
            Z    -0.0131   -0.0125    0.0131   -0.0136   -0.0077   -0.0012
 AT.   7 H  X     0.0174   -0.0206   -0.0142   -0.0119    0.0306   -0.0275
            Y     0.0107   -0.0087   -0.0075   -0.0086   -0.0133    0.0054
            Z     0.0131   -0.0125   -0.0131   -0.0136    0.0077   -0.0012
 AT.   8 H  X     0.0174    0.0206    0.0142   -0.0119    0.0306    0.0275
            Y    -0.0107   -0.0087   -0.0075    0.0086    0.0133    0.0054
            Z     0.0131    0.0125    0.0131   -0.0136    0.0077    0.0012
 AT.   9 H  X    -0.0127    0.0137   -0.0102   -0.0135   -0.0094    0.0133
            Y     0.0035   -0.0025    0.0066    0.0019   -0.0233    0.0293
            Z    -0.0323    0.0248   -0.0310   -0.0328    0.0646   -0.0613
 AT.  10 H  X    -0.0127   -0.0137    0.0102   -0.0135   -0.0094   -0.0133
            Y    -0.0035   -0.0025    0.0066   -0.0019    0.0233    0.0293
            Z    -0.0323   -0.0248    0.0310   -0.0328    0.0646    0.0613
 AT.  11 H  X     0.0127   -0.0137   -0.0102   -0.0135    0.0094   -0.0133
            Y    -0.0035    0.0025    0.0066    0.0019    0.0233   -0.0293
            Z     0.0323   -0.0248   -0.0310   -0.0328   -0.0646    0.0613
 AT.  12 H  X     0.0127    0.0137    0.0102   -0.0135    0.0094    0.0133
            Y     0.0035    0.0025    0.0066   -0.0019   -0.0233   -0.0293
            Z     0.0323    0.0248    0.0310   -0.0328   -0.0646   -0.0613
 AT.  13 H  X    -0.0140    0.0170   -0.0118   -0.0149   -0.0269    0.0296
            Y    -0.0015    0.0000   -0.0003    0.0025    0.0189   -0.0197
            Z    -0.0433    0.0427   -0.0383   -0.0373   -0.0190    0.0196
 AT.  14 H  X    -0.0140   -0.0170    0.0118   -0.0149   -0.0269   -0.0296
            Y     0.0015    0.0000   -0.0003   -0.0025   -0.0189   -0.0197
            Z    -0.0433   -0.0427    0.0383   -0.0373   -0.0190   -0.0196
 AT.  15 H  X     0.0140   -0.0170   -0.0118   -0.0149    0.0269   -0.0296
            Y     0.0015   -0.0000   -0.0003    0.0025   -0.0189    0.0197
            Z     0.0433   -0.0427   -0.0383   -0.0373    0.0190   -0.0196
 AT.  16 H  X     0.0140    0.0170    0.0118   -0.0149    0.0269    0.0296
            Y    -0.0015   -0.0000   -0.0003   -0.0025    0.0189    0.0197
            Z     0.0433    0.0427    0.0383   -0.0373    0.0190    0.0196
 AT.  17 C  X    -0.0051    0.0045   -0.0061   -0.0065    0.0299   -0.0299
            Y     0.0087   -0.0074    0.0073    0.0085   -0.0164    0.0161
            Z    -0.0161    0.0157   -0.0138   -0.0136   -0.0125    0.0102
 AT.  18 C  X    -0.0051   -0.0045    0.0061   -0.0065    0.0299    0.0299
            Y    -0.0087   -0.0074    0.0073   -0.0085    0.0164    0.0161
            Z    -0.0161   -0.0157    0.0138   -0.0136   -0.0125   -0.0102
 AT.  19 C  X     0.0051   -0.0045   -0.0061   -0.0065   -0.0299    0.0299
            Y    -0.0087    0.0074    0.0073    0.0085    0.0164   -0.0161
            Z     0.0161   -0.0157   -0.0138   -0.0136    0.0125   -0.0102
 AT.  20 C  X     0.0051    0.0045    0.0061   -0.0065   -0.0299   -0.0299
            Y     0.0087    0.0074    0.0073   -0.0085   -0.0164   -0.0161
            Z     0.0161    0.0157    0.0138   -0.0136    0.0125    0.0102
 AT.  21 C  X    -0.0031    0.0030   -0.0045   -0.0044    0.0026   -0.0038
            Y    -0.0027    0.0022   -0.0015   -0.0011    0.0020   -0.0011
            Z     0.0023   -0.0023    0.0034    0.0030    0.0042   -0.0063
 AT.  22 C  X    -0.0031   -0.0030    0.0045   -0.0044    0.0026    0.0038
            Y     0.0027    0.0022   -0.0015    0.0011   -0.0020   -0.0011
            Z     0.0023    0.0023   -0.0034    0.0030    0.0042    0.0063
 AT.  23 C  X     0.0031   -0.0030   -0.0045   -0.0044   -0.0026    0.0038
            Y     0.0027   -0.0022   -0.0015   -0.0011   -0.0020    0.0011
            Z    -0.0023    0.0023    0.0034    0.0030   -0.0042    0.0063
 AT.  24 C  X     0.0031    0.0030    0.0045   -0.0044   -0.0026   -0.0038
            Y    -0.0027   -0.0022   -0.0015    0.0011    0.0020    0.0011
            Z    -0.0023   -0.0023   -0.0034    0.0030   -0.0042   -0.0063
 AT.  25 H  X    -0.0021    0.0020   -0.0085   -0.0096    0.0050   -0.0018
            Y    -0.0021    0.0022    0.0024    0.0043    0.0008   -0.0040
            Z     0.0030   -0.0008    0.0045    0.0061    0.0051   -0.0103
 AT.  26 H  X    -0.0021   -0.0020    0.0085   -0.0096    0.0050    0.0018
            Y     0.0021    0.0022    0.0024   -0.0043   -0.0008   -0.0040
            Z     0.0030    0.0008   -0.0045    0.0061    0.0051    0.0103
 AT.  27 H  X     0.0021   -0.0020   -0.0085   -0.0096   -0.0050    0.0018
            Y     0.0021   -0.0022    0.0024    0.0043   -0.0008    0.0040
            Z    -0.0030    0.0008    0.0045    0.0061   -0.0051    0.0103
 AT.  28 H  X     0.0021    0.0020    0.0085   -0.0096   -0.0050   -0.0018
            Y    -0.0021   -0.0022    0.0024   -0.0043    0.0008    0.0040
            Z    -0.0030   -0.0008   -0.0045    0.0061   -0.0051   -0.0103
 AT.  29 C  X     0.0156   -0.0154    0.0143    0.0143   -0.0220    0.0205
            Y     0.0030   -0.0051    0.0045    0.0040    0.0194   -0.0171
            Z     0.0096   -0.0100    0.0099    0.0096    0.0206   -0.0208
 AT.  30 C  X     0.0156    0.0154   -0.0143    0.0143   -0.0220   -0.0205
            Y    -0.0030   -0.0051    0.0045   -0.0040   -0.0194   -0.0171
            Z     0.0096    0.0100   -0.0099    0.0096    0.0206    0.0208
 AT.  31 C  X    -0.0156    0.0154    0.0143    0.0143    0.0220   -0.0205
            Y    -0.0030    0.0051    0.0045    0.0040   -0.0194    0.0171
            Z    -0.0096    0.0100    0.0099    0.0096   -0.0206    0.0208
 AT.  32 C  X    -0.0156   -0.0154   -0.0143    0.0143    0.0220    0.0205
            Y     0.0030    0.0051    0.0045   -0.0040    0.0194    0.0171
            Z    -0.0096   -0.0100   -0.0099    0.0096   -0.0206   -0.0208
 AT.  33 C  X     0.0178   -0.0184    0.0186    0.0184    0.0019   -0.0034
            Y     0.0031   -0.0024    0.0041    0.0038    0.0030   -0.0035
            Z     0.0227   -0.0233    0.0222    0.0208    0.0008   -0.0005
 AT.  34 C  X     0.0178    0.0184   -0.0186    0.0184    0.0019    0.0034
            Y    -0.0031   -0.0024    0.0041   -0.0038   -0.0030   -0.0035
            Z     0.0227    0.0233   -0.0222    0.0208    0.0008    0.0005
 AT.  35 C  X    -0.0178    0.0184    0.0186    0.0184   -0.0019    0.0034
            Y    -0.0031    0.0024    0.0041    0.0038   -0.0030    0.0035
            Z    -0.0227    0.0233    0.0222    0.0208   -0.0008    0.0005
 AT.  36 C  X    -0.0178   -0.0184   -0.0186    0.0184   -0.0019   -0.0034
            Y     0.0031    0.0024    0.0041   -0.0038    0.0030    0.0035
            Z    -0.0227   -0.0233   -0.0222    0.0208   -0.0008   -0.0005
 AT.  37 H  X     0.0194   -0.0183    0.0187    0.0185   -0.0281    0.0215
            Y     0.0048   -0.0022    0.0036    0.0034   -0.0353    0.0271
            Z     0.0274   -0.0254    0.0258    0.0248   -0.0384    0.0364
 AT.  38 H  X     0.0194    0.0183   -0.0187    0.0185   -0.0281   -0.0215
            Y    -0.0048   -0.0022    0.0036   -0.0034    0.0353    0.0271
            Z     0.0274    0.0254   -0.0258    0.0248   -0.0384   -0.0364
 AT.  39 H  X    -0.0194    0.0183    0.0187    0.0185    0.0281   -0.0215
            Y    -0.0048    0.0022    0.0036    0.0034    0.0353   -0.0271
            Z    -0.0274    0.0254    0.0258    0.0248    0.0384   -0.0364
 AT.  40 H  X    -0.0194   -0.0183   -0.0187    0.0185    0.0281    0.0215
            Y     0.0048    0.0022    0.0036   -0.0034   -0.0353   -0.0271
            Z    -0.0274   -0.0254   -0.0258    0.0248    0.0384    0.0364
 AT.  41 H  X     0.0210   -0.0225    0.0234    0.0218    0.0320   -0.0282
            Y     0.0072   -0.0064    0.0069    0.0074   -0.0083    0.0079
            Z     0.0377   -0.0391    0.0344    0.0345   -0.0177    0.0215
 AT.  42 H  X     0.0210    0.0225   -0.0234    0.0218    0.0320    0.0282
            Y    -0.0072   -0.0064    0.0069   -0.0074    0.0083    0.0079
            Z     0.0377    0.0391   -0.0344    0.0345   -0.0177   -0.0215
 AT.  43 H  X    -0.0210    0.0225    0.0234    0.0218   -0.0320    0.0282
            Y    -0.0072    0.0064    0.0069    0.0074    0.0083   -0.0079
            Z    -0.0377    0.0391    0.0344    0.0345    0.0177   -0.0215
 AT.  44 H  X    -0.0210   -0.0225   -0.0234    0.0218   -0.0320   -0.0282
            Y     0.0072    0.0064    0.0069   -0.0074   -0.0083   -0.0079
            Z    -0.0377   -0.0391   -0.0344    0.0345    0.0177    0.0215
 AT.  45 H  X     0.0048   -0.0091    0.0101    0.0080    0.0499   -0.0517
            Y    -0.0091    0.0121   -0.0058   -0.0075    0.0167   -0.0202
            Z     0.0196   -0.0205    0.0200    0.0182    0.0114   -0.0115
 AT.  46 H  X     0.0048    0.0091   -0.0101    0.0080    0.0499    0.0517
            Y     0.0091    0.0121   -0.0058    0.0075   -0.0167   -0.0202
            Z     0.0196    0.0205   -0.0200    0.0182    0.0114    0.0115
 AT.  47 H  X    -0.0048    0.0091    0.0101    0.0080   -0.0499    0.0517
            Y     0.0091   -0.0121   -0.0058   -0.0075   -0.0167    0.0202
            Z    -0.0196    0.0205    0.0200    0.0182   -0.0114    0.0115
 AT.  48 H  X    -0.0048   -0.0091   -0.0101    0.0080   -0.0499   -0.0517
            Y    -0.0091   -0.0121   -0.0058    0.0075    0.0167    0.0202
            Z    -0.0196   -0.0205   -0.0200    0.0182   -0.0114   -0.0115
 AT.  49 O  X    -0.0065    0.0077   -0.0055   -0.0054   -0.0122    0.0133
            Y     0.0048   -0.0044    0.0020    0.0033    0.0108   -0.0106
            Z    -0.0292    0.0290   -0.0264   -0.0263   -0.0081    0.0109
 AT.  50 O  X    -0.0065   -0.0077    0.0055   -0.0054   -0.0122   -0.0133
            Y    -0.0048   -0.0044    0.0020   -0.0033   -0.0108   -0.0106
            Z    -0.0292   -0.0290    0.0264   -0.0263   -0.0081   -0.0109
 AT.  51 O  X     0.0065   -0.0077   -0.0055   -0.0054    0.0122   -0.0133
            Y    -0.0048    0.0044    0.0020    0.0033   -0.0108    0.0106
            Z     0.0292   -0.0290   -0.0264   -0.0263    0.0081   -0.0109
 AT.  52 O  X     0.0065    0.0077    0.0055   -0.0054    0.0122    0.0133
            Y     0.0048    0.0044    0.0020   -0.0033    0.0108    0.0106
            Z     0.0292    0.0290    0.0264   -0.0263    0.0081    0.0109
 AT.  53 O  X     0.0196   -0.0205    0.0183    0.0185    0.0063   -0.0003
            Y     0.0049   -0.0056    0.0040    0.0049   -0.0078    0.0087
            Z     0.0232   -0.0219    0.0187    0.0200   -0.0091    0.0134
 AT.  54 O  X     0.0196    0.0205   -0.0183    0.0185    0.0063    0.0003
            Y    -0.0049   -0.0056    0.0040   -0.0049    0.0078    0.0087
            Z     0.0232    0.0219   -0.0187    0.0200   -0.0091   -0.0134
 AT.  55 O  X    -0.0196    0.0205    0.0183    0.0185   -0.0063    0.0003
            Y    -0.0049    0.0056    0.0040    0.0049    0.0078   -0.0087
            Z    -0.0232    0.0219    0.0187    0.0200    0.0091   -0.0134
 AT.  56 O  X    -0.0196   -0.0205   -0.0183    0.0185   -0.0063   -0.0003
            Y     0.0049    0.0056    0.0040   -0.0049   -0.0078   -0.0087
            Z    -0.0232   -0.0219   -0.0187    0.0200    0.0091    0.0134
 AT.  57 CU X     0.0000    0.0000   -0.0107   -0.0103    0.0000    0.0000
            Y     0.0000    0.0000   -0.0104   -0.0105    0.0000    0.0000
            Z     0.0000    0.0000    0.0061    0.0054    0.0000    0.0000
 AT.  58 CU X     0.0000    0.0000    0.0107   -0.0103    0.0000    0.0000
            Y     0.0000    0.0000   -0.0104    0.0105    0.0000    0.0000
            Z     0.0000    0.0000   -0.0061    0.0054    0.0000    0.0000

 FREQ(CM**-1)    541.98    550.07    563.59    566.92    608.08    609.03

 AT.   1 C  X    -0.0007   -0.0011    0.0025    0.0034    0.0016    0.0013
            Y    -0.0024   -0.0019    0.0104    0.0109    0.0078    0.0078
            Z    -0.0007   -0.0015   -0.0092   -0.0099   -0.0069   -0.0069
 AT.   2 C  X     0.0007   -0.0011   -0.0025    0.0034    0.0016   -0.0013
            Y    -0.0024    0.0019    0.0104   -0.0109   -0.0078    0.0078
            Z     0.0007   -0.0015    0.0092   -0.0099   -0.0069    0.0069
 AT.   3 C  X    -0.0007   -0.0011   -0.0025   -0.0034    0.0016    0.0013
            Y    -0.0024   -0.0019   -0.0104   -0.0109    0.0078    0.0078
            Z    -0.0007   -0.0015    0.0092    0.0099   -0.0069   -0.0069
 AT.   4 C  X     0.0007   -0.0011    0.0025   -0.0034    0.0016   -0.0013
            Y    -0.0024    0.0019   -0.0104    0.0109   -0.0078    0.0078
            Z     0.0007   -0.0015   -0.0092    0.0099   -0.0069    0.0069
 AT.   5 H  X    -0.0265   -0.0238    0.0060    0.0081    0.0148    0.0106
            Y     0.0203    0.0219    0.0402    0.0397    0.0284    0.0310
            Z    -0.0155   -0.0183   -0.0389   -0.0388   -0.0303   -0.0318
 AT.   6 H  X     0.0265   -0.0238   -0.0060    0.0081    0.0148   -0.0106
            Y     0.0203   -0.0219    0.0402   -0.0397   -0.0284    0.0310
            Z     0.0155   -0.0183    0.0389   -0.0388   -0.0303    0.0318
 AT.   7 H  X    -0.0265   -0.0238   -0.0060   -0.0081    0.0148    0.0106
            Y     0.0203    0.0219   -0.0402   -0.0397    0.0284    0.0310
            Z    -0.0155   -0.0183    0.0389    0.0388   -0.0303   -0.0318
 AT.   8 H  X     0.0265   -0.0238    0.0060   -0.0081    0.0148   -0.0106
            Y     0.0203   -0.0219   -0.0402    0.0397   -0.0284    0.0310
            Z     0.0155   -0.0183   -0.0389    0.0388   -0.0303    0.0318
 AT.   9 H  X    -0.0103   -0.0094    0.0049    0.0073    0.0081    0.0080
            Y    -0.0241   -0.0212    0.0115    0.0142    0.0180    0.0166
            Z     0.0634    0.0604    0.0107    0.0037   -0.0155   -0.0072
 AT.  10 H  X     0.0103   -0.0094   -0.0049    0.0073    0.0081   -0.0080
            Y    -0.0241    0.0212    0.0115   -0.0142   -0.0180    0.0166
            Z    -0.0634    0.0604   -0.0107    0.0037   -0.0155    0.0072
 AT.  11 H  X    -0.0103   -0.0094   -0.0049   -0.0073    0.0081    0.0080
            Y    -0.0241   -0.0212   -0.0115   -0.0142    0.0180    0.0166
            Z     0.0634    0.0604   -0.0107   -0.0037   -0.0155   -0.0072
 AT.  12 H  X     0.0103   -0.0094    0.0049   -0.0073    0.0081   -0.0080
            Y    -0.0241    0.0212   -0.0115    0.0142   -0.0180    0.0166
            Z    -0.0634    0.0604    0.0107   -0.0037   -0.0155    0.0072
 AT.  13 H  X    -0.0259   -0.0258    0.0048    0.0087    0.0139    0.0120
            Y     0.0252    0.0252    0.0195    0.0169    0.0058    0.0071
            Z    -0.0139   -0.0127    0.0177    0.0192    0.0249    0.0227
 AT.  14 H  X     0.0259   -0.0258   -0.0048    0.0087    0.0139   -0.0120
            Y     0.0252   -0.0252    0.0195   -0.0169   -0.0058    0.0071
            Z     0.0139   -0.0127   -0.0177    0.0192    0.0249   -0.0227
 AT.  15 H  X    -0.0259   -0.0258   -0.0048   -0.0087    0.0139    0.0120
            Y     0.0252    0.0252   -0.0195   -0.0169    0.0058    0.0071
            Z    -0.0139   -0.0127   -0.0177   -0.0192    0.0249    0.0227
 AT.  16 H  X     0.0259   -0.0258    0.0048   -0.0087    0.0139   -0.0120
            Y     0.0252   -0.0252   -0.0195    0.0169   -0.0058    0.0071
            Z     0.0139   -0.0127    0.0177   -0.0192    0.0249   -0.0227
 AT.  17 C  X     0.0286    0.0287    0.0031   -0.0009   -0.0088   -0.0064
            Y    -0.0187   -0.0183   -0.0115   -0.0088   -0.0051   -0.0063
            Z    -0.0149   -0.0153   -0.0140   -0.0126   -0.0053   -0.0065
 AT.  18 C  X    -0.0286    0.0287   -0.0031   -0.0009   -0.0088    0.0064
            Y    -0.0187    0.0183   -0.0115    0.0088    0.0051   -0.0063
            Z     0.0149   -0.0153    0.0140   -0.0126   -0.0053    0.0065
 AT.  19 C  X     0.0286    0.0287   -0.0031    0.0009   -0.0088   -0.0064
            Y    -0.0187   -0.0183    0.0115    0.0088   -0.0051   -0.0063
            Z    -0.0149   -0.0153    0.0140    0.0126   -0.0053   -0.0065
 AT.  20 C  X    -0.0286    0.0287    0.0031    0.0009   -0.0088    0.0064
            Y    -0.0187    0.0183    0.0115   -0.0088    0.0051   -0.0063
            Z     0.0149   -0.0153   -0.0140    0.0126   -0.0053    0.0065
 AT.  21 C  X     0.0014    0.0006   -0.0063   -0.0081   -0.0041   -0.0060
            Y     0.0009    0.0017   -0.0012   -0.0001   -0.0031   -0.0015
            Z     0.0012    0.0017   -0.0148   -0.0151   -0.0147   -0.0139
 AT.  22 C  X    -0.0014    0.0006    0.0063   -0.0081   -0.0041    0.0060
            Y     0.0009   -0.0017   -0.0012    0.0001    0.0031   -0.0015
            Z    -0.0012    0.0017    0.0148   -0.0151   -0.0147    0.0139
 AT.  23 C  X     0.0014    0.0006    0.0063    0.0081   -0.0041   -0.0060
            Y     0.0009    0.0017    0.0012    0.0001   -0.0031   -0.0015
            Z     0.0012    0.0017    0.0148    0.0151   -0.0147   -0.0139
 AT.  24 C  X    -0.0014    0.0006   -0.0063    0.0081   -0.0041    0.0060
            Y     0.0009   -0.0017    0.0012   -0.0001    0.0031   -0.0015
            Z    -0.0012    0.0017   -0.0148    0.0151   -0.0147    0.0139
 AT.  25 H  X    -0.0010    0.0028   -0.0079   -0.0062   -0.0076   -0.0086
            Y     0.0047    0.0012    0.0013   -0.0005   -0.0005    0.0001
            Z     0.0065    0.0042   -0.0114   -0.0133   -0.0141   -0.0142
 AT.  26 H  X     0.0010    0.0028    0.0079   -0.0062   -0.0076    0.0086
            Y     0.0047   -0.0012    0.0013    0.0005    0.0005    0.0001
            Z    -0.0065    0.0042    0.0114   -0.0133   -0.0141    0.0142
 AT.  27 H  X    -0.0010    0.0028    0.0079    0.0062   -0.0076   -0.0086
            Y     0.0047    0.0012   -0.0013    0.0005   -0.0005    0.0001
            Z     0.0065    0.0042    0.0114    0.0133   -0.0141   -0.0142
 AT.  28 H  X     0.0010    0.0028   -0.0079    0.0062   -0.0076    0.0086
            Y     0.0047   -0.0012   -0.0013   -0.0005    0.0005    0.0001
            Z    -0.0065    0.0042   -0.0114    0.0133   -0.0141    0.0142
 AT.  29 C  X    -0.0241   -0.0245   -0.0150   -0.0113   -0.0068   -0.0054
            Y     0.0206    0.0207    0.0142    0.0107    0.0101    0.0091
            Z     0.0183    0.0191   -0.0016   -0.0059   -0.0052   -0.0056
 AT.  30 C  X     0.0241   -0.0245    0.0150   -0.0113   -0.0068    0.0054
            Y     0.0206   -0.0207    0.0142   -0.0107   -0.0101    0.0091
            Z    -0.0183    0.0191    0.0016   -0.0059   -0.0052    0.0056
 AT.  31 C  X    -0.0241   -0.0245    0.0150    0.0113   -0.0068   -0.0054
            Y     0.0206    0.0207   -0.0142   -0.0107    0.0101    0.0091
            Z     0.0183    0.0191    0.0016    0.0059   -0.0052   -0.0056
 AT.  32 C  X     0.0241   -0.0245   -0.0150    0.0113   -0.0068    0.0054
            Y     0.0206   -0.0207   -0.0142    0.0107   -0.0101    0.0091
            Z    -0.0183    0.0191   -0.0016    0.0059   -0.0052    0.0056
 AT.  33 C  X    -0.0011   -0.0005   -0.0106   -0.0108   -0.0069   -0.0069
            Y    -0.0001   -0.0001   -0.0098   -0.0115   -0.0065   -0.0065
            Z     0.0006    0.0007   -0.0012   -0.0012   -0.0004   -0.0012
 AT.  34 C  X     0.0011   -0.0005    0.0106   -0.0108   -0.0069    0.0069
            Y    -0.0001    0.0001   -0.0098    0.0115    0.0065   -0.0065
            Z    -0.0006    0.0007    0.0012   -0.0012   -0.0004    0.0012
 AT.  35 C  X    -0.0011   -0.0005    0.0106    0.0108   -0.0069   -0.0069
            Y    -0.0001   -0.0001    0.0098    0.0115   -0.0065   -0.0065
            Z     0.0006    0.0007    0.0012    0.0012   -0.0004   -0.0012
 AT.  36 C  X     0.0011   -0.0005   -0.0106    0.0108   -0.0069    0.0069
            Y    -0.0001    0.0001    0.0098   -0.0115    0.0065   -0.0065
            Z    -0.0006    0.0007   -0.0012    0.0012   -0.0004    0.0012
 AT.  37 H  X    -0.0332   -0.0314   -0.0335   -0.0277   -0.0216   -0.0198
            Y    -0.0409   -0.0394   -0.0417   -0.0349   -0.0274   -0.0258
            Z    -0.0422   -0.0392   -0.0192   -0.0146   -0.0108   -0.0048
 AT.  38 H  X     0.0332   -0.0314    0.0335   -0.0277   -0.0216    0.0198
            Y    -0.0409    0.0394   -0.0417    0.0349    0.0274   -0.0258
            Z     0.0422   -0.0392    0.0192   -0.0146   -0.0108    0.0048
 AT.  39 H  X    -0.0332   -0.0314    0.0335    0.0277   -0.0216   -0.0198
            Y    -0.0409   -0.0394    0.0417    0.0349   -0.0274   -0.0258
            Z    -0.0422   -0.0392    0.0192    0.0146   -0.0108   -0.0048
 AT.  40 H  X     0.0332   -0.0314   -0.0335    0.0277   -0.0216    0.0198
            Y    -0.0409    0.0394    0.0417   -0.0349    0.0274   -0.0258
            Z     0.0422   -0.0392   -0.0192    0.0146   -0.0108    0.0048
 AT.  41 H  X     0.0340    0.0349    0.0269    0.0197    0.0200    0.0183
            Y    -0.0103   -0.0102   -0.0101   -0.0082   -0.0036   -0.0036
            Z    -0.0111   -0.0105    0.0222    0.0295    0.0268    0.0251
 AT.  42 H  X    -0.0340    0.0349   -0.0269    0.0197    0.0200   -0.0183
            Y    -0.0103    0.0102   -0.0101    0.0082    0.0036   -0.0036
            Z     0.0111   -0.0105   -0.0222    0.0295    0.0268   -0.0251
 AT.  43 H  X     0.0340    0.0349   -0.0269   -0.0197    0.0200    0.0183
            Y    -0.0103   -0.0102    0.0101    0.0082   -0.0036   -0.0036
            Z    -0.0111   -0.0105   -0.0222   -0.0295    0.0268    0.0251
 AT.  44 H  X    -0.0340    0.0349    0.0269   -0.0197    0.0200   -0.0183
            Y    -0.0103    0.0102    0.0101   -0.0082    0.0036   -0.0036
            Z     0.0111   -0.0105    0.0222   -0.0295    0.0268   -0.0251
 AT.  45 H  X     0.0466    0.0451   -0.0069   -0.0162   -0.0140   -0.0172
            Y     0.0064    0.0071   -0.0319   -0.0403   -0.0319   -0.0301
            Z     0.0109    0.0106   -0.0013   -0.0033   -0.0028   -0.0042
 AT.  46 H  X    -0.0466    0.0451    0.0069   -0.0162   -0.0140    0.0172
            Y     0.0064   -0.0071   -0.0319    0.0403    0.0319   -0.0301
            Z    -0.0109    0.0106    0.0013   -0.0033   -0.0028    0.0042
 AT.  47 H  X     0.0466    0.0451    0.0069    0.0162   -0.0140   -0.0172
            Y     0.0064    0.0071    0.0319    0.0403   -0.0319   -0.0301
            Z     0.0109    0.0106    0.0013    0.0033   -0.0028   -0.0042
 AT.  48 H  X    -0.0466    0.0451   -0.0069    0.0162   -0.0140    0.0172
            Y     0.0064   -0.0071    0.0319   -0.0403    0.0319   -0.0301
            Z    -0.0109    0.0106   -0.0013    0.0033   -0.0028    0.0042
 AT.  49 O  X    -0.0116   -0.0103    0.0039    0.0054    0.0082    0.0076
            Y     0.0100    0.0099   -0.0028   -0.0038   -0.0067   -0.0057
            Z    -0.0025   -0.0019    0.0264    0.0271    0.0280    0.0283
 AT.  50 O  X     0.0116   -0.0103   -0.0039    0.0054    0.0082   -0.0076
            Y     0.0100   -0.0099   -0.0028    0.0038    0.0067   -0.0057
            Z     0.0025   -0.0019   -0.0264    0.0271    0.0280   -0.0283
 AT.  51 O  X    -0.0116   -0.0103   -0.0039   -0.0054    0.0082    0.0076
            Y     0.0100    0.0099    0.0028    0.0038   -0.0067   -0.0057
            Z    -0.0025   -0.0019   -0.0264   -0.0271    0.0280    0.0283
 AT.  52 O  X     0.0116   -0.0103    0.0039   -0.0054    0.0082   -0.0076
            Y     0.0100   -0.0099    0.0028   -0.0038    0.0067   -0.0057
            Z     0.0025   -0.0019    0.0264   -0.0271    0.0280   -0.0283
 AT.  53 O  X     0.0089    0.0092    0.0246    0.0239    0.0225    0.0228
            Y    -0.0070   -0.0076    0.0022    0.0033    0.0035    0.0042
            Z    -0.0056   -0.0053    0.0175    0.0194    0.0186    0.0198
 AT.  54 O  X    -0.0089    0.0092   -0.0246    0.0239    0.0225   -0.0228
            Y    -0.0070    0.0076    0.0022   -0.0033   -0.0035    0.0042
            Z     0.0056   -0.0053   -0.0175    0.0194    0.0186   -0.0198
 AT.  55 O  X     0.0089    0.0092   -0.0246   -0.0239    0.0225    0.0228
            Y    -0.0070   -0.0076   -0.0022   -0.0033    0.0035    0.0042
            Z    -0.0056   -0.0053   -0.0175   -0.0194    0.0186    0.0198
 AT.  56 O  X    -0.0089    0.0092    0.0246   -0.0239    0.0225   -0.0228
            Y    -0.0070    0.0076   -0.0022    0.0033   -0.0035    0.0042
            Z     0.0056   -0.0053    0.0175   -0.0194    0.0186   -0.0198
 AT.  57 CU X     0.0000   -0.0004    0.0000    0.0000   -0.0065   -0.0067
            Y    -0.0011   -0.0012    0.0000    0.0000    0.0001   -0.0001
            Z     0.0021    0.0020    0.0000    0.0000   -0.0106   -0.0107
 AT.  58 CU X    -0.0000   -0.0004    0.0000    0.0000   -0.0065    0.0067
            Y    -0.0011    0.0012    0.0000    0.0000   -0.0001   -0.0001
            Z    -0.0021    0.0020    0.0000    0.0000   -0.0106    0.0107

 FREQ(CM**-1)    636.91    640.47    641.63    644.50    678.85    681.78

 AT.   1 C  X     0.0047    0.0042    0.0038   -0.0046    0.0036    0.0042
            Y    -0.0029   -0.0049   -0.0044    0.0055   -0.0102   -0.0101
            Z     0.0006    0.0027    0.0011   -0.0052    0.0215    0.0220
 AT.   2 C  X     0.0047   -0.0042   -0.0038   -0.0046   -0.0036    0.0042
            Y     0.0029   -0.0049   -0.0044   -0.0055   -0.0102    0.0101
            Z     0.0006   -0.0027   -0.0011   -0.0052   -0.0215    0.0220
 AT.   3 C  X     0.0047   -0.0042    0.0038    0.0046    0.0036    0.0042
            Y    -0.0029    0.0049   -0.0044   -0.0055   -0.0102   -0.0101
            Z     0.0006   -0.0027    0.0011    0.0052    0.0215    0.0220
 AT.   4 C  X     0.0047    0.0042   -0.0038    0.0046   -0.0036    0.0042
            Y     0.0029    0.0049   -0.0044    0.0055   -0.0102    0.0101
            Z     0.0006    0.0027   -0.0011    0.0052   -0.0215    0.0220
 AT.   5 H  X    -0.0186   -0.0223   -0.0198    0.0179   -0.0006    0.0012
            Y     0.0231    0.0197    0.0209   -0.0134   -0.0331   -0.0340
            Z    -0.0178   -0.0135   -0.0166    0.0066    0.0448    0.0460
 AT.   6 H  X    -0.0186    0.0223    0.0198    0.0179    0.0006    0.0012
            Y    -0.0231    0.0197    0.0209    0.0134   -0.0331    0.0340
            Z    -0.0178    0.0135    0.0166    0.0066   -0.0448    0.0460
 AT.   7 H  X    -0.0186    0.0223   -0.0198   -0.0179   -0.0006    0.0012
            Y     0.0231   -0.0197    0.0209    0.0134   -0.0331   -0.0340
            Z    -0.0178    0.0135   -0.0166   -0.0066    0.0448    0.0460
 AT.   8 H  X    -0.0186   -0.0223    0.0198   -0.0179    0.0006    0.0012
            Y    -0.0231   -0.0197    0.0209   -0.0134   -0.0331    0.0340
            Z    -0.0178   -0.0135    0.0166   -0.0066   -0.0448    0.0460
 AT.   9 H  X    -0.0033   -0.0013   -0.0024    0.0050   -0.0004   -0.0012
            Y    -0.0211   -0.0202   -0.0197    0.0255   -0.0146   -0.0154
            Z     0.0597    0.0638    0.0592   -0.0618    0.0129    0.0123
 AT.  10 H  X    -0.0033    0.0013    0.0024    0.0050    0.0004   -0.0012
            Y     0.0211   -0.0202   -0.0197   -0.0255   -0.0146    0.0154
            Z     0.0597   -0.0638   -0.0592   -0.0618   -0.0129    0.0123
 AT.  11 H  X    -0.0033    0.0013   -0.0024   -0.0050   -0.0004   -0.0012
            Y    -0.0211    0.0202   -0.0197   -0.0255   -0.0146   -0.0154
            Z     0.0597   -0.0638    0.0592    0.0618    0.0129    0.0123
 AT.  12 H  X    -0.0033   -0.0013    0.0024   -0.0050    0.0004   -0.0012
            Y     0.0211    0.0202   -0.0197    0.0255   -0.0146    0.0154
            Z     0.0597    0.0638   -0.0592    0.0618   -0.0129    0.0123
 AT.  13 H  X    -0.0165   -0.0176   -0.0180    0.0193   -0.0011   -0.0008
            Y     0.0232    0.0188    0.0206   -0.0212   -0.0139   -0.0135
            Z    -0.0038   -0.0068   -0.0056    0.0055    0.0000    0.0003
 AT.  14 H  X    -0.0165    0.0176    0.0180    0.0193    0.0011   -0.0008
            Y    -0.0232    0.0188    0.0206    0.0212   -0.0139    0.0135
            Z    -0.0038    0.0068    0.0056    0.0055   -0.0000    0.0003
 AT.  15 H  X    -0.0165    0.0176   -0.0180   -0.0193   -0.0011   -0.0008
            Y     0.0232   -0.0188    0.0206    0.0212   -0.0139   -0.0135
            Z    -0.0038    0.0068   -0.0056   -0.0055    0.0000    0.0003
 AT.  16 H  X    -0.0165   -0.0176    0.0180   -0.0193    0.0011   -0.0008
            Y    -0.0232   -0.0188    0.0206   -0.0212   -0.0139    0.0135
            Z    -0.0038   -0.0068    0.0056   -0.0055   -0.0000    0.0003
 AT.  17 C  X     0.0207    0.0221    0.0217   -0.0219    0.0019    0.0023
            Y    -0.0149   -0.0146   -0.0151    0.0135    0.0089    0.0080
            Z    -0.0116   -0.0103   -0.0111    0.0086    0.0107    0.0103
 AT.  18 C  X     0.0207   -0.0221   -0.0217   -0.0219   -0.0019    0.0023
            Y     0.0149   -0.0146   -0.0151   -0.0135    0.0089   -0.0080
            Z    -0.0116    0.0103    0.0111    0.0086   -0.0107    0.0103
 AT.  19 C  X     0.0207   -0.0221    0.0217    0.0219    0.0019    0.0023
            Y    -0.0149    0.0146   -0.0151   -0.0135    0.0089    0.0080
            Z    -0.0116    0.0103   -0.0111   -0.0086    0.0107    0.0103
 AT.  20 C  X     0.0207    0.0221   -0.0217    0.0219   -0.0019    0.0023
            Y     0.0149    0.0146   -0.0151    0.0135    0.0089   -0.0080
            Z    -0.0116   -0.0103    0.0111   -0.0086   -0.0107    0.0103
 AT.  21 C  X    -0.0220   -0.0198   -0.0205    0.0190    0.0091    0.0094
            Y     0.0177    0.0178    0.0171   -0.0190    0.0070    0.0065
            Z     0.0093    0.0095    0.0102   -0.0102   -0.0053   -0.0053
 AT.  22 C  X    -0.0220    0.0198    0.0205    0.0190   -0.0091    0.0094
            Y    -0.0177    0.0178    0.0171    0.0190    0.0070   -0.0065
            Z     0.0093   -0.0095   -0.0102   -0.0102    0.0053   -0.0053
 AT.  23 C  X    -0.0220    0.0198   -0.0205   -0.0190    0.0091    0.0094
            Y     0.0177   -0.0178    0.0171    0.0190    0.0070    0.0065
            Z     0.0093   -0.0095    0.0102    0.0102   -0.0053   -0.0053
 AT.  24 C  X    -0.0220   -0.0198    0.0205   -0.0190   -0.0091    0.0094
            Y    -0.0177   -0.0178    0.0171   -0.0190    0.0070   -0.0065
            Z     0.0093    0.0095   -0.0102    0.0102    0.0053   -0.0053
 AT.  25 H  X     0.0015   -0.0049   -0.0057   -0.0048    0.0089    0.0092
            Y    -0.0023    0.0061    0.0054    0.0016    0.0063    0.0060
            Z    -0.0040    0.0033    0.0037    0.0041   -0.0060   -0.0060
 AT.  26 H  X     0.0015    0.0049    0.0057   -0.0048   -0.0089    0.0092
            Y     0.0023    0.0061    0.0054   -0.0016    0.0063   -0.0060
            Z    -0.0040   -0.0033   -0.0037    0.0041    0.0060   -0.0060
 AT.  27 H  X     0.0015    0.0049   -0.0057    0.0048    0.0089    0.0092
            Y    -0.0023   -0.0061    0.0054   -0.0016    0.0063    0.0060
            Z    -0.0040   -0.0033    0.0037   -0.0041   -0.0060   -0.0060
 AT.  28 H  X     0.0015   -0.0049    0.0057    0.0048   -0.0089    0.0092
            Y     0.0023   -0.0061    0.0054    0.0016    0.0063   -0.0060
            Z    -0.0040    0.0033   -0.0037   -0.0041    0.0060   -0.0060
 AT.  29 C  X     0.0166    0.0167    0.0182   -0.0170   -0.0032   -0.0046
            Y    -0.0145   -0.0151   -0.0157    0.0147    0.0046    0.0053
            Z    -0.0170   -0.0171   -0.0162    0.0180   -0.0095   -0.0093
 AT.  30 C  X     0.0166   -0.0167   -0.0182   -0.0170    0.0032   -0.0046
            Y     0.0145   -0.0151   -0.0157   -0.0147    0.0046   -0.0053
            Z    -0.0170    0.0171    0.0162    0.0180    0.0095   -0.0093
 AT.  31 C  X     0.0166   -0.0167    0.0182    0.0170   -0.0032   -0.0046
            Y    -0.0145    0.0151   -0.0157   -0.0147    0.0046    0.0053
            Z    -0.0170    0.0171   -0.0162   -0.0180   -0.0095   -0.0093
 AT.  32 C  X     0.0166    0.0167   -0.0182    0.0170    0.0032   -0.0046
            Y     0.0145    0.0151   -0.0157    0.0147    0.0046   -0.0053
            Z    -0.0170   -0.0171    0.0162   -0.0180    0.0095   -0.0093
 AT.  33 C  X    -0.0008   -0.0012    0.0002    0.0025   -0.0187   -0.0183
            Y    -0.0050   -0.0050   -0.0038    0.0050   -0.0085   -0.0095
            Z    -0.0045   -0.0056   -0.0041    0.0061   -0.0132   -0.0138
 AT.  34 C  X    -0.0008    0.0012   -0.0002    0.0025    0.0187   -0.0183
            Y     0.0050   -0.0050   -0.0038   -0.0050   -0.0085    0.0095
            Z    -0.0045    0.0056    0.0041    0.0061    0.0132   -0.0138
 AT.  35 C  X    -0.0008    0.0012    0.0002   -0.0025   -0.0187   -0.0183
            Y    -0.0050    0.0050   -0.0038   -0.0050   -0.0085   -0.0095
            Z    -0.0045    0.0056   -0.0041   -0.0061   -0.0132   -0.0138
 AT.  36 C  X    -0.0008   -0.0012   -0.0002   -0.0025    0.0187   -0.0183
            Y     0.0050    0.0050   -0.0038    0.0050   -0.0085    0.0095
            Z    -0.0045   -0.0056    0.0041   -0.0061    0.0132   -0.0138
 AT.  37 H  X     0.0249    0.0253    0.0260   -0.0225   -0.0275   -0.0272
            Y     0.0268    0.0277    0.0279   -0.0255   -0.0223   -0.0233
            Z     0.0357    0.0357    0.0353   -0.0332   -0.0143   -0.0146
 AT.  38 H  X     0.0249   -0.0253   -0.0260   -0.0225    0.0275   -0.0272
            Y    -0.0268    0.0277    0.0279    0.0255   -0.0223    0.0233
            Z     0.0357   -0.0357   -0.0353   -0.0332    0.0143   -0.0146
 AT.  39 H  X     0.0249   -0.0253    0.0260    0.0225   -0.0275   -0.0272
            Y     0.0268   -0.0277    0.0279    0.0255   -0.0223   -0.0233
            Z     0.0357   -0.0357    0.0353    0.0332   -0.0143   -0.0146
 AT.  40 H  X     0.0249    0.0253   -0.0260    0.0225    0.0275   -0.0272
            Y    -0.0268   -0.0277    0.0279   -0.0255   -0.0223    0.0233
            Z     0.0357    0.0357   -0.0353    0.0332    0.0143   -0.0146
 AT.  41 H  X    -0.0259   -0.0275   -0.0282    0.0297   -0.0009   -0.0009
            Y     0.0051    0.0047    0.0058   -0.0051   -0.0059   -0.0067
            Z     0.0134    0.0099    0.0098   -0.0102    0.0081    0.0084
 AT.  42 H  X    -0.0259    0.0275    0.0282    0.0297    0.0009   -0.0009
            Y    -0.0051    0.0047    0.0058    0.0051   -0.0059    0.0067
            Z     0.0134   -0.0099   -0.0098   -0.0102   -0.0081    0.0084
 AT.  43 H  X    -0.0259    0.0275   -0.0282   -0.0297   -0.0009   -0.0009
            Y     0.0051   -0.0047    0.0058    0.0051   -0.0059   -0.0067
            Z     0.0134   -0.0099    0.0098    0.0102    0.0081    0.0084
 AT.  44 H  X    -0.0259   -0.0275    0.0282   -0.0297    0.0009   -0.0009
            Y    -0.0051   -0.0047    0.0058   -0.0051   -0.0059    0.0067
            Z     0.0134    0.0099   -0.0098    0.0102   -0.0081    0.0084
 AT.  45 H  X    -0.0494   -0.0501   -0.0466    0.0498   -0.0318   -0.0309
            Y    -0.0153   -0.0137   -0.0119    0.0143   -0.0309   -0.0300
            Z    -0.0150   -0.0162   -0.0143    0.0164   -0.0168   -0.0172
 AT.  46 H  X    -0.0494    0.0501    0.0466    0.0498    0.0318   -0.0309
            Y     0.0153   -0.0137   -0.0119   -0.0143   -0.0309    0.0300
            Z    -0.0150    0.0162    0.0143    0.0164    0.0168   -0.0172
 AT.  47 H  X    -0.0494    0.0501   -0.0466   -0.0498   -0.0318   -0.0309
            Y    -0.0153    0.0137   -0.0119   -0.0143   -0.0309   -0.0300
            Z    -0.0150    0.0162   -0.0143   -0.0164   -0.0168   -0.0172
 AT.  48 H  X    -0.0494   -0.0501    0.0466   -0.0498    0.0318   -0.0309
            Y     0.0153    0.0137   -0.0119    0.0143   -0.0309    0.0300
            Z    -0.0150   -0.0162    0.0143   -0.0164    0.0168   -0.0172
 AT.  49 O  X    -0.0057   -0.0067   -0.0070    0.0067   -0.0029   -0.0030
            Y     0.0070    0.0081    0.0076   -0.0083    0.0053    0.0053
            Z     0.0050    0.0016    0.0029    0.0018   -0.0216   -0.0213
 AT.  50 O  X    -0.0057    0.0067    0.0070    0.0067    0.0029   -0.0030
            Y    -0.0070    0.0081    0.0076    0.0083    0.0053   -0.0053
            Z     0.0050   -0.0016   -0.0029    0.0018    0.0216   -0.0213
 AT.  51 O  X    -0.0057    0.0067   -0.0070   -0.0067   -0.0029   -0.0030
            Y     0.0070   -0.0081    0.0076    0.0083    0.0053    0.0053
            Z     0.0050   -0.0016    0.0029   -0.0018   -0.0216   -0.0213
 AT.  52 O  X    -0.0057   -0.0067    0.0070   -0.0067    0.0029   -0.0030
            Y    -0.0070   -0.0081    0.0076   -0.0083    0.0053   -0.0053
            Z     0.0050    0.0016   -0.0029   -0.0018    0.0216   -0.0213
 AT.  53 O  X    -0.0010   -0.0022   -0.0029    0.0014    0.0167    0.0163
            Y     0.0068    0.0067    0.0073   -0.0070    0.0060    0.0055
            Z     0.0110    0.0089    0.0094   -0.0091    0.0141    0.0137
 AT.  54 O  X    -0.0010    0.0022    0.0029    0.0014   -0.0167    0.0163
            Y    -0.0068    0.0067    0.0073    0.0070    0.0060   -0.0055
            Z     0.0110   -0.0089   -0.0094   -0.0091   -0.0141    0.0137
 AT.  55 O  X    -0.0010    0.0022   -0.0029   -0.0014    0.0167    0.0163
            Y     0.0068   -0.0067    0.0073    0.0070    0.0060    0.0055
            Z     0.0110   -0.0089    0.0094    0.0091    0.0141    0.0137
 AT.  56 O  X    -0.0010   -0.0022    0.0029   -0.0014   -0.0167    0.0163
            Y    -0.0068   -0.0067    0.0073   -0.0070    0.0060   -0.0055
            Z     0.0110    0.0089   -0.0094    0.0091   -0.0141    0.0137
 AT.  57 CU X    -0.0011    0.0000   -0.0005    0.0000   -0.0027   -0.0025
            Y    -0.0007    0.0000   -0.0008    0.0000   -0.0028   -0.0026
            Z    -0.0015    0.0000   -0.0009    0.0000    0.0014    0.0014
 AT.  58 CU X    -0.0011    0.0000    0.0005    0.0000    0.0027   -0.0025
            Y     0.0007    0.0000   -0.0008    0.0000   -0.0028    0.0026
            Z    -0.0015    0.0000    0.0009    0.0000   -0.0014    0.0014

 FREQ(CM**-1)    683.18    683.41    800.12    802.10    811.00    811.18

 AT.   1 C  X    -0.0033   -0.0041   -0.0007   -0.0006   -0.0003   -0.0002
            Y     0.0096    0.0101    0.0004    0.0001   -0.0008   -0.0006
            Z    -0.0215   -0.0219   -0.0012   -0.0009   -0.0011   -0.0008
 AT.   2 C  X    -0.0033    0.0041    0.0007    0.0006   -0.0003   -0.0002
            Y    -0.0096    0.0101    0.0004    0.0001    0.0008    0.0006
            Z    -0.0215    0.0219    0.0012    0.0009   -0.0011   -0.0008
 AT.   3 C  X     0.0033    0.0041    0.0007   -0.0006    0.0003   -0.0002
            Y    -0.0096   -0.0101   -0.0004    0.0001    0.0008   -0.0006
            Z     0.0215    0.0219    0.0012   -0.0009    0.0011   -0.0008
 AT.   4 C  X     0.0033   -0.0041   -0.0007    0.0006    0.0003   -0.0002
            Y     0.0096   -0.0101   -0.0004    0.0001   -0.0008    0.0006
            Z     0.0215   -0.0219   -0.0012    0.0009    0.0011   -0.0008
 AT.   5 H  X    -0.0021   -0.0014    0.0010    0.0006   -0.0023   -0.0029
            Y     0.0353    0.0333    0.0067    0.0063    0.0028    0.0017
            Z    -0.0468   -0.0449   -0.0078   -0.0073   -0.0036   -0.0018
 AT.   6 H  X    -0.0021    0.0014   -0.0010   -0.0006   -0.0023   -0.0029
            Y    -0.0353    0.0333    0.0067    0.0063   -0.0028   -0.0017
            Z    -0.0468    0.0449    0.0078    0.0073   -0.0036   -0.0018
 AT.   7 H  X     0.0021    0.0014   -0.0010    0.0006    0.0023   -0.0029
            Y    -0.0353   -0.0333   -0.0067    0.0063   -0.0028    0.0017
            Z     0.0468    0.0449    0.0078   -0.0073    0.0036   -0.0018
 AT.   8 H  X     0.0021   -0.0014    0.0010   -0.0006    0.0023   -0.0029
            Y     0.0353   -0.0333   -0.0067    0.0063    0.0028   -0.0017
            Z     0.0468   -0.0449   -0.0078    0.0073    0.0036   -0.0018
 AT.   9 H  X     0.0007    0.0007   -0.0020   -0.0022    0.0051    0.0045
            Y     0.0129    0.0142   -0.0019   -0.0028    0.0064    0.0058
            Z    -0.0039   -0.0095    0.0035    0.0042    0.0006    0.0005
 AT.  10 H  X     0.0007   -0.0007    0.0020    0.0022    0.0051    0.0045
            Y    -0.0129    0.0142   -0.0019   -0.0028   -0.0064   -0.0058
            Z    -0.0039    0.0095   -0.0035   -0.0042    0.0006    0.0005
 AT.  11 H  X    -0.0007   -0.0007    0.0020   -0.0022   -0.0051    0.0045
            Y    -0.0129   -0.0142    0.0019   -0.0028   -0.0064    0.0058
            Z     0.0039    0.0095   -0.0035    0.0042   -0.0006    0.0005
 AT.  12 H  X    -0.0007    0.0007   -0.0020    0.0022   -0.0051    0.0045
            Y     0.0129   -0.0142    0.0019   -0.0028    0.0064   -0.0058
            Z     0.0039   -0.0095    0.0035   -0.0042   -0.0006    0.0005
 AT.  13 H  X    -0.0014   -0.0001   -0.0030   -0.0035   -0.0013   -0.0014
            Y     0.0163    0.0142    0.0047    0.0049    0.0034    0.0033
            Z    -0.0013   -0.0019    0.0022    0.0018    0.0043    0.0032
 AT.  14 H  X    -0.0014    0.0001    0.0030    0.0035   -0.0013   -0.0014
            Y    -0.0163    0.0142    0.0047    0.0049   -0.0034   -0.0033
            Z    -0.0013    0.0019   -0.0022   -0.0018    0.0043    0.0032
 AT.  15 H  X     0.0014    0.0001    0.0030   -0.0035    0.0013   -0.0014
            Y    -0.0163   -0.0142   -0.0047    0.0049   -0.0034    0.0033
            Z     0.0013    0.0019   -0.0022    0.0018   -0.0043    0.0032
 AT.  16 H  X     0.0014   -0.0001   -0.0030    0.0035    0.0013   -0.0014
            Y     0.0163   -0.0142   -0.0047    0.0049    0.0034   -0.0033
            Z     0.0013   -0.0019    0.0022   -0.0018   -0.0043    0.0032
 AT.  17 C  X     0.0013   -0.0020   -0.0030   -0.0028   -0.0057   -0.0051
            Y    -0.0112   -0.0092    0.0006    0.0010    0.0021    0.0027
            Z    -0.0117   -0.0111    0.0016    0.0017    0.0018    0.0016
 AT.  18 C  X     0.0013    0.0020    0.0030    0.0028   -0.0057   -0.0051
            Y     0.0112   -0.0092    0.0006    0.0010   -0.0021   -0.0027
            Z    -0.0117    0.0111   -0.0016   -0.0017    0.0018    0.0016
 AT.  19 C  X    -0.0013    0.0020    0.0030   -0.0028    0.0057   -0.0051
            Y     0.0112    0.0092   -0.0006    0.0010   -0.0021    0.0027
            Z     0.0117    0.0111   -0.0016    0.0017   -0.0018    0.0016
 AT.  20 C  X    -0.0013   -0.0020   -0.0030    0.0028    0.0057   -0.0051
            Y    -0.0112    0.0092   -0.0006    0.0010    0.0021   -0.0027
            Z     0.0117   -0.0111    0.0016   -0.0017   -0.0018    0.0016
 AT.  21 C  X    -0.0130   -0.0112   -0.0092   -0.0090   -0.0084   -0.0082
            Y    -0.0047   -0.0066    0.0097    0.0099    0.0079    0.0083
            Z     0.0070    0.0058    0.0059    0.0059    0.0051    0.0049
 AT.  22 C  X    -0.0130    0.0112    0.0092    0.0090   -0.0084   -0.0082
            Y     0.0047   -0.0066    0.0097    0.0099   -0.0079   -0.0083
            Z     0.0070   -0.0058   -0.0059   -0.0059    0.0051    0.0049
 AT.  23 C  X     0.0130    0.0112    0.0092   -0.0090    0.0084   -0.0082
            Y     0.0047    0.0066   -0.0097    0.0099   -0.0079    0.0083
            Z    -0.0070   -0.0058   -0.0059    0.0059   -0.0051    0.0049
 AT.  24 C  X     0.0130   -0.0112   -0.0092    0.0090    0.0084   -0.0082
            Y    -0.0047    0.0066   -0.0097    0.0099    0.0079   -0.0083
            Z    -0.0070    0.0058    0.0059   -0.0059   -0.0051    0.0049
 AT.  25 H  X    -0.0149   -0.0151    0.1288    0.1287    0.1263    0.1265
            Y    -0.0022   -0.0024   -0.1078   -0.1072   -0.1079   -0.1074
            Z     0.0093    0.0088   -0.0726   -0.0723   -0.0740   -0.0741
 AT.  26 H  X    -0.0149    0.0151   -0.1288   -0.1287    0.1263    0.1265
            Y     0.0022   -0.0024   -0.1078   -0.1072    0.1079    0.1074
            Z     0.0093   -0.0088    0.0726    0.0723   -0.0740   -0.0741
 AT.  27 H  X     0.0149    0.0151   -0.1288    0.1287   -0.1263    0.1265
            Y     0.0022    0.0024    0.1078   -0.1072    0.1079   -0.1074
            Z    -0.0093   -0.0088    0.0726   -0.0723    0.0740   -0.0741
 AT.  28 H  X     0.0149   -0.0151    0.1288   -0.1287   -0.1263    0.1265
            Y    -0.0022    0.0024    0.1078   -0.1072   -0.1079    0.1074
            Z    -0.0093    0.0088   -0.0726    0.0723    0.0740   -0.0741
 AT.  29 C  X     0.0053    0.0044   -0.0041   -0.0040   -0.0050   -0.0046
            Y    -0.0070   -0.0061    0.0014    0.0018    0.0020    0.0024
            Z     0.0077    0.0084    0.0031    0.0029    0.0030    0.0026
 AT.  30 C  X     0.0053   -0.0044    0.0041    0.0040   -0.0050   -0.0046
            Y     0.0070   -0.0061    0.0014    0.0018   -0.0020   -0.0024
            Z     0.0077   -0.0084   -0.0031   -0.0029    0.0030    0.0026
 AT.  31 C  X    -0.0053   -0.0044    0.0041   -0.0040    0.0050   -0.0046
            Y     0.0070    0.0061   -0.0014    0.0018   -0.0020    0.0024
            Z    -0.0077   -0.0084   -0.0031    0.0029   -0.0030    0.0026
 AT.  32 C  X    -0.0053    0.0044   -0.0041    0.0040    0.0050   -0.0046
            Y    -0.0070    0.0061   -0.0014    0.0018    0.0020   -0.0024
            Z    -0.0077    0.0084    0.0031   -0.0029   -0.0030    0.0026
 AT.  33 C  X     0.0179    0.0187    0.0010    0.0008    0.0022    0.0017
            Y     0.0083    0.0081    0.0006    0.0005    0.0011    0.0012
            Z     0.0126    0.0133    0.0002   -0.0001    0.0010    0.0007
 AT.  34 C  X     0.0179   -0.0187   -0.0010   -0.0008    0.0022    0.0017
            Y    -0.0083    0.0081    0.0006    0.0005   -0.0011   -0.0012
            Z     0.0126   -0.0133   -0.0002    0.0001    0.0010    0.0007
 AT.  35 C  X    -0.0179   -0.0187   -0.0010    0.0008   -0.0022    0.0017
            Y    -0.0083   -0.0081   -0.0006    0.0005   -0.0011    0.0012
            Z    -0.0126   -0.0133   -0.0002   -0.0001   -0.0010    0.0007
 AT.  36 C  X    -0.0179    0.0187    0.0010   -0.0008   -0.0022    0.0017
            Y     0.0083   -0.0081   -0.0006    0.0005    0.0011   -0.0012
            Z    -0.0126    0.0133    0.0002    0.0001   -0.0010    0.0007
 AT.  37 H  X     0.0298    0.0289    0.0019    0.0016    0.0025    0.0017
            Y     0.0256    0.0237    0.0016    0.0013    0.0012    0.0009
            Z     0.0190    0.0167    0.0034    0.0035    0.0037    0.0035
 AT.  38 H  X     0.0298   -0.0289   -0.0019   -0.0016    0.0025    0.0017
            Y    -0.0256    0.0237    0.0016    0.0013   -0.0012   -0.0009
            Z     0.0190   -0.0167   -0.0034   -0.0035    0.0037    0.0035
 AT.  39 H  X    -0.0298   -0.0289   -0.0019    0.0016   -0.0025    0.0017
            Y    -0.0256   -0.0237   -0.0016    0.0013   -0.0012    0.0009
            Z    -0.0190   -0.0167   -0.0034    0.0035   -0.0037    0.0035
 AT.  40 H  X    -0.0298    0.0289    0.0019   -0.0016   -0.0025    0.0017
            Y     0.0256   -0.0237   -0.0016    0.0013    0.0012   -0.0009
            Z    -0.0190    0.0167    0.0034   -0.0035   -0.0037    0.0035
 AT.  41 H  X    -0.0022   -0.0006   -0.0040   -0.0036   -0.0024   -0.0016
            Y     0.0070    0.0061    0.0019    0.0021    0.0026    0.0027
            Z    -0.0064   -0.0069    0.0020    0.0030    0.0034    0.0040
 AT.  42 H  X    -0.0022    0.0006    0.0040    0.0036   -0.0024   -0.0016
            Y    -0.0070    0.0061    0.0019    0.0021   -0.0026   -0.0027
            Z    -0.0064    0.0069   -0.0020   -0.0030    0.0034    0.0040
 AT.  43 H  X     0.0022    0.0006    0.0040   -0.0036    0.0024   -0.0016
            Y    -0.0070   -0.0061   -0.0019    0.0021   -0.0026    0.0027
            Z     0.0064    0.0069   -0.0020    0.0030   -0.0034    0.0040
 AT.  44 H  X     0.0022   -0.0006   -0.0040    0.0036    0.0024   -0.0016
            Y     0.0070   -0.0061   -0.0019    0.0021    0.0026   -0.0027
            Z     0.0064   -0.0069    0.0020   -0.0030   -0.0034    0.0040
 AT.  45 H  X     0.0246    0.0290   -0.0004   -0.0016    0.0007    0.0008
            Y     0.0272    0.0300    0.0019    0.0007    0.0024    0.0014
            Z     0.0148    0.0162    0.0001   -0.0005    0.0008    0.0007
 AT.  46 H  X     0.0246   -0.0290    0.0004    0.0016    0.0007    0.0008
            Y    -0.0272    0.0300    0.0019    0.0007   -0.0024   -0.0014
            Z     0.0148   -0.0162   -0.0001    0.0005    0.0008    0.0007
 AT.  47 H  X    -0.0246   -0.0290    0.0004   -0.0016   -0.0007    0.0008
            Y    -0.0272   -0.0300   -0.0019    0.0007   -0.0024    0.0014
            Z    -0.0148   -0.0162   -0.0001   -0.0005   -0.0008    0.0007
 AT.  48 H  X    -0.0246    0.0290   -0.0004    0.0016   -0.0007    0.0008
            Y     0.0272   -0.0300   -0.0019    0.0007    0.0024   -0.0014
            Z    -0.0148    0.0162    0.0001    0.0005   -0.0008    0.0007
 AT.  49 O  X     0.0018    0.0026    0.0028    0.0028    0.0037    0.0036
            Y    -0.0039   -0.0048   -0.0025   -0.0027   -0.0019   -0.0023
            Z     0.0219    0.0218   -0.0007   -0.0019   -0.0008   -0.0022
 AT.  50 O  X     0.0018   -0.0026   -0.0028   -0.0028    0.0037    0.0036
            Y     0.0039   -0.0048   -0.0025   -0.0027    0.0019    0.0023
            Z     0.0219   -0.0218    0.0007    0.0019   -0.0008   -0.0022
 AT.  51 O  X    -0.0018   -0.0026   -0.0028    0.0028   -0.0037    0.0036
            Y     0.0039    0.0048    0.0025   -0.0027    0.0019   -0.0023
            Z    -0.0219   -0.0218    0.0007   -0.0019    0.0008   -0.0022
 AT.  52 O  X    -0.0018    0.0026    0.0028   -0.0028   -0.0037    0.0036
            Y    -0.0039    0.0048    0.0025   -0.0027   -0.0019    0.0023
            Z    -0.0219    0.0218   -0.0007    0.0019    0.0008   -0.0022
 AT.  53 O  X    -0.0165   -0.0166    0.0023    0.0033    0.0018    0.0029
            Y    -0.0046   -0.0051   -0.0026   -0.0028   -0.0032   -0.0035
            Z    -0.0125   -0.0128   -0.0027   -0.0021   -0.0029   -0.0022
 AT.  54 O  X    -0.0165    0.0166   -0.0023   -0.0033    0.0018    0.0029
            Y     0.0046   -0.0051   -0.0026   -0.0028    0.0032    0.0035
            Z    -0.0125    0.0128    0.0027    0.0021   -0.0029   -0.0022
 AT.  55 O  X     0.0165    0.0166   -0.0023    0.0033   -0.0018    0.0029
            Y     0.0046    0.0051    0.0026   -0.0028    0.0032   -0.0035
            Z     0.0125    0.0128    0.0027   -0.0021    0.0029   -0.0022
 AT.  56 O  X     0.0165   -0.0166    0.0023   -0.0033   -0.0018    0.0029
            Y    -0.0046    0.0051    0.0026   -0.0028   -0.0032    0.0035
            Z     0.0125   -0.0128   -0.0027    0.0021    0.0029   -0.0022
 AT.  57 CU X     0.0000    0.0000    0.0000   -0.0011    0.0000   -0.0011
            Y     0.0000    0.0000    0.0000    0.0008    0.0000    0.0007
            Z     0.0000    0.0000    0.0000    0.0007    0.0000    0.0008
 AT.  58 CU X     0.0000    0.0000    0.0000    0.0011    0.0000   -0.0011
            Y     0.0000    0.0000    0.0000    0.0008    0.0000   -0.0007
            Z     0.0000    0.0000    0.0000   -0.0007    0.0000    0.0008

 FREQ(CM**-1)    937.93    940.08    940.38    942.00    942.29    945.64

 AT.   1 C  X     0.0032    0.0035   -0.0058   -0.0027    0.0007    0.0056
            Y     0.0053    0.0061    0.0055   -0.0093   -0.0117   -0.0087
            Z     0.0032   -0.0006   -0.0126    0.0052    0.0087    0.0145
 AT.   2 C  X    -0.0032    0.0035    0.0058   -0.0027   -0.0007    0.0056
            Y     0.0053   -0.0061    0.0055    0.0093   -0.0117    0.0087
            Z    -0.0032   -0.0006    0.0126    0.0052   -0.0087    0.0145
 AT.   3 C  X     0.0032    0.0035    0.0058    0.0027   -0.0007   -0.0056
            Y     0.0053    0.0061   -0.0055    0.0093    0.0117    0.0087
            Z     0.0032   -0.0006    0.0126   -0.0052   -0.0087   -0.0145
 AT.   4 C  X    -0.0032    0.0035   -0.0058    0.0027    0.0007   -0.0056
            Y     0.0053   -0.0061   -0.0055   -0.0093    0.0117   -0.0087
            Z    -0.0032   -0.0006   -0.0126   -0.0052    0.0087   -0.0145
 AT.   5 H  X    -0.0040   -0.0056    0.0032    0.0082    0.0026   -0.0037
            Y    -0.0258   -0.0233    0.0159    0.0206    0.0188   -0.0100
            Z     0.0345    0.0295   -0.0256   -0.0258   -0.0200    0.0188
 AT.   6 H  X     0.0040   -0.0056   -0.0032    0.0082   -0.0026   -0.0037
            Y    -0.0258    0.0233    0.0159   -0.0206    0.0188    0.0100
            Z    -0.0345    0.0295    0.0256   -0.0258    0.0200    0.0188
 AT.   7 H  X    -0.0040   -0.0056   -0.0032   -0.0082   -0.0026    0.0037
            Y    -0.0258   -0.0233   -0.0159   -0.0206   -0.0188    0.0100
            Z     0.0345    0.0295    0.0256    0.0258    0.0200   -0.0188
 AT.   8 H  X     0.0040   -0.0056    0.0032   -0.0082    0.0026    0.0037
            Y    -0.0258    0.0233   -0.0159    0.0206   -0.0188   -0.0100
            Z    -0.0345    0.0295   -0.0256    0.0258   -0.0200   -0.0188
 AT.   9 H  X    -0.0095   -0.0086    0.0015    0.0105    0.0113    0.0018
            Y    -0.0118   -0.0104    0.0168    0.0084    0.0017   -0.0144
            Z    -0.0014   -0.0025   -0.0259    0.0114    0.0235    0.0279
 AT.  10 H  X     0.0095   -0.0086   -0.0015    0.0105   -0.0113    0.0018
            Y    -0.0118    0.0104    0.0168   -0.0084    0.0017    0.0144
            Z     0.0014   -0.0025    0.0259    0.0114   -0.0235    0.0279
 AT.  11 H  X    -0.0095   -0.0086   -0.0015   -0.0105   -0.0113   -0.0018
            Y    -0.0118   -0.0104   -0.0168   -0.0084   -0.0017    0.0144
            Z    -0.0014   -0.0025    0.0259   -0.0114   -0.0235   -0.0279
 AT.  12 H  X     0.0095   -0.0086    0.0015   -0.0105    0.0113   -0.0018
            Y    -0.0118    0.0104   -0.0168    0.0084   -0.0017   -0.0144
            Z     0.0014   -0.0025   -0.0259   -0.0114    0.0235   -0.0279
 AT.  13 H  X    -0.0054   -0.0090    0.0025    0.0108    0.0077    0.0019
            Y     0.0011    0.0064    0.0004   -0.0091   -0.0054   -0.0036
            Z    -0.0291   -0.0355   -0.0022    0.0448    0.0432    0.0172
 AT.  14 H  X     0.0054   -0.0090   -0.0025    0.0108   -0.0077    0.0019
            Y     0.0011   -0.0064    0.0004    0.0091   -0.0054    0.0036
            Z     0.0291   -0.0355    0.0022    0.0448   -0.0432    0.0172
 AT.  15 H  X    -0.0054   -0.0090   -0.0025   -0.0108   -0.0077   -0.0019
            Y     0.0011    0.0064   -0.0004    0.0091    0.0054    0.0036
            Z    -0.0291   -0.0355    0.0022   -0.0448   -0.0432   -0.0172
 AT.  16 H  X     0.0054   -0.0090    0.0025   -0.0108    0.0077   -0.0019
            Y     0.0011   -0.0064   -0.0004   -0.0091    0.0054   -0.0036
            Z     0.0291   -0.0355   -0.0022   -0.0448    0.0432   -0.0172
 AT.  17 C  X     0.0031    0.0031    0.0042   -0.0051   -0.0078   -0.0051
            Y     0.0022    0.0017   -0.0070   -0.0005    0.0024    0.0068
            Z    -0.0027    0.0005    0.0096   -0.0041   -0.0065   -0.0110
 AT.  18 C  X    -0.0031    0.0031   -0.0042   -0.0051    0.0078   -0.0051
            Y     0.0022   -0.0017   -0.0070    0.0005    0.0024   -0.0068
            Z     0.0027    0.0005   -0.0096   -0.0041    0.0065   -0.0110
 AT.  19 C  X     0.0031    0.0031   -0.0042    0.0051    0.0078    0.0051
            Y     0.0022    0.0017    0.0070    0.0005   -0.0024   -0.0068
            Z    -0.0027    0.0005   -0.0096    0.0041    0.0065    0.0110
 AT.  20 C  X    -0.0031    0.0031    0.0042    0.0051   -0.0078    0.0051
            Y     0.0022   -0.0017    0.0070   -0.0005   -0.0024    0.0068
            Z     0.0027    0.0005    0.0096    0.0041   -0.0065    0.0110
 AT.  21 C  X    -0.0166   -0.0147    0.0169    0.0101    0.0054   -0.0149
            Y    -0.0306   -0.0308    0.0219    0.0267    0.0213   -0.0158
            Z     0.0107    0.0138    0.0056   -0.0179   -0.0205   -0.0109
 AT.  22 C  X     0.0166   -0.0147   -0.0169    0.0101   -0.0054   -0.0149
            Y    -0.0306    0.0308    0.0219   -0.0267    0.0213    0.0158
            Z    -0.0107    0.0138   -0.0056   -0.0179    0.0205   -0.0109
 AT.  23 C  X    -0.0166   -0.0147   -0.0169   -0.0101   -0.0054    0.0149
            Y    -0.0306   -0.0308   -0.0219   -0.0267   -0.0213    0.0158
            Z     0.0107    0.0138   -0.0056    0.0179    0.0205    0.0109
 AT.  24 C  X     0.0166   -0.0147    0.0169   -0.0101    0.0054    0.0149
            Y    -0.0306    0.0308   -0.0219    0.0267   -0.0213   -0.0158
            Z    -0.0107    0.0138    0.0056    0.0179   -0.0205    0.0109
 AT.  25 H  X    -0.0108   -0.0107    0.0148    0.0047    0.0004   -0.0192
            Y    -0.0355   -0.0348    0.0233    0.0319    0.0254   -0.0112
            Z     0.0104    0.0128    0.0039   -0.0159   -0.0200   -0.0050
 AT.  26 H  X     0.0108   -0.0107   -0.0148    0.0047   -0.0004   -0.0192
            Y    -0.0355    0.0348    0.0233   -0.0319    0.0254    0.0112
            Z    -0.0104    0.0128   -0.0039   -0.0159    0.0200   -0.0050
 AT.  27 H  X    -0.0108   -0.0107   -0.0148   -0.0047   -0.0004    0.0192
            Y    -0.0355   -0.0348   -0.0233   -0.0319   -0.0254    0.0112
            Z     0.0104    0.0128   -0.0039    0.0159    0.0200    0.0050
 AT.  28 H  X     0.0108   -0.0107    0.0148   -0.0047    0.0004    0.0192
            Y    -0.0355    0.0348   -0.0233    0.0319   -0.0254   -0.0112
            Z    -0.0104    0.0128    0.0039    0.0159   -0.0200    0.0050
 AT.  29 C  X     0.0010    0.0038    0.0088   -0.0071   -0.0096   -0.0098
            Y     0.0043    0.0048   -0.0029   -0.0050   -0.0043    0.0010
            Z     0.0005    0.0025    0.0053   -0.0048   -0.0062   -0.0075
 AT.  30 C  X    -0.0010    0.0038   -0.0088   -0.0071    0.0096   -0.0098
            Y     0.0043   -0.0048   -0.0029    0.0050   -0.0043   -0.0010
            Z    -0.0005    0.0025   -0.0053   -0.0048    0.0062   -0.0075
 AT.  31 C  X     0.0010    0.0038   -0.0088    0.0071    0.0096    0.0098
            Y     0.0043    0.0048    0.0029    0.0050    0.0043   -0.0010
            Z     0.0005    0.0025   -0.0053    0.0048    0.0062    0.0075
 AT.  32 C  X    -0.0010    0.0038    0.0088    0.0071   -0.0096    0.0098
            Y     0.0043   -0.0048    0.0029   -0.0050    0.0043    0.0010
            Z    -0.0005    0.0025    0.0053    0.0048   -0.0062    0.0075
 AT.  33 C  X     0.0010   -0.0026   -0.0127    0.0073    0.0103    0.0149
            Y     0.0048    0.0018   -0.0098    0.0010    0.0029    0.0108
            Z    -0.0076   -0.0083    0.0004    0.0103    0.0113    0.0029
 AT.  34 C  X    -0.0010   -0.0026    0.0127    0.0073   -0.0103    0.0149
            Y     0.0048   -0.0018   -0.0098   -0.0010    0.0029   -0.0108
            Z     0.0076   -0.0083   -0.0004    0.0103   -0.0113    0.0029
 AT.  35 C  X     0.0010   -0.0026    0.0127   -0.0073   -0.0103   -0.0149
            Y     0.0048    0.0018    0.0098   -0.0010   -0.0029   -0.0108
            Z    -0.0076   -0.0083   -0.0004   -0.0103   -0.0113   -0.0029
 AT.  36 C  X    -0.0010   -0.0026   -0.0127   -0.0073    0.0103   -0.0149
            Y     0.0048   -0.0018    0.0098    0.0010   -0.0029    0.0108
            Z     0.0076   -0.0083    0.0004   -0.0103    0.0113   -0.0029
 AT.  37 H  X    -0.0095   -0.0129   -0.0064    0.0165    0.0177    0.0088
            Y    -0.0149   -0.0161    0.0050    0.0166    0.0154   -0.0024
            Z     0.0089    0.0022   -0.0229    0.0033    0.0064    0.0207
 AT.  38 H  X     0.0095   -0.0129    0.0064    0.0165   -0.0177    0.0088
            Y    -0.0149    0.0161    0.0050   -0.0166    0.0154    0.0024
            Z    -0.0089    0.0022    0.0229    0.0033   -0.0064    0.0207
 AT.  39 H  X    -0.0095   -0.0129    0.0064   -0.0165   -0.0177   -0.0088
            Y    -0.0149   -0.0161   -0.0050   -0.0166   -0.0154    0.0024
            Z     0.0089    0.0022    0.0229   -0.0033   -0.0064   -0.0207
 AT.  40 H  X     0.0095   -0.0129   -0.0064   -0.0165    0.0177   -0.0088
            Y    -0.0149    0.0161   -0.0050    0.0166   -0.0154   -0.0024
            Z    -0.0089    0.0022   -0.0229   -0.0033    0.0064   -0.0207
 AT.  41 H  X     0.0237    0.0151   -0.0355   -0.0059    0.0023    0.0365
            Y     0.0115    0.0072   -0.0190   -0.0028    0.0012    0.0186
            Z     0.0320    0.0236   -0.0456   -0.0138   -0.0026    0.0433
 AT.  42 H  X    -0.0237    0.0151    0.0355   -0.0059   -0.0023    0.0365
            Y     0.0115   -0.0072   -0.0190    0.0028    0.0012   -0.0186
            Z    -0.0320    0.0236    0.0456   -0.0138    0.0026    0.0433
 AT.  43 H  X     0.0237    0.0151    0.0355    0.0059   -0.0023   -0.0365
            Y     0.0115    0.0072    0.0190    0.0028   -0.0012   -0.0186
            Z     0.0320    0.0236    0.0456    0.0138    0.0026   -0.0433
 AT.  44 H  X    -0.0237    0.0151   -0.0355    0.0059    0.0023   -0.0365
            Y     0.0115   -0.0072    0.0190   -0.0028   -0.0012    0.0186
            Z    -0.0320    0.0236   -0.0456    0.0138   -0.0026   -0.0433
 AT.  45 H  X    -0.0315   -0.0300    0.0214    0.0301    0.0281   -0.0113
            Y    -0.0318   -0.0272    0.0235    0.0250    0.0237   -0.0157
            Z    -0.0153   -0.0149    0.0080    0.0159    0.0159   -0.0027
 AT.  46 H  X     0.0315   -0.0300   -0.0214    0.0301   -0.0281   -0.0113
            Y    -0.0318    0.0272    0.0235   -0.0250    0.0237    0.0157
            Z     0.0153   -0.0149   -0.0080    0.0159   -0.0159   -0.0027
 AT.  47 H  X    -0.0315   -0.0300   -0.0214   -0.0301   -0.0281    0.0113
            Y    -0.0318   -0.0272   -0.0235   -0.0250   -0.0237    0.0157
            Z    -0.0153   -0.0149   -0.0080   -0.0159   -0.0159    0.0027
 AT.  48 H  X     0.0315   -0.0300    0.0214   -0.0301    0.0281    0.0113
            Y    -0.0318    0.0272   -0.0235    0.0250   -0.0237   -0.0157
            Z     0.0153   -0.0149    0.0080   -0.0159    0.0159    0.0027
 AT.  49 O  X     0.0081    0.0069   -0.0113   -0.0037   -0.0004    0.0107
            Y     0.0095    0.0076   -0.0138   -0.0031    0.0006    0.0139
            Z     0.0024    0.0027   -0.0001   -0.0025   -0.0026   -0.0007
 AT.  50 O  X    -0.0081    0.0069    0.0113   -0.0037    0.0004    0.0107
            Y     0.0095   -0.0076   -0.0138    0.0031    0.0006   -0.0139
            Z    -0.0024    0.0027    0.0001   -0.0025    0.0026   -0.0007
 AT.  51 O  X     0.0081    0.0069    0.0113    0.0037    0.0004   -0.0107
            Y     0.0095    0.0076    0.0138    0.0031   -0.0006   -0.0139
            Z     0.0024    0.0027    0.0001    0.0025    0.0026    0.0007
 AT.  52 O  X    -0.0081    0.0069   -0.0113    0.0037   -0.0004   -0.0107
            Y     0.0095   -0.0076    0.0138   -0.0031   -0.0006    0.0139
            Z    -0.0024    0.0027   -0.0001    0.0025   -0.0026    0.0007
 AT.  53 O  X     0.0017    0.0031    0.0022   -0.0045   -0.0051   -0.0039
            Y     0.0090    0.0118    0.0027   -0.0140   -0.0150   -0.0064
            Z    -0.0089   -0.0100    0.0020    0.0104    0.0103    0.0008
 AT.  54 O  X    -0.0017    0.0031   -0.0022   -0.0045    0.0051   -0.0039
            Y     0.0090   -0.0118    0.0027    0.0140   -0.0150    0.0064
            Z     0.0089   -0.0100   -0.0020    0.0104   -0.0103    0.0008
 AT.  55 O  X     0.0017    0.0031   -0.0022    0.0045    0.0051    0.0039
            Y     0.0090    0.0118   -0.0027    0.0140    0.0150    0.0064
            Z    -0.0089   -0.0100   -0.0020   -0.0104   -0.0103   -0.0008
 AT.  56 O  X    -0.0017    0.0031    0.0022    0.0045   -0.0051    0.0039
            Y     0.0090   -0.0118   -0.0027   -0.0140    0.0150   -0.0064
            Z     0.0089   -0.0100    0.0020   -0.0104    0.0103   -0.0008
 AT.  57 CU X    -0.0005   -0.0005    0.0000    0.0000    0.0000    0.0000
            Y    -0.0007   -0.0006    0.0000    0.0000    0.0000    0.0000
            Z     0.0003    0.0002    0.0000    0.0000    0.0000    0.0000
 AT.  58 CU X     0.0005   -0.0005    0.0000    0.0000    0.0000    0.0000
            Y    -0.0007    0.0006    0.0000    0.0000    0.0000    0.0000
            Z    -0.0003    0.0002    0.0000    0.0000    0.0000    0.0000

 FREQ(CM**-1)    949.05    952.45    995.08    995.95    997.27   1000.83

 AT.   1 C  X    -0.0049   -0.0047    0.0032   -0.0025    0.0003    0.0051
            Y     0.0115    0.0115   -0.0022    0.0040   -0.0005    0.0002
            Z    -0.0146   -0.0156   -0.0085    0.0098   -0.0053    0.0035
 AT.   2 C  X    -0.0049    0.0047   -0.0032   -0.0025   -0.0003    0.0051
            Y    -0.0115    0.0115   -0.0022   -0.0040   -0.0005   -0.0002
            Z    -0.0146    0.0156    0.0085    0.0098    0.0053    0.0035
 AT.   3 C  X    -0.0049   -0.0047   -0.0032   -0.0025    0.0003   -0.0051
            Y     0.0115    0.0115    0.0022    0.0040   -0.0005   -0.0002
            Z    -0.0146   -0.0156    0.0085    0.0098   -0.0053   -0.0035
 AT.   4 C  X    -0.0049    0.0047    0.0032   -0.0025   -0.0003   -0.0051
            Y    -0.0115    0.0115    0.0022   -0.0040   -0.0005    0.0002
            Z    -0.0146    0.0156   -0.0085    0.0098    0.0053   -0.0035
 AT.   5 H  X     0.0032    0.0002   -0.0145    0.0163   -0.0059   -0.0054
            Y     0.0020    0.0006    0.0187   -0.0238    0.0112   -0.0079
            Z    -0.0087   -0.0076   -0.0235    0.0308   -0.0148    0.0141
 AT.   6 H  X     0.0032   -0.0002    0.0145    0.0163    0.0059   -0.0054
            Y    -0.0020    0.0006    0.0187    0.0238    0.0112    0.0079
            Z    -0.0087    0.0076    0.0235    0.0308    0.0148    0.0141
 AT.   7 H  X     0.0032    0.0002    0.0145    0.0163   -0.0059    0.0054
            Y     0.0020    0.0006   -0.0187   -0.0238    0.0112    0.0079
            Z    -0.0087   -0.0076    0.0235    0.0308   -0.0148   -0.0141
 AT.   8 H  X     0.0032   -0.0002   -0.0145    0.0163    0.0059    0.0054
            Y    -0.0020    0.0006   -0.0187    0.0238    0.0112   -0.0079
            Z    -0.0087    0.0076   -0.0235    0.0308    0.0148   -0.0141
 AT.   9 H  X    -0.0050   -0.0063    0.0032   -0.0037    0.0017   -0.0019
            Y     0.0128    0.0101   -0.0058    0.0062    0.0006   -0.0108
            Z    -0.0328   -0.0320    0.0251   -0.0259    0.0069    0.0135
 AT.  10 H  X    -0.0050    0.0063   -0.0032   -0.0037   -0.0017   -0.0019
            Y    -0.0128    0.0101   -0.0058   -0.0062    0.0006    0.0108
            Z    -0.0328    0.0320   -0.0251   -0.0259   -0.0069    0.0135
 AT.  11 H  X    -0.0050   -0.0063   -0.0032   -0.0037    0.0017    0.0019
            Y     0.0128    0.0101    0.0058    0.0062    0.0006    0.0108
            Z    -0.0328   -0.0320   -0.0251   -0.0259    0.0069   -0.0135
 AT.  12 H  X    -0.0050    0.0063    0.0032   -0.0037   -0.0017    0.0019
            Y    -0.0128    0.0101    0.0058   -0.0062    0.0006   -0.0108
            Z    -0.0328    0.0320    0.0251   -0.0259   -0.0069   -0.0135
 AT.  13 H  X    -0.0024   -0.0040   -0.0106    0.0087   -0.0059   -0.0043
            Y     0.0031    0.0051    0.0168   -0.0162    0.0088    0.0043
            Z    -0.0282   -0.0298   -0.0071   -0.0020   -0.0037   -0.0129
 AT.  14 H  X    -0.0024    0.0040    0.0106    0.0087    0.0059   -0.0043
            Y    -0.0031    0.0051    0.0168    0.0162    0.0088   -0.0043
            Z    -0.0282    0.0298    0.0071   -0.0020    0.0037   -0.0129
 AT.  15 H  X    -0.0024   -0.0040    0.0106    0.0087   -0.0059    0.0043
            Y     0.0031    0.0051   -0.0168   -0.0162    0.0088   -0.0043
            Z    -0.0282   -0.0298    0.0071   -0.0020   -0.0037    0.0129
 AT.  16 H  X    -0.0024    0.0040   -0.0106    0.0087    0.0059    0.0043
            Y    -0.0031    0.0051   -0.0168    0.0162    0.0088    0.0043
            Z    -0.0282    0.0298   -0.0071   -0.0020    0.0037    0.0129
 AT.  17 C  X     0.0069    0.0068   -0.0054    0.0057   -0.0011   -0.0029
            Y    -0.0080   -0.0071    0.0031   -0.0031    0.0000    0.0027
            Z     0.0116    0.0122    0.0075   -0.0079    0.0052   -0.0026
 AT.  18 C  X     0.0069   -0.0068    0.0054    0.0057    0.0011   -0.0029
            Y     0.0080   -0.0071    0.0031    0.0031    0.0000   -0.0027
            Z     0.0116   -0.0122   -0.0075   -0.0079   -0.0052   -0.0026
 AT.  19 C  X     0.0069    0.0068    0.0054    0.0057   -0.0011    0.0029
            Y    -0.0080   -0.0071   -0.0031   -0.0031    0.0000   -0.0027
            Z     0.0116    0.0122   -0.0075   -0.0079    0.0052    0.0026
 AT.  20 C  X     0.0069   -0.0068   -0.0054    0.0057    0.0011    0.0029
            Y     0.0080   -0.0071   -0.0031    0.0031    0.0000    0.0027
            Z     0.0116   -0.0122    0.0075   -0.0079   -0.0052    0.0026
 AT.  21 C  X     0.0105    0.0091    0.0128   -0.0128    0.0118   -0.0105
            Y     0.0077    0.0006    0.0016    0.0001    0.0021   -0.0021
            Z     0.0157    0.0185    0.0020   -0.0046    0.0021   -0.0036
 AT.  22 C  X     0.0105   -0.0091   -0.0128   -0.0128   -0.0118   -0.0105
            Y    -0.0077    0.0006    0.0016   -0.0001    0.0021    0.0021
            Z     0.0157   -0.0185   -0.0020   -0.0046   -0.0021   -0.0036
 AT.  23 C  X     0.0105    0.0091   -0.0128   -0.0128    0.0118    0.0105
            Y     0.0077    0.0006   -0.0016    0.0001    0.0021    0.0021
            Z     0.0157    0.0185   -0.0020   -0.0046    0.0021    0.0036
 AT.  24 C  X     0.0105   -0.0091    0.0128   -0.0128   -0.0118    0.0105
            Y    -0.0077    0.0006   -0.0016   -0.0001    0.0021   -0.0021
            Z     0.0157   -0.0185    0.0020   -0.0046   -0.0021    0.0036
 AT.  25 H  X     0.0153    0.0099    0.0059   -0.0079    0.0067   -0.0094
            Y     0.0011   -0.0007    0.0123   -0.0100    0.0122   -0.0100
            Z     0.0063    0.0162    0.0186   -0.0232    0.0201   -0.0226
 AT.  26 H  X     0.0153   -0.0099   -0.0059   -0.0079   -0.0067   -0.0094
            Y    -0.0011   -0.0007    0.0123    0.0100    0.0122    0.0100
            Z     0.0063   -0.0162   -0.0186   -0.0232   -0.0201   -0.0226
 AT.  27 H  X     0.0153    0.0099   -0.0059   -0.0079    0.0067    0.0094
            Y     0.0011   -0.0007   -0.0123   -0.0100    0.0122    0.0100
            Z     0.0063    0.0162   -0.0186   -0.0232    0.0201    0.0226
 AT.  28 H  X     0.0153   -0.0099    0.0059   -0.0079   -0.0067    0.0094
            Y    -0.0011   -0.0007   -0.0123    0.0100    0.0122   -0.0100
            Z     0.0063   -0.0162    0.0186   -0.0232   -0.0201    0.0226
 AT.  29 C  X     0.0136    0.0130   -0.0132    0.0114   -0.0146    0.0138
            Y     0.0009    0.0027    0.0113   -0.0115    0.0113   -0.0119
            Z     0.0072    0.0081    0.0106   -0.0107    0.0095   -0.0101
 AT.  30 C  X     0.0136   -0.0130    0.0132    0.0114    0.0146    0.0138
            Y    -0.0009    0.0027    0.0113    0.0115    0.0113    0.0119
            Z     0.0072   -0.0081   -0.0106   -0.0107   -0.0095   -0.0101
 AT.  31 C  X     0.0136    0.0130    0.0132    0.0114   -0.0146   -0.0138
            Y     0.0009    0.0027   -0.0113   -0.0115    0.0113    0.0119
            Z     0.0072    0.0081   -0.0106   -0.0107    0.0095    0.0101
 AT.  32 C  X     0.0136   -0.0130   -0.0132    0.0114    0.0146   -0.0138
            Y    -0.0009    0.0027   -0.0113    0.0115    0.0113   -0.0119
            Z     0.0072   -0.0081    0.0106   -0.0107   -0.0095    0.0101
 AT.  33 C  X    -0.0169   -0.0162    0.0117   -0.0099    0.0141   -0.0128
            Y    -0.0091   -0.0090   -0.0051    0.0057   -0.0030    0.0043
            Z    -0.0053   -0.0085   -0.0151    0.0157   -0.0160    0.0166
 AT.  34 C  X    -0.0169    0.0162   -0.0117   -0.0099   -0.0141   -0.0128
            Y     0.0091   -0.0090   -0.0051   -0.0057   -0.0030   -0.0043
            Z    -0.0053    0.0085    0.0151    0.0157    0.0160    0.0166
 AT.  35 C  X    -0.0169   -0.0162   -0.0117   -0.0099    0.0141    0.0128
            Y    -0.0091   -0.0090    0.0051    0.0057   -0.0030   -0.0043
            Z    -0.0053   -0.0085    0.0151    0.0157   -0.0160   -0.0166
 AT.  36 C  X    -0.0169    0.0162    0.0117   -0.0099   -0.0141    0.0128
            Y     0.0091   -0.0090    0.0051   -0.0057   -0.0030    0.0043
            Z    -0.0053    0.0085   -0.0151    0.0157    0.0160   -0.0166
 AT.  37 H  X    -0.0173   -0.0164    0.0370   -0.0349    0.0373   -0.0386
            Y    -0.0062   -0.0070    0.0223   -0.0217    0.0201   -0.0227
            Z    -0.0234   -0.0193    0.0531   -0.0505    0.0575   -0.0578
 AT.  38 H  X    -0.0173    0.0164   -0.0370   -0.0349   -0.0373   -0.0386
            Y     0.0062   -0.0070    0.0223    0.0217    0.0201    0.0227
            Z    -0.0234    0.0193   -0.0531   -0.0505   -0.0575   -0.0578
 AT.  39 H  X    -0.0173   -0.0164   -0.0370   -0.0349    0.0373    0.0386
            Y    -0.0062   -0.0070   -0.0223   -0.0217    0.0201    0.0227
            Z    -0.0234   -0.0193   -0.0531   -0.0505    0.0575    0.0578
 AT.  40 H  X    -0.0173    0.0164    0.0370   -0.0349   -0.0373    0.0386
            Y     0.0062   -0.0070   -0.0223    0.0217    0.0201   -0.0227
            Z    -0.0234    0.0193    0.0531   -0.0505   -0.0575    0.0578
 AT.  41 H  X    -0.0285   -0.0246   -0.0249    0.0247   -0.0192    0.0207
            Y    -0.0163   -0.0137    0.0156   -0.0148    0.0201   -0.0187
            Z    -0.0355   -0.0282    0.0314   -0.0310    0.0404   -0.0395
 AT.  42 H  X    -0.0285    0.0246    0.0249    0.0247    0.0192    0.0207
            Y     0.0163   -0.0137    0.0156    0.0148    0.0201    0.0187
            Z    -0.0355    0.0282   -0.0314   -0.0310   -0.0404   -0.0395
 AT.  43 H  X    -0.0285   -0.0246    0.0249    0.0247   -0.0192   -0.0207
            Y    -0.0163   -0.0137   -0.0156   -0.0148    0.0201    0.0187
            Z    -0.0355   -0.0282   -0.0314   -0.0310    0.0404    0.0395
 AT.  44 H  X    -0.0285    0.0246   -0.0249    0.0247    0.0192   -0.0207
            Y     0.0163   -0.0137   -0.0156    0.0148    0.0201   -0.0187
            Z    -0.0355    0.0282    0.0314   -0.0310   -0.0404    0.0395
 AT.  45 H  X     0.0054   -0.0074   -0.0674    0.0679   -0.0738    0.0732
            Y     0.0058   -0.0019   -0.0160    0.0175   -0.0214    0.0216
            Z    -0.0008   -0.0068   -0.0312    0.0315   -0.0340    0.0341
 AT.  46 H  X     0.0054    0.0074    0.0674    0.0679    0.0738    0.0732
            Y    -0.0058   -0.0019   -0.0160   -0.0175   -0.0214   -0.0216
            Z    -0.0008    0.0068    0.0312    0.0315    0.0340    0.0341
 AT.  47 H  X     0.0054   -0.0074    0.0674    0.0679   -0.0738   -0.0732
            Y     0.0058   -0.0019    0.0160    0.0175   -0.0214   -0.0216
            Z    -0.0008   -0.0068    0.0312    0.0315   -0.0340   -0.0341
 AT.  48 H  X     0.0054    0.0074   -0.0674    0.0679    0.0738   -0.0732
            Y    -0.0058   -0.0019    0.0160   -0.0175   -0.0214    0.0216
            Z    -0.0008    0.0068   -0.0312    0.0315    0.0340   -0.0341
 AT.  49 O  X    -0.0093   -0.0079   -0.0031    0.0024   -0.0034    0.0032
            Y    -0.0121   -0.0103   -0.0062    0.0046   -0.0049    0.0033
            Z     0.0017    0.0019   -0.0003    0.0009   -0.0007    0.0009
 AT.  50 O  X    -0.0093    0.0079    0.0031    0.0024    0.0034    0.0032
            Y     0.0121   -0.0103   -0.0062   -0.0046   -0.0049   -0.0033
            Z     0.0017   -0.0019    0.0003    0.0009    0.0007    0.0009
 AT.  51 O  X    -0.0093   -0.0079    0.0031    0.0024   -0.0034   -0.0032
            Y    -0.0121   -0.0103    0.0062    0.0046   -0.0049   -0.0033
            Z     0.0017    0.0019    0.0003    0.0009   -0.0007   -0.0009
 AT.  52 O  X    -0.0093    0.0079   -0.0031    0.0024    0.0034   -0.0032
            Y     0.0121   -0.0103    0.0062   -0.0046   -0.0049    0.0033
            Z     0.0017   -0.0019   -0.0003    0.0009    0.0007   -0.0009
 AT.  53 O  X     0.0051    0.0053   -0.0002    0.0001   -0.0011    0.0010
            Y     0.0098    0.0117   -0.0049    0.0031   -0.0061    0.0055
            Z    -0.0036   -0.0058   -0.0002    0.0014    0.0001    0.0002
 AT.  54 O  X     0.0051   -0.0053    0.0002    0.0001    0.0011    0.0010
            Y    -0.0098    0.0117   -0.0049   -0.0031   -0.0061   -0.0055
            Z    -0.0036    0.0058    0.0002    0.0014   -0.0001    0.0002
 AT.  55 O  X     0.0051    0.0053    0.0002    0.0001   -0.0011   -0.0010
            Y     0.0098    0.0117    0.0049    0.0031   -0.0061   -0.0055
            Z    -0.0036   -0.0058    0.0002    0.0014    0.0001   -0.0002
 AT.  56 O  X     0.0051   -0.0053   -0.0002    0.0001    0.0011   -0.0010
            Y    -0.0098    0.0117    0.0049   -0.0031   -0.0061    0.0055
            Z    -0.0036    0.0058   -0.0002    0.0014   -0.0001   -0.0002
 AT.  57 CU X    -0.0004   -0.0004    0.0000   -0.0004    0.0004    0.0000
            Y     0.0002    0.0000    0.0000   -0.0001    0.0001    0.0000
            Z    -0.0006   -0.0006    0.0000    0.0002   -0.0001    0.0000
 AT.  58 CU X    -0.0004    0.0004    0.0000   -0.0004   -0.0004    0.0000
            Y    -0.0002    0.0000    0.0000    0.0001    0.0001    0.0000
            Z    -0.0006    0.0006    0.0000    0.0002    0.0001    0.0000

 FREQ(CM**-1)   1018.19   1018.33   1021.48   1021.52   1026.50   1027.67

 AT.   1 C  X     0.0135    0.0149    0.0166    0.0168    0.0054   -0.0037
            Y    -0.0124   -0.0092   -0.0043   -0.0066    0.0021   -0.0137
            Z    -0.0093   -0.0127   -0.0051   -0.0062   -0.0071   -0.0059
 AT.   2 C  X    -0.0135    0.0149   -0.0166    0.0168   -0.0054   -0.0037
            Y    -0.0124    0.0092   -0.0043    0.0066    0.0021    0.0137
            Z     0.0093   -0.0127    0.0051   -0.0062    0.0071   -0.0059
 AT.   3 C  X     0.0135   -0.0149   -0.0166    0.0168    0.0054   -0.0037
            Y    -0.0124    0.0092    0.0043   -0.0066    0.0021   -0.0137
            Z    -0.0093    0.0127    0.0051   -0.0062   -0.0071   -0.0059
 AT.   4 C  X    -0.0135   -0.0149    0.0166    0.0168   -0.0054   -0.0037
            Y    -0.0124   -0.0092    0.0043    0.0066    0.0021    0.0137
            Z     0.0093    0.0127   -0.0051   -0.0062    0.0071   -0.0059
 AT.   5 H  X    -0.0414   -0.0446   -0.0401   -0.0424   -0.0181   -0.0043
            Y     0.0353    0.0343    0.0107    0.0190    0.0074    0.0400
            Z    -0.0388   -0.0372   -0.0037   -0.0139   -0.0059   -0.0558
 AT.   6 H  X     0.0414   -0.0446    0.0401   -0.0424    0.0181   -0.0043
            Y     0.0353   -0.0343    0.0107   -0.0190    0.0074   -0.0400
            Z     0.0388   -0.0372    0.0037   -0.0139    0.0059   -0.0558
 AT.   7 H  X    -0.0414    0.0446    0.0401   -0.0424   -0.0181   -0.0043
            Y     0.0353   -0.0343   -0.0107    0.0190    0.0074    0.0400
            Z    -0.0388    0.0372    0.0037   -0.0139   -0.0059   -0.0558
 AT.   8 H  X     0.0414    0.0446   -0.0401   -0.0424    0.0181   -0.0043
            Y     0.0353    0.0343   -0.0107   -0.0190    0.0074   -0.0400
            Z     0.0388    0.0372   -0.0037   -0.0139    0.0059   -0.0558
 AT.   9 H  X     0.0071    0.0052   -0.0020    0.0008   -0.0027    0.0149
            Y    -0.0301   -0.0317   -0.0367   -0.0357   -0.0109    0.0088
            Z     0.0811    0.0824    0.0685    0.0726    0.0136    0.0258
 AT.  10 H  X    -0.0071    0.0052    0.0020    0.0008    0.0027    0.0149
            Y    -0.0301    0.0317   -0.0367    0.0357   -0.0109   -0.0088
            Z    -0.0811    0.0824   -0.0685    0.0726   -0.0136    0.0258
 AT.  11 H  X     0.0071   -0.0052    0.0020    0.0008   -0.0027    0.0149
            Y    -0.0301    0.0317    0.0367   -0.0357   -0.0109    0.0088
            Z     0.0811   -0.0824   -0.0685    0.0726    0.0136    0.0258
 AT.  12 H  X    -0.0071   -0.0052   -0.0020    0.0008    0.0027    0.0149
            Y    -0.0301   -0.0317    0.0367    0.0357   -0.0109   -0.0088
            Z    -0.0811   -0.0824    0.0685    0.0726   -0.0136    0.0258
 AT.  13 H  X    -0.0260   -0.0293   -0.0259   -0.0282   -0.0101   -0.0013
            Y     0.0420    0.0465    0.0389    0.0426    0.0165    0.0059
            Z    -0.0023   -0.0159   -0.0296   -0.0248   -0.0198    0.0426
 AT.  14 H  X     0.0260   -0.0293    0.0259   -0.0282    0.0101   -0.0013
[truncated: 186,740 more chars]
