# Supplementary material for: Interrogation of the Intermolecular Forces That Drive Bulk Properties of Molecular Crystals with Terahertz Spectroscopy and Density Functional Theory
Source: Cryst Growth Des. 2025 May 23;25(11):3697–706. doi: 10.1021/acs.cgd.5c00007 (PMC12148306; doi:10.1021/acs.cgd.5c00007)
Supplement: Supplementary file 3 [file cg5c00007_si_003.zip › Calculations/CuACAC/Methylmethyl/CuACAC1.txt]

SHRINK 10 Cu (II) (AcAc)2, H,C,O Cu are POB-TZVP and PBE-D
MOLECULE
1
58
6       4.582863   -0.382552   -1.756492
1       4.784246    0.366030   -0.981618
1       5.465907   -1.027028   -1.859552
1       3.736984   -1.019932   -1.475072
6       4.352139    0.290406   -3.075652
6       3.450443   -0.286384   -3.984889
1       2.893363   -1.158731   -3.650733
6       3.090244    0.289436   -5.212551
6       1.976140   -0.314714   -6.013661
1       1.061817    0.282767   -5.873353
1       1.784754   -1.347446   -5.707331
1       2.207308   -0.288922   -7.082343
8       5.043734    1.352794   -3.294003
8       3.622864    1.352104   -5.709592
29      5.158863    2.271593   -4.990431
6       5.734862    4.925738   -8.224370
1       5.533479    4.177156   -8.999244
1       4.851818    5.570213   -8.121310
1       6.580741    5.563118   -8.505790
6       5.965587    4.252780   -6.905209
6       6.867282    4.829570   -5.995973
1       7.424362    5.701917   -6.330129
6       7.227481    4.253749   -4.768311
6       8.341585    4.857900   -3.967201
1       9.255908    4.260419   -4.107509
1       8.532971    5.890632   -4.273531
1       8.110417    4.832108   -2.898519
8       5.273991    3.190391   -6.686859
8       6.694861    3.191082   -4.271270
6       0.575999   -2.654145   -3.233939
1       0.374616   -1.905563   -4.008813
1      -0.307044   -3.298620   -3.130879
1       1.421878   -3.291525   -3.515359
6       0.806724   -1.981187   -1.914778
6       1.708419   -2.557977   -1.005542
1       2.265500   -3.430324   -1.339698
6       2.068619   -1.982157    0.222120
6       3.182722   -2.586307    1.023230
1       4.097045   -1.988826    0.882922
1       3.374109   -3.619039    0.716900
1       2.951555   -2.560515    2.091912
8       0.115128   -0.918799   -1.696428
8       1.535998   -0.919489    0.719161
29      0.000000    0.000000    0.000000
6      -0.575999    2.654145    3.233939
1      -0.374616    1.905563    4.008813
1       0.307044    3.298620    3.130879
1      -1.421878    3.291525    3.515359
6      -0.806724    1.981187    1.914778
6      -1.708419    2.557977    1.005542
1      -2.265500    3.430324    1.339698
6      -2.068619    1.982157   -0.222120
6      -3.182722    2.586307   -1.023230
1      -4.097045    1.988826   -0.882922
1      -3.374109    3.619039   -0.716900
1      -2.951555    2.560515   -2.091912
8      -0.115128    0.918799    1.696428
8      -1.535998    0.919489   -0.719161
BASISSET
POB-TZVP
DFT
SPIN
PBE-D
XLGRID
END
EXCHSIZE
15000000
BIPOSIZE
15000000
MAXCYCLE
200
SCFDIR
TOLINTEG
7 7 7 7 14
TOLDEE
11
SPINLOCK
2 10
SHRINK
10 10
FMIXING
40
END
 PROCESS            8  OF           24  WORKING
 PROCESS            2  OF           24  WORKING
 PROCESS           14  OF           24  WORKING
 PROCESS            5  OF           24  WORKING
 PROCESS            7  OF           24  WORKING
 PROCESS           23  OF           24  WORKING
 PROCESS            9  OF           24  WORKING
 PROCESS           11  OF           24  WORKING
 PROCESS           13  OF           24  WORKING
 PROCESS           17  OF           24  WORKING
 PROCESS           10  OF           24  WORKING
 PROCESS           12  OF           24  WORKING
 PROCESS           19  OF           24  WORKING
 PROCESS           20  OF           24  WORKING
 PROCESS            3  OF           24  WORKING
 PROCESS           15  OF           24  WORKING
 PROCESS           21  OF           24  WORKING
 PROCESS            6  OF           24  WORKING
 PROCESS            1  OF           24  WORKING
 PROCESS            4  OF           24  WORKING
 PROCESS           18  OF           24  WORKING
 PROCESS           16  OF           24  WORKING
 PROCESS           22  OF           24  WORKING
 PROCESS            0  OF           24  WORKING

         
 *******************************************************************************
 *                                                                             *
 *                               CRYSTAL17                                     *
 *                      public : 1.0.1 - Feb 1st, 2017                         *
 *                       HTTP://WWW.CRYSTAL.UNITO.IT                           *
 *                                                                             *
 *                              MAIN AUTHORS                                   *
 *                                                                             *
 *  R. DOVESI(1,11), V.R. SAUNDERS(2), C. ROETTI(1,11), R. ORLANDO(1,11),      *
 *  C.M. ZICOVICH-WILSON(1,3), F. PASCALE(4), B. CIVALLERI(1,11),              *
 *  K. DOLL(5), N.M. HARRISON(2,6), I.J. BUSH(7), Ph. D'ARCO(8),               *
 *  M. LLUNELL(9), M. CAUSA'(10), Y. NOEL(8), L. MASCHIO(1,11), A. ERBA(1,11)  *
 *  M. RE'RAT(14), S. CASASSA(1,11)                                            *
 *                                                                             *
 *        CONTRIBUTIONS TO THE CODE HAVE ALSO BEEN GIVEN BY                    *
 *                                                                             *
 *  M. FERRABONE(1,11), M. DE LA PIERRE(1,11), M. FERRERO(1,11),               *
 *  J. BAIMA(1,11), E. ALBANESE(1,11), M.F. PEINTINGER(12), R. BAST(13),       *
 *  B. KIRTMAN(15), V. LACIVITA(1,11), R. DEMICHELIS(1,16)                     *
 *  G. BRANDEBURG(17), S. SALUSTRO(1,11), G. SANSONE(1,11)                     *
 *  M.T. RUGGIERO(18)                                                          *
 *                                                                             *
 * (1) THEORETICAL CHEMISTRY GROUP - UNIVERSITA' DI TORINO - TORINO (ITALY)    *

 * (2) COMPUTATIONAL SCIENCE & ENGINEERING DEPARTMENT - STFC DARESBURY (UK)    *
 * (3) UNIVERSIDAD AUTONOMA DEL ESTADO DE MORELOS - CUERNAVACA (MEXICO)        *
 * (4) UNIVERSITE' DE LORRAINE - NANCY (FRANCE)                                *
 * (5) UNIVERSITAET STUTTGART- STUTTGART (GERMANY)                             *
 * (6) IMPERIAL COLLEGE - LONDON (UK)                                          *
 * (7) OXFORD E-RESEARCH CENTRE - OXFORD (UK)                                  *
 * (8) UPMC - SORBONNE UNIVERSITES - PARIS (FRANCE)                            *
 * (9) UNIVERSIDAD DE BARCELONA - BARCELONA (SPAIN)                            *
 *(10) UNIVERSITA' DI NAPOLI "FEDERICO II" - NAPOLI (ITALY)                    *
 *(11) NIS - NANOSTRUCTURED INTERFACES AND SURFACES - TORINO (ITALY)           *
 *(12) MPI FUER CHEMISCHE ENERGIEKONVERSION - MUELHEIM AN DER RUHR (GERMANY)   *
 *(13) UNIVERSITY OF TROMSO - TROMSO (NORWAY)                                  *
 *(14) UNIVERSITE' DE PAU ET DES PAYS DE L'ADOUR - PAU (FRANCE)                *
 *(15) UNIVERSITY OF CALIFORNIA SANTA BARBARA - SANTA BARBARA (USA)            *
 *(16) CURTIN UNIVERSITY - PERTH (AUSTRALIA)                                   *
 *(17) UNIVERSITY COLLEGE LONDON - LONDON (UK)                                 *
 *(18) CAMBRIDGE UNIVERSITY - CAMBRIDGE (UK)                                   *
 *                                                                             *
 *******************************************************************************
 EEEEEEEEEE STARTING  DATE 23 09 2022 TIME 13:03:54.1
 SHRINK 10 Cu (II) (AcAc)2, H,C,O Cu are POB-TZVP and PBE-D                      

 MOLECULAR CALCULATION
 POINT  GROUP  N.  1                  :  1      OR  C1   
 CORRESPONDING SPACE GROUP            :  P 1             


 NUMBER OF IRREDUCIBLE ATOMS IN THE CONVENTIONAL CELL:   58

 INPUT COORDINATES

 ATOM AT. N.              COORDINATES
   1   6     4.582863000000E+00 -3.825520000000E-01 -1.756492000000E+00
   2   1     4.784246000000E+00  3.660300000000E-01 -9.816180000000E-01
   3   1     5.465907000000E+00 -1.027028000000E+00 -1.859552000000E+00
   4   1     3.736984000000E+00 -1.019932000000E+00 -1.475072000000E+00
   5   6     4.352139000000E+00  2.904060000000E-01 -3.075652000000E+00
   6   6     3.450443000000E+00 -2.863840000000E-01 -3.984889000000E+00
   7   1     2.893363000000E+00 -1.158731000000E+00 -3.650733000000E+00
   8   6     3.090244000000E+00  2.894360000000E-01 -5.212551000000E+00
   9   6     1.976140000000E+00 -3.147140000000E-01 -6.013661000000E+00
  10   1     1.061817000000E+00  2.827670000000E-01 -5.873353000000E+00
  11   1     1.784754000000E+00 -1.347446000000E+00 -5.707331000000E+00
  12   1     2.207308000000E+00 -2.889220000000E-01 -7.082343000000E+00
  13   8     5.043734000000E+00  1.352794000000E+00 -3.294003000000E+00
  14   8     3.622864000000E+00  1.352104000000E+00 -5.709592000000E+00
  15  29     5.158863000000E+00  2.271593000000E+00 -4.990431000000E+00
  16   6     5.734862000000E+00  4.925738000000E+00 -8.224370000000E+00
  17   1     5.533479000000E+00  4.177156000000E+00 -8.999244000000E+00
  18   1     4.851818000000E+00  5.570213000000E+00 -8.121310000000E+00
  19   1     6.580741000000E+00  5.563118000000E+00 -8.505790000000E+00
  20   6     5.965587000000E+00  4.252780000000E+00 -6.905209000000E+00
  21   6     6.867282000000E+00  4.829570000000E+00 -5.995973000000E+00
  22   1     7.424362000000E+00  5.701917000000E+00 -6.330129000000E+00
  23   6     7.227481000000E+00  4.253749000000E+00 -4.768311000000E+00
  24   6     8.341585000000E+00  4.857900000000E+00 -3.967201000000E+00
  25   1     9.255908000000E+00  4.260419000000E+00 -4.107509000000E+00
  26   1     8.532971000000E+00  5.890632000000E+00 -4.273531000000E+00
  27   1     8.110417000000E+00  4.832108000000E+00 -2.898519000000E+00
  28   8     5.273991000000E+00  3.190391000000E+00 -6.686859000000E+00
  29   8     6.694861000000E+00  3.191082000000E+00 -4.271270000000E+00
  30   6     5.759990000000E-01 -2.654145000000E+00 -3.233939000000E+00
  31   1     3.746160000000E-01 -1.905563000000E+00 -4.008813000000E+00
  32   1    -3.070440000000E-01 -3.298620000000E+00 -3.130879000000E+00
  33   1     1.421878000000E+00 -3.291525000000E+00 -3.515359000000E+00
  34   6     8.067240000000E-01 -1.981187000000E+00 -1.914778000000E+00
  35   6     1.708419000000E+00 -2.557977000000E+00 -1.005542000000E+00
  36   1     2.265500000000E+00 -3.430324000000E+00 -1.339698000000E+00
  37   6     2.068619000000E+00 -1.982157000000E+00  2.221200000000E-01
  38   6     3.182722000000E+00 -2.586307000000E+00  1.023230000000E+00
  39   1     4.097045000000E+00 -1.988826000000E+00  8.829220000000E-01
  40   1     3.374109000000E+00 -3.619039000000E+00  7.169000000000E-01
  41   1     2.951555000000E+00 -2.560515000000E+00  2.091912000000E+00
  42   8     1.151280000000E-01 -9.187990000000E-01 -1.696428000000E+00
  43   8     1.535998000000E+00 -9.194890000000E-01  7.191610000000E-01
  44  29     0.000000000000E+00  0.000000000000E+00  0.000000000000E+00
  45   6    -5.759990000000E-01  2.654145000000E+00  3.233939000000E+00
  46   1    -3.746160000000E-01  1.905563000000E+00  4.008813000000E+00
  47   1     3.070440000000E-01  3.298620000000E+00  3.130879000000E+00
  48   1    -1.421878000000E+00  3.291525000000E+00  3.515359000000E+00
  49   6    -8.067240000000E-01  1.981187000000E+00  1.914778000000E+00
  50   6    -1.708419000000E+00  2.557977000000E+00  1.005542000000E+00
  51   1    -2.265500000000E+00  3.430324000000E+00  1.339698000000E+00
  52   6    -2.068619000000E+00  1.982157000000E+00 -2.221200000000E-01
  53   6    -3.182722000000E+00  2.586307000000E+00 -1.023230000000E+00
  54   1    -4.097045000000E+00  1.988826000000E+00 -8.829220000000E-01
  55   1    -3.374109000000E+00  3.619039000000E+00 -7.169000000000E-01
  56   1    -2.951555000000E+00  2.560515000000E+00 -2.091912000000E+00
  57   8    -1.151280000000E-01  9.187990000000E-01  1.696428000000E+00
  58   8    -1.535998000000E+00  9.194890000000E-01 -7.191610000000E-01

 COORDINATES OF THE EQUIVALENT ATOMS (ANGSTROMS)

 N. ATOM EQUIV AT. N.          X                  Y                  Z

   1   1   1    6 C     4.58286300000E+00 -3.82552000000E-01 -1.75649200000E+00

   2   2   1    1 H     4.78424600000E+00  3.66030000000E-01 -9.81618000000E-01

   3   3   1    1 H     5.46590700000E+00 -1.02702800000E+00 -1.85955200000E+00

   4   4   1    1 H     3.73698400000E+00 -1.01993200000E+00 -1.47507200000E+00

   5   5   1    6 C     4.35213900000E+00  2.90406000000E-01 -3.07565200000E+00

   6   6   1    6 C     3.45044300000E+00 -2.86384000000E-01 -3.98488900000E+00

   7   7   1    1 H     2.89336300000E+00 -1.15873100000E+00 -3.65073300000E+00

   8   8   1    6 C     3.09024400000E+00  2.89436000000E-01 -5.21255100000E+00

   9   9   1    6 C     1.97614000000E+00 -3.14714000000E-01 -6.01366100000E+00

  10  10   1    1 H     1.06181700000E+00  2.82767000000E-01 -5.87335300000E+00

  11  11   1    1 H     1.78475400000E+00 -1.34744600000E+00 -5.70733100000E+00

  12  12   1    1 H     2.20730800000E+00 -2.88922000000E-01 -7.08234300000E+00

  13  13   1    8 O     5.04373400000E+00  1.35279400000E+00 -3.29400300000E+00

  14  14   1    8 O     3.62286400000E+00  1.35210400000E+00 -5.70959200000E+00

  15  15   1   29 CU    5.15886300000E+00  2.27159300000E+00 -4.99043100000E+00

  16  16   1    6 C     5.73486200000E+00  4.92573800000E+00 -8.22437000000E+00

  17  17   1    1 H     5.53347900000E+00  4.17715600000E+00 -8.99924400000E+00

  18  18   1    1 H     4.85181800000E+00  5.57021300000E+00 -8.12131000000E+00

  19  19   1    1 H     6.58074100000E+00  5.56311800000E+00 -8.50579000000E+00

  20  20   1    6 C     5.96558700000E+00  4.25278000000E+00 -6.90520900000E+00

  21  21   1    6 C     6.86728200000E+00  4.82957000000E+00 -5.99597300000E+00

  22  22   1    1 H     7.42436200000E+00  5.70191700000E+00 -6.33012900000E+00

  23  23   1    6 C     7.22748100000E+00  4.25374900000E+00 -4.76831100000E+00

  24  24   1    6 C     8.34158500000E+00  4.85790000000E+00 -3.96720100000E+00

  25  25   1    1 H     9.25590800000E+00  4.26041900000E+00 -4.10750900000E+00

  26  26   1    1 H     8.53297100000E+00  5.89063200000E+00 -4.27353100000E+00

  27  27   1    1 H     8.11041700000E+00  4.83210800000E+00 -2.89851900000E+00

  28  28   1    8 O     5.27399100000E+00  3.19039100000E+00 -6.68685900000E+00

  29  29   1    8 O     6.69486100000E+00  3.19108200000E+00 -4.27127000000E+00

  30  30   1    6 C     5.75999000000E-01 -2.65414500000E+00 -3.23393900000E+00

  31  31   1    1 H     3.74616000000E-01 -1.90556300000E+00 -4.00881300000E+00

  32  32   1    1 H    -3.07044000000E-01 -3.29862000000E+00 -3.13087900000E+00

  33  33   1    1 H     1.42187800000E+00 -3.29152500000E+00 -3.51535900000E+00

  34  34   1    6 C     8.06724000000E-01 -1.98118700000E+00 -1.91477800000E+00

  35  35   1    6 C     1.70841900000E+00 -2.55797700000E+00 -1.00554200000E+00

  36  36   1    1 H     2.26550000000E+00 -3.43032400000E+00 -1.33969800000E+00

  37  37   1    6 C     2.06861900000E+00 -1.98215700000E+00  2.22120000000E-01

  38  38   1    6 C     3.18272200000E+00 -2.58630700000E+00  1.02323000000E+00

  39  39   1    1 H     4.09704500000E+00 -1.98882600000E+00  8.82922000000E-01

  40  40   1    1 H     3.37410900000E+00 -3.61903900000E+00  7.16900000000E-01

  41  41   1    1 H     2.95155500000E+00 -2.56051500000E+00  2.09191200000E+00

  42  42   1    8 O     1.15128000000E-01 -9.18799000000E-01 -1.69642800000E+00

  43  43   1    8 O     1.53599800000E+00 -9.19489000000E-01  7.19161000000E-01

  44  44   1   29 CU    0.00000000000E+00  0.00000000000E+00  0.00000000000E+00

  45  45   1    6 C    -5.75999000000E-01  2.65414500000E+00  3.23393900000E+00

  46  46   1    1 H    -3.74616000000E-01  1.90556300000E+00  4.00881300000E+00

  47  47   1    1 H     3.07044000000E-01  3.29862000000E+00  3.13087900000E+00

  48  48   1    1 H    -1.42187800000E+00  3.29152500000E+00  3.51535900000E+00

  49  49   1    6 C    -8.06724000000E-01  1.98118700000E+00  1.91477800000E+00

  50  50   1    6 C    -1.70841900000E+00  2.55797700000E+00  1.00554200000E+00

  51  51   1    1 H    -2.26550000000E+00  3.43032400000E+00  1.33969800000E+00

  52  52   1    6 C    -2.06861900000E+00  1.98215700000E+00 -2.22120000000E-01

  53  53   1    6 C    -3.18272200000E+00  2.58630700000E+00 -1.02323000000E+00

  54  54   1    1 H    -4.09704500000E+00  1.98882600000E+00 -8.82922000000E-01

  55  55   1    1 H    -3.37410900000E+00  3.61903900000E+00 -7.16900000000E-01

  56  56   1    1 H    -2.95155500000E+00  2.56051500000E+00 -2.09191200000E+00

  57  57   1    8 O    -1.15128000000E-01  9.18799000000E-01  1.69642800000E+00

  58  58   1    8 O    -1.53599800000E+00  9.19489000000E-01 -7.19161000000E-01

 NUMBER OF SYMMETRY OPERATORS         :    1
 *******************************************************************************
 * GEOMETRY EDITING - INPUT COORDINATES ARE GIVEN IN ANGSTROM         
 *******************************************************************************

 GEOMETRY FOR WAVE FUNCTION - DIMENSIONALITY OF THE SYSTEM    0
 (NON PERIODIC DIRECTION: LATTICE PARAMETER FORMALLY SET TO 500)
 *******************************************************************************
 ATOMS IN THE ASYMMETRIC UNIT   58 - ATOMS IN THE UNIT CELL:   58
     ATOM             X(ANGSTROM)         Y(ANGSTROM)         Z(ANGSTROM)
 *******************************************************************************
      1 T   6 C     4.582863000000E+00 -3.825520000000E-01 -1.756492000000E+00
      2 T   1 H     4.784246000000E+00  3.660300000000E-01 -9.816180000000E-01
      3 T   1 H     5.465907000000E+00 -1.027028000000E+00 -1.859552000000E+00
      4 T   1 H     3.736984000000E+00 -1.019932000000E+00 -1.475072000000E+00
      5 T   6 C     4.352139000000E+00  2.904060000000E-01 -3.075652000000E+00
      6 T   6 C     3.450443000000E+00 -2.863840000000E-01 -3.984889000000E+00
      7 T   1 H     2.893363000000E+00 -1.158731000000E+00 -3.650733000000E+00
      8 T   6 C     3.090244000000E+00  2.894360000000E-01 -5.212551000000E+00
      9 T   6 C     1.976140000000E+00 -3.147140000000E-01 -6.013661000000E+00
     10 T   1 H     1.061817000000E+00  2.827670000000E-01 -5.873353000000E+00
     11 T   1 H     1.784754000000E+00 -1.347446000000E+00 -5.707331000000E+00
     12 T   1 H     2.207308000000E+00 -2.889220000000E-01 -7.082343000000E+00
     13 T   8 O     5.043734000000E+00  1.352794000000E+00 -3.294003000000E+00
     14 T   8 O     3.622864000000E+00  1.352104000000E+00 -5.709592000000E+00
     15 T  29 CU    5.158863000000E+00  2.271593000000E+00 -4.990431000000E+00
     16 T   6 C     5.734862000000E+00  4.925738000000E+00 -8.224370000000E+00
     17 T   1 H     5.533479000000E+00  4.177156000000E+00 -8.999244000000E+00
     18 T   1 H     4.851818000000E+00  5.570213000000E+00 -8.121310000000E+00
     19 T   1 H     6.580741000000E+00  5.563118000000E+00 -8.505790000000E+00
     20 T   6 C     5.965587000000E+00  4.252780000000E+00 -6.905209000000E+00
     21 T   6 C     6.867282000000E+00  4.829570000000E+00 -5.995973000000E+00
     22 T   1 H     7.424362000000E+00  5.701917000000E+00 -6.330129000000E+00
     23 T   6 C     7.227481000000E+00  4.253749000000E+00 -4.768311000000E+00
     24 T   6 C     8.341585000000E+00  4.857900000000E+00 -3.967201000000E+00
     25 T   1 H     9.255908000000E+00  4.260419000000E+00 -4.107509000000E+00
     26 T   1 H     8.532971000000E+00  5.890632000000E+00 -4.273531000000E+00
     27 T   1 H     8.110417000000E+00  4.832108000000E+00 -2.898519000000E+00
     28 T   8 O     5.273991000000E+00  3.190391000000E+00 -6.686859000000E+00
     29 T   8 O     6.694861000000E+00  3.191082000000E+00 -4.271270000000E+00
     30 T   6 C     5.759990000000E-01 -2.654145000000E+00 -3.233939000000E+00
     31 T   1 H     3.746160000000E-01 -1.905563000000E+00 -4.008813000000E+00
     32 T   1 H    -3.070440000000E-01 -3.298620000000E+00 -3.130879000000E+00
     33 T   1 H     1.421878000000E+00 -3.291525000000E+00 -3.515359000000E+00
     34 T   6 C     8.067240000000E-01 -1.981187000000E+00 -1.914778000000E+00
     35 T   6 C     1.708419000000E+00 -2.557977000000E+00 -1.005542000000E+00
     36 T   1 H     2.265500000000E+00 -3.430324000000E+00 -1.339698000000E+00
     37 T   6 C     2.068619000000E+00 -1.982157000000E+00  2.221200000000E-01
     38 T   6 C     3.182722000000E+00 -2.586307000000E+00  1.023230000000E+00
     39 T   1 H     4.097045000000E+00 -1.988826000000E+00  8.829220000000E-01
     40 T   1 H     3.374109000000E+00 -3.619039000000E+00  7.169000000000E-01
     41 T   1 H     2.951555000000E+00 -2.560515000000E+00  2.091912000000E+00
     42 T   8 O     1.151280000000E-01 -9.187990000000E-01 -1.696428000000E+00
     43 T   8 O     1.535998000000E+00 -9.194890000000E-01  7.191610000000E-01
     44 T  29 CU    0.000000000000E+00  0.000000000000E+00  0.000000000000E+00
     45 T   6 C    -5.759990000000E-01  2.654145000000E+00  3.233939000000E+00
     46 T   1 H    -3.746160000000E-01  1.905563000000E+00  4.008813000000E+00
     47 T   1 H     3.070440000000E-01  3.298620000000E+00  3.130879000000E+00
     48 T   1 H    -1.421878000000E+00  3.291525000000E+00  3.515359000000E+00
     49 T   6 C    -8.067240000000E-01  1.981187000000E+00  1.914778000000E+00
     50 T   6 C    -1.708419000000E+00  2.557977000000E+00  1.005542000000E+00
     51 T   1 H    -2.265500000000E+00  3.430324000000E+00  1.339698000000E+00
     52 T   6 C    -2.068619000000E+00  1.982157000000E+00 -2.221200000000E-01
     53 T   6 C    -3.182722000000E+00  2.586307000000E+00 -1.023230000000E+00
     54 T   1 H    -4.097045000000E+00  1.988826000000E+00 -8.829220000000E-01
     55 T   1 H    -3.374109000000E+00  3.619039000000E+00 -7.169000000000E-01
     56 T   1 H    -2.951555000000E+00  2.560515000000E+00 -2.091912000000E+00
     57 T   8 O    -1.151280000000E-01  9.187990000000E-01  1.696428000000E+00
     58 T   8 O    -1.535998000000E+00  9.194890000000E-01 -7.191610000000E-01

 T = ATOM BELONGING TO THE ASYMMETRIC UNIT

 ****    1 SYMMOPS - TRANSLATORS IN FRACTIONAL UNITS
 **** MATRICES AND TRANSLATORS IN THE CRYSTALLOGRAPHIC REFERENCE FRAME
   V INV                    ROTATION MATRICES                   TRANSLATORS
   1   1  1.00  0.00  0.00  0.00  1.00  0.00  0.00  0.00  1.00  0.00  0.00  0.00

 *******************************************************************************
 STARTING BASIS SET HANDLING 
 *******************************************************************************

 Loading internal basis set: POB-TZVP            

 Please cite in your publication:
 Peintinger, M. F., Oliveira, D. V. and Bredow, T. (2013), Consistent Gaussian b
 asis sets of triple-zeta valence with polarization quality for solid-state calc
 ulations. J. Comput. Chem., 34: 451-459. doi: 10.1002/jcc.23153                
                    

 *******************************************************************************
 LOCAL ATOMIC FUNCTIONS BASIS SET
 *******************************************************************************
   ATOM   X(AU)   Y(AU)   Z(AU)  N. TYPE  EXPONENT  S COEF   P COEF   D/F/G COEF
 *******************************************************************************
   1 C    8.660  -0.723  -3.319
                                  1 S  
                                         1.358E+04 2.225E-04 0.000E+00 0.000E+00
                                         2.035E+03 1.723E-03 0.000E+00 0.000E+00
                                         4.632E+02 8.926E-03 0.000E+00 0.000E+00
                                         1.312E+02 3.573E-02 0.000E+00 0.000E+00
                                         4.285E+01 1.108E-01 0.000E+00 0.000E+00
                                         1.558E+01 2.430E-01 0.000E+00 0.000E+00
                                  2 S  
                                         6.207E+00 4.144E-01 0.000E+00 0.000E+00
                                         2.576E+00 2.374E-01 0.000E+00 0.000E+00
                                  3 S  
                                         4.941E-01 1.000E+00 0.000E+00 0.000E+00
                                  4 S  
                                         1.644E-01 1.000E+00 0.000E+00 0.000E+00
                           5-     7 P  
                                         3.470E+01 0.000E+00 5.333E-03 0.000E+00
                                         7.958E+00 0.000E+00 3.586E-02 0.000E+00
                                         2.378E+00 0.000E+00 1.422E-01 0.000E+00
                                         8.143E-01 0.000E+00 3.427E-01 0.000E+00
                           8-    10 P  
                                         5.662E-01 0.000E+00 1.000E+00 0.000E+00
                          11-    13 P  
                                         2.674E-01 0.000E+00 1.000E+00 0.000E+00
                          14-    18 D  
                                         8.792E-01 0.000E+00 0.000E+00 1.000E+00
   2 H    9.041   0.692  -1.855
                                 19 S  
                                         3.406E+01 6.025E-03 0.000E+00 0.000E+00
                                         5.124E+00 4.502E-02 0.000E+00 0.000E+00
                                         1.165E+00 2.019E-01 0.000E+00 0.000E+00
                                 20 S  
                                         4.157E-01 1.000E+00 0.000E+00 0.000E+00
                                 21 S  
                                         1.795E-01 1.000E+00 0.000E+00 0.000E+00
                          22-    24 P  
                                         8.000E-01 0.000E+00 1.000E+00 0.000E+00
   3 H   10.329  -1.941  -3.514
   4 H    7.062  -1.927  -2.787
   5 C    8.224   0.549  -5.812
   6 C    6.520  -0.541  -7.530
   7 H    5.468  -2.190  -6.899
   8 C    5.840   0.547  -9.850
   9 C    3.734  -0.595 -11.364
  10 H    2.007   0.534 -11.099
  11 H    3.373  -2.546 -10.785
  12 H    4.171  -0.546 -13.384
  13 O    9.531   2.556  -6.225
                                133 S  
                                         2.703E+04 2.173E-04 0.000E+00 0.000E+00
                                         4.052E+03 1.684E-03 0.000E+00 0.000E+00
                                         9.223E+02 8.740E-03 0.000E+00 0.000E+00
                                         2.612E+02 3.524E-02 0.000E+00 0.000E+00
                                         8.535E+01 1.115E-01 0.000E+00 0.000E+00
                                         3.104E+01 2.559E-01 0.000E+00 0.000E+00
                                134 S  
                                         1.226E+01 3.977E-01 0.000E+00 0.000E+00
                                         4.999E+00 2.463E-01 0.000E+00 0.000E+00
                                135 S  
                                         1.099E+00 1.000E+00 0.000E+00 0.000E+00
                                136 S  
                                         3.566E-01 1.000E+00 0.000E+00 0.000E+00
                         137-   139 P  
                                         6.327E+01 0.000E+00 6.069E-03 0.000E+00
                                         1.463E+01 0.000E+00 4.191E-02 0.000E+00
                                         4.450E+00 0.000E+00 1.615E-01 0.000E+00
                                         1.528E+00 0.000E+00 3.571E-01 0.000E+00
                         140-   142 P  
                                         5.490E-01 0.000E+00 1.000E+00 0.000E+00
                         143-   145 P  
                                         1.859E-01 0.000E+00 1.000E+00 0.000E+00
                         146-   150 D  
                                         2.535E-01 0.000E+00 0.000E+00 1.000E+00
  14 O    6.846   2.555 -10.790
  15 CU   9.749   4.293  -9.431
                                169 S  
                                         3.775E+05 2.281E-04 0.000E+00 0.000E+00
                                         5.659E+04 1.769E-03 0.000E+00 0.000E+00
                                         1.288E+04 9.199E-03 0.000E+00 0.000E+00
                                         3.645E+03 3.741E-02 0.000E+00 0.000E+00
                                         1.187E+03 1.219E-01 0.000E+00 0.000E+00
                                         4.265E+02 2.898E-01 0.000E+00 0.000E+00
                                         1.657E+02 4.153E-01 0.000E+00 0.000E+00
                                         6.560E+01 2.191E-01 0.000E+00 0.000E+00
                                170 S  
                                         4.144E+02-2.468E-02 0.000E+00 0.000E+00
                                         1.283E+02-1.172E-01 0.000E+00 0.000E+00
                                         2.062E+01 5.530E-01 0.000E+00 0.000E+00
                                         8.782E+00 5.224E-01 0.000E+00 0.000E+00
                                171 S  
                                         1.374E+01-2.274E-01 0.000E+00 0.000E+00
                                         2.243E+00 7.176E-01 0.000E+00 0.000E+00
                                172 S  
                                         8.153E-01 1.000E+00 0.000E+00 0.000E+00
                                173 S  
                                         4.076E-01 1.000E+00 0.000E+00 0.000E+00
                                174 S  
                                         1.768E-01 1.000E+00 0.000E+00 0.000E+00
                         175-   177 P  
                                         2.035E+03 0.000E+00 2.352E-03 0.000E+00
                                         4.819E+02 0.000E+00 1.913E-02 0.000E+00
                                         1.547E+02 0.000E+00 9.017E-02 0.000E+00
                                         5.774E+01 0.000E+00 2.606E-01 0.000E+00
                                         2.310E+01 0.000E+00 4.209E-01 0.000E+00
                                         9.388E+00 0.000E+00 2.434E-01 0.000E+00
                         178-   180 P  
                                         3.760E+01 0.000E+00-2.899E-02 0.000E+00
                                         5.124E+00 0.000E+00 5.492E-01 0.000E+00
                                         2.012E+00 0.000E+00 9.379E-01 0.000E+00
                         181-   183 P  
                                         1.464E+00 0.000E+00 1.000E+00 0.000E+00
                         184-   186 P  
                                         7.321E-01 0.000E+00 1.000E+00 0.000E+00
                         187-   191 D  
                                         7.413E+01 0.000E+00 0.000E+00 1.436E-02
                                         2.136E+01 0.000E+00 0.000E+00 8.663E-02
                                         7.500E+00 0.000E+00 0.000E+00 2.563E-01
                                         2.760E+00 0.000E+00 0.000E+00 4.037E-01
                         192-   196 D  
                                         1.459E+00 0.000E+00 0.000E+00 1.000E+00
                         197-   201 D  
                                         6.356E-01 0.000E+00 0.000E+00 1.000E+00
                         202-   208 F  
                                         2.233E+00 0.000E+00 0.000E+00 1.000E+00
  16 C   10.837   9.308 -15.542
  17 H   10.457   7.894 -17.006
  18 H    9.169  10.526 -15.347
  19 H   12.436  10.513 -16.074
  20 C   11.273   8.037 -13.049
  21 C   12.977   9.127 -11.331
  22 H   14.030  10.775 -11.962
  23 C   13.658   8.038  -9.011
  24 C   15.763   9.180  -7.497
  25 H   17.491   8.051  -7.762
  26 H   16.125  11.132  -8.076
  27 H   15.326   9.131  -5.477
  28 O    9.966   6.029 -12.636
  29 O   12.651   6.030  -8.072
  30 C    1.088  -5.016  -6.111
  31 H    0.708  -3.601  -7.576
  32 H   -0.580  -6.233  -5.917
  33 H    2.687  -6.220  -6.643
  34 C    1.524  -3.744  -3.618
  35 C    3.228  -4.834  -1.900
  36 H    4.281  -6.482  -2.532
  37 C    3.909  -3.746   0.420
  38 C    6.014  -4.887   1.934
  39 H    7.742  -3.758   1.668
  40 H    6.376  -6.839   1.355
  41 H    5.578  -4.839   3.953
  42 O    0.218  -1.736  -3.206
  43 O    2.903  -1.738   1.359
  44 CU   0.000   0.000   0.000
  45 C   -1.088   5.016   6.111
  46 H   -0.708   3.601   7.576
  47 H    0.580   6.233   5.917
  48 H   -2.687   6.220   6.643
  49 C   -1.524   3.744   3.618
  50 C   -3.228   4.834   1.900
  51 H   -4.281   6.482   2.532
  52 C   -3.909   3.746  -0.420
  53 C   -6.014   4.887  -1.934
  54 H   -7.742   3.758  -1.668
  55 H   -6.376   6.839  -1.355
  56 H   -5.578   4.839  -3.953
  57 O   -0.218   1.736   3.206
  58 O   -2.903   1.738  -1.359

 *******************************************************************************
 FINISHED BASIS SET HANDLING 
 *******************************************************************************

 INFORMATION **** SET_MPP **** PCRYSTAL CALCULATION
 INFORMATION **** READM2 **** NEW DEFAULT: FOCK/KS MATRIX MIXING SET TO 30 %
 INFORMATION **** READM2 **** NEW DEFAULT: FULL DIRECT SCF MODE
 INFORMATION **** READM2 **** NEW DEFAULT: COULOMB BIPOLAR BUFFER SET TO 32 Mb
 INFORMATION **** READM2 **** NEW DEFAULT: EXCHANGE BIPOLAR BUFFER SET TO 32 Mb

 *******************************************************************************
 NEW DEFAULT: DFT INTEGRATION GRID INCREASED TO XLGRID
 NEW DEFAULT: DIIS ACCELERATOR ACTIVE
 USE KEYWORD NODIIS TO TURN IT OFF
 *******************************************************************************

 INFORMATION **** DFTD3_INPUT **** PERFORM LATEST DISPERSION CORRECTION DFT-D3(BJ) WITH AUTOMATIC PARAMETER SETUP
 PLEASE CITE:
 (1) DFT-D3 Reference
  S. Grimme, J. Antony, S. Ehrlich, and H. Krieg, J. Chem. Phys. 132 (2010), 154104
 (2) BJ-Damping Reference
  S. Grimme, S. Ehrlich, and L. Goerigk, J. Comput. Chem. 32 (2011), 1456-1465
 (3) General DFT-D Review
  S. Grimme, A. Hansen, J. G. Brandenburg, and C. Bannwarth,
  Chem. Rev. 116 (2016), 5105-5154

 INFORMATION **** EXCHSIZE **** EXCHANGE BIPOLAR BUFFER SIZE SET TO    15000000
 INFORMATION **** BIPOSIZE **** COULOMB BIPOLAR BUFFER SET TO    15000000
 INFORMATION **** MAXCYCLE **** MAX NUMBER OF SCF CYCLES SET TO         200
 INFORMATION **** READM2 **** FULL DIRECT SCF (MONO AND BIEL INT) SELECTED
 INFORMATION **** TOLINTEG **** COULOMB AND EXCHANGE SERIES TOLERANCES MODIFIED
 INFORMATION **** TOLDEE **** SCF TOL ON TOTAL ENERGY SET TO          11
 INFORMATION **** SPINLOCK **** LOCK IN A GIVEN SPIN STATE
 ALPHA-BETA ELECTRONS LOCKED TO   2 FOR  10 SCF CYCLES
 WARNING **** SHRINK **** MOLECULAR CASE - SHRINKING NOT USED
 *******************************************************************************
 N. OF ATOMS PER CELL        58  COULOMB OVERLAP TOL         (T1) 10**   -7
 NUMBER OF SHELLS           364  COULOMB PENETRATION TOL     (T2) 10**   -7
 NUMBER OF AO               752  EXCHANGE OVERLAP TOL        (T3) 10**   20
 N. OF ELECTRONS PER CELL   270  EXCHANGE PSEUDO OVP (F(G))  (T4) 10**   20
 CORE ELECTRONS PER CELL     92  EXCHANGE PSEUDO OVP (P(G))  (T5) 10**   20
 N. OF SYMMETRY OPERATORS     1  POLE ORDER IN MONO ZONE                  4
 *******************************************************************************
 TYPE OF CALCULATION :  UNRESTRICTED OPEN SHELL
 KOHN-SHAM HAMILTONIAN

 (EXCHANGE)[CORRELATION] FUNCTIONAL:(PERDEW-BURKE-ERNZERHOF)[PERDEW-BURKE-ERNZERHOF]


 SPIN POLARIZED DFT SELECTED
 SPIN POLARIZATION - ALPHA-BETA =  2 FOR  10 CYCLES

 CAPPA:IS1  1;IS2  1;IS3  1; K PTS MONK NET   1; SYMMOPS:K SPACE   2;G SPACE   1

 *******************************************************************************
 MAX NUMBER OF SCF CYCLES     200  CONVERGENCE ON DELTAP        10**-21
 WEIGHT OF F(I) IN F(I+1)      40% CONVERGENCE ON ENERGY        10**-11
 SPIN POLARIZATION - ALPHA-BETA =  2 FOR  10 CYCLES

 DISK SPACE FOR EIGENVECTORS (FTN 10)      565504 REALS

 SYMMETRY ADAPTION OF THE BLOCH FUNCTIONS DISABLED
 TTTTTTTTTTTTTTTTTTTTTTTTTTTTTT gordsh1     TELAPSE        0.34 TCPU        0.20

 MATRIX SIZE: P(G)  148960, F(G)   74856, P(G) IRR   75598, F(G) IRR   75598
 MAX G-VECTOR INDEX FOR 1- AND 2-ELECTRON INTEGRALS   1

 TTTTTTTTTTTTTTTTTTTTTTTTTTTTTT INPUT       TELAPSE        0.37 TCPU        0.23

 NEIGHBORS OF THE NON-EQUIVALENT ATOMS

 N = NUMBER OF NEIGHBORS AT DISTANCE R
    ATOM  N     R/ANG      R/AU   NEIGHBORS (ATOM LABELS AND CELL INDICES)
   1 C    1     1.0959     2.0709    4 H    0 0 0
   1 C    1     1.0961     2.0713    2 H    0 0 0
   1 C    1     1.0981     2.0750    3 H    0 0 0
   1 C    1     1.4988     2.8323    5 C    0 0 0
   1 C    1     2.3638     4.4670   13 O    0 0 0
   1 C    1     2.5015     4.7271    6 C    0 0 0

   2 H    1     1.0961     2.0713    1 C    0 0 0
   2 H    1     1.7821     3.3678    3 H    0 0 0
   2 H    1     1.8059     3.4126    4 H    0 0 0
   2 H    1     2.1395     4.0430    5 C    0 0 0
   2 H    1     2.5275     4.7762   13 O    0 0 0
   2 H    1     3.0812     5.8227   39 H    0 0 0

   3 H    1     1.0981     2.0750    1 C    0 0 0
   3 H    1     1.7712     3.3470    4 H    0 0 0
   3 H    1     1.7821     3.3678    2 H    0 0 0
   3 H    1     2.1107     3.9886    5 C    0 0 0
   3 H    1     2.8106     5.3113   13 O    0 0 0
   3 H    1     3.0212     5.7093    6 C    0 0 0

   4 H    1     1.0959     2.0709    1 C    0 0 0
   4 H    1     1.7712     3.3470    3 H    0 0 0
   4 H    1     1.8059     3.4126    2 H    0 0 0
   4 H    1     2.1581     4.0782    5 C    0 0 0
   4 H    1     2.3376     4.4175    7 H    0 0 0
   4 H    1     2.5671     4.8510   37 C    0 0 0

   5 C    1     1.2863     2.4308   13 O    0 0 0
   5 C    1     1.4044     2.6540    6 C    0 0 0
   5 C    1     1.4988     2.8323    1 C    0 0 0
   5 C    1     2.1107     3.9886    3 H    0 0 0
   5 C    1     2.1351     4.0348    7 H    0 0 0
   5 C    1     2.1395     4.0430    2 H    0 0 0

   6 C    1     1.0877     2.0554    7 H    0 0 0
   6 C    1     1.4030     2.6513    8 C    0 0 0
   6 C    1     1.4044     2.6540    5 C    0 0 0
   6 C    1     2.3852     4.5073   14 O    0 0 0
   6 C    1     2.3881     4.5128   13 O    0 0 0
   6 C    1     2.5015     4.7271    1 C    0 0 0

   7 H    1     1.0877     2.0554    6 C    0 0 0
   7 H    1     2.1351     4.0348    5 C    0 0 0
   7 H    1     2.1390     4.0421    8 C    0 0 0
   7 H    1     2.3376     4.4175    4 H    0 0 0
   7 H    1     2.3440     4.4295   11 H    0 0 0
   7 H    1     2.5947     4.9032   33 H    0 0 0

   8 C    1     1.2884     2.4347   14 O    0 0 0
   8 C    1     1.4030     2.6513    6 C    0 0 0
   8 C    1     1.4993     2.8333    9 C    0 0 0
   8 C    1     2.1334     4.0315   10 H    0 0 0
   8 C    1     2.1390     4.0421    7 H    0 0 0
   8 C    1     2.1471     4.0575   12 H    0 0 0

   9 C    1     1.0937     2.0668   12 H    0 0 0
   9 C    1     1.0941     2.0675   11 H    0 0 0
   9 C    1     1.1012     2.0810   10 H    0 0 0
   9 C    1     1.4993     2.8333    8 C    0 0 0
   9 C    1     2.3627     4.4649   14 O    0 0 0
   9 C    1     2.5080     4.7395    6 C    0 0 0

  10 H    1     1.1012     2.0810    9 C    0 0 0
  10 H    1     1.7609     3.3275   12 H    0 0 0
  10 H    1     1.7910     3.3846   11 H    0 0 0
  10 H    1     2.1334     4.0315    8 C    0 0 0
  10 H    1     2.7802     5.2537   14 O    0 0 0
  10 H    1     2.9559     5.5859   31 H    0 0 0

  11 H    1     1.0941     2.0675    9 C    0 0 0
  11 H    1     1.7860     3.3750   12 H    0 0 0
  11 H    1     1.7910     3.3846   10 H    0 0 0
  11 H    1     2.1514     4.0655    8 C    0 0 0
  11 H    1     2.2770     4.3030   31 H    0 0 0
  11 H    1     2.3440     4.4295    7 H    0 0 0

  12 H    1     1.0937     2.0668    9 C    0 0 0
  12 H    1     1.7609     3.3275   10 H    0 0 0
  12 H    1     1.7860     3.3750   11 H    0 0 0
  12 H    1     2.1471     4.0575    8 C    0 0 0
  12 H    1     2.5654     4.8479   14 O    0 0 0
  12 H    1     3.3376     6.3072    6 C    0 0 0

  13 O    1     1.2863     2.4308    5 C    0 0 0
  13 O    1     1.9327     3.6523   15 CU   0 0 0
  13 O    1     2.3638     4.4670    1 C    0 0 0
  13 O    1     2.3881     4.5128    6 C    0 0 0
  13 O    1     2.5275     4.7762    2 H    0 0 0
  13 O    1     2.6572     5.0213   29 O    0 0 0

  14 O    1     1.2884     2.4347    8 C    0 0 0
  14 O    1     1.9292     3.6457   15 CU   0 0 0
  14 O    1     2.3627     4.4649    9 C    0 0 0
  14 O    1     2.3852     4.5073    6 C    0 0 0
  14 O    1     2.5654     4.8479   12 H    0 0 0
  14 O    1     2.6572     5.0213   28 O    0 0 0

  15 CU   1     1.9292     3.6457   29 O    0 0 0
  15 CU   1     1.9292     3.6457   14 O    0 0 0
  15 CU   1     1.9327     3.6523   28 O    0 0 0
  15 CU   1     1.9327     3.6523   13 O    0 0 0
  15 CU   1     2.8709     5.4253   20 C    0 0 0
  15 CU   1     2.8709     5.4253    5 C    0 0 0

  16 C    1     1.0959     2.0709   19 H    0 0 0
  16 C    1     1.0961     2.0713   17 H    0 0 0
  16 C    1     1.0981     2.0750   18 H    0 0 0
  16 C    1     1.4988     2.8323   20 C    0 0 0
  16 C    1     2.3638     4.4670   28 O    0 0 0
  16 C    1     2.5015     4.7271   21 C    0 0 0

  17 H    1     1.0961     2.0713   16 C    0 0 0
  17 H    1     1.7821     3.3678   18 H    0 0 0
  17 H    1     1.8059     3.4126   19 H    0 0 0
  17 H    1     2.1395     4.0431   20 C    0 0 0
  17 H    1     2.5275     4.7762   28 O    0 0 0
  17 H    1     3.3503     6.3311   21 C    0 0 0

  18 H    1     1.0981     2.0750   16 C    0 0 0
  18 H    1     1.7712     3.3470   19 H    0 0 0
  18 H    1     1.7821     3.3678   17 H    0 0 0
  18 H    1     2.1107     3.9886   20 C    0 0 0
  18 H    1     2.8106     5.3113   28 O    0 0 0
  18 H    1     3.0212     5.7093   21 C    0 0 0

  19 H    1     1.0959     2.0709   16 C    0 0 0
  19 H    1     1.7712     3.3470   18 H    0 0 0
  19 H    1     1.8059     3.4126   17 H    0 0 0
  19 H    1     2.1581     4.0782   20 C    0 0 0
  19 H    1     2.3376     4.4175   22 H    0 0 0
  19 H    1     2.6305     4.9709   21 C    0 0 0

  20 C    1     1.2863     2.4308   28 O    0 0 0
  20 C    1     1.4044     2.6540   21 C    0 0 0
  20 C    1     1.4988     2.8323   16 C    0 0 0
  20 C    1     2.1107     3.9886   18 H    0 0 0
  20 C    1     2.1351     4.0348   22 H    0 0 0
  20 C    1     2.1395     4.0431   17 H    0 0 0

  21 C    1     1.0877     2.0554   22 H    0 0 0
  21 C    1     1.4030     2.6513   23 C    0 0 0
  21 C    1     1.4044     2.6540   20 C    0 0 0
  21 C    1     2.3852     4.5073   29 O    0 0 0
  21 C    1     2.3881     4.5128   28 O    0 0 0
  21 C    1     2.5015     4.7271   16 C    0 0 0

  22 H    1     1.0877     2.0554   21 C    0 0 0
  22 H    1     2.1351     4.0348   20 C    0 0 0
  22 H    1     2.1390     4.0421   23 C    0 0 0
  22 H    1     2.3376     4.4175   19 H    0 0 0
  22 H    1     2.3440     4.4295   26 H    0 0 0
  22 H    1     2.6542     5.0158   16 C    0 0 0

  23 C    1     1.2884     2.4347   29 O    0 0 0
  23 C    1     1.4030     2.6513   21 C    0 0 0
  23 C    1     1.4993     2.8333   24 C    0 0 0
  23 C    1     2.1334     4.0315   25 H    0 0 0
  23 C    1     2.1390     4.0421   22 H    0 0 0
  23 C    1     2.1471     4.0575   27 H    0 0 0

  24 C    1     1.0937     2.0668   27 H    0 0 0
  24 C    1     1.0941     2.0675   26 H    0 0 0
  24 C    1     1.1012     2.0810   25 H    0 0 0
  24 C    1     1.4993     2.8333   23 C    0 0 0
  24 C    1     2.3627     4.4649   29 O    0 0 0
  24 C    1     2.5080     4.7395   21 C    0 0 0

  25 H    1     1.1012     2.0810   24 C    0 0 0
  25 H    1     1.7609     3.3275   27 H    0 0 0
  25 H    1     1.7910     3.3846   26 H    0 0 0
  25 H    1     2.1334     4.0315   23 C    0 0 0
  25 H    1     2.7802     5.2537   29 O    0 0 0
  25 H    1     3.0977     5.8538   21 C    0 0 0

  26 H    1     1.0941     2.0675   24 C    0 0 0
  26 H    1     1.7860     3.3750   27 H    0 0 0
  26 H    1     1.7910     3.3846   25 H    0 0 0
  26 H    1     2.1514     4.0655   23 C    0 0 0
  26 H    1     2.3440     4.4295   22 H    0 0 0
  26 H    1     2.6205     4.9521   21 C    0 0 0

  27 H    1     1.0937     2.0668   24 C    0 0 0
  27 H    1     1.7609     3.3275   25 H    0 0 0
  27 H    1     1.7860     3.3750   26 H    0 0 0
  27 H    1     2.1471     4.0575   23 C    0 0 0
  27 H    1     2.5654     4.8479   29 O    0 0 0
  27 H    1     3.3376     6.3072   21 C    0 0 0

  28 O    1     1.2863     2.4308   20 C    0 0 0
  28 O    1     1.9327     3.6523   15 CU   0 0 0
  28 O    1     2.3638     4.4670   16 C    0 0 0
  28 O    1     2.3881     4.5128   21 C    0 0 0
  28 O    1     2.5275     4.7762   17 H    0 0 0
  28 O    1     2.6572     5.0213   14 O    0 0 0

  29 O    1     1.2884     2.4347   23 C    0 0 0
  29 O    1     1.9292     3.6457   15 CU   0 0 0
  29 O    1     2.3627     4.4649   24 C    0 0 0
  29 O    1     2.3852     4.5073   21 C    0 0 0
  29 O    1     2.5654     4.8479   27 H    0 0 0
  29 O    1     2.6572     5.0213   13 O    0 0 0

  30 C    1     1.0959     2.0709   33 H    0 0 0
  30 C    1     1.0961     2.0713   31 H    0 0 0
  30 C    1     1.0981     2.0750   32 H    0 0 0
  30 C    1     1.4988     2.8323   34 C    0 0 0
  30 C    1     2.3638     4.4670   42 O    0 0 0
  30 C    1     2.5015     4.7271   35 C    0 0 0

  31 H    1     1.0961     2.0713   30 C    0 0 0
  31 H    1     1.7821     3.3678   32 H    0 0 0
  31 H    1     1.8059     3.4126   33 H    0 0 0
  31 H    1     2.1395     4.0431   34 C    0 0 0
  31 H    1     2.2770     4.3030   11 H    0 0 0
  31 H    1     2.5275     4.7762   42 O    0 0 0

  32 H    1     1.0981     2.0750   30 C    0 0 0
  32 H    1     1.7712     3.3470   33 H    0 0 0
  32 H    1     1.7821     3.3678   31 H    0 0 0
  32 H    1     2.1107     3.9886   34 C    0 0 0
  32 H    1     2.8106     5.3112   42 O    0 0 0
  32 H    1     3.0212     5.7093   35 C    0 0 0

  33 H    1     1.0959     2.0709   30 C    0 0 0
  33 H    1     1.7712     3.3470   32 H    0 0 0
  33 H    1     1.8059     3.4126   31 H    0 0 0
  33 H    1     2.1581     4.0782   34 C    0 0 0
  33 H    1     2.3376     4.4175   36 H    0 0 0
  33 H    1     2.5947     4.9032    7 H    0 0 0

  34 C    1     1.2863     2.4308   42 O    0 0 0
  34 C    1     1.4044     2.6540   35 C    0 0 0
  34 C    1     1.4988     2.8323   30 C    0 0 0
  34 C    1     2.1107     3.9886   32 H    0 0 0
  34 C    1     2.1351     4.0348   36 H    0 0 0
  34 C    1     2.1395     4.0431   31 H    0 0 0

  35 C    1     1.0877     2.0554   36 H    0 0 0
  35 C    1     1.4030     2.6513   37 C    0 0 0
  35 C    1     1.4044     2.6540   34 C    0 0 0
  35 C    1     2.3852     4.5073   43 O    0 0 0
  35 C    1     2.3881     4.5128   42 O    0 0 0
  35 C    1     2.5015     4.7271   30 C    0 0 0

  36 H    1     1.0877     2.0554   35 C    0 0 0
  36 H    1     2.1351     4.0348   34 C    0 0 0
  36 H    1     2.1390     4.0421   37 C    0 0 0
  36 H    1     2.3376     4.4175   33 H    0 0 0
  36 H    1     2.3440     4.4295   40 H    0 0 0
  36 H    1     2.6542     5.0158   30 C    0 0 0

  37 C    1     1.2884     2.4347   43 O    0 0 0
  37 C    1     1.4030     2.6513   35 C    0 0 0
  37 C    1     1.4993     2.8333   38 C    0 0 0
  37 C    1     2.1334     4.0315   39 H    0 0 0
  37 C    1     2.1390     4.0421   36 H    0 0 0
  37 C    1     2.1471     4.0575   41 H    0 0 0

  38 C    1     1.0937     2.0668   41 H    0 0 0
  38 C    1     1.0941     2.0675   40 H    0 0 0
  38 C    1     1.1012     2.0810   39 H    0 0 0
  38 C    1     1.4993     2.8333   37 C    0 0 0
  38 C    1     2.3627     4.4649   43 O    0 0 0
  38 C    1     2.5080     4.7395   35 C    0 0 0

  39 H    1     1.1012     2.0810   38 C    0 0 0
  39 H    1     1.7609     3.3275   41 H    0 0 0
  39 H    1     1.7910     3.3846   40 H    0 0 0
  39 H    1     2.1334     4.0315   37 C    0 0 0
  39 H    1     2.5746     4.8653    4 H    0 0 0
  39 H    1     2.7802     5.2537   43 O    0 0 0

  40 H    1     1.0941     2.0675   38 C    0 0 0
  40 H    1     1.7860     3.3750   41 H    0 0 0
  40 H    1     1.7910     3.3846   39 H    0 0 0
  40 H    1     2.1514     4.0655   37 C    0 0 0
  40 H    1     2.3440     4.4295   36 H    0 0 0
  40 H    1     2.6205     4.9521   35 C    0 0 0

  41 H    1     1.0937     2.0668   38 C    0 0 0
  41 H    1     1.7609     3.3275   39 H    0 0 0
  41 H    1     1.7860     3.3750   40 H    0 0 0
  41 H    1     2.1471     4.0575   37 C    0 0 0
  41 H    1     2.5654     4.8479   43 O    0 0 0
  41 H    1     3.3376     6.3072   35 C    0 0 0

  42 O    1     1.2863     2.4308   34 C    0 0 0
  42 O    1     1.9327     3.6523   44 CU   0 0 0
  42 O    1     2.3638     4.4670   30 C    0 0 0
  42 O    1     2.3881     4.5128   35 C    0 0 0
  42 O    1     2.5275     4.7762   31 H    0 0 0
  42 O    1     2.6572     5.0213   58 O    0 0 0

  43 O    1     1.2884     2.4347   37 C    0 0 0
  43 O    1     1.9292     3.6457   44 CU   0 0 0
  43 O    1     2.3627     4.4649   38 C    0 0 0
  43 O    1     2.3852     4.5073   35 C    0 0 0
  43 O    1     2.5654     4.8479   41 H    0 0 0
  43 O    1     2.6572     5.0213   57 O    0 0 0

  44 CU   2     1.9292     3.6457   43 O    0 0 0   58 O    0 0 0
  44 CU   2     1.9327     3.6523   42 O    0 0 0   57 O    0 0 0
  44 CU   2     2.8709     5.4253   34 C    0 0 0   49 C    0 0 0
  44 CU   2     2.8736     5.4303   37 C    0 0 0   52 C    0 0 0
  44 CU   2     3.2362     6.1156   35 C    0 0 0   50 C    0 0 0
  44 CU   1     4.1450     7.8329    4 H    0 0 0

  45 C    1     1.0959     2.0709   48 H    0 0 0
  45 C    1     1.0961     2.0713   46 H    0 0 0
  45 C    1     1.0981     2.0750   47 H    0 0 0
  45 C    1     1.4988     2.8323   49 C    0 0 0
  45 C    1     2.3638     4.4670   57 O    0 0 0
  45 C    1     2.5015     4.7271   50 C    0 0 0

  46 H    1     1.0961     2.0713   45 C    0 0 0
  46 H    1     1.7821     3.3678   47 H    0 0 0
  46 H    1     1.8059     3.4126   48 H    0 0 0
  46 H    1     2.1395     4.0431   49 C    0 0 0
  46 H    1     2.5275     4.7762   57 O    0 0 0
  46 H    1     3.3503     6.3311   50 C    0 0 0

  47 H    1     1.0981     2.0750   45 C    0 0 0
  47 H    1     1.7712     3.3470   48 H    0 0 0
  47 H    1     1.7821     3.3678   46 H    0 0 0
  47 H    1     2.1107     3.9886   49 C    0 0 0
  47 H    1     2.8106     5.3112   57 O    0 0 0
  47 H    1     3.0212     5.7093   50 C    0 0 0

  48 H    1     1.0959     2.0709   45 C    0 0 0
  48 H    1     1.7712     3.3470   47 H    0 0 0
  48 H    1     1.8059     3.4126   46 H    0 0 0
  48 H    1     2.1581     4.0782   49 C    0 0 0
  48 H    1     2.3376     4.4175   51 H    0 0 0
  48 H    1     2.6305     4.9709   50 C    0 0 0

  49 C    1     1.2863     2.4308   57 O    0 0 0
  49 C    1     1.4044     2.6540   50 C    0 0 0
  49 C    1     1.4988     2.8323   45 C    0 0 0
  49 C    1     2.1107     3.9886   47 H    0 0 0
  49 C    1     2.1351     4.0348   51 H    0 0 0
  49 C    1     2.1395     4.0431   46 H    0 0 0

  50 C    1     1.0877     2.0554   51 H    0 0 0
  50 C    1     1.4030     2.6513   52 C    0 0 0
  50 C    1     1.4044     2.6540   49 C    0 0 0
  50 C    1     2.3852     4.5073   58 O    0 0 0
  50 C    1     2.3881     4.5128   57 O    0 0 0
  50 C    1     2.5015     4.7271   45 C    0 0 0

  51 H    1     1.0877     2.0554   50 C    0 0 0
  51 H    1     2.1351     4.0348   49 C    0 0 0
  51 H    1     2.1390     4.0421   52 C    0 0 0
  51 H    1     2.3376     4.4175   48 H    0 0 0
  51 H    1     2.3440     4.4295   55 H    0 0 0
  51 H    1     2.6542     5.0158   45 C    0 0 0

  52 C    1     1.2884     2.4347   58 O    0 0 0
  52 C    1     1.4030     2.6513   50 C    0 0 0
  52 C    1     1.4993     2.8333   53 C    0 0 0
  52 C    1     2.1334     4.0315   54 H    0 0 0
  52 C    1     2.1390     4.0421   51 H    0 0 0
  52 C    1     2.1471     4.0575   56 H    0 0 0

  53 C    1     1.0937     2.0668   56 H    0 0 0
  53 C    1     1.0941     2.0675   55 H    0 0 0
  53 C    1     1.1012     2.0810   54 H    0 0 0
  53 C    1     1.4993     2.8333   52 C    0 0 0
  53 C    1     2.3627     4.4649   58 O    0 0 0
  53 C    1     2.5080     4.7395   50 C    0 0 0

  54 H    1     1.1012     2.0810   53 C    0 0 0
  54 H    1     1.7609     3.3275   56 H    0 0 0
  54 H    1     1.7910     3.3846   55 H    0 0 0
  54 H    1     2.1334     4.0315   52 C    0 0 0
  54 H    1     2.7802     5.2537   58 O    0 0 0
  54 H    1     3.0977     5.8538   50 C    0 0 0

  55 H    1     1.0941     2.0675   53 C    0 0 0
  55 H    1     1.7860     3.3750   56 H    0 0 0
  55 H    1     1.7910     3.3846   54 H    0 0 0
  55 H    1     2.1514     4.0655   52 C    0 0 0
  55 H    1     2.3440     4.4295   51 H    0 0 0
  55 H    1     2.6205     4.9521   50 C    0 0 0

  56 H    1     1.0937     2.0668   53 C    0 0 0
  56 H    1     1.7609     3.3275   54 H    0 0 0
  56 H    1     1.7860     3.3750   55 H    0 0 0
  56 H    1     2.1471     4.0575   52 C    0 0 0
  56 H    1     2.5654     4.8479   58 O    0 0 0
  56 H    1     3.3376     6.3072   50 C    0 0 0

  57 O    1     1.2863     2.4308   49 C    0 0 0
  57 O    1     1.9327     3.6523   44 CU   0 0 0
  57 O    1     2.3638     4.4670   45 C    0 0 0
  57 O    1     2.3881     4.5128   50 C    0 0 0
  57 O    1     2.5275     4.7762   46 H    0 0 0
  57 O    1     2.6572     5.0213   43 O    0 0 0

  58 O    1     1.2884     2.4347   52 C    0 0 0
  58 O    1     1.9292     3.6457   44 CU   0 0 0
  58 O    1     2.3627     4.4649   53 C    0 0 0
  58 O    1     2.3852     4.5073   50 C    0 0 0
  58 O    1     2.5654     4.8479   56 H    0 0 0
  58 O    1     2.6572     5.0213   42 O    0 0 0


 SYMMETRY ALLOWED INTERNAL DEGREE(S) OF FREEDOM: 168
 TTTTTTTTTTTTTTTTTTTTTTTTTTTTTT SYMM        TELAPSE        0.39 TCPU        0.23
 TTTTTTTTTTTTTTTTTTTTTTTTTTTTTT INT_SCREEN  TELAPSE        0.39 TCPU        0.24

 DFT PARAMETERS

     ATOM       ELECTRONS   NET CHARGE   R(ANGSTROM)
   1   6  C       6.0000      0.0000     0.77000000
   2   1  H       1.0000      0.0000     1.11000000
  13   8  O       8.0000      0.0000     0.74000000
  15  29  CU     29.0000      0.0000     1.28000000

 SIZE OF GRID=    1868770
 TTTTTTTTTTTTTTTTTTTTTTTTTTTTTT MAKE_GRID2  TELAPSE        1.62 TCPU        1.46
 BECKE WEIGHT FUNCTION
 RADSAFE =     2.00
 TOLERANCES - DENSITY:10**- 6; POTENTIAL:10**- 9; GRID WGT:10**-14

 RADIAL INTEGRATION  - INTERVALS (POINTS,UPPER LIMIT):            1( 75,  4.0*R)

 ANGULAR INTEGRATION - INTERVALS (ACCURACY LEVEL [N. POINTS] UPPER LIMIT):
  1(  4[  86]   0.2)  2(  8[ 194]   0.5)  3( 12[ 350]   0.9)  4( 16[ 974]   3.5)
  5( 12[ 350]9999.0)
 TTTTTTTTTTTTTTTTTTTTTTTTTTTTTT INT_CALC    TELAPSE        1.63 TCPU        1.46
 EEEEEEEEEE INT_CALC TERMINATION  DATE 23 09 2022 TIME 13:03:55.7

 *******************************************************************************
 SHRINK 10 Cu (II) (AcAc)2, H,C,O Cu are POB-TZVP and PBE-D                      
 CRYSTAL - SCF - TYPE OF CALCULATION :  UNRESTRICTED OPEN SHELL
 *******************************************************************************

 CAPPA:IS1  1;IS2  1;IS3  1; K PTS MONK NET   1; SYMMOPS:K SPACE   2;G SPACE   1

 TTTTTTTTTTTTTTTTTTTTTTTTTTTTTT SDIK        TELAPSE        1.75 TCPU        1.59

 AAAAAAAAAAAAAAAAAAAAAAAAAAAAAAAAAAAAAAAAAAAAAAAAAAAAAAAAAAAAAAAAAAAAAAAAAAAAAAA
         ATOMIC WAVEFUNCTION(S)


 NUCLEAR CHARGE  6.0  SYMMETRY SPECIES            S    P
 N. ELECTRONS    6.0  NUMBER OF PRIMITIVE GTOS   10    6
                      NUMBER OF CONTRACTED GTOS   4    3
                      NUMBER OF CLOSED SHELLS     2    0
                      OPEN SHELL OCCUPATION       0    2

  ZNUC  SCFIT    TOTAL HF ENERGY   KINETIC ENERGY   VIRIAL THEOREM ACCURACY
   6.0    20    -3.766702350E+01  3.783133671E+01 -1.995656691E+00  4.0E-06

 NUCLEAR CHARGE  1.0  SYMMETRY SPECIES            S
 N. ELECTRONS    1.0  NUMBER OF PRIMITIVE GTOS    5
                      NUMBER OF CONTRACTED GTOS   3
                      NUMBER OF CLOSED SHELLS     0
                      OPEN SHELL OCCUPATION       1

  ZNUC  SCFIT    TOTAL HF ENERGY   KINETIC ENERGY   VIRIAL THEOREM ACCURACY
   1.0     1    -4.972863497E-01  5.223199932E-01 -1.952072209E+00  6.6E-16

 NUCLEAR CHARGE  8.0  SYMMETRY SPECIES            S    P
 N. ELECTRONS    8.0  NUMBER OF PRIMITIVE GTOS   10    6
                      NUMBER OF CONTRACTED GTOS   4    3
                      NUMBER OF CLOSED SHELLS     2    0
                      OPEN SHELL OCCUPATION       0    4

  ZNUC  SCFIT    TOTAL HF ENERGY   KINETIC ENERGY   VIRIAL THEOREM ACCURACY
   8.0    21    -7.480300557E+01  7.484351841E+01 -1.999458699E+00  1.2E-06

 NUCLEAR CHARGE 29.0  SYMMETRY SPECIES            S    P    D
 N. ELECTRONS   29.0  NUMBER OF PRIMITIVE GTOS   17   11    6
                      NUMBER OF CONTRACTED GTOS   6    4    3
                      NUMBER OF CLOSED SHELLS     3    2    1
                      OPEN SHELL OCCUPATION       1    0    0

  ZNUC  SCFIT    TOTAL HF ENERGY   KINETIC ENERGY   VIRIAL THEOREM ACCURACY
  29.0    22    -1.638707175E+03  1.639424945E+03 -1.999562182E+00  3.7E-06

 AAAAAAAAAAAAAAAAAAAAAAAAAAAAAAAAAAAAAAAAAAAAAAAAAAAAAAAAAAAAAAAAAAAAAAAAAAAAAAA

 CHARGE NORMALIZATION FACTOR   1.00000000
 TOTAL ATOMIC CHARGES:
   6.0000000   1.0000000   1.0000000   1.0000000   6.0000000   6.0000000
   1.0000000   6.0000000   6.0000000   1.0000000   1.0000000   1.0000000
   8.0000000   8.0000000  29.0000000   6.0000000   1.0000000   1.0000000
   1.0000000   6.0000000   6.0000000   1.0000000   6.0000000   6.0000000
   1.0000000   1.0000000   1.0000000   8.0000000   8.0000000   6.0000000
   1.0000000   1.0000000   1.0000000   6.0000000   6.0000000   1.0000000
   6.0000000   6.0000000   1.0000000   1.0000000   1.0000000   8.0000000
   8.0000000  29.0000000   6.0000000   1.0000000   1.0000000   1.0000000
   6.0000000   6.0000000   1.0000000   6.0000000   6.0000000   1.0000000
   1.0000000   1.0000000   8.0000000   8.0000000
 SUMMED SPIN DENSITY           0.00000000
 TOTAL ATOMIC SPINS  :
   0.0000000   0.0000000   0.0000000   0.0000000   0.0000000   0.0000000
   0.0000000   0.0000000   0.0000000   0.0000000   0.0000000   0.0000000
   0.0000000   0.0000000   0.0000000   0.0000000   0.0000000   0.0000000
   0.0000000   0.0000000   0.0000000   0.0000000   0.0000000   0.0000000
   0.0000000   0.0000000   0.0000000   0.0000000   0.0000000   0.0000000
   0.0000000   0.0000000   0.0000000   0.0000000   0.0000000   0.0000000
   0.0000000   0.0000000   0.0000000   0.0000000   0.0000000   0.0000000
   0.0000000   0.0000000   0.0000000   0.0000000   0.0000000   0.0000000
   0.0000000   0.0000000   0.0000000   0.0000000   0.0000000   0.0000000
   0.0000000   0.0000000   0.0000000   0.0000000
 TTTTTTTTTTTTTTTTTTTTTTTTTTTTTT MOQGAD      TELAPSE        1.76 TCPU        1.59
 TTTTTTTTTTTTTTTTTTTTTTTTTTTTTT SHELLXN     TELAPSE        4.85 TCPU        4.69
 TTTTTTTTTTTTTTTTTTTTTTTTTTTTTT MONMO3      TELAPSE        4.90 TCPU        4.74
 NUMERICALLY INTEGRATED DENSITY    134.9999929671    134.9999929671
 TTTTTTTTTTTTTTTTTTTTTTTTTTTTTT NUMDFT      TELAPSE        7.25 TCPU        7.08
 CYC   0 ETOT(AU) -4.663020850262E+03 DETOT -4.66E+03 tst  0.00E+00 PX  1.00E+00
 TTTTTTTTTTTTTTTTTTTTTTTTTTTTTT DIIS        TELAPSE        7.27 TCPU        7.11
 TTTTTTTTTTTTTTTTTTTTTTTTTTTTTT FDIK        TELAPSE        9.04 TCPU        8.87
 SPIN LOCKING: NO ENERGY GAP COMPUTED
 TTTTTTTTTTTTTTTTTTTTTTTTTTTTTT PDIG        TELAPSE        9.07 TCPU        8.91
 CHARGE NORMALIZATION FACTOR   1.00000000
 TOTAL ATOMIC CHARGES:
   6.5691995   0.8906246   0.9449305   0.9740116   6.5563894   7.1584423
   1.1099647   6.5629561   6.5712013   0.9693561   1.0239751   0.8975382
   9.1745636   9.1756836  18.3602131   6.5648789   0.8745511   0.9279238
   0.8760822   6.5278776   7.1250435   0.8939723   6.5243758   6.5638372
   0.9322971   0.8653754   0.8785257   9.1698618   9.1701913   6.5208539
   1.0106643   1.0192109   1.0044662   6.5676251   7.1183382   1.0050032
   6.5477254   6.5606105   0.9683578   0.9261912   0.8880075   9.1651691
   9.1701113  18.5205936   6.5700497   0.8775949   0.9355569   0.9200110
   6.5549720   7.1431869   0.9859520   6.5501710   6.5703693   0.9378117
   0.9067939   0.8809981   9.1699396   9.1698212
 SUMMED SPIN DENSITY           2.00000000
 TOTAL ATOMIC SPINS  :
   0.0031537   0.0145700   0.0181829   0.0644237   0.0336461   0.0424887
   0.2034077   0.0435225   0.0121903   0.0352703   0.1593130   0.0194614
   0.0048535   0.0053672   0.0474257   0.0008752   0.0005849   0.0013306
   0.0079692   0.0056127   0.0034309   0.0166212   0.0053735   0.0009725
   0.0010967   0.0075618   0.0004878  -0.0002065  -0.0000947  -0.0377057
   0.1313182   0.0870681   0.1416086   0.0697023   0.0247589   0.1282071
   0.0464830  -0.0004245   0.0308630   0.0687977   0.0094884   0.0008714
   0.0023983   0.2076130   0.0060459   0.0036261   0.0089564   0.0518901
   0.0326528   0.0215210   0.1085903   0.0311402   0.0075074   0.0066073
   0.0489755   0.0029567  -0.0000551  -0.0003547
 TTTTTTTTTTTTTTTTTTTTTTTTTTTTTT MOQGAD      TELAPSE        9.08 TCPU        8.91
 TTTTTTTTTTTTTTTTTTTTTTTTTTTTTT SHELLXN     TELAPSE       12.69 TCPU       12.53
 TTTTTTTTTTTTTTTTTTTTTTTTTTTTTT MONMO3      TELAPSE       12.75 TCPU       12.58
 NUMERICALLY INTEGRATED DENSITY    135.9999896205    133.9999906604
 TTTTTTTTTTTTTTTTTTTTTTTTTTTTTT NUMDFT      TELAPSE       15.20 TCPU       15.03
 CYC   1 ETOT(AU) -4.586629011152E+03 DETOT  7.64E+01 tst  0.00E+00 PX  1.00E+00
 TTTTTTTTTTTTTTTTTTTTTTTTTTTTTT DIIS        TELAPSE       15.37 TCPU       15.20
 DIIS TEST: 0.35472E+03 AT SCF   CYCLE   1 - MIX   40 %
 TTTTTTTTTTTTTTTTTTTTTTTTTTTTTT FDIK        TELAPSE       15.92 TCPU       15.75
 SPIN LOCKING: NO ENERGY GAP COMPUTED
 TTTTTTTTTTTTTTTTTTTTTTTTTTTTTT PDIG        TELAPSE       15.96 TCPU       15.79
 CHARGE NORMALIZATION FACTOR   1.00000000
 TOTAL ATOMIC CHARGES:
   4.4213146   1.0832081   0.8800247   0.3338454   3.9084902   3.1838728
   0.0715939   3.7917125   3.9534859   0.8910920   0.1784579   1.0010786
  10.1192907  10.1110051  44.9370394   5.3168027   1.0531162   1.0269560
   1.0171431   4.0834030   3.5641079   0.3252651   4.1819217   5.3507536
   1.0120544   1.0359334   1.0848143  10.2880581  10.3381122   3.1427207
   0.3182538   0.3569370   0.1982774   3.3905785   3.0836481   0.1107285
   3.5304793   3.8310801   0.5298103   0.2986457   0.8856224   9.9498982
  10.0160005  44.5330468   4.9283447   1.0576784   1.0140284   0.9253293
   3.8944202   3.2962962   0.1960131   3.8815690   4.9408485   0.9959671
   0.9423644   1.0711169  10.0556625  10.0806805
 SUMMED SPIN DENSITY           2.00000000
 TOTAL ATOMIC SPINS  :
   0.0987098   0.0085204   0.0140805   0.0747670   0.0254238   0.0281649
  -0.0013921   0.0334593   0.0217582  -0.0107850   0.0180649   0.0066884
  -0.0118512  -0.0232955  -0.0594283   0.0269269   0.0029583  -0.0100172
  -0.0021040  -0.0172780   0.0301768   0.0439056   0.0218190  -0.0235100
   0.0014952  -0.0022994   0.0090620   0.0358026   0.0000750   0.0454435
   0.0276299   0.0043711   0.0097127   0.1286826   0.1054675   0.0112154
   0.1442272   0.2365080   0.1876638   0.0359139   0.0456018   0.0254549
   0.0066041   0.2501644   0.0517687   0.0143768   0.0010530   0.0218584
   0.0839949  -0.0142419   0.0109463   0.0399655   0.0576561   0.0129088
   0.0485295   0.0093323   0.0246675   0.0326251
 TTTTTTTTTTTTTTTTTTTTTTTTTTTTTT MOQGAD      TELAPSE       15.96 TCPU       15.79
 TTTTTTTTTTTTTTTTTTTTTTTTTTTTTT SHELLXN     TELAPSE       19.57 TCPU       19.41
 TTTTTTTTTTTTTTTTTTTTTTTTTTTTTT MONMO3      TELAPSE       19.63 TCPU       19.46
 NUMERICALLY INTEGRATED DENSITY    135.9999862612    133.9999854157
 TTTTTTTTTTTTTTTTTTTTTTTTTTTTTT NUMDFT      TELAPSE       22.06 TCPU       21.89
 CYC   2 ETOT(AU) -4.355977211845E+03 DETOT  2.31E+02 tst  4.54E+00 PX  3.11E+01
 TTTTTTTTTTTTTTTTTTTTTTTTTTTTTT DIIS        TELAPSE       22.23 TCPU       22.06
 DIIS TEST: 0.14710E+04 AT SCF   CYCLE   2 - DIIS ACTIVE - HISTORY:     2 CYCLES
 TTTTTTTTTTTTTTTTTTTTTTTTTTTTTT FDIK        TELAPSE       22.85 TCPU       22.68
 SPIN LOCKING: NO ENERGY GAP COMPUTED
 TTTTTTTTTTTTTTTTTTTTTTTTTTTTTT PDIG        TELAPSE       22.88 TCPU       22.72
 CHARGE NORMALIZATION FACTOR   1.00000000
 TOTAL ATOMIC CHARGES:
   6.3092213   0.8692904   0.9624524   1.1960685   5.2852483   5.8051558
   1.4553434   5.4167054   6.4504368   0.9223765   1.3838043   0.8871529
   6.3172517   6.5089625  33.0391808   5.7234162   1.0760389   1.0414347
   1.1301729   4.3748785   4.7166251   1.1899857   4.3422767   5.6421356
   1.0577169   1.1522049   1.0822487   5.2251064   5.1324513   7.3694259
   1.8077077   1.6681087   2.3060595   6.2999872   6.7092184   1.5808945
   5.9054204   6.6852552   0.9212420   1.5210516   0.8763550   8.6720421
   8.3926279  33.8660784   5.9295105   1.0264898   1.0035590   1.0799811
   5.1866311   5.2791122   1.2099542   5.1249010   5.9127581   1.0337130
   1.0719866   1.0258539   7.3743473   7.4643841
 SUMMED SPIN DENSITY           2.00000000
 TOTAL ATOMIC SPINS  :
   0.0079641  -0.0041324  -0.0041576   0.0138301   0.0045738   0.1584969
   0.0348579   0.0070638  -0.0098759   0.0051205   0.0462160  -0.0011321
   0.1495306   0.1299995   0.0517466  -0.0033015   0.0046848   0.0054741
   0.0105525   0.0362493   0.0492315   0.0077924   0.0404086  -0.0035433
   0.0046377   0.0063243   0.0015576   0.1591864   0.1018887   0.0322521
   0.0786638  -0.0202220   0.0597861   0.0130850   0.0223564   0.1342566
   0.0581767   0.0282145   0.0235536   0.2724332   0.0371236   0.0101122
   0.0086941   0.0332477   0.0010576   0.0001508  -0.0026260   0.0064889
   0.0131537  -0.0091676   0.0130036   0.0307811  -0.0037931  -0.0007825
   0.0128107  -0.0032057   0.0688058   0.0703440
 TTTTTTTTTTTTTTTTTTTTTTTTTTTTTT MOQGAD      TELAPSE       22.89 TCPU       22.72
 TTTTTTTTTTTTTTTTTTTTTTTTTTTTTT SHELLXN     TELAPSE       26.50 TCPU       26.33
 TTTTTTTTTTTTTTTTTTTTTTTTTTTTTT MONMO3      TELAPSE       26.55 TCPU       26.39
 NUMERICALLY INTEGRATED DENSITY    135.9999852566    133.9999870205
 TTTTTTTTTTTTTTTTTTTTTTTTTTTTTT NUMDFT      TELAPSE       29.03 TCPU       28.87
 CYC   3 ETOT(AU) -4.576241552054E+03 DETOT -2.20E+02 tst  1.36E+00 PX  2.89E+01
 TTTTTTTTTTTTTTTTTTTTTTTTTTTTTT DIIS        TELAPSE       29.21 TCPU       29.04
 DIIS TEST: 0.65725E+03 AT SCF   CYCLE   3 - DIIS ACTIVE - HISTORY:     3 CYCLES
 TTTTTTTTTTTTTTTTTTTTTTTTTTTTTT FDIK        TELAPSE       29.78 TCPU       29.62
 SPIN LOCKING: NO ENERGY GAP COMPUTED
 TTTTTTTTTTTTTTTTTTTTTTTTTTTTTT PDIG        TELAPSE       29.82 TCPU       29.65
 CHARGE NORMALIZATION FACTOR   1.00000000
 TOTAL ATOMIC CHARGES:
   6.0444568   1.0434735   0.9702554   0.6188408   5.9318211   5.4493925
   0.6305400   5.7977737   5.9389780   0.8948934   0.7294898   1.1139674
  10.2127192  10.0976388  31.1603886   6.4898589   1.3850046   1.2105656
   1.4988014   9.6925920   8.5596396   2.0649140   9.8088915   6.5802983
   1.2931545   1.5931637   1.3063310  12.3154386  12.5738174   2.3673316
   0.1424036   0.1232276   0.1183372   2.7547231   2.5551764   0.1464477
   3.3241467   4.8474475   1.1085901   0.8090393   0.9281065   3.5449484
   4.2243480  28.3645618   6.0923960   0.9241726   0.9505522   1.0038648
   5.2709504   5.2823561   1.0510759   5.3249251   6.0823488   0.9145875
   1.0342347   0.9428105   8.4920844   8.2677052
 SUMMED SPIN DENSITY           2.00000000
 TOTAL ATOMIC SPINS  :
  -0.0025501  -0.0074446   0.0011649   0.0086884   0.0068836   0.0262874
   0.0124832  -0.0048921  -0.0050906  -0.0049903   0.0147450  -0.0031977
   0.0378626   0.0412884   0.0626112   0.1137733   0.0018111  -0.0179849
   0.1453042   0.0570973   0.0417758   0.1313793   0.0233380  -0.0107214
  -0.0018312   0.0903262   0.0350714   0.1094438   0.1004968   0.2967493
   0.1166881   0.1041589   0.0980592   0.1059122   0.0327607   0.0143912
   0.0275637   0.0425089   0.0181405   0.0235824   0.0163516   0.0454116
  -0.0172732   0.0036417   0.0053905  -0.0008766  -0.0016162   0.0010876
   0.0019668  -0.0122795   0.0079276   0.0191645  -0.0055942   0.0054895
   0.0065941  -0.0012859   0.0167438   0.0255124
 TTTTTTTTTTTTTTTTTTTTTTTTTTTTTT MOQGAD      TELAPSE       29.83 TCPU       29.66
 TTTTTTTTTTTTTTTTTTTTTTTTTTTTTT SHELLXN     TELAPSE       33.44 TCPU       33.27
 TTTTTTTTTTTTTTTTTTTTTTTTTTTTTT MONMO3      TELAPSE       33.49 TCPU       33.32
 NUMERICALLY INTEGRATED DENSITY    135.9999716691    133.9999721112
 TTTTTTTTTTTTTTTTTTTTTTTTTTTTTT NUMDFT      TELAPSE       35.94 TCPU       35.77
 CYC   4 ETOT(AU) -4.479982407805E+03 DETOT  9.63E+01 tst  1.61E+00 PX  9.86E+00
 TTTTTTTTTTTTTTTTTTTTTTTTTTTTTT DIIS        TELAPSE       36.11 TCPU       35.95
 DIIS TEST: 0.81448E+03 AT SCF   CYCLE   4 - DIIS ACTIVE - HISTORY:     4 CYCLES
 TTTTTTTTTTTTTTTTTTTTTTTTTTTTTT FDIK        TELAPSE       36.64 TCPU       36.47
 SPIN LOCKING: NO ENERGY GAP COMPUTED
 TTTTTTTTTTTTTTTTTTTTTTTTTTTTTT PDIG        TELAPSE       36.67 TCPU       36.51
 CHARGE NORMALIZATION FACTOR   1.00000000
 TOTAL ATOMIC CHARGES:
   6.1413686   0.9616625   0.8892692   1.4910060   5.3735535   6.2152353
   1.3932957   5.2883442   6.0293749   1.0268023   1.1087670   0.9053364
   8.5937207   8.4709540  28.3069621   3.0604177   0.3254221   0.2972719
   0.2297609   2.7320496   2.4825214   0.0941378   2.7583239   3.0478770
   0.2842196   0.2292665   0.3721829   4.0320645   4.1227390   7.5373789
   1.1368895   2.0604578   1.2581387   9.8296147   8.5555813   1.9998424
   9.3725949   6.7854866   1.0152221   1.4085235   1.2890417  11.7498629
  11.6500043  30.7777730   6.0804425   0.9536669   0.9191218   0.9127618
   6.4599921   6.2573442   0.8624578   6.4775088   6.0662451   0.9526285
   0.9119188   0.9322980   9.7217217   9.8015724
 SUMMED SPIN DENSITY           2.00000000
 TOTAL ATOMIC SPINS  :
   0.0413510  -0.0005359   0.0019087   0.0710923  -0.0215988   0.0189669
   0.0136666  -0.0085516  -0.0322884   0.0072425   0.0192226   0.0039096
   0.0314007   0.0153910   0.0075751  -0.0037861  -0.0028725  -0.0007071
   0.0028079   0.0044935  -0.0156577  -0.0048101  -0.0022411  -0.0005247
   0.0000282   0.0016893  -0.0000889  -0.0035922   0.0214530   0.0949756
   0.0577759   0.0325243   0.2238372   0.0381600   0.1045126   0.0988887
   0.1035640  -0.0332233   0.1392926   0.4690218   0.2201047   0.0395778
   0.1400960   0.0234075   0.0009704  -0.0018398  -0.0032992   0.0009351
   0.0323697  -0.0093079   0.0068502   0.0260796  -0.0255947   0.0025190
   0.0111519   0.0061464   0.0225427   0.0130177
 TTTTTTTTTTTTTTTTTTTTTTTTTTTTTT MOQGAD      TELAPSE       36.68 TCPU       36.51
 TTTTTTTTTTTTTTTTTTTTTTTTTTTTTT SHELLXN     TELAPSE       40.29 TCPU       40.12
 TTTTTTTTTTTTTTTTTTTTTTTTTTTTTT MONMO3      TELAPSE       40.34 TCPU       40.17
 NUMERICALLY INTEGRATED DENSITY    135.9999866661    133.9999872227
 TTTTTTTTTTTTTTTTTTTTTTTTTTTTTT NUMDFT      TELAPSE       42.75 TCPU       42.58
 CYC   5 ETOT(AU) -4.474343616091E+03 DETOT  5.64E+00 tst  5.33E-01 PX  1.06E+01
 TTTTTTTTTTTTTTTTTTTTTTTTTTTTTT DIIS        TELAPSE       42.93 TCPU       42.76
 DIIS TEST: 0.64787E+03 AT SCF   CYCLE   5 - DIIS ACTIVE - HISTORY:     5 CYCLES
 TTTTTTTTTTTTTTTTTTTTTTTTTTTTTT FDIK        TELAPSE       43.43 TCPU       43.26
 SPIN LOCKING: NO ENERGY GAP COMPUTED
 TTTTTTTTTTTTTTTTTTTTTTTTTTTTTT PDIG        TELAPSE       43.46 TCPU       43.30
 CHARGE NORMALIZATION FACTOR   1.00000000
 TOTAL ATOMIC CHARGES:
   6.0434047   1.0173875   1.0125745   0.8474908   5.2350907   5.4729672
   0.9442475   5.3374263   6.0796537   0.9417906   0.9440061   1.0411064
   8.7779100   8.8033536  29.7896170   6.6381054   1.1961482   1.4254805
   1.7465352   7.1641577   7.2084424   1.5675252   6.9344905   6.8832202
   0.8907329   1.1999543   0.8076952   9.5526236   9.5124999   6.0824409
   0.9981174   0.9274389   0.9651088   4.4821615   4.3340755   0.9958028
   4.5128698   5.8013300   1.0248831   1.0104579   1.0150109   8.3373551
   8.1113648  28.4442122   5.9374458   0.9793612   1.0078349   1.0357163
   5.2333341   5.2312246   1.0389411   5.1869785   5.9369536   0.9803757
   1.0355952   0.9950694   6.5826015   6.7603006
 SUMMED SPIN DENSITY           2.00000000
 TOTAL ATOMIC SPINS  :
   0.0069782   0.0019675   0.0099648   0.0045135   0.0919000   0.4718061
   0.0074925   0.1795208  -0.0084878   0.0187097   0.0129078   0.0057805
   0.0783467   0.0892652  -0.0049926  -0.0023470   0.0036695  -0.0278306
   0.0369063   0.0047143  -0.0132173   0.0086900  -0.0018359  -0.0053160
   0.0064735   0.0101981  -0.0016275   0.0065746   0.0088180   0.0241341
   0.0130433   0.0040698   0.0146921   0.0789668   0.1594073   0.1332711
   0.0348945  -0.0053551   0.0057852   0.0133004   0.0009663   0.2021106
   0.1330078   0.0545452   0.0280527  -0.0053406  -0.0041995  -0.0037396
  -0.0111185  -0.0068089   0.0158213   0.0208699  -0.0154389   0.0047721
   0.0059188  -0.0001908   0.0425966   0.0624229
 TTTTTTTTTTTTTTTTTTTTTTTTTTTTTT MOQGAD      TELAPSE       43.47 TCPU       43.30
 TTTTTTTTTTTTTTTTTTTTTTTTTTTTTT SHELLXN     TELAPSE       47.08 TCPU       46.92
 TTTTTTTTTTTTTTTTTTTTTTTTTTTTTT MONMO3      TELAPSE       47.14 TCPU       46.97
 NUMERICALLY INTEGRATED DENSITY    135.9999875607    133.9999876402
 TTTTTTTTTTTTTTTTTTTTTTTTTTTTTT NUMDFT      TELAPSE       49.61 TCPU       49.45
 CYC   6 ETOT(AU) -4.632172416125E+03 DETOT -1.58E+02 tst  3.56E-01 PX  8.66E+00
 TTTTTTTTTTTTTTTTTTTTTTTTTTTTTT DIIS        TELAPSE       49.80 TCPU       49.64
 DIIS TEST: 0.14876E+03 AT SCF   CYCLE   6 - DIIS ACTIVE - HISTORY:     6 CYCLES
 TTTTTTTTTTTTTTTTTTTTTTTTTTTTTT FDIK        TELAPSE       50.35 TCPU       50.18
 SPIN LOCKING: NO ENERGY GAP COMPUTED
 TTTTTTTTTTTTTTTTTTTTTTTTTTTTTT PDIG        TELAPSE       50.38 TCPU       50.22
 CHARGE NORMALIZATION FACTOR   1.00000000
 TOTAL ATOMIC CHARGES:
   6.0954513   0.9480278   0.8998199   0.9851134   5.8705643   6.3941893
   0.8587951   5.6890092   6.0439585   0.9580665   0.9172476   0.9209430
   8.7316844   8.5298910  28.5605349   3.2872983   0.4942268   0.3091921
   0.2395361   3.6235065   3.6069869   0.4063469   4.4496042   5.8122836
   1.0314134   0.9591874   1.0960939   5.5386077   7.8219106   5.2043323
   1.1089914   1.0760173   1.0623257   5.3063525   6.7102864   0.8304112
   5.6869776   6.0836371   0.9388902   0.9081615   0.9756287   8.0705590
   8.7624903  29.8695842   6.4234125   0.8878627   0.8758325   0.8747234
   8.5262024   7.6755614   1.3066174   8.3808639   6.3789220   0.8798024
   0.8662034   0.8273013  11.4200833  11.0024755
 SUMMED SPIN DENSITY           2.00000000
 TOTAL ATOMIC SPINS  :
  -0.0044084  -0.0015092  -0.0019411  -0.0013118  -0.0256574   0.0775297
  -0.0114121   0.0122045  -0.0250610   0.0032806   0.0072396   0.0023133
  -0.0177520  -0.0013279   0.0399880   0.0720689   0.0521995   0.0398708
   0.0162493   0.0741068   0.1252268   0.0690112   0.0604830   0.0852642
   0.0066089  -0.0020327   0.0065846   0.3362560   0.0077722   0.0272359
   0.0079133   0.0072564   0.0408666   0.0346310   0.0315244   0.0108873
  -0.0134844  -0.0136942   0.0018566   0.0073662   0.0015706   0.1634672
   0.0188564   0.0128506   0.0780335   0.0117144   0.0274534   0.0026438
   0.0902608   0.0627274   0.0558010   0.0815310   0.0381821   0.0017633
   0.0008939   0.0072745   0.1164542   0.0843184
 TTTTTTTTTTTTTTTTTTTTTTTTTTTTTT MOQGAD      TELAPSE       50.39 TCPU       50.22
 TTTTTTTTTTTTTTTTTTTTTTTTTTTTTT SHELLXN     TELAPSE       54.03 TCPU       53.87
 TTTTTTTTTTTTTTTTTTTTTTTTTTTTTT MONMO3      TELAPSE       54.09 TCPU       53.92
 NUMERICALLY INTEGRATED DENSITY    135.9999831206    133.9999832629
 TTTTTTTTTTTTTTTTTTTTTTTTTTTTTT NUMDFT      TELAPSE       56.59 TCPU       56.42
 CYC   7 ETOT(AU) -4.594903964023E+03 DETOT  3.73E+01 tst  5.76E-01 PX  6.68E+00
 TTTTTTTTTTTTTTTTTTTTTTTTTTTTTT DIIS        TELAPSE       56.79 TCPU       56.62
 DIIS TEST: 0.32370E+03 AT SCF   CYCLE   7 - DIIS ACTIVE - HISTORY:     7 CYCLES
 TTTTTTTTTTTTTTTTTTTTTTTTTTTTTT FDIK        TELAPSE       57.35 TCPU       57.18
 SPIN LOCKING: NO ENERGY GAP COMPUTED
 TTTTTTTTTTTTTTTTTTTTTTTTTTTTTT PDIG        TELAPSE       57.39 TCPU       57.22
 CHARGE NORMALIZATION FACTOR   1.00000000
 TOTAL ATOMIC CHARGES:
   6.0607807   0.9022871   0.9340227   1.0381883   5.6380264   6.2475200
   0.9579350   5.6056233   6.0532350   0.9154825   0.9410644   0.9547163
   8.6589475   8.7669420  28.7392474   6.4826304   0.9150932   0.8834715
   0.8054145   6.3519076   6.1925968   0.9084294   5.3673987   5.8671217
   1.0235900   1.0009763   1.0215624   9.2439987   8.5741174   5.9112402
   0.9140313   0.9160659   0.9839793   6.0852440   6.7697479   0.8299951
   6.1437149   6.1729001   0.9072101   0.9229009   0.8744509   8.6487120
   8.6222248  28.5285528   5.7608821   1.0134948   0.9939844   1.0127120
   4.1815903   4.3736663   1.1210957   4.2599265   5.8737873   0.9813781
   0.9965029   1.0144587   9.0850938   9.0481298
 SUMMED SPIN DENSITY           2.00000000
 TOTAL ATOMIC SPINS  :
   0.0041948  -0.0025307  -0.0054279   0.0025370  -0.0188041   0.0708724
  -0.0056452  -0.0015120  -0.0158506  -0.0006832   0.0053532   0.0014770
  -0.0097303  -0.0070983   0.0054693   0.0055199   0.0123282   0.0283236
   0.0044708   0.2914818   0.2832454   0.0015584   0.1471879   0.0113748
   0.0090108  -0.0021176   0.0061116   0.0598230   0.1274325  -0.0092182
   0.0130832   0.0267261   0.0087215   0.2303035   0.0111454   0.0115174
   0.3015380  -0.0042274   0.0267666   0.0045389   0.0136237   0.1653339
   0.1908615   0.0047533   0.0088677  -0.0045829  -0.0012433  -0.0013918
  -0.0046750  -0.0141270   0.0097215   0.0052723  -0.0010409  -0.0017028
   0.0009785  -0.0010942  -0.0021056   0.0032838
 TTTTTTTTTTTTTTTTTTTTTTTTTTTTTT MOQGAD      TELAPSE       57.39 TCPU       57.22
 TTTTTTTTTTTTTTTTTTTTTTTTTTTTTT SHELLXN     TELAPSE       61.01 TCPU       60.84
 TTTTTTTTTTTTTTTTTTTTTTTTTTTTTT MONMO3      TELAPSE       61.06 TCPU       60.89
 NUMERICALLY INTEGRATED DENSITY    135.9999897227    133.9999905040
 TTTTTTTTTTTTTTTTTTTTTTTTTTTTTT NUMDFT      TELAPSE       63.49 TCPU       63.32
 CYC   8 ETOT(AU) -4.653084125550E+03 DETOT -5.82E+01 tst  1.12E+00 PX  5.22E+00
 TTTTTTTTTTTTTTTTTTTTTTTTTTTTTT DIIS        TELAPSE       63.68 TCPU       63.52
 DIIS TEST: 0.75786E+02 AT SCF   CYCLE   8 - DIIS ACTIVE - HISTORY:     8 CYCLES
 TTTTTTTTTTTTTTTTTTTTTTTTTTTTTT FDIK        TELAPSE       64.22 TCPU       64.06
 SPIN LOCKING: NO ENERGY GAP COMPUTED
 TTTTTTTTTTTTTTTTTTTTTTTTTTTTTT PDIG        TELAPSE       64.26 TCPU       64.09
 CHARGE NORMALIZATION FACTOR   1.00000000
 TOTAL ATOMIC CHARGES:
   6.0598007   1.0091513   0.9721952   0.9613309   5.2773571   4.9995885
   1.0419070   5.3336843   6.0504922   0.9929338   0.9881050   0.9748208
   8.5493338   8.3778765  28.7755597   5.9799227   1.0285697   1.0282136
   1.0360874   4.8533656   5.0224682   1.0919114   5.2687568   5.9967752
   0.9654950   0.9976539   0.9911355   6.9205823   8.4819617   6.1472054
   0.9602632   0.9754075   0.9517082   5.2472808   5.2214373   1.1202932
   5.0457054   6.0426038   0.9782470   1.0057492   1.0315382   8.8727667
   8.8151394  28.9122900   6.3813072   0.8137659   0.8721048   0.9057115
   7.2043194   7.6815932   1.1160636   7.1634640   6.3190720   0.8928622
   0.9091807   0.8228679   8.7620162   8.8010000
 SUMMED SPIN DENSITY           2.00000000
 TOTAL ATOMIC SPINS  :
   0.0134621   0.0008452  -0.0012608   0.0107916   0.0028478   0.0326022
  -0.0028430   0.0095360  -0.0137050   0.0053670   0.0029509  -0.0009167
  -0.0059861  -0.0186725  -0.0045665  -0.0151704   0.0002089   0.0055186
  -0.0039034   0.0313214   0.0185159  -0.0080146   0.0112491  -0.0036034
   0.0009353  -0.0014897  -0.0010104  -0.0156681  -0.0087091  -0.0187186
   0.0097559   0.0160683   0.0068860   0.2075661   0.4140484   0.0088739
   0.1388283  -0.0086587   0.0127898   0.0028376   0.0050791   0.0968244
   0.0753489   0.0670119   0.0540895   0.0027523  -0.0007617   0.0350992
   0.0730456   0.1076732   0.4117400   0.0792094   0.0420899  -0.0016667
   0.0295560   0.0046553   0.0426236   0.0447208
 TTTTTTTTTTTTTTTTTTTTTTTTTTTTTT MOQGAD      TELAPSE       64.27 TCPU       64.10
 TTTTTTTTTTTTTTTTTTTTTTTTTTTTTT SHELLXN     TELAPSE       67.90 TCPU       67.73
 TTTTTTTTTTTTTTTTTTTTTTTTTTTTTT MONMO3      TELAPSE       67.95 TCPU       67.78
 NUMERICALLY INTEGRATED DENSITY    135.9999877454    133.9999868291
 TTTTTTTTTTTTTTTTTTTTTTTTTTTTTT NUMDFT      TELAPSE       70.35 TCPU       70.18
 CYC   9 ETOT(AU) -4.647866857797E+03 DETOT  5.22E+00 tst  5.93E-01 PX  8.47E-01
 TTTTTTTTTTTTTTTTTTTTTTTTTTTTTT DIIS        TELAPSE       70.55 TCPU       70.38
 DIIS TEST: 0.90565E+02 AT SCF   CYCLE   9 - DIIS ACTIVE - HISTORY:     9 CYCLES
 TTTTTTTTTTTTTTTTTTTTTTTTTTTTTT FDIK        TELAPSE       71.07 TCPU       70.90
 SPIN LOCKING: NO ENERGY GAP COMPUTED
 TTTTTTTTTTTTTTTTTTTTTTTTTTTTTT PDIG        TELAPSE       71.11 TCPU       70.94
 CHARGE NORMALIZATION FACTOR   1.00000000
 TOTAL ATOMIC CHARGES:
   6.0969148   0.8900998   0.9243632   0.9822504   5.6594646   6.5783927
   0.8978338   5.6458483   6.0945414   0.8957566   0.9637255   0.8943564
   8.5782195   8.6687192  28.7321269   5.6282571   1.0798648   1.0221874
   1.0750137   4.9599456   5.7105190   0.9675548   5.5564855   6.1396539
   0.9337625   0.9433588   0.9373725   9.0192044   8.6044726   6.2017820
   0.9378577   0.9157131   0.9858267   5.5073115   6.2381043   1.0142833
   5.4506935   6.1037789   0.9477093   0.9887670   0.9330787   8.5696157
   8.7177196  28.8492329   6.1517369   0.9647978   0.9496861   0.9552119
   5.3933778   5.6395273   0.9945513   5.3199632   6.1082556   0.9631756
   0.9689259   0.9822287   8.5804175   8.5864047
 SUMMED SPIN DENSITY           2.00000000
 TOTAL ATOMIC SPINS  :
  -0.0013277   0.0004692  -0.0004585  -0.0041592  -0.0064385   0.0222292
  -0.0028423  -0.0058022   0.0007612  -0.0013579   0.0027245  -0.0027012
   0.0028086  -0.0019042  -0.0003899   0.0071532   0.0037894   0.0239073
   0.0004723   0.0803532   0.5187772  -0.0066737   0.1496079   0.0016268
   0.0106445  -0.0006001   0.0065625   0.0275899   0.1709513  -0.0202908
   0.0008933   0.0006632   0.0044845   0.0182487   0.0323447  -0.0056851
   0.0176893  -0.0240093   0.0038701   0.0015599   0.0001520  -0.0011655
  -0.0016139   0.0087904   0.0048735   0.0017057   0.0053214   0.0050556
   0.0895210   0.4598700   0.0275037   0.0805902  -0.0009359   0.0051300
   0.0037292   0.0033787   0.1440128   0.1385398
 TTTTTTTTTTTTTTTTTTTTTTTTTTTTTT MOQGAD      TELAPSE       71.11 TCPU       70.94
 TTTTTTTTTTTTTTTTTTTTTTTTTTTTTT SHELLXN     TELAPSE       74.73 TCPU       74.56
 TTTTTTTTTTTTTTTTTTTTTTTTTTTTTT MONMO3      TELAPSE       74.78 TCPU       74.61
 NUMERICALLY INTEGRATED DENSITY    135.9999883827    133.9999894894
 TTTTTTTTTTTTTTTTTTTTTTTTTTTTTT NUMDFT      TELAPSE       77.21 TCPU       77.04
 CYC  10 ETOT(AU) -4.657064519671E+03 DETOT -9.20E+00 tst  3.15E-02 PX  8.37E-01
 TTTTTTTTTTTTTTTTTTTTTTTTTTTTTT DIIS        TELAPSE       77.43 TCPU       77.26
 DIIS TEST: 0.36718E+02 AT SCF   CYCLE  10 - DIIS ACTIVE - HISTORY:    10 CYCLES
 TTTTTTTTTTTTTTTTTTTTTTTTTTTTTT FDIK        TELAPSE       77.95 TCPU       77.78

    ALPHA      ELECTRONS
 INSULATING STATE
 TOP OF VALENCE BANDS -    BAND    135; K    1; EIG -1.1962082E-01 AU
 BOTTOM OF VIRTUAL BANDS - BAND    136; K    1; EIG -8.6886503E-02 AU
 DIRECT ENERGY BAND GAP:   0.8907 eV

    BETA       ELECTRONS
 INSULATING STATE
 TOP OF VALENCE BANDS -    BAND    135; K    1; EIG -1.1954950E-01 AU
 BOTTOM OF VIRTUAL BANDS - BAND    136; K    1; EIG -8.5169749E-02 AU
 DIRECT ENERGY BAND GAP:   0.9355 eV
 TTTTTTTTTTTTTTTTTTTTTTTTTTTTTT PDIG        TELAPSE       77.98 TCPU       77.81
 CHARGE NORMALIZATION FACTOR   1.00000000
 TOTAL ATOMIC CHARGES:
   6.0904614   0.9860371   0.9824854   1.0074488   5.2489269   4.8565016
   1.1388081   5.2976084   6.1025406   0.9776317   1.0091605   0.9762246
   8.5324415   8.4084267  28.8141346   6.2817309   0.8539797   0.8899471
   0.9224914   6.0524543   6.5590196   0.9406829   5.5209500   6.0512548
   0.9584576   1.0064972   0.9391698   8.1222002   8.5125017   6.1581662
   0.9326824   0.9604260   0.9600043   5.5960191   5.9252369   1.0209282
   5.5465731   6.1051077   0.9358241   0.9781136   0.9473782   8.8516770
   8.6463021  28.7507846   6.0097788   0.9638108   0.9621615   0.9871395
   5.4588747   6.2316983   0.9615733   5.5306408   6.0292868   0.9610728
   0.9762132   0.9551816   8.7959081   8.8212608
 SUMMED SPIN DENSITY           0.00000000
 TOTAL ATOMIC SPINS  :
   0.0008673   0.0007850  -0.0008712  -0.0021533  -0.0025430   0.0066300
   0.0021658   0.0059163  -0.0010173  -0.0014209   0.0028619  -0.0012199
  -0.0045023  -0.0098795  -0.0023876  -0.0061941  -0.0010937   0.0018350
  -0.0010145  -0.0037718   0.0947329  -0.0198070  -0.0080825  -0.0086026
   0.0009626  -0.0014450   0.0005242  -0.0464517   0.0038632  -0.0181743
   0.0018506   0.0018286   0.0034999   0.0107418   0.0146003  -0.0036884
   0.0080936  -0.0091210   0.0007398  -0.0000373  -0.0008432  -0.0017297
  -0.0056158  -0.0036889  -0.0049727  -0.0004289  -0.0031700   0.0015369
  -0.0246244   0.0727153  -0.0004437  -0.0324588  -0.0057245  -0.0023280
   0.0008851  -0.0005550   0.0021780   0.0002484
 TTTTTTTTTTTTTTTTTTTTTTTTTTTTTT MOQGAD      TELAPSE       77.99 TCPU       77.82
 TTTTTTTTTTTTTTTTTTTTTTTTTTTTTT SHELLXN     TELAPSE       81.62 TCPU       81.46
 TTTTTTTTTTTTTTTTTTTTTTTTTTTTTT MONMO3      TELAPSE       81.68 TCPU       81.51
 NUMERICALLY INTEGRATED DENSITY    134.9999892779    134.9999889033
 TTTTTTTTTTTTTTTTTTTTTTTTTTTTTT NUMDFT      TELAPSE       84.17 TCPU       84.00
 CYC  11 ETOT(AU) -4.656745665469E+03 DETOT  3.19E-01 tst  1.33E-02 PX  2.90E-01
 TTTTTTTTTTTTTTTTTTTTTTTTTTTTTT DIIS        TELAPSE       84.39 TCPU       84.22
 DIIS TEST: 0.40432E+02 AT SCF   CYCLE  11 - DIIS ACTIVE - HISTORY:    11 CYCLES
 TTTTTTTTTTTTTTTTTTTTTTTTTTTTTT FDIK        TELAPSE       85.02 TCPU       84.85

    ALPHA      ELECTRONS
 INSULATING STATE
 TOP OF VALENCE BANDS -    BAND    136; K    1; EIG -1.5234796E-01 AU
 BOTTOM OF VIRTUAL BANDS - BAND    137; K    1; EIG -6.2148950E-02 AU
 DIRECT ENERGY BAND GAP:   2.4544 eV

    BETA       ELECTRONS
 INSULATING STATE
 TOP OF VALENCE BANDS -    BAND    134; K    1; EIG -1.5623006E-01 AU
 BOTTOM OF VIRTUAL BANDS - BAND    135; K    1; EIG -1.4622452E-01 AU
 DIRECT ENERGY BAND GAP:   0.2723 eV
 TTTTTTTTTTTTTTTTTTTTTTTTTTTTTT PDIG        TELAPSE       85.05 TCPU       84.88
 CHARGE NORMALIZATION FACTOR   1.00000000
 TOTAL ATOMIC CHARGES:
   6.0863382   0.9378229   0.9601626   0.9785179   5.5820910   6.2306644
   0.9834882   5.5999184   6.0882698   0.9397841   0.9821012   0.9403590
   8.6918279   8.7345023  28.7607710   6.2716315   0.9062707   0.9230494
   0.9427052   5.5886417   5.5711305   1.0547806   5.3611442   6.0335687
   0.9763597   1.0092930   0.9704969   8.4030431   8.5553363   6.1802725
   0.9441360   0.9417736   0.9741277   5.6078589   5.8487682   1.0445462
   5.5197427   6.1063794   0.9484204   0.9826598   0.9464697   8.7788902
   8.6927815  28.7541594   6.0380526   0.9532793   0.9635864   0.9898734
   5.5597712   5.7499301   0.9998951   5.5688260   6.0535711   0.9592184
   0.9823350   0.9562040   8.4329873   8.4574135
 SUMMED SPIN DENSITY           2.00000000
 TOTAL ATOMIC SPINS  :
   0.0009303  -0.0005152   0.0002388   0.0004915   0.0013461   0.0015498
   0.0040435   0.0023759  -0.0014841   0.0000703   0.0026508  -0.0007250
   0.0002821   0.0016393   0.0020383  -0.0070073   0.0033381   0.0086027
   0.0004848   0.0839064   0.5446325  -0.0164603   0.0632535  -0.0076123
   0.0068494  -0.0000373   0.0039987   0.1682669   0.1349719  -0.0092782
   0.0013960   0.0023618   0.0016783   0.0158832   0.0395200  -0.0005300
   0.0088505  -0.0054658   0.0012055  -0.0001904   0.0002616   0.0140484
   0.0135776   0.0040365  -0.0020260   0.0008758   0.0039601   0.0015381
   0.0308409   0.5033463  -0.0044304   0.0374617  -0.0029226   0.0040309
   0.0016460   0.0029409   0.1642323   0.1690310
 TTTTTTTTTTTTTTTTTTTTTTTTTTTTTT MOQGAD      TELAPSE       85.06 TCPU       84.89
 TTTTTTTTTTTTTTTTTTTTTTTTTTTTTT SHELLXN     TELAPSE       88.68 TCPU       88.51
 TTTTTTTTTTTTTTTTTTTTTTTTTTTTTT MONMO3      TELAPSE       88.73 TCPU       88.57
 NUMERICALLY INTEGRATED DENSITY    135.9999884595    133.9999898780
 TTTTTTTTTTTTTTTTTTTTTTTTTTTTTT NUMDFT      TELAPSE       91.23 TCPU       91.06
 CYC  12 ETOT(AU) -4.657485072597E+03 DETOT -7.39E-01 tst  5.06E-03 PX  2.67E-01
 TTTTTTTTTTTTTTTTTTTTTTTTTTTTTT DIIS        TELAPSE       91.66 TCPU       91.49
 DIIS TEST: 0.32019E+02 AT SCF   CYCLE  12 - DIIS ACTIVE - HISTORY:    12 CYCLES
 TTTTTTTTTTTTTTTTTTTTTTTTTTTTTT FDIK        TELAPSE       92.19 TCPU       92.02

    ALPHA      ELECTRONS
 INSULATING STATE
 TOP OF VALENCE BANDS -    BAND    135; K    1; EIG -1.4696474E-01 AU
 BOTTOM OF VIRTUAL BANDS - BAND    136; K    1; EIG -1.3566662E-01 AU
 DIRECT ENERGY BAND GAP:   0.3074 eV

    BETA       ELECTRONS
 INSULATING STATE
 TOP OF VALENCE BANDS -    BAND    135; K    1; EIG -1.4689711E-01 AU
 BOTTOM OF VIRTUAL BANDS - BAND    136; K    1; EIG -1.3651493E-01 AU
 DIRECT ENERGY BAND GAP:   0.2825 eV
 TTTTTTTTTTTTTTTTTTTTTTTTTTTTTT PDIG        TELAPSE       92.22 TCPU       92.05
 CHARGE NORMALIZATION FACTOR   1.00000000
 TOTAL ATOMIC CHARGES:
   6.0851571   0.9606198   0.9694483   0.9946707   5.4119670   5.1495419
   1.0383247   5.3931467   6.0874991   0.9520404   0.9985830   0.9571400
   8.3484089   8.3469795  28.7356633   6.1050648   0.9390426   0.9552068
   0.9870277   5.4873356   6.2624498   0.9939054   5.5951478   6.0895619
   0.9465355   0.9836272   0.9360437   8.7069708   8.6394423   6.1856336
   0.9347268   0.9534953   0.9775047   5.5233072   6.0410181   1.0293828
   5.5165068   6.1062087   0.9470196   0.9866492   0.9537075   8.6783133
   8.7216711  28.7488425   6.0723350   0.9406769   0.9492721   0.9735078
   5.5904007   6.2697794   0.9697479   5.5752191   6.0694209   0.9540332
   0.9746466   0.9444359   8.6762296   8.6797556
 SUMMED SPIN DENSITY          -0.00000000
 TOTAL ATOMIC SPINS  :
  -0.0003175  -0.0002311  -0.0002368  -0.0004870   0.0014343  -0.0125818
   0.0045753  -0.0001635  -0.0011318  -0.0000301   0.0026293  -0.0006559
  -0.0067223  -0.0060201  -0.0018126  -0.0099145   0.0001752   0.0012130
  -0.0005522  -0.0307405   0.1297014  -0.0235247  -0.0306534  -0.0093998
  -0.0001470  -0.0003707   0.0001126  -0.0091555   0.0046465  -0.0085260
   0.0008096   0.0014997   0.0021153   0.0050635   0.0041234  -0.0004832
   0.0013772  -0.0041315   0.0004680  -0.0006479   0.0003513  -0.0027713
  -0.0015934  -0.0001610  -0.0039540  -0.0014764  -0.0025002   0.0012056
  -0.0404166   0.1062373  -0.0138605  -0.0446746  -0.0052303  -0.0017964
   0.0012363  -0.0012324   0.0037058   0.0056241
 TTTTTTTTTTTTTTTTTTTTTTTTTTTTTT MOQGAD      TELAPSE       92.23 TCPU       92.06
 TTTTTTTTTTTTTTTTTTTTTTTTTTTTTT SHELLXN     TELAPSE       95.86 TCPU       95.69
 TTTTTTTTTTTTTTTTTTTTTTTTTTTTTT MONMO3      TELAPSE       95.91 TCPU       95.75
 NUMERICALLY INTEGRATED DENSITY    134.9999891068    134.9999888151
 TTTTTTTTTTTTTTTTTTTTTTTTTTTTTT NUMDFT      TELAPSE       98.38 TCPU       98.21
 CYC  13 ETOT(AU) -4.657341613181E+03 DETOT  1.43E-01 tst  6.53E-03 PX  2.42E-01
 TTTTTTTTTTTTTTTTTTTTTTTTTTTTTT DIIS        TELAPSE       98.61 TCPU       98.44
 DIIS TEST: 0.31986E+02 AT SCF   CYCLE  13 - DIIS ACTIVE - HISTORY:    13 CYCLES
 TTTTTTTTTTTTTTTTTTTTTTTTTTTTTT FDIK        TELAPSE       99.07 TCPU       98.91

    ALPHA      ELECTRONS
 INSULATING STATE
 TOP OF VALENCE BANDS -    BAND    135; K    1; EIG -1.5352706E-01 AU
 BOTTOM OF VIRTUAL BANDS - BAND    136; K    1; EIG -1.3835954E-01 AU
 DIRECT ENERGY BAND GAP:   0.4127 eV

    BETA       ELECTRONS
 INSULATING STATE
 TOP OF VALENCE BANDS -    BAND    135; K    1; EIG -1.4756118E-01 AU
 BOTTOM OF VIRTUAL BANDS - BAND    136; K    1; EIG -1.3620407E-01 AU
 DIRECT ENERGY BAND GAP:   0.3090 eV
 TTTTTTTTTTTTTTTTTTTTTTTTTTTTTT PDIG        TELAPSE       99.11 TCPU       98.94
 CHARGE NORMALIZATION FACTOR   1.00000000
 TOTAL ATOMIC CHARGES:
   6.0939733   0.9343746   0.9535234   0.9676837   5.5010359   6.3518565
   0.9599987   5.5516495   6.1010920   0.9306031   0.9790328   0.9276521
   8.8063063   8.7022359  28.6981969   5.9393608   0.9540122   0.9732268
   0.9993297   5.6016093   6.2358769   0.9910961   5.6199489   6.0678237
   0.9467446   0.9736143   0.9389524   7.1305403   8.2432420   6.1991825
   0.9501098   0.9425683   0.9769599   5.5784112   5.9619009   1.0504920
   5.3973971   6.0891732   0.9643511   1.0002849   0.9603613   8.8372306
   8.6362193  28.7512863   6.0861820   0.9503435   0.9555006   0.9742262
   5.5549477   6.1482009   0.9920795   5.5806362   6.0782655   0.9604483
   0.9710028   0.9585724   8.6800239   8.7390496
 SUMMED SPIN DENSITY          -0.00000000
 TOTAL ATOMIC SPINS  :
   0.0011585  -0.0005752  -0.0004796   0.0002754   0.0036828  -0.0120462
   0.0059361   0.0027941  -0.0012212   0.0004555   0.0017442  -0.0004080
  -0.0026551  -0.0015029  -0.0026863  -0.0056235  -0.0002110   0.0010401
  -0.0013092  -0.0273190   0.1128844  -0.0220411  -0.0418037  -0.0066248
  -0.0005745  -0.0001030  -0.0002731   0.0022460  -0.0044180  -0.0057939
   0.0011069   0.0014063   0.0011206   0.0020927  -0.0015958   0.0000770
   0.0019937  -0.0044544   0.0007535  -0.0001689   0.0001180  -0.0001946
   0.0006379  -0.0015592  -0.0000184  -0.0018790  -0.0009935   0.0005629
  -0.0427775   0.1003097  -0.0166161  -0.0467619  -0.0026248  -0.0021160
   0.0008969  -0.0003515   0.0087278   0.0077598
 TTTTTTTTTTTTTTTTTTTTTTTTTTTTTT MOQGAD      TELAPSE       99.12 TCPU       98.95
 TTTTTTTTTTTTTTTTTTTTTTTTTTTTTT SHELLXN     TELAPSE      102.75 TCPU      102.58
 TTTTTTTTTTTTTTTTTTTTTTTTTTTTTT MONMO3      TELAPSE      102.80 TCPU      102.63
 NUMERICALLY INTEGRATED DENSITY    134.9999886300    134.9999884332
 TTTTTTTTTTTTTTTTTTTTTTTTTTTTTT NUMDFT      TELAPSE      105.26 TCPU      105.09
 CYC  14 ETOT(AU) -4.656959404459E+03 DETOT  3.82E-01 tst  3.82E-03 PX  2.53E-01
 TTTTTTTTTTTTTTTTTTTTTTTTTTTTTT DIIS        TELAPSE      105.50 TCPU      105.33
 DIIS TEST: 0.37206E+02 AT SCF   CYCLE  14 - DIIS ACTIVE - HISTORY:    14 CYCLES
 TTTTTTTTTTTTTTTTTTTTTTTTTTTTTT FDIK        TELAPSE      105.95 TCPU      105.79

    ALPHA      ELECTRONS
 INSULATING STATE
 TOP OF VALENCE BANDS -    BAND    135; K    1; EIG -1.5629145E-01 AU
 BOTTOM OF VIRTUAL BANDS - BAND    136; K    1; EIG -1.5228935E-01 AU
 DIRECT ENERGY BAND GAP:   0.1089 eV

    BETA       ELECTRONS
 INSULATING STATE
 TOP OF VALENCE BANDS -    BAND    135; K    1; EIG -1.5260804E-01 AU
 BOTTOM OF VIRTUAL BANDS - BAND    136; K    1; EIG -1.4403581E-01 AU
 DIRECT ENERGY BAND GAP:   0.2333 eV
 TTTTTTTTTTTTTTTTTTTTTTTTTTTTTT PDIG        TELAPSE      105.99 TCPU      105.82
 CHARGE NORMALIZATION FACTOR   1.00000000
 TOTAL ATOMIC CHARGES:
   6.1010750   0.9437069   0.9592723   0.9643691   5.4642703   6.1867759
   1.0012717   5.5572910   6.1248288   0.9397691   0.9781832   0.9396063
   8.7885307   8.7679286  28.6798828   6.1032082   0.9502508   0.9369025
   0.9636184   5.5976399   5.5574582   1.0186490   5.3215707   6.0891631
   0.9604413   0.9875919   0.9602682   8.6473054   8.5465324   6.2059266
   0.9428610   0.9317057   0.9700564   5.4331790   5.4982530   1.0499474
   5.3805219   6.1071565   0.9518097   0.9929462   0.9514155   8.7172022
   8.5054923  28.6937010   6.1076338   0.9369598   0.9411278   0.9617316
   5.6581668   6.1143054   0.9770705   5.6837414   6.0973957   0.9472242
   0.9588802   0.9444200   8.6250112   8.6767957
 SUMMED SPIN DENSITY          -0.00000000
 TOTAL ATOMIC SPINS  :
  -0.0101635  -0.0011875   0.0000189  -0.0098254   0.0057817  -0.0154916
   0.0039444   0.0051224   0.0000483   0.0002935   0.0018639  -0.0000847
   0.0010734   0.0032528   0.0017137   0.0012886   0.0048964   0.0117014
   0.0013385   0.1204870   0.5181593  -0.0129902   0.0286268   0.0016614
   0.0037115  -0.0002255   0.0029799   0.1644809   0.1362991  -0.0058068
  -0.0034007  -0.0095607  -0.0002893  -0.1399591  -0.4414458  -0.0001759
  -0.0457809  -0.0021778  -0.0041503  -0.0019317  -0.0029107  -0.1354168
  -0.1448056  -0.0028303   0.0000678  -0.0006974  -0.0002227   0.0004775
  -0.0374844   0.0626361  -0.0151543  -0.0375559   0.0009125  -0.0012915
   0.0004675  -0.0001334   0.0010211  -0.0011759
 TTTTTTTTTTTTTTTTTTTTTTTTTTTTTT MOQGAD      TELAPSE      106.00 TCPU      105.83
 TTTTTTTTTTTTTTTTTTTTTTTTTTTTTT SHELLXN     TELAPSE      109.62 TCPU      109.45
 TTTTTTTTTTTTTTTTTTTTTTTTTTTTTT MONMO3      TELAPSE      109.67 TCPU      109.50
 NUMERICALLY INTEGRATED DENSITY    134.9999883265    134.9999894555
 TTTTTTTTTTTTTTTTTTTTTTTTTTTTTT NUMDFT      TELAPSE      112.15 TCPU      111.99
 CYC  15 ETOT(AU) -4.657728418001E+03 DETOT -7.69E-01 tst  4.08E-02 PX  2.42E-01
 TTTTTTTTTTTTTTTTTTTTTTTTTTTTTT DIIS        TELAPSE      112.40 TCPU      112.23
 DIIS TEST: 0.28619E+02 AT SCF   CYCLE  15 - DIIS ACTIVE - HISTORY:    15 CYCLES
 TTTTTTTTTTTTTTTTTTTTTTTTTTTTTT FDIK        TELAPSE      112.89 TCPU      112.73

    ALPHA      ELECTRONS
 INSULATING STATE
 TOP OF VALENCE BANDS -    BAND    135; K    1; EIG -1.2834388E-01 AU
 BOTTOM OF VIRTUAL BANDS - BAND    136; K    1; EIG -1.1963463E-01 AU
 DIRECT ENERGY BAND GAP:   0.2370 eV

    BETA       ELECTRONS
 INSULATING STATE
 TOP OF VALENCE BANDS -    BAND    135; K    1; EIG -1.3004286E-01 AU
 BOTTOM OF VIRTUAL BANDS - BAND    136; K    1; EIG -1.2579279E-01 AU
 DIRECT ENERGY BAND GAP:   0.1157 eV
 TTTTTTTTTTTTTTTTTTTTTTTTTTTTTT PDIG        TELAPSE      112.93 TCPU      112.76
 CHARGE NORMALIZATION FACTOR   1.00000000
 TOTAL ATOMIC CHARGES:
   6.0860332   0.9526338   0.9687612   1.0071250   5.5871993   6.0652007
   1.0362407   5.5448099   6.0710643   0.9566352   0.9924827   0.9637562
   8.7049708   8.7397503  28.6968825   6.1877127   0.9211141   0.9286707
   0.9648834   5.5633419   6.1118820   1.0036744   5.6140113   6.1163401
   0.9438660   0.9674174   0.9375756   8.5448130   8.8691535   6.1050112
   0.9285898   0.9489200   0.9821140   5.5371386   6.2366162   0.9664112
   5.5206220   6.0721112   0.9381789   0.9760833   0.9376948   8.6943369
   8.8398349  28.7011099   6.0875679   0.9544385   0.9549896   0.9768115
   5.5976548   5.1260214   1.0324596   5.5913671   6.0814882   0.9635994
   0.9828604   0.9591090   8.1649471   8.0939110
 SUMMED SPIN DENSITY          -0.00000000
 TOTAL ATOMIC SPINS  :
  -0.0011141   0.0002018   0.0005776   0.0031820   0.0105640  -0.0187613
   0.0063620   0.0050004   0.0017137   0.0006789   0.0005879  -0.0001102
  -0.0046670  -0.0019618  -0.0015817  -0.0054463   0.0009354  -0.0002428
  -0.0000400  -0.0179156   0.0914142  -0.0167105  -0.0599711   0.0029298
  -0.0026462  -0.0011167  -0.0012495   0.0131635  -0.0005579   0.0093814
   0.0009687  -0.0004711   0.0010971   0.0125124  -0.0996410   0.0177374
   0.0389816   0.0059614   0.0020949  -0.0006204  -0.0001678   0.0016678
   0.0026530   0.0035525   0.0028644  -0.0001364   0.0015056   0.0007238
  -0.0144438   0.0065720  -0.0052650  -0.0124974   0.0041892  -0.0001452
   0.0002342  -0.0004076   0.0099256   0.0079543
 TTTTTTTTTTTTTTTTTTTTTTTTTTTTTT MOQGAD      TELAPSE      112.94 TCPU      112.77
 TTTTTTTTTTTTTTTTTTTTTTTTTTTTTT SHELLXN     TELAPSE      116.55 TCPU      116.38
 TTTTTTTTTTTTTTTTTTTTTTTTTTTTTT MONMO3      TELAPSE      116.60 TCPU      116.43
 NUMERICALLY INTEGRATED DENSITY    134.9999895133    134.9999896385
 TTTTTTTTTTTTTTTTTTTTTTTTTTTTTT NUMDFT      TELAPSE      119.11 TCPU      118.94
 CYC  16 ETOT(AU) -4.657427053605E+03 DETOT  3.01E-01 tst  4.75E-03 PX  2.20E-01
 TTTTTTTTTTTTTTTTTTTTTTTTTTTTTT DIIS        TELAPSE      119.36 TCPU      119.19
 DIIS TEST: 0.29159E+02 AT SCF   CYCLE  16 - DIIS ACTIVE - HISTORY:    16 CYCLES
 TTTTTTTTTTTTTTTTTTTTTTTTTTTTTT FDIK        TELAPSE      119.85 TCPU      119.68

    ALPHA      ELECTRONS
 INSULATING STATE
 TOP OF VALENCE BANDS -    BAND    135; K    1; EIG -1.1155428E-01 AU
 BOTTOM OF VIRTUAL BANDS - BAND    136; K    1; EIG -1.0170465E-01 AU
 DIRECT ENERGY BAND GAP:   0.2680 eV

    BETA       ELECTRONS
 INSULATING STATE
 TOP OF VALENCE BANDS -    BAND    135; K    1; EIG -1.1201382E-01 AU
 BOTTOM OF VIRTUAL BANDS - BAND    136; K    1; EIG -1.0671186E-01 AU
 DIRECT ENERGY BAND GAP:   0.1443 eV
 TTTTTTTTTTTTTTTTTTTTTTTTTTTTTT PDIG        TELAPSE      119.89 TCPU      119.72
 CHARGE NORMALIZATION FACTOR   1.00000000
 TOTAL ATOMIC CHARGES:
   6.0544443   0.9693835   0.9822903   1.0193912   5.5492360   5.1399524
   1.0418298   5.4255990   6.0415908   0.9626506   0.9976646   0.9764543
   8.1139530   8.3810052  28.6617392   6.3773719   0.8731200   0.8975518
   0.9343914   5.6632292   6.0152472   1.0565018   5.6257466   6.1454609
   0.9407209   0.9947714   0.9222795   8.8109999   8.4699803   6.1261896
   0.9271536   0.9623492   0.9668336   5.6477974   6.0680454   1.0103337
   5.5490621   6.0779566   0.9460090   0.9845832   0.9578123   8.7115078
   8.7095802  28.6057802   5.9966232   0.9602835   0.9745124   1.0095548
   5.4419182   6.5352123   0.9473250   5.3808092   6.0126878   0.9693052
   1.0034413   0.9614034   8.7038584   8.8075147
 SUMMED SPIN DENSITY          -0.00000000
 TOTAL ATOMIC SPINS  :
  -0.0005232  -0.0002957   0.0009106   0.0038938   0.0066321  -0.0250864
   0.0097730   0.0021881  -0.0006190   0.0001877   0.0019172  -0.0001163
   0.0028603   0.0026908  -0.0005808  -0.0007475   0.0010201  -0.0002708
  -0.0001580   0.0093600   0.0139785  -0.0045991  -0.0369017   0.0079542
  -0.0016190   0.0003116  -0.0006420   0.0096384   0.0042178   0.0172603
   0.0002428   0.0003805   0.0009345   0.0342377  -0.1883580   0.0348310
   0.0804222   0.0084624   0.0032751  -0.0009246   0.0005693   0.0021109
  -0.0039161   0.0097443   0.0126393   0.0004072   0.0017520   0.0005413
   0.0398692  -0.1253603   0.0196979   0.0408596   0.0133944   0.0013760
   0.0012022   0.0009521  -0.0070736  -0.0049039
 TTTTTTTTTTTTTTTTTTTTTTTTTTTTTT MOQGAD      TELAPSE      119.89 TCPU      119.73
 TTTTTTTTTTTTTTTTTTTTTTTTTTTTTT SHELLXN     TELAPSE      123.54 TCPU      123.37
 TTTTTTTTTTTTTTTTTTTTTTTTTTTTTT MONMO3      TELAPSE      123.59 TCPU      123.42
 NUMERICALLY INTEGRATED DENSITY    134.9999892950    134.9999896673
 TTTTTTTTTTTTTTTTTTTTTTTTTTTTTT NUMDFT      TELAPSE      126.04 TCPU      125.87
 CYC  17 ETOT(AU) -4.657638460710E+03 DETOT -2.11E-01 tst  4.40E-03 PX  2.68E-01
 TTTTTTTTTTTTTTTTTTTTTTTTTTTTTT DIIS        TELAPSE      126.29 TCPU      126.12
 DIIS TEST: 0.28086E+02 AT SCF   CYCLE  17 - DIIS ACTIVE - HISTORY:    17 CYCLES
 TTTTTTTTTTTTTTTTTTTTTTTTTTTTTT FDIK        TELAPSE      126.79 TCPU      126.62

    ALPHA      ELECTRONS
 INSULATING STATE
 TOP OF VALENCE BANDS -    BAND    135; K    1; EIG -1.1990709E-01 AU
 BOTTOM OF VIRTUAL BANDS - BAND    136; K    1; EIG -1.0177467E-01 AU
 DIRECT ENERGY BAND GAP:   0.4934 eV

    BETA       ELECTRONS
 INSULATING STATE
 TOP OF VALENCE BANDS -    BAND    135; K    1; EIG -1.2026172E-01 AU
 BOTTOM OF VIRTUAL BANDS - BAND    136; K    1; EIG -1.0626545E-01 AU
 DIRECT ENERGY BAND GAP:   0.3809 eV
 TTTTTTTTTTTTTTTTTTTTTTTTTTTTTT PDIG        TELAPSE      126.83 TCPU      126.66
 CHARGE NORMALIZATION FACTOR   1.00000000
 TOTAL ATOMIC CHARGES:
   6.0847930   0.9615351   0.9544079   1.0063933   5.1036799   5.0732514
   1.0615491   5.5441778   6.1261138   0.9548379   0.9975622   0.9539058
   8.8933665   8.0367557  28.4828370   6.2309560   0.9128080   0.9419415
   0.9773240   5.4618840   6.3527330   1.0061813   5.4080500   5.9813692
   0.9753661   1.0223779   0.9685753   8.6975054   8.8715591   6.2626197
   0.9043582   0.9341315   0.9470249   5.6348165   5.9773598   1.0308891
   5.8280031   6.2001801   0.9189653   0.9501616   0.9225564   8.5480206
   8.6407295  28.4856457   6.0403362   0.9570825   0.9658568   0.9870699
   5.5446089   6.0895275   1.0200250   5.6170142   6.0721850   0.9582758
   0.9815603   0.9479316   8.8940201   8.6952471
 SUMMED SPIN DENSITY          -0.00000000
 TOTAL ATOMIC SPINS  :
  -0.0019960   0.0002786   0.0010052   0.0057949   0.0033492  -0.0287864
   0.0099701   0.0021619  -0.0016943   0.0002987   0.0028388   0.0004449
   0.0000932   0.0134822   0.0019513   0.0017181   0.0003724   0.0006113
  -0.0008876   0.0469039  -0.0615192   0.0124153  -0.0203416   0.0186610
  -0.0026253  -0.0010380  -0.0017469   0.0032742   0.0021139   0.0245984
  -0.0004223  -0.0015384  -0.0010079   0.0453564  -0.2936367   0.0521891
   0.1554485   0.0088700   0.0050789  -0.0013620   0.0017289  -0.0122340
   0.0029619   0.0142757   0.0098867   0.0011602   0.0061545   0.0011888
   0.1342532  -0.2923814   0.0445792   0.1099476   0.0123811   0.0029856
   0.0010344   0.0010610  -0.0145332  -0.0251283
 TTTTTTTTTTTTTTTTTTTTTTTTTTTTTT MOQGAD      TELAPSE      126.83 TCPU      126.67
 TTTTTTTTTTTTTTTTTTTTTTTTTTTTTT SHELLXN     TELAPSE      130.47 TCPU      130.30
 TTTTTTTTTTTTTTTTTTTTTTTTTTTTTT MONMO3      TELAPSE      130.52 TCPU      130.35
 NUMERICALLY INTEGRATED DENSITY    134.9999895891    134.9999901848
 TTTTTTTTTTTTTTTTTTTTTTTTTTTTTT NUMDFT      TELAPSE      132.98 TCPU      132.81
 CYC  18 ETOT(AU) -4.658014779095E+03 DETOT -3.76E-01 tst  1.12E-02 PX  1.51E-01
 TTTTTTTTTTTTTTTTTTTTTTTTTTTTTT DIIS        TELAPSE      133.24 TCPU      133.07
 DIIS TEST: 0.23472E+02 AT SCF   CYCLE  18 - DIIS ACTIVE - HISTORY:    18 CYCLES
 TTTTTTTTTTTTTTTTTTTTTTTTTTTTTT FDIK        TELAPSE      133.74 TCPU      133.57

    ALPHA      ELECTRONS
 INSULATING STATE
 TOP OF VALENCE BANDS -    BAND    134; K    1; EIG -1.2731109E-01 AU
 BOTTOM OF VIRTUAL BANDS - BAND    135; K    1; EIG -1.2628891E-01 AU
 DIRECT ENERGY BAND GAP:   0.0278 eV

    BETA       ELECTRONS
 INSULATING STATE
 TOP OF VALENCE BANDS -    BAND    136; K    1; EIG -1.2747988E-01 AU
 BOTTOM OF VIRTUAL BANDS - BAND    137; K    1; EIG -7.4562543E-02 AU
 DIRECT ENERGY BAND GAP:   1.4400 eV
 TTTTTTTTTTTTTTTTTTTTTTTTTTTTTT PDIG        TELAPSE      133.77 TCPU      133.60
 CHARGE NORMALIZATION FACTOR   1.00000000
 TOTAL ATOMIC CHARGES:
   6.1553377   0.9200039   0.9553926   0.9804642   5.9080531   6.1341145
   0.9986575   5.5530101   6.1179296   0.9451440   0.9666499   0.9521523
   8.1079029   9.1273728  28.4031370   6.0470661   0.9483574   0.9659650
   0.9762683   5.7218244   6.4320419   0.9400957   5.6253684   6.0438723
   0.9551697   0.9910387   0.9405445   8.7055182   8.5379732   6.1535776
   0.9437427   0.9464555   0.9661101   5.5728937   6.0497827   1.0139303
   5.4475533   6.1049478   0.9552207   0.9851361   0.9476113   8.8600884
   8.6466584  28.2428412   6.0594526   0.9327733   0.9439165   0.9644137
   5.6012898   5.6310011   1.0106530   5.6378973   6.0751517   0.9394745
   0.9559026   0.9384919   7.9914887   8.4251177
 SUMMED SPIN DENSITY          -2.00000000
 TOTAL ATOMIC SPINS  :
  -0.0055898   0.0012141   0.0028562   0.0080953   0.0080162  -0.0328741
   0.0111143   0.0050554   0.0020491  -0.0004309   0.0016518   0.0002018
   0.0011379   0.0064375   0.0004466   0.0031895   0.0003412   0.0006614
  -0.0023280   0.0828791  -0.1287161   0.0252586  -0.0051959   0.0208871
  -0.0021617  -0.0021108  -0.0020238   0.0063080   0.0011666   0.0226042
  -0.0025862  -0.0004752  -0.0019582   0.0972769  -0.3667023   0.0647600
   0.1650504  -0.0131232   0.0033356  -0.0034913   0.0014554  -0.0467150
  -0.1259805  -0.1187894  -0.0527622  -0.0018155  -0.0012109  -0.0065171
   0.1062831  -0.7912391   0.0580550   0.0519426  -0.0211313  -0.0053914
  -0.0045155  -0.0047086  -0.6380449  -0.3711421
 TTTTTTTTTTTTTTTTTTTTTTTTTTTTTT MOQGAD      TELAPSE      133.78 TCPU      133.61
 TTTTTTTTTTTTTTTTTTTTTTTTTTTTTT SHELLXN     TELAPSE      137.41 TCPU      137.24
 TTTTTTTTTTTTTTTTTTTTTTTTTTTTTT MONMO3      TELAPSE      137.46 TCPU      137.29
 NUMERICALLY INTEGRATED DENSITY    133.9999900354    135.9999899305
 TTTTTTTTTTTTTTTTTTTTTTTTTTTTTT NUMDFT      TELAPSE      139.90 TCPU      139.73
 CYC  19 ETOT(AU) -4.658596886974E+03 DETOT -5.82E-01 tst  1.43E-02 PX  2.63E-01
 TTTTTTTTTTTTTTTTTTTTTTTTTTTTTT DIIS        TELAPSE      140.17 TCPU      140.00
 DIIS TEST: 0.16844E+02 AT SCF   CYCLE  19 - DIIS ACTIVE - HISTORY:    19 CYCLES
 TTTTTTTTTTTTTTTTTTTTTTTTTTTTTT FDIK        TELAPSE      140.74 TCPU      140.57

    ALPHA      ELECTRONS
 INSULATING STATE
 TOP OF VALENCE BANDS -    BAND    135; K    1; EIG -1.3089241E-01 AU
 BOTTOM OF VIRTUAL BANDS - BAND    136; K    1; EIG -1.2530926E-01 AU
 DIRECT ENERGY BAND GAP:   0.1519 eV

    BETA       ELECTRONS
 INSULATING STATE
 TOP OF VALENCE BANDS -    BAND    135; K    1; EIG -1.4648268E-01 AU
 BOTTOM OF VIRTUAL BANDS - BAND    136; K    1; EIG -1.2539482E-01 AU
 DIRECT ENERGY BAND GAP:   0.5738 eV
 TTTTTTTTTTTTTTTTTTTTTTTTTTTTTT PDIG        TELAPSE      140.78 TCPU      140.61
 CHARGE NORMALIZATION FACTOR   1.00000000
 TOTAL ATOMIC CHARGES:
   6.0882270   0.9381756   0.9576991   0.9664926   5.7499055   6.2483506
   0.9749525   5.4085464   6.0312671   0.9475050   0.9791487   0.9622362
   8.5010639   8.2337298  27.4978473   6.2071815   0.9077517   0.9156249
   0.9374284   5.8046997   5.9929169   1.0029983   5.8026879   6.2536362
   0.9021598   0.9150771   0.8911711   8.5017232   8.5548262   6.0676811
   0.9519359   0.9638658   0.9939492   5.5158085   6.2103925   0.9807719
   5.4226617   6.0529636   0.9689347   0.9891680   0.9686538   8.7683225
   8.9407639  28.2764140   6.1721588   0.9293428   0.9331264   0.9387711
   5.6645815   6.1567118   0.9730366   5.4829916   6.1085488   0.9563545
   0.9754562   0.9476838   8.9348304   8.6790883
 SUMMED SPIN DENSITY          -0.00000000
 TOTAL ATOMIC SPINS  :
  -0.0049869   0.0012325   0.0014168   0.0088056   0.0151326  -0.0330757
   0.0096295   0.0009505   0.0016295   0.0005590   0.0002023  -0.0001827
   0.0040771   0.0125788   0.0025965  -0.0000253   0.0009397   0.0014646
  -0.0007176   0.0906890  -0.1573605   0.0321460   0.0175815   0.0163666
  -0.0013575  -0.0017623  -0.0010946   0.0040397  -0.0042900   0.0148127
  -0.0006896  -0.0012069  -0.0018982   0.0898875  -0.3211531   0.0604756
   0.1935876  -0.0099051   0.0063488  -0.0010569   0.0022052  -0.0242677
  -0.0226504   0.0152794  -0.0094605   0.0058248   0.0121964   0.0022520
   0.3075853  -0.4888670   0.0821501   0.1964002  -0.0013929   0.0047084
   0.0002916   0.0016117  -0.0391182  -0.0911356
 TTTTTTTTTTTTTTTTTTTTTTTTTTTTTT MOQGAD      TELAPSE      140.78 TCPU      140.61
 TTTTTTTTTTTTTTTTTTTTTTTTTTTTTT SHELLXN     TELAPSE      144.40 TCPU      144.23
 TTTTTTTTTTTTTTTTTTTTTTTTTTTTTT MONMO3      TELAPSE      144.45 TCPU      144.28
 NUMERICALLY INTEGRATED DENSITY    134.9999895872    134.9999901064
 TTTTTTTTTTTTTTTTTTTTTTTTTTTTTT NUMDFT      TELAPSE      146.86 TCPU      146.69
 CYC  20 ETOT(AU) -4.659363298099E+03 DETOT -7.66E-01 tst  1.90E-02 PX  3.02E-01
 TTTTTTTTTTTTTTTTTTTTTTTTTTTTTT DIIS        TELAPSE      147.13 TCPU      146.96
 DIIS TEST: 0.75566E+01 AT SCF   CYCLE  20 - DIIS ACTIVE - HISTORY:    20 CYCLES
 TTTTTTTTTTTTTTTTTTTTTTTTTTTTTT FDIK        TELAPSE      147.71 TCPU      147.54

    ALPHA      ELECTRONS
 INSULATING STATE
 TOP OF VALENCE BANDS -    BAND    135; K    1; EIG -9.0876782E-02 AU
 BOTTOM OF VIRTUAL BANDS - BAND    136; K    1; EIG -7.6834733E-02 AU
 DIRECT ENERGY BAND GAP:   0.3821 eV

    BETA       ELECTRONS
 INSULATING STATE
 TOP OF VALENCE BANDS -    BAND    135; K    1; EIG -9.4723011E-02 AU
 BOTTOM OF VIRTUAL BANDS - BAND    136; K    1; EIG -7.6870094E-02 AU
 DIRECT ENERGY BAND GAP:   0.4858 eV
 TTTTTTTTTTTTTTTTTTTTTTTTTTTTTT PDIG        TELAPSE      147.75 TCPU      147.58
 CHARGE NORMALIZATION FACTOR   1.00000000
 TOTAL ATOMIC CHARGES:
   6.1317399   0.9270795   0.9432293   0.9828738   5.4882539   5.9413917
   1.0003333   5.7160659   6.1656116   0.9106502   0.9360656   0.9241032
   8.8470069   9.0170407  28.3445427   6.1233094   0.9486201   0.9520570
   0.9721620   5.5106221   6.0818489   1.0080321   5.6417312   6.1606048
   0.9416579   0.9520306   0.9357750   8.7430920   8.8079357   6.1402305
   0.9202456   0.9363410   0.9532279   5.8413285   6.3464076   0.9468386
   5.7642460   6.1198983   0.9403867   0.9643635   0.9249478   8.6011649
   8.5246730  26.2728608   6.1128338   0.9427750   0.9526224   0.9757587
   5.5839923   6.3315269   0.9598409   5.6609249   6.1124577   0.9503618
   0.9618722   0.9422525   8.5130080   8.7471453
 SUMMED SPIN DENSITY          -0.00000000
 TOTAL ATOMIC SPINS  :
  -0.0043874   0.0012882   0.0006029   0.0056032   0.0092907  -0.0293327
   0.0087117   0.0074791   0.0013793   0.0003747  -0.0001568   0.0002412
   0.0001863   0.0048515   0.0009085  -0.0038151   0.0006647   0.0012281
  -0.0002629   0.0725414  -0.1232489   0.0258191   0.0206860   0.0112405
  -0.0009962  -0.0016830  -0.0008258  -0.0009808  -0.0019546   0.0120433
  -0.0000085  -0.0000512  -0.0016927   0.0884111  -0.2529573   0.0499505
   0.1589878  -0.0112440   0.0055177  -0.0012065   0.0021984  -0.0071167
  -0.0353510   0.0103605  -0.0169679   0.0038550   0.0073145   0.0019550
   0.2243557  -0.3972393   0.0706822   0.2195350  -0.0047815   0.0071368
   0.0009487   0.0041662  -0.1049567  -0.0392979
 TTTTTTTTTTTTTTTTTTTTTTTTTTTTTT MOQGAD      TELAPSE      147.75 TCPU      147.58
 TTTTTTTTTTTTTTTTTTTTTTTTTTTTTT SHELLXN     TELAPSE      151.38 TCPU      151.21
 TTTTTTTTTTTTTTTTTTTTTTTTTTTTTT MONMO3      TELAPSE      151.43 TCPU      151.26
 NUMERICALLY INTEGRATED DENSITY    134.9999897538    134.9999901585
 TTTTTTTTTTTTTTTTTTTTTTTTTTTTTT NUMDFT      TELAPSE      153.86 TCPU      153.69
 CYC  21 ETOT(AU) -4.658077074691E+03 DETOT  1.29E+00 tst  2.75E-02 PX  1.46E+00
 TTTTTTTTTTTTTTTTTTTTTTTTTTTTTT DIIS        TELAPSE      154.13 TCPU      153.96
 DIIS TEST: 0.31259E+02 AT SCF   CYCLE  21 - DIIS ACTIVE - HISTORY:    21 CYCLES
 TTTTTTTTTTTTTTTTTTTTTTTTTTTTTT FDIK        TELAPSE      154.56 TCPU      154.39

    ALPHA      ELECTRONS
 INSULATING STATE
 TOP OF VALENCE BANDS -    BAND    135; K    1; EIG -1.1740517E-01 AU
 BOTTOM OF VIRTUAL BANDS - BAND    136; K    1; EIG -9.0856227E-02 AU
 DIRECT ENERGY BAND GAP:   0.7224 eV

    BETA       ELECTRONS
 INSULATING STATE
 TOP OF VALENCE BANDS -    BAND    135; K    1; EIG -1.1738015E-01 AU
 BOTTOM OF VIRTUAL BANDS - BAND    136; K    1; EIG -9.9816940E-02 AU
 DIRECT ENERGY BAND GAP:   0.4779 eV
 TTTTTTTTTTTTTTTTTTTTTTTTTTTTTT PDIG        TELAPSE      154.59 TCPU      154.42
 CHARGE NORMALIZATION FACTOR   1.00000000
 TOTAL ATOMIC CHARGES:
   6.1739564   0.9171639   0.9337076   0.9720104   5.5452671   5.9746492
   0.9830441   5.8608752   6.2140325   0.8985837   0.9197801   0.9090128
   8.7888388   8.9979908  28.0387875   6.1647829   0.9302663   0.9350975
   0.9572750   5.5716415   6.2185355   0.9831546   5.5853674   6.1384622
   0.9451440   0.9642299   0.9367446   8.7919964   8.8082367   6.1442705
   0.9254375   0.9243885   0.9464266   5.7248052   6.2145688   0.9635593
   5.7279529   6.1469385   0.9294998   0.9473230   0.9137844   8.5906702
   8.4224069  27.0687331   6.0918723   0.9406331   0.9495754   0.9739959
   5.5920772   6.2042399   0.9739676   5.7265806   6.1311840   0.9401625
   0.9481065   0.9340324   8.2818919   8.6622813
 SUMMED SPIN DENSITY          -0.00000000
 TOTAL ATOMIC SPINS  :
  -0.0035143   0.0008156   0.0004887   0.0041120   0.0053828  -0.0200738
   0.0051840   0.0053473  -0.0000892   0.0009039  -0.0010250   0.0006164
   0.0013254   0.0034269  -0.0002793  -0.0037832   0.0004344   0.0010382
   0.0002691   0.0595480  -0.0914114   0.0187258   0.0162372   0.0059908
  -0.0011557  -0.0016229  -0.0003254  -0.0002046  -0.0027868   0.0083940
  -0.0002155   0.0002747  -0.0013240   0.0739265  -0.1932573   0.0383116
   0.1271303  -0.0123686   0.0041212   0.0002157   0.0021286  -0.0046915
  -0.0256633   0.0352912  -0.0206995   0.0033820   0.0058927   0.0010598
   0.1842684  -0.3192484   0.0563775   0.1873325  -0.0089886   0.0068551
   0.0004576   0.0043200  -0.1237239  -0.0331336
 TTTTTTTTTTTTTTTTTTTTTTTTTTTTTT MOQGAD      TELAPSE      154.60 TCPU      154.43
 TTTTTTTTTTTTTTTTTTTTTTTTTTTTTT SHELLXN     TELAPSE      158.23 TCPU      158.06
 TTTTTTTTTTTTTTTTTTTTTTTTTTTTTT MONMO3      TELAPSE      158.28 TCPU      158.11
 NUMERICALLY INTEGRATED DENSITY    134.9999900604    134.9999903062
 TTTTTTTTTTTTTTTTTTTTTTTTTTTTTT NUMDFT      TELAPSE      160.72 TCPU      160.55
 CYC  22 ETOT(AU) -4.659438600657E+03 DETOT -1.36E+00 tst  5.66E-03 PX  1.13E+00
 TTTTTTTTTTTTTTTTTTTTTTTTTTTTTT DIIS        TELAPSE      161.00 TCPU      160.83
 DIIS TEST: 0.64812E+01 AT SCF   CYCLE  22 - DIIS ACTIVE - HISTORY:    22 CYCLES
 TTTTTTTTTTTTTTTTTTTTTTTTTTTTTT FDIK        TELAPSE      161.60 TCPU      161.43

    ALPHA      ELECTRONS
 INSULATING STATE
 TOP OF VALENCE BANDS -    BAND    135; K    1; EIG -1.0733951E-01 AU
 BOTTOM OF VIRTUAL BANDS - BAND    136; K    1; EIG -9.5534045E-02 AU
 DIRECT ENERGY BAND GAP:   0.3212 eV

    BETA       ELECTRONS
 INSULATING STATE
 TOP OF VALENCE BANDS -    BAND    135; K    1; EIG -1.0724846E-01 AU
 BOTTOM OF VIRTUAL BANDS - BAND    136; K    1; EIG -9.8179565E-02 AU
 DIRECT ENERGY BAND GAP:   0.2468 eV
 TTTTTTTTTTTTTTTTTTTTTTTTTTTTTT PDIG        TELAPSE      161.63 TCPU      161.46
 CHARGE NORMALIZATION FACTOR   1.00000000
 TOTAL ATOMIC CHARGES:
   6.1723332   0.9231898   0.9407522   0.9703950   5.6551580   6.2133549
   0.9718629   5.6406159   6.1717411   0.9209925   0.9503770   0.9292673
   8.7522724   8.8310484  28.0528335   6.1680434   0.9232641   0.9317444
   0.9567128   5.6214589   6.2342174   0.9755125   5.6306715   6.1382896
   0.9408541   0.9646287   0.9314572   8.7831234   8.7681341   6.1410805
   0.9311312   0.9293097   0.9490718   5.6393182   6.0722207   0.9865960
   5.6645556   6.1509159   0.9363044   0.9430479   0.9269715   8.6071452
   8.6740262  26.8161550   6.1413831   0.9304229   0.9347720   0.9498226
   5.6675637   6.0996734   0.9868775   5.6350946   6.1355192   0.9386019
   0.9533906   0.9322308   8.7123612   8.5501305
 SUMMED SPIN DENSITY          -0.00000000
 TOTAL ATOMIC SPINS  :
  -0.0020520   0.0002293   0.0005483   0.0024293   0.0045994  -0.0126613
   0.0031306   0.0028592   0.0000126   0.0001825  -0.0000477  -0.0002603
   0.0004096   0.0024896  -0.0011328  -0.0038309   0.0004299   0.0006437
  -0.0002649   0.0418284  -0.0617653   0.0120637   0.0148337   0.0030010
  -0.0003457  -0.0007402  -0.0005182  -0.0005060  -0.0037210   0.0013224
  -0.0006474  -0.0000161  -0.0008244   0.0491626  -0.1278148   0.0241074
   0.0896835  -0.0098408   0.0030970   0.0002045   0.0014808  -0.0124956
  -0.0131126   0.0125739  -0.0166862   0.0030052   0.0058755   0.0008524
   0.1479143  -0.2139061   0.0364002   0.1104042  -0.0100002   0.0034408
   0.0003228   0.0017616  -0.0407612  -0.0473479
 TTTTTTTTTTTTTTTTTTTTTTTTTTTTTT MOQGAD      TELAPSE      161.64 TCPU      161.47
 TTTTTTTTTTTTTTTTTTTTTTTTTTTTTT SHELLXN     TELAPSE      165.25 TCPU      165.08
 TTTTTTTTTTTTTTTTTTTTTTTTTTTTTT MONMO3      TELAPSE      165.30 TCPU      165.13
 NUMERICALLY INTEGRATED DENSITY    134.9999902812    134.9999903998
 TTTTTTTTTTTTTTTTTTTTTTTTTTTTTT NUMDFT      TELAPSE      167.75 TCPU      167.58
 CYC  23 ETOT(AU) -4.659447929481E+03 DETOT -9.33E-03 tst  3.51E-03 PX  2.15E-01
 TTTTTTTTTTTTTTTTTTTTTTTTTTTTTT DIIS        TELAPSE      168.04 TCPU      167.87
 DIIS TEST: 0.74556E+01 AT SCF   CYCLE  23 - DIIS ACTIVE - HISTORY:    23 CYCLES
 TTTTTTTTTTTTTTTTTTTTTTTTTTTTTT FDIK        TELAPSE      168.54 TCPU      168.37

    ALPHA      ELECTRONS
 INSULATING STATE
 TOP OF VALENCE BANDS -    BAND    135; K    1; EIG -1.1297428E-01 AU
 BOTTOM OF VIRTUAL BANDS - BAND    136; K    1; EIG -8.3114103E-02 AU
 DIRECT ENERGY BAND GAP:   0.8125 eV

    BETA       ELECTRONS
 INSULATING STATE
 TOP OF VALENCE BANDS -    BAND    135; K    1; EIG -1.1540732E-01 AU
 BOTTOM OF VIRTUAL BANDS - BAND    136; K    1; EIG -8.3032264E-02 AU
 DIRECT ENERGY BAND GAP:   0.8810 eV
 TTTTTTTTTTTTTTTTTTTTTTTTTTTTTT PDIG        TELAPSE      168.57 TCPU      168.40
 CHARGE NORMALIZATION FACTOR   1.00000000
 TOTAL ATOMIC CHARGES:
   6.1408272   0.9295567   0.9463649   0.9758641   5.6191779   6.1964930
   0.9831738   5.6402102   6.1468562   0.9288927   0.9525976   0.9333763
   8.6487053   8.6964158  26.6482055   6.1492004   0.9265080   0.9346313
   0.9568098   5.6241089   6.1928900   0.9829998   5.6563650   6.1421684
   0.9377538   0.9550201   0.9279137   8.6406735   8.6450923   6.1527116
   0.9271464   0.9305837   0.9489286   5.6704928   6.1413588   0.9713338
   5.6551582   6.1531274   0.9346482   0.9519263   0.9281646   8.7726696
   8.7694562  28.0811655   6.1579755   0.9304640   0.9349464   0.9559407
   5.6342310   6.1357970   0.9816966   5.6597338   6.1568120   0.9366227
   0.9532433   0.9303962   8.7807723   8.8036445
 SUMMED SPIN DENSITY          -0.00000000
 TOTAL ATOMIC SPINS  :
  -0.0016036   0.0004195   0.0002106   0.0018355   0.0041795  -0.0107081
   0.0024988   0.0017505   0.0000958   0.0001075   0.0001570  -0.0000364
   0.0004918   0.0024017  -0.0012571  -0.0038389   0.0006058   0.0008391
   0.0000835   0.0363739  -0.0555150   0.0110288   0.0151352   0.0024331
  -0.0001634  -0.0006217  -0.0004453  -0.0012916  -0.0036947   0.0002257
  -0.0001813   0.0001705  -0.0006990   0.0447771  -0.1083756   0.0206559
   0.0757458  -0.0095771   0.0027492   0.0001417   0.0014089  -0.0113763
  -0.0146041  -0.0023313  -0.0142929   0.0023486   0.0045918   0.0011605
   0.1223951  -0.1841594   0.0321326   0.1021168  -0.0084257   0.0034336
   0.0007801   0.0017377  -0.0362512  -0.0277697
 TTTTTTTTTTTTTTTTTTTTTTTTTTTTTT MOQGAD      TELAPSE      168.58 TCPU      168.41
 TTTTTTTTTTTTTTTTTTTTTTTTTTTTTT SHELLXN     TELAPSE      172.20 TCPU      172.02
 TTTTTTTTTTTTTTTTTTTTTTTTTTTTTT MONMO3      TELAPSE      172.25 TCPU      172.08
 NUMERICALLY INTEGRATED DENSITY    134.9999902973    134.9999903978
 TTTTTTTTTTTTTTTTTTTTTTTTTTTTTT NUMDFT      TELAPSE      174.65 TCPU      174.48
 CYC  24 ETOT(AU) -4.659348385799E+03 DETOT  9.95E-02 tst  5.88E-04 PX  2.42E-01
 TTTTTTTTTTTTTTTTTTTTTTTTTTTTTT DIIS        TELAPSE      174.94 TCPU      174.77
 DIIS TEST: 0.90803E+01 AT SCF   CYCLE  24 - DIIS ACTIVE - HISTORY:    24 CYCLES
 TTTTTTTTTTTTTTTTTTTTTTTTTTTTTT FDIK        TELAPSE      175.44 TCPU      175.27

    ALPHA      ELECTRONS
 INSULATING STATE
 TOP OF VALENCE BANDS -    BAND    135; K    1; EIG -9.0221232E-02 AU
 BOTTOM OF VIRTUAL BANDS - BAND    136; K    1; EIG -8.0291014E-02 AU
 DIRECT ENERGY BAND GAP:   0.2702 eV

    BETA       ELECTRONS
 INSULATING STATE
 TOP OF VALENCE BANDS -    BAND    135; K    1; EIG -9.0182453E-02 AU
 BOTTOM OF VIRTUAL BANDS - BAND    136; K    1; EIG -8.2035754E-02 AU
 DIRECT ENERGY BAND GAP:   0.2217 eV
 TTTTTTTTTTTTTTTTTTTTTTTTTTTTTT PDIG        TELAPSE      175.47 TCPU      175.30
 CHARGE NORMALIZATION FACTOR   1.00000000
 TOTAL ATOMIC CHARGES:
   6.1591208   0.9248274   0.9462489   0.9750006   5.6727043   6.2226484
   0.9810552   5.6475718   6.1554959   0.9293528   0.9610638   0.9340659
   8.7837947   8.7561482  28.0008579   6.1607560   0.9255286   0.9332159
   0.9536796   5.6794339   6.1784699   0.9770258   5.6690641   6.1617612
   0.9351582   0.9544038   0.9264369   8.7806177   8.7726878   6.1414260
   0.9263631   0.9306837   0.9500739   5.6763906   6.1930207   0.9690342
   5.6523933   6.1384603   0.9376144   0.9515857   0.9277165   8.6222910
   8.6201459  26.6370806   6.1487680   0.9263899   0.9331757   0.9517587
   5.6565681   6.1742187   0.9763641   5.6653115   6.1460076   0.9362016
   0.9498011   0.9280780   8.6288738   8.6460074
 SUMMED SPIN DENSITY          -0.00000000
 TOTAL ATOMIC SPINS  :
  -0.0012710   0.0003398   0.0001434   0.0019223   0.0036158  -0.0096452
   0.0022910   0.0012690   0.0001247   0.0001316  -0.0000500   0.0001470
   0.0006878   0.0020141  -0.0017228  -0.0029862   0.0005329   0.0007225
  -0.0000165   0.0348000  -0.0535628   0.0106152   0.0126311   0.0033620
  -0.0002451  -0.0007520  -0.0003400   0.0000766  -0.0032384   0.0008481
  -0.0003154   0.0001491  -0.0006322   0.0426147  -0.1020125   0.0194930
   0.0708255  -0.0084900   0.0027214  -0.0000089   0.0013437  -0.0089704
  -0.0137457   0.0041943  -0.0136300   0.0021588   0.0044318   0.0010586
   0.1146511  -0.1723761   0.0299869   0.0959220  -0.0077874   0.0032422
   0.0003544   0.0017516  -0.0399107  -0.0294648
 TTTTTTTTTTTTTTTTTTTTTTTTTTTTTT MOQGAD      TELAPSE      175.48 TCPU      175.31
 TTTTTTTTTTTTTTTTTTTTTTTTTTTTTT SHELLXN     TELAPSE      179.09 TCPU      178.92
 TTTTTTTTTTTTTTTTTTTTTTTTTTTTTT MONMO3      TELAPSE      179.14 TCPU      178.97
 NUMERICALLY INTEGRATED DENSITY    134.9999902931    134.9999904034
 TTTTTTTTTTTTTTTTTTTTTTTTTTTTTT NUMDFT      TELAPSE      181.64 TCPU      181.46
 CYC  25 ETOT(AU) -4.659300011587E+03 DETOT  4.84E-02 tst  3.39E-04 PX  3.46E-01
 TTTTTTTTTTTTTTTTTTTTTTTTTTTTTT DIIS        TELAPSE      181.93 TCPU      181.76
 DIIS TEST: 0.10342E+02 AT SCF   CYCLE  25 - DIIS ACTIVE - HISTORY:    25 CYCLES
 TTTTTTTTTTTTTTTTTTTTTTTTTTTTTT FDIK        TELAPSE      182.65 TCPU      182.48

    ALPHA      ELECTRONS
 INSULATING STATE
 TOP OF VALENCE BANDS -    BAND    135; K    1; EIG -9.0495439E-02 AU
 BOTTOM OF VIRTUAL BANDS - BAND    136; K    1; EIG -8.0244261E-02 AU
 DIRECT ENERGY BAND GAP:   0.2789 eV

    BETA       ELECTRONS
 INSULATING STATE
 TOP OF VALENCE BANDS -    BAND    135; K    1; EIG -9.0455838E-02 AU
 BOTTOM OF VIRTUAL BANDS - BAND    136; K    1; EIG -8.1981202E-02 AU
 DIRECT ENERGY BAND GAP:   0.2306 eV
 TTTTTTTTTTTTTTTTTTTTTTTTTTTTTT PDIG        TELAPSE      182.69 TCPU      182.52
 CHARGE NORMALIZATION FACTOR   1.00000000
 TOTAL ATOMIC CHARGES:
   6.1589521   0.9247047   0.9463104   0.9749445   5.6730945   6.2225665
   0.9810925   5.6482661   6.1554732   0.9294677   0.9609973   0.9338519
   8.7841861   8.7543247  28.0027268   6.1605340   0.9255416   0.9332861
   0.9534102   5.6802928   6.1779655   0.9769478   5.6687331   6.1618801
   0.9349799   0.9542194   0.9264006   8.7804160   8.7727609   6.1413993
   0.9262896   0.9308823   0.9501686   5.6757168   6.1927591   0.9687138
   5.6523519   6.1380817   0.9377549   0.9518958   0.9277365   8.6232521
   8.6195310  26.6380415   6.1489173   0.9265204   0.9332138   0.9516041
   5.6558029   6.1739345   0.9761618   5.6660777   6.1452548   0.9363532
   0.9500135   0.9283738   8.6275872   8.6472829
 SUMMED SPIN DENSITY          -0.00000000
 TOTAL ATOMIC SPINS  :
  -0.0013248   0.0002367   0.0003153   0.0018954   0.0040124  -0.0099968
   0.0024279   0.0016185   0.0000579   0.0001458  -0.0001230   0.0000416
   0.0004373   0.0019414  -0.0014099  -0.0033513   0.0005818   0.0008804
  -0.0000855   0.0354472  -0.0536232   0.0104361   0.0130794   0.0033377
  -0.0004378  -0.0006405  -0.0004358  -0.0003621  -0.0034667   0.0004925
  -0.0001619   0.0003038  -0.0005751   0.0430752  -0.1019103   0.0193506
   0.0707722  -0.0085911   0.0026339   0.0000839   0.0013177  -0.0092639
  -0.0138889   0.0042120  -0.0133159   0.0023120   0.0043041   0.0008274
   0.1141939  -0.1722879   0.0298311   0.0964409  -0.0079186   0.0032627
   0.0002673   0.0018213  -0.0396219  -0.0296026
 TTTTTTTTTTTTTTTTTTTTTTTTTTTTTT MOQGAD      TELAPSE      182.69 TCPU      182.52
 TTTTTTTTTTTTTTTTTTTTTTTTTTTTTT SHELLXN     TELAPSE      186.33 TCPU      186.16
 TTTTTTTTTTTTTTTTTTTTTTTTTTTTTT MONMO3      TELAPSE      186.38 TCPU      186.21
 NUMERICALLY INTEGRATED DENSITY    134.9999902992    134.9999904055
 TTTTTTTTTTTTTTTTTTTTTTTTTTTTTT NUMDFT      TELAPSE      188.94 TCPU      188.77
 CYC  26 ETOT(AU) -4.659299889396E+03 DETOT  1.22E-04 tst  1.39E-07 PX  2.52E-03
 TTTTTTTTTTTTTTTTTTTTTTTTTTTTTT DIIS        TELAPSE      189.24 TCPU      189.07
 DIIS TEST: 0.10332E+02 AT SCF   CYCLE  26 - DIIS ACTIVE - HISTORY:    26 CYCLES
 TTTTTTTTTTTTTTTTTTTTTTTTTTTTTT FDIK        TELAPSE      189.75 TCPU      189.58

    ALPHA      ELECTRONS
 INSULATING STATE
 TOP OF VALENCE BANDS -    BAND    135; K    1; EIG -9.1200396E-02 AU
 BOTTOM OF VIRTUAL BANDS - BAND    136; K    1; EIG -8.0810758E-02 AU
 DIRECT ENERGY BAND GAP:   0.2827 eV

    BETA       ELECTRONS
 INSULATING STATE
 TOP OF VALENCE BANDS -    BAND    135; K    1; EIG -9.1165000E-02 AU
 BOTTOM OF VIRTUAL BANDS - BAND    136; K    1; EIG -8.2555274E-02 AU
 DIRECT ENERGY BAND GAP:   0.2343 eV
 TTTTTTTTTTTTTTTTTTTTTTTTTTTTTT PDIG        TELAPSE      189.78 TCPU      189.61
 CHARGE NORMALIZATION FACTOR   1.00000000
 TOTAL ATOMIC CHARGES:
   6.1584049   0.9250636   0.9465154   0.9749750   5.6706428   6.2220794
   0.9810232   5.6472474   6.1554282   0.9294400   0.9608582   0.9339822
   8.7851445   8.7561960  28.0048482   6.1614407   0.9253238   0.9330682
   0.9532105   5.6785979   6.1774068   0.9770163   5.6683919   6.1619839
   0.9348566   0.9542232   0.9263087   8.7817317   8.7730233   6.1409284
   0.9264420   0.9309852   0.9503288   5.6741113   6.1914900   0.9690497
   5.6516356   6.1381186   0.9377544   0.9518643   0.9277537   8.6215519
   8.6196651  26.6468062   6.1483094   0.9267381   0.9334059   0.9517653
   5.6546537   6.1729082   0.9765155   5.6648892   6.1451287   0.9363934
   0.9501227   0.9284400   8.6283812   8.6454309
 SUMMED SPIN DENSITY          -0.00000000
 TOTAL ATOMIC SPINS  :
  -0.0012785   0.0002263   0.0003019   0.0018658   0.0040811  -0.0100005
   0.0024373   0.0016374   0.0001150   0.0001195  -0.0001297   0.0000254
   0.0004146   0.0018613  -0.0013703  -0.0033563   0.0005787   0.0008940
  -0.0000823   0.0355910  -0.0538646   0.0104732   0.0132142   0.0033507
  -0.0004432  -0.0006421  -0.0004500  -0.0004317  -0.0035099   0.0004359
  -0.0001475   0.0003073  -0.0005829   0.0431462  -0.1019001   0.0193606
   0.0708148  -0.0086212   0.0026292   0.0000910   0.0013101  -0.0093661
  -0.0138801   0.0045346  -0.0132822   0.0023056   0.0042862   0.0007846
   0.1143116  -0.1723938   0.0298635   0.0964672  -0.0079512   0.0032432
   0.0002798   0.0018020  -0.0396288  -0.0298482
 TTTTTTTTTTTTTTTTTTTTTTTTTTTTTT MOQGAD      TELAPSE      189.79 TCPU      189.62
 TTTTTTTTTTTTTTTTTTTTTTTTTTTTTT SHELLXN     TELAPSE      193.40 TCPU      193.23
 TTTTTTTTTTTTTTTTTTTTTTTTTTTTTT MONMO3      TELAPSE      193.45 TCPU      193.28
 NUMERICALLY INTEGRATED DENSITY    134.9999903000    134.9999904059
 TTTTTTTTTTTTTTTTTTTTTTTTTTTTTT NUMDFT      TELAPSE      195.90 TCPU      195.73
 CYC  27 ETOT(AU) -4.659309583702E+03 DETOT -9.69E-03 tst  9.57E-07 PX  1.26E-02
 TTTTTTTTTTTTTTTTTTTTTTTTTTTTTT DIIS        TELAPSE      196.33 TCPU      196.16
 DIIS TEST: 0.10140E+02 AT SCF   CYCLE  27 - DIIS ACTIVE - HISTORY:    27 CYCLES
 TTTTTTTTTTTTTTTTTTTTTTTTTTTTTT FDIK        TELAPSE      196.79 TCPU      196.62

    ALPHA      ELECTRONS
 INSULATING STATE
 TOP OF VALENCE BANDS -    BAND    135; K    1; EIG -9.2462269E-02 AU
 BOTTOM OF VIRTUAL BANDS - BAND    136; K    1; EIG -8.2253112E-02 AU
 DIRECT ENERGY BAND GAP:   0.2778 eV

    BETA       ELECTRONS
 INSULATING STATE
 TOP OF VALENCE BANDS -    BAND    135; K    1; EIG -9.2438650E-02 AU
 BOTTOM OF VIRTUAL BANDS - BAND    136; K    1; EIG -8.4170709E-02 AU
 DIRECT ENERGY BAND GAP:   0.2250 eV
 TTTTTTTTTTTTTTTTTTTTTTTTTTTTTT PDIG        TELAPSE      196.83 TCPU      196.66
 CHARGE NORMALIZATION FACTOR   1.00000000
 TOTAL ATOMIC CHARGES:
   6.1625972   0.9240459   0.9451091   0.9733373   5.6777849   6.2089220
   0.9803646   5.6661079   6.1585378   0.9280054   0.9582853   0.9329511
   8.7760868   8.7532993  28.0064888   6.1611827   0.9247968   0.9324700
   0.9532229   5.6778053   6.1868067   0.9756106   5.6616264   6.1602478
   0.9350337   0.9549575   0.9262105   8.7847266   8.7723648   6.1404579
   0.9270054   0.9308288   0.9498028   5.6724882   6.1730795   0.9707969
   5.6577955   6.1383215   0.9377040   0.9508147   0.9278730   8.6238504
   8.6214311  26.6694691   6.1482824   0.9269083   0.9334401   0.9513020
   5.6589281   6.1682456   0.9771836   5.6603956   6.1421918   0.9373828
   0.9510912   0.9296769   8.6307334   8.6335340
 SUMMED SPIN DENSITY          -0.00000000
 TOTAL ATOMIC SPINS  :
  -0.0011729   0.0002100   0.0002754   0.0017538   0.0040702  -0.0098902
   0.0023754   0.0016988   0.0001936   0.0000737  -0.0001342   0.0000338
   0.0003719   0.0016936  -0.0013746  -0.0033667   0.0005740   0.0009001
  -0.0000736   0.0354348  -0.0537617   0.0104433   0.0134993   0.0032582
  -0.0004276  -0.0006464  -0.0004625  -0.0004422  -0.0035854   0.0002655
  -0.0001569   0.0002969  -0.0005781   0.0423844  -0.0989371   0.0188088
   0.0692957  -0.0086041   0.0025626   0.0001168   0.0012946  -0.0093101
  -0.0135539   0.0052978  -0.0130464   0.0022855   0.0042399   0.0007380
   0.1133679  -0.1698638   0.0295385   0.0944039  -0.0078749   0.0031256
   0.0003026   0.0017579  -0.0390021  -0.0306779
 TTTTTTTTTTTTTTTTTTTTTTTTTTTTTT MOQGAD      TELAPSE      196.84 TCPU      196.67
 TTTTTTTTTTTTTTTTTTTTTTTTTTTTTT SHELLXN     TELAPSE      200.46 TCPU      200.29
 TTTTTTTTTTTTTTTTTTTTTTTTTTTTTT MONMO3      TELAPSE      200.51 TCPU      200.34
 NUMERICALLY INTEGRATED DENSITY    134.9999902908    134.9999903935
 TTTTTTTTTTTTTTTTTTTTTTTTTTTTTT NUMDFT      TELAPSE      202.96 TCPU      202.79
 CYC  28 ETOT(AU) -4.659334546946E+03 DETOT -2.50E-02 tst  7.79E-06 PX  1.78E-02
 TTTTTTTTTTTTTTTTTTTTTTTTTTTTTT DIIS        TELAPSE      203.28 TCPU      203.11
 DIIS TEST: 0.96959E+01 AT SCF   CYCLE  28 - DIIS ACTIVE - HISTORY:    28 CYCLES
 TTTTTTTTTTTTTTTTTTTTTTTTTTTTTT FDIK        TELAPSE      203.83 TCPU      203.66

    ALPHA      ELECTRONS
 INSULATING STATE
 TOP OF VALENCE BANDS -    BAND    135; K    1; EIG -9.2879014E-02 AU
 BOTTOM OF VIRTUAL BANDS - BAND    136; K    1; EIG -8.2110709E-02 AU
 DIRECT ENERGY BAND GAP:   0.2930 eV

    BETA       ELECTRONS
 INSULATING STATE
 TOP OF VALENCE BANDS -    BAND    135; K    1; EIG -9.2858013E-02 AU
 BOTTOM OF VIRTUAL BANDS - BAND    136; K    1; EIG -8.4056180E-02 AU
 DIRECT ENERGY BAND GAP:   0.2395 eV
 TTTTTTTTTTTTTTTTTTTTTTTTTTTTTT PDIG        TELAPSE      203.86 TCPU      203.69
 CHARGE NORMALIZATION FACTOR   1.00000000
 TOTAL ATOMIC CHARGES:
   6.1626500   0.9240847   0.9452032   0.9733668   5.6761255   6.2097271
   0.9803313   5.6605511   6.1585921   0.9280636   0.9583784   0.9331963
   8.7765228   8.7577247  28.0073375   6.1627518   0.9243423   0.9319812
   0.9529155   5.6768590   6.1873861   0.9755413   5.6616290   6.1599082
   0.9350300   0.9550988   0.9261512   8.7850503   8.7725280   6.1410024
   0.9269193   0.9307751   0.9498106   5.6718711   6.1737924   0.9709737
   5.6570783   6.1391564   0.9375985   0.9506727   0.9277071   8.6217354
   8.6220976  26.6703582   6.1478290   0.9270403   0.9336509   0.9514970
   5.6576954   6.1670833   0.9773262   5.6621272   6.1426333   0.9372262
   0.9509085   0.9295306   8.6305900   8.6342854
 SUMMED SPIN DENSITY          -0.00000000
 TOTAL ATOMIC SPINS  :
  -0.0011985   0.0002122   0.0002668   0.0017438   0.0040729  -0.0097976
   0.0023742   0.0017107   0.0002119   0.0000784  -0.0001394   0.0000020
   0.0003772   0.0016345  -0.0013893  -0.0033696   0.0005693   0.0009036
  -0.0000624   0.0353636  -0.0537482   0.0104347   0.0136909   0.0032497
  -0.0004243  -0.0006524  -0.0004657  -0.0004730  -0.0036574   0.0001890
  -0.0001269   0.0003021  -0.0005624   0.0421341  -0.0981726   0.0186417
   0.0688276  -0.0085262   0.0025652   0.0001159   0.0012854  -0.0093040
  -0.0134848   0.0053424  -0.0129704   0.0022605   0.0042135   0.0007229
   0.1129587  -0.1694149   0.0294607   0.0942599  -0.0078210   0.0031239
   0.0002830   0.0017347  -0.0390495  -0.0305071
 TTTTTTTTTTTTTTTTTTTTTTTTTTTTTT MOQGAD      TELAPSE      203.87 TCPU      203.70
 TTTTTTTTTTTTTTTTTTTTTTTTTTTTTT SHELLXN     TELAPSE      207.48 TCPU      207.31
 TTTTTTTTTTTTTTTTTTTTTTTTTTTTTT MONMO3      TELAPSE      207.53 TCPU      207.36
 NUMERICALLY INTEGRATED DENSITY    134.9999902927    134.9999903946
 TTTTTTTTTTTTTTTTTTTTTTTTTTTTTT NUMDFT      TELAPSE      209.97 TCPU      209.80
 CYC  29 ETOT(AU) -4.659335336543E+03 DETOT -7.90E-04 tst  2.06E-07 PX  2.49E-03
 TTTTTTTTTTTTTTTTTTTTTTTTTTTTTT DIIS        TELAPSE      210.29 TCPU      210.12
 DIIS TEST: 0.96707E+01 AT SCF   CYCLE  29 - DIIS ACTIVE - HISTORY:    29 CYCLES
 TTTTTTTTTTTTTTTTTTTTTTTTTTTTTT FDIK        TELAPSE      210.73 TCPU      210.56

    ALPHA      ELECTRONS
 INSULATING STATE
 TOP OF VALENCE BANDS -    BAND    135; K    1; EIG -8.9797792E-02 AU
 BOTTOM OF VIRTUAL BANDS - BAND    136; K    1; EIG -8.4690960E-02 AU
 DIRECT ENERGY BAND GAP:   0.1390 eV

    BETA       ELECTRONS
 INSULATING STATE
 TOP OF VALENCE BANDS -    BAND    135; K    1; EIG -8.9764919E-02 AU
 BOTTOM OF VIRTUAL BANDS - BAND    136; K    1; EIG -8.6559183E-02 AU
 DIRECT ENERGY BAND GAP:   0.0872 eV
 TTTTTTTTTTTTTTTTTTTTTTTTTTTTTT PDIG        TELAPSE      210.77 TCPU      210.60
 CHARGE NORMALIZATION FACTOR   1.00000000
 TOTAL ATOMIC CHARGES:
   6.1662461   0.9230138   0.9439333   0.9738874   5.6838202   6.2104374
   0.9813483   5.6481938   6.1574456   0.9289465   0.9594951   0.9337768
   8.7743143   8.7648261  28.0044422   6.1643823   0.9249720   0.9323996
   0.9533904   5.6742233   6.1870250   0.9774677   5.6561993   6.1576156
   0.9367366   0.9566346   0.9279503   8.7835261   8.7710970   6.1463376
   0.9247977   0.9296630   0.9483376   5.6750870   6.1699209   0.9706446
   5.6669512   6.1422927   0.9358062   0.9487744   0.9264405   8.5995672
   8.6308824  26.6723030   6.1483841   0.9266664   0.9328711   0.9509093
   5.6524967   6.1653418   0.9756507   5.6705474   6.1437382   0.9360837
   0.9493500   0.9283289   8.6324251   8.6416541
 SUMMED SPIN DENSITY          -0.00000000
 TOTAL ATOMIC SPINS  :
  -0.0013310   0.0002336   0.0003321   0.0018481   0.0041225  -0.0100440
   0.0024120   0.0016677   0.0001623   0.0001109  -0.0001298   0.0000315
   0.0004422   0.0018236  -0.0009991  -0.0032753   0.0005939   0.0008663
  -0.0000721   0.0355568  -0.0542509   0.0105169   0.0132035   0.0034400
  -0.0004455  -0.0006508  -0.0004807  -0.0002060  -0.0035924   0.0001548
  -0.0001674   0.0002829  -0.0005683   0.0429684  -0.1017094   0.0191796
   0.0716440  -0.0088108   0.0026842   0.0001262   0.0013605  -0.0103663
  -0.0129936   0.0051373  -0.0135092   0.0023515   0.0043294   0.0008095
   0.1148981  -0.1733464   0.0299934   0.0968293  -0.0080114   0.0032299
   0.0002957   0.0018175  -0.0402568  -0.0302392
 TTTTTTTTTTTTTTTTTTTTTTTTTTTTTT MOQGAD      TELAPSE      210.77 TCPU      210.60
 TTTTTTTTTTTTTTTTTTTTTTTTTTTTTT SHELLXN     TELAPSE      214.39 TCPU      214.22
 TTTTTTTTTTTTTTTTTTTTTTTTTTTTTT MONMO3      TELAPSE      214.44 TCPU      214.27
 NUMERICALLY INTEGRATED DENSITY    134.9999902569    134.9999903621
 TTTTTTTTTTTTTTTTTTTTTTTTTTTTTT NUMDFT      TELAPSE      216.83 TCPU      216.66
 CYC  30 ETOT(AU) -4.659341216299E+03 DETOT -5.88E-03 tst  5.57E-06 PX  2.23E-02
 TTTTTTTTTTTTTTTTTTTTTTTTTTTTTT DIIS        TELAPSE      217.16 TCPU      216.98
 DIIS TEST: 0.96032E+01 AT SCF   CYCLE  30 - DIIS ACTIVE - HISTORY:    30 CYCLES
 TTTTTTTTTTTTTTTTTTTTTTTTTTTTTT FDIK        TELAPSE      217.60 TCPU      217.43

    ALPHA      ELECTRONS
 INSULATING STATE
 TOP OF VALENCE BANDS -    BAND    135; K    1; EIG -8.8025606E-02 AU
 BOTTOM OF VIRTUAL BANDS - BAND    136; K    1; EIG -8.7058297E-02 AU
 DIRECT ENERGY BAND GAP:   0.0263 eV

    BETA       ELECTRONS
 INSULATING STATE
 TOP OF VALENCE BANDS -    BAND    135; K    1; EIG -8.8957146E-02 AU
 BOTTOM OF VIRTUAL BANDS - BAND    136; K    1; EIG -8.7962163E-02 AU
 DIRECT ENERGY BAND GAP:   0.0271 eV
 TTTTTTTTTTTTTTTTTTTTTTTTTTTTTT PDIG        TELAPSE      217.63 TCPU      217.46
 CHARGE NORMALIZATION FACTOR   1.00000000
 TOTAL ATOMIC CHARGES:
   6.1564005   0.9234339   0.9439548   0.9743458   5.6715487   6.2087146
   0.9831120   5.6415705   6.1508196   0.9291670   0.9578227   0.9330048
   8.7031119   8.6936301  27.3552222   6.1564156   0.9252789   0.9322161
   0.9523339   5.6612990   6.1813456   0.9780118   5.6518623   6.1485465
   0.9372264   0.9547572   0.9283323   8.7187887   8.7051966   6.1530964
   0.9241751   0.9299722   0.9488888   5.6819204   6.1809156   0.9687239
   5.6657510   6.1497966   0.9349821   0.9513667   0.9264108   8.6867679
   8.6881091  27.3308352   6.1549124   0.9263786   0.9328339   0.9520393
   5.6624997   6.1706708   0.9747283   5.6734003   6.1514617   0.9357914
   0.9513156   0.9280079   8.7008803   8.7058979
 SUMMED SPIN DENSITY          -0.00000000
 TOTAL ATOMIC SPINS  :
   0.0061386   0.0005836   0.0011470   0.0033620   0.0099943  -0.0047886
   0.0024359   0.0075100   0.0073477   0.0003767   0.0023034   0.0005025
   0.0696526   0.0716678   0.6393203   0.0037171   0.0009132   0.0016599
   0.0015810   0.0419800  -0.0496634   0.0106176   0.0191617   0.0103349
  -0.0002193   0.0018460  -0.0000170   0.0648777   0.0635844  -0.0067310
  -0.0004025  -0.0004943  -0.0023148   0.0378004  -0.1081931   0.0195623
   0.0658555  -0.0157774   0.0025955  -0.0023664   0.0009472  -0.0762739
  -0.0811605  -0.6443938  -0.0205005   0.0020924   0.0037041  -0.0008361
   0.1109853  -0.1805958   0.0303630   0.0920055  -0.0149019   0.0029835
  -0.0020628   0.0014670  -0.1042851  -0.0969993
 TTTTTTTTTTTTTTTTTTTTTTTTTTTTTT MOQGAD      TELAPSE      217.64 TCPU      217.47
 TTTTTTTTTTTTTTTTTTTTTTTTTTTTTT SHELLXN     TELAPSE      221.25 TCPU      221.08
 TTTTTTTTTTTTTTTTTTTTTTTTTTTTTT MONMO3      TELAPSE      221.30 TCPU      221.13
 NUMERICALLY INTEGRATED DENSITY    134.9999902846    134.9999904025
 TTTTTTTTTTTTTTTTTTTTTTTTTTTTTT NUMDFT      TELAPSE      223.86 TCPU      223.69
 CYC  31 ETOT(AU) -4.659975387108E+03 DETOT -6.34E-01 tst  7.71E-06 PX  1.08E-01
 TTTTTTTTTTTTTTTTTTTTTTTTTTTTTT DIIS        TELAPSE      224.19 TCPU      224.02
 DIIS TEST: 0.20152E+01 AT SCF   CYCLE  31 - DIIS ACTIVE - HISTORY:    31 CYCLES
 TTTTTTTTTTTTTTTTTTTTTTTTTTTTTT FDIK        TELAPSE      224.66 TCPU      224.49

    ALPHA      ELECTRONS
 INSULATING STATE
 TOP OF VALENCE BANDS -    BAND    135; K    1; EIG -1.2283494E-01 AU
 BOTTOM OF VIRTUAL BANDS - BAND    136; K    1; EIG -9.5947430E-02 AU
 DIRECT ENERGY BAND GAP:   0.7316 eV

    BETA       ELECTRONS
 INSULATING STATE
 TOP OF VALENCE BANDS -    BAND    135; K    1; EIG -1.2658430E-01 AU
 BOTTOM OF VIRTUAL BANDS - BAND    136; K    1; EIG -9.3983024E-02 AU
 DIRECT ENERGY BAND GAP:   0.8871 eV
 TTTTTTTTTTTTTTTTTTTTTTTTTTTTTT PDIG        TELAPSE      224.69 TCPU      224.52
 CHARGE NORMALIZATION FACTOR   1.00000000
 TOTAL ATOMIC CHARGES:
   6.1510167   0.9253440   0.9434325   0.9731804   5.6527119   6.1787764
   0.9803627   5.6690127   6.1447154   0.9281076   0.9539708   0.9321433
   8.6854399   8.7029841  27.4603496   6.1490217   0.9265572   0.9340645
   0.9546941   5.6446647   6.1880562   0.9774927   5.6527117   6.1482115
   0.9356543   0.9529972   0.9267007   8.6879137   8.6977553   6.1429488
   0.9276153   0.9326177   0.9518617   5.6464290   6.1635203   0.9718497
   5.6429366   6.1390844   0.9364578   0.9525518   0.9299628   8.6727261
   8.7033148  27.4721824   6.1469423   0.9273718   0.9333581   0.9532282
   5.6351561   6.1902232   0.9732574   5.6335786   6.1395328   0.9377692
   0.9541456   0.9303900   8.6921622   8.7087819
 SUMMED SPIN DENSITY          -0.00000000
 TOTAL ATOMIC SPINS  :
   0.0081857   0.0001376   0.0006915   0.0027159   0.0048760  -0.0026255
   0.0015316   0.0034796   0.0082583  -0.0000899   0.0023057   0.0001327
   0.0797528   0.0777124   0.6348123   0.0053972   0.0004018   0.0009874
   0.0017119   0.0250577  -0.0282845   0.0064049   0.0097015   0.0100204
  -0.0004032   0.0018521  -0.0003681   0.0738495   0.0724820  -0.0084602
  -0.0000727   0.0000299  -0.0021747   0.0286580  -0.0776256   0.0143014
   0.0494609  -0.0147094   0.0021288  -0.0021560   0.0009424  -0.0860640
  -0.0865536  -0.6254286  -0.0183117   0.0015130   0.0027972  -0.0012367
   0.0795264  -0.1256688   0.0215779   0.0660118  -0.0145324   0.0022825
  -0.0020850   0.0011213  -0.1061673  -0.0997925
 TTTTTTTTTTTTTTTTTTTTTTTTTTTTTT MOQGAD      TELAPSE      224.70 TCPU      224.53
 TTTTTTTTTTTTTTTTTTTTTTTTTTTTTT SHELLXN     TELAPSE      228.32 TCPU      228.15
 TTTTTTTTTTTTTTTTTTTTTTTTTTTTTT MONMO3      TELAPSE      228.37 TCPU      228.20
 NUMERICALLY INTEGRATED DENSITY    134.9999902710    134.9999903274
 TTTTTTTTTTTTTTTTTTTTTTTTTTTTTT NUMDFT      TELAPSE      230.78 TCPU      230.61
 CYC  32 ETOT(AU) -4.660066768838E+03 DETOT -9.14E-02 tst  3.96E-04 PX  3.55E-01
 TTTTTTTTTTTTTTTTTTTTTTTTTTTTTT DIIS        TELAPSE      231.12 TCPU      230.95
 DIIS TEST: 0.38544E+00 AT SCF   CYCLE  32 - DIIS ACTIVE - HISTORY:    32 CYCLES
 TTTTTTTTTTTTTTTTTTTTTTTTTTTTTT FDIK        TELAPSE      231.66 TCPU      231.49

    ALPHA      ELECTRONS
 INSULATING STATE
 TOP OF VALENCE BANDS -    BAND    135; K    1; EIG -1.3554966E-01 AU
 BOTTOM OF VIRTUAL BANDS - BAND    136; K    1; EIG -1.0552267E-01 AU
 DIRECT ENERGY BAND GAP:   0.8171 eV

    BETA       ELECTRONS
 INSULATING STATE
 TOP OF VALENCE BANDS -    BAND    135; K    1; EIG -1.4661202E-01 AU
 BOTTOM OF VIRTUAL BANDS - BAND    136; K    1; EIG -9.3046306E-02 AU
 DIRECT ENERGY BAND GAP:   1.4576 eV
 TTTTTTTTTTTTTTTTTTTTTTTTTTTTTT PDIG        TELAPSE      231.69 TCPU      231.52
 CHARGE NORMALIZATION FACTOR   1.00000000
 TOTAL ATOMIC CHARGES:
   6.1419203   0.9307187   0.9473179   0.9774475   5.6638832   6.1694464
   0.9912170   5.5945766   6.1349392   0.9365040   0.9614523   0.9386914
   8.7027649   8.6872181  27.5268558   6.1405098   0.9276987   0.9361629
   0.9551376   5.6501578   6.1724092   0.9804267   5.6430886   6.1415237
   0.9387454   0.9563517   0.9306665   8.7124952   8.6643407   6.1334383
   0.9243242   0.9342933   0.9487559   5.6765229   6.1664002   0.9698808
   5.6420069   6.1385752   0.9359976   0.9537194   0.9302000   8.6957792
   8.6155749  27.5723958   6.1369966   0.9292551   0.9351265   0.9519948
   5.6664847   6.1480067   0.9784999   5.6623063   6.1421933   0.9375551
   0.9522107   0.9286798   8.7051356   8.6330226
 SUMMED SPIN DENSITY          -0.00000000
 TOTAL ATOMIC SPINS  :
   0.0105214  -0.0001561   0.0000499   0.0018757  -0.0012171   0.0028031
   0.0003619  -0.0017349   0.0105053  -0.0003802   0.0023628  -0.0002464
   0.0880598   0.0911688   0.6086148   0.0077365  -0.0000725   0.0001981
   0.0016381   0.0049089  -0.0019497   0.0011950  -0.0020922   0.0105020
  -0.0006997   0.0019688  -0.0003777   0.0800817   0.0845039  -0.0102045
   0.0001679   0.0002499  -0.0018879   0.0167514  -0.0363664   0.0063018
   0.0234973  -0.0137459   0.0013709  -0.0023250   0.0006868  -0.0896706
  -0.1026259  -0.5757927  -0.0149175   0.0009800   0.0012409  -0.0014254
   0.0352452  -0.0526326   0.0086904   0.0292367  -0.0142573   0.0012794
  -0.0022423   0.0007451  -0.1003367  -0.1081433
 TTTTTTTTTTTTTTTTTTTTTTTTTTTTTT MOQGAD      TELAPSE      231.70 TCPU      231.53
 TTTTTTTTTTTTTTTTTTTTTTTTTTTTTT SHELLXN     TELAPSE      235.31 TCPU      235.14
 TTTTTTTTTTTTTTTTTTTTTTTTTTTTTT MONMO3      TELAPSE      235.37 TCPU      235.19
 NUMERICALLY INTEGRATED DENSITY    134.9999902955    134.9999903015
 TTTTTTTTTTTTTTTTTTTTTTTTTTTTTT NUMDFT      TELAPSE      237.81 TCPU      237.64
 CYC  33 ETOT(AU) -4.660080734219E+03 DETOT -1.40E-02 tst  3.33E-04 PX  9.42E-02
 TTTTTTTTTTTTTTTTTTTTTTTTTTTTTT DIIS        TELAPSE      238.15 TCPU      237.98
 DIIS TEST: 0.14108E+00 AT SCF   CYCLE  33 - DIIS ACTIVE - HISTORY:    33 CYCLES
 TTTTTTTTTTTTTTTTTTTTTTTTTTTTTT FDIK        TELAPSE      238.68 TCPU      238.51

    ALPHA      ELECTRONS
 INSULATING STATE
 TOP OF VALENCE BANDS -    BAND    135; K    1; EIG -1.3985324E-01 AU
 BOTTOM OF VIRTUAL BANDS - BAND    136; K    1; EIG -1.0947729E-01 AU
 DIRECT ENERGY BAND GAP:   0.8266 eV

    BETA       ELECTRONS
 INSULATING STATE
 TOP OF VALENCE BANDS -    BAND    135; K    1; EIG -1.5186330E-01 AU
 BOTTOM OF VIRTUAL BANDS - BAND    136; K    1; EIG -9.6712452E-02 AU
 DIRECT ENERGY BAND GAP:   1.5007 eV
 TTTTTTTTTTTTTTTTTTTTTTTTTTTTTT PDIG        TELAPSE      238.72 TCPU      238.55
 CHARGE NORMALIZATION FACTOR   1.00000000
 TOTAL ATOMIC CHARGES:
   6.1398051   0.9322114   0.9489477   0.9799134   5.6331928   6.1740481
   0.9895615   5.6434987   6.1399349   0.9337544   0.9589344   0.9350222
   8.6702490   8.6740122  27.5597192   6.1407445   0.9280215   0.9358616
   0.9540693   5.6477025   6.1664162   0.9786222   5.6390571   6.1360137
   0.9389062   0.9557480   0.9312407   8.6897618   8.7001761   6.1415653
   0.9262113   0.9335871   0.9498351   5.6308916   6.1510256   0.9738009
   5.6253685   6.1417726   0.9342770   0.9518970   0.9300188   8.6815607
   8.6975754  27.5691048   6.1381192   0.9293034   0.9349217   0.9537467
   5.6360271   6.1534599   0.9780833   5.6473183   6.1415506   0.9366928
   0.9507063   0.9288394   8.6679215   8.7096717
 SUMMED SPIN DENSITY          -0.00000000
 TOTAL ATOMIC SPINS  :
   0.0121858  -0.0003569   0.0000199   0.0015908  -0.0035631   0.0055215
  -0.0000762  -0.0031691   0.0111719  -0.0004514   0.0024043  -0.0002526
   0.0988138   0.0977444   0.5874457   0.0095413  -0.0002392  -0.0000899
   0.0015644  -0.0009009   0.0035971   0.0001160  -0.0043921   0.0103671
  -0.0006202   0.0020003  -0.0004826   0.0853183   0.0849884  -0.0114182
   0.0003989   0.0001725  -0.0017701   0.0123688  -0.0225239   0.0035386
   0.0159225  -0.0124982   0.0010938  -0.0022000   0.0005685  -0.0935244
  -0.0945721  -0.5777770  -0.0145355   0.0007165   0.0006711  -0.0015394
   0.0205841  -0.0303510   0.0047863   0.0189763  -0.0132617   0.0011201
  -0.0021387   0.0005939  -0.1050722  -0.0981259
 TTTTTTTTTTTTTTTTTTTTTTTTTTTTTT MOQGAD      TELAPSE      238.73 TCPU      238.55
 TTTTTTTTTTTTTTTTTTTTTTTTTTTTTT SHELLXN     TELAPSE      242.35 TCPU      242.17
 TTTTTTTTTTTTTTTTTTTTTTTTTTTTTT MONMO3      TELAPSE      242.40 TCPU      242.22
 NUMERICALLY INTEGRATED DENSITY    134.9999902343    134.9999902251
 TTTTTTTTTTTTTTTTTTTTTTTTTTTTTT NUMDFT      TELAPSE      244.88 TCPU      244.71
 CYC  34 ETOT(AU) -4.660088909479E+03 DETOT -8.18E-03 tst  9.83E-05 PX  5.55E-02
 TTTTTTTTTTTTTTTTTTTTTTTTTTTTTT DIIS        TELAPSE      245.23 TCPU      245.06
 DIIS TEST: 0.23562E-01 AT SCF   CYCLE  34 - DIIS ACTIVE - HISTORY:    34 CYCLES
 TTTTTTTTTTTTTTTTTTTTTTTTTTTTTT FDIK        TELAPSE      245.76 TCPU      245.59

    ALPHA      ELECTRONS
 INSULATING STATE
 TOP OF VALENCE BANDS -    BAND    135; K    1; EIG -1.4316316E-01 AU
 BOTTOM OF VIRTUAL BANDS - BAND    136; K    1; EIG -1.1327130E-01 AU
 DIRECT ENERGY BAND GAP:   0.8134 eV

    BETA       ELECTRONS
 INSULATING STATE
 TOP OF VALENCE BANDS -    BAND    135; K    1; EIG -1.5306782E-01 AU
 BOTTOM OF VIRTUAL BANDS - BAND    136; K    1; EIG -1.0242666E-01 AU
 DIRECT ENERGY BAND GAP:   1.3780 eV
 TTTTTTTTTTTTTTTTTTTTTTTTTTTTTT PDIG        TELAPSE      245.79 TCPU      245.62
 CHARGE NORMALIZATION FACTOR   1.00000000
 TOTAL ATOMIC CHARGES:
   6.1424729   0.9291861   0.9456871   0.9772989   5.6443977   6.1519527
   0.9895040   5.6410752   6.1349033   0.9331440   0.9592738   0.9348487
   8.6865145   8.6893831  27.5871629   6.1363443   0.9304551   0.9378096
   0.9545972   5.6421793   6.1660476   0.9791980   5.6370769   6.1349457
   0.9393624   0.9556123   0.9321149   8.6805429   8.6812817   6.1473586
   0.9236011   0.9315104   0.9484802   5.6416075   6.1639294   0.9713968
   5.6279021   6.1371221   0.9339911   0.9533654   0.9299448   8.6712206
   8.6826662  27.5931895   6.1412220   0.9273258   0.9334377   0.9521639
   5.6426567   6.1752481   0.9756476   5.6275980   6.1348226   0.9381035
   0.9541986   0.9305165   8.6804376   8.6749633
 SUMMED SPIN DENSITY          -0.00000000
 TOTAL ATOMIC SPINS  :
   0.0122009  -0.0004260  -0.0000644   0.0014902  -0.0048030   0.0065564
  -0.0003778  -0.0046459   0.0116998  -0.0005541   0.0022747  -0.0003563
   0.0975954   0.0971587   0.5665229   0.0112915  -0.0002772  -0.0000779
   0.0017667  -0.0034474   0.0068959  -0.0003873  -0.0050616   0.0118957
  -0.0006192   0.0022769  -0.0003267   0.0951184   0.0963615  -0.0119287
   0.0004751   0.0002382  -0.0016410   0.0094330  -0.0146735   0.0020926
   0.0109113  -0.0121936   0.0009441  -0.0021792   0.0004708  -0.0954531
  -0.0959877  -0.5593625  -0.0141947   0.0005865   0.0005059  -0.0016654
   0.0130745  -0.0183627   0.0024387   0.0119612  -0.0139463   0.0009179
  -0.0023510   0.0004617  -0.1040395  -0.1062135
 TTTTTTTTTTTTTTTTTTTTTTTTTTTTTT MOQGAD      TELAPSE      245.80 TCPU      245.63
 TTTTTTTTTTTTTTTTTTTTTTTTTTTTTT SHELLXN     TELAPSE      249.42 TCPU      249.24
 TTTTTTTTTTTTTTTTTTTTTTTTTTTTTT MONMO3      TELAPSE      249.47 TCPU      249.29
 NUMERICALLY INTEGRATED DENSITY    134.9999902568    134.9999902394
 TTTTTTTTTTTTTTTTTTTTTTTTTTTTTT NUMDFT      TELAPSE      251.97 TCPU      251.80
 CYC  35 ETOT(AU) -4.660090101122E+03 DETOT -1.19E-03 tst  6.38E-05 PX  5.59E-02
 TTTTTTTTTTTTTTTTTTTTTTTTTTTTTT DIIS        TELAPSE      252.32 TCPU      252.15
 DIIS TEST: 0.93561E-02 AT SCF   CYCLE  35 - DIIS ACTIVE - HISTORY:    35 CYCLES
 TTTTTTTTTTTTTTTTTTTTTTTTTTTTTT FDIK        TELAPSE      252.88 TCPU      252.70

    ALPHA      ELECTRONS
 INSULATING STATE
 TOP OF VALENCE BANDS -    BAND    135; K    1; EIG -1.4094538E-01 AU
 BOTTOM OF VIRTUAL BANDS - BAND    136; K    1; EIG -1.1212248E-01 AU
 DIRECT ENERGY BAND GAP:   0.7843 eV

    BETA       ELECTRONS
 INSULATING STATE
 TOP OF VALENCE BANDS -    BAND    135; K    1; EIG -1.5118671E-01 AU
 BOTTOM OF VIRTUAL BANDS - BAND    136; K    1; EIG -1.0140613E-01 AU
 DIRECT ENERGY BAND GAP:   1.3546 eV
 TTTTTTTTTTTTTTTTTTTTTTTTTTTTTT PDIG        TELAPSE      252.91 TCPU      252.74
 CHARGE NORMALIZATION FACTOR   1.00000000
 TOTAL ATOMIC CHARGES:
   6.1419280   0.9300279   0.9465081   0.9778972   5.6409356   6.1632812
   0.9883882   5.6411065   6.1368558   0.9332483   0.9586087   0.9348527
   8.6773185   8.6860905  27.5819535   6.1396340   0.9294498   0.9370425
   0.9550216   5.6348439   6.1664877   0.9797296   5.6422662   6.1386390
   0.9382449   0.9546310   0.9307955   8.6805333   8.6885360   6.1381403
   0.9263254   0.9341524   0.9506577   5.6431887   6.1542869   0.9733076
   5.6360944   6.1381138   0.9346084   0.9530409   0.9302937   8.6764064
   8.6732329  27.5842019   6.1376118   0.9289853   0.9345843   0.9533326
   5.6350551   6.1618669   0.9767459   5.6426386   6.1376902   0.9372968
   0.9524415   0.9296498   8.6847562   8.6864377
 SUMMED SPIN DENSITY          -0.00000000
 TOTAL ATOMIC SPINS  :
   0.0124719  -0.0004071  -0.0001416   0.0015111  -0.0051717   0.0073110
  -0.0004840  -0.0050469   0.0118403  -0.0005843   0.0022964  -0.0003369
   0.0995678   0.0983175   0.5675026   0.0113241  -0.0003083  -0.0000807
   0.0017118  -0.0044633   0.0070319  -0.0005047  -0.0049552   0.0113733
  -0.0006120   0.0022681  -0.0003443   0.0942951   0.0942353  -0.0118743
   0.0004444   0.0002612  -0.0016294   0.0079057  -0.0115045   0.0014254
   0.0086232  -0.0121667   0.0008776  -0.0022518   0.0004614  -0.0949406
  -0.0972619  -0.5639596  -0.0135090   0.0005369   0.0003720  -0.0016212
   0.0101313  -0.0138766   0.0016682   0.0096737  -0.0131337   0.0008272
  -0.0022754   0.0004655  -0.1016976  -0.1015885
 TTTTTTTTTTTTTTTTTTTTTTTTTTTTTT MOQGAD      TELAPSE      252.92 TCPU      252.74
 TTTTTTTTTTTTTTTTTTTTTTTTTTTTTT SHELLXN     TELAPSE      256.53 TCPU      256.35
 TTTTTTTTTTTTTTTTTTTTTTTTTTTTTT MONMO3      TELAPSE      256.58 TCPU      256.41
 NUMERICALLY INTEGRATED DENSITY    134.9999902536    134.9999902342
 TTTTTTTTTTTTTTTTTTTTTTTTTTTTTT NUMDFT      TELAPSE      259.02 TCPU      258.85
 CYC  36 ETOT(AU) -4.660090529411E+03 DETOT -4.28E-04 tst  5.31E-06 PX  2.10E-02
 TTTTTTTTTTTTTTTTTTTTTTTTTTTTTT DIIS        TELAPSE      259.38 TCPU      259.21
 DIIS TEST: 0.20478E-02 AT SCF   CYCLE  36 - DIIS ACTIVE - HISTORY:    36 CYCLES
 TTTTTTTTTTTTTTTTTTTTTTTTTTTTTT FDIK        TELAPSE      259.94 TCPU      259.76

    ALPHA      ELECTRONS
 INSULATING STATE
 TOP OF VALENCE BANDS -    BAND    135; K    1; EIG -1.4009140E-01 AU
 BOTTOM OF VIRTUAL BANDS - BAND    136; K    1; EIG -1.1191391E-01 AU
 DIRECT ENERGY BAND GAP:   0.7667 eV

    BETA       ELECTRONS
 INSULATING STATE
 TOP OF VALENCE BANDS -    BAND    135; K    1; EIG -1.5077371E-01 AU
 BOTTOM OF VIRTUAL BANDS - BAND    136; K    1; EIG -1.0085794E-01 AU
 DIRECT ENERGY BAND GAP:   1.3583 eV
 TTTTTTTTTTTTTTTTTTTTTTTTTTTTTT PDIG        TELAPSE      259.97 TCPU      259.80
 CHARGE NORMALIZATION FACTOR   1.00000000
 TOTAL ATOMIC CHARGES:
   6.1417624   0.9301876   0.9465087   0.9781719   5.6390361   6.1640744
   0.9885538   5.6380107   6.1375401   0.9331539   0.9587097   0.9347320
   8.6846975   8.6862877  27.5776130   6.1369070   0.9298004   0.9375546
   0.9554585   5.6400806   6.1694309   0.9795853   5.6367823   6.1359737
   0.9392345   0.9558800   0.9317811   8.6844545   8.6828050   6.1409504
   0.9254978   0.9332822   0.9499671   5.6416639   6.1572986   0.9725554
   5.6309287   6.1391638   0.9343424   0.9526727   0.9300430   8.6748991
   8.6828731  27.5815948   6.1381873   0.9286679   0.9344542   0.9531614
   5.6404464   6.1653041   0.9765933   5.6378451   6.1375903   0.9375299
   0.9527970   0.9297956   8.6795462   8.6855806
 SUMMED SPIN DENSITY          -0.00000000
 TOTAL ATOMIC SPINS  :
   0.0124911  -0.0004166  -0.0001955   0.0014209  -0.0054949   0.0074453
  -0.0005536  -0.0051286   0.0117277  -0.0005822   0.0022569  -0.0003329
   0.0980866   0.0976221   0.5694892   0.0114223  -0.0003451  -0.0001155
   0.0016772  -0.0047945   0.0070911  -0.0005599  -0.0050484   0.0114889
  -0.0005984   0.0022915  -0.0003447   0.0941055   0.0955209  -0.0117258
   0.0004597   0.0002521  -0.0016175   0.0072631  -0.0101668   0.0012115
   0.0077242  -0.0118361   0.0008555  -0.0022261   0.0004476  -0.0943172
  -0.0951795  -0.5653213  -0.0133431   0.0005189   0.0003389  -0.0016466
   0.0088825  -0.0122449   0.0013801   0.0083062  -0.0129262   0.0007551
  -0.0023069   0.0004748  -0.1018447  -0.1017938
 TTTTTTTTTTTTTTTTTTTTTTTTTTTTTT MOQGAD      TELAPSE      259.98 TCPU      259.81
 TTTTTTTTTTTTTTTTTTTTTTTTTTTTTT SHELLXN     TELAPSE      263.59 TCPU      263.42
 TTTTTTTTTTTTTTTTTTTTTTTTTTTTTT MONMO3      TELAPSE      263.64 TCPU      263.47
 NUMERICALLY INTEGRATED DENSITY    134.9999902528    134.9999902339
 TTTTTTTTTTTTTTTTTTTTTTTTTTTTTT NUMDFT      TELAPSE      266.12 TCPU      265.94
 CYC  37 ETOT(AU) -4.660090619502E+03 DETOT -9.01E-05 tst  1.36E-06 PX  7.40E-03
 TTTTTTTTTTTTTTTTTTTTTTTTTTTTTT DIIS        TELAPSE      266.48 TCPU      266.31
 DIIS TEST: 0.55895E-03 AT SCF   CYCLE  37 - DIIS ACTIVE - HISTORY:    37 CYCLES
 TTTTTTTTTTTTTTTTTTTTTTTTTTTTTT FDIK        TELAPSE      266.89 TCPU      266.72

    ALPHA      ELECTRONS
 INSULATING STATE
 TOP OF VALENCE BANDS -    BAND    135; K    1; EIG -1.4035647E-01 AU
 BOTTOM OF VIRTUAL BANDS - BAND    136; K    1; EIG -1.1178872E-01 AU
 DIRECT ENERGY BAND GAP:   0.7774 eV

    BETA       ELECTRONS
 INSULATING STATE
 TOP OF VALENCE BANDS -    BAND    135; K    1; EIG -1.5064800E-01 AU
 BOTTOM OF VIRTUAL BANDS - BAND    136; K    1; EIG -1.0122997E-01 AU
 DIRECT ENERGY BAND GAP:   1.3447 eV
 TTTTTTTTTTTTTTTTTTTTTTTTTTTTTT PDIG        TELAPSE      266.93 TCPU      266.75
 CHARGE NORMALIZATION FACTOR   1.00000000
 TOTAL ATOMIC CHARGES:
   6.1421036   0.9299449   0.9464515   0.9779077   5.6406655   6.1627469
   0.9887630   5.6392265   6.1370696   0.9331222   0.9588055   0.9347147
   8.6811800   8.6875505  27.5779582   6.1370781   0.9298305   0.9373675
   0.9551709   5.6399646   6.1657592   0.9795022   5.6383074   6.1359790
   0.9390736   0.9554479   0.9317326   8.6817699   8.6895951   6.1437623
   0.9249110   0.9326065   0.9493543   5.6420996   6.1585260   0.9726338
   5.6299993   6.1390637   0.9344378   0.9529380   0.9300460   8.6752633
   8.6793899  27.5807588   6.1392978   0.9283298   0.9341530   0.9528371
   5.6393014   6.1661824   0.9763952   5.6367468   6.1376698   0.9374693
   0.9528069   0.9297791   8.6828896   8.6855627
 SUMMED SPIN DENSITY          -0.00000000
 TOTAL ATOMIC SPINS  :
   0.0126311  -0.0004392  -0.0002032   0.0013978  -0.0057302   0.0077504
  -0.0006059  -0.0052947   0.0117888  -0.0005782   0.0022615  -0.0003479
   0.0988027   0.0978767   0.5689123   0.0116500  -0.0003741  -0.0001455
   0.0016554  -0.0052601   0.0072572  -0.0006097  -0.0052207   0.0114786
  -0.0006049   0.0022639  -0.0003537   0.0947189   0.0949273  -0.0116709
   0.0004479   0.0002541  -0.0016106   0.0065281  -0.0085906   0.0009324
   0.0066255  -0.0117244   0.0008151  -0.0022423   0.0004296  -0.0942267
  -0.0956246  -0.5658180  -0.0129769   0.0004978   0.0002858  -0.0016516
   0.0073936  -0.0101220   0.0010632   0.0069843  -0.0126458   0.0007084
  -0.0023178   0.0004500  -0.1006809  -0.1011174
 TTTTTTTTTTTTTTTTTTTTTTTTTTTTTT MOQGAD      TELAPSE      266.93 TCPU      266.76
 TTTTTTTTTTTTTTTTTTTTTTTTTTTTTT SHELLXN     TELAPSE      270.55 TCPU      270.37
 TTTTTTTTTTTTTTTTTTTTTTTTTTTTTT MONMO3      TELAPSE      270.60 TCPU      270.43
 NUMERICALLY INTEGRATED DENSITY    134.9999902586    134.9999902387
 TTTTTTTTTTTTTTTTTTTTTTTTTTTTTT NUMDFT      TELAPSE      273.08 TCPU      272.91
 CYC  38 ETOT(AU) -4.660090637808E+03 DETOT -1.83E-05 tst  5.42E-07 PX  1.16E-03
 TTTTTTTTTTTTTTTTTTTTTTTTTTTTTT DIIS        TELAPSE      273.45 TCPU      273.27
 DIIS TEST: 0.33807E-03 AT SCF   CYCLE  38 - DIIS ACTIVE - HISTORY:    38 CYCLES
 TTTTTTTTTTTTTTTTTTTTTTTTTTTTTT FDIK        TELAPSE      273.95 TCPU      273.77

    ALPHA      ELECTRONS
 INSULATING STATE
 TOP OF VALENCE BANDS -    BAND    135; K    1; EIG -1.4048793E-01 AU
 BOTTOM OF VIRTUAL BANDS - BAND    136; K    1; EIG -1.1177831E-01 AU
 DIRECT ENERGY BAND GAP:   0.7812 eV

    BETA       ELECTRONS
 INSULATING STATE
 TOP OF VALENCE BANDS -    BAND    135; K    1; EIG -1.5065855E-01 AU
 BOTTOM OF VIRTUAL BANDS - BAND    136; K    1; EIG -1.0139818E-01 AU
 DIRECT ENERGY BAND GAP:   1.3404 eV
 TTTTTTTTTTTTTTTTTTTTTTTTTTTTTT PDIG        TELAPSE      273.98 TCPU      273.81
 CHARGE NORMALIZATION FACTOR   1.00000000
 TOTAL ATOMIC CHARGES:
   6.1419996   0.9299132   0.9464084   0.9778741   5.6402752   6.1629520
   0.9885350   5.6396409   6.1370377   0.9330716   0.9587481   0.9346709
   8.6825755   8.6869573  27.5792940   6.1375509   0.9297867   0.9373227
   0.9549938   5.6392231   6.1667909   0.9793814   5.6392014   6.1366037
   0.9389299   0.9553298   0.9315257   8.6828589   8.6853958   6.1422822
   0.9253348   0.9329563   0.9497657   5.6409774   6.1577685   0.9726571
   5.6318349   6.1388136   0.9343892   0.9528780   0.9300142   8.6753753
   8.6804848  27.5806346   6.1391006   0.9284056   0.9342206   0.9529492
   5.6387943   6.1654489   0.9764793   5.6390798   6.1378204   0.9373771
   0.9526758   0.9296786   8.6816852   8.6852698
 SUMMED SPIN DENSITY          -0.00000000
 TOTAL ATOMIC SPINS  :
   0.0126580  -0.0004398  -0.0002151   0.0013888  -0.0058427   0.0078642
  -0.0006320  -0.0054215   0.0118403  -0.0006024   0.0022456  -0.0003522
   0.0986495   0.0978874   0.5680305   0.0117701  -0.0003909  -0.0001726
   0.0016508  -0.0055508   0.0074765  -0.0006412  -0.0053217   0.0115420
  -0.0006077   0.0022949  -0.0003518   0.0950121   0.0958263  -0.0116843
   0.0004546   0.0002498  -0.0016046   0.0062455  -0.0078512   0.0007812
   0.0060629  -0.0115388   0.0007675  -0.0022592   0.0004030  -0.0941054
  -0.0952016  -0.5658905  -0.0128450   0.0004646   0.0002449  -0.0016747
   0.0066435  -0.0090892   0.0008525   0.0063052  -0.0125151   0.0006680
  -0.0023152   0.0004190  -0.1006501  -0.1009321
 TTTTTTTTTTTTTTTTTTTTTTTTTTTTTT MOQGAD      TELAPSE      273.99 TCPU      273.82
 TTTTTTTTTTTTTTTTTTTTTTTTTTTTTT SHELLXN     TELAPSE      277.62 TCPU      277.44
 TTTTTTTTTTTTTTTTTTTTTTTTTTTTTT MONMO3      TELAPSE      277.67 TCPU      277.49
 NUMERICALLY INTEGRATED DENSITY    134.9999902564    134.9999902360
 TTTTTTTTTTTTTTTTTTTTTTTTTTTTTT NUMDFT      TELAPSE      280.06 TCPU      279.88
 CYC  39 ETOT(AU) -4.660090651547E+03 DETOT -1.37E-05 tst  1.04E-07 PX  1.87E-03
 TTTTTTTTTTTTTTTTTTTTTTTTTTTTTT DIIS        TELAPSE      280.43 TCPU      280.25
 DIIS TEST: 0.13764E-03 AT SCF   CYCLE  39 - DIIS ACTIVE - HISTORY:    39 CYCLES
 TTTTTTTTTTTTTTTTTTTTTTTTTTTTTT FDIK        TELAPSE      281.02 TCPU      280.85

    ALPHA      ELECTRONS
 INSULATING STATE
 TOP OF VALENCE BANDS -    BAND    135; K    1; EIG -1.4050095E-01 AU
 BOTTOM OF VIRTUAL BANDS - BAND    136; K    1; EIG -1.1145610E-01 AU
 DIRECT ENERGY BAND GAP:   0.7904 eV

    BETA       ELECTRONS
 INSULATING STATE
 TOP OF VALENCE BANDS -    BAND    135; K    1; EIG -1.5040968E-01 AU
 BOTTOM OF VIRTUAL BANDS - BAND    136; K    1; EIG -1.0138771E-01 AU
 DIRECT ENERGY BAND GAP:   1.3340 eV
 TTTTTTTTTTTTTTTTTTTTTTTTTTTTTT PDIG        TELAPSE      281.06 TCPU      280.88
 CHARGE NORMALIZATION FACTOR   1.00000000
 TOTAL ATOMIC CHARGES:
   6.1420665   0.9299399   0.9464229   0.9778143   5.6398910   6.1639307
   0.9883695   5.6391538   6.1373469   0.9330122   0.9586482   0.9346489
   8.6824138   8.6871596  27.5788400   6.1373731   0.9297924   0.9373780
   0.9551366   5.6389278   6.1675817   0.9793857   5.6378186   6.1365177
   0.9389630   0.9554162   0.9315660   8.6828669   8.6865410   6.1412642
   0.9255627   0.9332439   0.9500228   5.6427556   6.1573372   0.9728311
   5.6313676   6.1388309   0.9345383   0.9529384   0.9301156   8.6746155
   8.6802433  27.5796966   6.1385741   0.9285295   0.9343704   0.9530677
   5.6401451   6.1659381   0.9765041   5.6376568   6.1375227   0.9375439
   0.9528735   0.9298352   8.6815442   8.6856077
 SUMMED SPIN DENSITY          -0.00000000
 TOTAL ATOMIC SPINS  :
   0.0126998  -0.0004456  -0.0002263   0.0013742  -0.0059396   0.0079570
  -0.0006486  -0.0055131   0.0118777  -0.0006144   0.0022415  -0.0003605
   0.0986861   0.0978748   0.5683294   0.0118303  -0.0004039  -0.0001862
   0.0016371  -0.0057483   0.0075738  -0.0006617  -0.0054253   0.0115608
  -0.0006073   0.0022864  -0.0003634   0.0950423   0.0957631  -0.0116548
   0.0004516   0.0002454  -0.0016103   0.0060077  -0.0073053   0.0006709
   0.0056964  -0.0114541   0.0007494  -0.0022692   0.0003907  -0.0939862
  -0.0950491  -0.5666171  -0.0127103   0.0004512   0.0002212  -0.0016802
   0.0061446  -0.0083598   0.0007234   0.0058301  -0.0123774   0.0006414
  -0.0023275   0.0004025  -0.1002452  -0.1005699
 TTTTTTTTTTTTTTTTTTTTTTTTTTTTTT MOQGAD      TELAPSE      281.06 TCPU      280.89
 TTTTTTTTTTTTTTTTTTTTTTTTTTTTTT SHELLXN     TELAPSE      284.68 TCPU      284.51
 TTTTTTTTTTTTTTTTTTTTTTTTTTTTTT MONMO3      TELAPSE      284.74 TCPU      284.56
 NUMERICALLY INTEGRATED DENSITY    134.9999902565    134.9999902356
 TTTTTTTTTTTTTTTTTTTTTTTTTTTTTT NUMDFT      TELAPSE      287.18 TCPU      287.01
 CYC  40 ETOT(AU) -4.660090654882E+03 DETOT -3.34E-06 tst  6.70E-08 PX  1.80E-03
 TTTTTTTTTTTTTTTTTTTTTTTTTTTTTT DIIS        TELAPSE      287.56 TCPU      287.39
 DIIS TEST: 0.87990E-04 AT SCF   CYCLE  40 - DIIS ACTIVE - HISTORY:    40 CYCLES
 TTTTTTTTTTTTTTTTTTTTTTTTTTTTTT FDIK        TELAPSE      288.10 TCPU      287.93

    ALPHA      ELECTRONS
 INSULATING STATE
 TOP OF VALENCE BANDS -    BAND    135; K    1; EIG -1.4060304E-01 AU
 BOTTOM OF VIRTUAL BANDS - BAND    136; K    1; EIG -1.1138898E-01 AU
 DIRECT ENERGY BAND GAP:   0.7950 eV

    BETA       ELECTRONS
 INSULATING STATE
 TOP OF VALENCE BANDS -    BAND    135; K    1; EIG -1.5037095E-01 AU
 BOTTOM OF VIRTUAL BANDS - BAND    136; K    1; EIG -1.0150476E-01 AU
 DIRECT ENERGY BAND GAP:   1.3297 eV
 TTTTTTTTTTTTTTTTTTTTTTTTTTTTTT PDIG        TELAPSE      288.14 TCPU      287.96
 CHARGE NORMALIZATION FACTOR   1.00000000
 TOTAL ATOMIC CHARGES:
   6.1421485   0.9298931   0.9463669   0.9777394   5.6403526   6.1629765
   0.9883914   5.6395012   6.1373024   0.9329834   0.9586015   0.9346432
   8.6827135   8.6872049  27.5789723   6.1372939   0.9297779   0.9373550
   0.9551336   5.6392038   6.1668752   0.9794313   5.6387639   6.1364864
   0.9389469   0.9553739   0.9315321   8.6829452   8.6860284   6.1423136
   0.9253842   0.9330085   0.9498226   5.6411110   6.1578463   0.9727557
   5.6313465   6.1389640   0.9345091   0.9528973   0.9300568   8.6755553
   8.6804475  27.5794415   6.1388166   0.9285372   0.9343732   0.9530782
   5.6387583   6.1658239   0.9765560   5.6386974   6.1377410   0.9374772
   0.9527867   0.9297735   8.6818433   8.6853394
 SUMMED SPIN DENSITY          -0.00000000
 TOTAL ATOMIC SPINS  :
   0.0127104  -0.0004462  -0.0002301   0.0013727  -0.0059704   0.0079978
  -0.0006531  -0.0055437   0.0118949  -0.0006185   0.0022391  -0.0003626
   0.0986858   0.0979087   0.5681925   0.0118650  -0.0004100  -0.0001929
   0.0016325  -0.0058172   0.0076099  -0.0006655  -0.0054677   0.0115779
  -0.0006093   0.0022871  -0.0003648   0.0950993   0.0958679  -0.0116188
   0.0004505   0.0002426  -0.0016063   0.0058988  -0.0071250   0.0006380
   0.0055568  -0.0114013   0.0007418  -0.0022712   0.0003848  -0.0937982
  -0.0949170  -0.5668505  -0.0126543   0.0004410   0.0002089  -0.0016874
   0.0059506  -0.0081388   0.0006816   0.0056358  -0.0123231   0.0006314
  -0.0023316   0.0003935  -0.1002062  -0.1005158
 TTTTTTTTTTTTTTTTTTTTTTTTTTTTTT MOQGAD      TELAPSE      288.14 TCPU      287.97
 TTTTTTTTTTTTTTTTTTTTTTTTTTTTTT SHELLXN     TELAPSE      291.76 TCPU      291.58
 TTTTTTTTTTTTTTTTTTTTTTTTTTTTTT MONMO3      TELAPSE      291.81 TCPU      291.63
 NUMERICALLY INTEGRATED DENSITY    134.9999902567    134.9999902357
 TTTTTTTTTTTTTTTTTTTTTTTTTTTTTT NUMDFT      TELAPSE      294.23 TCPU      294.06
 CYC  41 ETOT(AU) -4.660090656588E+03 DETOT -1.71E-06 tst  1.03E-08 PX  3.97E-04
 TTTTTTTTTTTTTTTTTTTTTTTTTTTTTT DIIS        TELAPSE      294.63 TCPU      294.45
 DIIS TEST: 0.61104E-04 AT SCF   CYCLE  41 - DIIS ACTIVE - HISTORY:    41 CYCLES
 TTTTTTTTTTTTTTTTTTTTTTTTTTTTTT FDIK        TELAPSE      295.19 TCPU      295.01

    ALPHA      ELECTRONS
 INSULATING STATE
 TOP OF VALENCE BANDS -    BAND    135; K    1; EIG -1.4072191E-01 AU
 BOTTOM OF VIRTUAL BANDS - BAND    136; K    1; EIG -1.1136110E-01 AU
 DIRECT ENERGY BAND GAP:   0.7989 eV

    BETA       ELECTRONS
 INSULATING STATE
 TOP OF VALENCE BANDS -    BAND    135; K    1; EIG -1.5034715E-01 AU
 BOTTOM OF VIRTUAL BANDS - BAND    136; K    1; EIG -1.0163692E-01 AU
 DIRECT ENERGY BAND GAP:   1.3255 eV
 TTTTTTTTTTTTTTTTTTTTTTTTTTTTTT PDIG        TELAPSE      295.22 TCPU      295.05
 CHARGE NORMALIZATION FACTOR   1.00000000
 TOTAL ATOMIC CHARGES:
   6.1420545   0.9299009   0.9463988   0.9777266   5.6399523   6.1633941
   0.9883057   5.6395566   6.1372139   0.9329675   0.9585961   0.9346535
   8.6824289   8.6872683  27.5794277   6.1375796   0.9296936   0.9372507
   0.9549982   5.6392987   6.1670599   0.9793075   5.6386122   6.1366160
   0.9388803   0.9553115   0.9314671   8.6829663   8.6860845   6.1419805
   0.9254723   0.9330636   0.9499083   5.6417223   6.1575546   0.9728153
   5.6315654   6.1387884   0.9345547   0.9529466   0.9300966   8.6749581
   8.6802224  27.5797278   6.1389591   0.9284648   0.9343174   0.9530066
   5.6395290   6.1656165   0.9765518   5.6383643   6.1376862   0.9374916
   0.9528076   0.9298017   8.6816332   8.6854216
 SUMMED SPIN DENSITY          -0.00000000
 TOTAL ATOMIC SPINS  :
   0.0127381  -0.0004472  -0.0002298   0.0013739  -0.0059865   0.0080304
  -0.0006563  -0.0055556   0.0119138  -0.0006194   0.0022393  -0.0003636
   0.0988502   0.0979974   0.5678870   0.0118806  -0.0004131  -0.0001965
   0.0016283  -0.0058513   0.0076285  -0.0006677  -0.0054907   0.0115853
  -0.0006102   0.0022870  -0.0003662   0.0951052   0.0958961  -0.0116237
   0.0004481   0.0002409  -0.0016100   0.0058547  -0.0070612   0.0006236
   0.0055031  -0.0113949   0.0007375  -0.0022753   0.0003806  -0.0938922
  -0.0949723  -0.5666857  -0.0126293   0.0004376   0.0002053  -0.0016891
   0.0058775  -0.0080325   0.0006626   0.0055595  -0.0122999   0.0006261
  -0.0023347   0.0003897  -0.1001573  -0.1004756
 TTTTTTTTTTTTTTTTTTTTTTTTTTTTTT MOQGAD      TELAPSE      295.23 TCPU      295.05
 TTTTTTTTTTTTTTTTTTTTTTTTTTTTTT SHELLXN     TELAPSE      298.86 TCPU      298.69
 TTTTTTTTTTTTTTTTTTTTTTTTTTTTTT MONMO3      TELAPSE      298.91 TCPU      298.74
 NUMERICALLY INTEGRATED DENSITY    134.9999902568    134.9999902358
 TTTTTTTTTTTTTTTTTTTTTTTTTTTTTT NUMDFT      TELAPSE      301.32 TCPU      301.15
 CYC  42 ETOT(AU) -4.660090657703E+03 DETOT -1.12E-06 tst  1.15E-08 PX  7.87E-04
 TTTTTTTTTTTTTTTTTTTTTTTTTTTTTT DIIS        TELAPSE      301.72 TCPU      301.55
 DIIS TEST: 0.44663E-04 AT SCF   CYCLE  42 - DIIS ACTIVE - HISTORY:    42 CYCLES
 TTTTTTTTTTTTTTTTTTTTTTTTTTTTTT FDIK        TELAPSE      302.24 TCPU      302.07

    ALPHA      ELECTRONS
 INSULATING STATE
 TOP OF VALENCE BANDS -    BAND    135; K    1; EIG -1.4079289E-01 AU
 BOTTOM OF VIRTUAL BANDS - BAND    136; K    1; EIG -1.1119556E-01 AU
 DIRECT ENERGY BAND GAP:   0.8054 eV

    BETA       ELECTRONS
 INSULATING STATE
 TOP OF VALENCE BANDS -    BAND    135; K    1; EIG -1.5021225E-01 AU
 BOTTOM OF VIRTUAL BANDS - BAND    136; K    1; EIG -1.0170593E-01 AU
 DIRECT ENERGY BAND GAP:   1.3199 eV
 TTTTTTTTTTTTTTTTTTTTTTTTTTTTTT PDIG        TELAPSE      302.28 TCPU      302.10
 CHARGE NORMALIZATION FACTOR   1.00000000
 TOTAL ATOMIC CHARGES:
   6.1422171   0.9298406   0.9463471   0.9776150   5.6403682   6.1632310
   0.9882672   5.6392743   6.1373578   0.9329266   0.9585528   0.9346285
   8.6826539   8.6871959  27.5794016   6.1374218   0.9297383   0.9372917
   0.9550505   5.6390214   6.1672256   0.9793090   5.6383838   6.1365965
   0.9388848   0.9553196   0.9314775   8.6829974   8.6864225   6.1417641
   0.9255495   0.9331280   0.9499842   5.6417869   6.1574823   0.9728719
   5.6313180   6.1388702   0.9345951   0.9529598   0.9300947   8.6752994
   8.6803555  27.5791791   6.1386450   0.9285818   0.9344490   0.9531414
   5.6391264   6.1659184   0.9766021   5.6383771   6.1376175   0.9375429
   0.9528649   0.9298573   8.6815886   8.6854309
 SUMMED SPIN DENSITY          -0.00000000
 TOTAL ATOMIC SPINS  :
   0.0127408  -0.0004480  -0.0002315   0.0013732  -0.0060059   0.0080402
  -0.0006582  -0.0055669   0.0119219  -0.0006209   0.0022383  -0.0003633
   0.0988230   0.0980415   0.5678967   0.0118918  -0.0004145  -0.0001981
   0.0016279  -0.0058591   0.0076260  -0.0006667  -0.0054923   0.0115838
  -0.0006105   0.0022868  -0.0003667   0.0951318   0.0958657  -0.0116031
   0.0004483   0.0002403  -0.0016092   0.0058353  -0.0069945   0.0006127
   0.0054832  -0.0113779   0.0007364  -0.0022741   0.0003794  -0.0937429
  -0.0948571  -0.5670740  -0.0126238   0.0004360   0.0002031  -0.0016913
   0.0058536  -0.0079844   0.0006541   0.0055258  -0.0122830   0.0006226
  -0.0023346   0.0003873  -0.1001367  -0.1004181
 TTTTTTTTTTTTTTTTTTTTTTTTTTTTTT MOQGAD      TELAPSE      302.28 TCPU      302.11
 TTTTTTTTTTTTTTTTTTTTTTTTTTTTTT SHELLXN     TELAPSE      305.91 TCPU      305.73
 TTTTTTTTTTTTTTTTTTTTTTTTTTTTTT MONMO3      TELAPSE      305.96 TCPU      305.78
 NUMERICALLY INTEGRATED DENSITY    134.9999902569    134.9999902358
 TTTTTTTTTTTTTTTTTTTTTTTTTTTTTT NUMDFT      TELAPSE      308.43 TCPU      308.26
 CYC  43 ETOT(AU) -4.660090658738E+03 DETOT -1.03E-06 tst  2.13E-08 PX  8.14E-04
 TTTTTTTTTTTTTTTTTTTTTTTTTTTTTT DIIS        TELAPSE      308.84 TCPU      308.66
 DIIS TEST: 0.30990E-04 AT SCF   CYCLE  43 - DIIS ACTIVE - HISTORY:    43 CYCLES
 TTTTTTTTTTTTTTTTTTTTTTTTTTTTTT FDIK        TELAPSE      309.32 TCPU      309.14

    ALPHA      ELECTRONS
 INSULATING STATE
 TOP OF VALENCE BANDS -    BAND    135; K    1; EIG -1.4090737E-01 AU
 BOTTOM OF VIRTUAL BANDS - BAND    136; K    1; EIG -1.1105131E-01 AU
 DIRECT ENERGY BAND GAP:   0.8124 eV

    BETA       ELECTRONS
 INSULATING STATE
 TOP OF VALENCE BANDS -    BAND    135; K    1; EIG -1.5008778E-01 AU
 BOTTOM OF VIRTUAL BANDS - BAND    136; K    1; EIG -1.0183580E-01 AU
 DIRECT ENERGY BAND GAP:   1.3130 eV
 TTTTTTTTTTTTTTTTTTTTTTTTTTTTTT PDIG        TELAPSE      309.35 TCPU      309.18
 CHARGE NORMALIZATION FACTOR   1.00000000
 TOTAL ATOMIC CHARGES:
   6.1421151   0.9298744   0.9463794   0.9776021   5.6399196   6.1633084
   0.9881641   5.6396514   6.1373735   0.9328824   0.9584754   0.9346279
   8.6824388   8.6874202  27.5797108   6.1375259   0.9296728   0.9372359
   0.9550093   5.6393228   6.1670691   0.9792996   5.6385223   6.1365969
   0.9388543   0.9553068   0.9314354   8.6830876   8.6861793   6.1418596
   0.9255774   0.9331369   0.9500133   5.6415272   6.1576992   0.9729080
   5.6313876   6.1388321   0.9346536   0.9529883   0.9301259   8.6750178
   8.6802772  27.5790324   6.1387128   0.9285859   0.9344586   0.9531297
   5.6393641   6.1656167   0.9766754   5.6383624   6.1376187   0.9375701
   0.9528927   0.9298896   8.6817262   8.6852989
 SUMMED SPIN DENSITY          -0.00000000
 TOTAL ATOMIC SPINS  :
   0.0127627  -0.0004491  -0.0002319   0.0013738  -0.0060008   0.0080468
  -0.0006569  -0.0055725   0.0119357  -0.0006218   0.0022371  -0.0003657
   0.0989640   0.0980707   0.5676696   0.0118904  -0.0004143  -0.0001987
   0.0016257  -0.0058505   0.0076131  -0.0006633  -0.0054933   0.0115934
  -0.0006106   0.0022860  -0.0003675   0.0951026   0.0959110  -0.0115998
   0.0004457   0.0002395  -0.0016102   0.0058412  -0.0070256   0.0006186
   0.0054957  -0.0113670   0.0007347  -0.0022759   0.0003780  -0.0937590
  -0.0948317  -0.5672119  -0.0126096   0.0004357   0.0002041  -0.0016913
   0.0058867  -0.0080324   0.0006620   0.0055476  -0.0122732   0.0006217
  -0.0023362   0.0003866  -0.1000632  -0.1003963
 TTTTTTTTTTTTTTTTTTTTTTTTTTTTTT MOQGAD      TELAPSE      309.36 TCPU      309.18
 TTTTTTTTTTTTTTTTTTTTTTTTTTTTTT SHELLXN     TELAPSE      312.99 TCPU      312.81
 TTTTTTTTTTTTTTTTTTTTTTTTTTTTTT MONMO3      TELAPSE      313.04 TCPU      312.86
 NUMERICALLY INTEGRATED DENSITY    134.9999902565    134.9999902353
 TTTTTTTTTTTTTTTTTTTTTTTTTTTTTT NUMDFT      TELAPSE      315.47 TCPU      315.30
 CYC  44 ETOT(AU) -4.660090659835E+03 DETOT -1.10E-06 tst  6.33E-09 PX  3.52E-04
 TTTTTTTTTTTTTTTTTTTTTTTTTTTTTT DIIS        TELAPSE      315.88 TCPU      315.70
 DIIS TEST: 0.16920E-04 AT SCF   CYCLE  44 - DIIS ACTIVE - HISTORY:    44 CYCLES
 TTTTTTTTTTTTTTTTTTTTTTTTTTTTTT FDIK        TELAPSE      316.34 TCPU      316.17

    ALPHA      ELECTRONS
 INSULATING STATE
 TOP OF VALENCE BANDS -    BAND    135; K    1; EIG -1.4111394E-01 AU
 BOTTOM OF VIRTUAL BANDS - BAND    136; K    1; EIG -1.1091723E-01 AU
 DIRECT ENERGY BAND GAP:   0.8217 eV

    BETA       ELECTRONS
 INSULATING STATE
 TOP OF VALENCE BANDS -    BAND    135; K    1; EIG -1.4998755E-01 AU
 BOTTOM OF VIRTUAL BANDS - BAND    136; K    1; EIG -1.0205491E-01 AU
 DIRECT ENERGY BAND GAP:   1.3043 eV
 TTTTTTTTTTTTTTTTTTTTTTTTTTTTTT PDIG        TELAPSE      316.38 TCPU      316.20
 CHARGE NORMALIZATION FACTOR   1.00000000
 TOTAL ATOMIC CHARGES:
   6.1421937   0.9298064   0.9463218   0.9774815   5.6402243   6.1632414
   0.9880673   5.6394250   6.1372937   0.9328464   0.9584525   0.9346339
   8.6826175   8.6872842  27.5801039   6.1377227   0.9295839   0.9371273
   0.9549235   5.6391886   6.1671953   0.9791764   5.6386754   6.1367675
   0.9387612   0.9552078   0.9313342   8.6831402   8.6863226   6.1419696
   0.9255881   0.9330867   0.9500026   5.6417210   6.1573517   0.9729588
   5.6315062   6.1387212   0.9347149   0.9530173   0.9301408   8.6751680
   8.6801972  27.5789131   6.1388622   0.9285692   0.9344561   0.9531173
   5.6393304   6.1655782   0.9767046   5.6382971   6.1375845   0.9375972
   0.9529145   0.9299368   8.6814144   8.6854604
 SUMMED SPIN DENSITY          -0.00000000
 TOTAL ATOMIC SPINS  :
   0.0127818  -0.0004510  -0.0002318   0.0013741  -0.0060001   0.0080547
  -0.0006561  -0.0055708   0.0119578  -0.0006216   0.0022396  -0.0003653
   0.0990536   0.0982234   0.5673783   0.0118933  -0.0004150  -0.0001989
   0.0016247  -0.0058490   0.0076207  -0.0006640  -0.0055003   0.0115955
  -0.0006119   0.0022850  -0.0003684   0.0951155   0.0958910  -0.0115860
   0.0004454   0.0002392  -0.0016088   0.0058494  -0.0070367   0.0006219
   0.0055106  -0.0113618   0.0007339  -0.0022751   0.0003784  -0.0936659
  -0.0947896  -0.5673557  -0.0126114   0.0004346   0.0002035  -0.0016929
   0.0059038  -0.0080623   0.0006677   0.0055605  -0.0122680   0.0006213
  -0.0023369   0.0003859  -0.1001143  -0.1003756
 TTTTTTTTTTTTTTTTTTTTTTTTTTTTTT MOQGAD      TELAPSE      316.38 TCPU      316.21
 TTTTTTTTTTTTTTTTTTTTTTTTTTTTTT SHELLXN     TELAPSE      320.00 TCPU      319.82
 TTTTTTTTTTTTTTTTTTTTTTTTTTTTTT MONMO3      TELAPSE      320.05 TCPU      319.88
 NUMERICALLY INTEGRATED DENSITY    134.9999902573    134.9999902361
 TTTTTTTTTTTTTTTTTTTTTTTTTTTTTT NUMDFT      TELAPSE      322.52 TCPU      322.34
 CYC  45 ETOT(AU) -4.660090660560E+03 DETOT -7.25E-07 tst  1.14E-08 PX  9.24E-04
 TTTTTTTTTTTTTTTTTTTTTTTTTTTTTT DIIS        TELAPSE      322.93 TCPU      322.75
 DIIS TEST: 0.64891E-05 AT SCF   CYCLE  45 - DIIS ACTIVE - HISTORY:    45 CYCLES
 TTTTTTTTTTTTTTTTTTTTTTTTTTTTTT FDIK        TELAPSE      323.40 TCPU      323.23

    ALPHA      ELECTRONS
 INSULATING STATE
 TOP OF VALENCE BANDS -    BAND    135; K    1; EIG -1.4125096E-01 AU
 BOTTOM OF VIRTUAL BANDS - BAND    136; K    1; EIG -1.1073734E-01 AU
 DIRECT ENERGY BAND GAP:   0.8303 eV

    BETA       ELECTRONS
 INSULATING STATE
 TOP OF VALENCE BANDS -    BAND    135; K    1; EIG -1.4983819E-01 AU
 BOTTOM OF VIRTUAL BANDS - BAND    136; K    1; EIG -1.0220229E-01 AU
 DIRECT ENERGY BAND GAP:   1.2962 eV
 TTTTTTTTTTTTTTTTTTTTTTTTTTTTTT PDIG        TELAPSE      323.44 TCPU      323.26
 CHARGE NORMALIZATION FACTOR   1.00000000
 TOTAL ATOMIC CHARGES:
   6.1422080   0.9297810   0.9463239   0.9774126   5.6400759   6.1632852
   0.9879756   5.6395818   6.1373836   0.9327800   0.9583804   0.9346087
   8.6824966   8.6873939  27.5803509   6.1377236   0.9295642   0.9370978
   0.9548798   5.6393983   6.1672263   0.9791259   5.6385074   6.1367406
   0.9387460   0.9552007   0.9313153   8.6832286   8.6863860   6.1417258
   0.9256925   0.9331497   0.9501172   5.6416460   6.1575382   0.9730034
   5.6313967   6.1387292   0.9347623   0.9530549   0.9301495   8.6750660
   8.6802717  27.5786235   6.1386774   0.9286424   0.9345460   0.9532021
   5.6391295   6.1656423   0.9767599   5.6384779   6.1375808   0.9376223
   0.9529471   0.9299716   8.6815074   8.6851882
 SUMMED SPIN DENSITY          -0.00000000
 TOTAL ATOMIC SPINS  :
   0.0127991  -0.0004518  -0.0002324   0.0013761  -0.0059986   0.0080543
  -0.0006542  -0.0055688   0.0119661  -0.0006222   0.0022406  -0.0003657
   0.0991634   0.0982782   0.5671907   0.0118880  -0.0004139  -0.0001981
   0.0016248  -0.0058295   0.0076058  -0.0006603  -0.0054918   0.0115994
  -0.0006119   0.0022836  -0.0003691   0.0950903   0.0958923  -0.0115789
   0.0004447   0.0002386  -0.0016088   0.0058858  -0.0070959   0.0006321
   0.0055647  -0.0113579   0.0007364  -0.0022743   0.0003783  -0.0936241
  -0.0947157  -0.5675947  -0.0126158   0.0004356   0.0002058  -0.0016909
   0.0059774  -0.0081627   0.0006867   0.0056302  -0.0122723   0.0006239
  -0.0023370   0.0003861  -0.1000923  -0.1003892
 TTTTTTTTTTTTTTTTTTTTTTTTTTTTTT MOQGAD      TELAPSE      323.45 TCPU      323.27
 TTTTTTTTTTTTTTTTTTTTTTTTTTTTTT SHELLXN     TELAPSE      327.06 TCPU      326.88
 TTTTTTTTTTTTTTTTTTTTTTTTTTTTTT MONMO3      TELAPSE      327.11 TCPU      326.94
 NUMERICALLY INTEGRATED DENSITY    134.9999902570    134.9999902358
 TTTTTTTTTTTTTTTTTTTTTTTTTTTTTT NUMDFT      TELAPSE      329.51 TCPU      329.33
 CYC  46 ETOT(AU) -4.660090660934E+03 DETOT -3.74E-07 tst  7.30E-09 PX  4.42E-04
 TTTTTTTTTTTTTTTTTTTTTTTTTTTTTT DIIS        TELAPSE      329.93 TCPU      329.75
 DIIS TEST: 0.14537E-05 AT SCF   CYCLE  46 - DIIS ACTIVE - HISTORY:    46 CYCLES
 TTTTTTTTTTTTTTTTTTTTTTTTTTTTTT FDIK        TELAPSE      330.55 TCPU      330.37

    ALPHA      ELECTRONS
 INSULATING STATE
 TOP OF VALENCE BANDS -    BAND    135; K    1; EIG -1.4126566E-01 AU
 BOTTOM OF VIRTUAL BANDS - BAND    136; K    1; EIG -1.1069021E-01 AU
 DIRECT ENERGY BAND GAP:   0.8320 eV

    BETA       ELECTRONS
 INSULATING STATE
 TOP OF VALENCE BANDS -    BAND    135; K    1; EIG -1.4979863E-01 AU
 BOTTOM OF VIRTUAL BANDS - BAND    136; K    1; EIG -1.0221826E-01 AU
 DIRECT ENERGY BAND GAP:   1.2947 eV
 TTTTTTTTTTTTTTTTTTTTTTTTTTTTTT PDIG        TELAPSE      330.58 TCPU      330.41
 CHARGE NORMALIZATION FACTOR   1.00000000
 TOTAL ATOMIC CHARGES:
   6.1422258   0.9297792   0.9463196   0.9773966   5.6401108   6.1632031
   0.9879725   5.6395662   6.1374069   0.9327739   0.9583685   0.9346081
   8.6825491   8.6874343  27.5803644   6.1377238   0.9295678   0.9371017
   0.9548877   5.6393157   6.1671863   0.9791452   5.6385953   6.1367517
   0.9387413   0.9551988   0.9313122   8.6832302   8.6863525   6.1417668
   0.9256932   0.9331539   0.9501158   5.6415955   6.1575366   0.9730199
   5.6314171   6.1387508   0.9347747   0.9530550   0.9301499   8.6751205
   8.6802307  27.5784554   6.1386694   0.9286511   0.9345594   0.9532047
   5.6392727   6.1654985   0.9767995   5.6383582   6.1375519   0.9376445
   0.9529667   0.9299963   8.6814911   8.6853113
 SUMMED SPIN DENSITY          -0.00000000
 TOTAL ATOMIC SPINS  :
   0.0127967  -0.0004514  -0.0002323   0.0013761  -0.0059996   0.0080520
  -0.0006545  -0.0055713   0.0119667  -0.0006219   0.0022398  -0.0003660
   0.0991611   0.0982792   0.5671785   0.0118861  -0.0004137  -0.0001969
   0.0016252  -0.0058230   0.0076021  -0.0006587  -0.0054874   0.0115990
  -0.0006118   0.0022844  -0.0003685   0.0950981   0.0958964  -0.0115718
   0.0004436   0.0002384  -0.0016097   0.0058908  -0.0071084   0.0006373
   0.0055756  -0.0113587   0.0007376  -0.0022734   0.0003798  -0.0935974
  -0.0947026  -0.5677068  -0.0126206   0.0004369   0.0002083  -0.0016896
   0.0060009  -0.0081873   0.0006923   0.0056488  -0.0122740   0.0006260
  -0.0023368   0.0003872  -0.1000837  -0.1003667
 TTTTTTTTTTTTTTTTTTTTTTTTTTTTTT MOQGAD      TELAPSE      330.59 TCPU      330.41
 TTTTTTTTTTTTTTTTTTTTTTTTTTTTTT SHELLXN     TELAPSE      334.21 TCPU      334.03
 TTTTTTTTTTTTTTTTTTTTTTTTTTTTTT MONMO3      TELAPSE      334.26 TCPU      334.09
 NUMERICALLY INTEGRATED DENSITY    134.9999902570    134.9999902357
 TTTTTTTTTTTTTTTTTTTTTTTTTTTTTT NUMDFT      TELAPSE      336.69 TCPU      336.52
 CYC  47 ETOT(AU) -4.660090661015E+03 DETOT -8.13E-08 tst  1.67E-09 PX  2.51E-04
 TTTTTTTTTTTTTTTTTTTTTTTTTTTTTT DIIS        TELAPSE      337.12 TCPU      336.94
 DIIS TEST: 0.18480E-06 AT SCF   CYCLE  47 - DIIS ACTIVE - HISTORY:    46 CYCLES
 TTTTTTTTTTTTTTTTTTTTTTTTTTTTTT FDIK        TELAPSE      337.65 TCPU      337.48

    ALPHA      ELECTRONS
 INSULATING STATE
 TOP OF VALENCE BANDS -    BAND    135; K    1; EIG -1.4128131E-01 AU
 BOTTOM OF VIRTUAL BANDS - BAND    136; K    1; EIG -1.1067408E-01 AU
 DIRECT ENERGY BAND GAP:   0.8329 eV

    BETA       ELECTRONS
 INSULATING STATE
 TOP OF VALENCE BANDS -    BAND    135; K    1; EIG -1.4978629E-01 AU
 BOTTOM OF VIRTUAL BANDS - BAND    136; K    1; EIG -1.0223322E-01 AU
 DIRECT ENERGY BAND GAP:   1.2940 eV
 TTTTTTTTTTTTTTTTTTTTTTTTTTTTTT PDIG        TELAPSE      337.69 TCPU      337.51
 CHARGE NORMALIZATION FACTOR   1.00000000
 TOTAL ATOMIC CHARGES:
   6.1422106   0.9297859   0.9463186   0.9773956   5.6400639   6.1632729
   0.9879497   5.6395690   6.1373948   0.9327742   0.9583610   0.9346116
   8.6825425   8.6874261  27.5803958   6.1377292   0.9295565   0.9370948
   0.9548900   5.6393039   6.1672260   0.9791364   5.6385720   6.1367644
   0.9387324   0.9551943   0.9313031   8.6832508   8.6863666   6.1418169
   0.9256836   0.9331466   0.9501022   5.6416282   6.1575053   0.9730237
   5.6314138   6.1387268   0.9347897   0.9530582   0.9301601   8.6751076
   8.6802449  27.5784445   6.1386824   0.9286558   0.9345644   0.9532066
   5.6391990   6.1655438   0.9768016   5.6383772   6.1375442   0.9376506
   0.9529727   0.9300014   8.6814883   8.6852671
 SUMMED SPIN DENSITY          -0.00000000
 TOTAL ATOMIC SPINS  :
   0.0127976  -0.0004514  -0.0002321   0.0013766  -0.0059961   0.0080472
  -0.0006536  -0.0055672   0.0119665  -0.0006214   0.0022403  -0.0003657
   0.0991740   0.0982892   0.5671587   0.0118822  -0.0004130  -0.0001961
   0.0016256  -0.0058182   0.0076036  -0.0006592  -0.0054851   0.0115970
  -0.0006115   0.0022846  -0.0003683   0.0950909   0.0958894  -0.0115735
   0.0004441   0.0002392  -0.0016092   0.0059061  -0.0071289   0.0006411
   0.0055928  -0.0113623   0.0007389  -0.0022723   0.0003805  -0.0935931
  -0.0946970  -0.5677211  -0.0126291   0.0004381   0.0002101  -0.0016883
   0.0060224  -0.0082121   0.0006969   0.0056721  -0.0122823   0.0006277
  -0.0023359   0.0003884  -0.1000955  -0.1003821
 TTTTTTTTTTTTTTTTTTTTTTTTTTTTTT MOQGAD      TELAPSE      337.70 TCPU      337.52
 TTTTTTTTTTTTTTTTTTTTTTTTTTTTTT SHELLXN     TELAPSE      341.31 TCPU      341.14
 TTTTTTTTTTTTTTTTTTTTTTTTTTTTTT MONMO3      TELAPSE      341.36 TCPU      341.19
 NUMERICALLY INTEGRATED DENSITY    134.9999902569    134.9999902357
 TTTTTTTTTTTTTTTTTTTTTTTTTTTTTT NUMDFT      TELAPSE      343.85 TCPU      343.67
 CYC  48 ETOT(AU) -4.660090661010E+03 DETOT  4.88E-09 tst  8.20E-11 PX  6.12E-05
 TTTTTTTTTTTTTTTTTTTTTTTTTTTTTT DIIS        TELAPSE      344.28 TCPU      344.10
 DIIS TEST: 0.84430E-07 AT SCF   CYCLE  48 - DIIS ACTIVE - HISTORY:    47 CYCLES
 TTTTTTTTTTTTTTTTTTTTTTTTTTTTTT FDIK        TELAPSE      344.82 TCPU      344.65

    ALPHA      ELECTRONS
 INSULATING STATE
 TOP OF VALENCE BANDS -    BAND    135; K    1; EIG -1.4127996E-01 AU
 BOTTOM OF VIRTUAL BANDS - BAND    136; K    1; EIG -1.1068094E-01 AU
 DIRECT ENERGY BAND GAP:   0.8326 eV

    BETA       ELECTRONS
 INSULATING STATE
 TOP OF VALENCE BANDS -    BAND    135; K    1; EIG -1.4979176E-01 AU
 BOTTOM OF VIRTUAL BANDS - BAND    136; K    1; EIG -1.0223224E-01 AU
 DIRECT ENERGY BAND GAP:   1.2942 eV
 TTTTTTTTTTTTTTTTTTTTTTTTTTTTTT PDIG        TELAPSE      344.86 TCPU      344.68
 CHARGE NORMALIZATION FACTOR   1.00000000
 TOTAL ATOMIC CHARGES:
   6.1422290   0.9297758   0.9463157   0.9773922   5.6401154   6.1632095
   0.9879620   5.6395643   6.1374096   0.9327687   0.9583624   0.9346074
   8.6825474   8.6874258  27.5803940   6.1377343   0.9295575   0.9370937
   0.9548867   5.6393361   6.1671991   0.9791399   5.6385748   6.1367495
   0.9387379   0.9551978   0.9313071   8.6832404   8.6863583   6.1417669
   0.9256950   0.9331543   0.9501193   5.6415865   6.1575492   0.9730206
   5.6314218   6.1387526   0.9347787   0.9530545   0.9301497   8.6751091
   8.6802331  27.5784633   6.1386675   0.9286559   0.9345635   0.9532073
   5.6392539   6.1655028   0.9768019   5.6383557   6.1375547   0.9376468
   0.9529679   0.9299985   8.6814783   8.6852984
 SUMMED SPIN DENSITY          -0.00000000
 TOTAL ATOMIC SPINS  :
   0.0127963  -0.0004512  -0.0002319   0.0013767  -0.0059950   0.0080454
  -0.0006534  -0.0055661   0.0119659  -0.0006212   0.0022404  -0.0003656
   0.0991694   0.0982877   0.5671586   0.0118817  -0.0004128  -0.0001960
   0.0016258  -0.0058167   0.0076032  -0.0006591  -0.0054848   0.0115971
  -0.0006116   0.0022848  -0.0003682   0.0950931   0.0958919  -0.0115747
   0.0004442   0.0002394  -0.0016092   0.0059086  -0.0071357   0.0006423
   0.0055965  -0.0113635   0.0007391  -0.0022723   0.0003808  -0.0935991
  -0.0947024  -0.5677060  -0.0126304   0.0004385   0.0002105  -0.0016881
   0.0060262  -0.0082193   0.0006983   0.0056767  -0.0122838   0.0006283
  -0.0023355   0.0003888  -0.1000995  -0.1003830
 TTTTTTTTTTTTTTTTTTTTTTTTTTTTTT MOQGAD      TELAPSE      344.86 TCPU      344.69
 TTTTTTTTTTTTTTTTTTTTTTTTTTTTTT SHELLXN     TELAPSE      348.49 TCPU      348.31
 TTTTTTTTTTTTTTTTTTTTTTTTTTTTTT MONMO3      TELAPSE      348.54 TCPU      348.36
 NUMERICALLY INTEGRATED DENSITY    134.9999902570    134.9999902358
 TTTTTTTTTTTTTTTTTTTTTTTTTTTTTT NUMDFT      TELAPSE      351.03 TCPU      350.85
 CYC  49 ETOT(AU) -4.660090661011E+03 DETOT -1.46E-09 tst  3.06E-11 PX  5.08E-05
 TTTTTTTTTTTTTTTTTTTTTTTTTTTTTT DIIS        TELAPSE      351.46 TCPU      351.29
 DIIS TEST: 0.32857E-07 AT SCF   CYCLE  49 - DIIS ACTIVE - HISTORY:    48 CYCLES
 TTTTTTTTTTTTTTTTTTTTTTTTTTTTTT FDIK        TELAPSE      352.00 TCPU      351.82

    ALPHA      ELECTRONS
 INSULATING STATE
 TOP OF VALENCE BANDS -    BAND    135; K    1; EIG -1.4128121E-01 AU
 BOTTOM OF VIRTUAL BANDS - BAND    136; K    1; EIG -1.1067678E-01 AU
 DIRECT ENERGY BAND GAP:   0.8328 eV

    BETA       ELECTRONS
 INSULATING STATE
 TOP OF VALENCE BANDS -    BAND    135; K    1; EIG -1.4978845E-01 AU
 BOTTOM OF VIRTUAL BANDS - BAND    136; K    1; EIG -1.0223362E-01 AU
 DIRECT ENERGY BAND GAP:   1.2940 eV
 TTTTTTTTTTTTTTTTTTTTTTTTTTTTTT PDIG        TELAPSE      352.03 TCPU      351.86
 CHARGE NORMALIZATION FACTOR   1.00000000
 TOTAL ATOMIC CHARGES:
   6.1422145   0.9297827   0.9463200   0.9773951   5.6400709   6.1632376
   0.9879597   5.6395726   6.1373986   0.9327727   0.9583636   0.9346100
   8.6825456   8.6874325  27.5804026   6.1377255   0.9295607   0.9370964
   0.9548873   5.6393099   6.1672075   0.9791371   5.6385904   6.1367606
   0.9387344   0.9551941   0.9313049   8.6832480   8.6863563   6.1417965
   0.9256879   0.9331475   0.9501080   5.6416340   6.1575133   0.9730232
   5.6314033   6.1387332   0.9347847   0.9530591   0.9301564   8.6751175
   8.6802478  27.5784434   6.1386736   0.9286561   0.9345647   0.9532079
   5.6392240   6.1655115   0.9768047   5.6383733   6.1375435   0.9376500
   0.9529718   0.9300021   8.6814882   8.6852811
 SUMMED SPIN DENSITY          -0.00000000
 TOTAL ATOMIC SPINS  :
   0.0127966  -0.0004512  -0.0002319   0.0013768  -0.0059939   0.0080443
  -0.0006531  -0.0055649   0.0119655  -0.0006211   0.0022405  -0.0003655
   0.0991730   0.0982879   0.5671539   0.0118812  -0.0004127  -0.0001959
   0.0016260  -0.0058160   0.0076035  -0.0006593  -0.0054839   0.0115965
  -0.0006115   0.0022849  -0.0003682   0.0950921   0.0958906  -0.0115745
   0.0004443   0.0002396  -0.0016091   0.0059118  -0.0071387   0.0006431
   0.0055998  -0.0113643   0.0007394  -0.0022720   0.0003811  -0.0935935
  -0.0946988  -0.5677195  -0.0126322   0.0004388   0.0002108  -0.0016879
   0.0060310  -0.0082242   0.0006992   0.0056817  -0.0122858   0.0006286
  -0.0023353   0.0003891  -0.1001008  -0.1003863
 TTTTTTTTTTTTTTTTTTTTTTTTTTTTTT MOQGAD      TELAPSE      352.04 TCPU      351.86
 TTTTTTTTTTTTTTTTTTTTTTTTTTTTTT SHELLXN     TELAPSE      355.66 TCPU      355.49
 TTTTTTTTTTTTTTTTTTTTTTTTTTTTTT MONMO3      TELAPSE      355.71 TCPU      355.54
 NUMERICALLY INTEGRATED DENSITY    134.9999902569    134.9999902357
 TTTTTTTTTTTTTTTTTTTTTTTTTTTTTT NUMDFT      TELAPSE      358.13 TCPU      357.95
 CYC  50 ETOT(AU) -4.660090661012E+03 DETOT -5.04E-10 tst  2.49E-11 PX  3.20E-05
 TTTTTTTTTTTTTTTTTTTTTTTTTTTTTT DIIS        TELAPSE      358.57 TCPU      358.39
 DIIS TEST: 0.19138E-07 AT SCF   CYCLE  50 - DIIS ACTIVE - HISTORY:    49 CYCLES
 TTTTTTTTTTTTTTTTTTTTTTTTTTTTTT FDIK        TELAPSE      359.09 TCPU      358.92

    ALPHA      ELECTRONS
 INSULATING STATE
 TOP OF VALENCE BANDS -    BAND    135; K    1; EIG -1.4128092E-01 AU
 BOTTOM OF VIRTUAL BANDS - BAND    136; K    1; EIG -1.1067758E-01 AU
 DIRECT ENERGY BAND GAP:   0.8328 eV

    BETA       ELECTRONS
 INSULATING STATE
 TOP OF VALENCE BANDS -    BAND    135; K    1; EIG -1.4978909E-01 AU
 BOTTOM OF VIRTUAL BANDS - BAND    136; K    1; EIG -1.0223303E-01 AU
 DIRECT ENERGY BAND GAP:   1.2941 eV
 TTTTTTTTTTTTTTTTTTTTTTTTTTTTTT PDIG        TELAPSE      359.13 TCPU      358.95
 CHARGE NORMALIZATION FACTOR   1.00000000
 TOTAL ATOMIC CHARGES:
   6.1422190   0.9297809   0.9463175   0.9773944   5.6400927   6.1632437
   0.9879557   5.6395600   6.1374013   0.9327719   0.9583625   0.9346099
   8.6825450   8.6874242  27.5803987   6.1377328   0.9295575   0.9370943
   0.9548869   5.6393202   6.1672149   0.9791375   5.6385697   6.1367566
   0.9387354   0.9551963   0.9313059   8.6832429   8.6863643   6.1417894
   0.9256901   0.9331513   0.9501122   5.6415935   6.1575318   0.9730222
   5.6314317   6.1387405   0.9347832   0.9530559   0.9301540   8.6751077
   8.6802360  27.5784579   6.1386755   0.9286555   0.9345640   0.9532069
   5.6392284   6.1655245   0.9768022   5.6383609   6.1375487   0.9376489
   0.9529708   0.9300004   8.6814807   8.6852829
 SUMMED SPIN DENSITY          -0.00000000
 TOTAL ATOMIC SPINS  :
   0.0127963  -0.0004512  -0.0002319   0.0013768  -0.0059939   0.0080439
  -0.0006531  -0.0055648   0.0119656  -0.0006211   0.0022406  -0.0003655
   0.0991714   0.0982888   0.5671565   0.0118808  -0.0004126  -0.0001958
   0.0016260  -0.0058157   0.0076037  -0.0006594  -0.0054840   0.0115964
  -0.0006114   0.0022849  -0.0003681   0.0950919   0.0958894  -0.0115752
   0.0004443   0.0002395  -0.0016091   0.0059125  -0.0071406   0.0006433
   0.0056010  -0.0113647   0.0007395  -0.0022720   0.0003811  -0.0935981
  -0.0947010  -0.5677109  -0.0126326   0.0004389   0.0002109  -0.0016878
   0.0060322  -0.0082257   0.0006995   0.0056831  -0.0122863   0.0006287
  -0.0023352   0.0003892  -0.1001018  -0.1003871
 TTTTTTTTTTTTTTTTTTTTTTTTTTTTTT MOQGAD      TELAPSE      359.14 TCPU      358.96
 TTTTTTTTTTTTTTTTTTTTTTTTTTTTTT SHELLXN     TELAPSE      362.76 TCPU      362.58
 TTTTTTTTTTTTTTTTTTTTTTTTTTTTTT MONMO3      TELAPSE      362.81 TCPU      362.63
 NUMERICALLY INTEGRATED DENSITY    134.9999902569    134.9999902357
 TTTTTTTTTTTTTTTTTTTTTTTTTTTTTT NUMDFT      TELAPSE      365.20 TCPU      365.02
 CYC  51 ETOT(AU) -4.660090661010E+03 DETOT  1.80E-09 tst  1.65E-11 PX  1.30E-05
 TTTTTTTTTTTTTTTTTTTTTTTTTTTTTT DIIS        TELAPSE      365.64 TCPU      365.46
 DIIS TEST: 0.73831E-08 AT SCF   CYCLE  51 - DIIS ACTIVE - HISTORY:    50 CYCLES
 TTTTTTTTTTTTTTTTTTTTTTTTTTTTTT FDIK        TELAPSE      366.16 TCPU      365.98

    ALPHA      ELECTRONS
 INSULATING STATE
 TOP OF VALENCE BANDS -    BAND    135; K    1; EIG -1.4128096E-01 AU
 BOTTOM OF VIRTUAL BANDS - BAND    136; K    1; EIG -1.1067870E-01 AU
 DIRECT ENERGY BAND GAP:   0.8327 eV

    BETA       ELECTRONS
 INSULATING STATE
 TOP OF VALENCE BANDS -    BAND    135; K    1; EIG -1.4979010E-01 AU
 BOTTOM OF VIRTUAL BANDS - BAND    136; K    1; EIG -1.0223327E-01 AU
 DIRECT ENERGY BAND GAP:   1.2941 eV
 TTTTTTTTTTTTTTTTTTTTTTTTTTTTTT PDIG        TELAPSE      366.19 TCPU      366.02
 CHARGE NORMALIZATION FACTOR   1.00000000
 TOTAL ATOMIC CHARGES:
   6.1422216   0.9297797   0.9463172   0.9773937   5.6400907   6.1632269
   0.9879597   5.6395711   6.1374042   0.9327708   0.9583622   0.9346087
   8.6825463   8.6874263  27.5803999   6.1377312   0.9295581   0.9370945
   0.9548874   5.6393203   6.1672073   0.9791383   5.6385811   6.1367562
   0.9387355   0.9551960   0.9313053   8.6832462   8.6863557   6.1417877
   0.9256896   0.9331501   0.9501114   5.6416189   6.1575309   0.9730217
   5.6314047   6.1387410   0.9347830   0.9530570   0.9301542   8.6751095
   8.6802424  27.5784550   6.1386721   0.9286563   0.9345641   0.9532073
   5.6392317   6.1655075   0.9768034   5.6383687   6.1375501   0.9376482
   0.9529694   0.9300000   8.6814847   8.6852875
 SUMMED SPIN DENSITY          -0.00000000
 TOTAL ATOMIC SPINS  :
   0.0127963  -0.0004512  -0.0002318   0.0013768  -0.0059936   0.0080436
  -0.0006530  -0.0055645   0.0119653  -0.0006211   0.0022405  -0.0003654
   0.0991714   0.0982881   0.5671553   0.0118808  -0.0004127  -0.0001958
   0.0016260  -0.0058155   0.0076037  -0.0006594  -0.0054839   0.0115964
  -0.0006114   0.0022850  -0.0003681   0.0950920   0.0958907  -0.0115751
   0.0004443   0.0002395  -0.0016091   0.0059132  -0.0071418   0.0006436
   0.0056016  -0.0113650   0.0007395  -0.0022720   0.0003812  -0.0935971
  -0.0947014  -0.5677121  -0.0126328   0.0004389   0.0002110  -0.0016877
   0.0060329  -0.0082268   0.0006997   0.0056838  -0.0122865   0.0006288
  -0.0023351   0.0003893  -0.1001023  -0.1003869
 TTTTTTTTTTTTTTTTTTTTTTTTTTTTTT MOQGAD      TELAPSE      366.20 TCPU      366.02
 TTTTTTTTTTTTTTTTTTTTTTTTTTTTTT SHELLXN     TELAPSE      369.82 TCPU      369.64
 TTTTTTTTTTTTTTTTTTTTTTTTTTTTTT MONMO3      TELAPSE      369.87 TCPU      369.69
 NUMERICALLY INTEGRATED DENSITY    134.9999902569    134.9999902358
 TTTTTTTTTTTTTTTTTTTTTTTTTTTTTT NUMDFT      TELAPSE      372.31 TCPU      372.13
 CYC  52 ETOT(AU) -4.660090661012E+03 DETOT -1.62E-09 tst  7.05E-12 PX  4.89E-06
 TTTTTTTTTTTTTTTTTTTTTTTTTTTTTT DIIS        TELAPSE      372.76 TCPU      372.58
 DIIS TEST: 0.30395E-08 AT SCF   CYCLE  52 - DIIS ACTIVE - HISTORY:    51 CYCLES
 TTTTTTTTTTTTTTTTTTTTTTTTTTTTTT FDIK        TELAPSE      373.30 TCPU      373.12

    ALPHA      ELECTRONS
 INSULATING STATE
 TOP OF VALENCE BANDS -    BAND    135; K    1; EIG -1.4128091E-01 AU
 BOTTOM OF VIRTUAL BANDS - BAND    136; K    1; EIG -1.1067802E-01 AU
 DIRECT ENERGY BAND GAP:   0.8327 eV

    BETA       ELECTRONS
 INSULATING STATE
 TOP OF VALENCE BANDS -    BAND    135; K    1; EIG -1.4978949E-01 AU
 BOTTOM OF VIRTUAL BANDS - BAND    136; K    1; EIG -1.0223319E-01 AU
 DIRECT ENERGY BAND GAP:   1.2941 eV
 TTTTTTTTTTTTTTTTTTTTTTTTTTTTTT PDIG        TELAPSE      373.34 TCPU      373.16
 CHARGE NORMALIZATION FACTOR   1.00000000
 TOTAL ATOMIC CHARGES:
   6.1422180   0.9297809   0.9463186   0.9773950   5.6400851   6.1632369
   0.9879584   5.6395639   6.1374007   0.9327718   0.9583634   0.9346099
   8.6825461   8.6874291  27.5804000   6.1377283   0.9295592   0.9370953
   0.9548874   5.6393198   6.1672074   0.9791377   5.6385807   6.1367567
   0.9387355   0.9551955   0.9313057   8.6832441   8.6863610   6.1417873
   0.9256903   0.9331503   0.9501121   5.6416053   6.1575255   0.9730223
   5.6314243   6.1387400   0.9347827   0.9530565   0.9301538   8.6751141
   8.6802405  27.5784536   6.1386728   0.9286559   0.9345643   0.9532076
   5.6392316   6.1655177   0.9768029   5.6383629   6.1375461   0.9376494
   0.9529712   0.9300011   8.6814824   8.6852834
 SUMMED SPIN DENSITY          -0.00000000
 TOTAL ATOMIC SPINS  :
   0.0127963  -0.0004512  -0.0002318   0.0013769  -0.0059934   0.0080434
  -0.0006530  -0.0055643   0.0119653  -0.0006210   0.0022406  -0.0003654
   0.0991717   0.0982882   0.5671554   0.0118808  -0.0004126  -0.0001958
   0.0016261  -0.0058154   0.0076037  -0.0006594  -0.0054839   0.0115963
  -0.0006114   0.0022850  -0.0003681   0.0950920   0.0958898  -0.0115751
   0.0004443   0.0002396  -0.0016091   0.0059134  -0.0071419   0.0006436
   0.0056019  -0.0113650   0.0007395  -0.0022719   0.0003812  -0.0935966
  -0.0947004  -0.5677131  -0.0126330   0.0004390   0.0002110  -0.0016877
   0.0060334  -0.0082274   0.0006998   0.0056843  -0.0122867   0.0006288
  -0.0023351   0.0003893  -0.1001026  -0.1003879
 TTTTTTTTTTTTTTTTTTTTTTTTTTTTTT MOQGAD      TELAPSE      373.34 TCPU      373.17
 TTTTTTTTTTTTTTTTTTTTTTTTTTTTTT SHELLXN     TELAPSE      376.95 TCPU      376.78
 TTTTTTTTTTTTTTTTTTTTTTTTTTTTTT MONMO3      TELAPSE      377.00 TCPU      376.83
 NUMERICALLY INTEGRATED DENSITY    134.9999902569    134.9999902357
 TTTTTTTTTTTTTTTTTTTTTTTTTTTTTT NUMDFT      TELAPSE      379.42 TCPU      379.24
 CYC  53 ETOT(AU) -4.660090661012E+03 DETOT  3.04E-10 tst  1.99E-12 PX  7.07E-06
 TTTTTTTTTTTTTTTTTTTTTTTTTTTTTT DIIS        TELAPSE      379.88 TCPU      379.70
 DIIS TEST: 0.11964E-08 AT SCF   CYCLE  53 - DIIS ACTIVE - HISTORY:    51 CYCLES
 TTTTTTTTTTTTTTTTTTTTTTTTTTTTTT FDIK        TELAPSE      380.29 TCPU      380.12

    ALPHA      ELECTRONS
 INSULATING STATE
 TOP OF VALENCE BANDS -    BAND    135; K    1; EIG -1.4128094E-01 AU
 BOTTOM OF VIRTUAL BANDS - BAND    136; K    1; EIG -1.1067810E-01 AU
 DIRECT ENERGY BAND GAP:   0.8327 eV

    BETA       ELECTRONS
 INSULATING STATE
 TOP OF VALENCE BANDS -    BAND    135; K    1; EIG -1.4978957E-01 AU
 BOTTOM OF VIRTUAL BANDS - BAND    136; K    1; EIG -1.0223320E-01 AU
 DIRECT ENERGY BAND GAP:   1.2941 eV
 TTTTTTTTTTTTTTTTTTTTTTTTTTTTTT PDIG        TELAPSE      380.33 TCPU      380.15
 CHARGE NORMALIZATION FACTOR   1.00000000
 TOTAL ATOMIC CHARGES:
   6.1422198   0.9297804   0.9463177   0.9773939   5.6400912   6.1632335
   0.9879582   5.6395673   6.1374026   0.9327714   0.9583625   0.9346092
   8.6825455   8.6874250  27.5804003   6.1377328   0.9295579   0.9370944
   0.9548867   5.6393184   6.1672124   0.9791376   5.6385757   6.1367573
   0.9387353   0.9551959   0.9313055   8.6832451   8.6863585   6.1417898
   0.9256895   0.9331502   0.9501113   5.6416100   6.1575315   0.9730221
   5.6314132   6.1387393   0.9347835   0.9530572   0.9301546   8.6751087
   8.6802401  27.5784560   6.1386744   0.9286557   0.9345640   0.9532071
   5.6392292   6.1655131   0.9768033   5.6383668   6.1375492   0.9376485
   0.9529701   0.9300003   8.6814838   8.6852856
 SUMMED SPIN DENSITY          -0.00000000
 TOTAL ATOMIC SPINS  :
   0.0127963  -0.0004512  -0.0002318   0.0013768  -0.0059935   0.0080434
  -0.0006530  -0.0055643   0.0119653  -0.0006210   0.0022406  -0.0003654
   0.0991716   0.0982884   0.5671552   0.0118807  -0.0004126  -0.0001957
   0.0016261  -0.0058155   0.0076038  -0.0006594  -0.0054839   0.0115964
  -0.0006114   0.0022850  -0.0003681   0.0950918   0.0958902  -0.0115752
   0.0004443   0.0002396  -0.0016091   0.0059134  -0.0071421   0.0006436
   0.0056020  -0.0113652   0.0007395  -0.0022720   0.0003812  -0.0935977
  -0.0947016  -0.5677118  -0.0126330   0.0004390   0.0002110  -0.0016877
   0.0060334  -0.0082273   0.0006998   0.0056844  -0.0122867   0.0006289
  -0.0023351   0.0003893  -0.1001023  -0.1003872
 TTTTTTTTTTTTTTTTTTTTTTTTTTTTTT MOQGAD      TELAPSE      380.33 TCPU      380.16
 TTTTTTTTTTTTTTTTTTTTTTTTTTTTTT SHELLXN     TELAPSE      383.95 TCPU      383.78
 TTTTTTTTTTTTTTTTTTTTTTTTTTTTTT MONMO3      TELAPSE      384.01 TCPU      383.83
 NUMERICALLY INTEGRATED DENSITY    134.9999902569    134.9999902357
 TTTTTTTTTTTTTTTTTTTTTTTTTTTTTT NUMDFT      TELAPSE      386.53 TCPU      386.35
 CYC  54 ETOT(AU) -4.660090661011E+03 DETOT  3.46E-10 tst  9.46E-13 PX  5.33E-06
 TTTTTTTTTTTTTTTTTTTTTTTTTTTTTT DIIS        TELAPSE      386.99 TCPU      386.82
 DIIS TEST: 0.68797E-09 AT SCF   CYCLE  54 - DIIS ACTIVE - HISTORY:    52 CYCLES
 TTTTTTTTTTTTTTTTTTTTTTTTTTTTTT FDIK        TELAPSE      387.43 TCPU      387.25

    ALPHA      ELECTRONS
 INSULATING STATE
 TOP OF VALENCE BANDS -    BAND    135; K    1; EIG -1.4128095E-01 AU
 BOTTOM OF VIRTUAL BANDS - BAND    136; K    1; EIG -1.1067828E-01 AU
 DIRECT ENERGY BAND GAP:   0.8327 eV

    BETA       ELECTRONS
 INSULATING STATE
 TOP OF VALENCE BANDS -    BAND    135; K    1; EIG -1.4978972E-01 AU
 BOTTOM OF VIRTUAL BANDS - BAND    136; K    1; EIG -1.0223323E-01 AU
 DIRECT ENERGY BAND GAP:   1.2941 eV
 TTTTTTTTTTTTTTTTTTTTTTTTTTTTTT PDIG        TELAPSE      387.47 TCPU      387.29
 CHARGE NORMALIZATION FACTOR   1.00000000
 TOTAL ATOMIC CHARGES:
   6.1422198   0.9297804   0.9463178   0.9773943   5.6400886   6.1632338
   0.9879585   5.6395665   6.1374023   0.9327714   0.9583627   0.9346094
   8.6825460   8.6874269  27.5804001   6.1377301   0.9295585   0.9370948
   0.9548873   5.6393201   6.1672084   0.9791379   5.6385795   6.1367564
   0.9387354   0.9551959   0.9313056   8.6832447   8.6863590   6.1417883
   0.9256898   0.9331503   0.9501116   5.6416102   6.1575284   0.9730220
   5.6314168   6.1387406   0.9347829   0.9530565   0.9301540   8.6751107
   8.6802408  27.5784554   6.1386730   0.9286560   0.9345642   0.9532073
   5.6392307   6.1655143   0.9768030   5.6383655   6.1375484   0.9376488
   0.9529704   0.9300005   8.6814830   8.6852847
 SUMMED SPIN DENSITY          -0.00000000
 TOTAL ATOMIC SPINS  :
   0.0127963  -0.0004512  -0.0002318   0.0013768  -0.0059934   0.0080433
  -0.0006530  -0.0055643   0.0119653  -0.0006210   0.0022406  -0.0003654
   0.0991716   0.0982882   0.5671553   0.0118807  -0.0004126  -0.0001958
   0.0016260  -0.0058154   0.0076038  -0.0006594  -0.0054839   0.0115963
  -0.0006114   0.0022850  -0.0003681   0.0950919   0.0958901  -0.0115752
   0.0004443   0.0002396  -0.0016091   0.0059135  -0.0071422   0.0006437
   0.0056021  -0.0113651   0.0007395  -0.0022719   0.0003812  -0.0935972
  -0.0947011  -0.5677120  -0.0126331   0.0004390   0.0002110  -0.0016877
   0.0060336  -0.0082275   0.0006998   0.0056844  -0.0122868   0.0006289
  -0.0023351   0.0003894  -0.1001027  -0.1003877
 TTTTTTTTTTTTTTTTTTTTTTTTTTTTTT MOQGAD      TELAPSE      387.47 TCPU      387.30
 TTTTTTTTTTTTTTTTTTTTTTTTTTTTTT SHELLXN     TELAPSE      391.10 TCPU      390.93
 TTTTTTTTTTTTTTTTTTTTTTTTTTTTTT MONMO3      TELAPSE      391.16 TCPU      390.98
 NUMERICALLY INTEGRATED DENSITY    134.9999902569    134.9999902357
 TTTTTTTTTTTTTTTTTTTTTTTTTTTTTT NUMDFT      TELAPSE      393.56 TCPU      393.39
 CYC  55 ETOT(AU) -4.660090661011E+03 DETOT -2.95E-10 tst  2.90E-13 PX  1.13E-06
 TTTTTTTTTTTTTTTTTTTTTTTTTTTTTT DIIS        TELAPSE      394.03 TCPU      393.85
 DIIS TEST: 0.41578E-09 AT SCF   CYCLE  55 - DIIS ACTIVE - HISTORY:    47 CYCLES
 TTTTTTTTTTTTTTTTTTTTTTTTTTTTTT FDIK        TELAPSE      394.36 TCPU      394.18

    ALPHA      ELECTRONS
 INSULATING STATE
 TOP OF VALENCE BANDS -    BAND    135; K    1; EIG -1.4128092E-01 AU
 BOTTOM OF VIRTUAL BANDS - BAND    136; K    1; EIG -1.1067824E-01 AU
 DIRECT ENERGY BAND GAP:   0.8327 eV

    BETA       ELECTRONS
 INSULATING STATE
 TOP OF VALENCE BANDS -    BAND    135; K    1; EIG -1.4978969E-01 AU
 BOTTOM OF VIRTUAL BANDS - BAND    136; K    1; EIG -1.0223320E-01 AU
 DIRECT ENERGY BAND GAP:   1.2941 eV
 TTTTTTTTTTTTTTTTTTTTTTTTTTTTTT PDIG        TELAPSE      394.40 TCPU      394.22
 CHARGE NORMALIZATION FACTOR   1.00000000
 TOTAL ATOMIC CHARGES:
   6.1422192   0.9297805   0.9463180   0.9773944   5.6400885   6.1632339
   0.9879586   5.6395665   6.1374019   0.9327715   0.9583629   0.9346095
   8.6825459   8.6874269  27.5804002   6.1377308   0.9295584   0.9370947
   0.9548872   5.6393191   6.1672097   0.9791378   5.6385781   6.1367568
   0.9387354   0.9551958   0.9313056   8.6832449   8.6863591   6.1417884
   0.9256899   0.9331502   0.9501117   5.6416091   6.1575291   0.9730220
   5.6314168   6.1387396   0.9347831   0.9530569   0.9301542   8.6751114
   8.6802406  27.5784550   6.1386735   0.9286558   0.9345641   0.9532072
   5.6392306   6.1655142   0.9768031   5.6383653   6.1375479   0.9376489
   0.9529705   0.9300006   8.6814833   8.6852850
 SUMMED SPIN DENSITY          -0.00000000
 TOTAL ATOMIC SPINS  :
   0.0127962  -0.0004512  -0.0002318   0.0013768  -0.0059934   0.0080433
  -0.0006530  -0.0055643   0.0119653  -0.0006210   0.0022406  -0.0003654
   0.0991716   0.0982882   0.5671553   0.0118807  -0.0004126  -0.0001958
   0.0016261  -0.0058154   0.0076038  -0.0006594  -0.0054839   0.0115963
  -0.0006114   0.0022850  -0.0003681   0.0950919   0.0958901  -0.0115752
   0.0004443   0.0002396  -0.0016091   0.0059136  -0.0071423   0.0006437
   0.0056021  -0.0113652   0.0007396  -0.0022719   0.0003812  -0.0935971
  -0.0947011  -0.5677123  -0.0126332   0.0004390   0.0002110  -0.0016877
   0.0060336  -0.0082276   0.0006998   0.0056845  -0.0122868   0.0006289
  -0.0023351   0.0003894  -0.1001026  -0.1003876
 TTTTTTTTTTTTTTTTTTTTTTTTTTTTTT MOQGAD      TELAPSE      394.40 TCPU      394.23
 TTTTTTTTTTTTTTTTTTTTTTTTTTTTTT SHELLXN     TELAPSE      398.02 TCPU      397.84
 TTTTTTTTTTTTTTTTTTTTTTTTTTTTTT MONMO3      TELAPSE      398.07 TCPU      397.89
 NUMERICALLY INTEGRATED DENSITY    134.9999902569    134.9999902357
 TTTTTTTTTTTTTTTTTTTTTTTTTTTTTT NUMDFT      TELAPSE      400.60 TCPU      400.42
 CYC  56 ETOT(AU) -4.660090661011E+03 DETOT  4.82E-11 tst  7.58E-15 PX  6.17E-07
 TTTTTTTTTTTTTTTTTTTTTTTTTTTTTT DIIS        TELAPSE      401.07 TCPU      400.89
 DIIS TEST: 0.40976E-09 AT SCF   CYCLE  56 - DIIS ACTIVE - HISTORY:    45 CYCLES
 TTTTTTTTTTTTTTTTTTTTTTTTTTTTTT FDIK        TELAPSE      401.36 TCPU      401.18

    ALPHA      ELECTRONS
 INSULATING STATE
 TOP OF VALENCE BANDS -    BAND    135; K    1; EIG -1.4128093E-01 AU
 BOTTOM OF VIRTUAL BANDS - BAND    136; K    1; EIG -1.1067823E-01 AU
 DIRECT ENERGY BAND GAP:   0.8327 eV

    BETA       ELECTRONS
 INSULATING STATE
 TOP OF VALENCE BANDS -    BAND    135; K    1; EIG -1.4978968E-01 AU
 BOTTOM OF VIRTUAL BANDS - BAND    136; K    1; EIG -1.0223321E-01 AU
 DIRECT ENERGY BAND GAP:   1.2941 eV
 TTTTTTTTTTTTTTTTTTTTTTTTTTTTTT PDIG        TELAPSE      401.40 TCPU      401.22
 CHARGE NORMALIZATION FACTOR   1.00000000
 TOTAL ATOMIC CHARGES:
   6.1422192   0.9297805   0.9463180   0.9773944   5.6400885   6.1632340
   0.9879585   5.6395664   6.1374019   0.9327715   0.9583629   0.9346094
   8.6825460   8.6874268  27.5804003   6.1377307   0.9295584   0.9370947
   0.9548872   5.6393194   6.1672094   0.9791378   5.6385786   6.1367567
   0.9387355   0.9551958   0.9313056   8.6832446   8.6863591   6.1417884
   0.9256899   0.9331502   0.9501117   5.6416093   6.1575289   0.9730220
   5.6314169   6.1387397   0.9347830   0.9530568   0.9301542   8.6751109
   8.6802406  27.5784553   6.1386734   0.9286559   0.9345641   0.9532073
   5.6392306   6.1655143   0.9768031   5.6383653   6.1375480   0.9376489
   0.9529704   0.9300006   8.6814832   8.6852848
 SUMMED SPIN DENSITY          -0.00000000
 TOTAL ATOMIC SPINS  :
   0.0127962  -0.0004512  -0.0002318   0.0013768  -0.0059934   0.0080433
  -0.0006530  -0.0055643   0.0119653  -0.0006210   0.0022406  -0.0003654
   0.0991716   0.0982883   0.5671552   0.0118807  -0.0004126  -0.0001958
   0.0016261  -0.0058154   0.0076037  -0.0006594  -0.0054839   0.0115964
  -0.0006114   0.0022850  -0.0003681   0.0950920   0.0958901  -0.0115752
   0.0004443   0.0002396  -0.0016091   0.0059136  -0.0071423   0.0006437
   0.0056021  -0.0113652   0.0007396  -0.0022719   0.0003812  -0.0935972
  -0.0947011  -0.5677121  -0.0126331   0.0004390   0.0002110  -0.0016877
   0.0060336  -0.0082276   0.0006998   0.0056845  -0.0122868   0.0006289
  -0.0023351   0.0003894  -0.1001026  -0.1003876
 TTTTTTTTTTTTTTTTTTTTTTTTTTTTTT MOQGAD      TELAPSE      401.40 TCPU      401.23
 TTTTTTTTTTTTTTTTTTTTTTTTTTTTTT SHELLXN     TELAPSE      405.04 TCPU      404.86
 TTTTTTTTTTTTTTTTTTTTTTTTTTTTTT MONMO3      TELAPSE      405.09 TCPU      404.91
 NUMERICALLY INTEGRATED DENSITY    134.9999902569    134.9999902357
 TTTTTTTTTTTTTTTTTTTTTTTTTTTTTT NUMDFT      TELAPSE      407.64 TCPU      407.46
 CYC  57 ETOT(AU) -4.660090661011E+03 DETOT  4.64E-11 tst  5.38E-15 PX  6.82E-08
 TTTTTTTTTTTTTTTTTTTTTTTTTTTTTT DIIS        TELAPSE      408.11 TCPU      407.93
 DIIS TEST: 0.40695E-09 AT SCF   CYCLE  57 - DIIS ACTIVE - HISTORY:    44 CYCLES
 TTTTTTTTTTTTTTTTTTTTTTTTTTTTTT FDIK        TELAPSE      408.40 TCPU      408.22

    ALPHA      ELECTRONS
 INSULATING STATE
 TOP OF VALENCE BANDS -    BAND    135; K    1; EIG -1.4128093E-01 AU
 BOTTOM OF VIRTUAL BANDS - BAND    136; K    1; EIG -1.1067823E-01 AU
 DIRECT ENERGY BAND GAP:   0.8327 eV

    BETA       ELECTRONS
 INSULATING STATE
 TOP OF VALENCE BANDS -    BAND    135; K    1; EIG -1.4978969E-01 AU
 BOTTOM OF VIRTUAL BANDS - BAND    136; K    1; EIG -1.0223321E-01 AU
 DIRECT ENERGY BAND GAP:   1.2941 eV
 TTTTTTTTTTTTTTTTTTTTTTTTTTTTTT PDIG        TELAPSE      408.43 TCPU      408.26
 CHARGE NORMALIZATION FACTOR   1.00000000
 TOTAL ATOMIC CHARGES:
   6.1422193   0.9297805   0.9463180   0.9773944   5.6400885   6.1632340
   0.9879585   5.6395664   6.1374020   0.9327715   0.9583628   0.9346094
   8.6825460   8.6874268  27.5804002   6.1377307   0.9295585   0.9370947
   0.9548872   5.6393195   6.1672094   0.9791378   5.6385786   6.1367567
   0.9387355   0.9551958   0.9313056   8.6832447   8.6863591   6.1417885
   0.9256898   0.9331502   0.9501117   5.6416094   6.1575289   0.9730220
   5.6314169   6.1387399   0.9347830   0.9530568   0.9301542   8.6751109
   8.6802406  27.5784552   6.1386734   0.9286559   0.9345641   0.9532073
   5.6392306   6.1655143   0.9768031   5.6383653   6.1375481   0.9376489
   0.9529704   0.9300006   8.6814832   8.6852848
 SUMMED SPIN DENSITY          -0.00000000
 TOTAL ATOMIC SPINS  :
   0.0127962  -0.0004512  -0.0002318   0.0013768  -0.0059934   0.0080433
  -0.0006530  -0.0055643   0.0119653  -0.0006210   0.0022406  -0.0003654
   0.0991716   0.0982883   0.5671552   0.0118807  -0.0004126  -0.0001958
   0.0016260  -0.0058154   0.0076038  -0.0006594  -0.0054839   0.0115964
  -0.0006114   0.0022850  -0.0003681   0.0950920   0.0958901  -0.0115752
   0.0004443   0.0002396  -0.0016091   0.0059136  -0.0071423   0.0006437
   0.0056021  -0.0113652   0.0007396  -0.0022719   0.0003812  -0.0935972
  -0.0947011  -0.5677121  -0.0126332   0.0004390   0.0002110  -0.0016877
   0.0060336  -0.0082276   0.0006998   0.0056845  -0.0122868   0.0006289
  -0.0023351   0.0003894  -0.1001026  -0.1003876
 TTTTTTTTTTTTTTTTTTTTTTTTTTTTTT MOQGAD      TELAPSE      408.44 TCPU      408.26
 TTTTTTTTTTTTTTTTTTTTTTTTTTTTTT SHELLXN     TELAPSE      412.07 TCPU      411.89
 TTTTTTTTTTTTTTTTTTTTTTTTTTTTTT MONMO3      TELAPSE      412.12 TCPU      411.94
 NUMERICALLY INTEGRATED DENSITY    134.9999902569    134.9999902357
 TTTTTTTTTTTTTTTTTTTTTTTTTTTTTT NUMDFT      TELAPSE      414.65 TCPU      414.47
 CYC  58 ETOT(AU) -4.660090661011E+03 DETOT  2.73E-12 tst  4.80E-15 PX  2.69E-08
 TTTTTTTTTTTTTTTTTTTTTTTTTTTTTT DIIS        TELAPSE      415.13 TCPU      414.95
 DIIS TEST: 0.40663E-09 AT SCF   CYCLE  58 - DIIS ACTIVE - HISTORY:    44 CYCLES
 TTTTTTTTTTTTTTTTTTTTTTTTTTTTTT FDIK        TELAPSE      415.42 TCPU      415.24

    ALPHA      ELECTRONS
 INSULATING STATE
 TOP OF VALENCE BANDS -    BAND    135; K    1; EIG -1.4128093E-01 AU
 BOTTOM OF VIRTUAL BANDS - BAND    136; K    1; EIG -1.1067824E-01 AU
 DIRECT ENERGY BAND GAP:   0.8327 eV

    BETA       ELECTRONS
 INSULATING STATE
 TOP OF VALENCE BANDS -    BAND    135; K    1; EIG -1.4978969E-01 AU
 BOTTOM OF VIRTUAL BANDS - BAND    136; K    1; EIG -1.0223321E-01 AU
 DIRECT ENERGY BAND GAP:   1.2941 eV
 TTTTTTTTTTTTTTTTTTTTTTTTTTTTTT PDIG        TELAPSE      415.45 TCPU      415.27
 CHARGE NORMALIZATION FACTOR   1.00000000
 TOTAL ATOMIC CHARGES:
   6.1422193   0.9297805   0.9463180   0.9773944   5.6400885   6.1632340
   0.9879585   5.6395664   6.1374020   0.9327715   0.9583628   0.9346094
   8.6825460   8.6874268  27.5804002   6.1377307   0.9295585   0.9370947
   0.9548872   5.6393195   6.1672094   0.9791378   5.6385786   6.1367567
   0.9387355   0.9551958   0.9313056   8.6832447   8.6863591   6.1417885
   0.9256898   0.9331502   0.9501117   5.6416094   6.1575289   0.9730220
   5.6314169   6.1387399   0.9347830   0.9530568   0.9301542   8.6751109
   8.6802406  27.5784552   6.1386734   0.9286559   0.9345641   0.9532073
   5.6392306   6.1655143   0.9768031   5.6383653   6.1375481   0.9376489
   0.9529704   0.9300006   8.6814832   8.6852848
 SUMMED SPIN DENSITY          -0.00000000
 TOTAL ATOMIC SPINS  :
   0.0127962  -0.0004512  -0.0002318   0.0013768  -0.0059934   0.0080433
  -0.0006530  -0.0055643   0.0119653  -0.0006210   0.0022406  -0.0003654
   0.0991716   0.0982883   0.5671552   0.0118807  -0.0004126  -0.0001958
   0.0016260  -0.0058154   0.0076038  -0.0006594  -0.0054839   0.0115964
  -0.0006114   0.0022850  -0.0003681   0.0950920   0.0958901  -0.0115752
   0.0004443   0.0002396  -0.0016091   0.0059136  -0.0071423   0.0006437
   0.0056021  -0.0113652   0.0007396  -0.0022719   0.0003812  -0.0935972
  -0.0947011  -0.5677121  -0.0126332   0.0004390   0.0002110  -0.0016877
   0.0060336  -0.0082276   0.0006998   0.0056845  -0.0122868   0.0006289
  -0.0023351   0.0003894  -0.1001026  -0.1003876
 TTTTTTTTTTTTTTTTTTTTTTTTTTTTTT MOQGAD      TELAPSE      415.46 TCPU      415.28
 TTTTTTTTTTTTTTTTTTTTTTTTTTTTTT SHELLXN     TELAPSE      419.08 TCPU      418.90

 ::: DIPOLE MOMENT ALONG NON PERIODIC DIRECTIONS:
 ::: A.U.     (X)  2.68878E-01   (Y) -1.21844E-03   (Z) -1.96889E-01
 ::: DEBYE        -6.83419E-01        3.09696E-03        5.00441E-01

 +++ ENERGIES IN A.U. +++
 ::: EXT EL-POLE                                   2.3481211037735E+03
 ::: EXT EL-SPHEROPOLE                             0.0000000000000E+00
 ::: BIELET ZONE E-E                               3.8297218772805E+03
 ::: TOTAL E-E                                     6.1778429810540E+03
 ::: TOTAL E-N + N-E                              -1.9254969584156E+04
 ::: TOTAL N-N                                     4.0871146712137E+03
 ::: KINETIC ENERGY                                4.6501355727979E+03
 ::: PSEUDO TOTAL   ENERGY                        -4.3398763590900E+03
 ::: VIRIAL COEFFICIENT                            1.0345115463760E+00
 TTTTTTTTTTTTTTTTTTTTTTTTTTTTTT MONMO3      TELAPSE      419.13 TCPU      418.96
 NUMERICALLY INTEGRATED DENSITY    134.9999902569    134.9999902357
 TTTTTTTTTTTTTTTTTTTTTTTTTTTTTT NUMDFT      TELAPSE      421.69 TCPU      421.52
 CYC  59 ETOT(AU) -4.660090661011E+03 DETOT  1.36E-11 tst  4.80E-15 PX  2.69E-08

 == SCF ENDED - CONVERGENCE ON ENERGY      E(AU) -4.6600906610113E+03 CYCLES  59


 ENERGY EXPRESSION=HARTREE+FOCK EXCH*0.00000+(PBE        EXCH)*1.00000+PBE        CORR


 TOTAL ENERGY(DFT)(AU)( 59) -4.6600906610113E+03 DE 1.4E-11 tester 4.8E-15
 TTTTTTTTTTTTTTTTTTTTTTTTTTTTTT EDFT        TELAPSE      421.70 TCPU      421.52
 
 INFORMATION **** DFTD3 ENERGY **** CALCULATE DFTD3 ENERGY

           DFT-D V3(BJ)
 DF                                         pbe       
 parameters
 s6       :    1.0000
 s8       :    0.7875
 a1       :    0.4289
 a2       :    4.4407
 k1 k3    :   16.0000   -4.0000
 Cutoff   :   50.2022
 CN-Cutoff:   21.1671
 ABC-Cutoff:   21.1671
 
 Edisp /kcal,au:   -41.2184 -0.06568568

 E6    /kcal :   -28.7810
 E8    /kcal :   -12.4374
 
 INFORMATION **** DFTD3 ENERGY **** NORMAL TERMINATION OF DFTD3 MODULE

 *******************************************************************************

 DFT-D3 DISPERSION ENERGY CORRECTION

 D3 DISPERSION ENERGY (AU)       -6.5685684054103E-02
 TOTAL ENERGY + DISP (AU)        -4.6601563466954E+03

 *******************************************************************************

 EIGENVECTORS IN FORTRAN UNIT 10
 TTTTTTTTTTTTTTTTTTTTTTTTTTTTTT END         TELAPSE      422.07 TCPU      421.89
 EEEEEEEEEE TERMINATION  DATE 23 09 2022 TIME 13:10:56.1
NODE    0 CPU TIME =       421.893
NODE    1 CPU TIME =       421.900
NODE    2 CPU TIME =       421.898
NODE    3 CPU TIME =       421.893
NODE    4 CPU TIME =       421.880
NODE    5 CPU TIME =       421.884
NODE    6 CPU TIME =       421.879
NODE    7 CPU TIME =       421.880
NODE    8 CPU TIME =       421.885
NODE    9 CPU TIME =       421.884
NODE   10 CPU TIME =       421.879
NODE   11 CPU TIME =       421.899
NODE   12 CPU TIME =       421.894
NODE   13 CPU TIME =       421.879
NODE   14 CPU TIME =       421.885
NODE   15 CPU TIME =       421.875
NODE   16 CPU TIME =       421.824
NODE   17 CPU TIME =       421.883
NODE   18 CPU TIME =       421.888
NODE   19 CPU TIME =       421.885
NODE   20 CPU TIME =       421.902
NODE   21 CPU TIME =       421.895
NODE   22 CPU TIME =       421.736
NODE   23 CPU TIME =       421.672
    TOTAL CPU TIME =     10124.871
