# Supplementary material for: Interrogation of the Intermolecular Forces That Drive Bulk Properties of Molecular Crystals with Terahertz Spectroscopy and Density Functional Theory
Source: Cryst Growth Des. 2025 May 23;25(11):3697–706. doi: 10.1021/acs.cgd.5c00007 (PMC12148306; doi:10.1021/acs.cgd.5c00007)
Supplement: Supplementary file 3 [file cg5c00007_si_003.zip › Calculations/CuACACF/Eclipse/eclipse.txt]

SHRINK 6 Cu (II) (AcAc)2(F3)4, H,C,O,F Cu are POB-TZVP and PBE-D
MOLECULE
1
58
9       0.603019    1.663954    2.502978
9       1.794328    0.186362    3.608253
9       0.446739    1.542681    4.692150
9       4.118203    3.932829    0.308958
9       4.108342    5.853402    1.344932
9       5.919177    4.600572    1.335348
8       2.884520    2.596957    4.980479
8       4.743610    4.259617    3.744773
6       1.315186    1.456777    3.644228
6       2.477676    2.454990    3.795481
6       3.000652    3.033756    2.642497
1       2.547524    2.814310    1.682240
6       4.085078    3.902196    2.710995
6       4.565086    4.569339    1.408198
29       4.416873    3.609683    5.540706
9       8.230727    5.555413    8.578434
9       7.039418    7.033005    7.473159
9       8.387006    5.676686    6.389262
9       4.715543    3.286537   10.772454
9       4.725404    1.365965    9.736480
9       2.914569    2.618795    9.746064
8       5.949226    4.622410    6.100933
8       4.090135    2.959750    7.336639
6       7.518560    5.762590    7.437184
6       6.356069    4.764377    7.285931
6       5.833093    4.185611    8.438915
1       6.286221    4.405057    9.399173
6       4.748668    3.317171    8.370417
6       4.268660    2.650028    9.673214
9       5.996967    1.663954    2.502978
9       7.188276    0.186362    3.608253
9       5.840687    1.542681    4.692150
9       9.512151    3.932829    0.308958
9       9.502290    5.853402    1.344932
9      11.313125    4.600572    1.335348
8       8.278468    2.596957    4.980479
8      10.137558    4.259617    3.744773
6       6.709134    1.456777    3.644228
6       7.871624    2.454990    3.795481
6       8.394600    3.033756    2.642497
1       7.941472    2.814310    1.682240
6       9.479026    3.902196    2.710995
6       9.959034    4.569339    1.408198
29       9.810821    3.609683    5.540706
9      13.624675    5.555413    8.578434
9      12.433366    7.033005    7.473159
9      13.780954    5.676686    6.389262
9      10.109491    3.286537   10.772454
9      10.119352    1.365965    9.736480
9       8.308517    2.618795    9.746064
8      11.343174    4.622410    6.100933
8       9.484083    2.959750    7.336639
6      12.912508    5.762590    7.437184
6      11.750017    4.764377    7.285931
6      11.227041    4.185611    8.438915
1      11.680169    4.405057    9.399173
6      10.142616    3.317171    8.370417
6       9.662608    2.650028    9.673214
BASISSET
POB-TZVP
DFT
SPIN
PBE-D
XLGRID
END
EXCHSIZE
15000000
BIPOSIZE
15000000
MAXCYCLE
200
SCFDIR
TOLINTEG
7 7 7 7 14
TOLDEE
11
SPINLOCK
2 10
SHRINK
6 6
FMIXING
40
END
 PROCESS            8  OF           24  WORKING
 PROCESS           13  OF           24  WORKING
 PROCESS            1  OF           24  WORKING
 PROCESS            2  OF           24  WORKING
 PROCESS           10  OF           24  WORKING
 PROCESS           14  OF           24  WORKING
 PROCESS            4  OF           24  WORKING
 PROCESS           11  OF           24  WORKING
 PROCESS           17  OF           24  WORKING
 PROCESS           16  OF           24  WORKING
 PROCESS           12  OF           24  WORKING
 PROCESS           22  OF           24  WORKING
 PROCESS           20  OF           24  WORKING
 PROCESS            9  OF           24  WORKING
 PROCESS           15  OF           24  WORKING
 PROCESS            7  OF           24  WORKING
 PROCESS           21  OF           24  WORKING
 PROCESS            0  OF           24  WORKING
 PROCESS            6  OF           24  WORKING
 PROCESS           18  OF           24  WORKING
 PROCESS            5  OF           24  WORKING
 PROCESS            3  OF           24  WORKING
 PROCESS           23  OF           24  WORKING
 PROCESS           19  OF           24  WORKING

         
 *******************************************************************************
 *                                                                             *
 *                               CRYSTAL17                                     *
 *                      public : 1.0.1 - Feb 1st, 2017                         *
 *                       HTTP://WWW.CRYSTAL.UNITO.IT                           *
 *                                                                             *
 *                              MAIN AUTHORS                                   *
 *                                                                             *
 *  R. DOVESI(1,11), V.R. SAUNDERS(2), C. ROETTI(1,11), R. ORLANDO(1,11),      *
 *  C.M. ZICOVICH-WILSON(1,3), F. PASCALE(4), B. CIVALLERI(1,11),              *
 *  K. DOLL(5), N.M. HARRISON(2,6), I.J. BUSH(7), Ph. D'ARCO(8),               *
 *  M. LLUNELL(9), M. CAUSA'(10), Y. NOEL(8), L. MASCHIO(1,11), A. ERBA(1,11)  *
 *  M. RE'RAT(14), S. CASASSA(1,11)                                            *
 *                                                                             *
 *        CONTRIBUTIONS TO THE CODE HAVE ALSO BEEN GIVEN BY                    *
 *                                                                             *
 *  M. FERRABONE(1,11), M. DE LA PIERRE(1,11), M. FERRERO(1,11),               *
 *  J. BAIMA(1,11), E. ALBANESE(1,11), M.F. PEINTINGER(12), R. BAST(13),       *
 *  B. KIRTMAN(15), V. LACIVITA(1,11), R. DEMICHELIS(1,16)                     *
 *  G. BRANDEBURG(17), S. SALUSTRO(1,11), G. SANSONE(1,11)                     *
 *  M.T. RUGGIERO(18)                                                          *
 *                                                                             *
 * (1) THEORETICAL CHEMISTRY GROUP - UNIVERSITA' DI TORINO - TORINO (ITALY)    *

 * (2) COMPUTATIONAL SCIENCE & ENGINEERING DEPARTMENT - STFC DARESBURY (UK)    *
 * (3) UNIVERSIDAD AUTONOMA DEL ESTADO DE MORELOS - CUERNAVACA (MEXICO)        *
 * (4) UNIVERSITE' DE LORRAINE - NANCY (FRANCE)                                *
 * (5) UNIVERSITAET STUTTGART- STUTTGART (GERMANY)                             *
 * (6) IMPERIAL COLLEGE - LONDON (UK)                                          *
 * (7) OXFORD E-RESEARCH CENTRE - OXFORD (UK)                                  *
 * (8) UPMC - SORBONNE UNIVERSITES - PARIS (FRANCE)                            *
 * (9) UNIVERSIDAD DE BARCELONA - BARCELONA (SPAIN)                            *
 *(10) UNIVERSITA' DI NAPOLI "FEDERICO II" - NAPOLI (ITALY)                    *
 *(11) NIS - NANOSTRUCTURED INTERFACES AND SURFACES - TORINO (ITALY)           *
 *(12) MPI FUER CHEMISCHE ENERGIEKONVERSION - MUELHEIM AN DER RUHR (GERMANY)   *
 *(13) UNIVERSITY OF TROMSO - TROMSO (NORWAY)                                  *
 *(14) UNIVERSITE' DE PAU ET DES PAYS DE L'ADOUR - PAU (FRANCE)                *
 *(15) UNIVERSITY OF CALIFORNIA SANTA BARBARA - SANTA BARBARA (USA)            *
 *(16) CURTIN UNIVERSITY - PERTH (AUSTRALIA)                                   *
 *(17) UNIVERSITY COLLEGE LONDON - LONDON (UK)                                 *
 *(18) CAMBRIDGE UNIVERSITY - CAMBRIDGE (UK)                                   *
 *                                                                             *
 *******************************************************************************
 EEEEEEEEEE STARTING  DATE 18 09 2022 TIME 23:46:37.1
 SHRINK 6 Cu (II) (AcAc)2(F3)4, H,C,O,F Cu are POB-TZVP and PBE-D                

 MOLECULAR CALCULATION
 POINT  GROUP  N.  1                  :  1      OR  C1   
 CORRESPONDING SPACE GROUP            :  P 1             


 NUMBER OF IRREDUCIBLE ATOMS IN THE CONVENTIONAL CELL:   58

 INPUT COORDINATES

 ATOM AT. N.              COORDINATES
   1   9     6.030190000000E-01  1.663954000000E+00  2.502978000000E+00
   2   9     1.794328000000E+00  1.863620000000E-01  3.608253000000E+00
   3   9     4.467390000000E-01  1.542681000000E+00  4.692150000000E+00
   4   9     4.118203000000E+00  3.932829000000E+00  3.089580000000E-01
   5   9     4.108342000000E+00  5.853402000000E+00  1.344932000000E+00
   6   9     5.919177000000E+00  4.600572000000E+00  1.335348000000E+00
   7   8     2.884520000000E+00  2.596957000000E+00  4.980479000000E+00
   8   8     4.743610000000E+00  4.259617000000E+00  3.744773000000E+00
   9   6     1.315186000000E+00  1.456777000000E+00  3.644228000000E+00
  10   6     2.477676000000E+00  2.454990000000E+00  3.795481000000E+00
  11   6     3.000652000000E+00  3.033756000000E+00  2.642497000000E+00
  12   1     2.547524000000E+00  2.814310000000E+00  1.682240000000E+00
  13   6     4.085078000000E+00  3.902196000000E+00  2.710995000000E+00
  14   6     4.565086000000E+00  4.569339000000E+00  1.408198000000E+00
  15  29     4.416873000000E+00  3.609683000000E+00  5.540706000000E+00
  16   9     8.230727000000E+00  5.555413000000E+00  8.578434000000E+00
  17   9     7.039418000000E+00  7.033005000000E+00  7.473159000000E+00
  18   9     8.387006000000E+00  5.676686000000E+00  6.389262000000E+00
  19   9     4.715543000000E+00  3.286537000000E+00  1.077245400000E+01
  20   9     4.725404000000E+00  1.365965000000E+00  9.736480000000E+00
  21   9     2.914569000000E+00  2.618795000000E+00  9.746064000000E+00
  22   8     5.949226000000E+00  4.622410000000E+00  6.100933000000E+00
  23   8     4.090135000000E+00  2.959750000000E+00  7.336639000000E+00
  24   6     7.518560000000E+00  5.762590000000E+00  7.437184000000E+00
  25   6     6.356069000000E+00  4.764377000000E+00  7.285931000000E+00
  26   6     5.833093000000E+00  4.185611000000E+00  8.438915000000E+00
  27   1     6.286221000000E+00  4.405057000000E+00  9.399173000000E+00
  28   6     4.748668000000E+00  3.317171000000E+00  8.370417000000E+00
  29   6     4.268660000000E+00  2.650028000000E+00  9.673214000000E+00
  30   9     5.996967000000E+00  1.663954000000E+00  2.502978000000E+00
  31   9     7.188276000000E+00  1.863620000000E-01  3.608253000000E+00
  32   9     5.840687000000E+00  1.542681000000E+00  4.692150000000E+00
  33   9     9.512151000000E+00  3.932829000000E+00  3.089580000000E-01
  34   9     9.502290000000E+00  5.853402000000E+00  1.344932000000E+00
  35   9     1.131312500000E+01  4.600572000000E+00  1.335348000000E+00
  36   8     8.278468000000E+00  2.596957000000E+00  4.980479000000E+00
  37   8     1.013755800000E+01  4.259617000000E+00  3.744773000000E+00
  38   6     6.709134000000E+00  1.456777000000E+00  3.644228000000E+00
  39   6     7.871624000000E+00  2.454990000000E+00  3.795481000000E+00
  40   6     8.394600000000E+00  3.033756000000E+00  2.642497000000E+00
  41   1     7.941472000000E+00  2.814310000000E+00  1.682240000000E+00
  42   6     9.479026000000E+00  3.902196000000E+00  2.710995000000E+00
  43   6     9.959034000000E+00  4.569339000000E+00  1.408198000000E+00
  44  29     9.810821000000E+00  3.609683000000E+00  5.540706000000E+00
  45   9     1.362467500000E+01  5.555413000000E+00  8.578434000000E+00
  46   9     1.243336600000E+01  7.033005000000E+00  7.473159000000E+00
  47   9     1.378095400000E+01  5.676686000000E+00  6.389262000000E+00
  48   9     1.010949100000E+01  3.286537000000E+00  1.077245400000E+01
  49   9     1.011935200000E+01  1.365965000000E+00  9.736480000000E+00
  50   9     8.308517000000E+00  2.618795000000E+00  9.746064000000E+00
  51   8     1.134317400000E+01  4.622410000000E+00  6.100933000000E+00
  52   8     9.484083000000E+00  2.959750000000E+00  7.336639000000E+00
  53   6     1.291250800000E+01  5.762590000000E+00  7.437184000000E+00
  54   6     1.175001700000E+01  4.764377000000E+00  7.285931000000E+00
  55   6     1.122704100000E+01  4.185611000000E+00  8.438915000000E+00
  56   1     1.168016900000E+01  4.405057000000E+00  9.399173000000E+00
  57   6     1.014261600000E+01  3.317171000000E+00  8.370417000000E+00
  58   6     9.662608000000E+00  2.650028000000E+00  9.673214000000E+00

 COORDINATES OF THE EQUIVALENT ATOMS (ANGSTROMS)

 N. ATOM EQUIV AT. N.          X                  Y                  Z

   1   1   1    9 F     6.03019000000E-01  1.66395400000E+00  2.50297800000E+00

   2   2   1    9 F     1.79432800000E+00  1.86362000000E-01  3.60825300000E+00

   3   3   1    9 F     4.46739000000E-01  1.54268100000E+00  4.69215000000E+00

   4   4   1    9 F     4.11820300000E+00  3.93282900000E+00  3.08958000000E-01

   5   5   1    9 F     4.10834200000E+00  5.85340200000E+00  1.34493200000E+00

   6   6   1    9 F     5.91917700000E+00  4.60057200000E+00  1.33534800000E+00

   7   7   1    8 O     2.88452000000E+00  2.59695700000E+00  4.98047900000E+00

   8   8   1    8 O     4.74361000000E+00  4.25961700000E+00  3.74477300000E+00

   9   9   1    6 C     1.31518600000E+00  1.45677700000E+00  3.64422800000E+00

  10  10   1    6 C     2.47767600000E+00  2.45499000000E+00  3.79548100000E+00

  11  11   1    6 C     3.00065200000E+00  3.03375600000E+00  2.64249700000E+00

  12  12   1    1 H     2.54752400000E+00  2.81431000000E+00  1.68224000000E+00

  13  13   1    6 C     4.08507800000E+00  3.90219600000E+00  2.71099500000E+00

  14  14   1    6 C     4.56508600000E+00  4.56933900000E+00  1.40819800000E+00

  15  15   1   29 CU    4.41687300000E+00  3.60968300000E+00  5.54070600000E+00

  16  16   1    9 F     8.23072700000E+00  5.55541300000E+00  8.57843400000E+00

  17  17   1    9 F     7.03941800000E+00  7.03300500000E+00  7.47315900000E+00

  18  18   1    9 F     8.38700600000E+00  5.67668600000E+00  6.38926200000E+00

  19  19   1    9 F     4.71554300000E+00  3.28653700000E+00  1.07724540000E+01

  20  20   1    9 F     4.72540400000E+00  1.36596500000E+00  9.73648000000E+00

  21  21   1    9 F     2.91456900000E+00  2.61879500000E+00  9.74606400000E+00

  22  22   1    8 O     5.94922600000E+00  4.62241000000E+00  6.10093300000E+00

  23  23   1    8 O     4.09013500000E+00  2.95975000000E+00  7.33663900000E+00

  24  24   1    6 C     7.51856000000E+00  5.76259000000E+00  7.43718400000E+00

  25  25   1    6 C     6.35606900000E+00  4.76437700000E+00  7.28593100000E+00

  26  26   1    6 C     5.83309300000E+00  4.18561100000E+00  8.43891500000E+00

  27  27   1    1 H     6.28622100000E+00  4.40505700000E+00  9.39917300000E+00

  28  28   1    6 C     4.74866800000E+00  3.31717100000E+00  8.37041700000E+00

  29  29   1    6 C     4.26866000000E+00  2.65002800000E+00  9.67321400000E+00

  30  30   1    9 F     5.99696700000E+00  1.66395400000E+00  2.50297800000E+00

  31  31   1    9 F     7.18827600000E+00  1.86362000000E-01  3.60825300000E+00

  32  32   1    9 F     5.84068700000E+00  1.54268100000E+00  4.69215000000E+00

  33  33   1    9 F     9.51215100000E+00  3.93282900000E+00  3.08958000000E-01

  34  34   1    9 F     9.50229000000E+00  5.85340200000E+00  1.34493200000E+00

  35  35   1    9 F     1.13131250000E+01  4.60057200000E+00  1.33534800000E+00

  36  36   1    8 O     8.27846800000E+00  2.59695700000E+00  4.98047900000E+00

  37  37   1    8 O     1.01375580000E+01  4.25961700000E+00  3.74477300000E+00

  38  38   1    6 C     6.70913400000E+00  1.45677700000E+00  3.64422800000E+00

  39  39   1    6 C     7.87162400000E+00  2.45499000000E+00  3.79548100000E+00

  40  40   1    6 C     8.39460000000E+00  3.03375600000E+00  2.64249700000E+00

  41  41   1    1 H     7.94147200000E+00  2.81431000000E+00  1.68224000000E+00

  42  42   1    6 C     9.47902600000E+00  3.90219600000E+00  2.71099500000E+00

  43  43   1    6 C     9.95903400000E+00  4.56933900000E+00  1.40819800000E+00

  44  44   1   29 CU    9.81082100000E+00  3.60968300000E+00  5.54070600000E+00

  45  45   1    9 F     1.36246750000E+01  5.55541300000E+00  8.57843400000E+00

  46  46   1    9 F     1.24333660000E+01  7.03300500000E+00  7.47315900000E+00

  47  47   1    9 F     1.37809540000E+01  5.67668600000E+00  6.38926200000E+00

  48  48   1    9 F     1.01094910000E+01  3.28653700000E+00  1.07724540000E+01

  49  49   1    9 F     1.01193520000E+01  1.36596500000E+00  9.73648000000E+00

  50  50   1    9 F     8.30851700000E+00  2.61879500000E+00  9.74606400000E+00

  51  51   1    8 O     1.13431740000E+01  4.62241000000E+00  6.10093300000E+00

  52  52   1    8 O     9.48408300000E+00  2.95975000000E+00  7.33663900000E+00

  53  53   1    6 C     1.29125080000E+01  5.76259000000E+00  7.43718400000E+00

  54  54   1    6 C     1.17500170000E+01  4.76437700000E+00  7.28593100000E+00

  55  55   1    6 C     1.12270410000E+01  4.18561100000E+00  8.43891500000E+00

  56  56   1    1 H     1.16801690000E+01  4.40505700000E+00  9.39917300000E+00

  57  57   1    6 C     1.01426160000E+01  3.31717100000E+00  8.37041700000E+00

  58  58   1    6 C     9.66260800000E+00  2.65002800000E+00  9.67321400000E+00

 NUMBER OF SYMMETRY OPERATORS         :    1
 *******************************************************************************
 * GEOMETRY EDITING - INPUT COORDINATES ARE GIVEN IN ANGSTROM         
 *******************************************************************************

 GEOMETRY FOR WAVE FUNCTION - DIMENSIONALITY OF THE SYSTEM    0
 (NON PERIODIC DIRECTION: LATTICE PARAMETER FORMALLY SET TO 500)
 *******************************************************************************
 ATOMS IN THE ASYMMETRIC UNIT   58 - ATOMS IN THE UNIT CELL:   58
     ATOM             X(ANGSTROM)         Y(ANGSTROM)         Z(ANGSTROM)
 *******************************************************************************
      1 T   9 F     6.030190000000E-01  1.663954000000E+00  2.502978000000E+00
      2 T   9 F     1.794328000000E+00  1.863620000000E-01  3.608253000000E+00
      3 T   9 F     4.467390000000E-01  1.542681000000E+00  4.692150000000E+00
      4 T   9 F     4.118203000000E+00  3.932829000000E+00  3.089580000000E-01
      5 T   9 F     4.108342000000E+00  5.853402000000E+00  1.344932000000E+00
      6 T   9 F     5.919177000000E+00  4.600572000000E+00  1.335348000000E+00
      7 T   8 O     2.884520000000E+00  2.596957000000E+00  4.980479000000E+00
      8 T   8 O     4.743610000000E+00  4.259617000000E+00  3.744773000000E+00
      9 T   6 C     1.315186000000E+00  1.456777000000E+00  3.644228000000E+00
     10 T   6 C     2.477676000000E+00  2.454990000000E+00  3.795481000000E+00
     11 T   6 C     3.000652000000E+00  3.033756000000E+00  2.642497000000E+00
     12 T   1 H     2.547524000000E+00  2.814310000000E+00  1.682240000000E+00
     13 T   6 C     4.085078000000E+00  3.902196000000E+00  2.710995000000E+00
     14 T   6 C     4.565086000000E+00  4.569339000000E+00  1.408198000000E+00
     15 T  29 CU    4.416873000000E+00  3.609683000000E+00  5.540706000000E+00
     16 T   9 F     8.230727000000E+00  5.555413000000E+00  8.578434000000E+00
     17 T   9 F     7.039418000000E+00  7.033005000000E+00  7.473159000000E+00
     18 T   9 F     8.387006000000E+00  5.676686000000E+00  6.389262000000E+00
     19 T   9 F     4.715543000000E+00  3.286537000000E+00  1.077245400000E+01
     20 T   9 F     4.725404000000E+00  1.365965000000E+00  9.736480000000E+00
     21 T   9 F     2.914569000000E+00  2.618795000000E+00  9.746064000000E+00
     22 T   8 O     5.949226000000E+00  4.622410000000E+00  6.100933000000E+00
     23 T   8 O     4.090135000000E+00  2.959750000000E+00  7.336639000000E+00
     24 T   6 C     7.518560000000E+00  5.762590000000E+00  7.437184000000E+00
     25 T   6 C     6.356069000000E+00  4.764377000000E+00  7.285931000000E+00
     26 T   6 C     5.833093000000E+00  4.185611000000E+00  8.438915000000E+00
     27 T   1 H     6.286221000000E+00  4.405057000000E+00  9.399173000000E+00
     28 T   6 C     4.748668000000E+00  3.317171000000E+00  8.370417000000E+00
     29 T   6 C     4.268660000000E+00  2.650028000000E+00  9.673214000000E+00
     30 T   9 F     5.996967000000E+00  1.663954000000E+00  2.502978000000E+00
     31 T   9 F     7.188276000000E+00  1.863620000000E-01  3.608253000000E+00
     32 T   9 F     5.840687000000E+00  1.542681000000E+00  4.692150000000E+00
     33 T   9 F     9.512151000000E+00  3.932829000000E+00  3.089580000000E-01
     34 T   9 F     9.502290000000E+00  5.853402000000E+00  1.344932000000E+00
     35 T   9 F     1.131312500000E+01  4.600572000000E+00  1.335348000000E+00
     36 T   8 O     8.278468000000E+00  2.596957000000E+00  4.980479000000E+00
     37 T   8 O     1.013755800000E+01  4.259617000000E+00  3.744773000000E+00
     38 T   6 C     6.709134000000E+00  1.456777000000E+00  3.644228000000E+00
     39 T   6 C     7.871624000000E+00  2.454990000000E+00  3.795481000000E+00
     40 T   6 C     8.394600000000E+00  3.033756000000E+00  2.642497000000E+00
     41 T   1 H     7.941472000000E+00  2.814310000000E+00  1.682240000000E+00
     42 T   6 C     9.479026000000E+00  3.902196000000E+00  2.710995000000E+00
     43 T   6 C     9.959034000000E+00  4.569339000000E+00  1.408198000000E+00
     44 T  29 CU    9.810821000000E+00  3.609683000000E+00  5.540706000000E+00
     45 T   9 F     1.362467500000E+01  5.555413000000E+00  8.578434000000E+00
     46 T   9 F     1.243336600000E+01  7.033005000000E+00  7.473159000000E+00
     47 T   9 F     1.378095400000E+01  5.676686000000E+00  6.389262000000E+00
     48 T   9 F     1.010949100000E+01  3.286537000000E+00  1.077245400000E+01
     49 T   9 F     1.011935200000E+01  1.365965000000E+00  9.736480000000E+00
     50 T   9 F     8.308517000000E+00  2.618795000000E+00  9.746064000000E+00
     51 T   8 O     1.134317400000E+01  4.622410000000E+00  6.100933000000E+00
     52 T   8 O     9.484083000000E+00  2.959750000000E+00  7.336639000000E+00
     53 T   6 C     1.291250800000E+01  5.762590000000E+00  7.437184000000E+00
     54 T   6 C     1.175001700000E+01  4.764377000000E+00  7.285931000000E+00
     55 T   6 C     1.122704100000E+01  4.185611000000E+00  8.438915000000E+00
     56 T   1 H     1.168016900000E+01  4.405057000000E+00  9.399173000000E+00
     57 T   6 C     1.014261600000E+01  3.317171000000E+00  8.370417000000E+00
     58 T   6 C     9.662608000000E+00  2.650028000000E+00  9.673214000000E+00

 T = ATOM BELONGING TO THE ASYMMETRIC UNIT

 ****    1 SYMMOPS - TRANSLATORS IN FRACTIONAL UNITS
 **** MATRICES AND TRANSLATORS IN THE CRYSTALLOGRAPHIC REFERENCE FRAME
   V INV                    ROTATION MATRICES                   TRANSLATORS
   1   1  1.00  0.00  0.00  0.00  1.00  0.00  0.00  0.00  1.00  0.00  0.00  0.00

 *******************************************************************************
 STARTING BASIS SET HANDLING 
 *******************************************************************************

 Loading internal basis set: POB-TZVP            

 Please cite in your publication:
 Peintinger, M. F., Oliveira, D. V. and Bredow, T. (2013), Consistent Gaussian b
 asis sets of triple-zeta valence with polarization quality for solid-state calc
 ulations. J. Comput. Chem., 34: 451-459. doi: 10.1002/jcc.23153                
                    

 *******************************************************************************
 LOCAL ATOMIC FUNCTIONS BASIS SET
 *******************************************************************************
   ATOM   X(AU)   Y(AU)   Z(AU)  N. TYPE  EXPONENT  S COEF   P COEF   D/F/G COEF
 *******************************************************************************
   1 F    1.140   3.144   4.730
                                  1 S  
                                         3.548E+04 2.155E-04 0.000E+00 0.000E+00
                                         5.318E+03 1.670E-03 0.000E+00 0.000E+00
                                         1.210E+03 8.673E-03 0.000E+00 0.000E+00
                                         3.429E+02 3.505E-02 0.000E+00 0.000E+00
                                         1.120E+02 1.117E-01 0.000E+00 0.000E+00
                                         4.071E+01 2.599E-01 0.000E+00 0.000E+00
                                  2 S  
                                         1.604E+01 3.942E-01 0.000E+00 0.000E+00
                                         6.504E+00 2.500E-01 0.000E+00 0.000E+00
                                  3 S  
                                         1.442E+00 1.000E+00 0.000E+00 0.000E+00
                                  4 S  
                                         4.598E-01 1.000E+00 0.000E+00 0.000E+00
                           5-     7 P  
                                         8.023E+01 0.000E+00 6.369E-03 0.000E+00
                                         1.859E+01 0.000E+00 4.430E-02 0.000E+00
                                         5.687E+00 0.000E+00 1.687E-01 0.000E+00
                                         1.951E+00 0.000E+00 3.617E-01 0.000E+00
                           8-    10 P  
                                         6.323E-01 0.000E+00 1.000E+00 0.000E+00
                          11-    13 P  
                                         1.984E-01 0.000E+00 1.000E+00 0.000E+00
                          14-    18 D  
                                         5.631E-01 0.000E+00 0.000E+00 1.000E+00
   2 F    3.391   0.352   6.819
   3 F    0.844   2.915   8.867
   4 F    7.782   7.432   0.584
   5 F    7.764  11.061   2.542
   6 F   11.186   8.694   2.523
   7 O    5.451   4.908   9.412
                                109 S  
                                         2.703E+04 2.173E-04 0.000E+00 0.000E+00
                                         4.052E+03 1.684E-03 0.000E+00 0.000E+00
                                         9.223E+02 8.740E-03 0.000E+00 0.000E+00
                                         2.612E+02 3.524E-02 0.000E+00 0.000E+00
                                         8.535E+01 1.115E-01 0.000E+00 0.000E+00
                                         3.104E+01 2.559E-01 0.000E+00 0.000E+00
                                110 S  
                                         1.226E+01 3.977E-01 0.000E+00 0.000E+00
                                         4.999E+00 2.463E-01 0.000E+00 0.000E+00
                                111 S  
                                         1.099E+00 1.000E+00 0.000E+00 0.000E+00
                                112 S  
                                         3.566E-01 1.000E+00 0.000E+00 0.000E+00
                         113-   115 P  
                                         6.327E+01 0.000E+00 6.069E-03 0.000E+00
                                         1.463E+01 0.000E+00 4.191E-02 0.000E+00
                                         4.450E+00 0.000E+00 1.615E-01 0.000E+00
                                         1.528E+00 0.000E+00 3.571E-01 0.000E+00
                         116-   118 P  
                                         5.490E-01 0.000E+00 1.000E+00 0.000E+00
                         119-   121 P  
                                         1.859E-01 0.000E+00 1.000E+00 0.000E+00
                         122-   126 D  
                                         2.535E-01 0.000E+00 0.000E+00 1.000E+00
   8 O    8.964   8.050   7.077
   9 C    2.485   2.753   6.887
                                145 S  
                                         1.358E+04 2.225E-04 0.000E+00 0.000E+00
                                         2.035E+03 1.723E-03 0.000E+00 0.000E+00
                                         4.632E+02 8.926E-03 0.000E+00 0.000E+00
                                         1.312E+02 3.573E-02 0.000E+00 0.000E+00
                                         4.285E+01 1.108E-01 0.000E+00 0.000E+00
                                         1.558E+01 2.430E-01 0.000E+00 0.000E+00
                                146 S  
                                         6.207E+00 4.144E-01 0.000E+00 0.000E+00
                                         2.576E+00 2.374E-01 0.000E+00 0.000E+00
                                147 S  
                                         4.941E-01 1.000E+00 0.000E+00 0.000E+00
                                148 S  
                                         1.644E-01 1.000E+00 0.000E+00 0.000E+00
                         149-   151 P  
                                         3.470E+01 0.000E+00 5.333E-03 0.000E+00
                                         7.958E+00 0.000E+00 3.586E-02 0.000E+00
                                         2.378E+00 0.000E+00 1.422E-01 0.000E+00
                                         8.143E-01 0.000E+00 3.427E-01 0.000E+00
                         152-   154 P  
                                         5.662E-01 0.000E+00 1.000E+00 0.000E+00
                         155-   157 P  
                                         2.674E-01 0.000E+00 1.000E+00 0.000E+00
                         158-   162 D  
                                         8.792E-01 0.000E+00 0.000E+00 1.000E+00
  10 C    4.682   4.639   7.172
  11 C    5.670   5.733   4.994
  12 H    4.814   5.318   3.179
                                199 S  
                                         3.406E+01 6.025E-03 0.000E+00 0.000E+00
                                         5.124E+00 4.502E-02 0.000E+00 0.000E+00
                                         1.165E+00 2.019E-01 0.000E+00 0.000E+00
                                200 S  
                                         4.157E-01 1.000E+00 0.000E+00 0.000E+00
                                201 S  
                                         1.795E-01 1.000E+00 0.000E+00 0.000E+00
                         202-   204 P  
                                         8.000E-01 0.000E+00 1.000E+00 0.000E+00
  13 C    7.720   7.374   5.123
  14 C    8.627   8.635   2.661
  15 CU   8.347   6.821  10.470
                                241 S  
                                         3.775E+05 2.281E-04 0.000E+00 0.000E+00
                                         5.659E+04 1.769E-03 0.000E+00 0.000E+00
                                         1.288E+04 9.199E-03 0.000E+00 0.000E+00
                                         3.645E+03 3.741E-02 0.000E+00 0.000E+00
                                         1.187E+03 1.219E-01 0.000E+00 0.000E+00
                                         4.265E+02 2.898E-01 0.000E+00 0.000E+00
                                         1.657E+02 4.153E-01 0.000E+00 0.000E+00
                                         6.560E+01 2.191E-01 0.000E+00 0.000E+00
                                242 S  
                                         4.144E+02-2.468E-02 0.000E+00 0.000E+00
                                         1.283E+02-1.172E-01 0.000E+00 0.000E+00
                                         2.062E+01 5.530E-01 0.000E+00 0.000E+00
                                         8.782E+00 5.224E-01 0.000E+00 0.000E+00
                                243 S  
                                         1.374E+01-2.274E-01 0.000E+00 0.000E+00
                                         2.243E+00 7.176E-01 0.000E+00 0.000E+00
                                244 S  
                                         8.153E-01 1.000E+00 0.000E+00 0.000E+00
                                245 S  
                                         4.076E-01 1.000E+00 0.000E+00 0.000E+00
                                246 S  
                                         1.768E-01 1.000E+00 0.000E+00 0.000E+00
                         247-   249 P  
                                         2.035E+03 0.000E+00 2.352E-03 0.000E+00
                                         4.819E+02 0.000E+00 1.913E-02 0.000E+00
                                         1.547E+02 0.000E+00 9.017E-02 0.000E+00
                                         5.774E+01 0.000E+00 2.606E-01 0.000E+00
                                         2.310E+01 0.000E+00 4.209E-01 0.000E+00
                                         9.388E+00 0.000E+00 2.434E-01 0.000E+00
                         250-   252 P  
                                         3.760E+01 0.000E+00-2.899E-02 0.000E+00
                                         5.124E+00 0.000E+00 5.492E-01 0.000E+00
                                         2.012E+00 0.000E+00 9.379E-01 0.000E+00
                         253-   255 P  
                                         1.464E+00 0.000E+00 1.000E+00 0.000E+00
                         256-   258 P  
                                         7.321E-01 0.000E+00 1.000E+00 0.000E+00
                         259-   263 D  
                                         7.413E+01 0.000E+00 0.000E+00 1.436E-02
                                         2.136E+01 0.000E+00 0.000E+00 8.663E-02
                                         7.500E+00 0.000E+00 0.000E+00 2.563E-01
                                         2.760E+00 0.000E+00 0.000E+00 4.037E-01
                         264-   268 D  
                                         1.459E+00 0.000E+00 0.000E+00 1.000E+00
                         269-   273 D  
                                         6.356E-01 0.000E+00 0.000E+00 1.000E+00
                         274-   280 F  
                                         2.233E+00 0.000E+00 0.000E+00 1.000E+00
  16 F   15.554  10.498  16.211
  17 F   13.303  13.290  14.122
  18 F   15.849  10.727  12.074
  19 F    8.911   6.211  20.357
  20 F    8.930   2.581  18.399
  21 F    5.508   4.949  18.417
  22 O   11.242   8.735  11.529
  23 O    7.729   5.593  13.864
  24 C   14.208  10.890  14.054
  25 C   12.011   9.003  13.768
  26 C   11.023   7.910  15.947
  27 H   11.879   8.324  17.762
  28 C    8.974   6.269  15.818
  29 C    8.067   5.008  18.280
  30 F   11.333   3.144   4.730
  31 F   13.584   0.352   6.819
  32 F   11.037   2.915   8.867
  33 F   17.975   7.432   0.584
  34 F   17.957  11.061   2.542
  35 F   21.379   8.694   2.523
  36 O   15.644   4.908   9.412
  37 O   19.157   8.050   7.077
  38 C   12.678   2.753   6.887
  39 C   14.875   4.639   7.172
  40 C   15.863   5.733   4.994
  41 H   15.007   5.318   3.179
  42 C   17.913   7.374   5.123
  43 C   18.820   8.635   2.661
  44 CU  18.540   6.821  10.470
  45 F   25.747  10.498  16.211
  46 F   23.496  13.290  14.122
  47 F   26.042  10.727  12.074
  48 F   19.104   6.211  20.357
  49 F   19.123   2.581  18.399
  50 F   15.701   4.949  18.417
  51 O   21.435   8.735  11.529
  52 O   17.922   5.593  13.864
  53 C   24.401  10.890  14.054
  54 C   22.204   9.003  13.768
  55 C   21.216   7.910  15.947
  56 H   22.072   8.324  17.762
  57 C   19.167   6.269  15.818
  58 C   18.260   5.008  18.280

 *******************************************************************************
 FINISHED BASIS SET HANDLING 
 *******************************************************************************

 INFORMATION **** SET_MPP **** PCRYSTAL CALCULATION
 INFORMATION **** READM2 **** NEW DEFAULT: FOCK/KS MATRIX MIXING SET TO 30 %
 INFORMATION **** READM2 **** NEW DEFAULT: FULL DIRECT SCF MODE
 INFORMATION **** READM2 **** NEW DEFAULT: COULOMB BIPOLAR BUFFER SET TO 32 Mb
 INFORMATION **** READM2 **** NEW DEFAULT: EXCHANGE BIPOLAR BUFFER SET TO 32 Mb

 *******************************************************************************
 NEW DEFAULT: DFT INTEGRATION GRID INCREASED TO XLGRID
 NEW DEFAULT: DIIS ACCELERATOR ACTIVE
 USE KEYWORD NODIIS TO TURN IT OFF
 *******************************************************************************

 INFORMATION **** DFTD3_INPUT **** PERFORM LATEST DISPERSION CORRECTION DFT-D3(BJ) WITH AUTOMATIC PARAMETER SETUP
 PLEASE CITE:
 (1) DFT-D3 Reference
  S. Grimme, J. Antony, S. Ehrlich, and H. Krieg, J. Chem. Phys. 132 (2010), 154104
 (2) BJ-Damping Reference
  S. Grimme, S. Ehrlich, and L. Goerigk, J. Comput. Chem. 32 (2011), 1456-1465
 (3) General DFT-D Review
  S. Grimme, A. Hansen, J. G. Brandenburg, and C. Bannwarth,
  Chem. Rev. 116 (2016), 5105-5154

 INFORMATION **** EXCHSIZE **** EXCHANGE BIPOLAR BUFFER SIZE SET TO    15000000
 INFORMATION **** BIPOSIZE **** COULOMB BIPOLAR BUFFER SET TO    15000000
 INFORMATION **** MAXCYCLE **** MAX NUMBER OF SCF CYCLES SET TO         200
 INFORMATION **** READM2 **** FULL DIRECT SCF (MONO AND BIEL INT) SELECTED
 INFORMATION **** TOLINTEG **** COULOMB AND EXCHANGE SERIES TOLERANCES MODIFIED
 INFORMATION **** TOLDEE **** SCF TOL ON TOTAL ENERGY SET TO          11
 INFORMATION **** SPINLOCK **** LOCK IN A GIVEN SPIN STATE
 ALPHA-BETA ELECTRONS LOCKED TO   2 FOR  10 SCF CYCLES
 WARNING **** SHRINK **** MOLECULAR CASE - SHRINKING NOT USED
 *******************************************************************************
 N. OF ATOMS PER CELL        58  COULOMB OVERLAP TOL         (T1) 10**   -7
 NUMBER OF SHELLS           460  COULOMB PENETRATION TOL     (T2) 10**   -7
 NUMBER OF AO              1040  EXCHANGE OVERLAP TOL        (T3) 10**   20
 N. OF ELECTRONS PER CELL   462  EXCHANGE PSEUDO OVP (F(G))  (T4) 10**   20
 CORE ELECTRONS PER CELL    140  EXCHANGE PSEUDO OVP (P(G))  (T5) 10**   20
 N. OF SYMMETRY OPERATORS     1  POLE ORDER IN MONO ZONE                  4
 *******************************************************************************
 TYPE OF CALCULATION :  UNRESTRICTED OPEN SHELL
 KOHN-SHAM HAMILTONIAN

 (EXCHANGE)[CORRELATION] FUNCTIONAL:(PERDEW-BURKE-ERNZERHOF)[PERDEW-BURKE-ERNZERHOF]


 SPIN POLARIZED DFT SELECTED
 SPIN POLARIZATION - ALPHA-BETA =  2 FOR  10 CYCLES

 CAPPA:IS1  1;IS2  1;IS3  1; K PTS MONK NET   1; SYMMOPS:K SPACE   2;G SPACE   1

 *******************************************************************************
 MAX NUMBER OF SCF CYCLES     200  CONVERGENCE ON DELTAP        10**-21
 WEIGHT OF F(I) IN F(I+1)      40% CONVERGENCE ON ENERGY        10**-11
 SPIN POLARIZATION - ALPHA-BETA =  2 FOR  10 CYCLES

 DISK SPACE FOR EIGENVECTORS (FTN 10)     1081600 REALS

 SYMMETRY ADAPTION OF THE BLOCH FUNCTIONS DISABLED
 TTTTTTTTTTTTTTTTTTTTTTTTTTTTTT gordsh1     TELAPSE        0.27 TCPU        0.23

 MATRIX SIZE: P(G)  259438, F(G)  130239, P(G) IRR  131365, F(G) IRR  131365
 MAX G-VECTOR INDEX FOR 1- AND 2-ELECTRON INTEGRALS   1

 TTTTTTTTTTTTTTTTTTTTTTTTTTTTTT INPUT       TELAPSE        0.32 TCPU        0.28

 NEIGHBORS OF THE NON-EQUIVALENT ATOMS

 N = NUMBER OF NEIGHBORS AT DISTANCE R
    ATOM  N     R/ANG      R/AU   NEIGHBORS (ATOM LABELS AND CELL INDICES)
   1 F    1     1.3611     2.5721    9 C    0 0 0
   1 F    1     2.1964     4.1506    2 F    0 0 0
   1 F    1     2.1981     4.1538    3 F    0 0 0
   1 F    1     2.4038     4.5424   12 H    0 0 0
   1 F    1     2.4105     4.5552   10 C    0 0 0
   1 F    1     2.7649     5.2248   11 C    0 0 0

   2 F    1     1.3582     2.5667    9 C    0 0 0
   2 F    1     2.1964     4.1506    1 F    0 0 0
   2 F    1     2.1978     4.1533    3 F    0 0 0
   2 F    1     2.3767     4.4913   10 C    0 0 0
   2 F    1     2.9804     5.6320    7 O    0 0 0
   2 F    1     3.2397     6.1221   11 C    0 0 0

   3 F    1     1.3637     2.5770    9 C    0 0 0
   3 F    1     2.1978     4.1533    2 F    0 0 0
   3 F    1     2.1981     4.1538    1 F    0 0 0
   3 F    1     2.4002     4.5357   10 C    0 0 0
   3 F    1     2.6716     5.0486    7 O    0 0 0
   3 F    1     3.5982     6.7996   11 C    0 0 0

   4 F    1     1.3465     2.5446   14 C    0 0 0
   4 F    1     2.1778     4.1155    6 F    0 0 0
   4 F    1     2.1822     4.1237    5 F    0 0 0
   4 F    1     2.3673     4.4735   12 H    0 0 0
   4 F    1     2.4025     4.5400   13 C    0 0 0
   4 F    1     2.7391     5.1761   11 C    0 0 0

   5 F    1     1.3643     2.5782   14 C    0 0 0
   5 F    1     2.1822     4.1237    4 F    0 0 0
   5 F    1     2.2020     4.1612    6 F    0 0 0
   5 F    1     2.3820     4.5013   13 C    0 0 0
   5 F    1     2.9501     5.5748    8 O    0 0 0
   5 F    1     3.2956     6.2278   11 C    0 0 0

   6 F    1     1.3564     2.5632   14 C    0 0 0
   6 F    1     2.1778     4.1155    4 F    0 0 0
   6 F    1     2.2020     4.1612    5 F    0 0 0
   6 F    1     2.3967     4.5291   13 C    0 0 0
   6 F    1     2.7025     5.1070    8 O    0 0 0
   6 F    1     2.7204     5.1409   41 H    0 0 0

   7 O    1     1.2609     2.3828   10 C    0 0 0
   7 O    1     1.9203     3.6289   15 CU   0 0 0
   7 O    1     2.3555     4.4513    9 C    0 0 0
   7 O    1     2.3813     4.4999   11 C    0 0 0
   7 O    1     2.6714     5.0483   23 O    0 0 0
   7 O    1     2.6716     5.0486    3 F    0 0 0

   8 O    1     1.2768     2.4127   13 C    0 0 0
   8 O    1     1.9377     3.6617   15 CU   0 0 0
   8 O    1     2.3638     4.4669   14 C    0 0 0
   8 O    1     2.3991     4.5336   11 C    0 0 0
   8 O    1     2.6714     5.0483   22 O    0 0 0
   8 O    1     2.7025     5.1070    6 F    0 0 0

   9 C    1     1.3582     2.5667    2 F    0 0 0
   9 C    1     1.3611     2.5721    1 F    0 0 0
   9 C    1     1.3637     2.5770    3 F    0 0 0
   9 C    1     1.5397     2.9096   10 C    0 0 0
   9 C    1     2.3555     4.4513    7 O    0 0 0
   9 C    1     2.5162     4.7549   11 C    0 0 0

  10 C    1     1.2609     2.3828    7 O    0 0 0
  10 C    1     1.3921     2.6306   11 C    0 0 0
  10 C    1     1.5397     2.9096    9 C    0 0 0
  10 C    1     2.1447     4.0529   12 H    0 0 0
  10 C    1     2.3767     4.4913    2 F    0 0 0
  10 C    1     2.4002     4.5357    3 F    0 0 0

  11 C    1     1.0842     2.0489   12 H    0 0 0
  11 C    1     1.3910     2.6286   13 C    0 0 0
  11 C    1     1.3921     2.6306   10 C    0 0 0
  11 C    1     2.3813     4.4999    7 O    0 0 0
  11 C    1     2.3991     4.5336    8 O    0 0 0
  11 C    1     2.5157     4.7541   14 C    0 0 0

  12 H    1     1.0842     2.0489   11 C    0 0 0
  12 H    1     2.1447     4.0529   10 C    0 0 0
  12 H    1     2.1461     4.0556   13 C    0 0 0
  12 H    1     2.3673     4.4735    4 F    0 0 0
  12 H    1     2.4038     4.5424    1 F    0 0 0
  12 H    1     2.6853     5.0745    9 C    0 0 0

  13 C    1     1.2768     2.4127    8 O    0 0 0
  13 C    1     1.3910     2.6286   11 C    0 0 0
  13 C    1     1.5404     2.9109   14 C    0 0 0
  13 C    1     2.1461     4.0556   12 H    0 0 0
  13 C    1     2.3820     4.5013    5 F    0 0 0
  13 C    1     2.3967     4.5291    6 F    0 0 0

  14 C    1     1.3465     2.5446    4 F    0 0 0
  14 C    1     1.3564     2.5632    6 F    0 0 0
  14 C    1     1.3643     2.5782    5 F    0 0 0
  14 C    1     1.5404     2.9109   13 C    0 0 0
  14 C    1     2.3638     4.4669    8 O    0 0 0
  14 C    1     2.5157     4.7541   11 C    0 0 0

  15 CU   1     1.9203     3.6289    7 O    0 0 0
  15 CU   1     1.9203     3.6289   22 O    0 0 0
  15 CU   1     1.9377     3.6617   23 O    0 0 0
  15 CU   1     1.9377     3.6617    8 O    0 0 0
  15 CU   1     2.6495     5.0068   32 F    0 0 0
  15 CU   1     2.8530     5.3914   25 C    0 0 0

  16 F    1     1.3611     2.5721   24 C    0 0 0
  16 F    1     2.1964     4.1506   17 F    0 0 0
  16 F    1     2.1981     4.1538   18 F    0 0 0
  16 F    1     2.4038     4.5424   27 H    0 0 0
  16 F    1     2.4105     4.5552   25 C    0 0 0
  16 F    1     2.7649     5.2248   26 C    0 0 0

  17 F    1     1.3582     2.5667   24 C    0 0 0
  17 F    1     2.1964     4.1506   16 F    0 0 0
  17 F    1     2.1978     4.1533   18 F    0 0 0
  17 F    1     2.3767     4.4913   25 C    0 0 0
  17 F    1     2.9804     5.6320   22 O    0 0 0
  17 F    1     3.2397     6.1221   26 C    0 0 0

  18 F    1     1.3637     2.5770   24 C    0 0 0
  18 F    1     2.1978     4.1533   17 F    0 0 0
  18 F    1     2.1981     4.1538   16 F    0 0 0
  18 F    1     2.4002     4.5357   25 C    0 0 0
  18 F    1     2.6495     5.0068   44 CU   0 0 0
  18 F    1     2.6716     5.0486   22 O    0 0 0

  19 F    1     1.3465     2.5446   29 C    0 0 0
  19 F    1     2.1778     4.1155   21 F    0 0 0
  19 F    1     2.1822     4.1237   20 F    0 0 0
  19 F    1     2.3673     4.4735   27 H    0 0 0
  19 F    1     2.4025     4.5400   28 C    0 0 0
  19 F    1     2.7391     5.1761   26 C    0 0 0

  20 F    1     1.3643     2.5782   29 C    0 0 0
  20 F    1     2.1822     4.1237   19 F    0 0 0
  20 F    1     2.2020     4.1612   21 F    0 0 0
  20 F    1     2.3820     4.5013   28 C    0 0 0
  20 F    1     2.9501     5.5748   23 O    0 0 0
  20 F    1     3.2956     6.2278   26 C    0 0 0

  21 F    1     1.3564     2.5632   29 C    0 0 0
  21 F    1     2.1778     4.1155   19 F    0 0 0
  21 F    1     2.2020     4.1612   20 F    0 0 0
  21 F    1     2.3967     4.5291   28 C    0 0 0
  21 F    1     2.7025     5.1070   23 O    0 0 0
  21 F    1     3.5611     6.7295   26 C    0 0 0

  22 O    1     1.2609     2.3828   25 C    0 0 0
  22 O    1     1.9203     3.6289   15 CU   0 0 0
  22 O    1     2.3555     4.4513   24 C    0 0 0
  22 O    1     2.3813     4.4999   26 C    0 0 0
  22 O    1     2.6714     5.0483    8 O    0 0 0
  22 O    1     2.6716     5.0486   18 F    0 0 0

  23 O    1     1.2768     2.4127   28 C    0 0 0
  23 O    1     1.9377     3.6617   15 CU   0 0 0
  23 O    1     2.3638     4.4669   29 C    0 0 0
  23 O    1     2.3991     4.5336   26 C    0 0 0
  23 O    1     2.6714     5.0483    7 O    0 0 0
  23 O    1     2.7025     5.1070   21 F    0 0 0

  24 C    1     1.3582     2.5667   17 F    0 0 0
  24 C    1     1.3611     2.5721   16 F    0 0 0
  24 C    1     1.3637     2.5770   18 F    0 0 0
  24 C    1     1.5397     2.9096   25 C    0 0 0
  24 C    1     2.3555     4.4513   22 O    0 0 0
  24 C    1     2.5162     4.7549   26 C    0 0 0

  25 C    1     1.2609     2.3828   22 O    0 0 0
  25 C    1     1.3921     2.6306   26 C    0 0 0
  25 C    1     1.5397     2.9096   24 C    0 0 0
  25 C    1     2.1447     4.0529   27 H    0 0 0
  25 C    1     2.3767     4.4913   17 F    0 0 0
  25 C    1     2.4002     4.5357   18 F    0 0 0

  26 C    1     1.0842     2.0489   27 H    0 0 0
  26 C    1     1.3910     2.6286   28 C    0 0 0
  26 C    1     1.3921     2.6306   25 C    0 0 0
  26 C    1     2.3813     4.4999   22 O    0 0 0
  26 C    1     2.3991     4.5336   23 O    0 0 0
  26 C    1     2.5157     4.7541   29 C    0 0 0

  27 H    1     1.0842     2.0489   26 C    0 0 0
  27 H    1     2.1447     4.0529   25 C    0 0 0
  27 H    1     2.1461     4.0556   28 C    0 0 0
  27 H    1     2.3673     4.4735   19 F    0 0 0
  27 H    1     2.4038     4.5424   16 F    0 0 0
  27 H    1     2.6853     5.0745   24 C    0 0 0

  28 C    1     1.2768     2.4127   23 O    0 0 0
  28 C    1     1.3910     2.6286   26 C    0 0 0
  28 C    1     1.5404     2.9109   29 C    0 0 0
  28 C    1     2.1461     4.0556   27 H    0 0 0
  28 C    1     2.3820     4.5013   20 F    0 0 0
  28 C    1     2.3967     4.5291   21 F    0 0 0

  29 C    1     1.3465     2.5446   19 F    0 0 0
  29 C    1     1.3564     2.5632   21 F    0 0 0
  29 C    1     1.3643     2.5782   20 F    0 0 0
  29 C    1     1.5404     2.9109   28 C    0 0 0
  29 C    1     2.3638     4.4669   23 O    0 0 0
  29 C    1     2.5157     4.7541   26 C    0 0 0

  30 F    1     1.3611     2.5721   38 C    0 0 0
  30 F    1     2.1964     4.1506   31 F    0 0 0
  30 F    1     2.1981     4.1538   32 F    0 0 0
  30 F    1     2.4038     4.5424   41 H    0 0 0
  30 F    1     2.4105     4.5552   39 C    0 0 0
  30 F    1     2.7649     5.2248   40 C    0 0 0

  31 F    1     1.3582     2.5667   38 C    0 0 0
  31 F    1     2.1964     4.1506   30 F    0 0 0
  31 F    1     2.1978     4.1533   32 F    0 0 0
  31 F    1     2.3767     4.4913   39 C    0 0 0
  31 F    1     2.9804     5.6320   36 O    0 0 0
  31 F    1     3.2397     6.1221   40 C    0 0 0

  32 F    1     1.3637     2.5770   38 C    0 0 0
  32 F    1     2.1978     4.1533   31 F    0 0 0
  32 F    1     2.1981     4.1538   30 F    0 0 0
  32 F    1     2.4002     4.5357   39 C    0 0 0
  32 F    1     2.6495     5.0068   15 CU   0 0 0
  32 F    1     2.6716     5.0486   36 O    0 0 0

  33 F    1     1.3465     2.5446   43 C    0 0 0
  33 F    1     2.1778     4.1155   35 F    0 0 0
  33 F    1     2.1822     4.1237   34 F    0 0 0
  33 F    1     2.3673     4.4735   41 H    0 0 0
  33 F    1     2.4025     4.5400   42 C    0 0 0
  33 F    1     2.7391     5.1761   40 C    0 0 0

  34 F    1     1.3643     2.5782   43 C    0 0 0
  34 F    1     2.1822     4.1237   33 F    0 0 0
  34 F    1     2.2020     4.1612   35 F    0 0 0
  34 F    1     2.3820     4.5013   42 C    0 0 0
  34 F    1     2.9501     5.5748   37 O    0 0 0
  34 F    1     3.2956     6.2278   40 C    0 0 0

  35 F    1     1.3564     2.5632   43 C    0 0 0
  35 F    1     2.1778     4.1155   33 F    0 0 0
  35 F    1     2.2020     4.1612   34 F    0 0 0
  35 F    1     2.3967     4.5291   42 C    0 0 0
  35 F    1     2.7025     5.1070   37 O    0 0 0
  35 F    1     3.5611     6.7295   40 C    0 0 0

  36 O    1     1.2609     2.3828   39 C    0 0 0
  36 O    1     1.9203     3.6289   44 CU   0 0 0
  36 O    1     2.3555     4.4513   38 C    0 0 0
  36 O    1     2.3813     4.4999   40 C    0 0 0
  36 O    1     2.6714     5.0483   52 O    0 0 0
  36 O    1     2.6716     5.0486   32 F    0 0 0

  37 O    1     1.2768     2.4127   42 C    0 0 0
  37 O    1     1.9377     3.6617   44 CU   0 0 0
  37 O    1     2.3638     4.4669   43 C    0 0 0
  37 O    1     2.3991     4.5336   40 C    0 0 0
  37 O    1     2.6714     5.0483   51 O    0 0 0
  37 O    1     2.7025     5.1070   35 F    0 0 0

  38 C    1     1.3582     2.5667   31 F    0 0 0
  38 C    1     1.3611     2.5721   30 F    0 0 0
  38 C    1     1.3637     2.5770   32 F    0 0 0
  38 C    1     1.5397     2.9096   39 C    0 0 0
  38 C    1     2.3555     4.4513   36 O    0 0 0
  38 C    1     2.5162     4.7549   40 C    0 0 0

  39 C    1     1.2609     2.3828   36 O    0 0 0
  39 C    1     1.3921     2.6306   40 C    0 0 0
  39 C    1     1.5397     2.9096   38 C    0 0 0
  39 C    1     2.1447     4.0529   41 H    0 0 0
  39 C    1     2.3767     4.4913   31 F    0 0 0
  39 C    1     2.4002     4.5357   32 F    0 0 0

  40 C    1     1.0842     2.0489   41 H    0 0 0
  40 C    1     1.3910     2.6286   42 C    0 0 0
  40 C    1     1.3921     2.6306   39 C    0 0 0
  40 C    1     2.3813     4.4999   36 O    0 0 0
  40 C    1     2.3991     4.5336   37 O    0 0 0
  40 C    1     2.5157     4.7541   43 C    0 0 0

  41 H    1     1.0842     2.0489   40 C    0 0 0
  41 H    1     2.1447     4.0529   39 C    0 0 0
  41 H    1     2.1461     4.0556   42 C    0 0 0
  41 H    1     2.3673     4.4735   33 F    0 0 0
  41 H    1     2.4038     4.5424   30 F    0 0 0
  41 H    1     2.6853     5.0745   38 C    0 0 0

  42 C    1     1.2768     2.4127   37 O    0 0 0
  42 C    1     1.3910     2.6286   40 C    0 0 0
  42 C    1     1.5404     2.9109   43 C    0 0 0
  42 C    1     2.1461     4.0556   41 H    0 0 0
  42 C    1     2.3820     4.5013   34 F    0 0 0
  42 C    1     2.3967     4.5291   35 F    0 0 0

  43 C    1     1.3465     2.5446   33 F    0 0 0
  43 C    1     1.3564     2.5632   35 F    0 0 0
  43 C    1     1.3643     2.5782   34 F    0 0 0
  43 C    1     1.5404     2.9109   42 C    0 0 0
  43 C    1     2.3638     4.4669   37 O    0 0 0
  43 C    1     2.5157     4.7541   40 C    0 0 0

  44 CU   1     1.9203     3.6289   36 O    0 0 0
  44 CU   1     1.9203     3.6289   51 O    0 0 0
  44 CU   1     1.9377     3.6617   52 O    0 0 0
  44 CU   1     1.9377     3.6617   37 O    0 0 0
  44 CU   1     2.6495     5.0068   18 F    0 0 0
  44 CU   1     2.8530     5.3914   54 C    0 0 0

  45 F    1     1.3611     2.5721   53 C    0 0 0
  45 F    1     2.1964     4.1506   46 F    0 0 0
  45 F    1     2.1981     4.1538   47 F    0 0 0
  45 F    1     2.4038     4.5424   56 H    0 0 0
  45 F    1     2.4105     4.5552   54 C    0 0 0
  45 F    1     2.7649     5.2248   55 C    0 0 0

  46 F    1     1.3582     2.5667   53 C    0 0 0
  46 F    1     2.1964     4.1506   45 F    0 0 0
  46 F    1     2.1978     4.1533   47 F    0 0 0
  46 F    1     2.3767     4.4913   54 C    0 0 0
  46 F    1     2.9804     5.6320   51 O    0 0 0
  46 F    1     3.2397     6.1221   55 C    0 0 0

  47 F    1     1.3637     2.5770   53 C    0 0 0
  47 F    1     2.1978     4.1533   46 F    0 0 0
  47 F    1     2.1981     4.1538   45 F    0 0 0
  47 F    1     2.4002     4.5357   54 C    0 0 0
  47 F    1     2.6716     5.0486   51 O    0 0 0
  47 F    1     3.5982     6.7996   55 C    0 0 0

  48 F    1     1.3465     2.5446   58 C    0 0 0
  48 F    1     2.1778     4.1155   50 F    0 0 0
  48 F    1     2.1822     4.1237   49 F    0 0 0
  48 F    1     2.3673     4.4735   56 H    0 0 0
  48 F    1     2.4025     4.5400   57 C    0 0 0
  48 F    1     2.7391     5.1761   55 C    0 0 0

  49 F    1     1.3643     2.5782   58 C    0 0 0
  49 F    1     2.1822     4.1237   48 F    0 0 0
  49 F    1     2.2020     4.1612   50 F    0 0 0
  49 F    1     2.3820     4.5013   57 C    0 0 0
  49 F    1     2.9501     5.5748   52 O    0 0 0
  49 F    1     3.2956     6.2278   55 C    0 0 0

  50 F    1     1.3564     2.5632   58 C    0 0 0
  50 F    1     2.1778     4.1155   48 F    0 0 0
  50 F    1     2.2020     4.1612   49 F    0 0 0
  50 F    1     2.3967     4.5291   57 C    0 0 0
  50 F    1     2.7025     5.1070   52 O    0 0 0
  50 F    1     2.7204     5.1409   27 H    0 0 0

  51 O    1     1.2609     2.3828   54 C    0 0 0
  51 O    1     1.9203     3.6289   44 CU   0 0 0
  51 O    1     2.3555     4.4513   53 C    0 0 0
  51 O    1     2.3813     4.4999   55 C    0 0 0
  51 O    1     2.6714     5.0483   37 O    0 0 0
  51 O    1     2.6716     5.0486   47 F    0 0 0

  52 O    1     1.2768     2.4127   57 C    0 0 0
  52 O    1     1.9377     3.6617   44 CU   0 0 0
  52 O    1     2.3638     4.4669   58 C    0 0 0
  52 O    1     2.3991     4.5336   55 C    0 0 0
  52 O    1     2.6714     5.0483   36 O    0 0 0
  52 O    1     2.7025     5.1070   50 F    0 0 0

  53 C    1     1.3582     2.5667   46 F    0 0 0
  53 C    1     1.3611     2.5721   45 F    0 0 0
  53 C    1     1.3637     2.5770   47 F    0 0 0
  53 C    1     1.5397     2.9096   54 C    0 0 0
  53 C    1     2.3555     4.4513   51 O    0 0 0
  53 C    1     2.5162     4.7549   55 C    0 0 0

  54 C    1     1.2609     2.3828   51 O    0 0 0
  54 C    1     1.3921     2.6306   55 C    0 0 0
  54 C    1     1.5397     2.9096   53 C    0 0 0
  54 C    1     2.1447     4.0529   56 H    0 0 0
  54 C    1     2.3767     4.4913   46 F    0 0 0
  54 C    1     2.4002     4.5357   47 F    0 0 0

  55 C    1     1.0842     2.0489   56 H    0 0 0
  55 C    1     1.3910     2.6286   57 C    0 0 0
  55 C    1     1.3921     2.6306   54 C    0 0 0
  55 C    1     2.3813     4.4999   51 O    0 0 0
  55 C    1     2.3991     4.5336   52 O    0 0 0
  55 C    1     2.5157     4.7541   58 C    0 0 0

  56 H    1     1.0842     2.0489   55 C    0 0 0
  56 H    1     2.1447     4.0529   54 C    0 0 0
  56 H    1     2.1461     4.0556   57 C    0 0 0
  56 H    1     2.3673     4.4735   48 F    0 0 0
  56 H    1     2.4038     4.5424   45 F    0 0 0
  56 H    1     2.6853     5.0745   53 C    0 0 0

  57 C    1     1.2768     2.4127   52 O    0 0 0
  57 C    1     1.3910     2.6286   55 C    0 0 0
  57 C    1     1.5404     2.9109   58 C    0 0 0
  57 C    1     2.1461     4.0556   56 H    0 0 0
  57 C    1     2.3820     4.5013   49 F    0 0 0
  57 C    1     2.3967     4.5291   50 F    0 0 0

  58 C    1     1.3465     2.5446   48 F    0 0 0
  58 C    1     1.3564     2.5632   50 F    0 0 0
  58 C    1     1.3643     2.5782   49 F    0 0 0
  58 C    1     1.5404     2.9109   57 C    0 0 0
  58 C    1     2.3638     4.4669   52 O    0 0 0
  58 C    1     2.5157     4.7541   55 C    0 0 0


 SYMMETRY ALLOWED INTERNAL DEGREE(S) OF FREEDOM: 168
 TTTTTTTTTTTTTTTTTTTTTTTTTTTTTT SYMM        TELAPSE        0.33 TCPU        0.29
 TTTTTTTTTTTTTTTTTTTTTTTTTTTTTT INT_SCREEN  TELAPSE        0.34 TCPU        0.29

 DFT PARAMETERS

     ATOM       ELECTRONS   NET CHARGE   R(ANGSTROM)
   1   9  F       9.0000      0.0000     0.72000000
   7   8  O       8.0000      0.0000     0.74000000
   9   6  C       6.0000      0.0000     0.77000000
  12   1  H       1.0000      0.0000     1.11000000
  15  29  CU     29.0000      0.0000     1.28000000

 SIZE OF GRID=    1966624
 TTTTTTTTTTTTTTTTTTTTTTTTTTTTTT MAKE_GRID2  TELAPSE        1.38 TCPU        1.34
 BECKE WEIGHT FUNCTION
 RADSAFE =     2.00
 TOLERANCES - DENSITY:10**- 6; POTENTIAL:10**- 9; GRID WGT:10**-14

 RADIAL INTEGRATION  - INTERVALS (POINTS,UPPER LIMIT):            1( 75,  4.0*R)

 ANGULAR INTEGRATION - INTERVALS (ACCURACY LEVEL [N. POINTS] UPPER LIMIT):
  1(  4[  86]   0.2)  2(  8[ 194]   0.5)  3( 12[ 350]   0.9)  4( 16[ 974]   3.5)
  5( 12[ 350]9999.0)
 TTTTTTTTTTTTTTTTTTTTTTTTTTTTTT INT_CALC    TELAPSE        1.41 TCPU        1.36
 EEEEEEEEEE INT_CALC TERMINATION  DATE 18 09 2022 TIME 23:46:38.4

 *******************************************************************************
 SHRINK 6 Cu (II) (AcAc)2(F3)4, H,C,O,F Cu are POB-TZVP and PBE-D                
 CRYSTAL - SCF - TYPE OF CALCULATION :  UNRESTRICTED OPEN SHELL
 *******************************************************************************

 CAPPA:IS1  1;IS2  1;IS3  1; K PTS MONK NET   1; SYMMOPS:K SPACE   2;G SPACE   1

 TTTTTTTTTTTTTTTTTTTTTTTTTTTTTT SDIK        TELAPSE        1.68 TCPU        1.63

 AAAAAAAAAAAAAAAAAAAAAAAAAAAAAAAAAAAAAAAAAAAAAAAAAAAAAAAAAAAAAAAAAAAAAAAAAAAAAAA
         ATOMIC WAVEFUNCTION(S)


 NUCLEAR CHARGE  9.0  SYMMETRY SPECIES            S    P
 N. ELECTRONS    9.0  NUMBER OF PRIMITIVE GTOS   10    6
                      NUMBER OF CONTRACTED GTOS   4    3
                      NUMBER OF CLOSED SHELLS     2    0
                      OPEN SHELL OCCUPATION       0    5

  ZNUC  SCFIT    TOTAL HF ENERGY   KINETIC ENERGY   VIRIAL THEOREM ACCURACY
   9.0    21    -9.940007884E+01  9.950730009E+01 -1.998922479E+00  8.5E-07

 NUCLEAR CHARGE  8.0  SYMMETRY SPECIES            S    P
 N. ELECTRONS    8.0  NUMBER OF PRIMITIVE GTOS   10    6
                      NUMBER OF CONTRACTED GTOS   4    3
                      NUMBER OF CLOSED SHELLS     2    0
                      OPEN SHELL OCCUPATION       0    4

  ZNUC  SCFIT    TOTAL HF ENERGY   KINETIC ENERGY   VIRIAL THEOREM ACCURACY
   8.0    21    -7.480300557E+01  7.484351841E+01 -1.999458699E+00  1.2E-06

 NUCLEAR CHARGE  6.0  SYMMETRY SPECIES            S    P
 N. ELECTRONS    6.0  NUMBER OF PRIMITIVE GTOS   10    6
                      NUMBER OF CONTRACTED GTOS   4    3
                      NUMBER OF CLOSED SHELLS     2    0
                      OPEN SHELL OCCUPATION       0    2

  ZNUC  SCFIT    TOTAL HF ENERGY   KINETIC ENERGY   VIRIAL THEOREM ACCURACY
   6.0    20    -3.766702350E+01  3.783133671E+01 -1.995656691E+00  4.0E-06

 NUCLEAR CHARGE  1.0  SYMMETRY SPECIES            S
 N. ELECTRONS    1.0  NUMBER OF PRIMITIVE GTOS    5
                      NUMBER OF CONTRACTED GTOS   3
                      NUMBER OF CLOSED SHELLS     0
                      OPEN SHELL OCCUPATION       1

  ZNUC  SCFIT    TOTAL HF ENERGY   KINETIC ENERGY   VIRIAL THEOREM ACCURACY
   1.0     1    -4.972863497E-01  5.223199932E-01 -1.952072209E+00  6.6E-16

 NUCLEAR CHARGE 29.0  SYMMETRY SPECIES            S    P    D
 N. ELECTRONS   29.0  NUMBER OF PRIMITIVE GTOS   17   11    6
                      NUMBER OF CONTRACTED GTOS   6    4    3
                      NUMBER OF CLOSED SHELLS     3    2    1
                      OPEN SHELL OCCUPATION       1    0    0

  ZNUC  SCFIT    TOTAL HF ENERGY   KINETIC ENERGY   VIRIAL THEOREM ACCURACY
  29.0    22    -1.638707175E+03  1.639424945E+03 -1.999562182E+00  3.7E-06

 AAAAAAAAAAAAAAAAAAAAAAAAAAAAAAAAAAAAAAAAAAAAAAAAAAAAAAAAAAAAAAAAAAAAAAAAAAAAAAA

 CHARGE NORMALIZATION FACTOR   1.00000000
 TOTAL ATOMIC CHARGES:
   9.0000000   9.0000000   9.0000000   9.0000000   9.0000000   9.0000000
   8.0000000   8.0000000   6.0000000   6.0000000   6.0000000   1.0000000
   6.0000000   6.0000000  29.0000000   9.0000000   9.0000000   9.0000000
   9.0000000   9.0000000   9.0000000   8.0000000   8.0000000   6.0000000
   6.0000000   6.0000000   1.0000000   6.0000000   6.0000000   9.0000000
   9.0000000   9.0000000   9.0000000   9.0000000   9.0000000   8.0000000
   8.0000000   6.0000000   6.0000000   6.0000000   1.0000000   6.0000000
   6.0000000  29.0000000   9.0000000   9.0000000   9.0000000   9.0000000
   9.0000000   9.0000000   8.0000000   8.0000000   6.0000000   6.0000000
   6.0000000   1.0000000   6.0000000   6.0000000
 SUMMED SPIN DENSITY           0.00000000
 TOTAL ATOMIC SPINS  :
   0.0000000   0.0000000   0.0000000   0.0000000   0.0000000   0.0000000
   0.0000000   0.0000000   0.0000000   0.0000000   0.0000000   0.0000000
   0.0000000   0.0000000   0.0000000   0.0000000   0.0000000   0.0000000
   0.0000000   0.0000000   0.0000000   0.0000000   0.0000000   0.0000000
   0.0000000   0.0000000   0.0000000   0.0000000   0.0000000   0.0000000
   0.0000000   0.0000000   0.0000000   0.0000000   0.0000000   0.0000000
   0.0000000   0.0000000   0.0000000   0.0000000   0.0000000   0.0000000
   0.0000000   0.0000000   0.0000000   0.0000000   0.0000000   0.0000000
   0.0000000   0.0000000   0.0000000   0.0000000   0.0000000   0.0000000
   0.0000000   0.0000000   0.0000000   0.0000000
 TTTTTTTTTTTTTTTTTTTTTTTTTTTTTT MOQGAD      TELAPSE        1.69 TCPU        1.64
 TTTTTTTTTTTTTTTTTTTTTTTTTTTTTT SHELLXN     TELAPSE        7.24 TCPU        7.19
 TTTTTTTTTTTTTTTTTTTTTTTTTTTTTT MONMO3      TELAPSE        7.32 TCPU        7.27
 NUMERICALLY INTEGRATED DENSITY    230.9994419709    230.9994419709
 TTTTTTTTTTTTTTTTTTTTTTTTTTTTTT NUMDFT      TELAPSE       10.97 TCPU       10.92
 CYC   0 ETOT(AU) -7.048089601954E+03 DETOT -7.05E+03 tst  0.00E+00 PX  1.00E+00
 TTTTTTTTTTTTTTTTTTTTTTTTTTTTTT DIIS        TELAPSE       11.01 TCPU       10.96
 TTTTTTTTTTTTTTTTTTTTTTTTTTTTTT FDIK        TELAPSE       15.94 TCPU       15.89
 SPIN LOCKING: NO ENERGY GAP COMPUTED
 TTTTTTTTTTTTTTTTTTTTTTTTTTTTTT PDIG        TELAPSE       16.03 TCPU       15.98
 CHARGE NORMALIZATION FACTOR   1.00000000
 TOTAL ATOMIC CHARGES:
   9.4230907   9.4533541   9.4331600   9.4121260   9.4595930   9.4466032
   9.1433071   9.1641942   4.8564205   6.6651047   7.1380386   0.8964706
   6.6456895   4.8665345  18.9118391   9.4417583   9.4545935   9.4846284
   9.4123562   9.4585819   9.4303997   9.1502321   9.1580851   4.9124933
   6.6639073   7.1202259   0.8880434   6.6588438   4.8503244   9.4417583
   9.4545935   9.4846289   9.4123565   9.4585817   9.4303996   9.1502322
   9.1580846   4.9124939   6.6639066   7.1202259   0.8880432   6.6588437
   4.8503242  18.9118396   9.4230907   9.4533542   9.4331595   9.4121257
   9.4595932   9.4466032   9.1433071   9.1641948   4.8564203   6.6651053
   7.1380386   0.8964711   6.6456895   4.8665349
 SUMMED SPIN DENSITY           2.00000000
 TOTAL ATOMIC SPINS  :
   0.0012411   0.0011529   0.0026865   0.0013284   0.0011093   0.0039437
  -0.0045761  -0.0032619   0.0145395   0.0323521   0.0159177   0.0336151
   0.0310086   0.0186891   0.6030899   0.0035339   0.0036251   0.0477068
   0.0012743   0.0008346   0.0016251   0.0002471  -0.0011674   0.0707160
   0.0430031   0.0119026   0.0257905   0.0280740   0.0099976   0.0035340
   0.0036252   0.0477068   0.0012743   0.0008346   0.0016251   0.0002470
  -0.0011675   0.0707165   0.0430032   0.0119025   0.0257901   0.0280737
   0.0099976   0.6030905   0.0012411   0.0011529   0.0026864   0.0013284
   0.0011093   0.0039437  -0.0045761  -0.0032618   0.0145394   0.0323521
   0.0159178   0.0336158   0.0310089   0.0186893
 TTTTTTTTTTTTTTTTTTTTTTTTTTTTTT MOQGAD      TELAPSE       16.05 TCPU       16.00
 TTTTTTTTTTTTTTTTTTTTTTTTTTTTTT SHELLXN     TELAPSE       22.63 TCPU       22.58
 TTTTTTTTTTTTTTTTTTTTTTTTTTTTTT MONMO3      TELAPSE       22.72 TCPU       22.67
 NUMERICALLY INTEGRATED DENSITY    231.9991573767    229.9991874763
 TTTTTTTTTTTTTTTTTTTTTTTTTTTTTT NUMDFT      TELAPSE       26.37 TCPU       26.32
 CYC   1 ETOT(AU) -6.972802635927E+03 DETOT  7.53E+01 tst  0.00E+00 PX  1.00E+00
 TTTTTTTTTTTTTTTTTTTTTTTTTTTTTT DIIS        TELAPSE       26.86 TCPU       26.81
 DIIS TEST: 0.38620E+03 AT SCF   CYCLE   1 - MIX   40 %
 TTTTTTTTTTTTTTTTTTTTTTTTTTTTTT FDIK        TELAPSE       28.01 TCPU       27.96
 SPIN LOCKING: NO ENERGY GAP COMPUTED
 TTTTTTTTTTTTTTTTTTTTTTTTTTTTTT PDIG        TELAPSE       28.10 TCPU       28.05
 CHARGE NORMALIZATION FACTOR   1.00000000
 TOTAL ATOMIC CHARGES:
   6.9899555   8.3919671   8.8663711   6.6361282   8.4335289   8.2382585
  10.0397018  10.1223314   4.9902707   3.9437574   3.1806566   0.1691226
   3.8927909   4.9871229  43.6989786   8.9771119   9.0521499   9.7066684
   8.8342216   8.9456575   9.1015443  10.4552778  10.0977674   5.4674271
   4.7440871   3.4960798   0.3013607   4.2438341   4.9958968   8.9770500
   9.0520959   9.7066378   8.8342323   8.9455016   9.1014869  10.4552716
  10.0977638   5.4675247   4.7440892   3.4959283   0.3013968   4.2441236
   4.9959294  43.6988914   6.9907494   8.3933721   8.8680110   6.6359449
   8.4335376   8.2386081  10.0401472  10.1223828   4.9871004   3.9429475
   3.1802549   0.1691720   3.8925899   4.9872320
 SUMMED SPIN DENSITY           2.00000000
 TOTAL ATOMIC SPINS  :
   0.2004235   0.0242127   0.0126782   0.0605543   0.0681025   0.1370909
   0.0102226   0.0071672   0.0074940   0.0416757   0.0290447   0.0163290
   0.0198819   0.0187775   0.1179110  -0.0057732   0.0060922   0.0160266
   0.0155135   0.0013412   0.0075465   0.0167043   0.0253487   0.0057818
   0.0539571   0.0030815   0.0387016   0.0437974   0.0003986  -0.0056846
   0.0061868   0.0160784   0.0156831   0.0014657   0.0073051   0.0168031
   0.0253006   0.0054784   0.0539324   0.0031502   0.0387048   0.0438185
   0.0002631   0.1179318   0.2026193   0.0241483   0.0140896   0.0603897
   0.0683378   0.1375054   0.0099546   0.0070387   0.0041243   0.0413576
   0.0294672   0.0162810   0.0195897   0.0185960
 TTTTTTTTTTTTTTTTTTTTTTTTTTTTTT MOQGAD      TELAPSE       28.11 TCPU       28.06
 TTTTTTTTTTTTTTTTTTTTTTTTTTTTTT SHELLXN     TELAPSE       34.72 TCPU       34.67
 TTTTTTTTTTTTTTTTTTTTTTTTTTTTTT MONMO3      TELAPSE       34.81 TCPU       34.76
 NUMERICALLY INTEGRATED DENSITY    231.9990091357    229.9990301760
 TTTTTTTTTTTTTTTTTTTTTTTTTTTTTT NUMDFT      TELAPSE       38.45 TCPU       38.40
 CYC   2 ETOT(AU) -6.742211571683E+03 DETOT  2.31E+02 tst  9.02E+00 PX  2.19E+01
 TTTTTTTTTTTTTTTTTTTTTTTTTTTTTT DIIS        TELAPSE       38.95 TCPU       38.90
 DIIS TEST: 0.14762E+04 AT SCF   CYCLE   2 - DIIS ACTIVE - HISTORY:     2 CYCLES
 TTTTTTTTTTTTTTTTTTTTTTTTTTTTTT FDIK        TELAPSE       40.16 TCPU       40.11
 SPIN LOCKING: NO ENERGY GAP COMPUTED
 TTTTTTTTTTTTTTTTTTTTTTTTTTTTTT PDIG        TELAPSE       40.25 TCPU       40.20
 CHARGE NORMALIZATION FACTOR   1.00000000
 TOTAL ATOMIC CHARGES:
  10.0441741   9.7314001   9.5076797  10.1106872   9.8394432   9.8417901
   6.2742826   5.7270675   8.7577794   5.7235898   6.3928459   1.4040249
   5.7138254   9.4065233  31.9397389   9.4133259   9.2545075   9.1085569
   9.3316070   9.1697141   9.1474219   4.2862694   4.8511476   5.5557596
   4.2581742   4.7482294   1.2614823   4.4714394   5.7275312   9.4132919
   9.2542250   9.1084369   9.3321868   9.1700854   9.1479309   4.2858187
   4.8512724   5.5562368   4.2583270   4.7480924   1.2615267   4.4713928
   5.7258792  31.9397875  10.0417020   9.7322611   9.5053986  10.1108800
   9.8393136   9.8421145   6.2757569   5.7267711   8.7620483   5.7225470
   6.3921813   1.4043575   5.7135114   9.4066478
 SUMMED SPIN DENSITY           2.00000000
 TOTAL ATOMIC SPINS  :
   0.0211549   0.0642124   0.2098980  -0.0020479  -0.0057880  -0.0019468
   0.0480527  -0.0051484   0.5005368   0.0596148  -0.0117646   0.0117638
   0.0068225   0.0220034   0.0843525  -0.0081809  -0.0021011  -0.0091299
  -0.0039202  -0.0073604  -0.0042933  -0.0218576   0.0086009   0.0100069
   0.0231985  -0.0172468   0.0070873   0.0111939   0.0122864  -0.0082751
  -0.0019859  -0.0089601  -0.0038933  -0.0069674  -0.0047311  -0.0218665
   0.0085094   0.0098313   0.0230796  -0.0172076   0.0070496   0.0114976
   0.0121508   0.0849459   0.0201882   0.0676072   0.2098577  -0.0023023
  -0.0055698  -0.0015311   0.0475326  -0.0052921   0.4973597   0.0600092
  -0.0107714   0.0114356   0.0060902   0.0222092
 TTTTTTTTTTTTTTTTTTTTTTTTTTTTTT MOQGAD      TELAPSE       40.26 TCPU       40.21
 TTTTTTTTTTTTTTTTTTTTTTTTTTTTTT SHELLXN     TELAPSE       46.88 TCPU       46.83
 TTTTTTTTTTTTTTTTTTTTTTTTTTTTTT MONMO3      TELAPSE       46.96 TCPU       46.91
 NUMERICALLY INTEGRATED DENSITY    231.9990198437    229.9990790482
 TTTTTTTTTTTTTTTTTTTTTTTTTTTTTT NUMDFT      TELAPSE       50.61 TCPU       50.56
 CYC   3 ETOT(AU) -6.929391578081E+03 DETOT -1.87E+02 tst  5.58E+00 PX  2.05E+01
 TTTTTTTTTTTTTTTTTTTTTTTTTTTTTT DIIS        TELAPSE       51.12 TCPU       51.07
 DIIS TEST: 0.94208E+03 AT SCF   CYCLE   3 - DIIS ACTIVE - HISTORY:     3 CYCLES
 TTTTTTTTTTTTTTTTTTTTTTTTTTTTTT FDIK        TELAPSE       52.35 TCPU       52.30
 SPIN LOCKING: NO ENERGY GAP COMPUTED
 TTTTTTTTTTTTTTTTTTTTTTTTTTTTTT PDIG        TELAPSE       52.44 TCPU       52.39
 CHARGE NORMALIZATION FACTOR   1.00000000
 TOTAL ATOMIC CHARGES:
   8.2353160   6.5781065   7.4069238   9.0739818   5.7636123   9.0868483
   9.0818446   9.4148085   4.0762979   4.7469749   5.1747313   0.9524237
   4.9820159   3.9215446  30.0922014   9.0581375   9.1849965   9.5768349
   9.1725668   9.2028147   9.2071844  10.6381724  10.0635968   5.6970570
   8.4732699   7.4131915   0.9595636   8.1837968   5.5805796   9.0580294
   9.1848144   9.5768051   9.1725973   9.2032391   9.2079718  10.6375955
  10.0634098   5.6974301   8.4738256   7.4129807   0.9595591   8.1840602
   5.5792485  30.0923803   8.2284823   6.5828208   7.4066538   9.0741772
   5.7633018   9.0872053   9.0820451   9.4144778   4.0813141   4.7461989
   5.1750826   0.9523471   4.9807298   3.9218227
 SUMMED SPIN DENSITY           2.00000000
 TOTAL ATOMIC SPINS  :
   0.2945813   0.1474996   0.3430398  -0.0471618  -0.1026504  -0.0589636
   0.0165441   0.0015795   0.0294718   0.0438183   0.1182460   0.0061870
   0.0312697  -0.0116806   0.0736149  -0.0016020   0.0027836   0.0170307
   0.0001997  -0.0058190  -0.0002908   0.0095033   0.0239443   0.0306316
   0.0174612   0.0060144   0.0068483   0.0007171   0.0063762  -0.0014782
   0.0028780   0.0171064   0.0002403  -0.0054826  -0.0005799   0.0093308
   0.0237788   0.0302427   0.0176058   0.0060021   0.0068404   0.0007694
   0.0062643   0.0746427   0.2901686   0.1512808   0.3477523  -0.0473182
  -0.1018189  -0.0583838   0.0167134   0.0014110   0.0269033   0.0420818
   0.1189758   0.0060800   0.0308246  -0.0120258
 TTTTTTTTTTTTTTTTTTTTTTTTTTTTTT MOQGAD      TELAPSE       52.45 TCPU       52.40
 TTTTTTTTTTTTTTTTTTTTTTTTTTTTTT SHELLXN     TELAPSE       59.07 TCPU       59.02
 TTTTTTTTTTTTTTTTTTTTTTTTTTTTTT MONMO3      TELAPSE       59.15 TCPU       59.10
 NUMERICALLY INTEGRATED DENSITY    231.9991264584    229.9991569776
 TTTTTTTTTTTTTTTTTTTTTTTTTTTTTT NUMDFT      TELAPSE       62.79 TCPU       62.74
 CYC   4 ETOT(AU) -6.946502959350E+03 DETOT -1.71E+01 tst  7.42E-01 PX  3.77E+00
 TTTTTTTTTTTTTTTTTTTTTTTTTTTTTT DIIS        TELAPSE       63.31 TCPU       63.26
 DIIS TEST: 0.67402E+03 AT SCF   CYCLE   4 - DIIS ACTIVE - HISTORY:     4 CYCLES
 TTTTTTTTTTTTTTTTTTTTTTTTTTTTTT FDIK        TELAPSE       64.56 TCPU       64.51
 SPIN LOCKING: NO ENERGY GAP COMPUTED
 TTTTTTTTTTTTTTTTTTTTTTTTTTTTTT PDIG        TELAPSE       64.65 TCPU       64.60
 CHARGE NORMALIZATION FACTOR   1.00000000
 TOTAL ATOMIC CHARGES:
   9.3919027   9.7244956   9.6604880   9.3056123   9.7659148   9.1671213
   9.0669447   8.9411337   5.7556103   6.5053614   6.0823002   0.9281986
   6.0267258   4.7003754  28.7470858   9.3972762   9.3334362   9.3500195
   9.3329853   9.3524919   9.3759552   8.4074238   8.7808221   4.8592836
   4.3204441   4.1451867   1.1198819   4.4606150   4.9951093   9.3971794
   9.3332407   9.3500358   9.3327911   9.3527084   9.3762998   8.4072141
   8.7808110   4.8595785   4.3208390   4.1449765   1.1199347   4.4603633
   4.9948891  28.7473596   9.3890564   9.7255994   9.6585403   9.3057808
   9.7658246   9.1674956   9.0668601   8.9408389   5.7596123   6.5053109
   6.0826264   0.9277887   6.0256500   4.7005930
 SUMMED SPIN DENSITY           2.00000000
 TOTAL ATOMIC SPINS  :
   0.0177439   0.0555176   0.0867827   0.0008667  -0.0037558   0.0025936
   0.0081276  -0.0057111   0.5825886   0.0317200   0.0228078   0.0041397
   0.0095990   0.0046536   0.0372431  -0.0034587  -0.0006515  -0.0029761
   0.0054617  -0.0035120  -0.0004512   0.0101575   0.0106988   0.0063130
   0.0019072   0.0388673   0.0526906   0.0256071   0.0042373  -0.0034384
  -0.0004827  -0.0028326   0.0050164  -0.0034064  -0.0009252   0.0100575
   0.0107471   0.0059208   0.0019484   0.0388448   0.0526792   0.0256589
   0.0049959   0.0384217   0.0199856   0.0554010   0.0877081   0.0004498
  -0.0032598   0.0031837   0.0079652  -0.0059035   0.5810488   0.0295342
   0.0231766   0.0041937   0.0093967   0.0041067
 TTTTTTTTTTTTTTTTTTTTTTTTTTTTTT MOQGAD      TELAPSE       64.66 TCPU       64.61
 TTTTTTTTTTTTTTTTTTTTTTTTTTTTTT SHELLXN     TELAPSE       71.27 TCPU       71.22
 TTTTTTTTTTTTTTTTTTTTTTTTTTTTTT MONMO3      TELAPSE       71.35 TCPU       71.30
 NUMERICALLY INTEGRATED DENSITY    231.9991534816    229.9992051215
 TTTTTTTTTTTTTTTTTTTTTTTTTTTTTT NUMDFT      TELAPSE       74.96 TCPU       74.91
 CYC   5 ETOT(AU) -7.024554487688E+03 DETOT -7.81E+01 tst  9.83E-01 PX  4.18E+00
 TTTTTTTTTTTTTTTTTTTTTTTTTTTTTT DIIS        TELAPSE       75.49 TCPU       75.44
 DIIS TEST: 0.17471E+03 AT SCF   CYCLE   5 - DIIS ACTIVE - HISTORY:     5 CYCLES
 TTTTTTTTTTTTTTTTTTTTTTTTTTTTTT FDIK        TELAPSE       76.72 TCPU       76.67
 SPIN LOCKING: NO ENERGY GAP COMPUTED
 TTTTTTTTTTTTTTTTTTTTTTTTTTTTTT PDIG        TELAPSE       76.82 TCPU       76.76
 CHARGE NORMALIZATION FACTOR   1.00000000
 TOTAL ATOMIC CHARGES:
   9.4312474   9.3201402   9.2762948   9.2258015   9.2580643   9.3865655
   6.1480583   8.0567327   4.9292229   4.6934797   4.9465096   1.0660598
   5.3484468   5.5558827  28.9406600   9.1899715   9.2167472   9.2562642
   9.2695733   9.2396606   9.1647133   8.8757451   8.5066432   5.4567466
   6.9643473   7.3844861   0.7072072   6.8294145   5.3553095   9.1898880
   9.2165895   9.2562976   9.2700296   9.2400535   9.1653975   8.8753428
   8.5064117   5.4569420   6.9648786   7.3843533   0.7072448   6.8292296
   5.3540620  28.9410332   9.4281332   9.3199770   9.2758831   9.2259527
   9.2577074   9.3873408   6.1485207   8.0562544   4.9329062   4.6930750
   4.9470775   1.0659780   5.3475160   5.5559288
 SUMMED SPIN DENSITY           2.00000000
 TOTAL ATOMIC SPINS  :
  -0.0012764   0.0016144   0.0061804   0.0015076   0.0017907  -0.0017600
   0.2803359   0.0769357   0.0373414   0.1597811   0.1393000   0.0013114
   0.0179625   0.0041038   0.0346323  -0.0014582   0.0007264   0.0030234
   0.0035088   0.0052946   0.0036367   0.0074711   0.0800820   0.0067491
   0.0036492   0.0266467   0.0046982   0.0879459   0.0082687  -0.0014205
   0.0008595   0.0031229   0.0026115   0.0051117   0.0027719   0.0074973
   0.0802560   0.0063743   0.0035626   0.0267196   0.0047056   0.0880593
   0.0099238   0.0359319  -0.0003673   0.0015790   0.0075425   0.0010897
   0.0022146  -0.0011053   0.2801429   0.0767419   0.0354952   0.1587576
   0.1391974   0.0012166   0.0179505   0.0034538
 TTTTTTTTTTTTTTTTTTTTTTTTTTTTTT MOQGAD      TELAPSE       76.83 TCPU       76.77
 TTTTTTTTTTTTTTTTTTTTTTTTTTTTTT SHELLXN     TELAPSE       83.45 TCPU       83.40
 TTTTTTTTTTTTTTTTTTTTTTTTTTTTTT MONMO3      TELAPSE       83.54 TCPU       83.49
 NUMERICALLY INTEGRATED DENSITY    231.9990600250    229.9990607869
 TTTTTTTTTTTTTTTTTTTTTTTTTTTTTT NUMDFT      TELAPSE       87.21 TCPU       87.16
 CYC   6 ETOT(AU) -7.022982269353E+03 DETOT  1.57E+00 tst  8.29E-01 PX  5.62E-01
 TTTTTTTTTTTTTTTTTTTTTTTTTTTTTT DIIS        TELAPSE       87.75 TCPU       87.70
 DIIS TEST: 0.18620E+03 AT SCF   CYCLE   6 - DIIS ACTIVE - HISTORY:     6 CYCLES
 TTTTTTTTTTTTTTTTTTTTTTTTTTTTTT FDIK        TELAPSE       88.95 TCPU       88.90
 SPIN LOCKING: NO ENERGY GAP COMPUTED
 TTTTTTTTTTTTTTTTTTTTTTTTTTTTTT PDIG        TELAPSE       89.04 TCPU       88.99
 CHARGE NORMALIZATION FACTOR   1.00000000
 TOTAL ATOMIC CHARGES:
   9.2737232   9.0573263   9.0953235   9.3566395   8.9505602   9.2532949
   9.4290749   8.7575206   5.4319628   6.5065996   6.5361689   0.7880630
   5.8934468   5.5418154  28.6403016   9.3459084   9.2475617   9.3586123
   9.2986776   9.2665650   9.2950532   7.3496710   8.0817639   5.1748197
   5.4119439   5.2487994   0.9713768   5.2505309   5.1868991   9.3458157
   9.2473628   9.3586413   9.2987564   9.2667335   9.2954023   7.3493937
   8.0817569   5.1751000   5.4123632   5.2486976   0.9713974   5.2502056
   5.1865728  28.6405546   9.2717116   9.0552960   9.0943853   9.3566667
   8.9501019   9.2540918   9.4296523   8.7572349   5.4378564   6.5049014
   6.5369153   0.7877523   5.8925831   5.5420928
 SUMMED SPIN DENSITY           2.00000000
 TOTAL ATOMIC SPINS  :
  -0.0056579  -0.0148002  -0.0101382   0.0001125  -0.0055407  -0.0006578
   0.0068759  -0.0036076   0.0322612   0.0098326   0.0111288  -0.0024293
  -0.0139370   0.0011595   0.0326708   0.0061070   0.0078094   0.0035471
   0.0050947   0.0060722   0.0018206   0.5225336   0.2210388   0.0526445
   0.0216911   0.0602358   0.0055112   0.0116103   0.0369918   0.0061449
   0.0079357   0.0036766   0.0044763   0.0061526   0.0013418   0.5225097
   0.2211100   0.0522559   0.0216451   0.0602408   0.0055538   0.0118236
   0.0377862   0.0334782  -0.0045854  -0.0138514  -0.0117185  -0.0002584
  -0.0051155  -0.0000098   0.0080476  -0.0037818   0.0325626   0.0070829
   0.0113163  -0.0022519  -0.0142214   0.0006726
 TTTTTTTTTTTTTTTTTTTTTTTTTTTTTT MOQGAD      TELAPSE       89.05 TCPU       89.00
 TTTTTTTTTTTTTTTTTTTTTTTTTTTTTT SHELLXN     TELAPSE       95.67 TCPU       95.62
 TTTTTTTTTTTTTTTTTTTTTTTTTTTTTT MONMO3      TELAPSE       95.75 TCPU       95.70
 NUMERICALLY INTEGRATED DENSITY    231.9990370918    229.9990400364
 TTTTTTTTTTTTTTTTTTTTTTTTTTTTTT NUMDFT      TELAPSE       99.38 TCPU       99.33
 CYC   7 ETOT(AU) -7.033133963012E+03 DETOT -1.02E+01 tst  9.99E-01 PX  4.59E-01
 TTTTTTTTTTTTTTTTTTTTTTTTTTTTTT DIIS        TELAPSE       99.93 TCPU       99.88
 DIIS TEST: 0.72642E+02 AT SCF   CYCLE   7 - DIIS ACTIVE - HISTORY:     7 CYCLES
 TTTTTTTTTTTTTTTTTTTTTTTTTTTTTT FDIK        TELAPSE      101.20 TCPU      101.15
 SPIN LOCKING: NO ENERGY GAP COMPUTED
 TTTTTTTTTTTTTTTTTTTTTTTTTTTTTT PDIG        TELAPSE      101.29 TCPU      101.24
 CHARGE NORMALIZATION FACTOR   1.00000000
 TOTAL ATOMIC CHARGES:
   9.3042455   9.3846228   9.3725503   9.2905525   9.4418576   9.3043264
   7.8771309   8.4428078   5.2178191   5.0993033   5.1448214   1.0286582
   5.2137985   5.1610248  28.4566375   9.2736066   9.3118492   9.3172636
   9.2961637   9.2970769   9.2759671   9.2993323   9.0148243   5.1609055
   5.8796170   6.1602699   0.8640156   5.9344993   5.1745208   9.2735175
   9.3117288   9.3170292   9.2960997   9.2970763   9.2760496   9.2991218
   9.0148069   5.1614808   5.8797319   6.1601214   0.8640707   5.9343905
   5.1746521  28.4569081   9.3038528   9.3857413   9.3712349   9.2904852
   9.4414863   9.3052248   7.8779229   8.4425181   5.2182285   5.0989675
   5.1446378   1.0285722   5.2130373   5.1612368
 SUMMED SPIN DENSITY           2.00000000
 TOTAL ATOMIC SPINS  :
   0.0005934  -0.0036436  -0.0011735   0.0009430   0.0003323   0.0000475
   0.2182381   0.0482620   0.0299408   0.0092390   0.0322359   0.0010983
  -0.0038124   0.0091670   0.0236366   0.0022430   0.0109853   0.0032881
   0.0027743   0.0095463   0.0027028   0.0479007   0.0726196   0.0196602
   0.2239033   0.0096874  -0.0003025   0.2140427   0.0158015   0.0022985
   0.0111994   0.0034909   0.0027840   0.0093827   0.0025082   0.0479543
   0.0727576   0.0192583   0.2236537   0.0097387  -0.0003380   0.2144637
   0.0157031   0.0244907   0.0000317  -0.0027838  -0.0024286   0.0006870
   0.0007607   0.0007832   0.2190450   0.0480920   0.0309130   0.0077290
   0.0327293   0.0009304  -0.0042856   0.0084938
 TTTTTTTTTTTTTTTTTTTTTTTTTTTTTT MOQGAD      TELAPSE      101.30 TCPU      101.25
 TTTTTTTTTTTTTTTTTTTTTTTTTTTTTT SHELLXN     TELAPSE      107.92 TCPU      107.86
 TTTTTTTTTTTTTTTTTTTTTTTTTTTTTT MONMO3      TELAPSE      108.00 TCPU      107.95
 NUMERICALLY INTEGRATED DENSITY    231.9992006289    229.9992062878
 TTTTTTTTTTTTTTTTTTTTTTTTTTTTTT NUMDFT      TELAPSE      111.67 TCPU      111.62
 CYC   8 ETOT(AU) -7.035926876916E+03 DETOT -2.79E+00 tst  2.07E-01 PX  3.64E-01
 TTTTTTTTTTTTTTTTTTTTTTTTTTTTTT DIIS        TELAPSE      112.23 TCPU      112.18
 DIIS TEST: 0.48756E+02 AT SCF   CYCLE   8 - DIIS ACTIVE - HISTORY:     8 CYCLES
 TTTTTTTTTTTTTTTTTTTTTTTTTTTTTT FDIK        TELAPSE      113.50 TCPU      113.45
 SPIN LOCKING: NO ENERGY GAP COMPUTED
 TTTTTTTTTTTTTTTTTTTTTTTTTTTTTT PDIG        TELAPSE      113.59 TCPU      113.54
 CHARGE NORMALIZATION FACTOR   1.00000000
 TOTAL ATOMIC CHARGES:
   9.3095645   9.2998084   9.2876139   9.2271576   9.2925490   9.2928763
   8.3401840   8.7634763   5.1192702   5.4622063   6.3824933   0.8484514
   5.9072295   5.1456394  28.4810878   9.3178057   9.2426846   9.3417471
   9.2958442   9.2761062   9.2663236   8.3999253   7.8881271   5.1596512
   5.6610638   6.3518879   0.8818088   5.6543918   5.1030755   9.3178201
   9.2425877   9.3414961   9.2955497   9.2761933   9.2664734   8.3997418
   7.8883553   5.1601157   5.6610286   6.3519082   0.8818649   5.6541353
   5.1030931  28.4813299   9.3101894   9.3000635   9.2870691   9.2273531
   9.2921480   9.2930215   8.3402661   8.7630522   5.1186395   5.4625739
   6.3826759   0.8482006   5.9069117   5.1460918
 SUMMED SPIN DENSITY           2.00000000
 TOTAL ATOMIC SPINS  :
   0.0021350   0.0002705  -0.0008006   0.0002632  -0.0003842  -0.0005586
   0.0816502   0.0136876   0.0097582  -0.0057594   0.0089429  -0.0001660
  -0.0067925   0.0033007   0.0293197   0.0021913   0.0021423  -0.0000150
   0.0112564   0.0107708   0.0058148   0.1854163   0.4920021   0.0222054
   0.0292655   0.0177944  -0.0003668   0.0401903   0.0464659   0.0022326
   0.0023249   0.0002248   0.0112726   0.0106596   0.0058226   0.1850746
   0.4921915   0.0216293   0.0294663   0.0179302  -0.0004741   0.0401919
   0.0464630   0.0302230   0.0015046   0.0005373  -0.0016499   0.0001590
   0.0000493  -0.0000433   0.0819253   0.0134387   0.0118188  -0.0074671
   0.0087936  -0.0001597  -0.0068965   0.0027564
 TTTTTTTTTTTTTTTTTTTTTTTTTTTTTT MOQGAD      TELAPSE      113.60 TCPU      113.55
 TTTTTTTTTTTTTTTTTTTTTTTTTTTTTT SHELLXN     TELAPSE      120.23 TCPU      120.18
 TTTTTTTTTTTTTTTTTTTTTTTTTTTTTT MONMO3      TELAPSE      120.32 TCPU      120.26
 NUMERICALLY INTEGRATED DENSITY    231.9991144666    229.9991207083
 TTTTTTTTTTTTTTTTTTTTTTTTTTTTTT NUMDFT      TELAPSE      123.93 TCPU      123.87
 CYC   9 ETOT(AU) -7.038636630204E+03 DETOT -2.71E+00 tst  6.77E-02 PX  2.27E-01
 TTTTTTTTTTTTTTTTTTTTTTTTTTTTTT DIIS        TELAPSE      124.50 TCPU      124.45
 DIIS TEST: 0.28648E+02 AT SCF   CYCLE   9 - DIIS ACTIVE - HISTORY:     9 CYCLES
 TTTTTTTTTTTTTTTTTTTTTTTTTTTTTT FDIK        TELAPSE      125.63 TCPU      125.58
 SPIN LOCKING: NO ENERGY GAP COMPUTED
 TTTTTTTTTTTTTTTTTTTTTTTTTTTTTT PDIG        TELAPSE      125.72 TCPU      125.67
 CHARGE NORMALIZATION FACTOR   1.00000000
 TOTAL ATOMIC CHARGES:
   9.3077580   9.2373038   9.2429769   9.3169723   9.2211467   9.2984143
   8.6799792   7.8913238   5.2589052   5.7612704   6.0489376   0.9303258
   5.6320434   5.2287245  28.3196130   9.3033548   9.2786156   9.3298680
   9.2786611   9.2728227   9.2735139   8.3454537   8.9544137   5.1587044
   5.5917289   5.9277345   0.9075411   5.7980260   5.2039164   9.3033475
   9.2785023   9.3296151   9.2784085   9.2729346   9.2737196   8.3452634
   8.9546495   5.1591920   5.5916890   5.9277370   0.9075988   5.7978072
   5.2038216  28.3198672   9.3085044   9.2383190   9.2423105   9.3171223
   9.2207237   9.2985538   8.6800460   7.8908999   5.2573485   5.7617933
   6.0491158   0.9300771   5.6317891   5.2291940
 SUMMED SPIN DENSITY           2.00000000
 TOTAL ATOMIC SPINS  :
   0.0026525   0.0030073   0.0013282   0.0077884   0.0080691   0.0037174
   0.1000925   0.4832278   0.0134649  -0.0024520   0.0422379   0.0023838
   0.0078474   0.0464791   0.0569209   0.0022797   0.0017760  -0.0003238
  -0.0001972   0.0003254  -0.0005534   0.1398142   0.0412613   0.0161035
   0.0163055  -0.0174748  -0.0010348   0.0218169   0.0031368   0.0023282
   0.0019705  -0.0000933  -0.0002142   0.0002304  -0.0005582   0.1395184
   0.0414204   0.0155261   0.0165026  -0.0173363  -0.0011388   0.0218304
   0.0031552   0.0578396   0.0020600   0.0027442   0.0000746   0.0076382
   0.0084820   0.0041569   0.1006686   0.4828850   0.0163141  -0.0042098
   0.0419722   0.0023566   0.0078291   0.0460467
 TTTTTTTTTTTTTTTTTTTTTTTTTTTTTT MOQGAD      TELAPSE      125.73 TCPU      125.68
 TTTTTTTTTTTTTTTTTTTTTTTTTTTTTT SHELLXN     TELAPSE      132.36 TCPU      132.30
 TTTTTTTTTTTTTTTTTTTTTTTTTTTTTT MONMO3      TELAPSE      132.44 TCPU      132.39
 NUMERICALLY INTEGRATED DENSITY    231.9991315242    229.9991352780
 TTTTTTTTTTTTTTTTTTTTTTTTTTTTTT NUMDFT      TELAPSE      136.07 TCPU      136.02
 CYC  10 ETOT(AU) -7.039125738745E+03 DETOT -4.89E-01 tst  1.55E-01 PX  1.52E-01
 TTTTTTTTTTTTTTTTTTTTTTTTTTTTTT DIIS        TELAPSE      136.66 TCPU      136.60
 DIIS TEST: 0.22058E+02 AT SCF   CYCLE  10 - DIIS ACTIVE - HISTORY:    10 CYCLES
 TTTTTTTTTTTTTTTTTTTTTTTTTTTTTT FDIK        TELAPSE      137.75 TCPU      137.69

    ALPHA      ELECTRONS
 INSULATING STATE
 TOP OF VALENCE BANDS -    BAND    232; K    1; EIG -2.1099509E-01 AU
 BOTTOM OF VIRTUAL BANDS - BAND    233; K    1; EIG -1.5918696E-01 AU
 DIRECT ENERGY BAND GAP:   1.4098 eV

    BETA       ELECTRONS
 INSULATING STATE
 TOP OF VALENCE BANDS -    BAND    230; K    1; EIG -2.0767390E-01 AU
 BOTTOM OF VIRTUAL BANDS - BAND    231; K    1; EIG -1.9888548E-01 AU
 DIRECT ENERGY BAND GAP:   0.2391 eV
 TTTTTTTTTTTTTTTTTTTTTTTTTTTTTT PDIG        TELAPSE      137.84 TCPU      137.78
 CHARGE NORMALIZATION FACTOR   1.00000000
 TOTAL ATOMIC CHARGES:
   9.3030235   9.2285573   9.2336593   9.3030555   9.2082042   9.2650117
   8.4967920   9.0238728   5.2880735   5.6419876   5.8838933   0.9174289
   5.7369309   5.3497599  28.2464221   9.3231411   9.2869503   9.3196367
   9.3092837   9.2983172   9.2941522   8.7466104   7.8277572   5.1758079
   5.8541049   5.8619528   0.9483456   5.5201052   5.1072107   9.3231431
   9.2868450   9.3193766   9.3090333   9.2984262   9.2943530   8.7464039
   7.8279714   5.1762935   5.8540758   5.8619830   0.9484007   5.5198784
   5.1071057  28.2466741   9.3033077   9.2292121   9.2328182   9.3031742
   9.2077694   9.2651052   8.4968751   9.0234811   5.2877184   5.6422924
   5.8840973   0.9171882   5.7365738   5.3503749
 SUMMED SPIN DENSITY           2.00000000
 TOTAL ATOMIC SPINS  :
   0.0015322   0.0013154  -0.0001307  -0.0008460  -0.0003764  -0.0008564
   0.0300717   0.0211939   0.0001009  -0.0063863  -0.0010095   0.0002513
  -0.0109944   0.0039089   0.0560166   0.0015411   0.0012515   0.0007381
   0.0116224   0.0094358   0.0058705   0.1000146   0.6181902   0.0168199
   0.0175710   0.0381016   0.0024187   0.0227322   0.0598961   0.0015777
   0.0014455   0.0009753   0.0116162   0.0093490   0.0058720   0.0997298
   0.6183728   0.0162360   0.0177850   0.0382145   0.0023152   0.0227553
   0.0598963   0.0567875   0.0011314   0.0010369  -0.0015635  -0.0009483
   0.0000648  -0.0003568   0.0305363   0.0209850   0.0029529  -0.0081078
  -0.0012576   0.0002512  -0.0109909   0.0033434
 TTTTTTTTTTTTTTTTTTTTTTTTTTTTTT MOQGAD      TELAPSE      137.85 TCPU      137.80
 TTTTTTTTTTTTTTTTTTTTTTTTTTTTTT SHELLXN     TELAPSE      144.49 TCPU      144.43
 TTTTTTTTTTTTTTTTTTTTTTTTTTTTTT MONMO3      TELAPSE      144.57 TCPU      144.52
 NUMERICALLY INTEGRATED DENSITY    231.9991466173    229.9991541486
 TTTTTTTTTTTTTTTTTTTTTTTTTTTTTT NUMDFT      TELAPSE      148.20 TCPU      148.15
 CYC  11 ETOT(AU) -7.039095398584E+03 DETOT  3.03E-02 tst  1.19E-01 PX  1.65E-01
 TTTTTTTTTTTTTTTTTTTTTTTTTTTTTT DIIS        TELAPSE      148.79 TCPU      148.74
 DIIS TEST: 0.21150E+02 AT SCF   CYCLE  11 - DIIS ACTIVE - HISTORY:    11 CYCLES
 TTTTTTTTTTTTTTTTTTTTTTTTTTTTTT FDIK        TELAPSE      149.87 TCPU      149.82

    ALPHA      ELECTRONS
 INSULATING STATE
 TOP OF VALENCE BANDS -    BAND    232; K    1; EIG -2.2371908E-01 AU
 BOTTOM OF VIRTUAL BANDS - BAND    233; K    1; EIG -1.5160553E-01 AU
 DIRECT ENERGY BAND GAP:   1.9623 eV

    BETA       ELECTRONS
 INSULATING STATE
 TOP OF VALENCE BANDS -    BAND    230; K    1; EIG -2.2411930E-01 AU
 BOTTOM OF VIRTUAL BANDS - BAND    231; K    1; EIG -2.1132616E-01 AU
 DIRECT ENERGY BAND GAP:   0.3481 eV
 TTTTTTTTTTTTTTTTTTTTTTTTTTTTTT PDIG        TELAPSE      149.96 TCPU      149.91
 CHARGE NORMALIZATION FACTOR   1.00000000
 TOTAL ATOMIC CHARGES:
   9.2893288   9.2865626   9.2870447   9.2623903   9.2908031   9.2860498
   8.5479937   8.7607343   5.1552423   5.6459926   6.2493983   0.8683321
   5.6999521   5.1997438  28.2487821   9.3295585   9.2701061   9.3497977
   9.2985450   9.2857643   9.2816457   7.9040880   8.6566779   5.0776060
   5.5310011   6.1639419   0.8991137   5.7266116   5.1472374   9.3295492
   9.2699848   9.3495417   9.2982786   9.2858756   9.2818322   7.9039256
   8.6569096   5.0781049   5.5309833   6.1639191   0.8991742   5.7264239
   5.1471320  28.2490582   9.2896255   9.2873280   9.2865509   9.2625390
   9.2903426   9.2861946   8.5481291   8.7603666   5.1544689   5.6461650
   6.2495985   0.8680728   5.6995874   5.2002926
 SUMMED SPIN DENSITY           2.00000000
 TOTAL ATOMIC SPINS  :
   0.0010455   0.0013661   0.0001135   0.0005191  -0.0005013  -0.0011514
   0.0232457   0.0520704  -0.0001024  -0.0092555   0.0007885  -0.0005477
  -0.0151911   0.0057579   0.0690092   0.0110400   0.0092049   0.0039603
   0.0029419   0.0030749   0.0014450   0.5299058   0.1731053   0.0581372
   0.0161537   0.0388032   0.0019695  -0.0013172   0.0244047   0.0110873
   0.0094000   0.0041898   0.0029423   0.0029845   0.0014585   0.5295730
   0.1732060   0.0575432   0.0163514   0.0389734   0.0018718  -0.0012905
   0.0244099   0.0698823   0.0005319   0.0012742  -0.0011884   0.0004103
  -0.0000283  -0.0007187   0.0235041   0.0518906   0.0025443  -0.0108354
   0.0005906  -0.0005239  -0.0152695   0.0052397
 TTTTTTTTTTTTTTTTTTTTTTTTTTTTTT MOQGAD      TELAPSE      149.98 TCPU      149.92
 TTTTTTTTTTTTTTTTTTTTTTTTTTTTTT SHELLXN     TELAPSE      156.60 TCPU      156.54
 TTTTTTTTTTTTTTTTTTTTTTTTTTTTTT MONMO3      TELAPSE      156.68 TCPU      156.63
 NUMERICALLY INTEGRATED DENSITY    231.9991385175    229.9991421570
 TTTTTTTTTTTTTTTTTTTTTTTTTTTTTT NUMDFT      TELAPSE      160.30 TCPU      160.25
 CYC  12 ETOT(AU) -7.039533351496E+03 DETOT -4.38E-01 tst  2.39E-02 PX  1.11E-01
 TTTTTTTTTTTTTTTTTTTTTTTTTTTTTT DIIS        TELAPSE      160.91 TCPU      160.86
 DIIS TEST: 0.16100E+02 AT SCF   CYCLE  12 - DIIS ACTIVE - HISTORY:    12 CYCLES
 TTTTTTTTTTTTTTTTTTTTTTTTTTTTTT FDIK        TELAPSE      162.01 TCPU      161.95

    ALPHA      ELECTRONS
 INSULATING STATE
 TOP OF VALENCE BANDS -    BAND    232; K    1; EIG -2.3626272E-01 AU
 BOTTOM OF VIRTUAL BANDS - BAND    233; K    1; EIG -1.4977975E-01 AU
 DIRECT ENERGY BAND GAP:   2.3533 eV

    BETA       ELECTRONS
 INSULATING STATE
 TOP OF VALENCE BANDS -    BAND    230; K    1; EIG -2.3351685E-01 AU
 BOTTOM OF VIRTUAL BANDS - BAND    231; K    1; EIG -2.1901201E-01 AU
 DIRECT ENERGY BAND GAP:   0.3947 eV
 TTTTTTTTTTTTTTTTTTTTTTTTTTTTTT PDIG        TELAPSE      162.10 TCPU      162.05
 CHARGE NORMALIZATION FACTOR   1.00000000
 TOTAL ATOMIC CHARGES:
   9.2941390   9.2771978   9.2696434   9.2827887   9.2821477   9.2975771
   8.6544114   8.2170773   5.1440941   5.7977471   6.3364336   0.8565878
   5.8044039   5.1323977  28.1643249   9.3074517   9.2602846   9.3402632
   9.2945950   9.2851237   9.2876589   8.7897129   8.1508233   5.1650080
   5.6798829   6.0690725   0.8953433   5.5632145   5.1006500   9.3074034
   9.2601578   9.3399799   9.2943387   9.2852301   9.2878405   8.7895053
   8.1510061   5.1655765   5.6798706   6.0690572   0.8954024   5.5630313
   5.1005794  28.1645613   9.2943220   9.2776998   9.2690770   9.2830413
   9.2818346   9.2976609   8.6545841   8.2166900   5.1436832   5.7981017
   6.3369602   0.8561757   5.8037962   5.1327773
 SUMMED SPIN DENSITY           2.00000000
 TOTAL ATOMIC SPINS  :
   0.0027376   0.0020987   0.0011292   0.0028345   0.0009425   0.0001621
   0.0579217   0.1412051   0.0039963  -0.0071757   0.0096943   0.0002667
  -0.0145863   0.0133868   0.1234125   0.0016940   0.0015236   0.0004153
   0.0112925   0.0083846   0.0046702   0.1165531   0.4227507   0.0220401
  -0.0075102   0.0355080   0.0003506  -0.0036200   0.0479228   0.0016949
   0.0016969   0.0006195   0.0112972   0.0083066   0.0046965   0.1162566
   0.4228995   0.0215718  -0.0073081   0.0356291   0.0002605  -0.0035869
   0.0478753   0.1241244   0.0022011   0.0022744   0.0001060   0.0027797
   0.0014946   0.0005811   0.0584628   0.1411196   0.0060160  -0.0089097
   0.0095009   0.0002442  -0.0146368   0.0127310
 TTTTTTTTTTTTTTTTTTTTTTTTTTTTTT MOQGAD      TELAPSE      162.11 TCPU      162.06
 TTTTTTTTTTTTTTTTTTTTTTTTTTTTTT SHELLXN     TELAPSE      168.74 TCPU      168.69
 TTTTTTTTTTTTTTTTTTTTTTTTTTTTTT MONMO3      TELAPSE      168.82 TCPU      168.77
 NUMERICALLY INTEGRATED DENSITY    231.9991259121    229.9991301078
 TTTTTTTTTTTTTTTTTTTTTTTTTTTTTT NUMDFT      TELAPSE      172.51 TCPU      172.46
 CYC  13 ETOT(AU) -7.039748039126E+03 DETOT -2.15E-01 tst  4.06E-02 PX  1.21E-01
 TTTTTTTTTTTTTTTTTTTTTTTTTTTTTT DIIS        TELAPSE      173.24 TCPU      173.18
 DIIS TEST: 0.14057E+02 AT SCF   CYCLE  13 - DIIS ACTIVE - HISTORY:    13 CYCLES
 TTTTTTTTTTTTTTTTTTTTTTTTTTTTTT FDIK        TELAPSE      174.26 TCPU      174.21

    ALPHA      ELECTRONS
 INSULATING STATE
 TOP OF VALENCE BANDS -    BAND    232; K    1; EIG -2.2574846E-01 AU
 BOTTOM OF VIRTUAL BANDS - BAND    233; K    1; EIG -1.4593230E-01 AU
 DIRECT ENERGY BAND GAP:   2.1719 eV

    BETA       ELECTRONS
 INSULATING STATE
 TOP OF VALENCE BANDS -    BAND    230; K    1; EIG -2.2152013E-01 AU
 BOTTOM OF VIRTUAL BANDS - BAND    231; K    1; EIG -2.1084181E-01 AU
 DIRECT ENERGY BAND GAP:   0.2906 eV
 TTTTTTTTTTTTTTTTTTTTTTTTTTTTTT PDIG        TELAPSE      174.35 TCPU      174.30
 CHARGE NORMALIZATION FACTOR   1.00000000
 TOTAL ATOMIC CHARGES:
   9.3202468   9.2653997   9.2624160   9.3084056   9.2543087   9.2965868
   8.5407719   8.6519552   5.1884318   5.6914794   6.1127290   0.9003828
   5.7906159   5.1384875  27.9703951   9.3116753   9.2779335   9.3225088
   9.2921353   9.2878608   9.2839008   8.3648058   8.6042419   5.1622485
   5.6548685   5.9843566   0.9177136   5.7050196   5.1381766   9.3116368
   9.2777705   9.3222457   9.2918680   9.2879643   9.2840922   8.3646294
   8.6044535   5.1628335   5.6548486   5.9843242   0.9177741   5.7048394
   5.1380928  27.9706013   9.3201757   9.2659880   9.2618491   9.3086375
   9.2540102   9.2966279   8.5409947   8.6516176   5.1882571   5.6916068
   6.1133253   0.8999516   5.7899973   5.1389290
 SUMMED SPIN DENSITY           2.00000000
 TOTAL ATOMIC SPINS  :
   0.0030653   0.0034172   0.0018113   0.0018311   0.0013095   0.0001499
   0.0742255   0.0889505   0.0051482  -0.0038766   0.0075554   0.0005099
  -0.0086679   0.0121148   0.2323076   0.0050569   0.0026702   0.0006136
   0.0054171   0.0020367   0.0019080   0.2850231   0.2123473   0.0386350
  -0.0195712   0.0384656  -0.0021873  -0.0214522   0.0311912   0.0050516
   0.0028714   0.0007961   0.0054313   0.0019577   0.0019275   0.2847011
   0.2124865   0.0381527  -0.0193698   0.0386003  -0.0022773  -0.0214176
   0.0311534   0.2330563   0.0026254   0.0035040   0.0008085   0.0018170
   0.0018515   0.0006127   0.0746221   0.0888709   0.0070510  -0.0053930
   0.0073738   0.0004626  -0.0087251   0.0113915
 TTTTTTTTTTTTTTTTTTTTTTTTTTTTTT MOQGAD      TELAPSE      174.36 TCPU      174.31
 TTTTTTTTTTTTTTTTTTTTTTTTTTTTTT SHELLXN     TELAPSE      181.00 TCPU      180.95
 TTTTTTTTTTTTTTTTTTTTTTTTTTTTTT MONMO3      TELAPSE      181.09 TCPU      181.03
 NUMERICALLY INTEGRATED DENSITY    231.9991306576    229.9991326354
 TTTTTTTTTTTTTTTTTTTTTTTTTTTTTT NUMDFT      TELAPSE      184.78 TCPU      184.73
 CYC  14 ETOT(AU) -7.040395943860E+03 DETOT -6.48E-01 tst  1.21E-02 PX  1.35E-01
 TTTTTTTTTTTTTTTTTTTTTTTTTTTTTT DIIS        TELAPSE      185.41 TCPU      185.35
 DIIS TEST: 0.55680E+01 AT SCF   CYCLE  14 - DIIS ACTIVE - HISTORY:    14 CYCLES
 TTTTTTTTTTTTTTTTTTTTTTTTTTTTTT FDIK        TELAPSE      186.54 TCPU      186.49

    ALPHA      ELECTRONS
 INSULATING STATE
 TOP OF VALENCE BANDS -    BAND    232; K    1; EIG -2.4994989E-01 AU
 BOTTOM OF VIRTUAL BANDS - BAND    233; K    1; EIG -1.4687364E-01 AU
 DIRECT ENERGY BAND GAP:   2.8048 eV

    BETA       ELECTRONS
 INSULATING STATE
 TOP OF VALENCE BANDS -    BAND    230; K    1; EIG -2.5045975E-01 AU
 BOTTOM OF VIRTUAL BANDS - BAND    231; K    1; EIG -2.2827406E-01 AU
 DIRECT ENERGY BAND GAP:   0.6037 eV
 TTTTTTTTTTTTTTTTTTTTTTTTTTTTTT PDIG        TELAPSE      186.63 TCPU      186.58
 CHARGE NORMALIZATION FACTOR   1.00000000
 TOTAL ATOMIC CHARGES:
   9.2489411   9.3038276   9.3138460   9.2588047   9.3358063   9.2925727
   8.8130505   8.6096924   5.1140632   5.7556404   6.1237020   0.8813534
   5.4838243   5.1769736  27.9717965   9.3293832   9.2843047   9.3624194
   9.3044462   9.2875708   9.2903469   8.4362589   8.4373061   5.0224772
   5.6422363   6.2492114   0.8695106   5.7024862   5.0981831   9.3293504
   9.2841574   9.3622350   9.3043129   9.2876010   9.2906699   8.4361015
   8.4375105   5.0230564   5.6421777   6.2487613   0.8696383   5.7025533
   5.0980493  27.9716832   9.2486717   9.3040238   9.3136019   9.2588789
   9.3355621   9.2926678   8.8126128   8.6093636   5.1139751   5.7573675
   6.1230923   0.8811139   5.4836900   5.1774848
 SUMMED SPIN DENSITY           2.00000000
 TOTAL ATOMIC SPINS  :
   0.0029001   0.0018576   0.0018998   0.0033460   0.0015227   0.0008184
   0.0607744   0.1041073   0.0066496  -0.0029880   0.0086446   0.0004806
  -0.0025487   0.0137498   0.2284251   0.0060453   0.0041101   0.0009157
   0.0055690   0.0029726   0.0016050   0.2524857   0.2386232   0.0363688
  -0.0230423   0.0380851  -0.0027398  -0.0245382   0.0339040   0.0059659
   0.0043046   0.0011158   0.0054265   0.0029517   0.0015673   0.2521426
   0.2387526   0.0359671  -0.0228701   0.0386698  -0.0029723  -0.0248046
   0.0339594   0.2294562   0.0023771   0.0021414   0.0010610   0.0034489
   0.0020530   0.0011662   0.0614267   0.1040204   0.0082650  -0.0049217
   0.0092533   0.0001877  -0.0031677   0.0130528
 TTTTTTTTTTTTTTTTTTTTTTTTTTTTTT MOQGAD      TELAPSE      186.64 TCPU      186.59
 TTTTTTTTTTTTTTTTTTTTTTTTTTTTTT SHELLXN     TELAPSE      193.28 TCPU      193.23
 TTTTTTTTTTTTTTTTTTTTTTTTTTTTTT MONMO3      TELAPSE      193.36 TCPU      193.31
 NUMERICALLY INTEGRATED DENSITY    231.9991577502    229.9991602377
 TTTTTTTTTTTTTTTTTTTTTTTTTTTTTT NUMDFT      TELAPSE      197.05 TCPU      197.00
 CYC  15 ETOT(AU) -7.040270375733E+03 DETOT  1.26E-01 tst  2.64E-03 PX  1.29E-01
 TTTTTTTTTTTTTTTTTTTTTTTTTTTTTT DIIS        TELAPSE      197.69 TCPU      197.63
 DIIS TEST: 0.78049E+01 AT SCF   CYCLE  15 - DIIS ACTIVE - HISTORY:    15 CYCLES
 TTTTTTTTTTTTTTTTTTTTTTTTTTTTTT FDIK        TELAPSE      198.85 TCPU      198.80

    ALPHA      ELECTRONS
 INSULATING STATE
 TOP OF VALENCE BANDS -    BAND    232; K    1; EIG -2.6032875E-01 AU
 BOTTOM OF VIRTUAL BANDS - BAND    233; K    1; EIG -1.5056041E-01 AU
 DIRECT ENERGY BAND GAP:   2.9869 eV

    BETA       ELECTRONS
 INSULATING STATE
 TOP OF VALENCE BANDS -    BAND    230; K    1; EIG -2.5837406E-01 AU
 BOTTOM OF VIRTUAL BANDS - BAND    231; K    1; EIG -2.4072697E-01 AU
 DIRECT ENERGY BAND GAP:   0.4802 eV
 TTTTTTTTTTTTTTTTTTTTTTTTTTTTTT PDIG        TELAPSE      198.95 TCPU      198.89
 CHARGE NORMALIZATION FACTOR   1.00000000
 TOTAL ATOMIC CHARGES:
   9.2784847   9.2901493   9.2966701   9.2662973   9.2964829   9.2891597
   8.5159874   8.5936035   5.0824722   5.6884090   6.2060505   0.8644811
   5.6874158   5.1521600  27.9645665   9.3175015   9.2727269   9.3488527
   9.2940864   9.2863511   9.2873960   8.5893536   8.6333203   5.0782477
   5.6483538   6.1067378   0.8805316   5.6695742   5.1146286   9.3174136
   9.2726433   9.3487567   9.2941237   9.2863596   9.2874640   8.5894398
   8.6334544   5.0784452   5.6482764   6.1063245   0.8806965   5.6696390
   5.1146134  27.9641626   9.2786664   9.2902462   9.2967623   9.2662664
   9.2960307   9.2890675   8.5155269   8.5930742   5.0815997   5.6901836
   6.2051914   0.8643839   5.6883654   5.1527704
 SUMMED SPIN DENSITY           2.00000000
 TOTAL ATOMIC SPINS  :
   0.0075190   0.0050497   0.0025899   0.0047212   0.0027889   0.0015647
   0.1598872   0.1363600   0.0206212   0.0018863   0.0188498  -0.0001387
  -0.0013613   0.0200689   0.2422035   0.0044752   0.0027806   0.0002513
   0.0043532   0.0020150   0.0013487   0.1654633   0.1596504   0.0275368
  -0.0226927   0.0324599  -0.0030570  -0.0236030   0.0264402   0.0043462
   0.0029853   0.0005237   0.0043455   0.0019634   0.0011718   0.1653329
   0.1597073   0.0268651  -0.0225932   0.0330767  -0.0032245  -0.0239121
   0.0265768   0.2429855   0.0070742   0.0053790   0.0024807   0.0047066
   0.0031016   0.0017446   0.1607020   0.1360337   0.0214869  -0.0002711
   0.0190471  -0.0002874  -0.0009052   0.0195246
 TTTTTTTTTTTTTTTTTTTTTTTTTTTTTT MOQGAD      TELAPSE      198.96 TCPU      198.90
 TTTTTTTTTTTTTTTTTTTTTTTTTTTTTT SHELLXN     TELAPSE      205.59 TCPU      205.54
 TTTTTTTTTTTTTTTTTTTTTTTTTTTTTT MONMO3      TELAPSE      205.68 TCPU      205.62
 NUMERICALLY INTEGRATED DENSITY    231.9991455884    229.9991482620
 TTTTTTTTTTTTTTTTTTTTTTTTTTTTTT NUMDFT      TELAPSE      209.30 TCPU      209.24
 CYC  16 ETOT(AU) -7.040411839379E+03 DETOT -1.41E-01 tst  1.61E-03 PX  5.33E-02
 TTTTTTTTTTTTTTTTTTTTTTTTTTTTTT DIIS        TELAPSE      209.95 TCPU      209.89
 DIIS TEST: 0.59093E+01 AT SCF   CYCLE  16 - DIIS ACTIVE - HISTORY:    16 CYCLES
 TTTTTTTTTTTTTTTTTTTTTTTTTTTTTT FDIK        TELAPSE      211.20 TCPU      211.15

    ALPHA      ELECTRONS
 INSULATING STATE
 TOP OF VALENCE BANDS -    BAND    232; K    1; EIG -2.5854350E-01 AU
 BOTTOM OF VIRTUAL BANDS - BAND    233; K    1; EIG -1.4871882E-01 AU
 DIRECT ENERGY BAND GAP:   2.9885 eV

    BETA       ELECTRONS
 INSULATING STATE
 TOP OF VALENCE BANDS -    BAND    230; K    1; EIG -2.5583204E-01 AU
 BOTTOM OF VIRTUAL BANDS - BAND    231; K    1; EIG -2.3894073E-01 AU
 DIRECT ENERGY BAND GAP:   0.4596 eV
 TTTTTTTTTTTTTTTTTTTTTTTTTTTTTT PDIG        TELAPSE      211.29 TCPU      211.24
 CHARGE NORMALIZATION FACTOR   1.00000000
 TOTAL ATOMIC CHARGES:
   9.2846848   9.2904443   9.2929666   9.2740363   9.2988551   9.2964838
   8.5978622   8.5660475   5.1008970   5.6956341   6.1457577   0.8762537
   5.6724950   5.1279060  27.9777060   9.3109707   9.2750250   9.3403099
   9.2924878   9.2854471   9.2848082   8.5572178   8.5822498   5.0965083
   5.6714418   6.1095223   0.8811485   5.6973352   5.1175125   9.3110238
   9.2751706   9.3403776   9.2924436   9.2855192   9.2847060   8.5571338
   8.5822556   5.0959532   5.6715589   6.1094731   0.8810447   5.6974503
   5.1177099  27.9779746   9.2845908   9.2903657   9.2932227   9.2738932
   9.2988153   9.2964907   8.5982292   8.5659847   5.1009712   5.6950155
   6.1453686   0.8762731   5.6731061   5.1278628
 SUMMED SPIN DENSITY           2.00000000
 TOTAL ATOMIC SPINS  :
   0.0056253   0.0045354   0.0023531   0.0051038   0.0029645   0.0018066
   0.1389579   0.1492224   0.0184456  -0.0020193   0.0181582  -0.0001458
   0.0003617   0.0218226   0.2358992   0.0042605   0.0022667   0.0003131
   0.0046091   0.0022327   0.0017051   0.1729672   0.1696519   0.0286606
  -0.0246175   0.0356927  -0.0032124  -0.0244627   0.0268576   0.0041485
   0.0024592   0.0003466   0.0046618   0.0023112   0.0016030   0.1727495
   0.1696869   0.0283764  -0.0243797   0.0359011  -0.0032425  -0.0246182
   0.0269440   0.2359402   0.0054765   0.0045145   0.0023481   0.0051561
   0.0030735   0.0019590   0.1391307   0.1492548   0.0186202  -0.0020126
   0.0180678  -0.0003760   0.0003296   0.0215538
 TTTTTTTTTTTTTTTTTTTTTTTTTTTTTT MOQGAD      TELAPSE      211.30 TCPU      211.25
 TTTTTTTTTTTTTTTTTTTTTTTTTTTTTT SHELLXN     TELAPSE      217.96 TCPU      217.91
 TTTTTTTTTTTTTTTTTTTTTTTTTTTTTT MONMO3      TELAPSE      218.04 TCPU      217.99
 NUMERICALLY INTEGRATED DENSITY    231.9991451368    229.9991482409
 TTTTTTTTTTTTTTTTTTTTTTTTTTTTTT NUMDFT      TELAPSE      221.68 TCPU      221.62
 CYC  17 ETOT(AU) -7.040420093400E+03 DETOT -8.25E-03 tst  1.51E-04 PX  1.44E-02
 TTTTTTTTTTTTTTTTTTTTTTTTTTTTTT DIIS        TELAPSE      222.63 TCPU      222.58
 DIIS TEST: 0.56851E+01 AT SCF   CYCLE  17 - DIIS ACTIVE - HISTORY:    17 CYCLES
 TTTTTTTTTTTTTTTTTTTTTTTTTTTTTT FDIK        TELAPSE      224.07 TCPU      224.02

    ALPHA      ELECTRONS
 INSULATING STATE
 TOP OF VALENCE BANDS -    BAND    232; K    1; EIG -2.5949835E-01 AU
 BOTTOM OF VIRTUAL BANDS - BAND    233; K    1; EIG -1.4944039E-01 AU
 DIRECT ENERGY BAND GAP:   2.9948 eV

    BETA       ELECTRONS
 INSULATING STATE
 TOP OF VALENCE BANDS -    BAND    230; K    1; EIG -2.5702670E-01 AU
 BOTTOM OF VIRTUAL BANDS - BAND    231; K    1; EIG -2.3994341E-01 AU
 DIRECT ENERGY BAND GAP:   0.4649 eV
 TTTTTTTTTTTTTTTTTTTTTTTTTTTTTT PDIG        TELAPSE      224.16 TCPU      224.11
 CHARGE NORMALIZATION FACTOR   1.00000000
 TOTAL ATOMIC CHARGES:
   9.2803007   9.2875790   9.2928503   9.2725081   9.2956268   9.2953265
   8.5775229   8.5647903   5.1026922   5.6959642   6.1507282   0.8759383
   5.6665011   5.1352973  27.9788338   9.3132953   9.2744565   9.3437293
   9.2938609   9.2852290   9.2853663   8.5773001   8.5959077   5.0909919
   5.6686855   6.1122462   0.8798644   5.6905288   5.1160818   9.3132721
   9.2745150   9.3437814   9.2938812   9.2852668   9.2853786   8.5773610
   8.5959021   5.0908625   5.6687634   6.1122719   0.8798235   5.6906622
   5.1159757  27.9788476   9.2803341   9.2874689   9.2929669   9.2725244
   9.2956292   9.2952822   8.5774134   8.5648215   5.1027945   5.6956835
   6.1506678   0.8760295   5.6665551   5.1352603
 SUMMED SPIN DENSITY           2.00000000
 TOTAL ATOMIC SPINS  :
   0.0061918   0.0048904   0.0026358   0.0052687   0.0031310   0.0020344
   0.1508005   0.1551551   0.0202570  -0.0019434   0.0196077  -0.0002297
   0.0005882   0.0227779   0.2354231   0.0038936   0.0021619   0.0001851
   0.0044075   0.0021873   0.0015194   0.1625004   0.1612903   0.0273585
  -0.0250445   0.0348189  -0.0032805  -0.0247479   0.0261575   0.0039169
   0.0021870   0.0002159   0.0044033   0.0021858   0.0014606   0.1624083
   0.1612982   0.0272200  -0.0249928   0.0348207  -0.0032667  -0.0248212
   0.0262017   0.2354724   0.0061768   0.0048841   0.0025447   0.0053034
   0.0031977   0.0021423   0.1507987   0.1551865   0.0203798  -0.0018644
   0.0196273  -0.0002812   0.0006454   0.0225530
 TTTTTTTTTTTTTTTTTTTTTTTTTTTTTT MOQGAD      TELAPSE      224.18 TCPU      224.12
 TTTTTTTTTTTTTTTTTTTTTTTTTTTTTT SHELLXN     TELAPSE      230.82 TCPU      230.76
 TTTTTTTTTTTTTTTTTTTTTTTTTTTTTT MONMO3      TELAPSE      230.90 TCPU      230.85
 NUMERICALLY INTEGRATED DENSITY    231.9991441870    229.9991473433
 TTTTTTTTTTTTTTTTTTTTTTTTTTTTTT NUMDFT      TELAPSE      234.54 TCPU      234.49
 CYC  18 ETOT(AU) -7.040417165532E+03 DETOT  2.93E-03 tst  3.18E-05 PX  3.12E-03
 TTTTTTTTTTTTTTTTTTTTTTTTTTTTTT DIIS        TELAPSE      235.21 TCPU      235.16
 DIIS TEST: 0.57355E+01 AT SCF   CYCLE  18 - DIIS ACTIVE - HISTORY:    18 CYCLES
 TTTTTTTTTTTTTTTTTTTTTTTTTTTTTT FDIK        TELAPSE      236.41 TCPU      236.35

    ALPHA      ELECTRONS
 INSULATING STATE
 TOP OF VALENCE BANDS -    BAND    232; K    1; EIG -2.5990367E-01 AU
 BOTTOM OF VIRTUAL BANDS - BAND    233; K    1; EIG -1.4985459E-01 AU
 DIRECT ENERGY BAND GAP:   2.9946 eV

    BETA       ELECTRONS
 INSULATING STATE
 TOP OF VALENCE BANDS -    BAND    230; K    1; EIG -2.5700334E-01 AU
 BOTTOM OF VIRTUAL BANDS - BAND    231; K    1; EIG -2.4129759E-01 AU
 DIRECT ENERGY BAND GAP:   0.4274 eV
 TTTTTTTTTTTTTTTTTTTTTTTTTTTTTT PDIG        TELAPSE      236.50 TCPU      236.44
 CHARGE NORMALIZATION FACTOR   1.00000000
 TOTAL ATOMIC CHARGES:
   9.2883511   9.2931047   9.2936439   9.2717286   9.2996879   9.2947726
   8.6004133   8.5650137   5.0871073   5.6848144   6.1482951   0.8741327
   5.6765351   5.1327210  27.9866464   9.3085585   9.2760053   9.3388340
   9.2903893   9.2861209   9.2846194   8.5633121   8.5895872   5.0960992
   5.6737300   6.0981874   0.8813342   5.6974036   5.1188742   9.3085849
   9.2760972   9.3388275   9.2903593   9.2861192   9.2845891   8.5623424
   8.5891332   5.0957476   5.6736687   6.0980181   0.8813307   5.6976111
   5.1187632  27.9875432   9.2884003   9.2931117   9.2936970   9.2716759
   9.2996414   9.2946889   8.6012125   8.5653566   5.0871310   5.6844199
   6.1480492   0.8741793   5.6767656   5.1329122
 SUMMED SPIN DENSITY           2.00000000
 TOTAL ATOMIC SPINS  :
   0.0057679   0.0046546   0.0025764   0.0051392   0.0029766   0.0019700
   0.1433885   0.1519280   0.0196434  -0.0025955   0.0190510  -0.0002794
  -0.0000118   0.0223260   0.2291916   0.0043602   0.0024106   0.0003921
   0.0046872   0.0023830   0.0016865   0.1719901   0.1665334   0.0285113
  -0.0247752   0.0369641  -0.0032714  -0.0245298   0.0269173   0.0043678
   0.0024356   0.0004293   0.0047011   0.0023706   0.0016739   0.1726973
   0.1670275   0.0285849  -0.0247040   0.0371044  -0.0032579  -0.0245393
   0.0270667   0.2284358   0.0057531   0.0046618   0.0025045   0.0051551
   0.0030174   0.0020413   0.1429297   0.1516400   0.0196841  -0.0025927
   0.0189795  -0.0003025   0.0000413   0.0221080
 TTTTTTTTTTTTTTTTTTTTTTTTTTTTTT MOQGAD      TELAPSE      236.51 TCPU      236.45
 TTTTTTTTTTTTTTTTTTTTTTTTTTTTTT SHELLXN     TELAPSE      243.15 TCPU      243.10
 TTTTTTTTTTTTTTTTTTTTTTTTTTTTTT MONMO3      TELAPSE      243.24 TCPU      243.18
 NUMERICALLY INTEGRATED DENSITY    231.9991467121    229.9991498188
 TTTTTTTTTTTTTTTTTTTTTTTTTTTTTT NUMDFT      TELAPSE      246.88 TCPU      246.82
 CYC  19 ETOT(AU) -7.040398583033E+03 DETOT  1.86E-02 tst  1.90E-05 PX  1.38E-02
 TTTTTTTTTTTTTTTTTTTTTTTTTTTTTT DIIS        TELAPSE      247.57 TCPU      247.51
 DIIS TEST: 0.60354E+01 AT SCF   CYCLE  19 - DIIS ACTIVE - HISTORY:    19 CYCLES
 TTTTTTTTTTTTTTTTTTTTTTTTTTTTTT FDIK        TELAPSE      248.72 TCPU      248.67

    ALPHA      ELECTRONS
 INSULATING STATE
 TOP OF VALENCE BANDS -    BAND    232; K    1; EIG -2.5825587E-01 AU
 BOTTOM OF VIRTUAL BANDS - BAND    233; K    1; EIG -1.5120229E-01 AU
 DIRECT ENERGY BAND GAP:   2.9131 eV

    BETA       ELECTRONS
 INSULATING STATE
 TOP OF VALENCE BANDS -    BAND    230; K    1; EIG -2.5512999E-01 AU
 BOTTOM OF VIRTUAL BANDS - BAND    231; K    1; EIG -2.4138550E-01 AU
 DIRECT ENERGY BAND GAP:   0.3740 eV
 TTTTTTTTTTTTTTTTTTTTTTTTTTTTTT PDIG        TELAPSE      248.81 TCPU      248.76
 CHARGE NORMALIZATION FACTOR   1.00000000
 TOTAL ATOMIC CHARGES:
   9.3235247   9.3136266   9.2963634   9.2659180   9.3110120   9.2878757
   8.6842133   8.5660006   5.0228333   5.6054557   6.1548043   0.8712559
   5.7255898   5.1480985  27.9612706   9.2932610   9.2866130   9.3226980
   9.2792494   9.2930902   9.2847420   8.5398968   8.5787896   5.1099707
   5.6964824   6.0545540   0.8867835   5.7128181   5.1230662   9.2932658
   9.2869497   9.3226542   9.2788499   9.2931762   9.2847174   8.5273283
   8.5730697   5.1076921   5.6949897   6.0530886   0.8871974   5.7140614
   5.1225267  27.9704906   9.3233931   9.3141273   9.2959086   9.2655397
   9.3106592   9.2876858   8.6932730   8.5724657   5.0231336   5.6042416
   6.1539449   0.8708274   5.7252833   5.1496014
 SUMMED SPIN DENSITY           2.00000000
 TOTAL ATOMIC SPINS  :
   0.0045644   0.0039632   0.0023275   0.0042388   0.0021195   0.0014426
   0.1200268   0.1361838   0.0175546  -0.0029221   0.0157314  -0.0003446
  -0.0011737   0.0197305   0.2433328   0.0052560   0.0027677   0.0007879
   0.0053476   0.0024975   0.0018903   0.1876399   0.1779837   0.0302285
  -0.0226792   0.0387392  -0.0029578  -0.0225131   0.0283711   0.0055122
   0.0030325   0.0009245   0.0055873   0.0025728   0.0021114   0.1962518
   0.1833081   0.0315470  -0.0220688   0.0404265  -0.0028642  -0.0220253
   0.0290938   0.2362052   0.0043953   0.0038658   0.0021821   0.0041076
   0.0020492   0.0013707   0.1148777   0.1314855   0.0169624  -0.0031133
   0.0149240  -0.0003194  -0.0015982   0.0190609
 TTTTTTTTTTTTTTTTTTTTTTTTTTTTTT MOQGAD      TELAPSE      248.82 TCPU      248.77
 TTTTTTTTTTTTTTTTTTTTTTTTTTTTTT SHELLXN     TELAPSE      255.46 TCPU      255.41
 TTTTTTTTTTTTTTTTTTTTTTTTTTTTTT MONMO3      TELAPSE      255.54 TCPU      255.49
 NUMERICALLY INTEGRATED DENSITY    231.9991546723    229.9991575623
 TTTTTTTTTTTTTTTTTTTTTTTTTTTTTT NUMDFT      TELAPSE      259.21 TCPU      259.16
 CYC  20 ETOT(AU) -7.040390625251E+03 DETOT  7.96E-03 tst  1.72E-04 PX  1.69E-02
 TTTTTTTTTTTTTTTTTTTTTTTTTTTTTT DIIS        TELAPSE      259.91 TCPU      259.85
 DIIS TEST: 0.62793E+01 AT SCF   CYCLE  20 - DIIS ACTIVE - HISTORY:    20 CYCLES
 TTTTTTTTTTTTTTTTTTTTTTTTTTTTTT FDIK        TELAPSE      261.33 TCPU      261.28

    ALPHA      ELECTRONS
 INSULATING STATE
 TOP OF VALENCE BANDS -    BAND    232; K    1; EIG -2.5708218E-01 AU
 BOTTOM OF VIRTUAL BANDS - BAND    233; K    1; EIG -1.5973931E-01 AU
 DIRECT ENERGY BAND GAP:   2.6488 eV

    BETA       ELECTRONS
 INSULATING STATE
 TOP OF VALENCE BANDS -    BAND    230; K    1; EIG -2.5504761E-01 AU
 BOTTOM OF VIRTUAL BANDS - BAND    231; K    1; EIG -2.4026562E-01 AU
 DIRECT ENERGY BAND GAP:   0.4022 eV
 TTTTTTTTTTTTTTTTTTTTTTTTTTTTTT PDIG        TELAPSE      261.42 TCPU      261.37
 CHARGE NORMALIZATION FACTOR   1.00000000
 TOTAL ATOMIC CHARGES:
   9.3038205   9.3095661   9.2934190   9.2960852   9.3194666   9.3229144
   8.5990508   8.6319707   5.0419193   5.8719480   6.0946866   0.8619782
   5.6501240   5.0400882  27.9531114   9.2865470   9.2702649   9.3098184
   9.2780495   9.2801458   9.2747687   8.4873999   8.5330731   5.1398702
   5.7163402   6.0294731   0.8868728   5.7751065   5.1426214   9.2876364
   9.2679307   9.3083851   9.2783572   9.2786331   9.2732713   8.5753644
   8.5688070   5.1514846   5.7273676   6.0391766   0.8840791   5.7620451
   5.1506509  27.8942885   9.3058145   9.3107382   9.2958912   9.2971433
   9.3218051   9.3235663   8.5399641   8.5802654   5.0363408   5.8750358
   6.1039217   0.8658280   5.6598879   5.0358194
 SUMMED SPIN DENSITY           2.00000000
 TOTAL ATOMIC SPINS  :
   0.0032927   0.0023045   0.0012075   0.0037104   0.0019322   0.0010742
   0.1060083   0.1153187   0.0151555  -0.0032085   0.0109591  -0.0002068
  -0.0008525   0.0171444   0.2465457   0.0061293   0.0035798   0.0012320
   0.0056229   0.0030373   0.0022868   0.2036272   0.1932405   0.0310021
  -0.0141079   0.0331441  -0.0017650  -0.0157177   0.0282052   0.0038097
   0.0020653   0.0003064   0.0044698   0.0019542   0.0013511   0.1500613
   0.1579865   0.0235778  -0.0180770   0.0245938  -0.0019275  -0.0182604
   0.0230161   0.2899951   0.0041757   0.0031472   0.0013524   0.0046798
   0.0025395   0.0016279   0.1372784   0.1457392   0.0191847  -0.0013115
   0.0152028  -0.0003175   0.0008179   0.0210593
 TTTTTTTTTTTTTTTTTTTTTTTTTTTTTT MOQGAD      TELAPSE      261.43 TCPU      261.38
 TTTTTTTTTTTTTTTTTTTTTTTTTTTTTT SHELLXN     TELAPSE      268.08 TCPU      268.03
 TTTTTTTTTTTTTTTTTTTTTTTTTTTTTT MONMO3      TELAPSE      268.16 TCPU      268.11
 NUMERICALLY INTEGRATED DENSITY    231.9991556970    229.9991584475
 TTTTTTTTTTTTTTTTTTTTTTTTTTTTTT NUMDFT      TELAPSE      271.80 TCPU      271.75
 CYC  21 ETOT(AU) -7.040436960726E+03 DETOT -4.63E-02 tst  4.01E-04 PX  4.01E-02
 TTTTTTTTTTTTTTTTTTTTTTTTTTTTTT DIIS        TELAPSE      272.51 TCPU      272.46
 DIIS TEST: 0.57468E+01 AT SCF   CYCLE  21 - DIIS ACTIVE - HISTORY:    21 CYCLES
 TTTTTTTTTTTTTTTTTTTTTTTTTTTTTT FDIK        TELAPSE      273.93 TCPU      273.88

    ALPHA      ELECTRONS
 INSULATING STATE
 TOP OF VALENCE BANDS -    BAND    232; K    1; EIG -2.4047190E-01 AU
 BOTTOM OF VIRTUAL BANDS - BAND    233; K    1; EIG -1.5546000E-01 AU
 DIRECT ENERGY BAND GAP:   2.3133 eV

    BETA       ELECTRONS
 INSULATING STATE
 TOP OF VALENCE BANDS -    BAND    230; K    1; EIG -2.5086086E-01 AU
 BOTTOM OF VIRTUAL BANDS - BAND    231; K    1; EIG -2.2981580E-01 AU
 DIRECT ENERGY BAND GAP:   0.5727 eV
 TTTTTTTTTTTTTTTTTTTTTTTTTTTTTT PDIG        TELAPSE      274.02 TCPU      273.97
 CHARGE NORMALIZATION FACTOR   1.00000000
 TOTAL ATOMIC CHARGES:
   9.2902160   9.2932344   9.3022382   9.2949886   9.3042639   9.3028589
   8.5644680   8.5513899   5.1174148   5.7145479   6.1191372   0.8828081
   5.7674369   5.0786843  27.6853615   9.3183240   9.2708834   9.3325165
   9.2993324   9.2841190   9.2828525   8.6780371   8.6266720   5.1126386
   5.7109810   6.1144728   0.8799116   5.6945518   5.1240664   9.3204909
   9.2795141   9.3365478   9.2985283   9.2875345   9.2867339   8.4829647
   8.5628580   5.0854055   5.6827857   6.1123954   0.8867286   5.7303969
   5.1085253  27.8576679   9.2844120   9.2882914   9.2981977   9.2910785
   9.2981257   9.3004553   8.6830547   8.6509366   5.1253961   5.6890588
   6.0831056   0.8754963   5.7327560   5.0821500
 SUMMED SPIN DENSITY           2.00000000
 TOTAL ATOMIC SPINS  :
   0.0034468   0.0020031   0.0004387   0.0036604   0.0019894   0.0012579
   0.1320061   0.1406144   0.0191923   0.0002882   0.0111605   0.0002137
   0.0011887   0.0189368   0.4403143   0.0016592   0.0005703  -0.0008571
   0.0025072   0.0007830   0.0003885   0.0936683   0.1127778   0.0152062
  -0.0113936   0.0059515  -0.0005461  -0.0124392   0.0151985   0.0049496
   0.0034775   0.0008658   0.0047148   0.0026431   0.0016709   0.1904204
   0.1757547   0.0274753  -0.0068719   0.0204452  -0.0002257  -0.0077464
   0.0245486   0.3171662   0.0024222   0.0017717   0.0002509   0.0032818
   0.0015567   0.0009091   0.0921296   0.1038567   0.0145189  -0.0028921
   0.0086990  -0.0001681  -0.0005505   0.0147400
 TTTTTTTTTTTTTTTTTTTTTTTTTTTTTT MOQGAD      TELAPSE      274.03 TCPU      273.98
 TTTTTTTTTTTTTTTTTTTTTTTTTTTTTT SHELLXN     TELAPSE      280.67 TCPU      280.61
 TTTTTTTTTTTTTTTTTTTTTTTTTTTTTT MONMO3      TELAPSE      280.75 TCPU      280.70
 NUMERICALLY INTEGRATED DENSITY    231.9991514346    229.9991537193
 TTTTTTTTTTTTTTTTTTTTTTTTTTTTTT NUMDFT      TELAPSE      284.43 TCPU      284.37
 CYC  22 ETOT(AU) -7.040626468321E+03 DETOT -1.90E-01 tst  4.17E-03 PX  2.32E-01
 TTTTTTTTTTTTTTTTTTTTTTTTTTTTTT DIIS        TELAPSE      285.14 TCPU      285.09
 DIIS TEST: 0.26066E+01 AT SCF   CYCLE  22 - DIIS ACTIVE - HISTORY:    22 CYCLES
 TTTTTTTTTTTTTTTTTTTTTTTTTTTTTT FDIK        TELAPSE      286.37 TCPU      286.32

    ALPHA      ELECTRONS
 INSULATING STATE
 TOP OF VALENCE BANDS -    BAND    232; K    1; EIG -2.2387623E-01 AU
 BOTTOM OF VIRTUAL BANDS - BAND    233; K    1; EIG -1.4909265E-01 AU
 DIRECT ENERGY BAND GAP:   2.0350 eV

    BETA       ELECTRONS
 INSULATING STATE
 TOP OF VALENCE BANDS -    BAND    230; K    1; EIG -2.4426104E-01 AU
 BOTTOM OF VIRTUAL BANDS - BAND    231; K    1; EIG -2.2371809E-01 AU
 DIRECT ENERGY BAND GAP:   0.5590 eV
 TTTTTTTTTTTTTTTTTTTTTTTTTTTTTT PDIG        TELAPSE      286.46 TCPU      286.41
 CHARGE NORMALIZATION FACTOR   1.00000000
 TOTAL ATOMIC CHARGES:
   9.2926998   9.2878116   9.2914888   9.2842424   9.2956272   9.2963028
   8.6813665   8.6592455   5.1256060   5.6407114   6.1139215   0.8838807
   5.6948593   5.1148621  27.8134972   9.3219387   9.2907154   9.3406843
   9.2988395   9.2951700   9.2926011   8.4962658   8.5910698   5.0825288
   5.6807834   6.1283123   0.8869096   5.7255649   5.0965163   9.3155718
   9.2826608   9.3381655   9.3013632   9.2942343   9.2909660   8.7164387
   8.6388298   5.1098059   5.7225007   6.1170805   0.8828965   5.6770705
   5.1098141  27.5019447   9.2991687   9.2918218   9.2931305   9.2888299
   9.3002751   9.2984685   8.5868958   8.5976842   5.1299373   5.6792027
   6.1737630   0.8874139   5.7493360   5.1207069
 SUMMED SPIN DENSITY           2.00000000
 TOTAL ATOMIC SPINS  :
   0.0025217   0.0013092   0.0005657   0.0034467   0.0017655   0.0012041
   0.0979965   0.1092347   0.0160103   0.0002213   0.0086464  -0.0001358
  -0.0000053   0.0153771   0.3554590   0.0040304   0.0023001   0.0003002
   0.0043258   0.0019125   0.0011188   0.1638619   0.1556285   0.0246059
  -0.0012480   0.0094821   0.0004146  -0.0022138   0.0212670   0.0015557
   0.0005644  -0.0009835   0.0023437   0.0002238  -0.0001085   0.0750744
   0.0952941   0.0109359  -0.0057465   0.0000161   0.0002013  -0.0071097
   0.0127530   0.5661939   0.0018737   0.0014560   0.0001821   0.0029327
   0.0005491   0.0006325   0.1052207   0.1043359   0.0154373  -0.0023462
   0.0067179  -0.0001585  -0.0007802   0.0133360
 TTTTTTTTTTTTTTTTTTTTTTTTTTTTTT MOQGAD      TELAPSE      286.47 TCPU      286.42
 TTTTTTTTTTTTTTTTTTTTTTTTTTTTTT SHELLXN     TELAPSE      293.12 TCPU      293.07
 TTTTTTTTTTTTTTTTTTTTTTTTTTTTTT MONMO3      TELAPSE      293.20 TCPU      293.15
 NUMERICALLY INTEGRATED DENSITY    231.9991467391    229.9991486350
 TTTTTTTTTTTTTTTTTTTTTTTTTTTTTT NUMDFT      TELAPSE      296.84 TCPU      296.78
 CYC  23 ETOT(AU) -7.040688271886E+03 DETOT -6.18E-02 tst  7.21E-03 PX  3.35E-01
 TTTTTTTTTTTTTTTTTTTTTTTTTTTTTT DIIS        TELAPSE      297.57 TCPU      297.52
 DIIS TEST: 0.16001E+01 AT SCF   CYCLE  23 - DIIS ACTIVE - HISTORY:    23 CYCLES
 TTTTTTTTTTTTTTTTTTTTTTTTTTTTTT FDIK        TELAPSE      298.73 TCPU      298.67

    ALPHA      ELECTRONS
 INSULATING STATE
 TOP OF VALENCE BANDS -    BAND    232; K    1; EIG -2.2212611E-01 AU
 BOTTOM OF VIRTUAL BANDS - BAND    233; K    1; EIG -1.4962063E-01 AU
 DIRECT ENERGY BAND GAP:   1.9730 eV

    BETA       ELECTRONS
 INSULATING STATE
 TOP OF VALENCE BANDS -    BAND    230; K    1; EIG -2.4090504E-01 AU
 BOTTOM OF VIRTUAL BANDS - BAND    231; K    1; EIG -2.0325223E-01 AU
 DIRECT ENERGY BAND GAP:   1.0246 eV
 TTTTTTTTTTTTTTTTTTTTTTTTTTTTTT PDIG        TELAPSE      298.82 TCPU      298.76
 CHARGE NORMALIZATION FACTOR   1.00000000
 TOTAL ATOMIC CHARGES:
   9.3073290   9.2924566   9.2796578   9.2852352   9.2968845   9.3046633
   8.6344411   8.7103715   5.1049791   5.7365627   6.1618308   0.8844363
   5.6571204   5.1394470  27.4679844   9.3080129   9.2971845   9.3349123
   9.2965241   9.3027504   9.2973226   8.6099587   8.6036459   5.1153656
   5.7290171   6.1087764   0.8913536   5.7361172   5.1025226   9.3085823
   9.2887744   9.3274179   9.2930658   9.2966769   9.2909184   8.6516893
   8.6462467   5.1230415   5.7112091   6.1074822   0.8834514   5.7129986
   5.1065850  27.6617749   9.3113844   9.2980882   9.2871736   9.2892592
   9.3048259   9.3084273   8.5394121   8.5964118   5.0869518   5.7336741
   6.1661804   0.8944118   5.6544380   5.1225832
 SUMMED SPIN DENSITY           2.00000000
 TOTAL ATOMIC SPINS  :
   0.0016257   0.0005537  -0.0004279   0.0015845   0.0002327   0.0001678
   0.0790259   0.0778054   0.0120253  -0.0035194   0.0028587  -0.0000582
  -0.0039779   0.0104968   0.5937291   0.0017591   0.0005976  -0.0005262
   0.0025485   0.0007026   0.0005673   0.0900538   0.1082603   0.0129816
   0.0007814  -0.0037777   0.0011113   0.0002494   0.0128308   0.0015514
   0.0013379  -0.0005380   0.0024053   0.0006904   0.0001269   0.0831691
   0.0998567   0.0113818  -0.0008679  -0.0010970   0.0005829  -0.0018249
   0.0129557   0.4669369   0.0033621   0.0021413   0.0006147   0.0033876
   0.0012420   0.0008049   0.1321013   0.1318862   0.0193036  -0.0007199
   0.0116205   0.0001987  -0.0003756   0.0175033
 TTTTTTTTTTTTTTTTTTTTTTTTTTTTTT MOQGAD      TELAPSE      298.83 TCPU      298.77
 TTTTTTTTTTTTTTTTTTTTTTTTTTTTTT SHELLXN     TELAPSE      305.46 TCPU      305.41
 TTTTTTTTTTTTTTTTTTTTTTTTTTTTTT MONMO3      TELAPSE      305.55 TCPU      305.49
 NUMERICALLY INTEGRATED DENSITY    231.9991431565    229.9991446431
 TTTTTTTTTTTTTTTTTTTTTTTTTTTTTT NUMDFT      TELAPSE      309.19 TCPU      309.13
 CYC  24 ETOT(AU) -7.040758478207E+03 DETOT -7.02E-02 tst  6.72E-03 PX  3.30E-01
 TTTTTTTTTTTTTTTTTTTTTTTTTTTTTT DIIS        TELAPSE      311.71 TCPU      311.66
 DIIS TEST: 0.48484E+00 AT SCF   CYCLE  24 - DIIS ACTIVE - HISTORY:    24 CYCLES
 TTTTTTTTTTTTTTTTTTTTTTTTTTTTTT FDIK        TELAPSE      312.99 TCPU      312.93

    ALPHA      ELECTRONS
 INSULATING STATE
 TOP OF VALENCE BANDS -    BAND    232; K    1; EIG -2.2654385E-01 AU
 BOTTOM OF VIRTUAL BANDS - BAND    233; K    1; EIG -1.4555300E-01 AU
 DIRECT ENERGY BAND GAP:   2.2039 eV

    BETA       ELECTRONS
 INSULATING STATE
 TOP OF VALENCE BANDS -    BAND    230; K    1; EIG -2.4407750E-01 AU
 BOTTOM OF VIRTUAL BANDS - BAND    231; K    1; EIG -1.9508563E-01 AU
 DIRECT ENERGY BAND GAP:   1.3331 eV
 TTTTTTTTTTTTTTTTTTTTTTTTTTTTTT PDIG        TELAPSE      313.08 TCPU      313.03
 CHARGE NORMALIZATION FACTOR   1.00000000
 TOTAL ATOMIC CHARGES:
   9.3059027   9.2949442   9.2926370   9.2973241   9.2984825   9.3091982
   8.5471031   8.6084993   5.0937279   5.7612424   6.1451997   0.8910296
   5.7165965   5.1173723  27.5743005   9.3140343   9.2854313   9.3283489
   9.2985026   9.2949149   9.2907937   8.6650124   8.6298662   5.1164209
   5.7221996   6.0995909   0.8860442   5.7076559   5.1084380   9.3169883
   9.2885881   9.3292471   9.2984721   9.2957518   9.2904966   8.5786370
   8.6133984   5.1141219   5.7290835   6.1297942   0.8865559   5.7527891
   5.1102622  27.5033481   9.3036315   9.2935039   9.2917328   9.2950076
   9.2965186   9.3079696   8.6345785   8.6914151   5.0989228   5.7366664
   6.1078892   0.8907773   5.6920114   5.1210273
 SUMMED SPIN DENSITY           2.00000000
 TOTAL ATOMIC SPINS  :
   0.0024460   0.0014492   0.0000051   0.0025052   0.0009432   0.0005611
   0.1095092   0.1092061   0.0156923  -0.0027824   0.0073490   0.0000043
  -0.0033126   0.0137429   0.5293098   0.0018343   0.0009023  -0.0006194
   0.0025317   0.0008330   0.0003679   0.0819644   0.1019265   0.0118461
  -0.0005218  -0.0012601   0.0008526   0.0000051   0.0126474   0.0020259
   0.0010795  -0.0006289   0.0023313   0.0006141   0.0002317   0.0923035
   0.1025001   0.0123276   0.0003208  -0.0007376   0.0008654  -0.0001041
   0.0127639   0.5756777   0.0017805   0.0009722  -0.0001484   0.0019913
   0.0002412   0.0001520   0.0850290   0.0867616   0.0126069  -0.0037259
   0.0057146  -0.0004822  -0.0043169   0.0119151
 TTTTTTTTTTTTTTTTTTTTTTTTTTTTTT MOQGAD      TELAPSE      313.09 TCPU      313.04
 TTTTTTTTTTTTTTTTTTTTTTTTTTTTTT SHELLXN     TELAPSE      319.74 TCPU      319.69
 TTTTTTTTTTTTTTTTTTTTTTTTTTTTTT MONMO3      TELAPSE      319.83 TCPU      319.77
 NUMERICALLY INTEGRATED DENSITY    231.9991457033    229.9991467732
 TTTTTTTTTTTTTTTTTTTTTTTTTTTTTT NUMDFT      TELAPSE      323.43 TCPU      323.37
 CYC  25 ETOT(AU) -7.040779583033E+03 DETOT -2.11E-02 tst  1.25E-03 PX  1.38E-01
 TTTTTTTTTTTTTTTTTTTTTTTTTTTTTT DIIS        TELAPSE      324.18 TCPU      324.12
 DIIS TEST: 0.16777E+00 AT SCF   CYCLE  25 - DIIS ACTIVE - HISTORY:    25 CYCLES
 TTTTTTTTTTTTTTTTTTTTTTTTTTTTTT FDIK        TELAPSE      325.60 TCPU      325.54

    ALPHA      ELECTRONS
 INSULATING STATE
 TOP OF VALENCE BANDS -    BAND    232; K    1; EIG -2.2833482E-01 AU
 BOTTOM OF VIRTUAL BANDS - BAND    233; K    1; EIG -1.4625671E-01 AU
 DIRECT ENERGY BAND GAP:   2.2335 eV

    BETA       ELECTRONS
 INSULATING STATE
 TOP OF VALENCE BANDS -    BAND    230; K    1; EIG -2.4432070E-01 AU
 BOTTOM OF VIRTUAL BANDS - BAND    231; K    1; EIG -1.9076751E-01 AU
 DIRECT ENERGY BAND GAP:   1.4573 eV
 TTTTTTTTTTTTTTTTTTTTTTTTTTTTTT PDIG        TELAPSE      325.69 TCPU      325.63
 CHARGE NORMALIZATION FACTOR   1.00000000
 TOTAL ATOMIC CHARGES:
   9.3019374   9.2931384   9.2974878   9.3015891   9.2973690   9.3065699
   8.6150772   8.6407795   5.1073513   5.7285352   6.1036555   0.8937297
   5.7320685   5.1079594  27.5178666   9.3219013   9.2837131   9.3284948
   9.3011788   9.2914610   9.2873662   8.6051563   8.6345461   5.1089126
   5.7250660   6.1317342   0.8831252   5.7386732   5.1133889   9.3195946
   9.2866631   9.3317685   9.3031569   9.2943804   9.2913635   8.6351117
   8.6079034   5.1070883   5.7293659   6.1143994   0.8878030   5.7189063
   5.1079332  27.5271479   9.3012091   9.2908500   9.2938219   9.3000108
   9.2941230   9.3053504   8.5967113   8.6441159   5.1105152   5.7363800
   6.1188374   0.8886080   5.7455020   5.1115466
 SUMMED SPIN DENSITY           2.00000000
 TOTAL ATOMIC SPINS  :
   0.0020645   0.0010126   0.0000673   0.0022402   0.0006502   0.0003336
   0.0934216   0.0992015   0.0136928  -0.0040607   0.0066202  -0.0003146
  -0.0051324   0.0131455   0.5668641   0.0017500   0.0007966  -0.0007161
   0.0021721   0.0005876   0.0002750   0.0871599   0.0961069   0.0125619
  -0.0019890   0.0009276   0.0004548  -0.0021090   0.0122164   0.0019334
   0.0010189  -0.0005705   0.0023877   0.0007451   0.0004472   0.0880065
   0.1050983   0.0121088  -0.0016693   0.0021159   0.0005337  -0.0019129
   0.0133734   0.5610888   0.0019008   0.0010137  -0.0000698   0.0021993
   0.0005408   0.0002022   0.0933438   0.0942621   0.0137542  -0.0049200
   0.0067217  -0.0005210  -0.0055619   0.0124282
 TTTTTTTTTTTTTTTTTTTTTTTTTTTTTT MOQGAD      TELAPSE      325.70 TCPU      325.65
 TTTTTTTTTTTTTTTTTTTTTTTTTTTTTT SHELLXN     TELAPSE      332.33 TCPU      332.28
 TTTTTTTTTTTTTTTTTTTTTTTTTTTTTT MONMO3      TELAPSE      332.42 TCPU      332.36
 NUMERICALLY INTEGRATED DENSITY    231.9991486569    229.9991495357
 TTTTTTTTTTTTTTTTTTTTTTTTTTTTTT NUMDFT      TELAPSE      336.03 TCPU      335.98
 CYC  26 ETOT(AU) -7.040788175551E+03 DETOT -8.59E-03 tst  1.05E-04 PX  4.58E-02
 TTTTTTTTTTTTTTTTTTTTTTTTTTTTTT DIIS        TELAPSE      336.79 TCPU      336.74
 DIIS TEST: 0.39454E-01 AT SCF   CYCLE  26 - DIIS ACTIVE - HISTORY:    26 CYCLES
 TTTTTTTTTTTTTTTTTTTTTTTTTTTTTT FDIK        TELAPSE      338.09 TCPU      338.03

    ALPHA      ELECTRONS
 INSULATING STATE
 TOP OF VALENCE BANDS -    BAND    232; K    1; EIG -2.2672882E-01 AU
 BOTTOM OF VIRTUAL BANDS - BAND    233; K    1; EIG -1.4441561E-01 AU
 DIRECT ENERGY BAND GAP:   2.2399 eV

    BETA       ELECTRONS
 INSULATING STATE
 TOP OF VALENCE BANDS -    BAND    230; K    1; EIG -2.4341719E-01 AU
 BOTTOM OF VIRTUAL BANDS - BAND    231; K    1; EIG -1.8816577E-01 AU
 DIRECT ENERGY BAND GAP:   1.5035 eV
 TTTTTTTTTTTTTTTTTTTTTTTTTTTTTT PDIG        TELAPSE      338.18 TCPU      338.12
 CHARGE NORMALIZATION FACTOR   1.00000000
 TOTAL ATOMIC CHARGES:
   9.3048194   9.2918226   9.2900588   9.2980446   9.2972330   9.3056082
   8.6034558   8.6559586   5.1154115   5.7240149   6.1263599   0.8904594
   5.7258237   5.1101792  27.5117062   9.3165781   9.2895105   9.3314779
   9.3008994   9.2962657   9.2920046   8.6328497   8.6053908   5.1099213
   5.7358136   6.1200290   0.8868412   5.7241593   5.1076656   9.3180847
   9.2882392   9.3300199   9.2995849   9.2951025   9.2903436   8.6123804
   8.6397138   5.1099780   5.7240685   6.1202544   0.8860486   5.7331873
   5.1104041  27.5052544   9.3045372   9.2925400   9.2909944   9.2991749
   9.2985159   9.3057064   8.6141512   8.6355293   5.1149371   5.7310275
   6.1292139   0.8907991   5.7213317   5.1085147
 SUMMED SPIN DENSITY           2.00000000
 TOTAL ATOMIC SPINS  :
   0.0020573   0.0009115   0.0000030   0.0021393   0.0005305   0.0003351
   0.0932201   0.0938831   0.0135756  -0.0055138   0.0065036  -0.0004088
  -0.0056172   0.0124483   0.5715211   0.0017183   0.0008427  -0.0006725
   0.0023135   0.0007218   0.0003305   0.0856196   0.1016635   0.0121007
  -0.0032794   0.0036412   0.0000623  -0.0036057   0.0129548   0.0019296
   0.0008987  -0.0006428   0.0021139   0.0005886   0.0002964   0.0873400
   0.0948321   0.0119831  -0.0032187   0.0031789   0.0001492  -0.0034472
   0.0122404   0.5756827   0.0019678   0.0009350  -0.0000228   0.0022917
   0.0005465   0.0002725   0.0914126   0.0975780   0.0133640  -0.0057200
   0.0071284  -0.0004783  -0.0060357   0.0128356
 TTTTTTTTTTTTTTTTTTTTTTTTTTTTTT MOQGAD      TELAPSE      338.19 TCPU      338.13
 TTTTTTTTTTTTTTTTTTTTTTTTTTTTTT SHELLXN     TELAPSE      344.83 TCPU      344.77
 TTTTTTTTTTTTTTTTTTTTTTTTTTTTTT MONMO3      TELAPSE      344.91 TCPU      344.85
 NUMERICALLY INTEGRATED DENSITY    231.9991488686    229.9991497026
 TTTTTTTTTTTTTTTTTTTTTTTTTTTTTT NUMDFT      TELAPSE      348.58 TCPU      348.53
 CYC  27 ETOT(AU) -7.040789766776E+03 DETOT -1.59E-03 tst  3.59E-05 PX  2.55E-02
 TTTTTTTTTTTTTTTTTTTTTTTTTTTTTT DIIS        TELAPSE      349.36 TCPU      349.30
 DIIS TEST: 0.13580E-01 AT SCF   CYCLE  27 - DIIS ACTIVE - HISTORY:    27 CYCLES
 TTTTTTTTTTTTTTTTTTTTTTTTTTTTTT FDIK        TELAPSE      350.64 TCPU      350.59

    ALPHA      ELECTRONS
 INSULATING STATE
 TOP OF VALENCE BANDS -    BAND    232; K    1; EIG -2.2585193E-01 AU
 BOTTOM OF VIRTUAL BANDS - BAND    233; K    1; EIG -1.4399571E-01 AU
 DIRECT ENERGY BAND GAP:   2.2274 eV

    BETA       ELECTRONS
 INSULATING STATE
 TOP OF VALENCE BANDS -    BAND    230; K    1; EIG -2.4278275E-01 AU
 BOTTOM OF VIRTUAL BANDS - BAND    231; K    1; EIG -1.8688818E-01 AU
 DIRECT ENERGY BAND GAP:   1.5210 eV
 TTTTTTTTTTTTTTTTTTTTTTTTTTTTTT PDIG        TELAPSE      350.74 TCPU      350.68
 CHARGE NORMALIZATION FACTOR   1.00000000
 TOTAL ATOMIC CHARGES:
   9.3047722   9.2923823   9.2897832   9.2980692   9.2978991   9.3058812
   8.6120799   8.6386227   5.1146372   5.7321779   6.1339130   0.8900729
   5.7201015   5.1102646  27.5019926   9.3171330   9.2894233   9.3308096
   9.2996436   9.2963532   9.2917545   8.6203950   8.6318712   5.1115454
   5.7255880   6.1167091   0.8874937   5.7295987   5.1089289   9.3167901
   9.2888145   9.3301872   9.3000170   9.2959418   9.2912275   8.6275457
   8.6150081   5.1125615   5.7326542   6.1216893   0.8865517   5.7284313
   5.1088658  27.5023077   9.3054970   9.2930603   9.2908686   9.2978275
   9.2986230   9.3063661   8.6070805   8.6547406   5.1134209   5.7238013
   6.1280542   0.8915772   5.7203132   5.1102794
 SUMMED SPIN DENSITY           2.00000000
 TOTAL ATOMIC SPINS  :
   0.0019984   0.0009331  -0.0000213   0.0020912   0.0005616   0.0003068
   0.0913084   0.0960398   0.0132680  -0.0062730   0.0069423  -0.0004347
  -0.0060788   0.0126852   0.5780505   0.0018140   0.0007749  -0.0007340
   0.0021626   0.0005940   0.0002543   0.0870307   0.0962535   0.0122404
  -0.0042403   0.0045333  -0.0000414  -0.0046147   0.0126064   0.0017885
   0.0008456  -0.0006831   0.0022105   0.0006292   0.0003358   0.0857834
   0.0983661   0.0119047  -0.0043434   0.0045231  -0.0000141  -0.0046027
   0.0127124   0.5779882   0.0019764   0.0009496  -0.0000243   0.0020951
   0.0004980   0.0002494   0.0926872   0.0940291   0.0135605  -0.0063759
   0.0071443  -0.0004576  -0.0063961   0.0126088
 TTTTTTTTTTTTTTTTTTTTTTTTTTTTTT MOQGAD      TELAPSE      350.75 TCPU      350.69
 TTTTTTTTTTTTTTTTTTTTTTTTTTTTTT SHELLXN     TELAPSE      357.39 TCPU      357.34
 TTTTTTTTTTTTTTTTTTTTTTTTTTTTTT MONMO3      TELAPSE      357.47 TCPU      357.42
 NUMERICALLY INTEGRATED DENSITY    231.9991483275    229.9991491209
 TTTTTTTTTTTTTTTTTTTTTTTTTTTTTT NUMDFT      TELAPSE      361.11 TCPU      361.06
 CYC  28 ETOT(AU) -7.040790470229E+03 DETOT -7.03E-04 tst  1.61E-05 PX  1.32E-02
 TTTTTTTTTTTTTTTTTTTTTTTTTTTTTT DIIS        TELAPSE      361.89 TCPU      361.84
 DIIS TEST: 0.39504E-02 AT SCF   CYCLE  28 - DIIS ACTIVE - HISTORY:    28 CYCLES
 TTTTTTTTTTTTTTTTTTTTTTTTTTTTTT FDIK        TELAPSE      363.22 TCPU      363.17

    ALPHA      ELECTRONS
 INSULATING STATE
 TOP OF VALENCE BANDS -    BAND    232; K    1; EIG -2.2541465E-01 AU
 BOTTOM OF VIRTUAL BANDS - BAND    233; K    1; EIG -1.4379712E-01 AU
 DIRECT ENERGY BAND GAP:   2.2209 eV

    BETA       ELECTRONS
 INSULATING STATE
 TOP OF VALENCE BANDS -    BAND    230; K    1; EIG -2.4239206E-01 AU
 BOTTOM OF VIRTUAL BANDS - BAND    231; K    1; EIG -1.8620327E-01 AU
 DIRECT ENERGY BAND GAP:   1.5290 eV
 TTTTTTTTTTTTTTTTTTTTTTTTTTTTTT PDIG        TELAPSE      363.31 TCPU      363.26
 CHARGE NORMALIZATION FACTOR   1.00000000
 TOTAL ATOMIC CHARGES:
   9.3047331   9.2933690   9.2925269   9.2985917   9.2981405   9.3066179
   8.6073762   8.6486967   5.1103545   5.7289565   6.1266948   0.8914644
   5.7252011   5.1105638  27.4986375   9.3182585   9.2877429   9.3298649
   9.3003425   9.2952486   9.2908356   8.6240713   8.6241440   5.1133491
   5.7277190   6.1202916   0.8871586   5.7293893   5.1096222   9.3178603
   9.2884489   9.3304489   9.3003971   9.2958349   9.2915292   8.6244426
   8.6240068   5.1127715   5.7277848   6.1189597   0.8874560   5.7291693
   5.1085737  27.4986954   9.3043401   9.2927825   9.2915639   9.2984806
   9.2974732   9.3064666   8.6119848   8.6435112   5.1116808   5.7314119
   6.1282308   0.8911188   5.7233946   5.1112182
 SUMMED SPIN DENSITY           2.00000000
 TOTAL ATOMIC SPINS  :
   0.0020514   0.0009692   0.0000103   0.0020879   0.0004869   0.0002416
   0.0921723   0.0941363   0.0132705  -0.0069713   0.0075137  -0.0005306
  -0.0066543   0.0125668   0.5804083   0.0017904   0.0007856  -0.0007727
   0.0022116   0.0006200   0.0002964   0.0868642   0.0972159   0.0122959
  -0.0057566   0.0061590  -0.0002928  -0.0058999   0.0127264   0.0017779
   0.0008114  -0.0007230   0.0022031   0.0006165   0.0003318   0.0870382
   0.0971916   0.0122664  -0.0058147   0.0061872  -0.0002823  -0.0058502
   0.0126872   0.5803764   0.0020217   0.0009742  -0.0000016   0.0021091
   0.0005001   0.0002350   0.0914679   0.0948165   0.0131738  -0.0069106
   0.0074849  -0.0005138  -0.0068356   0.0126588
 TTTTTTTTTTTTTTTTTTTTTTTTTTTTTT MOQGAD      TELAPSE      363.32 TCPU      363.27
 TTTTTTTTTTTTTTTTTTTTTTTTTTTTTT SHELLXN     TELAPSE      369.98 TCPU      369.92
 TTTTTTTTTTTTTTTTTTTTTTTTTTTTTT MONMO3      TELAPSE      370.06 TCPU      370.01
 NUMERICALLY INTEGRATED DENSITY    231.9991477588    229.9991485330
 TTTTTTTTTTTTTTTTTTTTTTTTTTTTTT NUMDFT      TELAPSE      373.71 TCPU      373.66
 CYC  29 ETOT(AU) -7.040790691194E+03 DETOT -2.21E-04 tst  2.69E-06 PX  5.83E-03
 TTTTTTTTTTTTTTTTTTTTTTTTTTTTTT DIIS        TELAPSE      374.50 TCPU      374.45
 DIIS TEST: 0.97207E-03 AT SCF   CYCLE  29 - DIIS ACTIVE - HISTORY:    29 CYCLES
 TTTTTTTTTTTTTTTTTTTTTTTTTTTTTT FDIK        TELAPSE      375.63 TCPU      375.58

    ALPHA      ELECTRONS
 INSULATING STATE
 TOP OF VALENCE BANDS -    BAND    232; K    1; EIG -2.2549194E-01 AU
 BOTTOM OF VIRTUAL BANDS - BAND    233; K    1; EIG -1.4387926E-01 AU
 DIRECT ENERGY BAND GAP:   2.2208 eV

    BETA       ELECTRONS
 INSULATING STATE
 TOP OF VALENCE BANDS -    BAND    230; K    1; EIG -2.4249215E-01 AU
 BOTTOM OF VIRTUAL BANDS - BAND    231; K    1; EIG -1.8632973E-01 AU
 DIRECT ENERGY BAND GAP:   1.5283 eV
 TTTTTTTTTTTTTTTTTTTTTTTTTTTTTT PDIG        TELAPSE      375.72 TCPU      375.67
 CHARGE NORMALIZATION FACTOR   1.00000000
 TOTAL ATOMIC CHARGES:
   9.3047264   9.2925510   9.2910135   9.2988853   9.2978198   9.3062207
   8.6128660   8.6430872   5.1128318   5.7313895   6.1274642   0.8912130
   5.7232048   5.1105446  27.4988444   9.3176925   9.2887284   9.3305841
   9.3004302   9.2957857   9.2913942   8.6247576   8.6220893   5.1114776
   5.7299723   6.1206125   0.8868234   5.7283295   5.1086948   9.3179822
   9.2884859   9.3304658   9.3003347   9.2954535   9.2910746   8.6224869
   8.6261837   5.1116859   5.7277328   6.1202490   0.8868943   5.7292767
   5.1092950  27.4988959   9.3049490   9.2928537   9.2915400   9.2987154
   9.2980082   9.3060862   8.6058091   8.6486610   5.1119425   5.7291000
   6.1276688   0.8910794   5.7266798   5.1103757
 SUMMED SPIN DENSITY           2.00000000
 TOTAL ATOMIC SPINS  :
   0.0020233   0.0009890   0.0000068   0.0020858   0.0005046   0.0002093
   0.0914598   0.0948698   0.0131703  -0.0072249   0.0077239  -0.0005597
  -0.0069511   0.0127221   0.5801529   0.0017923   0.0007714  -0.0007612
   0.0021924   0.0006029   0.0002959   0.0874056   0.0977219   0.0124005
  -0.0064111   0.0069544  -0.0004205  -0.0066074   0.0128822   0.0017846
   0.0007894  -0.0007240   0.0021987   0.0005962   0.0003046   0.0876309
   0.0972270   0.0124027  -0.0065212   0.0070279  -0.0004329  -0.0065587
   0.0128258   0.5801495   0.0020487   0.0009920   0.0000063   0.0020641
   0.0004863   0.0002077   0.0923464   0.0941999   0.0132405  -0.0071283
   0.0077474  -0.0005681  -0.0070061   0.0126617
 TTTTTTTTTTTTTTTTTTTTTTTTTTTTTT MOQGAD      TELAPSE      375.74 TCPU      375.68
 TTTTTTTTTTTTTTTTTTTTTTTTTTTTTT SHELLXN     TELAPSE      382.39 TCPU      382.33
 TTTTTTTTTTTTTTTTTTTTTTTTTTTTTT MONMO3      TELAPSE      382.47 TCPU      382.41
 NUMERICALLY INTEGRATED DENSITY    231.9991481061    229.9991488687
 TTTTTTTTTTTTTTTTTTTTTTTTTTTTTT NUMDFT      TELAPSE      386.08 TCPU      386.02
 CYC  30 ETOT(AU) -7.040790687634E+03 DETOT  3.56E-06 tst  8.62E-07 PX  2.75E-03
 TTTTTTTTTTTTTTTTTTTTTTTTTTTTTT DIIS        TELAPSE      386.88 TCPU      386.83
 DIIS TEST: 0.90606E-03 AT SCF   CYCLE  30 - DIIS ACTIVE - HISTORY:    30 CYCLES
 TTTTTTTTTTTTTTTTTTTTTTTTTTTTTT FDIK        TELAPSE      388.09 TCPU      388.03

    ALPHA      ELECTRONS
 INSULATING STATE
 TOP OF VALENCE BANDS -    BAND    232; K    1; EIG -2.2545108E-01 AU
 BOTTOM OF VIRTUAL BANDS - BAND    233; K    1; EIG -1.4386814E-01 AU
 DIRECT ENERGY BAND GAP:   2.2200 eV

    BETA       ELECTRONS
 INSULATING STATE
 TOP OF VALENCE BANDS -    BAND    230; K    1; EIG -2.4247220E-01 AU
 BOTTOM OF VIRTUAL BANDS - BAND    231; K    1; EIG -1.8627877E-01 AU
 DIRECT ENERGY BAND GAP:   1.5291 eV
 TTTTTTTTTTTTTTTTTTTTTTTTTTTTTT PDIG        TELAPSE      388.18 TCPU      388.12
 CHARGE NORMALIZATION FACTOR   1.00000000
 TOTAL ATOMIC CHARGES:
   9.3048583   9.2926689   9.2910663   9.2985630   9.2977132   9.3060975
   8.6076492   8.6474357   5.1128733   5.7293448   6.1285739   0.8910315
   5.7252023   5.1107501  27.4983532   9.3176678   9.2887820   9.3306737
   9.3002332   9.2957066   9.2912894   8.6228383   8.6256223   5.1115655
   5.7281270   6.1197267   0.8869160   5.7295431   5.1091210   9.3178083
   9.2884652   9.3302935   9.3003066   9.2955793   9.2911245   8.6243386
   8.6226144   5.1118905   5.7297433   6.1206234   0.8868093   5.7286609
   5.1093364  27.4984987   9.3048114   9.2927467   9.2912405   9.2987516
   9.2980574   9.3062697   8.6113258   8.6446304   5.1126864   5.7305579
   6.1281832   0.8911286   5.7232104   5.1103132
 SUMMED SPIN DENSITY           2.00000000
 TOTAL ATOMIC SPINS  :
   0.0020376   0.0009969   0.0000103   0.0020928   0.0004942   0.0002301
   0.0921252   0.0943034   0.0132435  -0.0072918   0.0077280  -0.0005663
  -0.0069865   0.0126454   0.5804987   0.0017940   0.0007724  -0.0007607
   0.0022083   0.0005982   0.0002733   0.0877322   0.0973561   0.0124640
  -0.0067714   0.0073026  -0.0004882  -0.0069138   0.0128743   0.0017865
   0.0007803  -0.0007501   0.0022156   0.0005783   0.0002881   0.0876107
   0.0976595   0.0124224  -0.0067668   0.0073073  -0.0005067  -0.0068948
   0.0129108   0.5803669   0.0020188   0.0009859   0.0000085   0.0020996
   0.0004820   0.0002198   0.0916747   0.0947106   0.0131797  -0.0072625
   0.0077833  -0.0005752  -0.0070266   0.0126905
 TTTTTTTTTTTTTTTTTTTTTTTTTTTTTT MOQGAD      TELAPSE      388.19 TCPU      388.14
 TTTTTTTTTTTTTTTTTTTTTTTTTTTTTT SHELLXN     TELAPSE      394.84 TCPU      394.78
 TTTTTTTTTTTTTTTTTTTTTTTTTTTTTT MONMO3      TELAPSE      394.92 TCPU      394.87
 NUMERICALLY INTEGRATED DENSITY    231.9991481870    229.9991489439
 TTTTTTTTTTTTTTTTTTTTTTTTTTTTTT NUMDFT      TELAPSE      398.52 TCPU      398.47
 CYC  31 ETOT(AU) -7.040790716662E+03 DETOT -2.90E-05 tst  9.16E-07 PX  1.07E-03
 TTTTTTTTTTTTTTTTTTTTTTTTTTTTTT DIIS        TELAPSE      399.35 TCPU      399.29
 DIIS TEST: 0.36522E-03 AT SCF   CYCLE  31 - DIIS ACTIVE - HISTORY:    31 CYCLES
 TTTTTTTTTTTTTTTTTTTTTTTTTTTTTT FDIK        TELAPSE      400.79 TCPU      400.73

    ALPHA      ELECTRONS
 INSULATING STATE
 TOP OF VALENCE BANDS -    BAND    232; K    1; EIG -2.2535517E-01 AU
 BOTTOM OF VIRTUAL BANDS - BAND    233; K    1; EIG -1.4379675E-01 AU
 DIRECT ENERGY BAND GAP:   2.2193 eV

    BETA       ELECTRONS
 INSULATING STATE
 TOP OF VALENCE BANDS -    BAND    230; K    1; EIG -2.4237554E-01 AU
 BOTTOM OF VIRTUAL BANDS - BAND    231; K    1; EIG -1.8614522E-01 AU
 DIRECT ENERGY BAND GAP:   1.5301 eV
 TTTTTTTTTTTTTTTTTTTTTTTTTTTTTT PDIG        TELAPSE      400.88 TCPU      400.82
 CHARGE NORMALIZATION FACTOR   1.00000000
 TOTAL ATOMIC CHARGES:
   9.3045893   9.2930688   9.2918590   9.2985196   9.2981082   9.3065567
   8.6110064   8.6452159   5.1117935   5.7302660   6.1285122   0.8911378
   5.7230458   5.1103566  27.4979338   9.3181180   9.2879679   9.3299026
   9.3002179   9.2953844   9.2909525   8.6243319   8.6230938   5.1130652
   5.7288538   6.1200504   0.8871307   5.7290090   5.1099439   9.3176451
   9.2886958   9.3305427   9.3000807   9.2957544   9.2913811   8.6236051
   8.6253645   5.1122608   5.7276702   6.1190740   0.8871293   5.7299568
   5.1091995  27.4975842   9.3046021   9.2927705   9.2913165   9.2982644
   9.2974211   9.3064001   8.6087745   8.6471581   5.1127182   5.7292024
   6.1287487   0.8911357   5.7241970   5.1113548
 SUMMED SPIN DENSITY           2.00000000
 TOTAL ATOMIC SPINS  :
   0.0020289   0.0009898   0.0000055   0.0020950   0.0004885   0.0002290
   0.0917861   0.0946045   0.0132098  -0.0073865   0.0078660  -0.0005930
  -0.0070952   0.0127030   0.5807495   0.0017742   0.0007629  -0.0007542
   0.0021992   0.0005844   0.0002707   0.0876733   0.0976285   0.0124904
  -0.0070895   0.0076398  -0.0005576  -0.0072420   0.0129403   0.0017768
   0.0007656  -0.0007626   0.0021972   0.0005808   0.0002680   0.0877622
   0.0973444   0.0124881  -0.0070728   0.0076341  -0.0005613  -0.0072435
   0.0129184   0.5809593   0.0020332   0.0009933   0.0000059   0.0020827
   0.0004846   0.0002227   0.0920463   0.0943610   0.0132461  -0.0073925
   0.0078579  -0.0005916  -0.0071037   0.0126984
 TTTTTTTTTTTTTTTTTTTTTTTTTTTTTT MOQGAD      TELAPSE      400.89 TCPU      400.83
 TTTTTTTTTTTTTTTTTTTTTTTTTTTTTT SHELLXN     TELAPSE      407.54 TCPU      407.48
 TTTTTTTTTTTTTTTTTTTTTTTTTTTTTT MONMO3      TELAPSE      407.62 TCPU      407.57
 NUMERICALLY INTEGRATED DENSITY    231.9991480749    229.9991488204
 TTTTTTTTTTTTTTTTTTTTTTTTTTTTTT NUMDFT      TELAPSE      411.29 TCPU      411.23
 CYC  32 ETOT(AU) -7.040790721761E+03 DETOT -5.10E-06 tst  3.64E-07 PX  1.52E-03
 TTTTTTTTTTTTTTTTTTTTTTTTTTTTTT DIIS        TELAPSE      412.21 TCPU      412.16
 DIIS TEST: 0.22081E-03 AT SCF   CYCLE  32 - DIIS ACTIVE - HISTORY:    32 CYCLES
 TTTTTTTTTTTTTTTTTTTTTTTTTTTTTT FDIK        TELAPSE      413.65 TCPU      413.59

    ALPHA      ELECTRONS
 INSULATING STATE
 TOP OF VALENCE BANDS -    BAND    232; K    1; EIG -2.2552381E-01 AU
 BOTTOM OF VIRTUAL BANDS - BAND    233; K    1; EIG -1.4385400E-01 AU
 DIRECT ENERGY BAND GAP:   2.2223 eV

    BETA       ELECTRONS
 INSULATING STATE
 TOP OF VALENCE BANDS -    BAND    230; K    1; EIG -2.4249020E-01 AU
 BOTTOM OF VIRTUAL BANDS - BAND    231; K    1; EIG -1.8637971E-01 AU
 DIRECT ENERGY BAND GAP:   1.5268 eV
 TTTTTTTTTTTTTTTTTTTTTTTTTTTTTT PDIG        TELAPSE      413.74 TCPU      413.68
 CHARGE NORMALIZATION FACTOR   1.00000000
 TOTAL ATOMIC CHARGES:
   9.3049022   9.2925946   9.2910074   9.2987572   9.2976735   9.3060460
   8.6090616   8.6463082   5.1126364   5.7299501   6.1274147   0.8911963
   5.7248679   5.1109709  27.4991911   9.3174780   9.2889728   9.3308759
   9.3003448   9.2957591   9.2914132   8.6237812   8.6250093   5.1112466
   5.7283518   6.1199193   0.8868956   5.7287967   5.1085934   9.3180386
   9.2882427   9.3302943   9.3005092   9.2953915   9.2910040   8.6235367
   8.6237281   5.1120271   5.7292533   6.1207718   0.8869021   5.7283193
   5.1093562  27.4993933   9.3048730   9.2928937   9.2915649   9.2989307
   9.2983425   9.3060805   8.6097388   8.6452476   5.1116912   5.7306214
   6.1275492   0.8911666   5.7244779   5.1100382
 SUMMED SPIN DENSITY           2.00000000
 TOTAL ATOMIC SPINS  :
   0.0020355   0.0009957   0.0000128   0.0020885   0.0004959   0.0002365
   0.0921619   0.0945728   0.0132573  -0.0073816   0.0078918  -0.0005952
  -0.0071092   0.0127092   0.5799463   0.0017833   0.0007728  -0.0007537
   0.0021957   0.0005793   0.0002618   0.0879278   0.0976417   0.0125277
  -0.0071266   0.0077514  -0.0005695  -0.0073026   0.0129922   0.0017766
   0.0007778  -0.0007507   0.0022044   0.0005844   0.0002692   0.0878958
   0.0977447   0.0125110  -0.0071293   0.0077294  -0.0005690  -0.0073063
   0.0129745   0.5798064   0.0020294   0.0009882   0.0000094   0.0020908
   0.0004946   0.0002279   0.0920945   0.0947401   0.0132685  -0.0074026
   0.0079258  -0.0005952  -0.0071285   0.0127389
 TTTTTTTTTTTTTTTTTTTTTTTTTTTTTT MOQGAD      TELAPSE      413.75 TCPU      413.69
 TTTTTTTTTTTTTTTTTTTTTTTTTTTTTT SHELLXN     TELAPSE      420.38 TCPU      420.33
 TTTTTTTTTTTTTTTTTTTTTTTTTTTTTT MONMO3      TELAPSE      420.47 TCPU      420.41
 NUMERICALLY INTEGRATED DENSITY    231.9991480644    229.9991488188
 TTTTTTTTTTTTTTTTTTTTTTTTTTTTTT NUMDFT      TELAPSE      424.06 TCPU      424.01
 CYC  33 ETOT(AU) -7.040790729113E+03 DETOT -7.35E-06 tst  1.29E-07 PX  1.38E-03
 TTTTTTTTTTTTTTTTTTTTTTTTTTTTTT DIIS        TELAPSE      424.90 TCPU      424.84
 DIIS TEST: 0.90284E-04 AT SCF   CYCLE  33 - DIIS ACTIVE - HISTORY:    33 CYCLES
 TTTTTTTTTTTTTTTTTTTTTTTTTTTTTT FDIK        TELAPSE      426.37 TCPU      426.31

    ALPHA      ELECTRONS
 INSULATING STATE
 TOP OF VALENCE BANDS -    BAND    232; K    1; EIG -2.2551350E-01 AU
 BOTTOM OF VIRTUAL BANDS - BAND    233; K    1; EIG -1.4385997E-01 AU
 DIRECT ENERGY BAND GAP:   2.2219 eV

    BETA       ELECTRONS
 INSULATING STATE
 TOP OF VALENCE BANDS -    BAND    230; K    1; EIG -2.4248855E-01 AU
 BOTTOM OF VIRTUAL BANDS - BAND    231; K    1; EIG -1.8635916E-01 AU
 DIRECT ENERGY BAND GAP:   1.5274 eV
 TTTTTTTTTTTTTTTTTTTTTTTTTTTTTT PDIG        TELAPSE      426.46 TCPU      426.40
 CHARGE NORMALIZATION FACTOR   1.00000000
 TOTAL ATOMIC CHARGES:
   9.3047017   9.2927826   9.2913478   9.2985261   9.2978854   9.3062333
   8.6092029   8.6459025   5.1124835   5.7299718   6.1285567   0.8910776
   5.7240116   5.1107051  27.4989655   9.3178823   9.2884195   9.3303658
   9.3002221   9.2955721   9.2911416   8.6234691   8.6240343   5.1120047
   5.7288470   6.1199984   0.8869124   5.7293761   5.1093930   9.3176847
   9.2886141   9.3304759   9.3001405   9.2956226   9.2912078   8.6241775
   8.6243358   5.1118359   5.7284487   6.1195675   0.8869492   5.7291639
   5.1093161  27.4989109   9.3047478   9.2927488   9.2912590   9.2985324
   9.2977510   9.3063268   8.6098139   8.6461061   5.1125817   5.7297848
   6.1281811   0.8910894   5.7238483   5.1107853
 SUMMED SPIN DENSITY           2.00000000
 TOTAL ATOMIC SPINS  :
   0.0020334   0.0009936   0.0000098   0.0020926   0.0004934   0.0002318
   0.0921195   0.0946399   0.0132534  -0.0073905   0.0079096  -0.0006007
  -0.0071274   0.0127231   0.5800727   0.0017793   0.0007677  -0.0007537
   0.0021985   0.0005798   0.0002674   0.0879036   0.0976432   0.0125218
  -0.0071952   0.0078028  -0.0005804  -0.0073609   0.0129733   0.0017807
   0.0007773  -0.0007522   0.0022084   0.0005803   0.0002727   0.0879008
   0.0976734   0.0125146  -0.0071820   0.0077847  -0.0005765  -0.0073302
   0.0129645   0.5801236   0.0020303   0.0009873   0.0000104   0.0020928
   0.0004934   0.0002249   0.0920597   0.0946139   0.0132665  -0.0074329
   0.0079188  -0.0006002  -0.0071355   0.0127292
 TTTTTTTTTTTTTTTTTTTTTTTTTTTTTT MOQGAD      TELAPSE      426.47 TCPU      426.41
 TTTTTTTTTTTTTTTTTTTTTTTTTTTTTT SHELLXN     TELAPSE      433.12 TCPU      433.06
 TTTTTTTTTTTTTTTTTTTTTTTTTTTTTT MONMO3      TELAPSE      433.20 TCPU      433.15
 NUMERICALLY INTEGRATED DENSITY    231.9991481270    229.9991488742
 TTTTTTTTTTTTTTTTTTTTTTTTTTTTTT NUMDFT      TELAPSE      436.83 TCPU      436.78
 CYC  34 ETOT(AU) -7.040790733434E+03 DETOT -4.32E-06 tst  9.66E-09 PX  2.54E-04
 TTTTTTTTTTTTTTTTTTTTTTTTTTTTTT DIIS        TELAPSE      437.68 TCPU      437.62
 DIIS TEST: 0.24442E-04 AT SCF   CYCLE  34 - DIIS ACTIVE - HISTORY:    34 CYCLES
 TTTTTTTTTTTTTTTTTTTTTTTTTTTTTT FDIK        TELAPSE      439.01 TCPU      438.96

    ALPHA      ELECTRONS
 INSULATING STATE
 TOP OF VALENCE BANDS -    BAND    232; K    1; EIG -2.2550273E-01 AU
 BOTTOM OF VIRTUAL BANDS - BAND    233; K    1; EIG -1.4384827E-01 AU
 DIRECT ENERGY BAND GAP:   2.2219 eV

    BETA       ELECTRONS
 INSULATING STATE
 TOP OF VALENCE BANDS -    BAND    230; K    1; EIG -2.4247913E-01 AU
 BOTTOM OF VIRTUAL BANDS - BAND    231; K    1; EIG -1.8635547E-01 AU
 DIRECT ENERGY BAND GAP:   1.5272 eV
 TTTTTTTTTTTTTTTTTTTTTTTTTTTTTT PDIG        TELAPSE      439.10 TCPU      439.05
 CHARGE NORMALIZATION FACTOR   1.00000000
 TOTAL ATOMIC CHARGES:
   9.3047152   9.2928203   9.2914476   9.2985810   9.2978391   9.3063317
   8.6099625   8.6461929   5.1122394   5.7297497   6.1279242   0.8911250
   5.7239107   5.1106346  27.4989082   9.3177505   9.2884643   9.3303791
   9.3002248   9.2955325   9.2911659   8.6242945   8.6245726   5.1121832
   5.7283155   6.1195984   0.8870038   5.7287196   5.1094283   9.3178271
   9.2884039   9.3303758   9.3002921   9.2955593   9.2911662   8.6233334
   8.6240047   5.1121684   5.7288979   6.1201999   0.8869318   5.7292247
   5.1093131  27.4989636   9.3046818   9.2927826   9.2913936   9.2985606
   9.2978569   9.3062068   8.6091425   8.6457808   5.1124319   5.7299855
   6.1284706   0.8911143   5.7241227   5.1107925
 SUMMED SPIN DENSITY           2.00000000
 TOTAL ATOMIC SPINS  :
   0.0020356   0.0009928   0.0000102   0.0020887   0.0004923   0.0002296
   0.0920823   0.0946268   0.0132527  -0.0074065   0.0079211  -0.0006036
  -0.0071323   0.0127311   0.5801291   0.0017801   0.0007732  -0.0007525
   0.0022009   0.0005838   0.0002706   0.0878933   0.0976507   0.0125198
  -0.0072195   0.0078513  -0.0005890  -0.0073831   0.0129702   0.0017754
   0.0007746  -0.0007529   0.0022009   0.0005790   0.0002674   0.0879163
   0.0976254   0.0125176  -0.0072308   0.0078373  -0.0005867  -0.0073857
   0.0129659   0.5800746   0.0020366   0.0009921   0.0000119   0.0020910
   0.0004935   0.0002284   0.0921547   0.0946609   0.0132616  -0.0074186
   0.0079251  -0.0006032  -0.0071445   0.0127322
 TTTTTTTTTTTTTTTTTTTTTTTTTTTTTT MOQGAD      TELAPSE      439.11 TCPU      439.06
 TTTTTTTTTTTTTTTTTTTTTTTTTTTTTT SHELLXN     TELAPSE      445.75 TCPU      445.70
 TTTTTTTTTTTTTTTTTTTTTTTTTTTTTT MONMO3      TELAPSE      445.84 TCPU      445.78
 NUMERICALLY INTEGRATED DENSITY    231.9991481086    229.9991488595
 TTTTTTTTTTTTTTTTTTTTTTTTTTTTTT NUMDFT      TELAPSE      449.51 TCPU      449.46
 CYC  35 ETOT(AU) -7.040790733509E+03 DETOT -7.52E-08 tst  9.56E-09 PX  2.39E-04
 TTTTTTTTTTTTTTTTTTTTTTTTTTTTTT DIIS        TELAPSE      450.38 TCPU      450.32
 DIIS TEST: 0.17875E-04 AT SCF   CYCLE  35 - DIIS ACTIVE - HISTORY:    35 CYCLES
 TTTTTTTTTTTTTTTTTTTTTTTTTTTTTT FDIK        TELAPSE      451.51 TCPU      451.45

    ALPHA      ELECTRONS
 INSULATING STATE
 TOP OF VALENCE BANDS -    BAND    232; K    1; EIG -2.2552518E-01 AU
 BOTTOM OF VIRTUAL BANDS - BAND    233; K    1; EIG -1.4385052E-01 AU
 DIRECT ENERGY BAND GAP:   2.2225 eV

    BETA       ELECTRONS
 INSULATING STATE
 TOP OF VALENCE BANDS -    BAND    230; K    1; EIG -2.4248823E-01 AU
 BOTTOM OF VIRTUAL BANDS - BAND    231; K    1; EIG -1.8637793E-01 AU
 DIRECT ENERGY BAND GAP:   1.5268 eV
 TTTTTTTTTTTTTTTTTTTTTTTTTTTTTT PDIG        TELAPSE      451.60 TCPU      451.54
 CHARGE NORMALIZATION FACTOR   1.00000000
 TOTAL ATOMIC CHARGES:
   9.3047526   9.2927755   9.2913274   9.2986162   9.2978539   9.3062120
   8.6091749   8.6457076   5.1123700   5.7301529   6.1282402   0.8911152
   5.7242515   5.1107351  27.4991851   9.3177540   9.2885147   9.3304584
   9.3002596   9.2955753   9.2911708   8.6234372   8.6239313   5.1119851
   5.7288019   6.1202149   0.8869275   5.7292179   5.1092650   9.3178103
   9.2884807   9.3304319   9.3002694   9.2955485   9.2911762   8.6242173
   8.6245836   5.1120280   5.7283466   6.1196504   0.8869907   5.7287842
   5.1093123  27.4991043   9.3047347   9.2928094   9.2914202   9.2986109
   9.2979116   9.3062656   8.6097835   8.6462053   5.1122125   5.7297929
   6.1278115   0.8911510   5.7239874   5.1105855
 SUMMED SPIN DENSITY           2.00000000
 TOTAL ATOMIC SPINS  :
   0.0020301   0.0009977   0.0000171   0.0020849   0.0004870   0.0002390
   0.0921652   0.0946734   0.0132643  -0.0074335   0.0079454  -0.0006077
  -0.0071448   0.0127323   0.5799290   0.0017816   0.0007683  -0.0007570
   0.0021978   0.0005754   0.0002703   0.0879398   0.0976818   0.0125365
  -0.0072371   0.0078868  -0.0005959  -0.0074081   0.0129809   0.0017802
   0.0007695  -0.0007539   0.0022057   0.0005817   0.0002716   0.0879040
   0.0976378   0.0125306  -0.0072342   0.0078684  -0.0005888  -0.0073984
   0.0129710   0.5800137   0.0020300   0.0009931   0.0000166   0.0020888
   0.0004903   0.0002322   0.0921560   0.0946615   0.0132738  -0.0074240
   0.0079422  -0.0006038  -0.0071516   0.0127354
 TTTTTTTTTTTTTTTTTTTTTTTTTTTTTT MOQGAD      TELAPSE      451.61 TCPU      451.55
 TTTTTTTTTTTTTTTTTTTTTTTTTTTTTT SHELLXN     TELAPSE      458.26 TCPU      458.20
 TTTTTTTTTTTTTTTTTTTTTTTTTTTTTT MONMO3      TELAPSE      458.34 TCPU      458.29
 NUMERICALLY INTEGRATED DENSITY    231.9991480976    229.9991488459
 TTTTTTTTTTTTTTTTTTTTTTTTTTTTTT NUMDFT      TELAPSE      462.01 TCPU      461.95
 CYC  36 ETOT(AU) -7.040790733729E+03 DETOT -2.20E-07 tst  1.26E-08 PX  1.48E-04
 TTTTTTTTTTTTTTTTTTTTTTTTTTTTTT DIIS        TELAPSE      462.93 TCPU      462.87
 DIIS TEST: 0.12898E-04 AT SCF   CYCLE  36 - DIIS ACTIVE - HISTORY:    36 CYCLES
 TTTTTTTTTTTTTTTTTTTTTTTTTTTTTT FDIK        TELAPSE      464.06 TCPU      464.00

    ALPHA      ELECTRONS
 INSULATING STATE
 TOP OF VALENCE BANDS -    BAND    232; K    1; EIG -2.2553906E-01 AU
 BOTTOM OF VIRTUAL BANDS - BAND    233; K    1; EIG -1.4385634E-01 AU
 DIRECT ENERGY BAND GAP:   2.2227 eV

    BETA       ELECTRONS
 INSULATING STATE
 TOP OF VALENCE BANDS -    BAND    230; K    1; EIG -2.4249427E-01 AU
 BOTTOM OF VIRTUAL BANDS - BAND    231; K    1; EIG -1.8637947E-01 AU
 DIRECT ENERGY BAND GAP:   1.5270 eV
 TTTTTTTTTTTTTTTTTTTTTTTTTTTTTT PDIG        TELAPSE      464.15 TCPU      464.09
 CHARGE NORMALIZATION FACTOR   1.00000000
 TOTAL ATOMIC CHARGES:
   9.3047185   9.2927758   9.2913527   9.2985678   9.2978828   9.3062299
   8.6094723   8.6460085   5.1123918   5.7299200   6.1281208   0.8911217
   5.7239768   5.1107153  27.4991462   9.3178255   9.2884858   9.3304361
   9.3002424   9.2955868   9.2911739   8.6238632   8.6242678   5.1119222
   5.7286422   6.1198371   0.8869430   5.7291120   5.1092643   9.3177363
   9.2885510   9.3304614   9.3001996   9.2955813   9.2911651   8.6238402
   8.6241688   5.1119224   5.7285389   6.1198724   0.8869489   5.7291713
   5.1093315  27.4991618   9.3047604   9.2927808   9.2913248   9.2985929
   9.2978405   9.3062724   8.6094618   8.6459338   5.1123541   5.7299959
   6.1281322   0.8911026   5.7241209   5.1106725
 SUMMED SPIN DENSITY           2.00000000
 TOTAL ATOMIC SPINS  :
   0.0020340   0.0009964   0.0000154   0.0020857   0.0004925   0.0002327
   0.0921676   0.0946803   0.0132594  -0.0074271   0.0079504  -0.0006070
  -0.0071512   0.0127400   0.5799689   0.0017800   0.0007690  -0.0007551
   0.0021995   0.0005816   0.0002684   0.0879222   0.0976522   0.0125277
  -0.0072504   0.0078969  -0.0005970  -0.0074070   0.0129747   0.0017789
   0.0007742  -0.0007530   0.0022024   0.0005820   0.0002693   0.0879535
   0.0976798   0.0125282  -0.0072458   0.0078874  -0.0005921  -0.0074055
   0.0129803   0.5799616   0.0020336   0.0009917   0.0000127   0.0020894
   0.0004912   0.0002306   0.0921449   0.0946624   0.0132638  -0.0074335
   0.0079386  -0.0006046  -0.0071567   0.0127342
 TTTTTTTTTTTTTTTTTTTTTTTTTTTTTT MOQGAD      TELAPSE      464.16 TCPU      464.10
 TTTTTTTTTTTTTTTTTTTTTTTTTTTTTT SHELLXN     TELAPSE      470.80 TCPU      470.74
 TTTTTTTTTTTTTTTTTTTTTTTTTTTTTT MONMO3      TELAPSE      470.88 TCPU      470.83
 NUMERICALLY INTEGRATED DENSITY    231.9991480968    229.9991488484
 TTTTTTTTTTTTTTTTTTTTTTTTTTTTTT NUMDFT      TELAPSE      474.59 TCPU      474.53
 CYC  37 ETOT(AU) -7.040790734179E+03 DETOT -4.50E-07 tst  3.28E-09 PX  1.36E-04
 TTTTTTTTTTTTTTTTTTTTTTTTTTTTTT DIIS        TELAPSE      475.47 TCPU      475.41
 DIIS TEST: 0.48319E-05 AT SCF   CYCLE  37 - DIIS ACTIVE - HISTORY:    37 CYCLES
 TTTTTTTTTTTTTTTTTTTTTTTTTTTTTT FDIK        TELAPSE      477.01 TCPU      476.95

    ALPHA      ELECTRONS
 INSULATING STATE
 TOP OF VALENCE BANDS -    BAND    232; K    1; EIG -2.2553707E-01 AU
 BOTTOM OF VIRTUAL BANDS - BAND    233; K    1; EIG -1.4385559E-01 AU
 DIRECT ENERGY BAND GAP:   2.2227 eV

    BETA       ELECTRONS
 INSULATING STATE
 TOP OF VALENCE BANDS -    BAND    230; K    1; EIG -2.4249369E-01 AU
 BOTTOM OF VIRTUAL BANDS - BAND    231; K    1; EIG -1.8637586E-01 AU
 DIRECT ENERGY BAND GAP:   1.5270 eV
 TTTTTTTTTTTTTTTTTTTTTTTTTTTTTT PDIG        TELAPSE      477.10 TCPU      477.04
 CHARGE NORMALIZATION FACTOR   1.00000000
 TOTAL ATOMIC CHARGES:
   9.3047214   9.2927935   9.2913821   9.2985788   9.2978335   9.3062761
   8.6095034   8.6459471   5.1123337   5.7299105   6.1281804   0.8911050
   5.7240730   5.1106898  27.4991082   9.3177604   9.2884798   9.3304061
   9.3002367   9.2955525   9.2911671   8.6238151   8.6242324   5.1120574
   5.7286312   6.1198805   0.8869455   5.7290437   5.1093539   9.3178112
   9.2884414   9.3303940   9.3002622   9.2955610   9.2911753   8.6238177
   8.6243068   5.1120446   5.7287003   6.1198731   0.8869447   5.7289707
   5.1093002  27.4991147   9.3046969   9.2927858   9.2913921   9.2985670
   9.2978617   9.3062520   8.6094974   8.6459957   5.1123753   5.7298859
   6.1281630   0.8911158   5.7239773   5.1107177
 SUMMED SPIN DENSITY           2.00000000
 TOTAL ATOMIC SPINS  :
   0.0020355   0.0009947   0.0000142   0.0020876   0.0004929   0.0002314
   0.0921504   0.0946711   0.0132568  -0.0074334   0.0079441  -0.0006074
  -0.0071552   0.0127359   0.5799902   0.0017781   0.0007709  -0.0007543
   0.0022016   0.0005807   0.0002702   0.0879412   0.0976664   0.0125294
  -0.0072526   0.0078968  -0.0005971  -0.0074167   0.0129769   0.0017781
   0.0007717  -0.0007535   0.0022008   0.0005815   0.0002696   0.0879302
   0.0976501   0.0125261  -0.0072524   0.0078979  -0.0005967  -0.0074157
   0.0129767   0.5799879   0.0020360   0.0009943   0.0000141   0.0020886
   0.0004931   0.0002302   0.0921606   0.0946788   0.0132604  -0.0074337
   0.0079494  -0.0006071  -0.0071565   0.0127389
 TTTTTTTTTTTTTTTTTTTTTTTTTTTTTT MOQGAD      TELAPSE      477.11 TCPU      477.05
 TTTTTTTTTTTTTTTTTTTTTTTTTTTTTT SHELLXN     TELAPSE      483.75 TCPU      483.69
 TTTTTTTTTTTTTTTTTTTTTTTTTTTTTT MONMO3      TELAPSE      483.83 TCPU      483.77
 NUMERICALLY INTEGRATED DENSITY    231.9991481038    229.9991488567
 TTTTTTTTTTTTTTTTTTTTTTTTTTTTTT NUMDFT      TELAPSE      487.49 TCPU      487.43
 CYC  38 ETOT(AU) -7.040790734284E+03 DETOT -1.04E-07 tst  5.83E-10 PX  3.17E-05
 TTTTTTTTTTTTTTTTTTTTTTTTTTTTTT DIIS        TELAPSE      488.38 TCPU      488.32
 DIIS TEST: 0.12981E-05 AT SCF   CYCLE  38 - DIIS ACTIVE - HISTORY:    37 CYCLES
 TTTTTTTTTTTTTTTTTTTTTTTTTTTTTT FDIK        TELAPSE      489.83 TCPU      489.77

    ALPHA      ELECTRONS
 INSULATING STATE
 TOP OF VALENCE BANDS -    BAND    232; K    1; EIG -2.2554217E-01 AU
 BOTTOM OF VIRTUAL BANDS - BAND    233; K    1; EIG -1.4385521E-01 AU
 DIRECT ENERGY BAND GAP:   2.2228 eV

    BETA       ELECTRONS
 INSULATING STATE
 TOP OF VALENCE BANDS -    BAND    230; K    1; EIG -2.4249520E-01 AU
 BOTTOM OF VIRTUAL BANDS - BAND    231; K    1; EIG -1.8638259E-01 AU
 DIRECT ENERGY BAND GAP:   1.5269 eV
 TTTTTTTTTTTTTTTTTTTTTTTTTTTTTT PDIG        TELAPSE      489.92 TCPU      489.86
 CHARGE NORMALIZATION FACTOR   1.00000000
 TOTAL ATOMIC CHARGES:
   9.3047324   9.2927794   9.2913565   9.2985890   9.2978811   9.3062401
   8.6094604   8.6459979   5.1123561   5.7299477   6.1280858   0.8911218
   5.7240250   5.1106839  27.4991801   9.3177922   9.2884846   9.3304329
   9.3002428   9.2955753   9.2911699   8.6238575   8.6242556   5.1119936
   5.7285837   6.1199010   0.8869470   5.7290232   5.1093034   9.3177633
   9.2885158   9.3304458   9.3002268   9.2955649   9.2911624   8.6238655
   8.6241985   5.1119986   5.7285043   6.1198850   0.8869469   5.7291448
   5.1093469  27.4991683   9.3047469   9.2927882   9.2913550   9.2985924
   9.2978578   9.3062502   8.6094616   8.6459555   5.1123206   5.7299147
   6.1281220   0.8911167   5.7241060   5.1106743
 SUMMED SPIN DENSITY           2.00000000
 TOTAL ATOMIC SPINS  :
   0.0020371   0.0009954   0.0000141   0.0020887   0.0004935   0.0002311
   0.0921740   0.0946841   0.0132596  -0.0074369   0.0079519  -0.0006076
  -0.0071601   0.0127389   0.5799476   0.0017780   0.0007715  -0.0007538
   0.0022015   0.0005815   0.0002698   0.0879416   0.0976655   0.0125292
  -0.0072631   0.0079139  -0.0005991  -0.0074259   0.0129783   0.0017779
   0.0007715  -0.0007539   0.0022015   0.0005812   0.0002696   0.0879400
   0.0976630   0.0125291  -0.0072634   0.0079138  -0.0005990  -0.0074250
   0.0129780   0.5799535   0.0020370   0.0009954   0.0000142   0.0020886
   0.0004933   0.0002308   0.0921723   0.0946842   0.0132593  -0.0074370
   0.0079532  -0.0006078  -0.0071610   0.0127399
 TTTTTTTTTTTTTTTTTTTTTTTTTTTTTT MOQGAD      TELAPSE      489.93 TCPU      489.87
 TTTTTTTTTTTTTTTTTTTTTTTTTTTTTT SHELLXN     TELAPSE      496.57 TCPU      496.51
 TTTTTTTTTTTTTTTTTTTTTTTTTTTTTT MONMO3      TELAPSE      496.65 TCPU      496.60
 NUMERICALLY INTEGRATED DENSITY    231.9991481044    229.9991488574
 TTTTTTTTTTTTTTTTTTTTTTTTTTTTTT NUMDFT      TELAPSE      500.29 TCPU      500.23
 CYC  39 ETOT(AU) -7.040790734292E+03 DETOT -7.80E-09 tst  1.59E-10 PX  3.81E-05
 TTTTTTTTTTTTTTTTTTTTTTTTTTTTTT DIIS        TELAPSE      501.20 TCPU      501.14
 DIIS TEST: 0.54858E-06 AT SCF   CYCLE  39 - DIIS ACTIVE - HISTORY:    38 CYCLES
 TTTTTTTTTTTTTTTTTTTTTTTTTTTTTT FDIK        TELAPSE      502.54 TCPU      502.48

    ALPHA      ELECTRONS
 INSULATING STATE
 TOP OF VALENCE BANDS -    BAND    232; K    1; EIG -2.2554189E-01 AU
 BOTTOM OF VIRTUAL BANDS - BAND    233; K    1; EIG -1.4385633E-01 AU
 DIRECT ENERGY BAND GAP:   2.2228 eV

    BETA       ELECTRONS
 INSULATING STATE
 TOP OF VALENCE BANDS -    BAND    230; K    1; EIG -2.4249567E-01 AU
 BOTTOM OF VIRTUAL BANDS - BAND    231; K    1; EIG -1.8638140E-01 AU
 DIRECT ENERGY BAND GAP:   1.5269 eV
 TTTTTTTTTTTTTTTTTTTTTTTTTTTTTT PDIG        TELAPSE      502.63 TCPU      502.57
 CHARGE NORMALIZATION FACTOR   1.00000000
 TOTAL ATOMIC CHARGES:
   9.3047112   9.2927935   9.2913796   9.2985633   9.2978420   9.3062651
   8.6094970   8.6459493   5.1123509   5.7298684   6.1281817   0.8911100
   5.7240438   5.1107140  27.4991520   9.3177874   9.2884809   9.3304100
   9.3002378   9.2955646   9.2911721   8.6238315   8.6242360   5.1120025
   5.7286616   6.1198376   0.8869453   5.7290997   5.1093113   9.3177861
   9.2884657   9.3304029   9.3002387   9.2955751   9.2911776   8.6238047
   8.6242898   5.1120149   5.7287276   6.1198627   0.8869482   5.7289532
   5.1092974  27.4991564   9.3047123   9.2927872   9.2913712   9.2985701
   9.2978554   9.3062718   8.6094753   8.6459931   5.1123634   5.7299526
   6.1281467   0.8911082   5.7239974   5.1106939
 SUMMED SPIN DENSITY           2.00000000
 TOTAL ATOMIC SPINS  :
   0.0020370   0.0009954   0.0000140   0.0020888   0.0004933   0.0002310
   0.0921687   0.0946869   0.0132586  -0.0074384   0.0079529  -0.0006077
  -0.0071629   0.0127396   0.5799641   0.0017779   0.0007715  -0.0007539
   0.0022014   0.0005813   0.0002699   0.0879408   0.0976596   0.0125293
  -0.0072655   0.0079167  -0.0005994  -0.0074287   0.0129777   0.0017782
   0.0007716  -0.0007540   0.0022020   0.0005813   0.0002696   0.0879489
   0.0976654   0.0125314  -0.0072658   0.0079192  -0.0005996  -0.0074267
   0.0129793   0.5799625   0.0020368   0.0009952   0.0000139   0.0020886
   0.0004933   0.0002308   0.0921623   0.0946772   0.0132575  -0.0074392
   0.0079526  -0.0006079  -0.0071626   0.0127383
 TTTTTTTTTTTTTTTTTTTTTTTTTTTTTT MOQGAD      TELAPSE      502.64 TCPU      502.59
 TTTTTTTTTTTTTTTTTTTTTTTTTTTTTT SHELLXN     TELAPSE      509.29 TCPU      509.23
 TTTTTTTTTTTTTTTTTTTTTTTTTTTTTT MONMO3      TELAPSE      509.37 TCPU      509.31
 NUMERICALLY INTEGRATED DENSITY    231.9991480988    229.9991488516
 TTTTTTTTTTTTTTTTTTTTTTTTTTTTTT NUMDFT      TELAPSE      513.05 TCPU      512.99
 CYC  40 ETOT(AU) -7.040790734283E+03 DETOT  8.28E-09 tst  5.35E-11 PX  3.30E-05
 TTTTTTTTTTTTTTTTTTTTTTTTTTTTTT DIIS        TELAPSE      513.95 TCPU      513.89
 DIIS TEST: 0.43555E-06 AT SCF   CYCLE  40 - DIIS ACTIVE - HISTORY:    39 CYCLES
 TTTTTTTTTTTTTTTTTTTTTTTTTTTTTT FDIK        TELAPSE      515.30 TCPU      515.24

    ALPHA      ELECTRONS
 INSULATING STATE
 TOP OF VALENCE BANDS -    BAND    232; K    1; EIG -2.2554205E-01 AU
 BOTTOM OF VIRTUAL BANDS - BAND    233; K    1; EIG -1.4385594E-01 AU
 DIRECT ENERGY BAND GAP:   2.2228 eV

    BETA       ELECTRONS
 INSULATING STATE
 TOP OF VALENCE BANDS -    BAND    230; K    1; EIG -2.4249563E-01 AU
 BOTTOM OF VIRTUAL BANDS - BAND    231; K    1; EIG -1.8638157E-01 AU
 DIRECT ENERGY BAND GAP:   1.5269 eV
 TTTTTTTTTTTTTTTTTTTTTTTTTTTTTT PDIG        TELAPSE      515.39 TCPU      515.33
 CHARGE NORMALIZATION FACTOR   1.00000000
 TOTAL ATOMIC CHARGES:
   9.3047278   9.2927848   9.2913674   9.2985837   9.2978544   9.3062594
   8.6094728   8.6459817   5.1123448   5.7299317   6.1281404   0.8911114
   5.7240391   5.1106853  27.4991538   9.3177732   9.2884818   9.3304196
   9.3002386   9.2955629   9.2911688   8.6238358   8.6242521   5.1120239
   5.7286160   6.1198793   0.8869453   5.7290356   5.1093289   9.3177874
   9.2884787   9.3304204   9.3002441   9.2955602   9.2911666   8.6238524
   8.6242379   5.1120069   5.7285984   6.1198736   0.8869441   5.7290816
   5.1093205  27.4991558   9.3047211   9.2927854   9.2913733   9.2985776
   9.2978561   9.3062495   8.6094857   8.6459701   5.1123531   5.7298923
   6.1281465   0.8911136   5.7240404   5.1107066
 SUMMED SPIN DENSITY           2.00000000
 TOTAL ATOMIC SPINS  :
   0.0020369   0.0009954   0.0000141   0.0020886   0.0004933   0.0002309
   0.0921678   0.0946806   0.0132584  -0.0074398   0.0079532  -0.0006078
  -0.0071636   0.0127390   0.5799636   0.0017780   0.0007716  -0.0007538
   0.0022015   0.0005812   0.0002697   0.0879452   0.0976639   0.0125301
  -0.0072672   0.0079203  -0.0006000  -0.0074300   0.0129789   0.0017781
   0.0007714  -0.0007540   0.0022016   0.0005813   0.0002697   0.0879419
   0.0976608   0.0125300  -0.0072677   0.0079201  -0.0006000  -0.0074295
   0.0129780   0.5799629   0.0020368   0.0009953   0.0000141   0.0020887
   0.0004933   0.0002308   0.0921700   0.0946844   0.0132591  -0.0074402
   0.0079543  -0.0006079  -0.0071632   0.0127396
 TTTTTTTTTTTTTTTTTTTTTTTTTTTTTT MOQGAD      TELAPSE      515.40 TCPU      515.34
 TTTTTTTTTTTTTTTTTTTTTTTTTTTTTT SHELLXN     TELAPSE      522.05 TCPU      521.99
 TTTTTTTTTTTTTTTTTTTTTTTTTTTTTT MONMO3      TELAPSE      522.13 TCPU      522.08
 NUMERICALLY INTEGRATED DENSITY    231.9991481025    229.9991488552
 TTTTTTTTTTTTTTTTTTTTTTTTTTTTTT NUMDFT      TELAPSE      525.83 TCPU      525.77
 CYC  41 ETOT(AU) -7.040790734306E+03 DETOT -2.30E-08 tst  5.39E-11 PX  1.79E-05
 TTTTTTTTTTTTTTTTTTTTTTTTTTTTTT DIIS        TELAPSE      526.76 TCPU      526.70
 DIIS TEST: 0.12612E-06 AT SCF   CYCLE  41 - DIIS ACTIVE - HISTORY:    40 CYCLES
 TTTTTTTTTTTTTTTTTTTTTTTTTTTTTT FDIK        TELAPSE      528.15 TCPU      528.09

    ALPHA      ELECTRONS
 INSULATING STATE
 TOP OF VALENCE BANDS -    BAND    232; K    1; EIG -2.2554213E-01 AU
 BOTTOM OF VIRTUAL BANDS - BAND    233; K    1; EIG -1.4385573E-01 AU
 DIRECT ENERGY BAND GAP:   2.2228 eV

    BETA       ELECTRONS
 INSULATING STATE
 TOP OF VALENCE BANDS -    BAND    230; K    1; EIG -2.4249543E-01 AU
 BOTTOM OF VIRTUAL BANDS - BAND    231; K    1; EIG -1.8638194E-01 AU
 DIRECT ENERGY BAND GAP:   1.5269 eV
 TTTTTTTTTTTTTTTTTTTTTTTTTTTTTT PDIG        TELAPSE      528.24 TCPU      528.18
 CHARGE NORMALIZATION FACTOR   1.00000000
 TOTAL ATOMIC CHARGES:
   9.3047218   9.2927884   9.2913698   9.2985758   9.2978636   9.3062507
   8.6094810   8.6459651   5.1123493   5.7299038   6.1281298   0.8911157
   5.7240519   5.1106993  27.4991643   9.3177910   9.2884826   9.3304212
   9.3002390   9.2955705   9.2911696   8.6238452   8.6242414   5.1120020
   5.7286102   6.1198814   0.8869453   5.7290574   5.1093128   9.3177722
   9.2884894   9.3304215   9.3002341   9.2955734   9.2911736   8.6238243
   8.6242570   5.1120213   5.7286398   6.1198794   0.8869462   5.7290151
   5.1093195  27.4991619   9.3047290   9.2927880   9.2913612   9.2985819
   9.2978585   9.3062633   8.6094650   8.6459796   5.1123426   5.7299405
   6.1281313   0.8911142   5.7240379   5.1106785
 SUMMED SPIN DENSITY           2.00000000
 TOTAL ATOMIC SPINS  :
   0.0020371   0.0009954   0.0000141   0.0020888   0.0004933   0.0002308
   0.0921720   0.0946857   0.0132592  -0.0074405   0.0079547  -0.0006080
  -0.0071636   0.0127398   0.5799571   0.0017780   0.0007714  -0.0007539
   0.0022016   0.0005811   0.0002698   0.0879437   0.0976626   0.0125299
  -0.0072693   0.0079228  -0.0006005  -0.0074318   0.0129787   0.0017781
   0.0007713  -0.0007539   0.0022017   0.0005814   0.0002698   0.0879454
   0.0976621   0.0125301  -0.0072692   0.0079228  -0.0006005  -0.0074316
   0.0129784   0.5799584   0.0020369   0.0009953   0.0000141   0.0020888
   0.0004934   0.0002308   0.0921712   0.0946839   0.0132591  -0.0074406
   0.0079550  -0.0006081  -0.0071640   0.0127396
 TTTTTTTTTTTTTTTTTTTTTTTTTTTTTT MOQGAD      TELAPSE      528.25 TCPU      528.19
 TTTTTTTTTTTTTTTTTTTTTTTTTTTTTT SHELLXN     TELAPSE      534.89 TCPU      534.84
 TTTTTTTTTTTTTTTTTTTTTTTTTTTTTT MONMO3      TELAPSE      534.98 TCPU      534.92
 NUMERICALLY INTEGRATED DENSITY    231.9991481041    229.9991488569
 TTTTTTTTTTTTTTTTTTTTTTTTTTTTTT NUMDFT      TELAPSE      538.62 TCPU      538.57
 CYC  42 ETOT(AU) -7.040790734304E+03 DETOT  2.65E-09 tst  6.99E-12 PX  9.74E-06
 TTTTTTTTTTTTTTTTTTTTTTTTTTTTTT DIIS        TELAPSE      539.57 TCPU      539.51
 DIIS TEST: 0.65643E-07 AT SCF   CYCLE  42 - DIIS ACTIVE - HISTORY:    41 CYCLES
 TTTTTTTTTTTTTTTTTTTTTTTTTTTTTT FDIK        TELAPSE      540.83 TCPU      540.77

    ALPHA      ELECTRONS
 INSULATING STATE
 TOP OF VALENCE BANDS -    BAND    232; K    1; EIG -2.2554165E-01 AU
 BOTTOM OF VIRTUAL BANDS - BAND    233; K    1; EIG -1.4385559E-01 AU
 DIRECT ENERGY BAND GAP:   2.2228 eV

    BETA       ELECTRONS
 INSULATING STATE
 TOP OF VALENCE BANDS -    BAND    230; K    1; EIG -2.4249511E-01 AU
 BOTTOM OF VIRTUAL BANDS - BAND    231; K    1; EIG -1.8638106E-01 AU
 DIRECT ENERGY BAND GAP:   1.5269 eV
 TTTTTTTTTTTTTTTTTTTTTTTTTTTTTT PDIG        TELAPSE      540.92 TCPU      540.86
 CHARGE NORMALIZATION FACTOR   1.00000000
 TOTAL ATOMIC CHARGES:
   9.3047238   9.2927852   9.2913685   9.2985793   9.2978502   9.3062627
   8.6094762   8.6459832   5.1123508   5.7299205   6.1281517   0.8911124
   5.7240202   5.1106944  27.4991535   9.3177756   9.2884830   9.3304184
   9.3002400   9.2955635   9.2911716   8.6238329   8.6242528   5.1120165
   5.7286382   6.1198586   0.8869476   5.7290511   5.1093183   9.3177907
   9.2884759   9.3304187   9.3002414   9.2955596   9.2911656   8.6238520
   8.6242368   5.1120041   5.7285979   6.1198693   0.8869471   5.7290806
   5.1093232  27.4991552   9.3047203   9.2927867   9.2913761   9.2985755
   9.2978564   9.3062528   8.6094866   8.6459702   5.1123483   5.7298999
   6.1281443   0.8911120   5.7240490   5.1107033
 SUMMED SPIN DENSITY           2.00000000
 TOTAL ATOMIC SPINS  :
   0.0020370   0.0009953   0.0000141   0.0020889   0.0004934   0.0002308
   0.0921695   0.0946823   0.0132587  -0.0074410   0.0079548  -0.0006080
  -0.0071643   0.0127394   0.5799642   0.0017780   0.0007715  -0.0007539
   0.0022016   0.0005811   0.0002698   0.0879450   0.0976619   0.0125301
  -0.0072694   0.0079233  -0.0006006  -0.0074319   0.0129787   0.0017781
   0.0007716  -0.0007538   0.0022018   0.0005814   0.0002698   0.0879455
   0.0976636   0.0125302  -0.0072693   0.0079232  -0.0006005  -0.0074319
   0.0129786   0.5799632   0.0020369   0.0009951   0.0000140   0.0020888
   0.0004933   0.0002307   0.0921681   0.0946825   0.0132589  -0.0074413
   0.0079550  -0.0006081  -0.0071647   0.0127394
 TTTTTTTTTTTTTTTTTTTTTTTTTTTTTT MOQGAD      TELAPSE      540.93 TCPU      540.87
 TTTTTTTTTTTTTTTTTTTTTTTTTTTTTT SHELLXN     TELAPSE      547.58 TCPU      547.52
 TTTTTTTTTTTTTTTTTTTTTTTTTTTTTT MONMO3      TELAPSE      547.66 TCPU      547.60
 NUMERICALLY INTEGRATED DENSITY    231.9991481002    229.9991488530
 TTTTTTTTTTTTTTTTTTTTTTTTTTTTTT NUMDFT      TELAPSE      551.30 TCPU      551.25
 CYC  43 ETOT(AU) -7.040790734303E+03 DETOT  1.24E-09 tst  7.77E-12 PX  1.22E-05
 TTTTTTTTTTTTTTTTTTTTTTTTTTTTTT DIIS        TELAPSE      552.27 TCPU      552.21
 DIIS TEST: 0.58110E-07 AT SCF   CYCLE  43 - DIIS ACTIVE - HISTORY:    42 CYCLES
 TTTTTTTTTTTTTTTTTTTTTTTTTTTTTT FDIK        TELAPSE      553.66 TCPU      553.60

    ALPHA      ELECTRONS
 INSULATING STATE
 TOP OF VALENCE BANDS -    BAND    232; K    1; EIG -2.2554214E-01 AU
 BOTTOM OF VIRTUAL BANDS - BAND    233; K    1; EIG -1.4385579E-01 AU
 DIRECT ENERGY BAND GAP:   2.2228 eV

    BETA       ELECTRONS
 INSULATING STATE
 TOP OF VALENCE BANDS -    BAND    230; K    1; EIG -2.4249554E-01 AU
 BOTTOM OF VIRTUAL BANDS - BAND    231; K    1; EIG -1.8638174E-01 AU
 DIRECT ENERGY BAND GAP:   1.5269 eV
 TTTTTTTTTTTTTTTTTTTTTTTTTTTTTT PDIG        TELAPSE      553.75 TCPU      553.70
 CHARGE NORMALIZATION FACTOR   1.00000000
 TOTAL ATOMIC CHARGES:
   9.3047258   9.2927862   9.2913686   9.2985804   9.2978579   9.3062553
   8.6094774   8.6459732   5.1123457   5.7299189   6.1281368   0.8911130
   5.7240464   5.1106910  27.4991584   9.3177803   9.2884821   9.3304203
   9.3002385   9.2955657   9.2911684   8.6238406   8.6242468   5.1120136
   5.7286122   6.1198805   0.8869453   5.7290477   5.1093230   9.3177805
   9.2884832   9.3304204   9.3002409   9.2955662   9.2911703   8.6238388
   8.6242486   5.1120099   5.7286237   6.1198737   0.8869451   5.7290509
   5.1093156  27.4991592   9.3047239   9.2927857   9.2913675   9.2985794
   9.2978565   9.3062551   8.6094769   8.6459762   5.1123520   5.7299132
   6.1281416   0.8911137   5.7240345   5.1106970
 SUMMED SPIN DENSITY           2.00000000
 TOTAL ATOMIC SPINS  :
   0.0020370   0.0009953   0.0000140   0.0020889   0.0004933   0.0002308
   0.0921699   0.0946830   0.0132588  -0.0074409   0.0079550  -0.0006081
  -0.0071644   0.0127393   0.5799610   0.0017781   0.0007715  -0.0007540
   0.0022016   0.0005811   0.0002697   0.0879455   0.0976632   0.0125303
  -0.0072699   0.0079239  -0.0006006  -0.0074324   0.0129790   0.0017781
   0.0007715  -0.0007539   0.0022016   0.0005814   0.0002698   0.0879451
   0.0976622   0.0125301  -0.0072698   0.0079237  -0.0006006  -0.0074323
   0.0129786   0.5799607   0.0020369   0.0009952   0.0000141   0.0020888
   0.0004933   0.0002308   0.0921706   0.0946841   0.0132593  -0.0074413
   0.0079554  -0.0006081  -0.0071646   0.0127396
 TTTTTTTTTTTTTTTTTTTTTTTTTTTTTT MOQGAD      TELAPSE      553.77 TCPU      553.71
 TTTTTTTTTTTTTTTTTTTTTTTTTTTTTT SHELLXN     TELAPSE      560.41 TCPU      560.35
 TTTTTTTTTTTTTTTTTTTTTTTTTTTTTT MONMO3      TELAPSE      560.49 TCPU      560.43
 NUMERICALLY INTEGRATED DENSITY    231.9991481024    229.9991488552
 TTTTTTTTTTTTTTTTTTTTTTTTTTTTTT NUMDFT      TELAPSE      564.14 TCPU      564.08
 CYC  44 ETOT(AU) -7.040790734305E+03 DETOT -2.14E-09 tst  2.24E-12 PX  7.53E-06
 TTTTTTTTTTTTTTTTTTTTTTTTTTTTTT DIIS        TELAPSE      565.14 TCPU      565.08
 DIIS TEST: 0.16062E-07 AT SCF   CYCLE  44 - DIIS ACTIVE - HISTORY:    43 CYCLES
 TTTTTTTTTTTTTTTTTTTTTTTTTTTTTT FDIK        TELAPSE      566.60 TCPU      566.54

    ALPHA      ELECTRONS
 INSULATING STATE
 TOP OF VALENCE BANDS -    BAND    232; K    1; EIG -2.2554184E-01 AU
 BOTTOM OF VIRTUAL BANDS - BAND    233; K    1; EIG -1.4385570E-01 AU
 DIRECT ENERGY BAND GAP:   2.2228 eV

    BETA       ELECTRONS
 INSULATING STATE
 TOP OF VALENCE BANDS -    BAND    230; K    1; EIG -2.4249521E-01 AU
 BOTTOM OF VIRTUAL BANDS - BAND    231; K    1; EIG -1.8638140E-01 AU
 DIRECT ENERGY BAND GAP:   1.5269 eV
 TTTTTTTTTTTTTTTTTTTTTTTTTTTTTT PDIG        TELAPSE      566.69 TCPU      566.63
 CHARGE NORMALIZATION FACTOR   1.00000000
 TOTAL ATOMIC CHARGES:
   9.3047216   9.2927873   9.2913691   9.2985768   9.2978557   9.3062580
   8.6094776   8.6459753   5.1123512   5.7299123   6.1281430   0.8911138
   5.7240333   5.1106980  27.4991579   9.3177836   9.2884831   9.3304189
   9.3002395   9.2955671   9.2911716   8.6238364   8.6242488   5.1120106
   5.7286296   6.1198672   0.8869465   5.7290507   5.1093155   9.3177832
   9.2884811   9.3304198   9.3002366   9.2955662   9.2911689   8.6238397
   8.6242450   5.1120156   5.7286149   6.1198760   0.8869465   5.7290486
   5.1093252  27.4991574   9.3047244   9.2927880   9.2913699   9.2985780
   9.2978582   9.3062584   8.6094772   8.6459731   5.1123431   5.7299188
   6.1281358   0.8911134   5.7240473   5.1106897
 SUMMED SPIN DENSITY           2.00000000
 TOTAL ATOMIC SPINS  :
   0.0020370   0.0009952   0.0000141   0.0020889   0.0004934   0.0002307
   0.0921709   0.0946839   0.0132592  -0.0074412   0.0079554  -0.0006081
  -0.0071646   0.0127395   0.5799614   0.0017780   0.0007715  -0.0007539
   0.0022015   0.0005813   0.0002697   0.0879448   0.0976623   0.0125303
  -0.0072705   0.0079242  -0.0006007  -0.0074328   0.0129788   0.0017780
   0.0007715  -0.0007539   0.0022016   0.0005813   0.0002698   0.0879452
   0.0976626   0.0125303  -0.0072702   0.0079241  -0.0006007  -0.0074327
   0.0129788   0.5799615   0.0020370   0.0009952   0.0000141   0.0020889
   0.0004933   0.0002308   0.0921701   0.0946837   0.0132591  -0.0074413
   0.0079553  -0.0006081  -0.0071647   0.0127395
 TTTTTTTTTTTTTTTTTTTTTTTTTTTTTT MOQGAD      TELAPSE      566.70 TCPU      566.64
 TTTTTTTTTTTTTTTTTTTTTTTTTTTTTT SHELLXN     TELAPSE      573.29 TCPU      573.24
 TTTTTTTTTTTTTTTTTTTTTTTTTTTTTT MONMO3      TELAPSE      573.38 TCPU      573.32
 NUMERICALLY INTEGRATED DENSITY    231.9991481028    229.9991488556
 TTTTTTTTTTTTTTTTTTTTTTTTTTTTTT NUMDFT      TELAPSE      577.10 TCPU      577.04
 CYC  45 ETOT(AU) -7.040790734306E+03 DETOT -1.33E-09 tst  4.46E-13 PX  2.51E-06
 TTTTTTTTTTTTTTTTTTTTTTTTTTTTTT DIIS        TELAPSE      578.07 TCPU      578.02
 DIIS TEST: 0.58341E-08 AT SCF   CYCLE  45 - DIIS ACTIVE - HISTORY:    41 CYCLES
 TTTTTTTTTTTTTTTTTTTTTTTTTTTTTT FDIK        TELAPSE      579.29 TCPU      579.23

    ALPHA      ELECTRONS
 INSULATING STATE
 TOP OF VALENCE BANDS -    BAND    232; K    1; EIG -2.2554203E-01 AU
 BOTTOM OF VIRTUAL BANDS - BAND    233; K    1; EIG -1.4385564E-01 AU
 DIRECT ENERGY BAND GAP:   2.2228 eV

    BETA       ELECTRONS
 INSULATING STATE
 TOP OF VALENCE BANDS -    BAND    230; K    1; EIG -2.4249544E-01 AU
 BOTTOM OF VIRTUAL BANDS - BAND    231; K    1; EIG -1.8638161E-01 AU
 DIRECT ENERGY BAND GAP:   1.5269 eV
 TTTTTTTTTTTTTTTTTTTTTTTTTTTTTT PDIG        TELAPSE      579.38 TCPU      579.33
 CHARGE NORMALIZATION FACTOR   1.00000000
 TOTAL ATOMIC CHARGES:
   9.3047268   9.2927856   9.2913686   9.2985809   9.2978581   9.3062544
   8.6094783   8.6459735   5.1123459   5.7299164   6.1281383   0.8911133
   5.7240438   5.1106916  27.4991585   9.3177796   9.2884822   9.3304213
   9.3002387   9.2955650   9.2911676   8.6238428   8.6242451   5.1120124
   5.7286087   6.1198797   0.8869455   5.7290548   5.1093226   9.3177797
   9.2884838   9.3304205   9.3002420   9.2955654   9.2911702   8.6238389
   8.6242484   5.1120089   5.7286225   6.1198723   0.8869458   5.7290525
   5.1093143  27.4991590   9.3047239   9.2927853   9.2913674   9.2985797
   9.2978561   9.3062543   8.6094764   8.6459778   5.1123523   5.7299146
   6.1281443   0.8911131   5.7240327   5.1106980
 SUMMED SPIN DENSITY           2.00000000
 TOTAL ATOMIC SPINS  :
   0.0020370   0.0009952   0.0000140   0.0020888   0.0004934   0.0002307
   0.0921702   0.0946834   0.0132591  -0.0074412   0.0079553  -0.0006081
  -0.0071646   0.0127395   0.5799610   0.0017780   0.0007714  -0.0007539
   0.0022016   0.0005813   0.0002697   0.0879453   0.0976631   0.0125304
  -0.0072704   0.0079242  -0.0006007  -0.0074328   0.0129790   0.0017780
   0.0007715  -0.0007540   0.0022016   0.0005812   0.0002697   0.0879458
   0.0976627   0.0125305  -0.0072701   0.0079242  -0.0006007  -0.0074325
   0.0129790   0.5799608   0.0020370   0.0009952   0.0000140   0.0020889
   0.0004933   0.0002308   0.0921701   0.0946835   0.0132591  -0.0074415
   0.0079552  -0.0006081  -0.0071647   0.0127394
 TTTTTTTTTTTTTTTTTTTTTTTTTTTTTT MOQGAD      TELAPSE      579.40 TCPU      579.34
 TTTTTTTTTTTTTTTTTTTTTTTTTTTTTT SHELLXN     TELAPSE      585.99 TCPU      585.93
 TTTTTTTTTTTTTTTTTTTTTTTTTTTTTT MONMO3      TELAPSE      586.07 TCPU      586.01
 NUMERICALLY INTEGRATED DENSITY    231.9991481017    229.9991488544
 TTTTTTTTTTTTTTTTTTTTTTTTTTTTTT NUMDFT      TELAPSE      589.71 TCPU      589.65
 CYC  46 ETOT(AU) -7.040790734304E+03 DETOT  2.38E-09 tst  4.92E-13 PX  2.72E-06
 TTTTTTTTTTTTTTTTTTTTTTTTTTTTTT DIIS        TELAPSE      590.72 TCPU      590.66
 DIIS TEST: 0.55966E-08 AT SCF   CYCLE  46 - DIIS ACTIVE - HISTORY:    42 CYCLES
 TTTTTTTTTTTTTTTTTTTTTTTTTTTTTT FDIK        TELAPSE      591.98 TCPU      591.92

    ALPHA      ELECTRONS
 INSULATING STATE
 TOP OF VALENCE BANDS -    BAND    232; K    1; EIG -2.2554198E-01 AU
 BOTTOM OF VIRTUAL BANDS - BAND    233; K    1; EIG -1.4385574E-01 AU
 DIRECT ENERGY BAND GAP:   2.2228 eV

    BETA       ELECTRONS
 INSULATING STATE
 TOP OF VALENCE BANDS -    BAND    230; K    1; EIG -2.4249538E-01 AU
 BOTTOM OF VIRTUAL BANDS - BAND    231; K    1; EIG -1.8638155E-01 AU
 DIRECT ENERGY BAND GAP:   1.5269 eV
 TTTTTTTTTTTTTTTTTTTTTTTTTTTTTT PDIG        TELAPSE      592.07 TCPU      592.01
 CHARGE NORMALIZATION FACTOR   1.00000000
 TOTAL ATOMIC CHARGES:
   9.3047239   9.2927868   9.2913687   9.2985789   9.2978571   9.3062566
   8.6094771   8.6459741   5.1123479   5.7299171   6.1281388   0.8911133
   5.7240417   5.1106933  27.4991581   9.3177819   9.2884824   9.3304195
   9.3002389   9.2955665   9.2911699   8.6238381   8.6242484   5.1120122
   5.7286210   6.1198756   0.8869458   5.7290471   5.1093194   9.3177816
   9.2884825   9.3304201   9.3002389   9.2955665   9.2911698   8.6238392
   8.6242470   5.1120113   5.7286206   6.1198751   0.8869455   5.7290505
   5.1093188  27.4991584   9.3047241   9.2927867   9.2913683   9.2985787
   9.2978570   9.3062567   8.6094771   8.6459744   5.1123486   5.7299152
   6.1281389   0.8911137   5.7240402   5.1106945
 SUMMED SPIN DENSITY           2.00000000
 TOTAL ATOMIC SPINS  :
   0.0020370   0.0009952   0.0000140   0.0020889   0.0004934   0.0002308
   0.0921703   0.0946834   0.0132591  -0.0074412   0.0079553  -0.0006081
  -0.0071647   0.0127395   0.5799613   0.0017780   0.0007714  -0.0007539
   0.0022016   0.0005813   0.0002698   0.0879453   0.0976629   0.0125304
  -0.0072705   0.0079244  -0.0006007  -0.0074330   0.0129790   0.0017780
   0.0007715  -0.0007540   0.0022016   0.0005813   0.0002697   0.0879452
   0.0976624   0.0125304  -0.0072703   0.0079242  -0.0006007  -0.0074326
   0.0129789   0.5799611   0.0020370   0.0009952   0.0000141   0.0020889
   0.0004934   0.0002308   0.0921704   0.0946840   0.0132591  -0.0074414
   0.0079554  -0.0006081  -0.0071647   0.0127394
 TTTTTTTTTTTTTTTTTTTTTTTTTTTTTT MOQGAD      TELAPSE      592.08 TCPU      592.02
 TTTTTTTTTTTTTTTTTTTTTTTTTTTTTT SHELLXN     TELAPSE      598.75 TCPU      598.69
 TTTTTTTTTTTTTTTTTTTTTTTTTTTTTT MONMO3      TELAPSE      598.83 TCPU      598.77
 NUMERICALLY INTEGRATED DENSITY    231.9991481025    229.9991488552
 TTTTTTTTTTTTTTTTTTTTTTTTTTTTTT NUMDFT      TELAPSE      602.49 TCPU      602.43
 CYC  47 ETOT(AU) -7.040790734304E+03 DETOT -7.89E-10 tst  1.79E-13 PX  1.45E-06
 TTTTTTTTTTTTTTTTTTTTTTTTTTTTTT DIIS        TELAPSE      603.48 TCPU      603.42
 DIIS TEST: 0.23719E-08 AT SCF   CYCLE  47 - DIIS ACTIVE - HISTORY:    40 CYCLES
 TTTTTTTTTTTTTTTTTTTTTTTTTTTTTT FDIK        TELAPSE      604.74 TCPU      604.68

    ALPHA      ELECTRONS
 INSULATING STATE
 TOP OF VALENCE BANDS -    BAND    232; K    1; EIG -2.2554189E-01 AU
 BOTTOM OF VIRTUAL BANDS - BAND    233; K    1; EIG -1.4385566E-01 AU
 DIRECT ENERGY BAND GAP:   2.2228 eV

    BETA       ELECTRONS
 INSULATING STATE
 TOP OF VALENCE BANDS -    BAND    230; K    1; EIG -2.4249529E-01 AU
 BOTTOM OF VIRTUAL BANDS - BAND    231; K    1; EIG -1.8638144E-01 AU
 DIRECT ENERGY BAND GAP:   1.5269 eV
 TTTTTTTTTTTTTTTTTTTTTTTTTTTTTT PDIG        TELAPSE      604.83 TCPU      604.77
 CHARGE NORMALIZATION FACTOR   1.00000000
 TOTAL ATOMIC CHARGES:
   9.3047244   9.2927863   9.2913689   9.2985788   9.2978567   9.3062562
   8.6094781   8.6459744   5.1123487   5.7299133   6.1281417   0.8911136
   5.7240380   5.1106953  27.4991576   9.3177815   9.2884828   9.3304203
   9.3002391   9.2955656   9.2911693   8.6238404   8.6242460   5.1120115
   5.7286173   6.1198724   0.8869460   5.7290558   5.1093199   9.3177814
   9.2884822   9.3304201   9.3002394   9.2955654   9.2911693   8.6238395
   8.6242465   5.1120133   5.7286178   6.1198740   0.8869462   5.7290504
   5.1093209  27.4991577   9.3047241   9.2927866   9.2913688   9.2985789
   9.2978573   9.3062563   8.6094769   8.6459758   5.1123474   5.7299170
   6.1281402   0.8911132   5.7240397   5.1106933
 SUMMED SPIN DENSITY           2.00000000
 TOTAL ATOMIC SPINS  :
   0.0020369   0.0009952   0.0000140   0.0020889   0.0004934   0.0002308
   0.0921705   0.0946837   0.0132592  -0.0074413   0.0079555  -0.0006081
  -0.0071647   0.0127395   0.5799615   0.0017781   0.0007714  -0.0007540
   0.0022015   0.0005813   0.0002697   0.0879449   0.0976627   0.0125303
  -0.0072706   0.0079244  -0.0006007  -0.0074329   0.0129788   0.0017780
   0.0007715  -0.0007540   0.0022015   0.0005813   0.0002697   0.0879454
   0.0976626   0.0125304  -0.0072705   0.0079244  -0.0006007  -0.0074326
   0.0129789   0.5799616   0.0020370   0.0009952   0.0000141   0.0020888
   0.0004933   0.0002308   0.0921700   0.0946835   0.0132591  -0.0074414
   0.0079553  -0.0006081  -0.0071647   0.0127394
 TTTTTTTTTTTTTTTTTTTTTTTTTTTTTT MOQGAD      TELAPSE      604.84 TCPU      604.78
 TTTTTTTTTTTTTTTTTTTTTTTTTTTTTT SHELLXN     TELAPSE      611.45 TCPU      611.39
 TTTTTTTTTTTTTTTTTTTTTTTTTTTTTT MONMO3      TELAPSE      611.53 TCPU      611.47
 NUMERICALLY INTEGRATED DENSITY    231.9991481024    229.9991488552
 TTTTTTTTTTTTTTTTTTTTTTTTTTTTTT NUMDFT      TELAPSE      615.27 TCPU      615.21
 CYC  48 ETOT(AU) -7.040790734305E+03 DETOT -7.27E-10 tst  1.39E-13 PX  1.10E-06
 TTTTTTTTTTTTTTTTTTTTTTTTTTTTTT DIIS        TELAPSE      616.28 TCPU      616.22
 DIIS TEST: 0.14394E-08 AT SCF   CYCLE  48 - DIIS ACTIVE - HISTORY:    41 CYCLES
 TTTTTTTTTTTTTTTTTTTTTTTTTTTTTT FDIK        TELAPSE      617.41 TCPU      617.35

    ALPHA      ELECTRONS
 INSULATING STATE
 TOP OF VALENCE BANDS -    BAND    232; K    1; EIG -2.2554196E-01 AU
 BOTTOM OF VIRTUAL BANDS - BAND    233; K    1; EIG -1.4385572E-01 AU
 DIRECT ENERGY BAND GAP:   2.2228 eV

    BETA       ELECTRONS
 INSULATING STATE
 TOP OF VALENCE BANDS -    BAND    230; K    1; EIG -2.4249538E-01 AU
 BOTTOM OF VIRTUAL BANDS - BAND    231; K    1; EIG -1.8638153E-01 AU
 DIRECT ENERGY BAND GAP:   1.5269 eV
 TTTTTTTTTTTTTTTTTTTTTTTTTTTTTT PDIG        TELAPSE      617.50 TCPU      617.44
 CHARGE NORMALIZATION FACTOR   1.00000000
 TOTAL ATOMIC CHARGES:
   9.3047239   9.2927868   9.2913687   9.2985790   9.2978573   9.3062565
   8.6094769   8.6459743   5.1123478   5.7299178   6.1281381   0.8911134
   5.7240415   5.1106932  27.4991580   9.3177817   9.2884821   9.3304194
   9.3002390   9.2955668   9.2911700   8.6238375   8.6242493   5.1120125
   5.7286225   6.1198767   0.8869458   5.7290447   5.1093187   9.3177814
   9.2884827   9.3304201   9.3002390   9.2955667   9.2911699   8.6238390
   8.6242472   5.1120111   5.7286213   6.1198748   0.8869456   5.7290505
   5.1093182  27.4991583   9.3047242   9.2927868   9.2913683   9.2985787
   9.2978568   9.3062566   8.6094772   8.6459743   5.1123486   5.7299150
   6.1281396   0.8911136   5.7240400   5.1106947
 SUMMED SPIN DENSITY           2.00000000
 TOTAL ATOMIC SPINS  :
   0.0020369   0.0009952   0.0000140   0.0020889   0.0004933   0.0002308
   0.0921704   0.0946834   0.0132591  -0.0074413   0.0079553  -0.0006081
  -0.0071646   0.0127394   0.5799613   0.0017780   0.0007715  -0.0007539
   0.0022015   0.0005813   0.0002698   0.0879453   0.0976628   0.0125303
  -0.0072706   0.0079245  -0.0006007  -0.0074329   0.0129790   0.0017781
   0.0007714  -0.0007539   0.0022016   0.0005813   0.0002697   0.0879453
   0.0976624   0.0125303  -0.0072704   0.0079244  -0.0006007  -0.0074327
   0.0129788   0.5799611   0.0020370   0.0009952   0.0000141   0.0020888
   0.0004934   0.0002308   0.0921703   0.0946839   0.0132591  -0.0074414
   0.0079554  -0.0006081  -0.0071647   0.0127395
 TTTTTTTTTTTTTTTTTTTTTTTTTTTTTT MOQGAD      TELAPSE      617.51 TCPU      617.45
 TTTTTTTTTTTTTTTTTTTTTTTTTTTTTT SHELLXN     TELAPSE      624.12 TCPU      624.06
 TTTTTTTTTTTTTTTTTTTTTTTTTTTTTT MONMO3      TELAPSE      624.20 TCPU      624.14
 NUMERICALLY INTEGRATED DENSITY    231.9991481024    229.9991488552
 TTTTTTTTTTTTTTTTTTTTTTTTTTTTTT NUMDFT      TELAPSE      627.82 TCPU      627.76
 CYC  49 ETOT(AU) -7.040790734304E+03 DETOT  1.11E-09 tst  1.09E-13 PX  1.38E-06
 TTTTTTTTTTTTTTTTTTTTTTTTTTTTTT DIIS        TELAPSE      628.85 TCPU      628.78
 DIIS TEST: 0.14529E-08 AT SCF   CYCLE  49 - DIIS ACTIVE - HISTORY:    42 CYCLES
 TTTTTTTTTTTTTTTTTTTTTTTTTTTTTT FDIK        TELAPSE      629.93 TCPU      629.87

    ALPHA      ELECTRONS
 INSULATING STATE
 TOP OF VALENCE BANDS -    BAND    232; K    1; EIG -2.2554193E-01 AU
 BOTTOM OF VIRTUAL BANDS - BAND    233; K    1; EIG -1.4385570E-01 AU
 DIRECT ENERGY BAND GAP:   2.2228 eV

    BETA       ELECTRONS
 INSULATING STATE
 TOP OF VALENCE BANDS -    BAND    230; K    1; EIG -2.4249533E-01 AU
 BOTTOM OF VIRTUAL BANDS - BAND    231; K    1; EIG -1.8638149E-01 AU
 DIRECT ENERGY BAND GAP:   1.5269 eV
 TTTTTTTTTTTTTTTTTTTTTTTTTTTTTT PDIG        TELAPSE      630.02 TCPU      629.96
 CHARGE NORMALIZATION FACTOR   1.00000000
 TOTAL ATOMIC CHARGES:
   9.3047240   9.2927867   9.2913687   9.2985789   9.2978570   9.3062565
   8.6094775   8.6459743   5.1123481   5.7299159   6.1281397   0.8911134
   5.7240406   5.1106940  27.4991577   9.3177818   9.2884826   9.3304198
   9.3002389   9.2955662   9.2911697   8.6238391   8.6242473   5.1120118
   5.7286192   6.1198742   0.8869460   5.7290509   5.1093195   9.3177816
   9.2884824   9.3304201   9.3002390   9.2955661   9.2911696   8.6238393
   8.6242468   5.1120119   5.7286194   6.1198747   0.8869458   5.7290508
   5.1093196  27.4991580   9.3047242   9.2927867   9.2913685   9.2985788
   9.2978571   9.3062566   8.6094770   8.6459749   5.1123482   5.7299158
   6.1281392   0.8911136   5.7240403   5.1106940
 SUMMED SPIN DENSITY           2.00000000
 TOTAL ATOMIC SPINS  :
   0.0020370   0.0009952   0.0000141   0.0020889   0.0004933   0.0002308
   0.0921704   0.0946835   0.0132591  -0.0074413   0.0079554  -0.0006081
  -0.0071647   0.0127395   0.5799615   0.0017780   0.0007715  -0.0007539
   0.0022016   0.0005812   0.0002698   0.0879453   0.0976627   0.0125303
  -0.0072706   0.0079245  -0.0006007  -0.0074328   0.0129789   0.0017781
   0.0007715  -0.0007539   0.0022016   0.0005813   0.0002697   0.0879454
   0.0976625   0.0125303  -0.0072705   0.0079244  -0.0006007  -0.0074327
   0.0129789   0.5799613   0.0020370   0.0009952   0.0000141   0.0020888
   0.0004934   0.0002308   0.0921703   0.0946838   0.0132591  -0.0074414
   0.0079554  -0.0006081  -0.0071647   0.0127395
 TTTTTTTTTTTTTTTTTTTTTTTTTTTTTT MOQGAD      TELAPSE      630.03 TCPU      629.97
 TTTTTTTTTTTTTTTTTTTTTTTTTTTTTT SHELLXN     TELAPSE      636.63 TCPU      636.57
 TTTTTTTTTTTTTTTTTTTTTTTTTTTTTT MONMO3      TELAPSE      636.71 TCPU      636.66
 NUMERICALLY INTEGRATED DENSITY    231.9991481024    229.9991488552
 TTTTTTTTTTTTTTTTTTTTTTTTTTTTTT NUMDFT      TELAPSE      640.44 TCPU      640.38
 CYC  50 ETOT(AU) -7.040790734305E+03 DETOT -5.13E-10 tst  2.59E-14 PX  8.41E-07
 TTTTTTTTTTTTTTTTTTTTTTTTTTTTTT DIIS        TELAPSE      641.77 TCPU      641.71
 DIIS TEST: 0.66990E-09 AT SCF   CYCLE  50 - DIIS ACTIVE - HISTORY:    43 CYCLES
 TTTTTTTTTTTTTTTTTTTTTTTTTTTTTT FDIK        TELAPSE      642.60 TCPU      642.54

    ALPHA      ELECTRONS
 INSULATING STATE
 TOP OF VALENCE BANDS -    BAND    232; K    1; EIG -2.2554192E-01 AU
 BOTTOM OF VIRTUAL BANDS - BAND    233; K    1; EIG -1.4385569E-01 AU
 DIRECT ENERGY BAND GAP:   2.2228 eV

    BETA       ELECTRONS
 INSULATING STATE
 TOP OF VALENCE BANDS -    BAND    230; K    1; EIG -2.4249534E-01 AU
 BOTTOM OF VIRTUAL BANDS - BAND    231; K    1; EIG -1.8638147E-01 AU
 DIRECT ENERGY BAND GAP:   1.5269 eV
 TTTTTTTTTTTTTTTTTTTTTTTTTTTTTT PDIG        TELAPSE      642.69 TCPU      642.63
 CHARGE NORMALIZATION FACTOR   1.00000000
 TOTAL ATOMIC CHARGES:
   9.3047242   9.2927865   9.2913688   9.2985789   9.2978570   9.3062564
   8.6094774   8.6459743   5.1123482   5.7299156   6.1281401   0.8911135
   5.7240395   5.1106942  27.4991577   9.3177815   9.2884825   9.3304198
   9.3002391   9.2955662   9.2911697   8.6238389   8.6242478   5.1120123
   5.7286200   6.1198746   0.8869458   5.7290502   5.1093193   9.3177813
   9.2884824   9.3304201   9.3002392   9.2955660   9.2911696   8.6238393
   8.6242469   5.1120124   5.7286196   6.1198745   0.8869459   5.7290501
   5.1093196  27.4991578   9.3047242   9.2927867   9.2913686   9.2985788
   9.2978571   9.3062564   8.6094771   8.6459751   5.1123480   5.7299161
   6.1281401   0.8911134   5.7240397   5.1106940
 SUMMED SPIN DENSITY           2.00000000
 TOTAL ATOMIC SPINS  :
   0.0020369   0.0009952   0.0000140   0.0020889   0.0004933   0.0002308
   0.0921705   0.0946836   0.0132591  -0.0074413   0.0079554  -0.0006081
  -0.0071647   0.0127395   0.5799615   0.0017780   0.0007715  -0.0007539
   0.0022015   0.0005812   0.0002698   0.0879452   0.0976625   0.0125303
  -0.0072706   0.0079245  -0.0006007  -0.0074328   0.0129789   0.0017781
   0.0007714  -0.0007539   0.0022016   0.0005813   0.0002697   0.0879454
   0.0976625   0.0125303  -0.0072705   0.0079244  -0.0006007  -0.0074327
   0.0129789   0.5799615   0.0020370   0.0009952   0.0000141   0.0020888
   0.0004934   0.0002308   0.0921702   0.0946837   0.0132591  -0.0074414
   0.0079553  -0.0006081  -0.0071647   0.0127394
 TTTTTTTTTTTTTTTTTTTTTTTTTTTTTT MOQGAD      TELAPSE      642.71 TCPU      642.65
 TTTTTTTTTTTTTTTTTTTTTTTTTTTTTT SHELLXN     TELAPSE      649.32 TCPU      649.26
 TTTTTTTTTTTTTTTTTTTTTTTTTTTTTT MONMO3      TELAPSE      649.40 TCPU      649.34
 NUMERICALLY INTEGRATED DENSITY    231.9991481024    229.9991488552
 TTTTTTTTTTTTTTTTTTTTTTTTTTTTTT NUMDFT      TELAPSE      653.00 TCPU      652.94
 CYC  51 ETOT(AU) -7.040790734305E+03 DETOT -1.09E-10 tst  2.21E-14 PX  1.54E-07
 TTTTTTTTTTTTTTTTTTTTTTTTTTTTTT DIIS        TELAPSE      654.04 TCPU      653.98
 DIIS TEST: 0.66799E-09 AT SCF   CYCLE  51 - DIIS ACTIVE - HISTORY:    43 CYCLES
 TTTTTTTTTTTTTTTTTTTTTTTTTTTTTT FDIK        TELAPSE      654.85 TCPU      654.79

    ALPHA      ELECTRONS
 INSULATING STATE
 TOP OF VALENCE BANDS -    BAND    232; K    1; EIG -2.2554192E-01 AU
 BOTTOM OF VIRTUAL BANDS - BAND    233; K    1; EIG -1.4385570E-01 AU
 DIRECT ENERGY BAND GAP:   2.2228 eV

    BETA       ELECTRONS
 INSULATING STATE
 TOP OF VALENCE BANDS -    BAND    230; K    1; EIG -2.4249533E-01 AU
 BOTTOM OF VIRTUAL BANDS - BAND    231; K    1; EIG -1.8638148E-01 AU
 DIRECT ENERGY BAND GAP:   1.5269 eV
 TTTTTTTTTTTTTTTTTTTTTTTTTTTTTT PDIG        TELAPSE      654.94 TCPU      654.88
 CHARGE NORMALIZATION FACTOR   1.00000000
 TOTAL ATOMIC CHARGES:
   9.3047242   9.2927866   9.2913688   9.2985789   9.2978570   9.3062564
   8.6094774   8.6459744   5.1123482   5.7299156   6.1281400   0.8911134
   5.7240400   5.1106942  27.4991577   9.3177816   9.2884825   9.3304198
   9.3002390   9.2955662   9.2911697   8.6238389   8.6242475   5.1120121
   5.7286197   6.1198744   0.8869459   5.7290505   5.1093194   9.3177815
   9.2884824   9.3304201   9.3002391   9.2955660   9.2911696   8.6238393
   8.6242469   5.1120122   5.7286195   6.1198746   0.8869458   5.7290505
   5.1093196  27.4991579   9.3047242   9.2927867   9.2913686   9.2985788
   9.2978571   9.3062564   8.6094770   8.6459750   5.1123481   5.7299160
   6.1281397   0.8911134   5.7240399   5.1106940
 SUMMED SPIN DENSITY           2.00000000
 TOTAL ATOMIC SPINS  :
   0.0020370   0.0009952   0.0000141   0.0020889   0.0004933   0.0002308
   0.0921704   0.0946835   0.0132591  -0.0074413   0.0079554  -0.0006081
  -0.0071648   0.0127395   0.5799614   0.0017780   0.0007715  -0.0007539
   0.0022016   0.0005812   0.0002698   0.0879452   0.0976627   0.0125303
  -0.0072705   0.0079245  -0.0006008  -0.0074329   0.0129789   0.0017780
   0.0007715  -0.0007539   0.0022016   0.0005813   0.0002697   0.0879453
   0.0976625   0.0125303  -0.0072705   0.0079244  -0.0006007  -0.0074328
   0.0129789   0.5799614   0.0020370   0.0009952   0.0000141   0.0020888
   0.0004934   0.0002308   0.0921702   0.0946838   0.0132591  -0.0074414
   0.0079554  -0.0006081  -0.0071647   0.0127394
 TTTTTTTTTTTTTTTTTTTTTTTTTTTTTT MOQGAD      TELAPSE      654.95 TCPU      654.89
 TTTTTTTTTTTTTTTTTTTTTTTTTTTTTT SHELLXN     TELAPSE      661.55 TCPU      661.49
 TTTTTTTTTTTTTTTTTTTTTTTTTTTTTT MONMO3      TELAPSE      661.63 TCPU      661.57
 NUMERICALLY INTEGRATED DENSITY    231.9991481024    229.9991488552
 TTTTTTTTTTTTTTTTTTTTTTTTTTTTTT NUMDFT      TELAPSE      665.27 TCPU      665.21
 CYC  52 ETOT(AU) -7.040790734305E+03 DETOT  2.73E-11 tst  1.43E-14 PX  1.05E-07
 TTTTTTTTTTTTTTTTTTTTTTTTTTTTTT DIIS        TELAPSE      666.33 TCPU      666.27
 DIIS TEST: 0.66276E-09 AT SCF   CYCLE  52 - DIIS ACTIVE - HISTORY:    42 CYCLES
 TTTTTTTTTTTTTTTTTTTTTTTTTTTTTT FDIK        TELAPSE      667.09 TCPU      667.03

    ALPHA      ELECTRONS
 INSULATING STATE
 TOP OF VALENCE BANDS -    BAND    232; K    1; EIG -2.2554192E-01 AU
 BOTTOM OF VIRTUAL BANDS - BAND    233; K    1; EIG -1.4385570E-01 AU
 DIRECT ENERGY BAND GAP:   2.2228 eV

    BETA       ELECTRONS
 INSULATING STATE
 TOP OF VALENCE BANDS -    BAND    230; K    1; EIG -2.4249533E-01 AU
 BOTTOM OF VIRTUAL BANDS - BAND    231; K    1; EIG -1.8638148E-01 AU
 DIRECT ENERGY BAND GAP:   1.5269 eV
 TTTTTTTTTTTTTTTTTTTTTTTTTTTTTT PDIG        TELAPSE      667.18 TCPU      667.12
 CHARGE NORMALIZATION FACTOR   1.00000000
 TOTAL ATOMIC CHARGES:
   9.3047242   9.2927866   9.2913688   9.2985789   9.2978570   9.3062564
   8.6094774   8.6459744   5.1123482   5.7299156   6.1281400   0.8911134
   5.7240400   5.1106942  27.4991577   9.3177816   9.2884825   9.3304198
   9.3002390   9.2955662   9.2911697   8.6238389   8.6242475   5.1120121
   5.7286197   6.1198744   0.8869459   5.7290505   5.1093194   9.3177815
   9.2884824   9.3304201   9.3002391   9.2955660   9.2911696   8.6238393
   8.6242469   5.1120122   5.7286195   6.1198746   0.8869458   5.7290505
   5.1093196  27.4991579   9.3047242   9.2927867   9.2913686   9.2985788
   9.2978571   9.3062564   8.6094770   8.6459750   5.1123481   5.7299160
   6.1281397   0.8911134   5.7240399   5.1106940
 SUMMED SPIN DENSITY           2.00000000
 TOTAL ATOMIC SPINS  :
   0.0020369   0.0009952   0.0000141   0.0020889   0.0004933   0.0002308
   0.0921704   0.0946835   0.0132591  -0.0074413   0.0079554  -0.0006081
  -0.0071648   0.0127395   0.5799614   0.0017780   0.0007715  -0.0007539
   0.0022016   0.0005812   0.0002698   0.0879452   0.0976627   0.0125303
  -0.0072705   0.0079245  -0.0006008  -0.0074329   0.0129789   0.0017780
   0.0007715  -0.0007539   0.0022016   0.0005813   0.0002697   0.0879453
   0.0976625   0.0125303  -0.0072705   0.0079244  -0.0006007  -0.0074328
   0.0129789   0.5799614   0.0020370   0.0009952   0.0000141   0.0020888
   0.0004934   0.0002308   0.0921702   0.0946838   0.0132591  -0.0074414
   0.0079554  -0.0006081  -0.0071647   0.0127394
 TTTTTTTTTTTTTTTTTTTTTTTTTTTTTT MOQGAD      TELAPSE      667.19 TCPU      667.13
 TTTTTTTTTTTTTTTTTTTTTTTTTTTTTT SHELLXN     TELAPSE      673.78 TCPU      673.72
 TTTTTTTTTTTTTTTTTTTTTTTTTTTTTT MONMO3      TELAPSE      673.86 TCPU      673.80
 NUMERICALLY INTEGRATED DENSITY    231.9991481024    229.9991488552
 TTTTTTTTTTTTTTTTTTTTTTTTTTTTTT NUMDFT      TELAPSE      677.50 TCPU      677.44
 CYC  53 ETOT(AU) -7.040790734305E+03 DETOT  3.64E-12 tst  4.36E-15 PX  1.74E-09
 TTTTTTTTTTTTTTTTTTTTTTTTTTTTTT DIIS        TELAPSE      678.57 TCPU      678.51
 DIIS TEST: 0.66276E-09 AT SCF   CYCLE  53 - DIIS ACTIVE - HISTORY:    43 CYCLES
 TTTTTTTTTTTTTTTTTTTTTTTTTTTTTT FDIK        TELAPSE      679.32 TCPU      679.26

    ALPHA      ELECTRONS
 INSULATING STATE
 TOP OF VALENCE BANDS -    BAND    232; K    1; EIG -2.2554192E-01 AU
 BOTTOM OF VIRTUAL BANDS - BAND    233; K    1; EIG -1.4385570E-01 AU
 DIRECT ENERGY BAND GAP:   2.2228 eV

    BETA       ELECTRONS
 INSULATING STATE
 TOP OF VALENCE BANDS -    BAND    230; K    1; EIG -2.4249533E-01 AU
 BOTTOM OF VIRTUAL BANDS - BAND    231; K    1; EIG -1.8638148E-01 AU
 DIRECT ENERGY BAND GAP:   1.5269 eV
 TTTTTTTTTTTTTTTTTTTTTTTTTTTTTT PDIG        TELAPSE      679.41 TCPU      679.35
 CHARGE NORMALIZATION FACTOR   1.00000000
 TOTAL ATOMIC CHARGES:
   9.3047242   9.2927866   9.2913688   9.2985789   9.2978570   9.3062564
   8.6094774   8.6459744   5.1123482   5.7299156   6.1281400   0.8911134
   5.7240400   5.1106942  27.4991577   9.3177816   9.2884825   9.3304198
   9.3002390   9.2955662   9.2911697   8.6238389   8.6242475   5.1120121
   5.7286197   6.1198744   0.8869459   5.7290505   5.1093194   9.3177815
   9.2884824   9.3304201   9.3002391   9.2955660   9.2911696   8.6238393
   8.6242469   5.1120122   5.7286195   6.1198746   0.8869458   5.7290505
   5.1093196  27.4991579   9.3047242   9.2927867   9.2913686   9.2985788
   9.2978571   9.3062564   8.6094770   8.6459750   5.1123481   5.7299160
   6.1281397   0.8911134   5.7240399   5.1106940
 SUMMED SPIN DENSITY           2.00000000
 TOTAL ATOMIC SPINS  :
   0.0020369   0.0009952   0.0000141   0.0020889   0.0004933   0.0002308
   0.0921704   0.0946835   0.0132591  -0.0074413   0.0079554  -0.0006081
  -0.0071648   0.0127395   0.5799614   0.0017780   0.0007715  -0.0007539
   0.0022016   0.0005812   0.0002698   0.0879452   0.0976627   0.0125303
  -0.0072705   0.0079245  -0.0006008  -0.0074329   0.0129789   0.0017780
   0.0007715  -0.0007539   0.0022016   0.0005813   0.0002697   0.0879453
   0.0976625   0.0125303  -0.0072705   0.0079244  -0.0006007  -0.0074328
   0.0129789   0.5799614   0.0020370   0.0009952   0.0000141   0.0020888
   0.0004934   0.0002308   0.0921702   0.0946838   0.0132591  -0.0074414
   0.0079554  -0.0006081  -0.0071647   0.0127394
 TTTTTTTTTTTTTTTTTTTTTTTTTTTTTT MOQGAD      TELAPSE      679.43 TCPU      679.36
 TTTTTTTTTTTTTTTTTTTTTTTTTTTTTT SHELLXN     TELAPSE      686.01 TCPU      685.95

 ::: DIPOLE MOMENT ALONG NON PERIODIC DIRECTIONS:
 ::: A.U.     (X) -7.22205E-06   (Y) -2.47304E-06   (Z)  1.15167E-06
 ::: DEBYE         1.83566E-05        6.28583E-06       -2.92726E-06

 +++ ENERGIES IN A.U. +++
 ::: EXT EL-POLE                                   7.8923592646068E+03
 ::: EXT EL-SPHEROPOLE                             0.0000000000000E+00
 ::: BIELET ZONE E-E                               6.5653224996100E+03
 ::: TOTAL E-E                                     1.4457681764217E+04
 ::: TOTAL E-N + N-E                              -3.9172683468935E+04
 ::: TOTAL N-N                                     1.1208890313975E+04
 ::: KINETIC ENERGY                                7.0254027013297E+03
 ::: PSEUDO TOTAL   ENERGY                        -6.4807086894128E+03
 ::: VIRIAL COEFFICIENT                            1.0403294476225E+00
 TTTTTTTTTTTTTTTTTTTTTTTTTTTTTT MONMO3      TELAPSE      686.10 TCPU      686.04
 NUMERICALLY INTEGRATED DENSITY    231.9991481024    229.9991488552
 TTTTTTTTTTTTTTTTTTTTTTTTTTTTTT NUMDFT      TELAPSE      689.73 TCPU      689.67
 CYC  54 ETOT(AU) -7.040790734305E+03 DETOT  1.91E-11 tst  4.36E-15 PX  1.74E-09

 == SCF ENDED - CONVERGENCE ON ENERGY      E(AU) -7.0407907343046E+03 CYCLES  54


 ENERGY EXPRESSION=HARTREE+FOCK EXCH*0.00000+(PBE        EXCH)*1.00000+PBE        CORR


 TOTAL ENERGY(DFT)(AU)( 54) -7.0407907343046E+03 DE 1.9E-11 tester 4.4E-15
 TTTTTTTTTTTTTTTTTTTTTTTTTTTTTT EDFT        TELAPSE      689.74 TCPU      689.68
 
 INFORMATION **** DFTD3 ENERGY **** CALCULATE DFTD3 ENERGY

           DFT-D V3(BJ)
 DF                                         pbe       
 parameters
 s6       :    1.0000
 s8       :    0.7875
 a1       :    0.4289
 a2       :    4.4407
 k1 k3    :   16.0000   -4.0000
 Cutoff   :   50.2022
 CN-Cutoff:   21.1671
 ABC-Cutoff:   21.1671
 
 Edisp /kcal,au:   -49.4711 -0.07883723

 E6    /kcal :   -34.3625
 E8    /kcal :   -15.1086
 
 INFORMATION **** DFTD3 ENERGY **** NORMAL TERMINATION OF DFTD3 MODULE

 *******************************************************************************

 DFT-D3 DISPERSION ENERGY CORRECTION

 D3 DISPERSION ENERGY (AU)       -7.8837231091101E-02
 TOTAL ENERGY + DISP (AU)        -7.0408695715357E+03

 *******************************************************************************

 EIGENVECTORS IN FORTRAN UNIT  8
 TTTTTTTTTTTTTTTTTTTTTTTTTTTTTT END         TELAPSE      690.32 TCPU      690.26
 EEEEEEEEEE TERMINATION  DATE 18 09 2022 TIME 23:58:07.3
NODE    0 CPU TIME =       690.260
NODE    1 CPU TIME =       690.254
NODE    2 CPU TIME =       690.256
NODE    3 CPU TIME =       690.266
NODE    4 CPU TIME =       690.256
NODE    5 CPU TIME =       690.261
NODE    6 CPU TIME =       690.261
NODE    7 CPU TIME =       690.262
NODE    8 CPU TIME =       690.249
NODE    9 CPU TIME =       690.266
NODE   10 CPU TIME =       690.193
NODE   11 CPU TIME =       690.257
NODE   12 CPU TIME =       690.251
NODE   13 CPU TIME =       690.258
NODE   14 CPU TIME =       690.252
NODE   15 CPU TIME =       690.259
NODE   16 CPU TIME =       690.252
NODE   17 CPU TIME =       690.251
NODE   18 CPU TIME =       690.255
NODE   19 CPU TIME =       690.249
NODE   20 CPU TIME =       690.246
NODE   21 CPU TIME =       690.242
NODE   22 CPU TIME =       689.468
NODE   23 CPU TIME =       687.935
    TOTAL CPU TIME =     16562.959
