# Supplementary material for: Interrogation of the Intermolecular Forces That Drive Bulk Properties of Molecular Crystals with Terahertz Spectroscopy and Density Functional Theory
Source: Cryst Growth Des. 2025 May 23;25(11):3697–706. doi: 10.1021/acs.cgd.5c00007 (PMC12148306; doi:10.1021/acs.cgd.5c00007)
Supplement: Supplementary file 3 [file cg5c00007_si_003.zip › Calculations/CuACACF/Halogen/Halogen.txt]

SHRINK 6 Cu (II) (AcAc)2(F3)4, H,C,O,F Cu are POB-TZVP and PBE-D
MOLECULE
1
58
9       0.603019    1.663954    2.502978
9       1.794328    0.186362    3.608253
9       0.446739    1.542681    4.692150
9       4.118203    3.932829    0.308958
9       4.108342    5.853402    1.344932
9       5.919177    4.600572    1.335348
8       2.884520    2.596957    4.980479
8       4.743610    4.259617    3.744773
6       1.315186    1.456777    3.644228
6       2.477676    2.454990    3.795481
6       3.000652    3.033756    2.642497
1       2.547524    2.814310    1.682240
6       4.085078    3.902196    2.710995
6       4.565086    4.569339    1.408198
29      4.416873    3.609683    5.540706
9       8.230727    5.555413    8.578434
9       7.039418    7.033005    7.473159
9       8.387006    5.676686    6.389262
9       4.715543    3.286537   10.772454
9       4.725404    1.365965    9.736480
9       2.914569    2.618795    9.746064
8       5.949226    4.622410    6.100933
8       4.090135    2.959750    7.336639
6       7.518560    5.762590    7.437184
6       6.356069    4.764377    7.285931
6       5.833093    4.185611    8.438915
1       6.286221    4.405057    9.399173
6       4.748668    3.317171    8.370417
6       4.268660    2.650028    9.673214
9       3.727924    3.183575   13.584390
9       4.919233    1.705984   14.689665
9       3.571644    3.062302   15.773562
9       7.243108    5.452451   11.390370
9       7.233247    7.373023   12.426344
9       9.044082    6.120194   12.416760
8       6.009425    4.116578   16.061891
8       7.868515    5.779238   14.826185
6       4.440091    2.976398   14.725640
6       5.602581    3.974611   14.876893
6       6.125557    4.553377   13.723910
1       5.672429    4.333932   12.763652
6       7.209983    5.421818   13.792407
6       7.689991    6.088960   12.489610
29      7.541778    5.129305   16.622118
9      11.355632    7.075034   19.659846
9      10.164323    8.552626   18.554571
9      11.511911    7.196308   17.470675
9       7.840448    4.806159   21.853866
9       7.850309    2.885587   20.817892
9       6.039474    4.138416   20.827476
8       9.074131    6.142032   17.182345
8       7.215040    4.479372   18.418052
6      10.643465    7.282212   18.518596
6       9.480974    6.283998   18.367343
6       8.957998    5.705233   19.520327
1       9.411127    5.924678   20.480585
6       7.873573    4.836792   19.451829
6       7.393565    4.169650   20.754626
BASISSET
POB-TZVP
DFT
SPIN
PBE-D
XLGRID
END
EXCHSIZE
15000000
BIPOSIZE
15000000
MAXCYCLE
200
SCFDIR
TOLINTEG
7 7 7 7 14
TOLDEE
11
SPINLOCK
2 10
SHRINK
6 6
FMIXING
40
END
 PROCESS            2  OF           24  WORKING
 PROCESS            8  OF           24  WORKING
 PROCESS           14  OF           24  WORKING
 PROCESS           18  OF           24  WORKING
 PROCESS           19  OF           24  WORKING
 PROCESS           21  OF           24  WORKING
 PROCESS            1  OF           24  WORKING
 PROCESS            5  OF           24  WORKING
 PROCESS            6  OF           24  WORKING
 PROCESS            7  OF           24  WORKING
 PROCESS           11  OF           24  WORKING
 PROCESS           12  OF           24  WORKING
 PROCESS           13  OF           24  WORKING
 PROCESS           15  OF           24  WORKING
 PROCESS           20  OF           24  WORKING
 PROCESS            0  OF           24  WORKING
 PROCESS           23  OF           24  WORKING
 PROCESS            3  OF           24  WORKING
 PROCESS            4  OF           24  WORKING
 PROCESS            9  OF           24  WORKING
 PROCESS           10  OF           24  WORKING
 PROCESS           16  OF           24  WORKING
 PROCESS           17  OF           24  WORKING
 PROCESS           22  OF           24  WORKING

         
 *******************************************************************************
 *                                                                             *
 *                               CRYSTAL17                                     *
 *                      public : 1.0.1 - Feb 1st, 2017                         *
 *                       HTTP://WWW.CRYSTAL.UNITO.IT                           *
 *                                                                             *
 *                              MAIN AUTHORS                                   *
 *                                                                             *
 *  R. DOVESI(1,11), V.R. SAUNDERS(2), C. ROETTI(1,11), R. ORLANDO(1,11),      *
 *  C.M. ZICOVICH-WILSON(1,3), F. PASCALE(4), B. CIVALLERI(1,11),              *
 *  K. DOLL(5), N.M. HARRISON(2,6), I.J. BUSH(7), Ph. D'ARCO(8),               *
 *  M. LLUNELL(9), M. CAUSA'(10), Y. NOEL(8), L. MASCHIO(1,11), A. ERBA(1,11)  *
 *  M. RE'RAT(14), S. CASASSA(1,11)                                            *
 *                                                                             *
 *        CONTRIBUTIONS TO THE CODE HAVE ALSO BEEN GIVEN BY                    *
 *                                                                             *
 *  M. FERRABONE(1,11), M. DE LA PIERRE(1,11), M. FERRERO(1,11),               *
 *  J. BAIMA(1,11), E. ALBANESE(1,11), M.F. PEINTINGER(12), R. BAST(13),       *
 *  B. KIRTMAN(15), V. LACIVITA(1,11), R. DEMICHELIS(1,16)                     *
 *  G. BRANDEBURG(17), S. SALUSTRO(1,11), G. SANSONE(1,11)                     *
 *  M.T. RUGGIERO(18)                                                          *
 *                                                                             *
 * (1) THEORETICAL CHEMISTRY GROUP - UNIVERSITA' DI TORINO - TORINO (ITALY)    *

 * (2) COMPUTATIONAL SCIENCE & ENGINEERING DEPARTMENT - STFC DARESBURY (UK)    *
 * (3) UNIVERSIDAD AUTONOMA DEL ESTADO DE MORELOS - CUERNAVACA (MEXICO)        *
 * (4) UNIVERSITE' DE LORRAINE - NANCY (FRANCE)                                *
 * (5) UNIVERSITAET STUTTGART- STUTTGART (GERMANY)                             *
 * (6) IMPERIAL COLLEGE - LONDON (UK)                                          *
 * (7) OXFORD E-RESEARCH CENTRE - OXFORD (UK)                                  *
 * (8) UPMC - SORBONNE UNIVERSITES - PARIS (FRANCE)                            *
 * (9) UNIVERSIDAD DE BARCELONA - BARCELONA (SPAIN)                            *
 *(10) UNIVERSITA' DI NAPOLI "FEDERICO II" - NAPOLI (ITALY)                    *
 *(11) NIS - NANOSTRUCTURED INTERFACES AND SURFACES - TORINO (ITALY)           *
 *(12) MPI FUER CHEMISCHE ENERGIEKONVERSION - MUELHEIM AN DER RUHR (GERMANY)   *
 *(13) UNIVERSITY OF TROMSO - TROMSO (NORWAY)                                  *
 *(14) UNIVERSITE' DE PAU ET DES PAYS DE L'ADOUR - PAU (FRANCE)                *
 *(15) UNIVERSITY OF CALIFORNIA SANTA BARBARA - SANTA BARBARA (USA)            *
 *(16) CURTIN UNIVERSITY - PERTH (AUSTRALIA)                                   *
 *(17) UNIVERSITY COLLEGE LONDON - LONDON (UK)                                 *
 *(18) CAMBRIDGE UNIVERSITY - CAMBRIDGE (UK)                                   *
 *                                                                             *
 *******************************************************************************
 EEEEEEEEEE STARTING  DATE 18 09 2022 TIME 23:28:59.7
 SHRINK 6 Cu (II) (AcAc)2(F3)4, H,C,O,F Cu are POB-TZVP and PBE-D                

 MOLECULAR CALCULATION
 POINT  GROUP  N.  1                  :  1      OR  C1   
 CORRESPONDING SPACE GROUP            :  P 1             


 NUMBER OF IRREDUCIBLE ATOMS IN THE CONVENTIONAL CELL:   58

 INPUT COORDINATES

 ATOM AT. N.              COORDINATES
   1   9     6.030190000000E-01  1.663954000000E+00  2.502978000000E+00
   2   9     1.794328000000E+00  1.863620000000E-01  3.608253000000E+00
   3   9     4.467390000000E-01  1.542681000000E+00  4.692150000000E+00
   4   9     4.118203000000E+00  3.932829000000E+00  3.089580000000E-01
   5   9     4.108342000000E+00  5.853402000000E+00  1.344932000000E+00
   6   9     5.919177000000E+00  4.600572000000E+00  1.335348000000E+00
   7   8     2.884520000000E+00  2.596957000000E+00  4.980479000000E+00
   8   8     4.743610000000E+00  4.259617000000E+00  3.744773000000E+00
   9   6     1.315186000000E+00  1.456777000000E+00  3.644228000000E+00
  10   6     2.477676000000E+00  2.454990000000E+00  3.795481000000E+00
  11   6     3.000652000000E+00  3.033756000000E+00  2.642497000000E+00
  12   1     2.547524000000E+00  2.814310000000E+00  1.682240000000E+00
  13   6     4.085078000000E+00  3.902196000000E+00  2.710995000000E+00
  14   6     4.565086000000E+00  4.569339000000E+00  1.408198000000E+00
  15  29     4.416873000000E+00  3.609683000000E+00  5.540706000000E+00
  16   9     8.230727000000E+00  5.555413000000E+00  8.578434000000E+00
  17   9     7.039418000000E+00  7.033005000000E+00  7.473159000000E+00
  18   9     8.387006000000E+00  5.676686000000E+00  6.389262000000E+00
  19   9     4.715543000000E+00  3.286537000000E+00  1.077245400000E+01
  20   9     4.725404000000E+00  1.365965000000E+00  9.736480000000E+00
  21   9     2.914569000000E+00  2.618795000000E+00  9.746064000000E+00
  22   8     5.949226000000E+00  4.622410000000E+00  6.100933000000E+00
  23   8     4.090135000000E+00  2.959750000000E+00  7.336639000000E+00
  24   6     7.518560000000E+00  5.762590000000E+00  7.437184000000E+00
  25   6     6.356069000000E+00  4.764377000000E+00  7.285931000000E+00
  26   6     5.833093000000E+00  4.185611000000E+00  8.438915000000E+00
  27   1     6.286221000000E+00  4.405057000000E+00  9.399173000000E+00
  28   6     4.748668000000E+00  3.317171000000E+00  8.370417000000E+00
  29   6     4.268660000000E+00  2.650028000000E+00  9.673214000000E+00
  30   9     3.727924000000E+00  3.183575000000E+00  1.358439000000E+01
  31   9     4.919233000000E+00  1.705984000000E+00  1.468966500000E+01
  32   9     3.571644000000E+00  3.062302000000E+00  1.577356200000E+01
  33   9     7.243108000000E+00  5.452451000000E+00  1.139037000000E+01
  34   9     7.233247000000E+00  7.373023000000E+00  1.242634400000E+01
  35   9     9.044082000000E+00  6.120194000000E+00  1.241676000000E+01
  36   8     6.009425000000E+00  4.116578000000E+00  1.606189100000E+01
  37   8     7.868515000000E+00  5.779238000000E+00  1.482618500000E+01
  38   6     4.440091000000E+00  2.976398000000E+00  1.472564000000E+01
  39   6     5.602581000000E+00  3.974611000000E+00  1.487689300000E+01
  40   6     6.125557000000E+00  4.553377000000E+00  1.372391000000E+01
  41   1     5.672429000000E+00  4.333932000000E+00  1.276365200000E+01
  42   6     7.209983000000E+00  5.421818000000E+00  1.379240700000E+01
  43   6     7.689991000000E+00  6.088960000000E+00  1.248961000000E+01
  44  29     7.541778000000E+00  5.129305000000E+00  1.662211800000E+01
  45   9     1.135563200000E+01  7.075034000000E+00  1.965984600000E+01
  46   9     1.016432300000E+01  8.552626000000E+00  1.855457100000E+01
  47   9     1.151191100000E+01  7.196308000000E+00  1.747067500000E+01
  48   9     7.840448000000E+00  4.806159000000E+00  2.185386600000E+01
  49   9     7.850309000000E+00  2.885587000000E+00  2.081789200000E+01
  50   9     6.039474000000E+00  4.138416000000E+00  2.082747600000E+01
  51   8     9.074131000000E+00  6.142032000000E+00  1.718234500000E+01
  52   8     7.215040000000E+00  4.479372000000E+00  1.841805200000E+01
  53   6     1.064346500000E+01  7.282212000000E+00  1.851859600000E+01
  54   6     9.480974000000E+00  6.283998000000E+00  1.836734300000E+01
  55   6     8.957998000000E+00  5.705233000000E+00  1.952032700000E+01
  56   1     9.411127000000E+00  5.924678000000E+00  2.048058500000E+01
  57   6     7.873573000000E+00  4.836792000000E+00  1.945182900000E+01
  58   6     7.393565000000E+00  4.169650000000E+00  2.075462600000E+01

 COORDINATES OF THE EQUIVALENT ATOMS (ANGSTROMS)

 N. ATOM EQUIV AT. N.          X                  Y                  Z

   1   1   1    9 F     6.03019000000E-01  1.66395400000E+00  2.50297800000E+00

   2   2   1    9 F     1.79432800000E+00  1.86362000000E-01  3.60825300000E+00

   3   3   1    9 F     4.46739000000E-01  1.54268100000E+00  4.69215000000E+00

   4   4   1    9 F     4.11820300000E+00  3.93282900000E+00  3.08958000000E-01

   5   5   1    9 F     4.10834200000E+00  5.85340200000E+00  1.34493200000E+00

   6   6   1    9 F     5.91917700000E+00  4.60057200000E+00  1.33534800000E+00

   7   7   1    8 O     2.88452000000E+00  2.59695700000E+00  4.98047900000E+00

   8   8   1    8 O     4.74361000000E+00  4.25961700000E+00  3.74477300000E+00

   9   9   1    6 C     1.31518600000E+00  1.45677700000E+00  3.64422800000E+00

  10  10   1    6 C     2.47767600000E+00  2.45499000000E+00  3.79548100000E+00

  11  11   1    6 C     3.00065200000E+00  3.03375600000E+00  2.64249700000E+00

  12  12   1    1 H     2.54752400000E+00  2.81431000000E+00  1.68224000000E+00

  13  13   1    6 C     4.08507800000E+00  3.90219600000E+00  2.71099500000E+00

  14  14   1    6 C     4.56508600000E+00  4.56933900000E+00  1.40819800000E+00

  15  15   1   29 CU    4.41687300000E+00  3.60968300000E+00  5.54070600000E+00

  16  16   1    9 F     8.23072700000E+00  5.55541300000E+00  8.57843400000E+00

  17  17   1    9 F     7.03941800000E+00  7.03300500000E+00  7.47315900000E+00

  18  18   1    9 F     8.38700600000E+00  5.67668600000E+00  6.38926200000E+00

  19  19   1    9 F     4.71554300000E+00  3.28653700000E+00  1.07724540000E+01

  20  20   1    9 F     4.72540400000E+00  1.36596500000E+00  9.73648000000E+00

  21  21   1    9 F     2.91456900000E+00  2.61879500000E+00  9.74606400000E+00

  22  22   1    8 O     5.94922600000E+00  4.62241000000E+00  6.10093300000E+00

  23  23   1    8 O     4.09013500000E+00  2.95975000000E+00  7.33663900000E+00

  24  24   1    6 C     7.51856000000E+00  5.76259000000E+00  7.43718400000E+00

  25  25   1    6 C     6.35606900000E+00  4.76437700000E+00  7.28593100000E+00

  26  26   1    6 C     5.83309300000E+00  4.18561100000E+00  8.43891500000E+00

  27  27   1    1 H     6.28622100000E+00  4.40505700000E+00  9.39917300000E+00

  28  28   1    6 C     4.74866800000E+00  3.31717100000E+00  8.37041700000E+00

  29  29   1    6 C     4.26866000000E+00  2.65002800000E+00  9.67321400000E+00

  30  30   1    9 F     3.72792400000E+00  3.18357500000E+00  1.35843900000E+01

  31  31   1    9 F     4.91923300000E+00  1.70598400000E+00  1.46896650000E+01

  32  32   1    9 F     3.57164400000E+00  3.06230200000E+00  1.57735620000E+01

  33  33   1    9 F     7.24310800000E+00  5.45245100000E+00  1.13903700000E+01

  34  34   1    9 F     7.23324700000E+00  7.37302300000E+00  1.24263440000E+01

  35  35   1    9 F     9.04408200000E+00  6.12019400000E+00  1.24167600000E+01

  36  36   1    8 O     6.00942500000E+00  4.11657800000E+00  1.60618910000E+01

  37  37   1    8 O     7.86851500000E+00  5.77923800000E+00  1.48261850000E+01

  38  38   1    6 C     4.44009100000E+00  2.97639800000E+00  1.47256400000E+01

  39  39   1    6 C     5.60258100000E+00  3.97461100000E+00  1.48768930000E+01

  40  40   1    6 C     6.12555700000E+00  4.55337700000E+00  1.37239100000E+01

  41  41   1    1 H     5.67242900000E+00  4.33393200000E+00  1.27636520000E+01

  42  42   1    6 C     7.20998300000E+00  5.42181800000E+00  1.37924070000E+01

  43  43   1    6 C     7.68999100000E+00  6.08896000000E+00  1.24896100000E+01

  44  44   1   29 CU    7.54177800000E+00  5.12930500000E+00  1.66221180000E+01

  45  45   1    9 F     1.13556320000E+01  7.07503400000E+00  1.96598460000E+01

  46  46   1    9 F     1.01643230000E+01  8.55262600000E+00  1.85545710000E+01

  47  47   1    9 F     1.15119110000E+01  7.19630800000E+00  1.74706750000E+01

  48  48   1    9 F     7.84044800000E+00  4.80615900000E+00  2.18538660000E+01

  49  49   1    9 F     7.85030900000E+00  2.88558700000E+00  2.08178920000E+01

  50  50   1    9 F     6.03947400000E+00  4.13841600000E+00  2.08274760000E+01

  51  51   1    8 O     9.07413100000E+00  6.14203200000E+00  1.71823450000E+01

  52  52   1    8 O     7.21504000000E+00  4.47937200000E+00  1.84180520000E+01

  53  53   1    6 C     1.06434650000E+01  7.28221200000E+00  1.85185960000E+01

  54  54   1    6 C     9.48097400000E+00  6.28399800000E+00  1.83673430000E+01

  55  55   1    6 C     8.95799800000E+00  5.70523300000E+00  1.95203270000E+01

  56  56   1    1 H     9.41112700000E+00  5.92467800000E+00  2.04805850000E+01

  57  57   1    6 C     7.87357300000E+00  4.83679200000E+00  1.94518290000E+01

  58  58   1    6 C     7.39356500000E+00  4.16965000000E+00  2.07546260000E+01

 NUMBER OF SYMMETRY OPERATORS         :    1
 *******************************************************************************
 * GEOMETRY EDITING - INPUT COORDINATES ARE GIVEN IN ANGSTROM         
 *******************************************************************************

 GEOMETRY FOR WAVE FUNCTION - DIMENSIONALITY OF THE SYSTEM    0
 (NON PERIODIC DIRECTION: LATTICE PARAMETER FORMALLY SET TO 500)
 *******************************************************************************
 ATOMS IN THE ASYMMETRIC UNIT   58 - ATOMS IN THE UNIT CELL:   58
     ATOM             X(ANGSTROM)         Y(ANGSTROM)         Z(ANGSTROM)
 *******************************************************************************
      1 T   9 F     6.030190000000E-01  1.663954000000E+00  2.502978000000E+00
      2 T   9 F     1.794328000000E+00  1.863620000000E-01  3.608253000000E+00
      3 T   9 F     4.467390000000E-01  1.542681000000E+00  4.692150000000E+00
      4 T   9 F     4.118203000000E+00  3.932829000000E+00  3.089580000000E-01
      5 T   9 F     4.108342000000E+00  5.853402000000E+00  1.344932000000E+00
      6 T   9 F     5.919177000000E+00  4.600572000000E+00  1.335348000000E+00
      7 T   8 O     2.884520000000E+00  2.596957000000E+00  4.980479000000E+00
      8 T   8 O     4.743610000000E+00  4.259617000000E+00  3.744773000000E+00
      9 T   6 C     1.315186000000E+00  1.456777000000E+00  3.644228000000E+00
     10 T   6 C     2.477676000000E+00  2.454990000000E+00  3.795481000000E+00
     11 T   6 C     3.000652000000E+00  3.033756000000E+00  2.642497000000E+00
     12 T   1 H     2.547524000000E+00  2.814310000000E+00  1.682240000000E+00
     13 T   6 C     4.085078000000E+00  3.902196000000E+00  2.710995000000E+00
     14 T   6 C     4.565086000000E+00  4.569339000000E+00  1.408198000000E+00
     15 T  29 CU    4.416873000000E+00  3.609683000000E+00  5.540706000000E+00
     16 T   9 F     8.230727000000E+00  5.555413000000E+00  8.578434000000E+00
     17 T   9 F     7.039418000000E+00  7.033005000000E+00  7.473159000000E+00
     18 T   9 F     8.387006000000E+00  5.676686000000E+00  6.389262000000E+00
     19 T   9 F     4.715543000000E+00  3.286537000000E+00  1.077245400000E+01
     20 T   9 F     4.725404000000E+00  1.365965000000E+00  9.736480000000E+00
     21 T   9 F     2.914569000000E+00  2.618795000000E+00  9.746064000000E+00
     22 T   8 O     5.949226000000E+00  4.622410000000E+00  6.100933000000E+00
     23 T   8 O     4.090135000000E+00  2.959750000000E+00  7.336639000000E+00
     24 T   6 C     7.518560000000E+00  5.762590000000E+00  7.437184000000E+00
     25 T   6 C     6.356069000000E+00  4.764377000000E+00  7.285931000000E+00
     26 T   6 C     5.833093000000E+00  4.185611000000E+00  8.438915000000E+00
     27 T   1 H     6.286221000000E+00  4.405057000000E+00  9.399173000000E+00
     28 T   6 C     4.748668000000E+00  3.317171000000E+00  8.370417000000E+00
     29 T   6 C     4.268660000000E+00  2.650028000000E+00  9.673214000000E+00
     30 T   9 F     3.727924000000E+00  3.183575000000E+00  1.358439000000E+01
     31 T   9 F     4.919233000000E+00  1.705984000000E+00  1.468966500000E+01
     32 T   9 F     3.571644000000E+00  3.062302000000E+00  1.577356200000E+01
     33 T   9 F     7.243108000000E+00  5.452451000000E+00  1.139037000000E+01
     34 T   9 F     7.233247000000E+00  7.373023000000E+00  1.242634400000E+01
     35 T   9 F     9.044082000000E+00  6.120194000000E+00  1.241676000000E+01
     36 T   8 O     6.009425000000E+00  4.116578000000E+00  1.606189100000E+01
     37 T   8 O     7.868515000000E+00  5.779238000000E+00  1.482618500000E+01
     38 T   6 C     4.440091000000E+00  2.976398000000E+00  1.472564000000E+01
     39 T   6 C     5.602581000000E+00  3.974611000000E+00  1.487689300000E+01
     40 T   6 C     6.125557000000E+00  4.553377000000E+00  1.372391000000E+01
     41 T   1 H     5.672429000000E+00  4.333932000000E+00  1.276365200000E+01
     42 T   6 C     7.209983000000E+00  5.421818000000E+00  1.379240700000E+01
     43 T   6 C     7.689991000000E+00  6.088960000000E+00  1.248961000000E+01
     44 T  29 CU    7.541778000000E+00  5.129305000000E+00  1.662211800000E+01
     45 T   9 F     1.135563200000E+01  7.075034000000E+00  1.965984600000E+01
     46 T   9 F     1.016432300000E+01  8.552626000000E+00  1.855457100000E+01
     47 T   9 F     1.151191100000E+01  7.196308000000E+00  1.747067500000E+01
     48 T   9 F     7.840448000000E+00  4.806159000000E+00  2.185386600000E+01
     49 T   9 F     7.850309000000E+00  2.885587000000E+00  2.081789200000E+01
     50 T   9 F     6.039474000000E+00  4.138416000000E+00  2.082747600000E+01
     51 T   8 O     9.074131000000E+00  6.142032000000E+00  1.718234500000E+01
     52 T   8 O     7.215040000000E+00  4.479372000000E+00  1.841805200000E+01
     53 T   6 C     1.064346500000E+01  7.282212000000E+00  1.851859600000E+01
     54 T   6 C     9.480974000000E+00  6.283998000000E+00  1.836734300000E+01
     55 T   6 C     8.957998000000E+00  5.705233000000E+00  1.952032700000E+01
     56 T   1 H     9.411127000000E+00  5.924678000000E+00  2.048058500000E+01
     57 T   6 C     7.873573000000E+00  4.836792000000E+00  1.945182900000E+01
     58 T   6 C     7.393565000000E+00  4.169650000000E+00  2.075462600000E+01

 T = ATOM BELONGING TO THE ASYMMETRIC UNIT

 ****    1 SYMMOPS - TRANSLATORS IN FRACTIONAL UNITS
 **** MATRICES AND TRANSLATORS IN THE CRYSTALLOGRAPHIC REFERENCE FRAME
   V INV                    ROTATION MATRICES                   TRANSLATORS
   1   1  1.00  0.00  0.00  0.00  1.00  0.00  0.00  0.00  1.00  0.00  0.00  0.00

 *******************************************************************************
 STARTING BASIS SET HANDLING 
 *******************************************************************************

 Loading internal basis set: POB-TZVP            

 Please cite in your publication:
 Peintinger, M. F., Oliveira, D. V. and Bredow, T. (2013), Consistent Gaussian b
 asis sets of triple-zeta valence with polarization quality for solid-state calc
 ulations. J. Comput. Chem., 34: 451-459. doi: 10.1002/jcc.23153                
                    

 *******************************************************************************
 LOCAL ATOMIC FUNCTIONS BASIS SET
 *******************************************************************************
   ATOM   X(AU)   Y(AU)   Z(AU)  N. TYPE  EXPONENT  S COEF   P COEF   D/F/G COEF
 *******************************************************************************
   1 F    1.140   3.144   4.730
                                  1 S  
                                         3.548E+04 2.155E-04 0.000E+00 0.000E+00
                                         5.318E+03 1.670E-03 0.000E+00 0.000E+00
                                         1.210E+03 8.673E-03 0.000E+00 0.000E+00
                                         3.429E+02 3.505E-02 0.000E+00 0.000E+00
                                         1.120E+02 1.117E-01 0.000E+00 0.000E+00
                                         4.071E+01 2.599E-01 0.000E+00 0.000E+00
                                  2 S  
                                         1.604E+01 3.942E-01 0.000E+00 0.000E+00
                                         6.504E+00 2.500E-01 0.000E+00 0.000E+00
                                  3 S  
                                         1.442E+00 1.000E+00 0.000E+00 0.000E+00
                                  4 S  
                                         4.598E-01 1.000E+00 0.000E+00 0.000E+00
                           5-     7 P  
                                         8.023E+01 0.000E+00 6.369E-03 0.000E+00
                                         1.859E+01 0.000E+00 4.430E-02 0.000E+00
                                         5.687E+00 0.000E+00 1.687E-01 0.000E+00
                                         1.951E+00 0.000E+00 3.617E-01 0.000E+00
                           8-    10 P  
                                         6.323E-01 0.000E+00 1.000E+00 0.000E+00
                          11-    13 P  
                                         1.984E-01 0.000E+00 1.000E+00 0.000E+00
                          14-    18 D  
                                         5.631E-01 0.000E+00 0.000E+00 1.000E+00
   2 F    3.391   0.352   6.819
   3 F    0.844   2.915   8.867
   4 F    7.782   7.432   0.584
   5 F    7.764  11.061   2.542
   6 F   11.186   8.694   2.523
   7 O    5.451   4.908   9.412
                                109 S  
                                         2.703E+04 2.173E-04 0.000E+00 0.000E+00
                                         4.052E+03 1.684E-03 0.000E+00 0.000E+00
                                         9.223E+02 8.740E-03 0.000E+00 0.000E+00
                                         2.612E+02 3.524E-02 0.000E+00 0.000E+00
                                         8.535E+01 1.115E-01 0.000E+00 0.000E+00
                                         3.104E+01 2.559E-01 0.000E+00 0.000E+00
                                110 S  
                                         1.226E+01 3.977E-01 0.000E+00 0.000E+00
                                         4.999E+00 2.463E-01 0.000E+00 0.000E+00
                                111 S  
                                         1.099E+00 1.000E+00 0.000E+00 0.000E+00
                                112 S  
                                         3.566E-01 1.000E+00 0.000E+00 0.000E+00
                         113-   115 P  
                                         6.327E+01 0.000E+00 6.069E-03 0.000E+00
                                         1.463E+01 0.000E+00 4.191E-02 0.000E+00
                                         4.450E+00 0.000E+00 1.615E-01 0.000E+00
                                         1.528E+00 0.000E+00 3.571E-01 0.000E+00
                         116-   118 P  
                                         5.490E-01 0.000E+00 1.000E+00 0.000E+00
                         119-   121 P  
                                         1.859E-01 0.000E+00 1.000E+00 0.000E+00
                         122-   126 D  
                                         2.535E-01 0.000E+00 0.000E+00 1.000E+00
   8 O    8.964   8.050   7.077
   9 C    2.485   2.753   6.887
                                145 S  
                                         1.358E+04 2.225E-04 0.000E+00 0.000E+00
                                         2.035E+03 1.723E-03 0.000E+00 0.000E+00
                                         4.632E+02 8.926E-03 0.000E+00 0.000E+00
                                         1.312E+02 3.573E-02 0.000E+00 0.000E+00
                                         4.285E+01 1.108E-01 0.000E+00 0.000E+00
                                         1.558E+01 2.430E-01 0.000E+00 0.000E+00
                                146 S  
                                         6.207E+00 4.144E-01 0.000E+00 0.000E+00
                                         2.576E+00 2.374E-01 0.000E+00 0.000E+00
                                147 S  
                                         4.941E-01 1.000E+00 0.000E+00 0.000E+00
                                148 S  
                                         1.644E-01 1.000E+00 0.000E+00 0.000E+00
                         149-   151 P  
                                         3.470E+01 0.000E+00 5.333E-03 0.000E+00
                                         7.958E+00 0.000E+00 3.586E-02 0.000E+00
                                         2.378E+00 0.000E+00 1.422E-01 0.000E+00
                                         8.143E-01 0.000E+00 3.427E-01 0.000E+00
                         152-   154 P  
                                         5.662E-01 0.000E+00 1.000E+00 0.000E+00
                         155-   157 P  
                                         2.674E-01 0.000E+00 1.000E+00 0.000E+00
                         158-   162 D  
                                         8.792E-01 0.000E+00 0.000E+00 1.000E+00
  10 C    4.682   4.639   7.172
  11 C    5.670   5.733   4.994
  12 H    4.814   5.318   3.179
                                199 S  
                                         3.406E+01 6.025E-03 0.000E+00 0.000E+00
                                         5.124E+00 4.502E-02 0.000E+00 0.000E+00
                                         1.165E+00 2.019E-01 0.000E+00 0.000E+00
                                200 S  
                                         4.157E-01 1.000E+00 0.000E+00 0.000E+00
                                201 S  
                                         1.795E-01 1.000E+00 0.000E+00 0.000E+00
                         202-   204 P  
                                         8.000E-01 0.000E+00 1.000E+00 0.000E+00
  13 C    7.720   7.374   5.123
  14 C    8.627   8.635   2.661
  15 CU   8.347   6.821  10.470
                                241 S  
                                         3.775E+05 2.281E-04 0.000E+00 0.000E+00
                                         5.659E+04 1.769E-03 0.000E+00 0.000E+00
                                         1.288E+04 9.199E-03 0.000E+00 0.000E+00
                                         3.645E+03 3.741E-02 0.000E+00 0.000E+00
                                         1.187E+03 1.219E-01 0.000E+00 0.000E+00
                                         4.265E+02 2.898E-01 0.000E+00 0.000E+00
                                         1.657E+02 4.153E-01 0.000E+00 0.000E+00
                                         6.560E+01 2.191E-01 0.000E+00 0.000E+00
                                242 S  
                                         4.144E+02-2.468E-02 0.000E+00 0.000E+00
                                         1.283E+02-1.172E-01 0.000E+00 0.000E+00
                                         2.062E+01 5.530E-01 0.000E+00 0.000E+00
                                         8.782E+00 5.224E-01 0.000E+00 0.000E+00
                                243 S  
                                         1.374E+01-2.274E-01 0.000E+00 0.000E+00
                                         2.243E+00 7.176E-01 0.000E+00 0.000E+00
                                244 S  
                                         8.153E-01 1.000E+00 0.000E+00 0.000E+00
                                245 S  
                                         4.076E-01 1.000E+00 0.000E+00 0.000E+00
                                246 S  
                                         1.768E-01 1.000E+00 0.000E+00 0.000E+00
                         247-   249 P  
                                         2.035E+03 0.000E+00 2.352E-03 0.000E+00
                                         4.819E+02 0.000E+00 1.913E-02 0.000E+00
                                         1.547E+02 0.000E+00 9.017E-02 0.000E+00
                                         5.774E+01 0.000E+00 2.606E-01 0.000E+00
                                         2.310E+01 0.000E+00 4.209E-01 0.000E+00
                                         9.388E+00 0.000E+00 2.434E-01 0.000E+00
                         250-   252 P  
                                         3.760E+01 0.000E+00-2.899E-02 0.000E+00
                                         5.124E+00 0.000E+00 5.492E-01 0.000E+00
                                         2.012E+00 0.000E+00 9.379E-01 0.000E+00
                         253-   255 P  
                                         1.464E+00 0.000E+00 1.000E+00 0.000E+00
                         256-   258 P  
                                         7.321E-01 0.000E+00 1.000E+00 0.000E+00
                         259-   263 D  
                                         7.413E+01 0.000E+00 0.000E+00 1.436E-02
                                         2.136E+01 0.000E+00 0.000E+00 8.663E-02
                                         7.500E+00 0.000E+00 0.000E+00 2.563E-01
                                         2.760E+00 0.000E+00 0.000E+00 4.037E-01
                         264-   268 D  
                                         1.459E+00 0.000E+00 0.000E+00 1.000E+00
                         269-   273 D  
                                         6.356E-01 0.000E+00 0.000E+00 1.000E+00
                         274-   280 F  
                                         2.233E+00 0.000E+00 0.000E+00 1.000E+00
  16 F   15.554  10.498  16.211
  17 F   13.303  13.290  14.122
  18 F   15.849  10.727  12.074
  19 F    8.911   6.211  20.357
  20 F    8.930   2.581  18.399
  21 F    5.508   4.949  18.417
  22 O   11.242   8.735  11.529
  23 O    7.729   5.593  13.864
  24 C   14.208  10.890  14.054
  25 C   12.011   9.003  13.768
  26 C   11.023   7.910  15.947
  27 H   11.879   8.324  17.762
  28 C    8.974   6.269  15.818
  29 C    8.067   5.008  18.280
  30 F    7.045   6.016  25.671
  31 F    9.296   3.224  27.759
  32 F    6.749   5.787  29.808
  33 F   13.687  10.304  21.525
  34 F   13.669  13.933  23.482
  35 F   17.091  11.565  23.464
  36 O   11.356   7.779  30.353
  37 O   14.869  10.921  28.017
  38 C    8.391   5.625  27.827
  39 C   10.587   7.511  28.113
  40 C   11.576   8.605  25.934
  41 H   10.719   8.190  24.120
  42 C   13.625  10.246  26.064
  43 C   14.532  11.506  23.602
  44 CU  14.252   9.693  31.411
  45 F   21.459  13.370  37.152
  46 F   19.208  16.162  35.063
  47 F   21.754  13.599  33.015
  48 F   14.816   9.082  41.298
  49 F   14.835   5.453  39.340
  50 F   11.413   7.820  39.358
  51 O   17.148  11.607  32.470
  52 O   13.634   8.465  34.805
  53 C   20.113  13.761  34.995
  54 C   17.916  11.875  34.709
  55 C   16.928  10.781  36.888
  56 H   17.784  11.196  38.703
  57 C   14.879   9.140  36.759
  58 C   13.972   7.879  39.221

 *******************************************************************************
 FINISHED BASIS SET HANDLING 
 *******************************************************************************

 INFORMATION **** SET_MPP **** PCRYSTAL CALCULATION
 INFORMATION **** READM2 **** NEW DEFAULT: FOCK/KS MATRIX MIXING SET TO 30 %
 INFORMATION **** READM2 **** NEW DEFAULT: FULL DIRECT SCF MODE
 INFORMATION **** READM2 **** NEW DEFAULT: COULOMB BIPOLAR BUFFER SET TO 32 Mb
 INFORMATION **** READM2 **** NEW DEFAULT: EXCHANGE BIPOLAR BUFFER SET TO 32 Mb

 *******************************************************************************
 NEW DEFAULT: DFT INTEGRATION GRID INCREASED TO XLGRID
 NEW DEFAULT: DIIS ACCELERATOR ACTIVE
 USE KEYWORD NODIIS TO TURN IT OFF
 *******************************************************************************

 INFORMATION **** DFTD3_INPUT **** PERFORM LATEST DISPERSION CORRECTION DFT-D3(BJ) WITH AUTOMATIC PARAMETER SETUP
 PLEASE CITE:
 (1) DFT-D3 Reference
  S. Grimme, J. Antony, S. Ehrlich, and H. Krieg, J. Chem. Phys. 132 (2010), 154104
 (2) BJ-Damping Reference
  S. Grimme, S. Ehrlich, and L. Goerigk, J. Comput. Chem. 32 (2011), 1456-1465
 (3) General DFT-D Review
  S. Grimme, A. Hansen, J. G. Brandenburg, and C. Bannwarth,
  Chem. Rev. 116 (2016), 5105-5154

 INFORMATION **** EXCHSIZE **** EXCHANGE BIPOLAR BUFFER SIZE SET TO    15000000
 INFORMATION **** BIPOSIZE **** COULOMB BIPOLAR BUFFER SET TO    15000000
 INFORMATION **** MAXCYCLE **** MAX NUMBER OF SCF CYCLES SET TO         200
 INFORMATION **** READM2 **** FULL DIRECT SCF (MONO AND BIEL INT) SELECTED
 INFORMATION **** TOLINTEG **** COULOMB AND EXCHANGE SERIES TOLERANCES MODIFIED
 INFORMATION **** TOLDEE **** SCF TOL ON TOTAL ENERGY SET TO          11
 INFORMATION **** SPINLOCK **** LOCK IN A GIVEN SPIN STATE
 ALPHA-BETA ELECTRONS LOCKED TO   2 FOR  10 SCF CYCLES
 WARNING **** SHRINK **** MOLECULAR CASE - SHRINKING NOT USED
 *******************************************************************************
 N. OF ATOMS PER CELL        58  COULOMB OVERLAP TOL         (T1) 10**   -7
 NUMBER OF SHELLS           460  COULOMB PENETRATION TOL     (T2) 10**   -7
 NUMBER OF AO              1040  EXCHANGE OVERLAP TOL        (T3) 10**   20
 N. OF ELECTRONS PER CELL   462  EXCHANGE PSEUDO OVP (F(G))  (T4) 10**   20
 CORE ELECTRONS PER CELL    140  EXCHANGE PSEUDO OVP (P(G))  (T5) 10**   20
 N. OF SYMMETRY OPERATORS     1  POLE ORDER IN MONO ZONE                  4
 *******************************************************************************
 TYPE OF CALCULATION :  UNRESTRICTED OPEN SHELL
 KOHN-SHAM HAMILTONIAN

 (EXCHANGE)[CORRELATION] FUNCTIONAL:(PERDEW-BURKE-ERNZERHOF)[PERDEW-BURKE-ERNZERHOF]


 SPIN POLARIZED DFT SELECTED
 SPIN POLARIZATION - ALPHA-BETA =  2 FOR  10 CYCLES

 CAPPA:IS1  1;IS2  1;IS3  1; K PTS MONK NET   1; SYMMOPS:K SPACE   2;G SPACE   1

 *******************************************************************************
 MAX NUMBER OF SCF CYCLES     200  CONVERGENCE ON DELTAP        10**-21
 WEIGHT OF F(I) IN F(I+1)      40% CONVERGENCE ON ENERGY        10**-11
 SPIN POLARIZATION - ALPHA-BETA =  2 FOR  10 CYCLES

 DISK SPACE FOR EIGENVECTORS (FTN 10)     1081600 REALS

 SYMMETRY ADAPTION OF THE BLOCH FUNCTIONS DISABLED
 TTTTTTTTTTTTTTTTTTTTTTTTTTTTTT gordsh1     TELAPSE        0.24 TCPU        0.20

 MATRIX SIZE: P(G)  212150, F(G)  106595, P(G) IRR  107721, F(G) IRR  107721
 MAX G-VECTOR INDEX FOR 1- AND 2-ELECTRON INTEGRALS   1

 TTTTTTTTTTTTTTTTTTTTTTTTTTTTTT INPUT       TELAPSE        0.26 TCPU        0.23

 NEIGHBORS OF THE NON-EQUIVALENT ATOMS

 N = NUMBER OF NEIGHBORS AT DISTANCE R
    ATOM  N     R/ANG      R/AU   NEIGHBORS (ATOM LABELS AND CELL INDICES)
   1 F    1     1.3611     2.5721    9 C    0 0 0
   1 F    1     2.1964     4.1506    2 F    0 0 0
   1 F    1     2.1981     4.1538    3 F    0 0 0
   1 F    1     2.4038     4.5424   12 H    0 0 0
   1 F    1     2.4105     4.5552   10 C    0 0 0
   1 F    1     2.7649     5.2248   11 C    0 0 0

   2 F    1     1.3582     2.5667    9 C    0 0 0
   2 F    1     2.1964     4.1506    1 F    0 0 0
   2 F    1     2.1978     4.1533    3 F    0 0 0
   2 F    1     2.3767     4.4913   10 C    0 0 0
   2 F    1     2.9804     5.6320    7 O    0 0 0
   2 F    1     3.2397     6.1221   11 C    0 0 0

   3 F    1     1.3637     2.5770    9 C    0 0 0
   3 F    1     2.1978     4.1533    2 F    0 0 0
   3 F    1     2.1981     4.1538    1 F    0 0 0
   3 F    1     2.4002     4.5357   10 C    0 0 0
   3 F    1     2.6716     5.0486    7 O    0 0 0
   3 F    1     3.5982     6.7996   11 C    0 0 0

   4 F    1     1.3465     2.5446   14 C    0 0 0
   4 F    1     2.1778     4.1155    6 F    0 0 0
   4 F    1     2.1822     4.1237    5 F    0 0 0
   4 F    1     2.3673     4.4735   12 H    0 0 0
   4 F    1     2.4025     4.5400   13 C    0 0 0
   4 F    1     2.7391     5.1761   11 C    0 0 0

   5 F    1     1.3643     2.5782   14 C    0 0 0
   5 F    1     2.1822     4.1237    4 F    0 0 0
   5 F    1     2.2020     4.1612    6 F    0 0 0
   5 F    1     2.3820     4.5013   13 C    0 0 0
   5 F    1     2.9501     5.5748    8 O    0 0 0
   5 F    1     3.2956     6.2278   11 C    0 0 0

   6 F    1     1.3564     2.5632   14 C    0 0 0
   6 F    1     2.1778     4.1155    4 F    0 0 0
   6 F    1     2.2020     4.1612    5 F    0 0 0
   6 F    1     2.3967     4.5291   13 C    0 0 0
   6 F    1     2.7025     5.1070    8 O    0 0 0
   6 F    1     3.5611     6.7295   11 C    0 0 0

   7 O    1     1.2609     2.3828   10 C    0 0 0
   7 O    1     1.9203     3.6289   15 CU   0 0 0
   7 O    1     2.3555     4.4513    9 C    0 0 0
   7 O    1     2.3813     4.4999   11 C    0 0 0
   7 O    1     2.6714     5.0483   23 O    0 0 0
   7 O    1     2.6716     5.0486    3 F    0 0 0

   8 O    1     1.2768     2.4127   13 C    0 0 0
   8 O    1     1.9377     3.6617   15 CU   0 0 0
   8 O    1     2.3638     4.4669   14 C    0 0 0
   8 O    1     2.3991     4.5336   11 C    0 0 0
   8 O    1     2.6714     5.0483   22 O    0 0 0
   8 O    1     2.7025     5.1070    6 F    0 0 0

   9 C    1     1.3582     2.5667    2 F    0 0 0
   9 C    1     1.3611     2.5721    1 F    0 0 0
   9 C    1     1.3637     2.5770    3 F    0 0 0
   9 C    1     1.5397     2.9096   10 C    0 0 0
   9 C    1     2.3555     4.4513    7 O    0 0 0
   9 C    1     2.5162     4.7549   11 C    0 0 0

  10 C    1     1.2609     2.3828    7 O    0 0 0
  10 C    1     1.3921     2.6306   11 C    0 0 0
  10 C    1     1.5397     2.9096    9 C    0 0 0
  10 C    1     2.1447     4.0529   12 H    0 0 0
  10 C    1     2.3767     4.4913    2 F    0 0 0
  10 C    1     2.4002     4.5357    3 F    0 0 0

  11 C    1     1.0842     2.0489   12 H    0 0 0
  11 C    1     1.3910     2.6286   13 C    0 0 0
  11 C    1     1.3921     2.6306   10 C    0 0 0
  11 C    1     2.3813     4.4999    7 O    0 0 0
  11 C    1     2.3991     4.5336    8 O    0 0 0
  11 C    1     2.5157     4.7541   14 C    0 0 0

  12 H    1     1.0842     2.0489   11 C    0 0 0
  12 H    1     2.1447     4.0529   10 C    0 0 0
  12 H    1     2.1461     4.0556   13 C    0 0 0
  12 H    1     2.3673     4.4735    4 F    0 0 0
  12 H    1     2.4038     4.5424    1 F    0 0 0
  12 H    1     2.6853     5.0745    9 C    0 0 0

  13 C    1     1.2768     2.4127    8 O    0 0 0
  13 C    1     1.3910     2.6286   11 C    0 0 0
  13 C    1     1.5404     2.9109   14 C    0 0 0
  13 C    1     2.1461     4.0556   12 H    0 0 0
  13 C    1     2.3820     4.5013    5 F    0 0 0
  13 C    1     2.3967     4.5291    6 F    0 0 0

  14 C    1     1.3465     2.5446    4 F    0 0 0
  14 C    1     1.3564     2.5632    6 F    0 0 0
  14 C    1     1.3643     2.5782    5 F    0 0 0
  14 C    1     1.5404     2.9109   13 C    0 0 0
  14 C    1     2.3638     4.4669    8 O    0 0 0
  14 C    1     2.5157     4.7541   11 C    0 0 0

  15 CU   1     1.9203     3.6289    7 O    0 0 0
  15 CU   1     1.9203     3.6289   22 O    0 0 0
  15 CU   1     1.9377     3.6617   23 O    0 0 0
  15 CU   1     1.9377     3.6617    8 O    0 0 0
  15 CU   1     2.8530     5.3914   25 C    0 0 0
  15 CU   1     2.8530     5.3914   10 C    0 0 0

  16 F    1     1.3611     2.5721   24 C    0 0 0
  16 F    1     2.1964     4.1506   17 F    0 0 0
  16 F    1     2.1981     4.1538   18 F    0 0 0
  16 F    1     2.4038     4.5424   27 H    0 0 0
  16 F    1     2.4105     4.5552   25 C    0 0 0
  16 F    1     2.7649     5.2248   26 C    0 0 0

  17 F    1     1.3582     2.5667   24 C    0 0 0
  17 F    1     2.1964     4.1506   16 F    0 0 0
  17 F    1     2.1978     4.1533   18 F    0 0 0
  17 F    1     2.3767     4.4913   25 C    0 0 0
  17 F    1     2.9804     5.6320   22 O    0 0 0
  17 F    1     3.2397     6.1221   26 C    0 0 0

  18 F    1     1.3637     2.5770   24 C    0 0 0
  18 F    1     2.1978     4.1533   17 F    0 0 0
  18 F    1     2.1981     4.1538   16 F    0 0 0
  18 F    1     2.4002     4.5357   25 C    0 0 0
  18 F    1     2.6716     5.0486   22 O    0 0 0
  18 F    1     3.5982     6.7996   26 C    0 0 0

  19 F    1     1.3465     2.5446   29 C    0 0 0
  19 F    1     2.1778     4.1155   21 F    0 0 0
  19 F    1     2.1822     4.1237   20 F    0 0 0
  19 F    1     2.3673     4.4735   27 H    0 0 0
  19 F    1     2.4025     4.5400   28 C    0 0 0
  19 F    1     2.4449     4.6202   41 H    0 0 0

  20 F    1     1.3643     2.5782   29 C    0 0 0
  20 F    1     2.1822     4.1237   19 F    0 0 0
  20 F    1     2.2020     4.1612   21 F    0 0 0
  20 F    1     2.3820     4.5013   28 C    0 0 0
  20 F    1     2.9501     5.5748   23 O    0 0 0
  20 F    1     3.2956     6.2278   26 C    0 0 0

  21 F    1     1.3564     2.5632   29 C    0 0 0
  21 F    1     2.1778     4.1155   19 F    0 0 0
  21 F    1     2.2020     4.1612   20 F    0 0 0
  21 F    1     2.3967     4.5291   28 C    0 0 0
  21 F    1     2.7025     5.1070   23 O    0 0 0
  21 F    1     3.5611     6.7295   26 C    0 0 0

  22 O    1     1.2609     2.3828   25 C    0 0 0
  22 O    1     1.9203     3.6289   15 CU   0 0 0
  22 O    1     2.3555     4.4513   24 C    0 0 0
  22 O    1     2.3813     4.4999   26 C    0 0 0
  22 O    1     2.6714     5.0483    8 O    0 0 0
  22 O    1     2.6716     5.0486   18 F    0 0 0

  23 O    1     1.2768     2.4127   28 C    0 0 0
  23 O    1     1.9377     3.6617   15 CU   0 0 0
  23 O    1     2.3638     4.4669   29 C    0 0 0
  23 O    1     2.3991     4.5336   26 C    0 0 0
  23 O    1     2.6714     5.0483    7 O    0 0 0
  23 O    1     2.7025     5.1070   21 F    0 0 0

  24 C    1     1.3582     2.5667   17 F    0 0 0
  24 C    1     1.3611     2.5721   16 F    0 0 0
  24 C    1     1.3637     2.5770   18 F    0 0 0
  24 C    1     1.5397     2.9096   25 C    0 0 0
  24 C    1     2.3555     4.4513   22 O    0 0 0
  24 C    1     2.5162     4.7549   26 C    0 0 0

  25 C    1     1.2609     2.3828   22 O    0 0 0
  25 C    1     1.3921     2.6306   26 C    0 0 0
  25 C    1     1.5397     2.9096   24 C    0 0 0
  25 C    1     2.1447     4.0529   27 H    0 0 0
  25 C    1     2.3767     4.4913   17 F    0 0 0
  25 C    1     2.4002     4.5357   18 F    0 0 0

  26 C    1     1.0842     2.0489   27 H    0 0 0
  26 C    1     1.3910     2.6286   28 C    0 0 0
  26 C    1     1.3921     2.6306   25 C    0 0 0
  26 C    1     2.3813     4.4999   22 O    0 0 0
  26 C    1     2.3991     4.5336   23 O    0 0 0
  26 C    1     2.5157     4.7541   29 C    0 0 0

  27 H    1     1.0842     2.0489   26 C    0 0 0
  27 H    1     2.1447     4.0529   25 C    0 0 0
  27 H    1     2.1461     4.0556   28 C    0 0 0
  27 H    1     2.3673     4.4735   19 F    0 0 0
  27 H    1     2.4038     4.5424   16 F    0 0 0
  27 H    1     2.4449     4.6202   33 F    0 0 0

  28 C    1     1.2768     2.4127   23 O    0 0 0
  28 C    1     1.3910     2.6286   26 C    0 0 0
  28 C    1     1.5404     2.9109   29 C    0 0 0
  28 C    1     2.1461     4.0556   27 H    0 0 0
  28 C    1     2.3820     4.5013   20 F    0 0 0
  28 C    1     2.3967     4.5291   21 F    0 0 0

  29 C    1     1.3465     2.5446   19 F    0 0 0
  29 C    1     1.3564     2.5632   21 F    0 0 0
  29 C    1     1.3643     2.5782   20 F    0 0 0
  29 C    1     1.5404     2.9109   28 C    0 0 0
  29 C    1     2.3638     4.4669   23 O    0 0 0
  29 C    1     2.5157     4.7541   26 C    0 0 0

  30 F    1     1.3611     2.5721   38 C    0 0 0
  30 F    1     2.1964     4.1506   31 F    0 0 0
  30 F    1     2.1981     4.1538   32 F    0 0 0
  30 F    1     2.4038     4.5424   41 H    0 0 0
  30 F    1     2.4105     4.5552   39 C    0 0 0
  30 F    1     2.7649     5.2248   40 C    0 0 0

  31 F    1     1.3582     2.5667   38 C    0 0 0
  31 F    1     2.1964     4.1506   30 F    0 0 0
  31 F    1     2.1978     4.1533   32 F    0 0 0
  31 F    1     2.3767     4.4913   39 C    0 0 0
  31 F    1     2.9804     5.6320   36 O    0 0 0
  31 F    1     3.2397     6.1221   40 C    0 0 0

  32 F    1     1.3637     2.5770   38 C    0 0 0
  32 F    1     2.1978     4.1533   31 F    0 0 0
  32 F    1     2.1981     4.1538   30 F    0 0 0
  32 F    1     2.4002     4.5357   39 C    0 0 0
  32 F    1     2.6716     5.0486   36 O    0 0 0
  32 F    1     3.5982     6.7996   40 C    0 0 0

  33 F    1     1.3465     2.5446   43 C    0 0 0
  33 F    1     2.1778     4.1155   35 F    0 0 0
  33 F    1     2.1822     4.1237   34 F    0 0 0
  33 F    1     2.3673     4.4735   41 H    0 0 0
  33 F    1     2.4025     4.5400   42 C    0 0 0
  33 F    1     2.4449     4.6202   27 H    0 0 0

  34 F    1     1.3643     2.5782   43 C    0 0 0
  34 F    1     2.1822     4.1237   33 F    0 0 0
  34 F    1     2.2020     4.1612   35 F    0 0 0
  34 F    1     2.3820     4.5013   42 C    0 0 0
  34 F    1     2.9501     5.5748   37 O    0 0 0
  34 F    1     3.2956     6.2278   40 C    0 0 0

  35 F    1     1.3564     2.5632   43 C    0 0 0
  35 F    1     2.1778     4.1155   33 F    0 0 0
  35 F    1     2.2020     4.1612   34 F    0 0 0
  35 F    1     2.3967     4.5291   42 C    0 0 0
  35 F    1     2.7025     5.1070   37 O    0 0 0
  35 F    1     3.5611     6.7295   40 C    0 0 0

  36 O    1     1.2609     2.3828   39 C    0 0 0
  36 O    1     1.9203     3.6289   44 CU   0 0 0
  36 O    1     2.3555     4.4513   38 C    0 0 0
  36 O    1     2.3813     4.4999   40 C    0 0 0
  36 O    1     2.6714     5.0483   52 O    0 0 0
  36 O    1     2.6716     5.0486   32 F    0 0 0

  37 O    1     1.2768     2.4127   42 C    0 0 0
  37 O    1     1.9377     3.6617   44 CU   0 0 0
  37 O    1     2.3638     4.4669   43 C    0 0 0
  37 O    1     2.3991     4.5336   40 C    0 0 0
  37 O    1     2.6714     5.0483   51 O    0 0 0
  37 O    1     2.7025     5.1070   35 F    0 0 0

  38 C    1     1.3582     2.5667   31 F    0 0 0
  38 C    1     1.3611     2.5721   30 F    0 0 0
  38 C    1     1.3637     2.5770   32 F    0 0 0
  38 C    1     1.5397     2.9096   39 C    0 0 0
  38 C    1     2.3555     4.4513   36 O    0 0 0
  38 C    1     2.5162     4.7549   40 C    0 0 0

  39 C    1     1.2609     2.3828   36 O    0 0 0
  39 C    1     1.3921     2.6306   40 C    0 0 0
  39 C    1     1.5397     2.9096   38 C    0 0 0
  39 C    1     2.1447     4.0529   41 H    0 0 0
  39 C    1     2.3767     4.4913   31 F    0 0 0
  39 C    1     2.4002     4.5357   32 F    0 0 0

  40 C    1     1.0842     2.0489   41 H    0 0 0
  40 C    1     1.3910     2.6286   42 C    0 0 0
  40 C    1     1.3921     2.6306   39 C    0 0 0
  40 C    1     2.3813     4.4999   36 O    0 0 0
  40 C    1     2.3991     4.5336   37 O    0 0 0
  40 C    1     2.5157     4.7541   43 C    0 0 0

  41 H    1     1.0842     2.0489   40 C    0 0 0
  41 H    1     2.1447     4.0529   39 C    0 0 0
  41 H    1     2.1461     4.0556   42 C    0 0 0
  41 H    1     2.3673     4.4735   33 F    0 0 0
  41 H    1     2.4038     4.5424   30 F    0 0 0
  41 H    1     2.4449     4.6202   19 F    0 0 0

  42 C    1     1.2768     2.4127   37 O    0 0 0
  42 C    1     1.3910     2.6286   40 C    0 0 0
  42 C    1     1.5404     2.9109   43 C    0 0 0
  42 C    1     2.1461     4.0556   41 H    0 0 0
  42 C    1     2.3820     4.5013   34 F    0 0 0
  42 C    1     2.3967     4.5291   35 F    0 0 0

  43 C    1     1.3465     2.5446   33 F    0 0 0
  43 C    1     1.3564     2.5632   35 F    0 0 0
  43 C    1     1.3643     2.5782   34 F    0 0 0
  43 C    1     1.5404     2.9109   42 C    0 0 0
  43 C    1     2.3638     4.4669   37 O    0 0 0
  43 C    1     2.5157     4.7541   40 C    0 0 0

  44 CU   2     1.9203     3.6289   36 O    0 0 0   51 O    0 0 0
  44 CU   1     1.9377     3.6617   37 O    0 0 0
  44 CU   1     1.9377     3.6617   52 O    0 0 0
  44 CU   1     2.8530     5.3914   54 C    0 0 0
  44 CU   1     2.8530     5.3914   39 C    0 0 0
  44 CU   2     2.8641     5.4123   42 C    0 0 0   57 C    0 0 0

  45 F    1     1.3611     2.5721   53 C    0 0 0
  45 F    1     2.1964     4.1506   46 F    0 0 0
  45 F    1     2.1981     4.1538   47 F    0 0 0
  45 F    1     2.4038     4.5424   56 H    0 0 0
  45 F    1     2.4105     4.5552   54 C    0 0 0
  45 F    1     2.7649     5.2248   55 C    0 0 0

  46 F    1     1.3582     2.5667   53 C    0 0 0
  46 F    1     2.1964     4.1506   45 F    0 0 0
  46 F    1     2.1978     4.1533   47 F    0 0 0
  46 F    1     2.3767     4.4913   54 C    0 0 0
  46 F    1     2.9804     5.6320   51 O    0 0 0
  46 F    1     3.2397     6.1221   55 C    0 0 0

  47 F    1     1.3637     2.5770   53 C    0 0 0
  47 F    1     2.1978     4.1533   46 F    0 0 0
  47 F    1     2.1981     4.1538   45 F    0 0 0
  47 F    1     2.4002     4.5357   54 C    0 0 0
  47 F    1     2.6716     5.0486   51 O    0 0 0
  47 F    1     3.5982     6.7996   55 C    0 0 0

  48 F    1     1.3465     2.5446   58 C    0 0 0
  48 F    1     2.1778     4.1155   50 F    0 0 0
  48 F    1     2.1822     4.1237   49 F    0 0 0
  48 F    1     2.3673     4.4735   56 H    0 0 0
  48 F    1     2.4025     4.5400   57 C    0 0 0
  48 F    1     2.7391     5.1761   55 C    0 0 0

  49 F    1     1.3643     2.5782   58 C    0 0 0
  49 F    1     2.1822     4.1237   48 F    0 0 0
  49 F    1     2.2020     4.1612   50 F    0 0 0
  49 F    1     2.3820     4.5013   57 C    0 0 0
  49 F    1     2.9501     5.5748   52 O    0 0 0
  49 F    1     3.2956     6.2278   55 C    0 0 0

  50 F    1     1.3564     2.5632   58 C    0 0 0
  50 F    1     2.1778     4.1155   48 F    0 0 0
  50 F    1     2.2020     4.1612   49 F    0 0 0
  50 F    1     2.3967     4.5291   57 C    0 0 0
  50 F    1     2.7025     5.1070   52 O    0 0 0
  50 F    1     3.5611     6.7295   55 C    0 0 0

  51 O    1     1.2609     2.3828   54 C    0 0 0
  51 O    1     1.9203     3.6289   44 CU   0 0 0
  51 O    1     2.3555     4.4513   53 C    0 0 0
  51 O    1     2.3813     4.4999   55 C    0 0 0
  51 O    1     2.6714     5.0483   37 O    0 0 0
  51 O    1     2.6716     5.0486   47 F    0 0 0

  52 O    1     1.2768     2.4127   57 C    0 0 0
  52 O    1     1.9377     3.6617   44 CU   0 0 0
  52 O    1     2.3638     4.4669   58 C    0 0 0
  52 O    1     2.3991     4.5336   55 C    0 0 0
  52 O    1     2.6714     5.0483   36 O    0 0 0
  52 O    1     2.7025     5.1070   50 F    0 0 0

  53 C    1     1.3582     2.5667   46 F    0 0 0
  53 C    1     1.3611     2.5721   45 F    0 0 0
  53 C    1     1.3637     2.5770   47 F    0 0 0
  53 C    1     1.5397     2.9096   54 C    0 0 0
  53 C    1     2.3555     4.4513   51 O    0 0 0
  53 C    1     2.5162     4.7549   55 C    0 0 0

  54 C    1     1.2609     2.3828   51 O    0 0 0
  54 C    1     1.3921     2.6306   55 C    0 0 0
  54 C    1     1.5397     2.9096   53 C    0 0 0
  54 C    1     2.1447     4.0529   56 H    0 0 0
  54 C    1     2.3767     4.4913   46 F    0 0 0
  54 C    1     2.4002     4.5357   47 F    0 0 0

  55 C    1     1.0842     2.0489   56 H    0 0 0
  55 C    1     1.3910     2.6286   57 C    0 0 0
  55 C    1     1.3921     2.6306   54 C    0 0 0
  55 C    1     2.3813     4.4999   51 O    0 0 0
  55 C    1     2.3991     4.5336   52 O    0 0 0
  55 C    1     2.5157     4.7541   58 C    0 0 0

  56 H    1     1.0842     2.0489   55 C    0 0 0
  56 H    1     2.1447     4.0529   54 C    0 0 0
  56 H    1     2.1461     4.0556   57 C    0 0 0
  56 H    1     2.3673     4.4735   48 F    0 0 0
  56 H    1     2.4038     4.5424   45 F    0 0 0
  56 H    1     2.6853     5.0745   53 C    0 0 0

  57 C    1     1.2768     2.4127   52 O    0 0 0
  57 C    1     1.3910     2.6286   55 C    0 0 0
  57 C    1     1.5404     2.9109   58 C    0 0 0
  57 C    1     2.1461     4.0556   56 H    0 0 0
  57 C    1     2.3820     4.5013   49 F    0 0 0
  57 C    1     2.3967     4.5291   50 F    0 0 0

  58 C    1     1.3465     2.5446   48 F    0 0 0
  58 C    1     1.3564     2.5632   50 F    0 0 0
  58 C    1     1.3643     2.5782   49 F    0 0 0
  58 C    1     1.5404     2.9109   57 C    0 0 0
  58 C    1     2.3638     4.4669   52 O    0 0 0
  58 C    1     2.5157     4.7541   55 C    0 0 0


 SYMMETRY ALLOWED INTERNAL DEGREE(S) OF FREEDOM: 168
 TTTTTTTTTTTTTTTTTTTTTTTTTTTTTT SYMM        TELAPSE        0.27 TCPU        0.24
 TTTTTTTTTTTTTTTTTTTTTTTTTTTTTT INT_SCREEN  TELAPSE        0.28 TCPU        0.25

 DFT PARAMETERS

     ATOM       ELECTRONS   NET CHARGE   R(ANGSTROM)
   1   9  F       9.0000      0.0000     0.72000000
   7   8  O       8.0000      0.0000     0.74000000
   9   6  C       6.0000      0.0000     0.77000000
  12   1  H       1.0000      0.0000     1.11000000
  15  29  CU     29.0000      0.0000     1.28000000

 SIZE OF GRID=    1978268
 TTTTTTTTTTTTTTTTTTTTTTTTTTTTTT MAKE_GRID2  TELAPSE        1.16 TCPU        1.13
 BECKE WEIGHT FUNCTION
 RADSAFE =     2.00
 TOLERANCES - DENSITY:10**- 6; POTENTIAL:10**- 9; GRID WGT:10**-14

 RADIAL INTEGRATION  - INTERVALS (POINTS,UPPER LIMIT):            1( 75,  4.0*R)

 ANGULAR INTEGRATION - INTERVALS (ACCURACY LEVEL [N. POINTS] UPPER LIMIT):
  1(  4[  86]   0.2)  2(  8[ 194]   0.5)  3( 12[ 350]   0.9)  4( 16[ 974]   3.5)
  5( 12[ 350]9999.0)
 TTTTTTTTTTTTTTTTTTTTTTTTTTTTTT INT_CALC    TELAPSE        1.17 TCPU        1.14
 EEEEEEEEEE INT_CALC TERMINATION  DATE 18 09 2022 TIME 23:29:00.8

 *******************************************************************************
 SHRINK 6 Cu (II) (AcAc)2(F3)4, H,C,O,F Cu are POB-TZVP and PBE-D                
 CRYSTAL - SCF - TYPE OF CALCULATION :  UNRESTRICTED OPEN SHELL
 *******************************************************************************

 CAPPA:IS1  1;IS2  1;IS3  1; K PTS MONK NET   1; SYMMOPS:K SPACE   2;G SPACE   1

 TTTTTTTTTTTTTTTTTTTTTTTTTTTTTT SDIK        TELAPSE        1.41 TCPU        1.38

 AAAAAAAAAAAAAAAAAAAAAAAAAAAAAAAAAAAAAAAAAAAAAAAAAAAAAAAAAAAAAAAAAAAAAAAAAAAAAAA
         ATOMIC WAVEFUNCTION(S)


 NUCLEAR CHARGE  9.0  SYMMETRY SPECIES            S    P
 N. ELECTRONS    9.0  NUMBER OF PRIMITIVE GTOS   10    6
                      NUMBER OF CONTRACTED GTOS   4    3
                      NUMBER OF CLOSED SHELLS     2    0
                      OPEN SHELL OCCUPATION       0    5

  ZNUC  SCFIT    TOTAL HF ENERGY   KINETIC ENERGY   VIRIAL THEOREM ACCURACY
   9.0    21    -9.940007884E+01  9.950730009E+01 -1.998922479E+00  8.5E-07

 NUCLEAR CHARGE  8.0  SYMMETRY SPECIES            S    P
 N. ELECTRONS    8.0  NUMBER OF PRIMITIVE GTOS   10    6
                      NUMBER OF CONTRACTED GTOS   4    3
                      NUMBER OF CLOSED SHELLS     2    0
                      OPEN SHELL OCCUPATION       0    4

  ZNUC  SCFIT    TOTAL HF ENERGY   KINETIC ENERGY   VIRIAL THEOREM ACCURACY
   8.0    21    -7.480300557E+01  7.484351841E+01 -1.999458699E+00  1.2E-06

 NUCLEAR CHARGE  6.0  SYMMETRY SPECIES            S    P
 N. ELECTRONS    6.0  NUMBER OF PRIMITIVE GTOS   10    6
                      NUMBER OF CONTRACTED GTOS   4    3
                      NUMBER OF CLOSED SHELLS     2    0
                      OPEN SHELL OCCUPATION       0    2

  ZNUC  SCFIT    TOTAL HF ENERGY   KINETIC ENERGY   VIRIAL THEOREM ACCURACY
   6.0    20    -3.766702350E+01  3.783133671E+01 -1.995656691E+00  4.0E-06

 NUCLEAR CHARGE  1.0  SYMMETRY SPECIES            S
 N. ELECTRONS    1.0  NUMBER OF PRIMITIVE GTOS    5
                      NUMBER OF CONTRACTED GTOS   3
                      NUMBER OF CLOSED SHELLS     0
                      OPEN SHELL OCCUPATION       1

  ZNUC  SCFIT    TOTAL HF ENERGY   KINETIC ENERGY   VIRIAL THEOREM ACCURACY
   1.0     1    -4.972863497E-01  5.223199932E-01 -1.952072209E+00  6.6E-16

 NUCLEAR CHARGE 29.0  SYMMETRY SPECIES            S    P    D
 N. ELECTRONS   29.0  NUMBER OF PRIMITIVE GTOS   17   11    6
                      NUMBER OF CONTRACTED GTOS   6    4    3
                      NUMBER OF CLOSED SHELLS     3    2    1
                      OPEN SHELL OCCUPATION       1    0    0

  ZNUC  SCFIT    TOTAL HF ENERGY   KINETIC ENERGY   VIRIAL THEOREM ACCURACY
  29.0    22    -1.638707175E+03  1.639424945E+03 -1.999562182E+00  3.7E-06

 AAAAAAAAAAAAAAAAAAAAAAAAAAAAAAAAAAAAAAAAAAAAAAAAAAAAAAAAAAAAAAAAAAAAAAAAAAAAAAA

 CHARGE NORMALIZATION FACTOR   1.00000000
 TOTAL ATOMIC CHARGES:
   9.0000000   9.0000000   9.0000000   9.0000000   9.0000000   9.0000000
   8.0000000   8.0000000   6.0000000   6.0000000   6.0000000   1.0000000
   6.0000000   6.0000000  29.0000000   9.0000000   9.0000000   9.0000000
   9.0000000   9.0000000   9.0000000   8.0000000   8.0000000   6.0000000
   6.0000000   6.0000000   1.0000000   6.0000000   6.0000000   9.0000000
   9.0000000   9.0000000   9.0000000   9.0000000   9.0000000   8.0000000
   8.0000000   6.0000000   6.0000000   6.0000000   1.0000000   6.0000000
   6.0000000  29.0000000   9.0000000   9.0000000   9.0000000   9.0000000
   9.0000000   9.0000000   8.0000000   8.0000000   6.0000000   6.0000000
   6.0000000   1.0000000   6.0000000   6.0000000
 SUMMED SPIN DENSITY           0.00000000
 TOTAL ATOMIC SPINS  :
   0.0000000   0.0000000   0.0000000   0.0000000   0.0000000   0.0000000
   0.0000000   0.0000000   0.0000000   0.0000000   0.0000000   0.0000000
   0.0000000   0.0000000   0.0000000   0.0000000   0.0000000   0.0000000
   0.0000000   0.0000000   0.0000000   0.0000000   0.0000000   0.0000000
   0.0000000   0.0000000   0.0000000   0.0000000   0.0000000   0.0000000
   0.0000000   0.0000000   0.0000000   0.0000000   0.0000000   0.0000000
   0.0000000   0.0000000   0.0000000   0.0000000   0.0000000   0.0000000
   0.0000000   0.0000000   0.0000000   0.0000000   0.0000000   0.0000000
   0.0000000   0.0000000   0.0000000   0.0000000   0.0000000   0.0000000
   0.0000000   0.0000000   0.0000000   0.0000000
 TTTTTTTTTTTTTTTTTTTTTTTTTTTTTT MOQGAD      TELAPSE        1.42 TCPU        1.39
 TTTTTTTTTTTTTTTTTTTTTTTTTTTTTT SHELLXN     TELAPSE        4.60 TCPU        4.57
 TTTTTTTTTTTTTTTTTTTTTTTTTTTTTT MONMO3      TELAPSE        4.67 TCPU        4.64
 NUMERICALLY INTEGRATED DENSITY    230.9993233149    230.9993233149
 TTTTTTTTTTTTTTTTTTTTTTTTTTTTTT NUMDFT      TELAPSE        7.56 TCPU        7.53
 CYC   0 ETOT(AU) -7.048075423886E+03 DETOT -7.05E+03 tst  0.00E+00 PX  1.00E+00
 TTTTTTTTTTTTTTTTTTTTTTTTTTTTTT DIIS        TELAPSE        7.60 TCPU        7.57
 TTTTTTTTTTTTTTTTTTTTTTTTTTTTTT FDIK        TELAPSE       12.38 TCPU       12.35
 SPIN LOCKING: NO ENERGY GAP COMPUTED
 TTTTTTTTTTTTTTTTTTTTTTTTTTTTTT PDIG        TELAPSE       12.46 TCPU       12.43
 CHARGE NORMALIZATION FACTOR   1.00000000
 TOTAL ATOMIC CHARGES:
   9.4231451   9.4531890   9.4333439   9.4126308   9.4596544   9.4316016
   9.1326151   9.1447986   4.8575712   6.6528877   7.1428436   0.8965936
   6.6538619   4.8574753  18.9668260   9.4250911   9.4532781   9.4345889
   9.4287602   9.4597940   9.4325916   9.1356165   9.1480442   4.8634921
   6.6648761   7.1568120   0.9408853   6.6656363   4.8714952   9.4250912
   9.4532772   9.4345895   9.4287603   9.4597942   9.4325917   9.1356167
   9.1480433   4.8634923   6.6648762   7.1568120   0.9408846   6.6656357
   4.8714953  18.9668278   9.4231454   9.4531883   9.4333430   9.4126305
   9.4596547   9.4316017   9.1326150   9.1447982   4.8575703   6.6528896
   7.1428438   0.8965940   6.6538620   4.8574760
 SUMMED SPIN DENSITY           2.00000000
 TOTAL ATOMIC SPINS  :
   0.0012603   0.0009012   0.0028018   0.0013355   0.0010001   0.0025790
  -0.0156216  -0.0138727   0.0150753   0.0216067   0.0172046   0.0336895
   0.0247700   0.0150762   0.6556707   0.0018526   0.0010494   0.0039487
   0.0148813   0.0014537   0.0037331  -0.0125836  -0.0105547   0.0221592
   0.0321726   0.0321581   0.0794297   0.0344322   0.0323909   0.0018526
   0.0010494   0.0039487   0.0148814   0.0014537   0.0037331  -0.0125836
  -0.0105550   0.0221594   0.0321727   0.0321580   0.0794288   0.0344316
   0.0323909   0.6556727   0.0012602   0.0009011   0.0028017   0.0013355
   0.0010001   0.0025790  -0.0156217  -0.0138727   0.0150751   0.0216066
   0.0172048   0.0336901   0.0247701   0.0150762
 TTTTTTTTTTTTTTTTTTTTTTTTTTTTTT MOQGAD      TELAPSE       12.47 TCPU       12.44
 TTTTTTTTTTTTTTTTTTTTTTTTTTTTTT SHELLXN     TELAPSE       16.29 TCPU       16.26
 TTTTTTTTTTTTTTTTTTTTTTTTTTTTTT MONMO3      TELAPSE       16.36 TCPU       16.33
 NUMERICALLY INTEGRATED DENSITY    231.9989914613    229.9990248136
 TTTTTTTTTTTTTTTTTTTTTTTTTTTTTT NUMDFT      TELAPSE       19.31 TCPU       19.28
 CYC   1 ETOT(AU) -6.971923925169E+03 DETOT  7.62E+01 tst  0.00E+00 PX  1.00E+00
 TTTTTTTTTTTTTTTTTTTTTTTTTTTTTT DIIS        TELAPSE       19.78 TCPU       19.75
 DIIS TEST: 0.39390E+03 AT SCF   CYCLE   1 - MIX   40 %
 TTTTTTTTTTTTTTTTTTTTTTTTTTTTTT FDIK        TELAPSE       20.79 TCPU       20.76
 SPIN LOCKING: NO ENERGY GAP COMPUTED
 TTTTTTTTTTTTTTTTTTTTTTTTTTTTTT PDIG        TELAPSE       20.86 TCPU       20.83
 CHARGE NORMALIZATION FACTOR   1.00000000
 TOTAL ATOMIC CHARGES:
   9.0910392   9.1370348   9.2107367   9.0967733   9.1492573   9.1943102
  10.1357075  10.1043206   5.1413559   4.2815415   3.3236865   0.2407234
   4.2696451   5.1086253  44.0854714   6.8084468   8.6297918   8.9418812
   6.1721560   8.6527550   8.8977665  10.0697717  10.0970577   4.9856125
   4.0131559   3.1095685   0.1383953   3.9441580   4.9687857   6.8091208
   8.6290429   8.9402604   6.1723366   8.6523814   8.8953792  10.0877751
  10.0739818   4.9881072   3.9935855   3.1186977   0.1385767   3.9560272
   4.9745596  44.0944313   9.0948385   9.1403452   9.2124452   9.0991597
   9.1481591   9.1987736  10.1251088  10.1193533   5.1353055   4.2755524
   3.3258740   0.2401342   4.2540235   5.1071326
 SUMMED SPIN DENSITY           2.00000000
 TOTAL ATOMIC SPINS  :
   0.0561683  -0.0026978   0.0010874   0.0673991  -0.0001536   0.0052567
   0.0647901   0.0504507   0.0129046   0.0455667   0.0390014   0.0398221
   0.0434618  -0.0066539   0.3249392   0.0236905   0.0025626   0.0196481
   0.0456369   0.0493851   0.0135850   0.0379808   0.0336857  -0.0057152
   0.0176147  -0.0034897   0.0076927   0.0001060   0.0162618   0.0228764
   0.0022145   0.0190561   0.0431323   0.0490696   0.0138645   0.0326636
   0.0417720  -0.0038047   0.0125435   0.0017525   0.0075254  -0.0132514
   0.0186232   0.3336211   0.0579825  -0.0019206  -0.0012629   0.0643490
  -0.0025912  -0.0000700   0.0707499   0.0453943   0.0122266   0.0502966
   0.0338320   0.0392255   0.0453988   0.0047430
 TTTTTTTTTTTTTTTTTTTTTTTTTTTTTT MOQGAD      TELAPSE       20.87 TCPU       20.84
 TTTTTTTTTTTTTTTTTTTTTTTTTTTTTT SHELLXN     TELAPSE       24.70 TCPU       24.66
 TTTTTTTTTTTTTTTTTTTTTTTTTTTTTT MONMO3      TELAPSE       24.76 TCPU       24.73
 NUMERICALLY INTEGRATED DENSITY    231.9987321001    229.9987538931
 TTTTTTTTTTTTTTTTTTTTTTTTTTTTTT NUMDFT      TELAPSE       27.69 TCPU       27.66
 CYC   2 ETOT(AU) -6.745658890528E+03 DETOT  2.26E+02 tst  3.58E+00 PX  2.53E+01
 TTTTTTTTTTTTTTTTTTTTTTTTTTTTTT DIIS        TELAPSE       28.17 TCPU       28.14
 DIIS TEST: 0.14282E+04 AT SCF   CYCLE   2 - DIIS ACTIVE - HISTORY:     2 CYCLES
 TTTTTTTTTTTTTTTTTTTTTTTTTTTTTT FDIK        TELAPSE       29.28 TCPU       29.25
 SPIN LOCKING: NO ENERGY GAP COMPUTED
 TTTTTTTTTTTTTTTTTTTTTTTTTTTTTT PDIG        TELAPSE       29.35 TCPU       29.32
 CHARGE NORMALIZATION FACTOR   1.00000000
 TOTAL ATOMIC CHARGES:
   9.2426124   9.1328389   9.1396758   9.2417870   9.1312419   9.1383855
   4.7609906   4.6325058   5.6734990   4.4710052   4.8217898   1.0942841
   4.4862890   5.6549232  31.8676399  10.1742613   9.4331306   9.1320364
  10.9689827   9.7761735   9.7427583   5.7867582   6.2127919   7.7181640
   5.6095202   6.8339907   1.9930428   5.7986924   9.3282292  10.1705919
   9.4289265   9.1305894  10.9754231   9.7759822   9.7390324   5.8171804
   6.2009839   7.7218920   5.5980531   6.8287324   1.9849085   5.8055774
   9.3328016  31.8732911   9.2417031   9.1339140   9.1383583   9.2414129
   9.1295321   9.1377931   4.7420299   4.6456200   5.6758156   4.4649875
   4.8343601   1.0934251   4.4797880   5.6592940
 SUMMED SPIN DENSITY           2.00000000
 TOTAL ATOMIC SPINS  :
   0.0012988   0.0048655   0.0031073   0.0006075  -0.0083066  -0.0032558
   0.0163114   0.0214245  -0.0093193   0.0078894   0.0162415   0.0081742
  -0.0095412   0.0132185   0.1084329   0.0024573   0.0649981   0.0322540
   0.0035659   0.0402342   0.0143063   0.0001276   0.1735435   0.1719811
   0.0167930   0.0684597   0.0328342   0.1180097   0.0900793   0.0036350
   0.0668757   0.0315404   0.0010196   0.0395899   0.0137927  -0.0044650
   0.1813929   0.1688509   0.0106229   0.0773927   0.0277461   0.1144271
   0.0892550   0.1123052  -0.0007654   0.0026037   0.0000913   0.0035857
  -0.0030171  -0.0016133   0.0327774   0.0210715  -0.0043135  -0.0021318
   0.0050860   0.0089335   0.0076795  -0.0047611
 TTTTTTTTTTTTTTTTTTTTTTTTTTTTTT MOQGAD      TELAPSE       29.36 TCPU       29.33
 TTTTTTTTTTTTTTTTTTTTTTTTTTTTTT SHELLXN     TELAPSE       33.21 TCPU       33.18
 TTTTTTTTTTTTTTTTTTTTTTTTTTTTTT MONMO3      TELAPSE       33.28 TCPU       33.25
 NUMERICALLY INTEGRATED DENSITY    231.9987912796    229.9988100656
 TTTTTTTTTTTTTTTTTTTTTTTTTTTTTT NUMDFT      TELAPSE       36.23 TCPU       36.20
 CYC   3 ETOT(AU) -6.927180922922E+03 DETOT -1.82E+02 tst  4.10E+00 PX  2.61E+01
 TTTTTTTTTTTTTTTTTTTTTTTTTTTTTT DIIS        TELAPSE       36.72 TCPU       36.69
 DIIS TEST: 0.93265E+03 AT SCF   CYCLE   3 - DIIS ACTIVE - HISTORY:     3 CYCLES
 TTTTTTTTTTTTTTTTTTTTTTTTTTTTTT FDIK        TELAPSE       37.91 TCPU       37.88
 SPIN LOCKING: NO ENERGY GAP COMPUTED
 TTTTTTTTTTTTTTTTTTTTTTTTTTTTTT PDIG        TELAPSE       37.99 TCPU       37.95
 CHARGE NORMALIZATION FACTOR   1.00000000
 TOTAL ATOMIC CHARGES:
   9.5015112   9.3025046   9.3665517   9.5408182   9.5479287   9.5211139
  10.5518351  10.8655172   7.0403053   9.1870512   8.1151033   1.6557601
   9.2963948   7.8728526  30.0700376   9.1245249   9.3058129   9.4821631
   4.0666456   4.3381727   4.5186468   9.2540913   9.0309861   4.5708351
   4.9884624   3.6038632   0.1116059   4.0547846   3.1148744   9.1236029
   9.3060482   9.4811912   4.0648707   4.3294385   4.5262159   9.2633978
   9.0308562   4.5666174   4.9842206   3.6031996   0.1117401   4.0572696
   3.1120422  30.0831658   9.5006936   9.3024177   9.3674644   9.5388601
   9.5480248   9.5225549  10.5385761  10.8567746   7.0466013   9.1894551
   8.1110454   1.6574778   9.3095212   7.8659016
 SUMMED SPIN DENSITY           2.00000000
 TOTAL ATOMIC SPINS  :
   0.0003714   0.0063833   0.0113316   0.0302849   0.1116627   0.0551513
   0.0946136   0.0965711   0.0253851   0.0046053   0.0088002   0.0155813
   0.0221213   0.3811989   0.1070505  -0.0237505  -0.0012846  -0.0033890
   0.0001570   0.0003311   0.0031195   0.0156435   0.0083533   0.0133823
   0.0046539   0.0110992   0.0037722   0.0041634  -0.0071523  -0.0238526
   0.0000257  -0.0008995   0.0029130   0.0041188  -0.0064578   0.0186322
   0.0065292   0.0104832   0.0010335   0.0125687   0.0064321   0.0065350
  -0.0076042   0.1124707   0.0011397   0.0101135   0.0069213   0.0298939
   0.1140604   0.0577289   0.1092935   0.1034125   0.0230282  -0.0027823
  -0.0065489   0.0197578   0.0256658   0.3651758
 TTTTTTTTTTTTTTTTTTTTTTTTTTTTTT MOQGAD      TELAPSE       38.00 TCPU       37.96
 TTTTTTTTTTTTTTTTTTTTTTTTTTTTTT SHELLXN     TELAPSE       41.82 TCPU       41.79
 TTTTTTTTTTTTTTTTTTTTTTTTTTTTTT MONMO3      TELAPSE       41.89 TCPU       41.86
 NUMERICALLY INTEGRATED DENSITY    231.9988635044    229.9989220599
 TTTTTTTTTTTTTTTTTTTTTTTTTTTTTT NUMDFT      TELAPSE       44.83 TCPU       44.80
 CYC   4 ETOT(AU) -6.774708428682E+03 DETOT  1.52E+02 tst  3.06E+00 PX  6.61E+00
 TTTTTTTTTTTTTTTTTTTTTTTTTTTTTT DIIS        TELAPSE       45.33 TCPU       45.30
 DIIS TEST: 0.11557E+04 AT SCF   CYCLE   4 - DIIS ACTIVE - HISTORY:     4 CYCLES
 TTTTTTTTTTTTTTTTTTTTTTTTTTTTTT FDIK        TELAPSE       46.37 TCPU       46.34
 SPIN LOCKING: NO ENERGY GAP COMPUTED
 TTTTTTTTTTTTTTTTTTTTTTTTTTTTTT PDIG        TELAPSE       46.45 TCPU       46.42
 CHARGE NORMALIZATION FACTOR   1.00000000
 TOTAL ATOMIC CHARGES:
   8.9753834   9.2456082   9.2996034   6.6256724   7.9885808   8.6121202
   9.0560714   9.0196749   4.5388659   4.1625883   3.7295542   0.3680110
   3.8330112   4.2886350  30.0503424   9.3975578   9.3089742   9.3047816
  10.2119703   9.9604139   9.9254143   9.1787381   9.3211227   4.7650613
   6.1628332   6.5203804   1.3150658   6.9578310   8.8769910   9.3968269
   9.3099270   9.3041971  10.2131946   9.9593849   9.9235341   9.1850179
   9.3226855   4.7605246   6.1567862   6.5255605   1.3076902   6.9563578
   8.8814112  30.0551696   8.9802512   9.2465119   9.2993980   6.6182730
   7.9905191   8.6155734   9.0453814   9.0072438   4.5401025   4.1706473
   3.7240785   0.3693902   3.8473782   4.2861249
 SUMMED SPIN DENSITY           2.00000000
 TOTAL ATOMIC SPINS  :
   0.0499981   0.0022187   0.0028078   0.1903622   0.2863447   0.1832669
  -0.0086032   0.0049838   0.0124834   0.0134031   0.0992036   0.0867777
   0.0087735   0.0192141   0.0702265  -0.0014995   0.0005617  -0.0048064
   0.0015969  -0.0028258  -0.0032433  -0.0121938  -0.0137961   0.0056252
  -0.0064322  -0.0035374   0.0098852   0.0032589  -0.0000491  -0.0015488
   0.0020424  -0.0027748   0.0000585  -0.0015953  -0.0020491  -0.0109250
  -0.0136484   0.0083060  -0.0150551  -0.0008320   0.0132453  -0.0001835
  -0.0001562   0.0752880   0.0532382   0.0051211   0.0004844   0.1980438
   0.2841924   0.1838473   0.0000544  -0.0029649   0.0098420   0.0167963
   0.0845796   0.0910444   0.0283472   0.0031962
 TTTTTTTTTTTTTTTTTTTTTTTTTTTTTT MOQGAD      TELAPSE       46.46 TCPU       46.43
 TTTTTTTTTTTTTTTTTTTTTTTTTTTTTT SHELLXN     TELAPSE       50.30 TCPU       50.27
 TTTTTTTTTTTTTTTTTTTTTTTTTTTTTT MONMO3      TELAPSE       50.37 TCPU       50.34
 NUMERICALLY INTEGRATED DENSITY    231.9988683609    229.9988944019
 TTTTTTTTTTTTTTTTTTTTTTTTTTTTTT NUMDFT      TELAPSE       53.31 TCPU       53.28
 CYC   5 ETOT(AU) -6.960408055128E+03 DETOT -1.86E+02 tst  1.78E+00 PX  6.83E+00
 TTTTTTTTTTTTTTTTTTTTTTTTTTTTTT DIIS        TELAPSE       53.82 TCPU       53.79
 DIIS TEST: 0.46461E+03 AT SCF   CYCLE   5 - DIIS ACTIVE - HISTORY:     5 CYCLES
 TTTTTTTTTTTTTTTTTTTTTTTTTTTTTT FDIK        TELAPSE       54.90 TCPU       54.86
 SPIN LOCKING: NO ENERGY GAP COMPUTED
 TTTTTTTTTTTTTTTTTTTTTTTTTTTTTT PDIG        TELAPSE       54.97 TCPU       54.94
 CHARGE NORMALIZATION FACTOR   1.00000000
 TOTAL ATOMIC CHARGES:
   9.3702343   9.2713105   9.2220794   9.9396970   9.6554902   9.3748119
   8.3974451   8.6836899   5.1441501   5.5541856   6.7534818   0.9869304
   6.0892426   7.2181329  29.2967401   9.2342438   9.2914889   9.3459362
   9.5165115   9.5824166   9.5749451   8.1868593   7.8365593   5.0055291
   4.9300587   4.4540723   0.7608811   4.5205714   3.8028698   9.2320334
   9.2912650   9.3463108   9.5172917   9.5822134   9.5736042   8.1966433
   7.8433393   5.0012209   4.9253961   4.4560045   0.7590369   4.5155961
   3.8033207  29.2946992   9.3682630   9.2704902   9.2210252   9.9400222
   9.6588480   9.3741059   8.3908107   8.6789736   5.1502194   5.5579190
   6.7541103   0.9893865   6.0969733   7.2103125
 SUMMED SPIN DENSITY           2.00000000
 TOTAL ATOMIC SPINS  :
  -0.0037861   0.0010033   0.0012319   0.0009445  -0.0000302  -0.0000481
  -0.0163995  -0.0113787   0.0030225   0.0017470   0.0051455   0.0086569
  -0.0103332   0.0271463   0.0815529   0.0272058  -0.0019837  -0.0010296
   0.0024794   0.0041012   0.0047944   0.0814568   0.1737669   0.0110570
   0.0709290   0.2354801   0.2360242   0.0602131   0.0072779   0.0273796
  -0.0012240   0.0006962   0.0027762   0.0027199   0.0042284   0.0814490
   0.1739084   0.0153809   0.0640538   0.2336867   0.2339022   0.0646717
   0.0073013   0.0842788  -0.0033476   0.0027524   0.0012949  -0.0015742
   0.0034387  -0.0007051  -0.0063486  -0.0165051  -0.0003142   0.0048605
  -0.0181927   0.0103882   0.0092679   0.0195283
 TTTTTTTTTTTTTTTTTTTTTTTTTTTTTT MOQGAD      TELAPSE       54.98 TCPU       54.95
 TTTTTTTTTTTTTTTTTTTTTTTTTTTTTT SHELLXN     TELAPSE       58.80 TCPU       58.77
 TTTTTTTTTTTTTTTTTTTTTTTTTTTTTT MONMO3      TELAPSE       58.87 TCPU       58.84
 NUMERICALLY INTEGRATED DENSITY    231.9989324822    229.9989379797
 TTTTTTTTTTTTTTTTTTTTTTTTTTTTTT NUMDFT      TELAPSE       61.80 TCPU       61.76
 CYC   6 ETOT(AU) -7.015678665160E+03 DETOT -5.53E+01 tst  4.53E-01 PX  3.44E+00
 TTTTTTTTTTTTTTTTTTTTTTTTTTTTTT DIIS        TELAPSE       62.32 TCPU       62.29
 DIIS TEST: 0.22706E+03 AT SCF   CYCLE   6 - DIIS ACTIVE - HISTORY:     6 CYCLES
 TTTTTTTTTTTTTTTTTTTTTTTTTTTTTT FDIK        TELAPSE       63.33 TCPU       63.30
 SPIN LOCKING: NO ENERGY GAP COMPUTED
 TTTTTTTTTTTTTTTTTTTTTTTTTTTTTT PDIG        TELAPSE       63.41 TCPU       63.38
 CHARGE NORMALIZATION FACTOR   1.00000000
 TOTAL ATOMIC CHARGES:
   9.2333956   9.2078961   9.2125273   9.3887152   9.3782713   9.4544176
   8.9335191   8.6660520   5.4950634   6.3587868   5.9191347   0.9305723
   5.5304790   4.4706398  30.2772883   9.2322345   9.2088738   9.1692595
   7.8773173   6.8144324   7.0982248   8.9854054   9.1814040   5.4081597
   6.5621813   6.6426731   0.7032117   6.4369933   5.2193897   9.2323337
   9.2086400   9.1702732   7.8755152   6.8126200   7.0973341   8.9886272
   9.1839984   5.4040656   6.5557671   6.6468481   0.6999435   6.4346277
   5.2224850  30.2826219   9.2314891   9.2070952   9.2153007   9.3860348
   9.3800838   9.4565034   8.9245918   8.6589555   5.4992989   6.3661519
   5.9215329   0.9321093   5.5422561   4.4663764
 SUMMED SPIN DENSITY           2.00000000
 TOTAL ATOMIC SPINS  :
   0.0017733   0.0152528   0.0051941   0.0016168   0.0069970   0.0004357
   0.0173560   0.0585973   0.0259027   0.1095930   0.1332027   0.0101731
   0.0773164   0.0114647   0.0530331   0.0024791  -0.0020615  -0.0001362
   0.1469821   0.1066343   0.1943803  -0.0081495  -0.0021831   0.0002845
   0.0013692   0.0061754   0.0225666  -0.0058508   0.0057537   0.0022432
   0.0003901   0.0007711   0.1491809   0.1029522   0.1933737  -0.0084861
  -0.0022984   0.0027872  -0.0050189   0.0012434   0.0222261  -0.0016993
   0.0042460   0.0603259   0.0036474   0.0139237   0.0058186   0.0028115
   0.0089427   0.0028768   0.0271257   0.0526454   0.0247116   0.1185595
   0.1097052   0.0126535   0.1007951  -0.0026067
 TTTTTTTTTTTTTTTTTTTTTTTTTTTTTT MOQGAD      TELAPSE       63.42 TCPU       63.39
 TTTTTTTTTTTTTTTTTTTTTTTTTTTTTT SHELLXN     TELAPSE       67.26 TCPU       67.23
 TTTTTTTTTTTTTTTTTTTTTTTTTTTTTT MONMO3      TELAPSE       67.33 TCPU       67.30
 NUMERICALLY INTEGRATED DENSITY    231.9988642082    229.9988928294
 TTTTTTTTTTTTTTTTTTTTTTTTTTTTTT NUMDFT      TELAPSE       70.29 TCPU       70.26
 CYC   7 ETOT(AU) -7.014022423796E+03 DETOT  1.66E+00 tst  1.86E+00 PX  5.66E+00
 TTTTTTTTTTTTTTTTTTTTTTTTTTTTTT DIIS        TELAPSE       70.82 TCPU       70.79
 DIIS TEST: 0.19935E+03 AT SCF   CYCLE   7 - DIIS ACTIVE - HISTORY:     7 CYCLES
 TTTTTTTTTTTTTTTTTTTTTTTTTTTTTT FDIK        TELAPSE       71.91 TCPU       71.88
 SPIN LOCKING: NO ENERGY GAP COMPUTED
 TTTTTTTTTTTTTTTTTTTTTTTTTTTTTT PDIG        TELAPSE       71.99 TCPU       71.95
 CHARGE NORMALIZATION FACTOR   1.00000000
 TOTAL ATOMIC CHARGES:
   9.2950685   9.2694987   9.2956341   9.2734181   9.2926323   9.3242110
   8.6137929   8.6487792   5.2821675   5.5763391   6.0498834   0.9504584
   5.7661702   4.9838523  28.5835519   9.3573302   9.2962084   9.2909874
   9.3052841   9.5846151   9.5054832   7.7254847   8.6916289   5.1166933
   5.1633656   5.6904637   1.0332463   5.6811215   5.3528196   9.3566111
   9.2968068   9.2902274   9.3044914   9.5845903   9.5037678   7.7349341
   8.6934657   5.1159826   5.1495956   5.7003686   1.0292459   5.6706228
   5.3551183  28.5903864   9.2918974   9.2669561   9.2972599   9.2715473
   9.2932836   9.3243324   8.6072355   8.6452703   5.2838595   5.5850584
   6.0533230   0.9519727   5.7691795   4.9824201
 SUMMED SPIN DENSITY           2.00000000
 TOTAL ATOMIC SPINS  :
  -0.0028740  -0.0001592  -0.0001289   0.0020742   0.0072302   0.0015966
  -0.0035674   0.0447962   0.0003763   0.0010720   0.0147112   0.0032940
   0.0082397   0.0075731   0.0580633   0.0163131   0.0113476   0.0044543
  -0.0004889   0.0000166   0.0037175   0.5813655   0.0645907   0.0637146
   0.0278604   0.0742488   0.0203143  -0.0095339   0.0000808   0.0134763
   0.0137168   0.0054295   0.0002015  -0.0002462   0.0039679   0.5777763
   0.0645743   0.0666658   0.0253225   0.0691660   0.0194955   0.0010551
  -0.0021616   0.0560312  -0.0007352   0.0004562   0.0003202   0.0024882
   0.0080923   0.0012066   0.0028963   0.0441253  -0.0033120   0.0064370
   0.0012387   0.0051073   0.0208957  -0.0039864
 TTTTTTTTTTTTTTTTTTTTTTTTTTTTTT MOQGAD      TELAPSE       72.00 TCPU       71.96
 TTTTTTTTTTTTTTTTTTTTTTTTTTTTTT SHELLXN     TELAPSE       75.81 TCPU       75.78
 TTTTTTTTTTTTTTTTTTTTTTTTTTTTTT MONMO3      TELAPSE       75.88 TCPU       75.85
 NUMERICALLY INTEGRATED DENSITY    231.9989974559    229.9990017785
 TTTTTTTTTTTTTTTTTTTTTTTTTTTTTT NUMDFT      TELAPSE       78.80 TCPU       78.77
 CYC   8 ETOT(AU) -7.037120608219E+03 DETOT -2.31E+01 tst  4.13E-01 PX  6.23E+00
 TTTTTTTTTTTTTTTTTTTTTTTTTTTTTT DIIS        TELAPSE       79.34 TCPU       79.31
 DIIS TEST: 0.42990E+02 AT SCF   CYCLE   8 - DIIS ACTIVE - HISTORY:     8 CYCLES
 TTTTTTTTTTTTTTTTTTTTTTTTTTTTTT FDIK        TELAPSE       80.39 TCPU       80.36
 SPIN LOCKING: NO ENERGY GAP COMPUTED
 TTTTTTTTTTTTTTTTTTTTTTTTTTTTTT PDIG        TELAPSE       80.47 TCPU       80.43
 CHARGE NORMALIZATION FACTOR   1.00000000
 TOTAL ATOMIC CHARGES:
   9.3337769   9.3304629   9.3252496   9.3160154   9.2770724   9.2156511
   6.9865179   8.0869350   4.9117116   5.2225697   4.9150797   1.0096644
   5.2791065   5.4356778  28.4238066   9.3364508   9.2584306   9.2498846
   9.5455122   9.1132953   9.1715673   9.3985263   8.0682363   5.7416691
   7.1271207   6.8071248   0.9821785   5.6656072   5.4640144   9.3367458
   9.2590626   9.2493441   9.5459547   9.1131051   9.1703856   9.4000013
   8.0726609   5.7439211   7.1215796   6.8101204   0.9819444   5.6522520
   5.4659573  28.4309987   9.3333986   9.3296652   9.3255609   9.3152552
   9.2794978   9.2173001   6.9789944   8.0906136   4.9118567   5.2289240
   4.9163044   1.0102474   5.2800005   5.4294320
 SUMMED SPIN DENSITY           2.00000000
 TOTAL ATOMIC SPINS  :
  -0.0002402   0.0004012  -0.0001471   0.0003024   0.0014288  -0.0014677
  -0.0087642   0.0141060  -0.0028884  -0.0045606   0.0058254   0.0025419
  -0.0047443   0.0045310   0.0168517   0.0865609   0.0267240   0.0667406
   0.0167741   0.0024724   0.0071191   0.0509986   0.0131366   0.3216620
   0.2524613   0.0332261   0.0710556   0.0069088   0.0201234   0.0849056
   0.0293642   0.0667257   0.0178744   0.0019397   0.0083123   0.0519534
   0.0137353   0.3228929   0.2533332   0.0217551   0.0695026   0.0171747
   0.0178366   0.0147305   0.0005275   0.0015157  -0.0017324   0.0009138
   0.0031105  -0.0024858  -0.0028149   0.0098025  -0.0010950   0.0020627
  -0.0039373   0.0010250   0.0082043  -0.0062723
 TTTTTTTTTTTTTTTTTTTTTTTTTTTTTT MOQGAD      TELAPSE       80.48 TCPU       80.44
 TTTTTTTTTTTTTTTTTTTTTTTTTTTTTT SHELLXN     TELAPSE       84.31 TCPU       84.27
 TTTTTTTTTTTTTTTTTTTTTTTTTTTTTT MONMO3      TELAPSE       84.37 TCPU       84.34
 NUMERICALLY INTEGRATED DENSITY    231.9989318672    229.9989581755
 TTTTTTTTTTTTTTTTTTTTTTTTTTTTTT NUMDFT      TELAPSE       87.29 TCPU       87.26
 CYC   9 ETOT(AU) -7.028577102476E+03 DETOT  8.54E+00 tst  2.66E-01 PX  5.06E-01
 TTTTTTTTTTTTTTTTTTTTTTTTTTTTTT DIIS        TELAPSE       87.84 TCPU       87.81
 DIIS TEST: 0.91920E+02 AT SCF   CYCLE   9 - DIIS ACTIVE - HISTORY:     9 CYCLES
 TTTTTTTTTTTTTTTTTTTTTTTTTTTTTT FDIK        TELAPSE       88.99 TCPU       88.95
 SPIN LOCKING: NO ENERGY GAP COMPUTED
 TTTTTTTTTTTTTTTTTTTTTTTTTTTTTT PDIG        TELAPSE       89.06 TCPU       89.03
 CHARGE NORMALIZATION FACTOR   1.00000000
 TOTAL ATOMIC CHARGES:
   9.2745211   9.2735333   9.2625658   9.3000293   9.2724695   9.2485639
   9.0798846   8.0721250   5.1486759   5.7783167   6.2150099   0.8320308
   5.4538077   5.2009995  28.2409984   9.3815293   9.2995554   9.2646296
   9.4009353   9.1656261   9.1993134   8.2539887   8.7038487   5.1209236
   5.2925407   5.9944477   1.0280079   5.7227879   5.5187565   9.3798306
   9.3016558   9.2645110   9.4003761   9.1647965   9.1986206   8.2531028
   8.7041603   5.1223591   5.2828771   6.0054714   1.0266243   5.7191388
   5.5188019  28.2438311   9.2741138   9.2740243   9.2632192   9.2974900
   9.2748968   9.2498411   9.0802725   8.0723659   5.1480554   5.7762337
   6.2169526   0.8306919   5.4603018   5.1949612
 SUMMED SPIN DENSITY           2.00000000
 TOTAL ATOMIC SPINS  :
   0.0014912   0.0008864  -0.0003389   0.0079538   0.0070235   0.0028041
   0.0185917   0.3169935   0.0059427   0.0005147   0.0221933   0.0027513
   0.0062406   0.0358825   0.0871262   0.0063421   0.0019039  -0.0011148
   0.0017931  -0.0012051   0.0018765   0.3643777   0.0386934   0.0538607
  -0.0170675   0.0250721   0.0096067  -0.0050085   0.0051175   0.0040020
   0.0027431  -0.0000177   0.0021120  -0.0009243   0.0028948   0.3694032
   0.0415499   0.0553723  -0.0243276   0.0226582   0.0096894  -0.0036462
   0.0032942   0.0825161   0.0024631   0.0008032  -0.0013563   0.0079402
   0.0066939   0.0030368   0.0198280   0.3156184   0.0043098   0.0060368
   0.0225229   0.0001639   0.0129283   0.0313873
 TTTTTTTTTTTTTTTTTTTTTTTTTTTTTT MOQGAD      TELAPSE       89.07 TCPU       89.04
 TTTTTTTTTTTTTTTTTTTTTTTTTTTTTT SHELLXN     TELAPSE       92.90 TCPU       92.87
 TTTTTTTTTTTTTTTTTTTTTTTTTTTTTT MONMO3      TELAPSE       92.96 TCPU       92.93
 NUMERICALLY INTEGRATED DENSITY    231.9989505040    229.9989524380
 TTTTTTTTTTTTTTTTTTTTTTTTTTTTTT NUMDFT      TELAPSE       95.91 TCPU       95.88
 CYC  10 ETOT(AU) -7.038921578303E+03 DETOT -1.03E+01 tst  4.21E-01 PX  4.87E-01
 TTTTTTTTTTTTTTTTTTTTTTTTTTTTTT DIIS        TELAPSE       96.47 TCPU       96.44
 DIIS TEST: 0.24305E+02 AT SCF   CYCLE  10 - DIIS ACTIVE - HISTORY:    10 CYCLES
 TTTTTTTTTTTTTTTTTTTTTTTTTTTTTT FDIK        TELAPSE       97.75 TCPU       97.72

    ALPHA      ELECTRONS
 INSULATING STATE
 TOP OF VALENCE BANDS -    BAND    232; K    1; EIG -2.3105576E-01 AU
 BOTTOM OF VIRTUAL BANDS - BAND    233; K    1; EIG -1.3260106E-01 AU
 DIRECT ENERGY BAND GAP:   2.6791 eV

    BETA       ELECTRONS
 INSULATING STATE
 TOP OF VALENCE BANDS -    BAND    230; K    1; EIG -2.4045250E-01 AU
 BOTTOM OF VIRTUAL BANDS - BAND    231; K    1; EIG -2.2633603E-01 AU
 DIRECT ENERGY BAND GAP:   0.3841 eV
 TTTTTTTTTTTTTTTTTTTTTTTTTTTTTT PDIG        TELAPSE       97.83 TCPU       97.80
 CHARGE NORMALIZATION FACTOR   1.00000000
 TOTAL ATOMIC CHARGES:
   9.2949886   9.2742117   9.2855131   9.2462659   9.2791996   9.3052248
   7.8179458   9.0248180   5.1326557   5.6139912   6.0420049   0.8683656
   5.9015325   5.1095476  28.2214755   9.3043691   9.2807074   9.2780881
   9.2581931   9.3411500   9.3022657   8.6542432   8.4741889   5.2047547
   5.6527522   6.0628533   0.9375718   5.6345538   5.1966496   9.3030801
   9.2797694   9.2782915   9.2579326   9.3414504   9.3027333   8.6558380
   8.4765875   5.2058185   5.6500043   6.0638966   0.9374022   5.6335851
   5.1961108  28.2210965   9.2954716   9.2742119   9.2851309   9.2473939
   9.2800353   9.3064846   7.8157320   9.0293532   5.1327970   5.6133262
   6.0450861   0.8663230   5.8989188   5.1060570
 SUMMED SPIN DENSITY           2.00000000
 TOTAL ATOMIC SPINS  :
   0.0128244   0.0098035   0.0045633   0.0010726   0.0011934   0.0011085
   0.4374625   0.0543204   0.0466409   0.0149364   0.0362589   0.0035087
  -0.0029775   0.0123784   0.1152545  -0.0003109  -0.0023562  -0.0022232
   0.0038924   0.0007859   0.0005462   0.0995112   0.1251247   0.0236519
  -0.0187596   0.0079726   0.0054722  -0.0067709   0.0151557  -0.0002965
  -0.0025634  -0.0021828   0.0034831   0.0009314   0.0009773   0.0991874
   0.1244487   0.0247109  -0.0185163   0.0079477   0.0046173  -0.0062754
   0.0160881   0.1117990   0.0128843   0.0101262   0.0043078   0.0011553
   0.0009198   0.0007798   0.4398984   0.0556498   0.0477047   0.0161307
   0.0364714   0.0030047  -0.0046212   0.0111910
 TTTTTTTTTTTTTTTTTTTTTTTTTTTTTT MOQGAD      TELAPSE       97.84 TCPU       97.81
 TTTTTTTTTTTTTTTTTTTTTTTTTTTTTT SHELLXN     TELAPSE      101.68 TCPU      101.65
 TTTTTTTTTTTTTTTTTTTTTTTTTTTTTT MONMO3      TELAPSE      101.75 TCPU      101.72
 NUMERICALLY INTEGRATED DENSITY    231.9989771084    229.9989798564
 TTTTTTTTTTTTTTTTTTTTTTTTTTTTTT NUMDFT      TELAPSE      104.69 TCPU      104.66
 CYC  11 ETOT(AU) -7.039277629799E+03 DETOT -3.56E-01 tst  3.25E-02 PX  2.14E-01
 TTTTTTTTTTTTTTTTTTTTTTTTTTTTTT DIIS        TELAPSE      105.27 TCPU      105.24
 DIIS TEST: 0.19800E+02 AT SCF   CYCLE  11 - DIIS ACTIVE - HISTORY:    11 CYCLES
 TTTTTTTTTTTTTTTTTTTTTTTTTTTTTT FDIK        TELAPSE      106.39 TCPU      106.36

    ALPHA      ELECTRONS
 INSULATING STATE
 TOP OF VALENCE BANDS -    BAND    232; K    1; EIG -2.3274628E-01 AU
 BOTTOM OF VIRTUAL BANDS - BAND    233; K    1; EIG -1.3210967E-01 AU
 DIRECT ENERGY BAND GAP:   2.7385 eV

    BETA       ELECTRONS
 INSULATING STATE
 TOP OF VALENCE BANDS -    BAND    230; K    1; EIG -2.3154329E-01 AU
 BOTTOM OF VIRTUAL BANDS - BAND    231; K    1; EIG -2.1946183E-01 AU
 DIRECT ENERGY BAND GAP:   0.3288 eV
 TTTTTTTTTTTTTTTTTTTTTTTTTTTTTT PDIG        TELAPSE      106.46 TCPU      106.43
 CHARGE NORMALIZATION FACTOR   1.00000000
 TOTAL ATOMIC CHARGES:
   9.2960216   9.2801171   9.2833578   9.3154720   9.2983619   9.2884968
   8.8514073   8.1104317   5.1993478   5.8077235   5.9635072   0.9330322
   5.6315929   5.1091686  28.1457139   9.2642374   9.2734006   9.2840148
   9.2796028   9.3590656   9.3382594   8.5463769   8.5627213   5.2039960
   5.9020435   5.9723134   0.8871001   5.6207704   4.9924554   9.2633586
   9.2724490   9.2842819   9.2793448   9.3597067   9.3390230   8.5479269
   8.5623587   5.2048674   5.9008235   5.9737745   0.8867712   5.6205960
   4.9915268  28.1420344   9.2958683   9.2798960   9.2828083   9.3170588
   9.2990360   9.2884675   8.8531563   8.1112713   5.1996220   5.8112785
   5.9635062   0.9315082   5.6310878   5.1064817
 SUMMED SPIN DENSITY           2.00000000
 TOTAL ATOMIC SPINS  :
   0.0013875   0.0004243  -0.0001081   0.0064516   0.0044967   0.0027421
   0.0824554   0.3274397   0.0130580  -0.0090749   0.0261762   0.0004092
  -0.0077280   0.0384752   0.1568515   0.0033999   0.0004098  -0.0003155
   0.0055313   0.0025688   0.0021980   0.1603119   0.1285119   0.0271881
  -0.0105385   0.0174375   0.0012528   0.0003631   0.0183772   0.0030624
   0.0002079  -0.0005133   0.0047134   0.0026984   0.0025504   0.1585144
   0.1305145   0.0286135  -0.0107780   0.0192491  -0.0006000  -0.0004276
   0.0191613   0.1563373   0.0019403   0.0007034  -0.0004160   0.0065964
   0.0039685   0.0024719   0.0836346   0.3281389   0.0147851  -0.0093868
   0.0262682   0.0003558  -0.0091859   0.0366688
 TTTTTTTTTTTTTTTTTTTTTTTTTTTTTT MOQGAD      TELAPSE      106.48 TCPU      106.44
 TTTTTTTTTTTTTTTTTTTTTTTTTTTTTT SHELLXN     TELAPSE      110.30 TCPU      110.27
 TTTTTTTTTTTTTTTTTTTTTTTTTTTTTT MONMO3      TELAPSE      110.37 TCPU      110.33
 NUMERICALLY INTEGRATED DENSITY    231.9989861303    229.9989892454
 TTTTTTTTTTTTTTTTTTTTTTTTTTTTTT NUMDFT      TELAPSE      113.29 TCPU      113.25
 CYC  12 ETOT(AU) -7.039890263613E+03 DETOT -6.13E-01 tst  7.09E-02 PX  1.60E-01
 TTTTTTTTTTTTTTTTTTTTTTTTTTTTTT DIIS        TELAPSE      113.87 TCPU      113.84
 DIIS TEST: 0.12114E+02 AT SCF   CYCLE  12 - DIIS ACTIVE - HISTORY:    12 CYCLES
 TTTTTTTTTTTTTTTTTTTTTTTTTTTTTT FDIK        TELAPSE      114.87 TCPU      114.84

    ALPHA      ELECTRONS
 INSULATING STATE
 TOP OF VALENCE BANDS -    BAND    232; K    1; EIG -2.2820539E-01 AU
 BOTTOM OF VIRTUAL BANDS - BAND    233; K    1; EIG -1.5263041E-01 AU
 DIRECT ENERGY BAND GAP:   2.0565 eV

    BETA       ELECTRONS
 INSULATING STATE
 TOP OF VALENCE BANDS -    BAND    230; K    1; EIG -2.2705522E-01 AU
 BOTTOM OF VIRTUAL BANDS - BAND    231; K    1; EIG -2.2178746E-01 AU
 DIRECT ENERGY BAND GAP:   0.1433 eV
 TTTTTTTTTTTTTTTTTTTTTTTTTTTTTT PDIG        TELAPSE      114.95 TCPU      114.91
 CHARGE NORMALIZATION FACTOR   1.00000000
 TOTAL ATOMIC CHARGES:
   9.3072313   9.2858326   9.2799459   9.3107269   9.2816646   9.2549145
   8.6283836   8.8043473   5.1398484   5.5491868   6.1152710   0.9020635
   5.7130830   5.2084964  28.1203535   9.3136297   9.2934617   9.2907147
   9.3359614   9.2125082   9.2325869   8.2793168   8.6269542   5.0939984
   5.5372906   6.0197317   0.8959712   5.8007748   5.1656343   9.3130207
   9.2927510   9.2913446   9.3358564   9.2132680   9.2331313   8.2822687
   8.6240131   5.0953514   5.5361065   6.0204288   0.8952770   5.8004876
   5.1651022  28.1177907   9.3066580   9.2854503   9.2798233   9.3112636
   9.2822885   9.2549930   8.6298237   8.8060833   5.1401614   5.5520789
   6.1167164   0.9003205   5.7113327   5.2069244
 SUMMED SPIN DENSITY           2.00000000
 TOTAL ATOMIC SPINS  :
   0.0008761   0.0000313  -0.0016558   0.0007163   0.0000557  -0.0002250
   0.0702942   0.0607065   0.0108978  -0.0158672   0.0040855  -0.0008277
  -0.0191544   0.0097083   0.1473419   0.0099291   0.0074447   0.0041420
   0.0051254   0.0079864   0.0058115   0.3654879   0.1860111   0.0540532
   0.0061277   0.0481189   0.0010808  -0.0007916   0.0326808   0.0094342
   0.0070499   0.0039733   0.0048019   0.0079908   0.0059847   0.3620767
   0.1873840   0.0564987   0.0057837   0.0488857  -0.0010361  -0.0002992
   0.0340704   0.1467590   0.0011117   0.0004548  -0.0011052   0.0011357
  -0.0003075  -0.0005035   0.0719579   0.0626301   0.0114148  -0.0163176
   0.0062304  -0.0012241  -0.0231097   0.0080832
 TTTTTTTTTTTTTTTTTTTTTTTTTTTTTT MOQGAD      TELAPSE      114.96 TCPU      114.92
 TTTTTTTTTTTTTTTTTTTTTTTTTTTTTT SHELLXN     TELAPSE      118.79 TCPU      118.76
 TTTTTTTTTTTTTTTTTTTTTTTTTTTTTT MONMO3      TELAPSE      118.86 TCPU      118.82
 NUMERICALLY INTEGRATED DENSITY    231.9989534723    229.9989583130
 TTTTTTTTTTTTTTTTTTTTTTTTTTTTTT NUMDFT      TELAPSE      121.81 TCPU      121.78
 CYC  13 ETOT(AU) -7.040068641571E+03 DETOT -1.78E-01 tst  2.39E-02 PX  1.01E-01
 TTTTTTTTTTTTTTTTTTTTTTTTTTTTTT DIIS        TELAPSE      122.41 TCPU      122.38
 DIIS TEST: 0.92002E+01 AT SCF   CYCLE  13 - DIIS ACTIVE - HISTORY:    13 CYCLES
 TTTTTTTTTTTTTTTTTTTTTTTTTTTTTT FDIK        TELAPSE      123.43 TCPU      123.40

    ALPHA      ELECTRONS
 INSULATING STATE
 TOP OF VALENCE BANDS -    BAND    232; K    1; EIG -2.4376783E-01 AU
 BOTTOM OF VIRTUAL BANDS - BAND    233; K    1; EIG -1.4599643E-01 AU
 DIRECT ENERGY BAND GAP:   2.6605 eV

    BETA       ELECTRONS
 INSULATING STATE
 TOP OF VALENCE BANDS -    BAND    230; K    1; EIG -2.4169243E-01 AU
 BOTTOM OF VIRTUAL BANDS - BAND    231; K    1; EIG -2.3364672E-01 AU
 DIRECT ENERGY BAND GAP:   0.2189 eV
 TTTTTTTTTTTTTTTTTTTTTTTTTTTTTT PDIG        TELAPSE      123.51 TCPU      123.48
 CHARGE NORMALIZATION FACTOR   1.00000000
 TOTAL ATOMIC CHARGES:
   9.2855315   9.2763772   9.2697748   9.2867043   9.2903502   9.2975698
   8.5046023   8.4792117   5.1291658   5.7998521   6.2129957   0.8751434
   5.6462185   5.1340169  28.0578865   9.3128780   9.2901498   9.2777484
   9.2781783   9.2561344   9.2441093   8.7674014   8.5819663   5.1317017
   5.5433576   6.0409520   0.8927480   5.6232526   5.2139661   9.3122644
   9.2899999   9.2777818   9.2783613   9.2568314   9.2444852   8.7601719
   8.5876391   5.1310343   5.5413681   6.0413365   0.8925028   5.6240659
   5.2144052  28.0589218   9.2847978   9.2766062   9.2697325   9.2869772
   9.2915404   9.2973060   8.5028386   8.4823294   5.1284955   5.7961357
   6.2171504   0.8740832   5.6482344   5.1326585
 SUMMED SPIN DENSITY           2.00000000
 TOTAL ATOMIC SPINS  :
   0.0042134   0.0027138   0.0003677   0.0041171   0.0024793   0.0014532
   0.1503196   0.1737850   0.0213215  -0.0118437   0.0212293  -0.0008794
  -0.0152820   0.0229360   0.1989481   0.0038132   0.0022611   0.0014358
   0.0058938   0.0042115   0.0035020   0.1388896   0.1902116   0.0269575
  -0.0085602   0.0335736  -0.0023077  -0.0080820   0.0324244   0.0041133
   0.0020086   0.0014118   0.0054437   0.0042624   0.0037189   0.1378485
   0.1878170   0.0294355  -0.0065215   0.0337182  -0.0039900  -0.0072669
   0.0321908   0.1989047   0.0048238   0.0028573   0.0003248   0.0038546
   0.0020509   0.0011155   0.1508796   0.1731912   0.0216011  -0.0118367
   0.0213691  -0.0012833  -0.0155313   0.0233851
 TTTTTTTTTTTTTTTTTTTTTTTTTTTTTT MOQGAD      TELAPSE      123.52 TCPU      123.49
 TTTTTTTTTTTTTTTTTTTTTTTTTTTTTT SHELLXN     TELAPSE      127.35 TCPU      127.32
 TTTTTTTTTTTTTTTTTTTTTTTTTTTTTT MONMO3      TELAPSE      127.42 TCPU      127.39
 NUMERICALLY INTEGRATED DENSITY    231.9989582095    229.9989609488
 TTTTTTTTTTTTTTTTTTTTTTTTTTTTTT NUMDFT      TELAPSE      130.39 TCPU      130.36
 CYC  14 ETOT(AU) -7.040286720321E+03 DETOT -2.18E-01 tst  7.70E-03 PX  7.26E-02
 TTTTTTTTTTTTTTTTTTTTTTTTTTTTTT DIIS        TELAPSE      131.00 TCPU      130.97
 DIIS TEST: 0.71832E+01 AT SCF   CYCLE  14 - DIIS ACTIVE - HISTORY:    14 CYCLES
 TTTTTTTTTTTTTTTTTTTTTTTTTTTTTT FDIK        TELAPSE      132.30 TCPU      132.27

    ALPHA      ELECTRONS
 INSULATING STATE
 TOP OF VALENCE BANDS -    BAND    232; K    1; EIG -2.4393539E-01 AU
 BOTTOM OF VIRTUAL BANDS - BAND    233; K    1; EIG -1.5485691E-01 AU
 DIRECT ENERGY BAND GAP:   2.4239 eV

    BETA       ELECTRONS
 INSULATING STATE
 TOP OF VALENCE BANDS -    BAND    230; K    1; EIG -2.4115750E-01 AU
 BOTTOM OF VIRTUAL BANDS - BAND    231; K    1; EIG -2.3315793E-01 AU
 DIRECT ENERGY BAND GAP:   0.2177 eV
 TTTTTTTTTTTTTTTTTTTTTTTTTTTTTT PDIG        TELAPSE      132.38 TCPU      132.35
 CHARGE NORMALIZATION FACTOR   1.00000000
 TOTAL ATOMIC CHARGES:
   9.2946114   9.2813453   9.2811259   9.2920566   9.2871425   9.2789413
   8.6791510   8.6706102   5.1314446   5.7080776   6.0535727   0.8879092
   5.7055061   5.1640305  28.0829597   9.2833473   9.2801921   9.2830295
   9.2788164   9.2584334   9.2573026   8.4392725   8.5508234   5.1341720
   5.7190927   6.0569595   0.8792698   5.6510303   5.1297848   9.2829734
   9.2812643   9.2832362   9.2790441   9.2581092   9.2574271   8.4444788
   8.5459269   5.1344592   5.7245070   6.0563029   0.8788350   5.6477213
   5.1290242  28.0829115   9.2947961   9.2818569   9.2805663   9.2918029
   9.2877038   9.2787558   8.6803198   8.6683185   5.1312468   5.7074948
   6.0536457   0.8879818   5.7050449   5.1642344
 SUMMED SPIN DENSITY           2.00000000
 TOTAL ATOMIC SPINS  :
   0.0015623   0.0009637   0.0002456   0.0013334   0.0003666   0.0003327
   0.0751332   0.0858434   0.0130047  -0.0133166   0.0108185  -0.0011656
  -0.0150005   0.0134490   0.1717956   0.0077964   0.0048702   0.0026739
   0.0093620   0.0079079   0.0058049   0.2568783   0.2414853   0.0418225
  -0.0067508   0.0492147  -0.0038691  -0.0048685   0.0423919   0.0082169
   0.0045774   0.0034287   0.0094432   0.0080949   0.0060052   0.2527733
   0.2436371   0.0402644  -0.0073227   0.0493641  -0.0043652  -0.0051257
   0.0424488   0.1729786   0.0017966   0.0011926  -0.0000684   0.0016532
   0.0003312   0.0001296   0.0769258   0.0868485   0.0129997  -0.0139973
   0.0105211  -0.0012505  -0.0153635   0.0137769
 TTTTTTTTTTTTTTTTTTTTTTTTTTTTTT MOQGAD      TELAPSE      132.39 TCPU      132.36
 TTTTTTTTTTTTTTTTTTTTTTTTTTTTTT SHELLXN     TELAPSE      136.23 TCPU      136.19
 TTTTTTTTTTTTTTTTTTTTTTTTTTTTTT MONMO3      TELAPSE      136.29 TCPU      136.26
 NUMERICALLY INTEGRATED DENSITY    231.9989604242    229.9989643029
 TTTTTTTTTTTTTTTTTTTTTTTTTTTTTT NUMDFT      TELAPSE      139.23 TCPU      139.20
 CYC  15 ETOT(AU) -7.040265793062E+03 DETOT  2.09E-02 tst  2.74E-03 PX  5.35E-02
 TTTTTTTTTTTTTTTTTTTTTTTTTTTTTT DIIS        TELAPSE      139.85 TCPU      139.82
 DIIS TEST: 0.70085E+01 AT SCF   CYCLE  15 - DIIS ACTIVE - HISTORY:    15 CYCLES
 TTTTTTTTTTTTTTTTTTTTTTTTTTTTTT FDIK        TELAPSE      141.17 TCPU      141.13

    ALPHA      ELECTRONS
 INSULATING STATE
 TOP OF VALENCE BANDS -    BAND    232; K    1; EIG -2.4684461E-01 AU
 BOTTOM OF VIRTUAL BANDS - BAND    233; K    1; EIG -1.5077257E-01 AU
 DIRECT ENERGY BAND GAP:   2.6143 eV

    BETA       ELECTRONS
 INSULATING STATE
 TOP OF VALENCE BANDS -    BAND    230; K    1; EIG -2.4400741E-01 AU
 BOTTOM OF VIRTUAL BANDS - BAND    231; K    1; EIG -2.3543324E-01 AU
 DIRECT ENERGY BAND GAP:   0.2333 eV
 TTTTTTTTTTTTTTTTTTTTTTTTTTTTTT PDIG        TELAPSE      141.24 TCPU      141.21
 CHARGE NORMALIZATION FACTOR   1.00000000
 TOTAL ATOMIC CHARGES:
   9.2970548   9.2827173   9.2817025   9.2975844   9.2892309   9.2778724
   8.6402491   8.6276987   5.1358929   5.6965571   6.0661972   0.8921507
   5.7102394   5.1541791  28.0804025   9.2858343   9.2814101   9.2853383
   9.2838211   9.2543710   9.2552018   8.4471065   8.6215195   5.1283402
   5.6871414   6.0375428   0.8780603   5.6989029   5.1256614   9.2856205
   9.2818426   9.2850908   9.2841859   9.2542185   9.2552334   8.4466049
   8.6216996   5.1286406   5.6882191   6.0377348   0.8777192   5.6990096
   5.1248315  28.0803707   9.2970709   9.2826616   9.2814053   9.2972660
   9.2894216   9.2779451   8.6415255   8.6265376   5.1361896   5.6968281
   6.0667226   0.8922749   5.7090574   5.1540915
 SUMMED SPIN DENSITY           2.00000000
 TOTAL ATOMIC SPINS  :
   0.0024148   0.0016574   0.0006216   0.0022640   0.0008993   0.0005800
   0.0926976   0.1086541   0.0149758  -0.0112085   0.0134435  -0.0009703
  -0.0138336   0.0162906   0.1793227   0.0080351   0.0049731   0.0028568
   0.0081781   0.0065902   0.0052336   0.2492776   0.2044566   0.0400456
  -0.0082375   0.0447193  -0.0041322  -0.0066899   0.0368902   0.0082867
   0.0047586   0.0030460   0.0079291   0.0066091   0.0051373   0.2485878
   0.2046603   0.0399650  -0.0082501   0.0448843  -0.0042241  -0.0070517
   0.0372629   0.1797122   0.0025728   0.0017025   0.0005105   0.0021978
   0.0008417   0.0005900   0.0927349   0.1085849   0.0149889  -0.0114014
   0.0138100  -0.0009261  -0.0139372   0.0164114
 TTTTTTTTTTTTTTTTTTTTTTTTTTTTTT MOQGAD      TELAPSE      141.25 TCPU      141.22
 TTTTTTTTTTTTTTTTTTTTTTTTTTTTTT SHELLXN     TELAPSE      145.09 TCPU      145.05
 TTTTTTTTTTTTTTTTTTTTTTTTTTTTTT MONMO3      TELAPSE      145.15 TCPU      145.12
 NUMERICALLY INTEGRATED DENSITY    231.9989603422    229.9989640661
 TTTTTTTTTTTTTTTTTTTTTTTTTTTTTT NUMDFT      TELAPSE      148.11 TCPU      148.08
 CYC  16 ETOT(AU) -7.040287816966E+03 DETOT -2.20E-02 tst  1.17E-04 PX  1.08E-02
 TTTTTTTTTTTTTTTTTTTTTTTTTTTTTT DIIS        TELAPSE      148.74 TCPU      148.71
 DIIS TEST: 0.68178E+01 AT SCF   CYCLE  16 - DIIS ACTIVE - HISTORY:    16 CYCLES
 TTTTTTTTTTTTTTTTTTTTTTTTTTTTTT FDIK        TELAPSE      149.69 TCPU      149.66

    ALPHA      ELECTRONS
 INSULATING STATE
 TOP OF VALENCE BANDS -    BAND    232; K    1; EIG -2.4422832E-01 AU
 BOTTOM OF VIRTUAL BANDS - BAND    233; K    1; EIG -1.5441178E-01 AU
 DIRECT ENERGY BAND GAP:   2.4440 eV

    BETA       ELECTRONS
 INSULATING STATE
 TOP OF VALENCE BANDS -    BAND    230; K    1; EIG -2.4141592E-01 AU
 BOTTOM OF VIRTUAL BANDS - BAND    231; K    1; EIG -2.3481350E-01 AU
 DIRECT ENERGY BAND GAP:   0.1797 eV
 TTTTTTTTTTTTTTTTTTTTTTTTTTTTTT PDIG        TELAPSE      149.76 TCPU      149.73
 CHARGE NORMALIZATION FACTOR   1.00000000
 TOTAL ATOMIC CHARGES:
   9.2950714   9.2807900   9.2789340   9.2976104   9.2891416   9.2790359
   8.6806784   8.6692668   5.1432951   5.6934596   6.0704645   0.8895932
   5.6930846   5.1518197  28.1041504   9.2876887   9.2833811   9.2847275
   9.2854362   9.2515357   9.2528409   8.4671348   8.5363830   5.1259196
   5.6903152   6.0369386   0.8786135   5.6842524   5.1184564   9.2876259
   9.2837568   9.2845856   9.2855193   9.2512763   9.2528544   8.4757888
   8.5284983   5.1269471   5.6939151   6.0369318   0.8784025   5.6810251
   5.1172493  28.1039411   9.2951360   9.2807672   9.2789182   9.2974083
   9.2891891   9.2788862   8.6802548   8.6691269   5.1429770   5.6935619
   6.0705473   0.8897459   5.6929714   5.1521734
 SUMMED SPIN DENSITY           2.00000000
 TOTAL ATOMIC SPINS  :
   0.0017418   0.0011132   0.0002379   0.0016328   0.0004640   0.0001771
   0.0737198   0.0842555   0.0123839  -0.0122450   0.0105907  -0.0009363
  -0.0148202   0.0132034   0.1595716   0.0081853   0.0047237   0.0033118
   0.0105828   0.0085265   0.0071258   0.2495985   0.2515746   0.0409870
  -0.0068173   0.0553919  -0.0042361  -0.0031429   0.0430848   0.0082756
   0.0044428   0.0033856   0.0106250   0.0087687   0.0069510   0.2441994
   0.2557385   0.0403954  -0.0066966   0.0555847  -0.0043065  -0.0033288
   0.0439932   0.1599716   0.0019136   0.0012655   0.0000712   0.0015136
   0.0004293   0.0002655   0.0743498   0.0837029   0.0124808  -0.0122916
   0.0107913  -0.0009816  -0.0148184   0.0133219
 TTTTTTTTTTTTTTTTTTTTTTTTTTTTTT MOQGAD      TELAPSE      149.78 TCPU      149.74
 TTTTTTTTTTTTTTTTTTTTTTTTTTTTTT SHELLXN     TELAPSE      153.61 TCPU      153.57
 TTTTTTTTTTTTTTTTTTTTTTTTTTTTTT MONMO3      TELAPSE      153.67 TCPU      153.64
 NUMERICALLY INTEGRATED DENSITY    231.9989587700    229.9989629751
 TTTTTTTTTTTTTTTTTTTTTTTTTTTTTT NUMDFT      TELAPSE      156.64 TCPU      156.61
 CYC  17 ETOT(AU) -7.040236338851E+03 DETOT  5.15E-02 tst  2.21E-04 PX  1.44E-02
 TTTTTTTTTTTTTTTTTTTTTTTTTTTTTT DIIS        TELAPSE      157.37 TCPU      157.34
 DIIS TEST: 0.72965E+01 AT SCF   CYCLE  17 - DIIS ACTIVE - HISTORY:    17 CYCLES
 TTTTTTTTTTTTTTTTTTTTTTTTTTTTTT FDIK        TELAPSE      158.51 TCPU      158.48

    ALPHA      ELECTRONS
 INSULATING STATE
 TOP OF VALENCE BANDS -    BAND    232; K    1; EIG -2.3702695E-01 AU
 BOTTOM OF VIRTUAL BANDS - BAND    233; K    1; EIG -1.5793134E-01 AU
 DIRECT ENERGY BAND GAP:   2.1523 eV

    BETA       ELECTRONS
 INSULATING STATE
 TOP OF VALENCE BANDS -    BAND    230; K    1; EIG -2.3478708E-01 AU
 BOTTOM OF VIRTUAL BANDS - BAND    231; K    1; EIG -2.2963282E-01 AU
 DIRECT ENERGY BAND GAP:   0.1403 eV
 TTTTTTTTTTTTTTTTTTTTTTTTTTTTTT PDIG        TELAPSE      158.59 TCPU      158.56
 CHARGE NORMALIZATION FACTOR   1.00000000
 TOTAL ATOMIC CHARGES:
   9.2957563   9.2787339   9.2747351   9.3096381   9.2937586   9.2803864
   8.7482392   8.7135999   5.1663348   5.6726672   6.0815365   0.8879792
   5.6603159   5.1207740  28.1295927   9.2985812   9.2947114   9.2920774
   9.3029704   9.2516093   9.2570417   8.5468872   8.3488294   5.1080699
   5.6735556   5.9983246   0.8862899   5.7499136   5.0773031   9.2992063
   9.2936505   9.2919522   9.3029448   9.2501859   9.2571781   8.5962444
   8.2908928   5.1131501   5.6867761   5.9993824   0.8867332   5.7395703
   5.0728055  28.1293343   9.2960749   9.2779177   9.2752479   9.3100551
   9.2925882   9.2802909   8.7414772   8.7254419   5.1659904   5.6703728
   6.0818854   0.8880585   5.6620877   5.1222921
 SUMMED SPIN DENSITY           2.00000000
 TOTAL ATOMIC SPINS  :
   0.0007001   0.0003908  -0.0002964   0.0009172  -0.0000795  -0.0001132
   0.0526106   0.0599064   0.0100783  -0.0143663   0.0076363  -0.0011001
  -0.0163480   0.0102576   0.1371338   0.0070756   0.0035967   0.0032030
   0.0125395   0.0107632   0.0084264   0.2223822   0.3357669   0.0387612
  -0.0040502   0.0630652  -0.0033769   0.0033476   0.0510019   0.0062166
   0.0030121   0.0029518   0.0134675   0.0125622   0.0086217   0.1993687
   0.3660193   0.0363260  -0.0047453   0.0597025  -0.0033538   0.0034099
   0.0544068   0.1365564   0.0011253   0.0006129  -0.0001730   0.0005816
  -0.0001245  -0.0001313   0.0532202   0.0554828   0.0094724  -0.0142138
   0.0066305  -0.0009850  -0.0156457   0.0097955
 TTTTTTTTTTTTTTTTTTTTTTTTTTTTTT MOQGAD      TELAPSE      158.60 TCPU      158.56
 TTTTTTTTTTTTTTTTTTTTTTTTTTTTTT SHELLXN     TELAPSE      162.43 TCPU      162.40
 TTTTTTTTTTTTTTTTTTTTTTTTTTTTTT MONMO3      TELAPSE      162.50 TCPU      162.47
 NUMERICALLY INTEGRATED DENSITY    231.9989598614    229.9989649634
 TTTTTTTTTTTTTTTTTTTTTTTTTTTTTT NUMDFT      TELAPSE      165.49 TCPU      165.45
 CYC  18 ETOT(AU) -7.040122170464E+03 DETOT  1.14E-01 tst  5.49E-04 PX  3.38E-02
 TTTTTTTTTTTTTTTTTTTTTTTTTTTTTT DIIS        TELAPSE      166.14 TCPU      166.11
 DIIS TEST: 0.84538E+01 AT SCF   CYCLE  18 - DIIS ACTIVE - HISTORY:    18 CYCLES
 TTTTTTTTTTTTTTTTTTTTTTTTTTTTTT FDIK        TELAPSE      167.35 TCPU      167.31

    ALPHA      ELECTRONS
 INSULATING STATE
 TOP OF VALENCE BANDS -    BAND    232; K    1; EIG -2.4241460E-01 AU
 BOTTOM OF VIRTUAL BANDS - BAND    233; K    1; EIG -1.5649401E-01 AU
 DIRECT ENERGY BAND GAP:   2.3380 eV

    BETA       ELECTRONS
 INSULATING STATE
 TOP OF VALENCE BANDS -    BAND    230; K    1; EIG -2.4157330E-01 AU
 BOTTOM OF VIRTUAL BANDS - BAND    231; K    1; EIG -2.3154933E-01 AU
 DIRECT ENERGY BAND GAP:   0.2728 eV
 TTTTTTTTTTTTTTTTTTTTTTTTTTTTTT PDIG        TELAPSE      167.42 TCPU      167.39
 CHARGE NORMALIZATION FACTOR   1.00000000
 TOTAL ATOMIC CHARGES:
   9.2849229   9.2778137   9.2721978   9.2874427   9.2883165   9.2891958
   8.7133182   8.7450355   5.1717693   5.6687591   6.1088293   0.8867774
   5.6350545   5.1388233  28.0732386   9.3015337   9.2831901   9.2687425
   9.3068568   9.2518230   9.2510164   8.5795217   8.3809284   5.1419013
   5.7344042   6.0985798   0.8829630   5.5648217   5.1121511   9.3019514
   9.2843341   9.2703515   9.3056080   9.2551959   9.2505887   8.4041902
   8.6217068   5.1229756   5.6703631   6.0972412   0.8831800   5.6056179
   5.1328868  28.0567844   9.2832703   9.2791214   9.2744369   9.2885197
   9.2894820   9.2879190   8.7353426   8.6835097   5.1696486   5.6895357
   6.1065232   0.8878723   5.6261075   5.1358073
 SUMMED SPIN DENSITY           2.00000000
 TOTAL ATOMIC SPINS  :
   0.0013641   0.0005706  -0.0001421   0.0011150  -0.0000238   0.0001260
   0.0659007   0.0649396   0.0119080  -0.0146255   0.0083116  -0.0012959
  -0.0161964   0.0113496   0.1785568   0.0052631   0.0041099   0.0023225
   0.0111570   0.0118334   0.0072378   0.1933176   0.3327104   0.0342278
  -0.0046710   0.0401181  -0.0020677  -0.0002038   0.0527071   0.0086286
   0.0064770   0.0037383   0.0068317   0.0073597   0.0048861   0.2788005
   0.2173087   0.0439048  -0.0004132   0.0358586  -0.0017668  -0.0045844
   0.0397934   0.1924599   0.0014977   0.0007888  -0.0000176   0.0019878
   0.0005612   0.0003015   0.0654559   0.0864454   0.0115298  -0.0142512
   0.0092375  -0.0010439  -0.0156995   0.0140034
 TTTTTTTTTTTTTTTTTTTTTTTTTTTTTT MOQGAD      TELAPSE      167.43 TCPU      167.40
 TTTTTTTTTTTTTTTTTTTTTTTTTTTTTT SHELLXN     TELAPSE      171.26 TCPU      171.23
 TTTTTTTTTTTTTTTTTTTTTTTTTTTTTT MONMO3      TELAPSE      171.33 TCPU      171.30
 NUMERICALLY INTEGRATED DENSITY    231.9989536742    229.9989582634
 TTTTTTTTTTTTTTTTTTTTTTTTTTTTTT NUMDFT      TELAPSE      174.26 TCPU      174.23
 CYC  19 ETOT(AU) -7.040271531363E+03 DETOT -1.49E-01 tst  2.29E-03 PX  6.97E-02
 TTTTTTTTTTTTTTTTTTTTTTTTTTTTTT DIIS        TELAPSE      174.93 TCPU      174.90
 DIIS TEST: 0.66523E+01 AT SCF   CYCLE  19 - DIIS ACTIVE - HISTORY:    19 CYCLES
 TTTTTTTTTTTTTTTTTTTTTTTTTTTTTT FDIK        TELAPSE      176.09 TCPU      176.06

    ALPHA      ELECTRONS
 INSULATING STATE
 TOP OF VALENCE BANDS -    BAND    232; K    1; EIG -2.4438892E-01 AU
 BOTTOM OF VIRTUAL BANDS - BAND    233; K    1; EIG -1.5755769E-01 AU
 DIRECT ENERGY BAND GAP:   2.3628 eV

    BETA       ELECTRONS
 INSULATING STATE
 TOP OF VALENCE BANDS -    BAND    230; K    1; EIG -2.4551555E-01 AU
 BOTTOM OF VIRTUAL BANDS - BAND    231; K    1; EIG -2.2812376E-01 AU
 DIRECT ENERGY BAND GAP:   0.4733 eV
 TTTTTTTTTTTTTTTTTTTTTTTTTTTTTT PDIG        TELAPSE      176.16 TCPU      176.13
 CHARGE NORMALIZATION FACTOR   1.00000000
 TOTAL ATOMIC CHARGES:
   9.2924210   9.2833798   9.2833470   9.2889876   9.2857163   9.2784588
   8.7526813   8.5914590   5.1323797   5.7342585   6.0739794   0.8890264
   5.6814062   5.1512000  28.0416639   9.2881606   9.2842086   9.2884811
   9.2749179   9.2583290   9.2543588   8.1785327   8.8129549   5.1009450
   5.6149236   6.0413323   0.8764995   5.7786817   5.1877288   9.2838681
   9.2837958   9.2816036   9.2804684   9.2559939   9.2573564   8.7337822
   8.1643125   5.1532285   5.8131267   6.0376402   0.8820336   5.5873438
   5.1282665  28.0874144   9.2962824   9.2833057   9.2807792   9.2833114
   9.2842868   9.2786714   8.6676759   8.7514475   5.1266208   5.6744324
   6.0700812   0.8868770   5.7239650   5.1616091
 SUMMED SPIN DENSITY           2.00000000
 TOTAL ATOMIC SPINS  :
   0.0008801   0.0007298  -0.0001673   0.0022789   0.0005059   0.0003310
   0.0596106   0.1068741   0.0113714  -0.0153505   0.0102462  -0.0010032
  -0.0159875   0.0159211   0.2000577   0.0122421   0.0090221   0.0041210
   0.0021772   0.0029529   0.0009605   0.3697168   0.1240007   0.0503238
   0.0022716   0.0308862   0.0001097  -0.0110785   0.0262173   0.0032381
   0.0026680   0.0012650   0.0142503   0.0126933   0.0068690   0.1293622
   0.4236045   0.0256590  -0.0036254   0.0295880   0.0003030   0.0025038
   0.0576540   0.1665374   0.0016028   0.0007605  -0.0000300   0.0007289
  -0.0002126   0.0000083   0.0715969   0.0554786   0.0125454  -0.0144984
   0.0070277  -0.0009172  -0.0166523   0.0097700
 TTTTTTTTTTTTTTTTTTTTTTTTTTTTTT MOQGAD      TELAPSE      176.17 TCPU      176.14
 TTTTTTTTTTTTTTTTTTTTTTTTTTTTTT SHELLXN     TELAPSE      180.00 TCPU      179.96
 TTTTTTTTTTTTTTTTTTTTTTTTTTTTTT MONMO3      TELAPSE      180.07 TCPU      180.03
 NUMERICALLY INTEGRATED DENSITY    231.9989589205    229.9989636306
 TTTTTTTTTTTTTTTTTTTTTTTTTTTTTT NUMDFT      TELAPSE      183.02 TCPU      182.99
 CYC  20 ETOT(AU) -7.040114500000E+03 DETOT  1.57E-01 tst  9.45E-03 PX  6.24E-02
 TTTTTTTTTTTTTTTTTTTTTTTTTTTTTT DIIS        TELAPSE      183.87 TCPU      183.84
 DIIS TEST: 0.87499E+01 AT SCF   CYCLE  20 - DIIS ACTIVE - HISTORY:    20 CYCLES
 TTTTTTTTTTTTTTTTTTTTTTTTTTTTTT FDIK        TELAPSE      184.97 TCPU      184.94

    ALPHA      ELECTRONS
 INSULATING STATE
 TOP OF VALENCE BANDS -    BAND    232; K    1; EIG -2.4666726E-01 AU
 BOTTOM OF VIRTUAL BANDS - BAND    233; K    1; EIG -1.5583913E-01 AU
 DIRECT ENERGY BAND GAP:   2.4716 eV

    BETA       ELECTRONS
 INSULATING STATE
 TOP OF VALENCE BANDS -    BAND    230; K    1; EIG -2.4846561E-01 AU
 BOTTOM OF VIRTUAL BANDS - BAND    231; K    1; EIG -2.3660478E-01 AU
 DIRECT ENERGY BAND GAP:   0.3227 eV
 TTTTTTTTTTTTTTTTTTTTTTTTTTTTTT PDIG        TELAPSE      185.05 TCPU      185.01
 CHARGE NORMALIZATION FACTOR   1.00000000
 TOTAL ATOMIC CHARGES:
   9.3109522   9.2879342   9.2933271   9.2986937   9.2861717   9.2650515
   8.6519260   8.6055894   5.0757367   5.7168165   6.0106377   0.8913748
   5.7871491   5.1463271  28.0118221   9.2721201   9.2882573   9.3107740
   9.2564230   9.2645478   9.2679014   8.5622721   8.5193216   5.1068367
   5.6686999   6.0167764   0.8818717   5.7850358   5.1594728   9.2738778
   9.2881211   9.3114620   9.2565869   9.2596364   9.2662484   8.4485743
   8.5334119   5.1045441   5.6480464   6.0213138   0.8799704   5.8635752
   5.1633618  28.0091523   9.3111407   9.2862449   9.2898056   9.3002081
   9.2853124   9.2660465   8.6984120   8.5952800   5.0844587   5.7373367
   6.0201922   0.8895209   5.7623796   5.1459583
 SUMMED SPIN DENSITY           2.00000000
 TOTAL ATOMIC SPINS  :
   0.0028717   0.0021190   0.0005951   0.0026618   0.0011307   0.0009744
   0.1057443   0.1206930   0.0186218  -0.0121277   0.0137003  -0.0009049
  -0.0130009   0.0182804   0.2278686   0.0066238   0.0053213   0.0020419
   0.0068326   0.0055871   0.0023543   0.1874011   0.2162374   0.0313396
   0.0024144   0.0144643   0.0008554  -0.0052700   0.0346008   0.0080318
   0.0062140   0.0019726   0.0056550   0.0049406   0.0019071   0.2347044
   0.2035565   0.0363831   0.0014539   0.0115052   0.0013532  -0.0020672
   0.0322227   0.2292260   0.0019374   0.0014320   0.0002217   0.0021775
   0.0009259   0.0007360   0.0858923   0.1146138   0.0152921  -0.0128032
   0.0096122  -0.0004986  -0.0140477   0.0174185
 TTTTTTTTTTTTTTTTTTTTTTTTTTTTTT MOQGAD      TELAPSE      185.06 TCPU      185.02
 TTTTTTTTTTTTTTTTTTTTTTTTTTTTTT SHELLXN     TELAPSE      188.96 TCPU      188.86
 TTTTTTTTTTTTTTTTTTTTTTTTTTTTTT MONMO3      TELAPSE      189.03 TCPU      188.92
 NUMERICALLY INTEGRATED DENSITY    231.9989686554    229.9989719209
 TTTTTTTTTTTTTTTTTTTTTTTTTTTTTT NUMDFT      TELAPSE      191.99 TCPU      191.88
 CYC  21 ETOT(AU) -7.040376742922E+03 DETOT -2.62E-01 tst  5.03E-03 PX  7.98E-02
 TTTTTTTTTTTTTTTTTTTTTTTTTTTTTT DIIS        TELAPSE      192.90 TCPU      192.79
 DIIS TEST: 0.58815E+01 AT SCF   CYCLE  21 - DIIS ACTIVE - HISTORY:    21 CYCLES
 TTTTTTTTTTTTTTTTTTTTTTTTTTTTTT FDIK        TELAPSE      194.12 TCPU      194.02

    ALPHA      ELECTRONS
 INSULATING STATE
 TOP OF VALENCE BANDS -    BAND    232; K    1; EIG -2.4656577E-01 AU
 BOTTOM OF VIRTUAL BANDS - BAND    233; K    1; EIG -1.5132545E-01 AU
 DIRECT ENERGY BAND GAP:   2.5916 eV

    BETA       ELECTRONS
 INSULATING STATE
 TOP OF VALENCE BANDS -    BAND    230; K    1; EIG -2.4877180E-01 AU
 BOTTOM OF VIRTUAL BANDS - BAND    231; K    1; EIG -2.3715856E-01 AU
 DIRECT ENERGY BAND GAP:   0.3160 eV
 TTTTTTTTTTTTTTTTTTTTTTTTTTTTTT PDIG        TELAPSE      194.20 TCPU      194.09
 CHARGE NORMALIZATION FACTOR   1.00000000
 TOTAL ATOMIC CHARGES:
   9.3011685   9.2842926   9.2818605   9.3071342   9.2948958   9.2822995
   8.6734702   8.6126236   5.1287267   5.7388927   6.0642897   0.8859984
   5.6787447   5.1042108  28.0122372   9.3010360   9.2904779   9.2895851
   9.3111999   9.2694458   9.2717359   8.4274207   8.6047757   5.0993413
   5.6939508   6.0109504   0.8912084   5.7938179   5.0941251   9.2988541
   9.2879016   9.2897149   9.3107285   9.2692988   9.2715885   8.5524343
   8.6641425   5.1110369   5.6874233   6.0043292   0.8885778   5.7510923
   5.0923193  27.9886021   9.3028369   9.2852212   9.2850500   9.3070083
   9.2949535   9.2831505   8.5874420   8.5992650   5.1185314   5.7129033
   6.0676622   0.8887378   5.7007624   5.0985153
 SUMMED SPIN DENSITY           2.00000000
 TOTAL ATOMIC SPINS  :
   0.0020433   0.0015376   0.0002000   0.0028307   0.0013574   0.0009525
   0.0941785   0.1271724   0.0170294  -0.0135306   0.0136191  -0.0012040
  -0.0142984   0.0198312   0.2286276   0.0066987   0.0064510   0.0023012
   0.0038069   0.0053159   0.0016596   0.2272703   0.1822598   0.0346361
   0.0074536   0.0076361   0.0028190   0.0000607   0.0312964   0.0049483
   0.0048479   0.0013785   0.0036198   0.0047861   0.0014446   0.1696587
   0.1538534   0.0276780   0.0049817  -0.0031458   0.0034757   0.0001635
   0.0274862   0.2458927   0.0035652   0.0026310   0.0009903   0.0037972
   0.0022885   0.0017357   0.1374256   0.1555169   0.0228725  -0.0113559
   0.0188434  -0.0006142  -0.0126508   0.0238737
 TTTTTTTTTTTTTTTTTTTTTTTTTTTTTT MOQGAD      TELAPSE      194.21 TCPU      194.10
 TTTTTTTTTTTTTTTTTTTTTTTTTTTTTT SHELLXN     TELAPSE      198.04 TCPU      197.94
 TTTTTTTTTTTTTTTTTTTTTTTTTTTTTT MONMO3      TELAPSE      198.11 TCPU      198.01
 NUMERICALLY INTEGRATED DENSITY    231.9989691141    229.9989722987
 TTTTTTTTTTTTTTTTTTTTTTTTTTTTTT NUMDFT      TELAPSE      201.09 TCPU      200.98
 CYC  22 ETOT(AU) -7.040396848372E+03 DETOT -2.01E-02 tst  1.14E-03 PX  2.19E-02
 TTTTTTTTTTTTTTTTTTTTTTTTTTTTTT DIIS        TELAPSE      201.78 TCPU      201.68
 DIIS TEST: 0.56883E+01 AT SCF   CYCLE  22 - DIIS ACTIVE - HISTORY:    22 CYCLES
 TTTTTTTTTTTTTTTTTTTTTTTTTTTTTT FDIK        TELAPSE      202.98 TCPU      202.87

    ALPHA      ELECTRONS
 INSULATING STATE
 TOP OF VALENCE BANDS -    BAND    232; K    1; EIG -2.4660300E-01 AU
 BOTTOM OF VIRTUAL BANDS - BAND    233; K    1; EIG -1.5060718E-01 AU
 DIRECT ENERGY BAND GAP:   2.6122 eV

    BETA       ELECTRONS
 INSULATING STATE
 TOP OF VALENCE BANDS -    BAND    230; K    1; EIG -2.4943624E-01 AU
 BOTTOM OF VIRTUAL BANDS - BAND    231; K    1; EIG -2.3432369E-01 AU
 DIRECT ENERGY BAND GAP:   0.4112 eV
 TTTTTTTTTTTTTTTTTTTTTTTTTTTTTT PDIG        TELAPSE      203.05 TCPU      202.94
 CHARGE NORMALIZATION FACTOR   1.00000000
 TOTAL ATOMIC CHARGES:
   9.2991415   9.2858918   9.2836718   9.3002019   9.2926347   9.2817208
   8.6091247   8.5755707   5.1348844   5.6996645   6.0794415   0.8880628
   5.7100039   5.1097974  27.9775090   9.2981113   9.2886519   9.2887302
   9.3057853   9.2690389   9.2686598   8.5136552   8.6674585   5.1132803
   5.6809199   6.0135068   0.8883426   5.7695694   5.1070791   9.2986934
   9.2882780   9.2891005   9.3072533   9.2699251   9.2697030   8.4747670
   8.5963342   5.1088526   5.6924717   6.0242520   0.8904596   5.7606776
   5.0967684  28.0059956   9.2976782   9.2837370   9.2822351   9.3003969
   9.2912349   9.2810448   8.6639227   8.6123729   5.1409874   5.7024776
   6.0735466   0.8859504   5.6968290   5.1139440
 SUMMED SPIN DENSITY           2.00000000
 TOTAL ATOMIC SPINS  :
   0.0030377   0.0021038   0.0007163   0.0038767   0.0018893   0.0012819
   0.1266911   0.1564933   0.0214178  -0.0123970   0.0178594  -0.0010117
  -0.0125637   0.0237748   0.2569520   0.0051021   0.0051175   0.0014392
   0.0030799   0.0043895   0.0009732   0.1760836   0.1498770   0.0279606
   0.0075610  -0.0030811   0.0037222   0.0012144   0.0264308   0.0059982
   0.0060738   0.0018571   0.0041512   0.0058103   0.0018363   0.2094509
   0.1831536   0.0328983   0.0106076  -0.0012355   0.0044787   0.0060607
   0.0315272   0.2344907   0.0022612   0.0015640   0.0003049   0.0029070
   0.0015949   0.0008418   0.1007024   0.1299961   0.0176631  -0.0135871
   0.0131717  -0.0008405  -0.0137995   0.0200696
 TTTTTTTTTTTTTTTTTTTTTTTTTTTTTT MOQGAD      TELAPSE      203.06 TCPU      202.95
 TTTTTTTTTTTTTTTTTTTTTTTTTTTTTT SHELLXN     TELAPSE      206.89 TCPU      206.79
 TTTTTTTTTTTTTTTTTTTTTTTTTTTTTT MONMO3      TELAPSE      206.96 TCPU      206.85
 NUMERICALLY INTEGRATED DENSITY    231.9989666749    229.9989699322
 TTTTTTTTTTTTTTTTTTTTTTTTTTTTTT NUMDFT      TELAPSE      209.92 TCPU      209.81
 CYC  23 ETOT(AU) -7.040422918819E+03 DETOT -2.61E-02 tst  5.98E-04 PX  4.13E-02
 TTTTTTTTTTTTTTTTTTTTTTTTTTTTTT DIIS        TELAPSE      210.63 TCPU      210.52
 DIIS TEST: 0.52710E+01 AT SCF   CYCLE  23 - DIIS ACTIVE - HISTORY:    23 CYCLES
 TTTTTTTTTTTTTTTTTTTTTTTTTTTTTT FDIK        TELAPSE      211.92 TCPU      211.81

    ALPHA      ELECTRONS
 INSULATING STATE
 TOP OF VALENCE BANDS -    BAND    232; K    1; EIG -2.4254214E-01 AU
 BOTTOM OF VIRTUAL BANDS - BAND    233; K    1; EIG -1.5343481E-01 AU
 DIRECT ENERGY BAND GAP:   2.4247 eV

    BETA       ELECTRONS
 INSULATING STATE
 TOP OF VALENCE BANDS -    BAND    230; K    1; EIG -2.4591953E-01 AU
 BOTTOM OF VIRTUAL BANDS - BAND    231; K    1; EIG -2.3241358E-01 AU
 DIRECT ENERGY BAND GAP:   0.3675 eV
 TTTTTTTTTTTTTTTTTTTTTTTTTTTTTT PDIG        TELAPSE      211.99 TCPU      211.88
 CHARGE NORMALIZATION FACTOR   1.00000000
 TOTAL ATOMIC CHARGES:
   9.2964403   9.2829105   9.2829616   9.2955434   9.2879534   9.2753627
   8.7131371   8.6242195   5.1444849   5.6949290   6.0588763   0.8863219
   5.7069864   5.1329365  28.0338387   9.2908589   9.2881035   9.2948713
   9.2914111   9.2705432   9.2697487   8.4087470   8.5679446   5.1065483
   5.6796655   6.0425643   0.8890685   5.7640346   5.1187219   9.2892325
   9.2863390   9.2926689   9.2885396   9.2677542   9.2661222   8.5797956
   8.6698895   5.1285873   5.6668259   6.0298148   0.8830205   5.7702853
   5.1349214  27.9331895   9.3006484   9.2862273   9.2862246   9.2966802
   9.2900754   9.2779721   8.5737462   8.5367791   5.1335370   5.6920334
   6.0824339   0.8921716   5.7402182   5.1245324
 SUMMED SPIN DENSITY           2.00000000
 TOTAL ATOMIC SPINS  :
   0.0014775   0.0010556  -0.0001513   0.0024610   0.0008247   0.0004108
   0.0813785   0.1117201   0.0154946  -0.0160278   0.0114520  -0.0013937
  -0.0153773   0.0174258   0.2155850   0.0075642   0.0075726   0.0027302
   0.0048338   0.0064946   0.0021720   0.2391540   0.2001029   0.0357161
   0.0172709   0.0024500   0.0053644   0.0093881   0.0328149   0.0038952
   0.0042356   0.0007057   0.0025852   0.0033392   0.0003654   0.1417471
   0.1301744   0.0226521   0.0110889  -0.0176375   0.0056312   0.0078225
   0.0224493   0.2918217   0.0035086   0.0023958   0.0007807   0.0041345
   0.0021830   0.0012679   0.1431651   0.1715283   0.0233942  -0.0132031
   0.0191791  -0.0010184  -0.0130569   0.0249008
 TTTTTTTTTTTTTTTTTTTTTTTTTTTTTT MOQGAD      TELAPSE      212.00 TCPU      211.89
 TTTTTTTTTTTTTTTTTTTTTTTTTTTTTT SHELLXN     TELAPSE      215.83 TCPU      215.72
 TTTTTTTTTTTTTTTTTTTTTTTTTTTTTT MONMO3      TELAPSE      215.90 TCPU      215.79
 NUMERICALLY INTEGRATED DENSITY    231.9989647039    229.9989681591
 TTTTTTTTTTTTTTTTTTTTTTTTTTTTTT NUMDFT      TELAPSE      218.87 TCPU      218.76
 CYC  24 ETOT(AU) -7.040432237186E+03 DETOT -9.32E-03 tst  1.38E-03 PX  9.72E-02
 TTTTTTTTTTTTTTTTTTTTTTTTTTTTTT DIIS        TELAPSE      219.60 TCPU      219.49
 DIIS TEST: 0.49962E+01 AT SCF   CYCLE  24 - DIIS ACTIVE - HISTORY:    24 CYCLES
 TTTTTTTTTTTTTTTTTTTTTTTTTTTTTT FDIK        TELAPSE      220.92 TCPU      220.81

    ALPHA      ELECTRONS
 INSULATING STATE
 TOP OF VALENCE BANDS -    BAND    231; K    1; EIG -2.4638139E-01 AU
 BOTTOM OF VIRTUAL BANDS - BAND    232; K    1; EIG -2.3631888E-01 AU
 DIRECT ENERGY BAND GAP:   0.2738 eV

    BETA       ELECTRONS
 INSULATING STATE
 TOP OF VALENCE BANDS -    BAND    231; K    1; EIG -2.4508764E-01 AU
 BOTTOM OF VIRTUAL BANDS - BAND    232; K    1; EIG -2.1134065E-01 AU
 DIRECT ENERGY BAND GAP:   0.9183 eV
 TTTTTTTTTTTTTTTTTTTTTTTTTTTTTT PDIG        TELAPSE      221.00 TCPU      220.89
 CHARGE NORMALIZATION FACTOR   1.00000000
 TOTAL ATOMIC CHARGES:
   9.3109349   9.2827856   9.2818958   9.3250894   9.3014195   9.2796881
   8.6022856   8.4260691   5.0844538   5.8728647   6.0391771   0.8943593
   5.6577903   5.0892443  27.5939633   9.2861268   9.2879778   9.2902327
   9.2895910   9.2702066   9.2736862   8.3463933   8.3921315   5.1009800
   5.6989200   5.9638508   0.8818663   5.7644744   5.1119437   9.2969972
   9.2924056   9.3034124   9.3046508   9.2761135   9.2881610   8.6915036
   8.8407207   5.1305279   5.6666925   6.0319802   0.8846613   5.7213899
   5.1250656  28.2750741   9.3194735   9.2898956   9.2927789   9.3245868
   9.3025394   9.2837775   8.7010471   8.8193252   5.0856629   5.7408898
   6.0175152   0.8982743   5.6838438   5.1106323
 SUMMED SPIN DENSITY           0.00000000
 TOTAL ATOMIC SPINS  :
  -0.0004023  -0.0000845  -0.0012177  -0.0003939  -0.0009210  -0.0008053
   0.0369952   0.0475386   0.0088501  -0.0211870  -0.0049947  -0.0014161
  -0.0215708   0.0082286   0.1792622  -0.0040060   0.0018829  -0.0024581
  -0.0045348   0.0013647  -0.0040044  -0.0553630  -0.0310284  -0.0035569
   0.0052277  -0.1326108   0.0073020  -0.0071863   0.0011362  -0.0008565
   0.0009970  -0.0006504  -0.0017028   0.0002991  -0.0016057   0.0003560
   0.0085082  -0.0002827   0.0172582  -0.0463417   0.0082710   0.0159059
   0.0032946  -0.0060964  -0.0008121  -0.0006452  -0.0006928  -0.0007910
  -0.0008181  -0.0006563   0.0167129   0.0185054   0.0052030  -0.0198849
   0.0014662  -0.0011240  -0.0189373   0.0050742
 TTTTTTTTTTTTTTTTTTTTTTTTTTTTTT MOQGAD      TELAPSE      221.01 TCPU      220.90
 TTTTTTTTTTTTTTTTTTTTTTTTTTTTTT SHELLXN     TELAPSE      224.85 TCPU      224.74
 TTTTTTTTTTTTTTTTTTTTTTTTTTTTTT MONMO3      TELAPSE      224.92 TCPU      224.81
 NUMERICALLY INTEGRATED DENSITY    230.9989740106    230.9989717013
 TTTTTTTTTTTTTTTTTTTTTTTTTTTTTT NUMDFT      TELAPSE      227.92 TCPU      227.82
 CYC  25 ETOT(AU) -7.040056480154E+03 DETOT  3.76E-01 tst  2.21E-03 PX  2.33E-01
 TTTTTTTTTTTTTTTTTTTTTTTTTTTTTT DIIS        TELAPSE      228.65 TCPU      228.55
 DIIS TEST: 0.73283E+01 AT SCF   CYCLE  25 - DIIS ACTIVE - HISTORY:    25 CYCLES
 TTTTTTTTTTTTTTTTTTTTTTTTTTTTTT FDIK        TELAPSE      229.92 TCPU      229.81

    ALPHA      ELECTRONS
 INSULATING STATE
 TOP OF VALENCE BANDS -    BAND    231; K    1; EIG -2.0040686E-01 AU
 BOTTOM OF VIRTUAL BANDS - BAND    232; K    1; EIG -1.9335831E-01 AU
 DIRECT ENERGY BAND GAP:   0.1918 eV

    BETA       ELECTRONS
 INSULATING STATE
 TOP OF VALENCE BANDS -    BAND    231; K    1; EIG -2.0106511E-01 AU
 BOTTOM OF VIRTUAL BANDS - BAND    232; K    1; EIG -1.9298210E-01 AU
 DIRECT ENERGY BAND GAP:   0.2199 eV
 TTTTTTTTTTTTTTTTTTTTTTTTTTTTTT PDIG        TELAPSE      230.00 TCPU      229.89
 CHARGE NORMALIZATION FACTOR   1.00000000
 TOTAL ATOMIC CHARGES:
   9.3068733   9.2781468   9.2767431   9.3218424   9.2973228   9.2819116
   8.7517964   8.7699581   5.0836890   5.8465253   6.0566844   0.8715417
   5.6339541   5.0957440  28.2519501   9.2854132   9.2788822   9.2800081
   9.2920422   9.2586583   9.2705823   8.7716564   8.8319035   5.1282021
   5.7002072   6.0495214   0.8381237   5.7761529   5.1184504   9.3192039
   9.3030106   9.3013395   9.3400763   9.2915065   9.2971435   8.2379354
   8.3886521   5.0758611   5.7377206   6.0452407   0.9226493   5.6940456
   5.0525724  27.4634435   9.3260893   9.2975907   9.2966223   9.3384471
   9.3152093   9.2974563   8.4978140   8.5594775   5.0563545   5.8195945
   6.0684573   0.9163995   5.6613211   5.0742787
 SUMMED SPIN DENSITY           0.00000000
 TOTAL ATOMIC SPINS  :
  -0.0006651  -0.0003871  -0.0008845  -0.0005723  -0.0008177  -0.0006088
   0.0154748   0.0171203   0.0056438  -0.0190502   0.0018727  -0.0008690
  -0.0184912   0.0052989  -0.0045281  -0.0007020   0.0012912  -0.0001759
  -0.0014966   0.0010036  -0.0013464  -0.0114741   0.0073578  -0.0019420
   0.0266717  -0.0520464   0.0098609   0.0222874   0.0022049  -0.0028317
   0.0004931  -0.0015269  -0.0031137  -0.0001631  -0.0029505  -0.0784838
  -0.0428247  -0.0101568   0.0208803  -0.0789517   0.0082290   0.0154141
  -0.0048218   0.1648072  -0.0005918  -0.0007378  -0.0009151  -0.0005479
  -0.0009280  -0.0007056   0.0206527   0.0279018   0.0052287  -0.0185134
  -0.0004214  -0.0008568  -0.0186654   0.0050709
 TTTTTTTTTTTTTTTTTTTTTTTTTTTTTT MOQGAD      TELAPSE      230.01 TCPU      229.90
 TTTTTTTTTTTTTTTTTTTTTTTTTTTTTT SHELLXN     TELAPSE      233.84 TCPU      233.73
 TTTTTTTTTTTTTTTTTTTTTTTTTTTTTT MONMO3      TELAPSE      233.91 TCPU      233.80
 NUMERICALLY INTEGRATED DENSITY    230.9989752230    230.9989736518
 TTTTTTTTTTTTTTTTTTTTTTTTTTTTTT NUMDFT      TELAPSE      236.93 TCPU      236.82
 CYC  26 ETOT(AU) -7.039997374133E+03 DETOT  5.91E-02 tst  1.38E-02 PX  4.50E-01
 TTTTTTTTTTTTTTTTTTTTTTTTTTTTTT DIIS        TELAPSE      237.68 TCPU      237.57
 DIIS TEST: 0.78965E+01 AT SCF   CYCLE  26 - DIIS ACTIVE - HISTORY:    26 CYCLES
 TTTTTTTTTTTTTTTTTTTTTTTTTTTTTT FDIK        TELAPSE      238.92 TCPU      238.81

    ALPHA      ELECTRONS
 INSULATING STATE
 TOP OF VALENCE BANDS -    BAND    231; K    1; EIG -2.3223789E-01 AU
 BOTTOM OF VIRTUAL BANDS - BAND    232; K    1; EIG -2.1711414E-01 AU
 DIRECT ENERGY BAND GAP:   0.4115 eV

    BETA       ELECTRONS
 INSULATING STATE
 TOP OF VALENCE BANDS -    BAND    231; K    1; EIG -2.3400542E-01 AU
 BOTTOM OF VIRTUAL BANDS - BAND    232; K    1; EIG -2.0298256E-01 AU
 DIRECT ENERGY BAND GAP:   0.8442 eV
 TTTTTTTTTTTTTTTTTTTTTTTTTTTTTT PDIG        TELAPSE      238.99 TCPU      238.88
 CHARGE NORMALIZATION FACTOR   1.00000000
 TOTAL ATOMIC CHARGES:
   9.3060768   9.2909948   9.2865182   9.2985604   9.2917355   9.2841383
   8.6636818   8.7734696   5.1119002   5.6987968   6.1302114   0.8792371
   5.7722303   5.1283861  28.1827041   9.3020857   9.2907723   9.2873292
   9.3091479   9.2757333   9.2720061   8.6712083   8.7296078   5.1196338
   5.7587049   6.1417731   0.8569690   5.7887383   5.1005228   9.3017857
   9.2921795   9.2886693   9.3131484   9.2769660   9.2728999   8.4932023
   8.4159704   5.0846574   5.7178949   6.0286402   0.8916246   5.7149931
   5.0627193  27.5299402   9.2995507   9.2896001   9.2863104   9.3028815
   9.2969861   9.2905198   8.5728781   8.3574032   5.0906991   5.7638681
   6.0922230   0.8932200   5.6908481   5.0848466
 SUMMED SPIN DENSITY          -0.00000000
 TOTAL ATOMIC SPINS  :
  -0.0003072  -0.0004173  -0.0005181  -0.0004797  -0.0006223  -0.0004103
   0.0137468   0.0119349   0.0041566  -0.0158532   0.0014006  -0.0007179
  -0.0156374   0.0041526   0.0013205  -0.0003163   0.0016079   0.0003327
  -0.0011209   0.0012577  -0.0013530  -0.0191376   0.0012923  -0.0028331
   0.0334613  -0.0534969   0.0102285   0.0270535   0.0012859  -0.0023763
   0.0013340  -0.0012123  -0.0035277  -0.0001320  -0.0028450  -0.0529777
  -0.0434857  -0.0084084   0.0255131  -0.0676215   0.0085498   0.0188651
  -0.0053317   0.1293235  -0.0007336  -0.0000944  -0.0004795  -0.0006797
  -0.0007741  -0.0006629   0.0153504   0.0171230   0.0032578  -0.0144054
  -0.0023646  -0.0003974  -0.0141246   0.0033072
 TTTTTTTTTTTTTTTTTTTTTTTTTTTTTT MOQGAD      TELAPSE      239.00 TCPU      238.89
 TTTTTTTTTTTTTTTTTTTTTTTTTTTTTT SHELLXN     TELAPSE      242.84 TCPU      242.73
 TTTTTTTTTTTTTTTTTTTTTTTTTTTTTT MONMO3      TELAPSE      242.91 TCPU      242.80
 NUMERICALLY INTEGRATED DENSITY    230.9989712522    230.9989711606
 TTTTTTTTTTTTTTTTTTTTTTTTTTTTTT NUMDFT      TELAPSE      245.88 TCPU      245.77
 CYC  27 ETOT(AU) -7.040276471291E+03 DETOT -2.79E-01 tst  6.83E-04 PX  3.37E-01
 TTTTTTTTTTTTTTTTTTTTTTTTTTTTTT DIIS        TELAPSE      246.63 TCPU      246.53
 DIIS TEST: 0.40661E+01 AT SCF   CYCLE  27 - DIIS ACTIVE - HISTORY:    27 CYCLES
 TTTTTTTTTTTTTTTTTTTTTTTTTTTTTT FDIK        TELAPSE      247.87 TCPU      247.76

    ALPHA      ELECTRONS
 INSULATING STATE
 TOP OF VALENCE BANDS -    BAND    231; K    1; EIG -2.3565036E-01 AU
 BOTTOM OF VIRTUAL BANDS - BAND    232; K    1; EIG -2.2389145E-01 AU
 DIRECT ENERGY BAND GAP:   0.3200 eV

    BETA       ELECTRONS
 INSULATING STATE
 TOP OF VALENCE BANDS -    BAND    231; K    1; EIG -2.2518526E-01 AU
 BOTTOM OF VIRTUAL BANDS - BAND    232; K    1; EIG -2.1044873E-01 AU
 DIRECT ENERGY BAND GAP:   0.4010 eV
 TTTTTTTTTTTTTTTTTTTTTTTTTTTTTT PDIG        TELAPSE      247.94 TCPU      247.84
 CHARGE NORMALIZATION FACTOR   1.00000000
 TOTAL ATOMIC CHARGES:
   9.3002500   9.2879618   9.2863789   9.3051279   9.2985112   9.2890115
   8.5576258   8.4325938   5.1044438   5.7552316   6.0946994   0.8960587
   5.6722958   5.0922424  27.3332571   9.2965801   9.2899682   9.2913394
   9.3041180   9.2751400   9.2740043   8.4922343   8.4836037   5.0945714
   5.7150015   6.0780396   0.8806210   5.7422446   5.0772771   9.3008225
   9.2921848   9.2910229   9.3090403   9.2777421   9.2736218   8.6915967
   8.7203642   5.1310010   5.7470076   6.1103593   0.8738688   5.7674074
   5.1152474  28.1731000   9.3052236   9.2875135   9.2833263   9.3037762
   9.2927642   9.2818837   8.6762340   8.7719861   5.1283965   5.7269161
   6.1161181   0.8823237   5.7385206   5.1301977
 SUMMED SPIN DENSITY          -0.00000000
 TOTAL ATOMIC SPINS  :
  -0.0007396  -0.0005368  -0.0008211  -0.0006683  -0.0007109  -0.0007023
   0.0126271   0.0057443   0.0045293  -0.0134873  -0.0023285  -0.0005005
  -0.0127175   0.0022731   0.1022718  -0.0018414   0.0010649  -0.0003968
  -0.0024509   0.0004091  -0.0020412  -0.0519776  -0.0294217  -0.0076364
   0.0319924  -0.0612926   0.0093637   0.0231219  -0.0031048  -0.0002538
   0.0014970   0.0002057  -0.0013633   0.0008558  -0.0007320  -0.0143954
  -0.0041611  -0.0031358   0.0286034  -0.0421289   0.0076457   0.0249079
   0.0001273   0.0038287  -0.0004666  -0.0002502  -0.0002978  -0.0004174
  -0.0003328  -0.0002999   0.0078139   0.0084998   0.0027317  -0.0113865
   0.0008895  -0.0001811  -0.0102405   0.0024153
 TTTTTTTTTTTTTTTTTTTTTTTTTTTTTT MOQGAD      TELAPSE      247.95 TCPU      247.85
 TTTTTTTTTTTTTTTTTTTTTTTTTTTTTT SHELLXN     TELAPSE      251.79 TCPU      251.68
 TTTTTTTTTTTTTTTTTTTTTTTTTTTTTT MONMO3      TELAPSE      251.86 TCPU      251.75
 NUMERICALLY INTEGRATED DENSITY    230.9989716517    230.9989720102
 TTTTTTTTTTTTTTTTTTTTTTTTTTTTTT NUMDFT      TELAPSE      254.82 TCPU      254.71
 CYC  28 ETOT(AU) -7.040301394534E+03 DETOT -2.49E-02 tst  7.80E-04 PX  2.08E-01
 TTTTTTTTTTTTTTTTTTTTTTTTTTTTTT DIIS        TELAPSE      255.58 TCPU      255.48
 DIIS TEST: 0.37539E+01 AT SCF   CYCLE  28 - DIIS ACTIVE - HISTORY:    28 CYCLES
 TTTTTTTTTTTTTTTTTTTTTTTTTTTTTT FDIK        TELAPSE      256.84 TCPU      256.73

    ALPHA      ELECTRONS
 INSULATING STATE
 TOP OF VALENCE BANDS -    BAND    231; K    1; EIG -2.2906699E-01 AU
 BOTTOM OF VIRTUAL BANDS - BAND    232; K    1; EIG -1.8913605E-01 AU
 DIRECT ENERGY BAND GAP:   1.0866 eV

    BETA       ELECTRONS
 INSULATING STATE
 TOP OF VALENCE BANDS -    BAND    231; K    1; EIG -2.2835596E-01 AU
 BOTTOM OF VIRTUAL BANDS - BAND    232; K    1; EIG -1.7388030E-01 AU
 DIRECT ENERGY BAND GAP:   1.4824 eV
 TTTTTTTTTTTTTTTTTTTTTTTTTTTTTT PDIG        TELAPSE      256.91 TCPU      256.80
 CHARGE NORMALIZATION FACTOR   1.00000000
 TOTAL ATOMIC CHARGES:
   9.3059950   9.2861350   9.2804326   9.3103818   9.2971372   9.2803270
   8.6761974   8.7080820   5.1321180   5.7878798   6.1241498   0.8827033
   5.7390022   5.1191691  28.1612920   9.2941682   9.2925550   9.2901898
   9.3022613   9.2777126   9.2730175   8.7046708   8.7274914   5.1420154
   5.7468690   6.0796279   0.8779806   5.7643065   5.1371962   9.3004847
   9.2937526   9.2973800   9.3117206   9.2800711   9.2830584   8.5460820
   8.5605412   5.1088684   5.7139988   6.1098046   0.8884360   5.7130880
   5.0935949  26.9164325   9.3087426   9.2937526   9.2946423   9.3118212
   9.3059851   9.2931773   8.5926096   8.6133669   5.1034061   5.7211012
   6.0681716   0.9040044   5.6780879   5.0927529
 SUMMED SPIN DENSITY          -0.00000000
 TOTAL ATOMIC SPINS  :
  -0.0001181  -0.0002634  -0.0002763  -0.0001111  -0.0002376  -0.0000642
   0.0065583   0.0052395   0.0027163  -0.0091100   0.0012346  -0.0003177
  -0.0083534   0.0018633   0.0016113  -0.0001268   0.0010584   0.0001114
  -0.0009062   0.0006043  -0.0007337  -0.0124675  -0.0005584  -0.0030375
   0.0223487  -0.0307016   0.0055715   0.0183264   0.0001775  -0.0007851
   0.0006845  -0.0000330  -0.0017783  -0.0001014  -0.0010575  -0.0325815
  -0.0283176  -0.0059722   0.0233056  -0.0369472   0.0059790   0.0196687
  -0.0032474   0.0796057  -0.0006591  -0.0004751  -0.0004266  -0.0006541
  -0.0005045  -0.0004827   0.0005252   0.0021208   0.0016599  -0.0102451
  -0.0008752  -0.0003189  -0.0097450   0.0016200
 TTTTTTTTTTTTTTTTTTTTTTTTTTTTTT MOQGAD      TELAPSE      256.92 TCPU      256.81
 TTTTTTTTTTTTTTTTTTTTTTTTTTTTTT SHELLXN     TELAPSE      260.76 TCPU      260.66
 TTTTTTTTTTTTTTTTTTTTTTTTTTTTTT MONMO3      TELAPSE      260.83 TCPU      260.72
 NUMERICALLY INTEGRATED DENSITY    230.9989742460    230.9989744613
 TTTTTTTTTTTTTTTTTTTTTTTTTTTTTT NUMDFT      TELAPSE      263.76 TCPU      263.65
 CYC  29 ETOT(AU) -7.040154925622E+03 DETOT  1.46E-01 tst  3.44E-04 PX  3.44E-01
 TTTTTTTTTTTTTTTTTTTTTTTTTTTTTT DIIS        TELAPSE      264.53 TCPU      264.42
 DIIS TEST: 0.63669E+01 AT SCF   CYCLE  29 - DIIS ACTIVE - HISTORY:    29 CYCLES
 TTTTTTTTTTTTTTTTTTTTTTTTTTTTTT FDIK        TELAPSE      265.70 TCPU      265.59

    ALPHA      ELECTRONS
 INSULATING STATE
 TOP OF VALENCE BANDS -    BAND    231; K    1; EIG -2.2138788E-01 AU
 BOTTOM OF VIRTUAL BANDS - BAND    232; K    1; EIG -1.9426991E-01 AU
 DIRECT ENERGY BAND GAP:   0.7379 eV

    BETA       ELECTRONS
 INSULATING STATE
 TOP OF VALENCE BANDS -    BAND    231; K    1; EIG -2.1219180E-01 AU
 BOTTOM OF VIRTUAL BANDS - BAND    232; K    1; EIG -1.8272368E-01 AU
 DIRECT ENERGY BAND GAP:   0.8019 eV
 TTTTTTTTTTTTTTTTTTTTTTTTTTTTTT PDIG        TELAPSE      265.78 TCPU      265.67
 CHARGE NORMALIZATION FACTOR   1.00000000
 TOTAL ATOMIC CHARGES:
   9.3047028   9.2866127   9.2824387   9.3085395   9.2976070   9.2827519
   8.7251079   8.7499656   5.1302149   5.7767161   6.1100543   0.8814120
   5.7200470   5.1144996  28.0927731   9.2952946   9.2939753   9.2928985
   9.3023153   9.2808515   9.2772706   8.7124518   8.7387284   5.1338984
   5.7342735   6.1080682   0.8752204   5.7602048   5.1316382   9.3013623
   9.2960725   9.2987046   9.3107960   9.2848627   9.2851655   8.4827161
   8.5205550   5.0977055   5.7210966   6.1287782   0.8873683   5.7278692
   5.0865205  27.0556711   9.3099965   9.2945649   9.2936334   9.3124052
   9.3059463   9.2922616   8.5180245   8.5355875   5.0982880   5.7460871
   6.1126513   0.8999302   5.7102146   5.0846322
 SUMMED SPIN DENSITY          -0.00000000
 TOTAL ATOMIC SPINS  :
  -0.0001730  -0.0002301  -0.0001747  -0.0002466  -0.0002627  -0.0001261
   0.0055554   0.0045721   0.0023168  -0.0086270   0.0016722  -0.0004200
  -0.0077876   0.0016838   0.0027135  -0.0002778   0.0007560   0.0000530
  -0.0008143   0.0004155  -0.0005757  -0.0087997   0.0002499  -0.0022038
   0.0166187  -0.0222577   0.0038749   0.0123378   0.0001654  -0.0008398
   0.0004098  -0.0001332  -0.0015295  -0.0000723  -0.0007287  -0.0221831
  -0.0214858  -0.0041878   0.0165143  -0.0288479   0.0046115   0.0142738
  -0.0025319   0.0619559  -0.0005722  -0.0005009  -0.0003407  -0.0006011
  -0.0005437  -0.0004184   0.0008047   0.0017189   0.0013091  -0.0086664
  -0.0006791  -0.0001787  -0.0080067   0.0014418
 TTTTTTTTTTTTTTTTTTTTTTTTTTTTTT MOQGAD      TELAPSE      265.79 TCPU      265.68
 TTTTTTTTTTTTTTTTTTTTTTTTTTTTTT SHELLXN     TELAPSE      269.62 TCPU      269.51
 TTTTTTTTTTTTTTTTTTTTTTTTTTTTTT MONMO3      TELAPSE      269.69 TCPU      269.58
 NUMERICALLY INTEGRATED DENSITY    230.9989748714    230.9989748438
 TTTTTTTTTTTTTTTTTTTTTTTTTTTTTT NUMDFT      TELAPSE      272.61 TCPU      272.50
 CYC  30 ETOT(AU) -7.040272328656E+03 DETOT -1.17E-01 tst  2.54E-04 PX  2.19E-01
 TTTTTTTTTTTTTTTTTTTTTTTTTTTTTT DIIS        TELAPSE      273.39 TCPU      273.28
 DIIS TEST: 0.44218E+01 AT SCF   CYCLE  30 - DIIS ACTIVE - HISTORY:    30 CYCLES
 TTTTTTTTTTTTTTTTTTTTTTTTTTTTTT FDIK        TELAPSE      274.77 TCPU      274.66

    ALPHA      ELECTRONS
 INSULATING STATE
 TOP OF VALENCE BANDS -    BAND    232; K    1; EIG -1.9966328E-01 AU
 BOTTOM OF VIRTUAL BANDS - BAND    233; K    1; EIG -1.4867615E-01 AU
 DIRECT ENERGY BAND GAP:   1.3874 eV

    BETA       ELECTRONS
 INSULATING STATE
 TOP OF VALENCE BANDS -    BAND    230; K    1; EIG -2.3826418E-01 AU
 BOTTOM OF VIRTUAL BANDS - BAND    231; K    1; EIG -1.9557940E-01 AU
 DIRECT ENERGY BAND GAP:   1.1615 eV
 TTTTTTTTTTTTTTTTTTTTTTTTTTTTTT PDIG        TELAPSE      274.84 TCPU      274.74
 CHARGE NORMALIZATION FACTOR   1.00000000
 TOTAL ATOMIC CHARGES:
   9.3074404   9.2902249   9.2858828   9.3094426   9.2995904   9.2847934
   8.5977184   8.6137276   5.1189511   5.7748131   6.1464225   0.8876462
   5.7434253   5.1087644  27.5288119   9.2999768   9.2946710   9.2930751
   9.3071039   9.2864725   9.2808561   8.5962898   8.6197001   5.1197422
   5.7328821   6.1198398   0.8831287   5.7535869   5.1146945   9.2997404
   9.2941295   9.2962543   9.3088023   9.2865771   9.2854142   8.6210577
   8.6572166   5.1148621   5.7214262   6.1174774   0.8817467   5.7254640
   5.1034349  27.4993567   9.3061989   9.2918572   9.2909796   9.3082981
   9.3015671   9.2900137   8.6759948   8.6893096   5.1140218   5.7306859
   6.0900256   0.8946262   5.7003177   5.1034695
 SUMMED SPIN DENSITY           2.00000000
 TOTAL ATOMIC SPINS  :
   0.0021247   0.0012566   0.0002288   0.0021869   0.0006663   0.0005853
   0.0814963   0.0853136   0.0120724  -0.0026213   0.0078769  -0.0003465
  -0.0019190   0.0115637   0.5546141   0.0027140   0.0024281   0.0007613
   0.0022825   0.0016288   0.0003735   0.0863936   0.0978001   0.0111092
   0.0174128  -0.0079877   0.0029888   0.0139687   0.0130086   0.0026790
   0.0023254   0.0007172   0.0022075   0.0015433   0.0004671   0.0882198
   0.0918706   0.0113954   0.0166080  -0.0106054   0.0034212   0.0155196
   0.0128647   0.5726148   0.0018379   0.0011729   0.0002549   0.0020691
   0.0006021   0.0004336   0.0753269   0.0802981   0.0115219  -0.0021204
   0.0070377  -0.0001757  -0.0015660   0.0114778
 TTTTTTTTTTTTTTTTTTTTTTTTTTTTTT MOQGAD      TELAPSE      274.85 TCPU      274.74
 TTTTTTTTTTTTTTTTTTTTTTTTTTTTTT SHELLXN     TELAPSE      278.70 TCPU      278.59
 TTTTTTTTTTTTTTTTTTTTTTTTTTTTTT MONMO3      TELAPSE      278.77 TCPU      278.66
 NUMERICALLY INTEGRATED DENSITY    231.9989742883    229.9989767041
 TTTTTTTTTTTTTTTTTTTTTTTTTTTTTT NUMDFT      TELAPSE      281.70 TCPU      281.59
 CYC  31 ETOT(AU) -7.040760184578E+03 DETOT -4.88E-01 tst  1.92E-04 PX  1.27E-01
 TTTTTTTTTTTTTTTTTTTTTTTTTTTTTT DIIS        TELAPSE      282.49 TCPU      282.39
 DIIS TEST: 0.21328E+00 AT SCF   CYCLE  31 - DIIS ACTIVE - HISTORY:    31 CYCLES
 TTTTTTTTTTTTTTTTTTTTTTTTTTTTTT FDIK        TELAPSE      283.65 TCPU      283.54

    ALPHA      ELECTRONS
 INSULATING STATE
 TOP OF VALENCE BANDS -    BAND    232; K    1; EIG -2.1232827E-01 AU
 BOTTOM OF VIRTUAL BANDS - BAND    233; K    1; EIG -1.5293591E-01 AU
 DIRECT ENERGY BAND GAP:   1.6161 eV

    BETA       ELECTRONS
 INSULATING STATE
 TOP OF VALENCE BANDS -    BAND    230; K    1; EIG -2.3811689E-01 AU
 BOTTOM OF VIRTUAL BANDS - BAND    231; K    1; EIG -1.9373308E-01 AU
 DIRECT ENERGY BAND GAP:   1.2077 eV
 TTTTTTTTTTTTTTTTTTTTTTTTTTTTTT PDIG        TELAPSE      283.73 TCPU      283.62
 CHARGE NORMALIZATION FACTOR   1.00000000
 TOTAL ATOMIC CHARGES:
   9.3056132   9.2995316   9.2961963   9.3009747   9.3014499   9.2940881
   8.6435789   8.6124414   5.1025040   5.7105270   6.1438224   0.8942590
   5.7272591   5.1102849  27.5454729   9.3076120   9.2984556   9.2950924
   9.3212004   9.3004475   9.2917970   8.6168548   8.6279971   5.0975089
   5.7299699   6.1412690   0.8839981   5.7140252   5.0851797   9.3014728
   9.2937304   9.2907101   9.3117794   9.2947160   9.2848172   8.6180823
   8.6336494   5.1034165   5.7298335   6.1498421   0.8736883   5.7345842
   5.0965091  27.5199025   9.3015834   9.2927886   9.2876410   9.2954238
   9.2935677   9.2847382   8.6183508   8.6329059   5.1098771   5.7254968
   6.1650236   0.8814804   5.7541138   5.1208636
 SUMMED SPIN DENSITY           2.00000000
 TOTAL ATOMIC SPINS  :
   0.0020349   0.0009876   0.0000791   0.0023135   0.0006557   0.0005057
   0.0840206   0.0922061   0.0122349  -0.0042836   0.0073236  -0.0003538
  -0.0038422   0.0118728   0.5660487   0.0022461   0.0015111   0.0003133
   0.0021116   0.0008824   0.0002765   0.0895249   0.0973926   0.0123005
   0.0043223   0.0003778   0.0011126   0.0030316   0.0128416   0.0023382
   0.0015535   0.0003686   0.0020593   0.0009088   0.0003466   0.0897053
   0.0948446   0.0122202   0.0049638  -0.0019232   0.0014611   0.0044219
   0.0127589   0.5810849   0.0019436   0.0010344   0.0001490   0.0020126
   0.0005315   0.0003265   0.0818639   0.0847536   0.0116253  -0.0046242
   0.0064587  -0.0004102  -0.0040736   0.0112478
 TTTTTTTTTTTTTTTTTTTTTTTTTTTTTT MOQGAD      TELAPSE      283.74 TCPU      283.63
 TTTTTTTTTTTTTTTTTTTTTTTTTTTTTT SHELLXN     TELAPSE      287.57 TCPU      287.46
 TTTTTTTTTTTTTTTTTTTTTTTTTTTTTT MONMO3      TELAPSE      287.64 TCPU      287.53
 NUMERICALLY INTEGRATED DENSITY    231.9989746196    229.9989757148
 TTTTTTTTTTTTTTTTTTTTTTTTTTTTTT NUMDFT      TELAPSE      290.61 TCPU      290.50
 CYC  32 ETOT(AU) -7.040770595705E+03 DETOT -1.04E-02 tst  7.13E-05 PX  1.23E-01
 TTTTTTTTTTTTTTTTTTTTTTTTTTTTTT DIIS        TELAPSE      291.42 TCPU      291.31
 DIIS TEST: 0.46680E-01 AT SCF   CYCLE  32 - DIIS ACTIVE - HISTORY:    32 CYCLES
 TTTTTTTTTTTTTTTTTTTTTTTTTTTTTT FDIK        TELAPSE      292.82 TCPU      292.71

    ALPHA      ELECTRONS
 INSULATING STATE
 TOP OF VALENCE BANDS -    BAND    232; K    1; EIG -2.1286130E-01 AU
 BOTTOM OF VIRTUAL BANDS - BAND    233; K    1; EIG -1.4788928E-01 AU
 DIRECT ENERGY BAND GAP:   1.7680 eV

    BETA       ELECTRONS
 INSULATING STATE
 TOP OF VALENCE BANDS -    BAND    230; K    1; EIG -2.3681256E-01 AU
 BOTTOM OF VIRTUAL BANDS - BAND    231; K    1; EIG -1.9166230E-01 AU
 DIRECT ENERGY BAND GAP:   1.2286 eV
 TTTTTTTTTTTTTTTTTTTTTTTTTTTTTT PDIG        TELAPSE      292.89 TCPU      292.78
 CHARGE NORMALIZATION FACTOR   1.00000000
 TOTAL ATOMIC CHARGES:
   9.3042240   9.2930981   9.2894986   9.3011624   9.2982579   9.2883185
   8.6156606   8.6376373   5.1186449   5.7359139   6.1406766   0.8915048
   5.7280321   5.1179188  27.5087584   9.3040099   9.2955847   9.2938325
   9.3125901   9.2968214   9.2878772   8.6134805   8.6266149   5.1093031
   5.7270678   6.1347335   0.8858652   5.7355653   5.1067647   9.3010526
   9.2938196   9.2923109   9.3097750   9.2960702   9.2870847   8.6175703
   8.6296963   5.1085524   5.7333550   6.1307517   0.8797384   5.7325825
   5.1043026  27.5387744   9.3030954   9.2929878   9.2900776   9.3007750
   9.2987368   9.2893210   8.6296321   8.6274862   5.1149791   5.7379276
   6.1343014   0.8901499   5.7217765   5.1138991
 SUMMED SPIN DENSITY           2.00000000
 TOTAL ATOMIC SPINS  :
   0.0018755   0.0007615  -0.0000818   0.0020193   0.0004174   0.0002530
   0.0826841   0.0864564   0.0119604  -0.0056055   0.0065827  -0.0005505
  -0.0053817   0.0112733   0.5940427   0.0018734   0.0010520   0.0001572
   0.0019062   0.0007995   0.0002891   0.0869157   0.0933135   0.0124399
   0.0004300   0.0017639   0.0005173  -0.0002372   0.0121042   0.0022043
   0.0012821   0.0002457   0.0021262   0.0008069   0.0004226   0.0911498
   0.0957195   0.0128902   0.0007942   0.0010731   0.0007736   0.0008403
   0.0126017   0.5755126   0.0019429   0.0009432  -0.0000090   0.0021012
   0.0005652   0.0003348   0.0840586   0.0904849   0.0122073  -0.0052209
   0.0068445  -0.0004453  -0.0041560   0.0118741
 TTTTTTTTTTTTTTTTTTTTTTTTTTTTTT MOQGAD      TELAPSE      292.90 TCPU      292.79
 TTTTTTTTTTTTTTTTTTTTTTTTTTTTTT SHELLXN     TELAPSE      296.74 TCPU      296.64
 TTTTTTTTTTTTTTTTTTTTTTTTTTTTTT MONMO3      TELAPSE      296.81 TCPU      296.70
 NUMERICALLY INTEGRATED DENSITY    231.9989751535    229.9989759855
 TTTTTTTTTTTTTTTTTTTTTTTTTTTTTT NUMDFT      TELAPSE      299.76 TCPU      299.65
 CYC  33 ETOT(AU) -7.040771767731E+03 DETOT -1.17E-03 tst  9.20E-05 PX  4.56E-02
 TTTTTTTTTTTTTTTTTTTTTTTTTTTTTT DIIS        TELAPSE      300.59 TCPU      300.48
 DIIS TEST: 0.34178E-01 AT SCF   CYCLE  33 - DIIS ACTIVE - HISTORY:    33 CYCLES
 TTTTTTTTTTTTTTTTTTTTTTTTTTTTTT FDIK        TELAPSE      301.90 TCPU      301.79

    ALPHA      ELECTRONS
 INSULATING STATE
 TOP OF VALENCE BANDS -    BAND    232; K    1; EIG -2.2083135E-01 AU
 BOTTOM OF VIRTUAL BANDS - BAND    233; K    1; EIG -1.4502270E-01 AU
 DIRECT ENERGY BAND GAP:   2.0629 eV

    BETA       ELECTRONS
 INSULATING STATE
 TOP OF VALENCE BANDS -    BAND    230; K    1; EIG -2.4087936E-01 AU
 BOTTOM OF VIRTUAL BANDS - BAND    231; K    1; EIG -1.9025497E-01 AU
 DIRECT ENERGY BAND GAP:   1.3776 eV
 TTTTTTTTTTTTTTTTTTTTTTTTTTTTTT PDIG        TELAPSE      301.97 TCPU      301.86
 CHARGE NORMALIZATION FACTOR   1.00000000
 TOTAL ATOMIC CHARGES:
   9.3059559   9.2953494   9.2924663   9.3027013   9.3008042   9.2914897
   8.6197430   8.6110859   5.1089648   5.7348529   6.1407644   0.8902261
   5.7369826   5.1057458  27.5358744   9.3037377   9.2947633   9.2917308
   9.3128503   9.2968531   9.2878947   8.6110058   8.6221809   5.1106023
   5.7338794   6.1406613   0.8840359   5.7302688   5.1062827   9.3027530
   9.2942993   9.2926061   9.3112408   9.2955403   9.2875474   8.6139854
   8.6260241   5.1095822   5.7252258   6.1360892   0.8827275   5.7291054
   5.1064793  27.5544383   9.3049562   9.2938514   9.2911416   9.3012248
   9.2988420   9.2899256   8.6165126   8.6360551   5.1109244   5.7247364
   6.1322484   0.8901441   5.7338274   5.1082121
 SUMMED SPIN DENSITY           2.00000000
 TOTAL ATOMIC SPINS  :
   0.0018943   0.0008786  -0.0000550   0.0020767   0.0005182   0.0002583
   0.0867931   0.0943484   0.0126228  -0.0066171   0.0072713  -0.0005771
  -0.0064528   0.0124331   0.5820164   0.0019225   0.0009830   0.0000316
   0.0019557   0.0005608   0.0001746   0.0894165   0.0950338   0.0129536
  -0.0034007   0.0038827   0.0001209  -0.0038152   0.0127781   0.0021740
   0.0011582   0.0000322   0.0021337   0.0007022   0.0002661   0.0933255
   0.0985959   0.0134914  -0.0032128   0.0040501   0.0002007  -0.0031607
   0.0132277   0.5685721   0.0020583   0.0010346   0.0000256   0.0021388
   0.0005825   0.0003239   0.0892967   0.0933324   0.0127690  -0.0062935
   0.0073375  -0.0004363  -0.0061075   0.0123747
 TTTTTTTTTTTTTTTTTTTTTTTTTTTTTT MOQGAD      TELAPSE      301.98 TCPU      301.87
 TTTTTTTTTTTTTTTTTTTTTTTTTTTTTT SHELLXN     TELAPSE      305.82 TCPU      305.71
 TTTTTTTTTTTTTTTTTTTTTTTTTTTTTT MONMO3      TELAPSE      305.89 TCPU      305.78
 NUMERICALLY INTEGRATED DENSITY    231.9989758755    229.9989765717
 TTTTTTTTTTTTTTTTTTTTTTTTTTTTTT NUMDFT      TELAPSE      308.85 TCPU      308.74
 CYC  34 ETOT(AU) -7.040773296260E+03 DETOT -1.53E-03 tst  2.79E-05 PX  3.14E-02
 TTTTTTTTTTTTTTTTTTTTTTTTTTTTTT DIIS        TELAPSE      309.96 TCPU      309.85
 DIIS TEST: 0.10459E-01 AT SCF   CYCLE  34 - DIIS ACTIVE - HISTORY:    34 CYCLES
 TTTTTTTTTTTTTTTTTTTTTTTTTTTTTT FDIK        TELAPSE      311.26 TCPU      311.15

    ALPHA      ELECTRONS
 INSULATING STATE
 TOP OF VALENCE BANDS -    BAND    232; K    1; EIG -2.1981464E-01 AU
 BOTTOM OF VIRTUAL BANDS - BAND    233; K    1; EIG -1.4602092E-01 AU
 DIRECT ENERGY BAND GAP:   2.0080 eV

    BETA       ELECTRONS
 INSULATING STATE
 TOP OF VALENCE BANDS -    BAND    230; K    1; EIG -2.3881634E-01 AU
 BOTTOM OF VIRTUAL BANDS - BAND    231; K    1; EIG -1.9187426E-01 AU
 DIRECT ENERGY BAND GAP:   1.2774 eV
 TTTTTTTTTTTTTTTTTTTTTTTTTTTTTT PDIG        TELAPSE      311.34 TCPU      311.23
 CHARGE NORMALIZATION FACTOR   1.00000000
 TOTAL ATOMIC CHARGES:
   9.3049894   9.2948692   9.2918494   9.3019014   9.2998870   9.2905787
   8.6104168   8.6338582   5.1144232   5.7301616   6.1304480   0.8939587
   5.7242907   5.1131268  27.5320077   9.3046795   9.2951815   9.2933811
   9.3145956   9.2985151   9.2892424   8.6143411   8.6278841   5.1109166
   5.7249645   6.1317797   0.8878934   5.7330145   5.1064456   9.3009960
   9.2924117   9.2905716   9.3108424   9.2967418   9.2873185   8.6151166
   8.6270342   5.1127076   5.7340937   6.1332665   0.8813711   5.7314009
   5.1062773  27.5532573   9.3027941   9.2927785   9.2896653   9.3001432
   9.2980270   9.2886858   8.6224945   8.6226109   5.1137399   5.7359815
   6.1337357   0.8889588   5.7250814   5.1122947
 SUMMED SPIN DENSITY           2.00000000
 TOTAL ATOMIC SPINS  :
   0.0019426   0.0009120   0.0000138   0.0020451   0.0004993   0.0002486
   0.0891134   0.0933883   0.0128168  -0.0070246   0.0075148  -0.0005863
  -0.0068749   0.0124429   0.5858345   0.0019168   0.0009377   0.0000070
   0.0019264   0.0005022   0.0002024   0.0888326   0.0937068   0.0128726
  -0.0054044   0.0052162  -0.0001372  -0.0054121   0.0125498   0.0021561
   0.0010924   0.0000306   0.0021391   0.0006420   0.0002940   0.0927997
   0.0974452   0.0133405  -0.0052451   0.0057869  -0.0001497  -0.0052093
   0.0130228   0.5691824   0.0020263   0.0010125   0.0000357   0.0022137
   0.0005834   0.0002995   0.0899334   0.0969104   0.0129594  -0.0068161
   0.0077581  -0.0005386  -0.0066814   0.0129727
 TTTTTTTTTTTTTTTTTTTTTTTTTTTTTT MOQGAD      TELAPSE      311.35 TCPU      311.24
 TTTTTTTTTTTTTTTTTTTTTTTTTTTTTT SHELLXN     TELAPSE      315.19 TCPU      315.08
 TTTTTTTTTTTTTTTTTTTTTTTTTTTTTT MONMO3      TELAPSE      315.26 TCPU      315.15
 NUMERICALLY INTEGRATED DENSITY    231.9989761227    229.9989767719
 TTTTTTTTTTTTTTTTTTTTTTTTTTTTTT NUMDFT      TELAPSE      318.25 TCPU      318.14
 CYC  35 ETOT(AU) -7.040773485089E+03 DETOT -1.89E-04 tst  5.20E-06 PX  9.54E-03
 TTTTTTTTTTTTTTTTTTTTTTTTTTTTTT DIIS        TELAPSE      319.09 TCPU      318.98
 DIIS TEST: 0.73129E-02 AT SCF   CYCLE  35 - DIIS ACTIVE - HISTORY:    35 CYCLES
 TTTTTTTTTTTTTTTTTTTTTTTTTTTTTT FDIK        TELAPSE      320.55 TCPU      320.44

    ALPHA      ELECTRONS
 INSULATING STATE
 TOP OF VALENCE BANDS -    BAND    232; K    1; EIG -2.2129203E-01 AU
 BOTTOM OF VIRTUAL BANDS - BAND    233; K    1; EIG -1.4459218E-01 AU
 DIRECT ENERGY BAND GAP:   2.0871 eV

    BETA       ELECTRONS
 INSULATING STATE
 TOP OF VALENCE BANDS -    BAND    230; K    1; EIG -2.4046488E-01 AU
 BOTTOM OF VIRTUAL BANDS - BAND    231; K    1; EIG -1.9100573E-01 AU
 DIRECT ENERGY BAND GAP:   1.3459 eV
 TTTTTTTTTTTTTTTTTTTTTTTTTTTTTT PDIG        TELAPSE      320.63 TCPU      320.52
 CHARGE NORMALIZATION FACTOR   1.00000000
 TOTAL ATOMIC CHARGES:
   9.3041820   9.2941183   9.2908266   9.2997483   9.2986495   9.2900260
   8.6161491   8.6198860   5.1148761   5.7305229   6.1384820   0.8910614
   5.7294675   5.1132148  27.5366260   9.3040699   9.2943817   9.2915434
   9.3134438   9.2981220   9.2884608   8.6124748   8.6230188   5.1106707
   5.7333398   6.1370667   0.8858752   5.7317638   5.1076037   9.3030828
   9.2941846   9.2918816   9.3120048   9.2977183   9.2880464   8.6137909
   8.6251029   5.1078936   5.7307374   6.1319884   0.8829174   5.7341251
   5.1059437  27.5578331   9.3036858   9.2940970   9.2914604   9.2991418
   9.2987078   9.2905199   8.6139623   8.6286456   5.1125415   5.7285255
   6.1318903   0.8903223   5.7285157   5.1110615
 SUMMED SPIN DENSITY           2.00000000
 TOTAL ATOMIC SPINS  :
   0.0019497   0.0009093  -0.0000003   0.0021421   0.0005186   0.0002472
   0.0892590   0.0957522   0.0128793  -0.0072143   0.0076438  -0.0005934
  -0.0070588   0.0127178   0.5823104   0.0019807   0.0009468   0.0000127
   0.0019847   0.0004750   0.0002177   0.0895832   0.0944035   0.0128791
  -0.0063161   0.0063595  -0.0003258  -0.0062986   0.0126330   0.0021526
   0.0010785   0.0000646   0.0021282   0.0005904   0.0002770   0.0932156
   0.0979466   0.0134198  -0.0062889   0.0069871  -0.0003443  -0.0062015
   0.0131847   0.5666545   0.0020751   0.0010070   0.0000522   0.0021956
   0.0005944   0.0002777   0.0920490   0.0972312   0.0132744  -0.0071643
   0.0081099  -0.0005841  -0.0070373   0.0130561
 TTTTTTTTTTTTTTTTTTTTTTTTTTTTTT MOQGAD      TELAPSE      320.64 TCPU      320.53
 TTTTTTTTTTTTTTTTTTTTTTTTTTTTTT SHELLXN     TELAPSE      324.47 TCPU      324.36
 TTTTTTTTTTTTTTTTTTTTTTTTTTTTTT MONMO3      TELAPSE      324.54 TCPU      324.43
 NUMERICALLY INTEGRATED DENSITY    231.9989758258    229.9989764783
 TTTTTTTTTTTTTTTTTTTTTTTTTTTTTT NUMDFT      TELAPSE      327.55 TCPU      327.44
 CYC  36 ETOT(AU) -7.040773688585E+03 DETOT -2.03E-04 tst  1.85E-06 PX  8.88E-03
 TTTTTTTTTTTTTTTTTTTTTTTTTTTTTT DIIS        TELAPSE      328.42 TCPU      328.31
 DIIS TEST: 0.43700E-02 AT SCF   CYCLE  36 - DIIS ACTIVE - HISTORY:    36 CYCLES
 TTTTTTTTTTTTTTTTTTTTTTTTTTTTTT FDIK        TELAPSE      329.59 TCPU      329.48

    ALPHA      ELECTRONS
 INSULATING STATE
 TOP OF VALENCE BANDS -    BAND    232; K    1; EIG -2.2097746E-01 AU
 BOTTOM OF VIRTUAL BANDS - BAND    233; K    1; EIG -1.4471168E-01 AU
 DIRECT ENERGY BAND GAP:   2.0753 eV

    BETA       ELECTRONS
 INSULATING STATE
 TOP OF VALENCE BANDS -    BAND    230; K    1; EIG -2.4005638E-01 AU
 BOTTOM OF VIRTUAL BANDS - BAND    231; K    1; EIG -1.9101752E-01 AU
 DIRECT ENERGY BAND GAP:   1.3344 eV
 TTTTTTTTTTTTTTTTTTTTTTTTTTTTTT PDIG        TELAPSE      329.66 TCPU      329.55
 CHARGE NORMALIZATION FACTOR   1.00000000
 TOTAL ATOMIC CHARGES:
   9.3054957   9.2953874   9.2927480   9.3018597   9.3005607   9.2916681
   8.6127922   8.6258922   5.1110061   5.7308265   6.1330245   0.8920802
   5.7297949   5.1075979  27.5361591   9.3047081   9.2949932   9.2925083
   9.3139564   9.2983587   9.2889376   8.6128812   8.6246197   5.1101020
   5.7291156   6.1364343   0.8866190   5.7320858   5.1074785   9.3022624
   9.2931109   9.2911701   9.3112943   9.2967394   9.2878542   8.6149636
   8.6260546   5.1113054   5.7308764   6.1350875   0.8827647   5.7294871
   5.1081697  27.5563153   9.3039290   9.2933507   9.2904671   9.3004641
   9.2983928   9.2895648   8.6171700   8.6248363   5.1130178   5.7305948
   6.1327550   0.8898306   5.7288811   5.1095992
 SUMMED SPIN DENSITY           2.00000000
 TOTAL ATOMIC SPINS  :
   0.0019553   0.0009115   0.0000049   0.0020970   0.0005130   0.0002425
   0.0899302   0.0954127   0.0129697  -0.0072396   0.0077509  -0.0006004
  -0.0071166   0.0127396   0.5825854   0.0019778   0.0009268   0.0000185
   0.0019800   0.0004641   0.0002357   0.0894460   0.0941118   0.0128579
  -0.0065521   0.0067573  -0.0004080  -0.0065579   0.0125824   0.0021433
   0.0010658   0.0000662   0.0021201   0.0005711   0.0002895   0.0928202
   0.0975492   0.0133595  -0.0066499   0.0073669  -0.0004206  -0.0064865
   0.0131303   0.5676325   0.0020648   0.0010016   0.0000321   0.0022225
   0.0005975   0.0002701   0.0917298   0.0978776   0.0132935  -0.0072128
   0.0081332  -0.0005832  -0.0071608   0.0131802
 TTTTTTTTTTTTTTTTTTTTTTTTTTTTTT MOQGAD      TELAPSE      329.67 TCPU      329.56
 TTTTTTTTTTTTTTTTTTTTTTTTTTTTTT SHELLXN     TELAPSE      333.52 TCPU      333.41
 TTTTTTTTTTTTTTTTTTTTTTTTTTTTTT MONMO3      TELAPSE      333.59 TCPU      333.48
 NUMERICALLY INTEGRATED DENSITY    231.9989761298    229.9989767841
 TTTTTTTTTTTTTTTTTTTTTTTTTTTTTT NUMDFT      TELAPSE      336.58 TCPU      336.47
 CYC  37 ETOT(AU) -7.040773742038E+03 DETOT -5.35E-05 tst  4.28E-07 PX  3.73E-03
 TTTTTTTTTTTTTTTTTTTTTTTTTTTTTT DIIS        TELAPSE      337.45 TCPU      337.34
 DIIS TEST: 0.34419E-02 AT SCF   CYCLE  37 - DIIS ACTIVE - HISTORY:    37 CYCLES
 TTTTTTTTTTTTTTTTTTTTTTTTTTTTTT FDIK        TELAPSE      338.77 TCPU      338.66

    ALPHA      ELECTRONS
 INSULATING STATE
 TOP OF VALENCE BANDS -    BAND    232; K    1; EIG -2.2179210E-01 AU
 BOTTOM OF VIRTUAL BANDS - BAND    233; K    1; EIG -1.4439799E-01 AU
 DIRECT ENERGY BAND GAP:   2.1060 eV

    BETA       ELECTRONS
 INSULATING STATE
 TOP OF VALENCE BANDS -    BAND    230; K    1; EIG -2.4068309E-01 AU
 BOTTOM OF VIRTUAL BANDS - BAND    231; K    1; EIG -1.9052093E-01 AU
 DIRECT ENERGY BAND GAP:   1.3650 eV
 TTTTTTTTTTTTTTTTTTTTTTTTTTTTTT PDIG        TELAPSE      338.84 TCPU      338.73
 CHARGE NORMALIZATION FACTOR   1.00000000
 TOTAL ATOMIC CHARGES:
   9.3045773   9.2945818   9.2914936   9.3007691   9.2993097   9.2905343
   8.6140606   8.6242380   5.1136129   5.7305356   6.1338853   0.8919050
   5.7282269   5.1113850  27.5383052   9.3041787   9.2945066   9.2920377
   9.3139588   9.2982815   9.2888176   8.6130864   8.6249308   5.1111880
   5.7302640   6.1353562   0.8864219   5.7320348   5.1072421   9.3024224
   9.2934460   9.2912890   9.3117977   9.2973965   9.2877936   8.6144676
   8.6257427   5.1107726   5.7308051   6.1336865   0.8830468   5.7330259
   5.1067354  27.5552887   9.3035441   9.2938369   9.2910151   9.2997701
   9.2987063   9.2900879   8.6156839   8.6263635   5.1122570   5.7309212
   6.1322460   0.8899028   5.7282760   5.1099470
 SUMMED SPIN DENSITY           2.00000000
 TOTAL ATOMIC SPINS  :
   0.0019729   0.0009257   0.0000049   0.0021160   0.0005130   0.0002517
   0.0901710   0.0960678   0.0130160  -0.0072889   0.0078501  -0.0006052
  -0.0071778   0.0128374   0.5812361   0.0019866   0.0009442   0.0000128
   0.0019887   0.0004780   0.0002278   0.0896440   0.0942324   0.0128989
  -0.0067675   0.0069969  -0.0004408  -0.0066855   0.0125920   0.0021230
   0.0010473   0.0000595   0.0020997   0.0005647   0.0002855   0.0925159
   0.0972747   0.0133464  -0.0067962   0.0075060  -0.0004595  -0.0066685
   0.0130686   0.5683199   0.0020579   0.0010011   0.0000281   0.0022096
   0.0005932   0.0002809   0.0920375   0.0979207   0.0133559  -0.0072865
   0.0081835  -0.0006107  -0.0072108   0.0131534
 TTTTTTTTTTTTTTTTTTTTTTTTTTTTTT MOQGAD      TELAPSE      338.85 TCPU      338.74
 TTTTTTTTTTTTTTTTTTTTTTTTTTTTTT SHELLXN     TELAPSE      342.69 TCPU      342.58
 TTTTTTTTTTTTTTTTTTTTTTTTTTTTTT MONMO3      TELAPSE      342.76 TCPU      342.65
 NUMERICALLY INTEGRATED DENSITY    231.9989759971    229.9989766558
 TTTTTTTTTTTTTTTTTTTTTTTTTTTTTT NUMDFT      TELAPSE      345.72 TCPU      345.61
 CYC  38 ETOT(AU) -7.040773813705E+03 DETOT -7.17E-05 tst  2.64E-07 PX  2.31E-03
 TTTTTTTTTTTTTTTTTTTTTTTTTTTTTT DIIS        TELAPSE      346.60 TCPU      346.49
 DIIS TEST: 0.23491E-02 AT SCF   CYCLE  38 - DIIS ACTIVE - HISTORY:    38 CYCLES
 TTTTTTTTTTTTTTTTTTTTTTTTTTTTTT FDIK        TELAPSE      348.10 TCPU      347.99

    ALPHA      ELECTRONS
 INSULATING STATE
 TOP OF VALENCE BANDS -    BAND    232; K    1; EIG -2.2204986E-01 AU
 BOTTOM OF VIRTUAL BANDS - BAND    233; K    1; EIG -1.4412491E-01 AU
 DIRECT ENERGY BAND GAP:   2.1204 eV

    BETA       ELECTRONS
 INSULATING STATE
 TOP OF VALENCE BANDS -    BAND    230; K    1; EIG -2.4093866E-01 AU
 BOTTOM OF VIRTUAL BANDS - BAND    231; K    1; EIG -1.9024375E-01 AU
 DIRECT ENERGY BAND GAP:   1.3795 eV
 TTTTTTTTTTTTTTTTTTTTTTTTTTTTTT PDIG        TELAPSE      348.17 TCPU      348.06
 CHARGE NORMALIZATION FACTOR   1.00000000
 TOTAL ATOMIC CHARGES:
   9.3049806   9.2948398   9.2921830   9.3008270   9.2998505   9.2910730
   8.6135179   8.6246918   5.1121337   5.7302101   6.1343715   0.8916910
   5.7287433   5.1095222  27.5393345   9.3042937   9.2946207   9.2920885
   9.3133279   9.2980900   9.2885510   8.6131895   8.6241305   5.1102210
   5.7302283   6.1361169   0.8861665   5.7326113   5.1081296   9.3027997
   9.2935685   9.2914619   9.3119057   9.2971761   9.2881903   8.6142423
   8.6260304   5.1099871   5.7318944   6.1337903   0.8832506   5.7307707
   5.1073974  27.5554204   9.3041022   9.2936190   9.2908546   9.3000404
   9.2984154   9.2897965   8.6160343   8.6251137   5.1130533   5.7297885
   6.1323809   0.8901582   5.7282889   5.1107327
 SUMMED SPIN DENSITY           2.00000000
 TOTAL ATOMIC SPINS  :
   0.0019776   0.0009351   0.0000089   0.0021245   0.0005224   0.0002615
   0.0904167   0.0962269   0.0130573  -0.0073505   0.0079028  -0.0006173
  -0.0072749   0.0128598   0.5804218   0.0019999   0.0009456   0.0000126
   0.0019939   0.0004746   0.0002285   0.0898160   0.0944588   0.0129312
  -0.0069251   0.0072492  -0.0004793  -0.0068252   0.0126447   0.0021246
   0.0010451   0.0000543   0.0021019   0.0005634   0.0002747   0.0925154
   0.0972163   0.0133437  -0.0069007   0.0077424  -0.0004942  -0.0068242
   0.0130663   0.5684065   0.0020522   0.0009923   0.0000285   0.0022018
   0.0005801   0.0002879   0.0920040   0.0980831   0.0133547  -0.0073380
   0.0082125  -0.0006221  -0.0072542   0.0131834
 TTTTTTTTTTTTTTTTTTTTTTTTTTTTTT MOQGAD      TELAPSE      348.18 TCPU      348.07
 TTTTTTTTTTTTTTTTTTTTTTTTTTTTTT SHELLXN     TELAPSE      352.03 TCPU      351.91
 TTTTTTTTTTTTTTTTTTTTTTTTTTTTTT MONMO3      TELAPSE      352.09 TCPU      351.98
 NUMERICALLY INTEGRATED DENSITY    231.9989761264    229.9989767781
 TTTTTTTTTTTTTTTTTTTTTTTTTTTTTT NUMDFT      TELAPSE      355.09 TCPU      354.98
 CYC  39 ETOT(AU) -7.040773837746E+03 DETOT -2.40E-05 tst  8.64E-08 PX  2.24E-03
 TTTTTTTTTTTTTTTTTTTTTTTTTTTTTT DIIS        TELAPSE      356.16 TCPU      356.05
 DIIS TEST: 0.19528E-02 AT SCF   CYCLE  39 - DIIS ACTIVE - HISTORY:    39 CYCLES
 TTTTTTTTTTTTTTTTTTTTTTTTTTTTTT FDIK        TELAPSE      357.35 TCPU      357.24

    ALPHA      ELECTRONS
 INSULATING STATE
 TOP OF VALENCE BANDS -    BAND    232; K    1; EIG -2.2244816E-01 AU
 BOTTOM OF VIRTUAL BANDS - BAND    233; K    1; EIG -1.4385617E-01 AU
 DIRECT ENERGY BAND GAP:   2.1386 eV

    BETA       ELECTRONS
 INSULATING STATE
 TOP OF VALENCE BANDS -    BAND    230; K    1; EIG -2.4122820E-01 AU
 BOTTOM OF VIRTUAL BANDS - BAND    231; K    1; EIG -1.8976194E-01 AU
 DIRECT ENERGY BAND GAP:   1.4005 eV
 TTTTTTTTTTTTTTTTTTTTTTTTTTTTTT PDIG        TELAPSE      357.42 TCPU      357.31
 CHARGE NORMALIZATION FACTOR   1.00000000
 TOTAL ATOMIC CHARGES:
   9.3046579   9.2947100   9.2916226   9.3010096   9.2994315   9.2906836
   8.6138261   8.6245398   5.1129813   5.7307225   6.1328962   0.8916971
   5.7294484   5.1101428  27.5398196   9.3041227   9.2944790   9.2920319
   9.3139460   9.2982494   9.2888523   8.6129556   8.6252934   5.1108525
   5.7308173   6.1354999   0.8861095   5.7313733   5.1070068   9.3025660
   9.2934769   9.2913169   9.3118090   9.2973240   9.2876923   8.6146293
   8.6252547   5.1110739   5.7300419   6.1344474   0.8834191   5.7325577
   5.1077725  27.5542951   9.3035851   9.2939410   9.2910700   9.3000059
   9.2989165   9.2902322   8.6154353   8.6257972   5.1126326   5.7308326
   6.1320975   0.8902122   5.7282918   5.1094946
 SUMMED SPIN DENSITY           2.00000000
 TOTAL ATOMIC SPINS  :
   0.0019782   0.0009383   0.0000145   0.0021252   0.0005262   0.0002603
   0.0904701   0.0963327   0.0130633  -0.0073573   0.0079255  -0.0006138
  -0.0072792   0.0128812   0.5800331   0.0019989   0.0009416   0.0000070
   0.0019897   0.0004799   0.0002352   0.0899506   0.0944863   0.0129524
  -0.0069724   0.0073555  -0.0005015  -0.0068733   0.0126530   0.0021151
   0.0010341   0.0000488   0.0020956   0.0005524   0.0002742   0.0922307
   0.0970194   0.0132995  -0.0069802   0.0077981  -0.0005146  -0.0068817
   0.0130174   0.5692387   0.0020585   0.0009882   0.0000260   0.0022021
   0.0005802   0.0002912   0.0920337   0.0979845   0.0133550  -0.0073484
   0.0082106  -0.0006232  -0.0072611   0.0131540
 TTTTTTTTTTTTTTTTTTTTTTTTTTTTTT MOQGAD      TELAPSE      357.43 TCPU      357.32
 TTTTTTTTTTTTTTTTTTTTTTTTTTTTTT SHELLXN     TELAPSE      361.28 TCPU      361.16
 TTTTTTTTTTTTTTTTTTTTTTTTTTTTTT MONMO3      TELAPSE      361.35 TCPU      361.23
 NUMERICALLY INTEGRATED DENSITY    231.9989760101    229.9989766666
 TTTTTTTTTTTTTTTTTTTTTTTTTTTTTT NUMDFT      TELAPSE      364.30 TCPU      364.18
 CYC  40 ETOT(AU) -7.040773865493E+03 DETOT -2.77E-05 tst  8.62E-08 PX  2.23E-03
 TTTTTTTTTTTTTTTTTTTTTTTTTTTTTT DIIS        TELAPSE      365.32 TCPU      365.20
 DIIS TEST: 0.15758E-02 AT SCF   CYCLE  40 - DIIS ACTIVE - HISTORY:    40 CYCLES
 TTTTTTTTTTTTTTTTTTTTTTTTTTTTTT FDIK        TELAPSE      366.50 TCPU      366.38

    ALPHA      ELECTRONS
 INSULATING STATE
 TOP OF VALENCE BANDS -    BAND    232; K    1; EIG -2.2286545E-01 AU
 BOTTOM OF VIRTUAL BANDS - BAND    233; K    1; EIG -1.4362992E-01 AU
 DIRECT ENERGY BAND GAP:   2.1561 eV

    BETA       ELECTRONS
 INSULATING STATE
 TOP OF VALENCE BANDS -    BAND    230; K    1; EIG -2.4157218E-01 AU
 BOTTOM OF VIRTUAL BANDS - BAND    231; K    1; EIG -1.8940159E-01 AU
 DIRECT ENERGY BAND GAP:   1.4196 eV
 TTTTTTTTTTTTTTTTTTTTTTTTTTTTTT PDIG        TELAPSE      366.57 TCPU      366.45
 CHARGE NORMALIZATION FACTOR   1.00000000
 TOTAL ATOMIC CHARGES:
   9.3046551   9.2945771   9.2917984   9.3006159   9.2994974   9.2907539
   8.6139202   8.6245814   5.1127934   5.7301881   6.1338464   0.8915646
   5.7283674   5.1103361  27.5413361   9.3040065   9.2944140   9.2919775
   9.3132847   9.2980494   9.2885240   8.6134175   8.6243147   5.1108703
   5.7298977   6.1356241   0.8858654   5.7328341   5.1078956   9.3027794
   9.2936127   9.2914302   9.3121284   9.2974555   9.2882260   8.6140966
   8.6259542   5.1106500   5.7315185   6.1340350   0.8836091   5.7314167
   5.1068910  27.5535089   9.3040861   9.2938560   9.2910842   9.3000331
   9.2986534   9.2900282   8.6156041   8.6254152   5.1123538   5.7300335
   6.1325785   0.8902079   5.7288383   5.1101083
 SUMMED SPIN DENSITY           2.00000000
 TOTAL ATOMIC SPINS  :
   0.0019890   0.0009444   0.0000182   0.0021335   0.0005317   0.0002690
   0.0906891   0.0965641   0.0130960  -0.0073642   0.0079626  -0.0006113
  -0.0072877   0.0129118   0.5790295   0.0020060   0.0009475   0.0000098
   0.0020039   0.0004873   0.0002407   0.0900814   0.0947014   0.0129808
  -0.0070218   0.0074490  -0.0005118  -0.0069245   0.0126756   0.0021065
   0.0010281   0.0000454   0.0020864   0.0005461   0.0002727   0.0921495
   0.0968680   0.0132911  -0.0070272   0.0078404  -0.0005293  -0.0069175
   0.0130092   0.5698417   0.0020515   0.0009843   0.0000274   0.0021981
   0.0005748   0.0002926   0.0919319   0.0979144   0.0133366  -0.0073613
   0.0082030  -0.0006284  -0.0072772   0.0131404
 TTTTTTTTTTTTTTTTTTTTTTTTTTTTTT MOQGAD      TELAPSE      366.58 TCPU      366.46
 TTTTTTTTTTTTTTTTTTTTTTTTTTTTTT SHELLXN     TELAPSE      370.43 TCPU      370.31
 TTTTTTTTTTTTTTTTTTTTTTTTTTTTTT MONMO3      TELAPSE      370.49 TCPU      370.37
 NUMERICALLY INTEGRATED DENSITY    231.9989760384    229.9989766955
 TTTTTTTTTTTTTTTTTTTTTTTTTTTTTT NUMDFT      TELAPSE      373.45 TCPU      373.33
 CYC  41 ETOT(AU) -7.040773894029E+03 DETOT -2.85E-05 tst  1.41E-07 PX  1.52E-03
 TTTTTTTTTTTTTTTTTTTTTTTTTTTTTT DIIS        TELAPSE      374.37 TCPU      374.25
 DIIS TEST: 0.11603E-02 AT SCF   CYCLE  41 - DIIS ACTIVE - HISTORY:    41 CYCLES
 TTTTTTTTTTTTTTTTTTTTTTTTTTTTTT FDIK        TELAPSE      375.48 TCPU      375.36

    ALPHA      ELECTRONS
 INSULATING STATE
 TOP OF VALENCE BANDS -    BAND    232; K    1; EIG -2.2351196E-01 AU
 BOTTOM OF VIRTUAL BANDS - BAND    233; K    1; EIG -1.4319662E-01 AU
 DIRECT ENERGY BAND GAP:   2.1855 eV

    BETA       ELECTRONS
 INSULATING STATE
 TOP OF VALENCE BANDS -    BAND    230; K    1; EIG -2.4207959E-01 AU
 BOTTOM OF VIRTUAL BANDS - BAND    231; K    1; EIG -1.8877749E-01 AU
 DIRECT ENERGY BAND GAP:   1.4504 eV
 TTTTTTTTTTTTTTTTTTTTTTTTTTTTTT PDIG        TELAPSE      375.56 TCPU      375.44
 CHARGE NORMALIZATION FACTOR   1.00000000
 TOTAL ATOMIC CHARGES:
   9.3047384   9.2946838   9.2918618   9.3008001   9.2995150   9.2907438
   8.6140416   8.6248743   5.1122226   5.7301211   6.1331639   0.8914456
   5.7291298   5.1095981  27.5429622   9.3038784   9.2943468   9.2918993
   9.3132932   9.2980314   9.2886361   8.6131215   8.6255125   5.1105144
   5.7311576   6.1353152   0.8857386   5.7309229   5.1075721   9.3030607
   9.2937470   9.2916110   9.3121692   9.2973334   9.2880256   8.6144215
   8.6251929   5.1102581   5.7303487   6.1343285   0.8838644   5.7322821
   5.1079334  27.5526784   9.3040152   9.2939574   9.2911271   9.3002127
   9.2988409   9.2901503   8.6151802   8.6252704   5.1130578   5.7303966
   6.1321295   0.8905324   5.7277032   5.1103293
 SUMMED SPIN DENSITY           2.00000000
 TOTAL ATOMIC SPINS  :
   0.0019937   0.0009432   0.0000182   0.0021361   0.0005349   0.0002728
   0.0908650   0.0967276   0.0131393  -0.0073759   0.0079886  -0.0006166
  -0.0073009   0.0129376   0.5778602   0.0020241   0.0009539   0.0000165
   0.0020091   0.0004923   0.0002390   0.0904439   0.0949516   0.0130300
  -0.0070959   0.0076116  -0.0005269  -0.0070142   0.0127430   0.0020945
   0.0010190   0.0000427   0.0020733   0.0005390   0.0002734   0.0919394
   0.0966526   0.0132650  -0.0071211   0.0079101  -0.0005461  -0.0070107
   0.0129738   0.5706227   0.0020494   0.0009697   0.0000187   0.0021816
   0.0005635   0.0002833   0.0918952   0.0979015   0.0133471  -0.0073832
   0.0082129  -0.0006254  -0.0073116   0.0131680
 TTTTTTTTTTTTTTTTTTTTTTTTTTTTTT MOQGAD      TELAPSE      375.57 TCPU      375.45
 TTTTTTTTTTTTTTTTTTTTTTTTTTTTTT SHELLXN     TELAPSE      379.40 TCPU      379.28
 TTTTTTTTTTTTTTTTTTTTTTTTTTTTTT MONMO3      TELAPSE      379.47 TCPU      379.35
 NUMERICALLY INTEGRATED DENSITY    231.9989761571    229.9989768144
 TTTTTTTTTTTTTTTTTTTTTTTTTTTTTT NUMDFT      TELAPSE      382.42 TCPU      382.30
 CYC  42 ETOT(AU) -7.040773925861E+03 DETOT -3.18E-05 tst  1.83E-07 PX  2.50E-03
 TTTTTTTTTTTTTTTTTTTTTTTTTTTTTT DIIS        TELAPSE      383.34 TCPU      383.21
 DIIS TEST: 0.71387E-03 AT SCF   CYCLE  42 - DIIS ACTIVE - HISTORY:    42 CYCLES
 TTTTTTTTTTTTTTTTTTTTTTTTTTTTTT FDIK        TELAPSE      384.28 TCPU      384.16

    ALPHA      ELECTRONS
 INSULATING STATE
 TOP OF VALENCE BANDS -    BAND    232; K    1; EIG -2.2431496E-01 AU
 BOTTOM OF VIRTUAL BANDS - BAND    233; K    1; EIG -1.4265330E-01 AU
 DIRECT ENERGY BAND GAP:   2.2221 eV

    BETA       ELECTRONS
 INSULATING STATE
 TOP OF VALENCE BANDS -    BAND    230; K    1; EIG -2.4272502E-01 AU
 BOTTOM OF VIRTUAL BANDS - BAND    231; K    1; EIG -1.8793411E-01 AU
 DIRECT ENERGY BAND GAP:   1.4909 eV
 TTTTTTTTTTTTTTTTTTTTTTTTTTTTTT PDIG        TELAPSE      384.35 TCPU      384.23
 CHARGE NORMALIZATION FACTOR   1.00000000
 TOTAL ATOMIC CHARGES:
   9.3043950   9.2944527   9.2914624   9.3006386   9.2992454   9.2905440
   8.6140582   8.6245293   5.1128949   5.7305796   6.1325325   0.8912288
   5.7294376   5.1098697  27.5450125   9.3036981   9.2942176   9.2918692
   9.3131980   9.2978787   9.2884649   8.6136483   8.6245718   5.1106146
   5.7300902   6.1351678   0.8852831   5.7328654   5.1074715   9.3029488
   9.2937473   9.2914534   9.3124437   9.2976424   9.2881421   8.6136461
   8.6255301   5.1111355   5.7308965   6.1347950   0.8842829   5.7310772
   5.1076509  27.5512691   9.3040312   9.2941911   9.2913786   9.3001508
   9.2990506   9.2903673   8.6149650   8.6249725   5.1125766   5.7295887
   6.1324925   0.8906172   5.7293335   5.1097028
 SUMMED SPIN DENSITY           2.00000000
 TOTAL ATOMIC SPINS  :
   0.0020029   0.0009572   0.0000200   0.0021468   0.0005431   0.0002731
   0.0911272   0.0970509   0.0131741  -0.0073702   0.0080512  -0.0006232
  -0.0073055   0.0129934   0.5763648   0.0020315   0.0009622   0.0000183
   0.0020221   0.0005020   0.0002429   0.0907254   0.0952888   0.0130819
  -0.0072020   0.0077833  -0.0005568  -0.0070941   0.0127889   0.0020911
   0.0010101   0.0000411   0.0020664   0.0005305   0.0002695   0.0917316
   0.0963622   0.0132140  -0.0071986   0.0079637  -0.0005560  -0.0070965
   0.0129288   0.5718074   0.0020444   0.0009664   0.0000186   0.0021813
   0.0005589   0.0002784   0.0917629   0.0977163   0.0133221  -0.0073932
   0.0081861  -0.0006257  -0.0073192   0.0131372
 TTTTTTTTTTTTTTTTTTTTTTTTTTTTTT MOQGAD      TELAPSE      384.36 TCPU      384.24
 TTTTTTTTTTTTTTTTTTTTTTTTTTTTTT SHELLXN     TELAPSE      388.21 TCPU      388.08
 TTTTTTTTTTTTTTTTTTTTTTTTTTTTTT MONMO3      TELAPSE      388.28 TCPU      388.15
 NUMERICALLY INTEGRATED DENSITY    231.9989760137    229.9989766690
 TTTTTTTTTTTTTTTTTTTTTTTTTTTTTT NUMDFT      TELAPSE      391.26 TCPU      391.14
 CYC  43 ETOT(AU) -7.040773953811E+03 DETOT -2.80E-05 tst  3.13E-07 PX  2.48E-03
 TTTTTTTTTTTTTTTTTTTTTTTTTTTTTT DIIS        TELAPSE      392.36 TCPU      392.24
 DIIS TEST: 0.31981E-03 AT SCF   CYCLE  43 - DIIS ACTIVE - HISTORY:    43 CYCLES
 TTTTTTTTTTTTTTTTTTTTTTTTTTTTTT FDIK        TELAPSE      393.58 TCPU      393.46

    ALPHA      ELECTRONS
 INSULATING STATE
 TOP OF VALENCE BANDS -    BAND    232; K    1; EIG -2.2493052E-01 AU
 BOTTOM OF VIRTUAL BANDS - BAND    233; K    1; EIG -1.4222363E-01 AU
 DIRECT ENERGY BAND GAP:   2.2506 eV

    BETA       ELECTRONS
 INSULATING STATE
 TOP OF VALENCE BANDS -    BAND    230; K    1; EIG -2.4322643E-01 AU
 BOTTOM OF VIRTUAL BANDS - BAND    231; K    1; EIG -1.8720684E-01 AU
 DIRECT ENERGY BAND GAP:   1.5244 eV
 TTTTTTTTTTTTTTTTTTTTTTTTTTTTTT PDIG        TELAPSE      393.66 TCPU      393.54
 CHARGE NORMALIZATION FACTOR   1.00000000
 TOTAL ATOMIC CHARGES:
   9.3044626   9.2943691   9.2916459   9.3003712   9.2992653   9.2905562
   8.6145700   8.6249768   5.1125119   5.7295601   6.1331354   0.8910794
   5.7285237   5.1100824  27.5464870   9.3034616   9.2940508   9.2917253
   9.3127434   9.2978967   9.2884120   8.6134509   8.6252013   5.1111759
   5.7307075   6.1350932   0.8850395   5.7315994   5.1078055   9.3033055
   9.2939415   9.2917349   9.3126043   9.2976805   9.2884413   8.6139756
   8.6252483   5.1106887   5.7304033   6.1344694   0.8845973   5.7321225
   5.1072457  27.5495775   9.3044322   9.2941364   9.2913462   9.3004101
   9.2989738   9.2903013   8.6146408   8.6251642   5.1123298   5.7302981
   6.1326687   0.8907691   5.7286779   5.1098547
 SUMMED SPIN DENSITY           2.00000000
 TOTAL ATOMIC SPINS  :
   0.0020120   0.0009627   0.0000222   0.0021562   0.0005475   0.0002746
   0.0913186   0.0972262   0.0132081  -0.0073563   0.0080799  -0.0006241
  -0.0072790   0.0130188   0.5753227   0.0020391   0.0009668   0.0000181
   0.0020278   0.0004997   0.0002472   0.0909831   0.0955024   0.0131237
  -0.0072874   0.0079024  -0.0005775  -0.0071548   0.0128196   0.0020739
   0.0009902   0.0000319   0.0020616   0.0005219   0.0002635   0.0914530
   0.0960742   0.0131907  -0.0072821   0.0080003  -0.0005664  -0.0071537
   0.0128871   0.5730706   0.0020336   0.0009739   0.0000227   0.0021763
   0.0005607   0.0002838   0.0916181   0.0975170   0.0132679  -0.0073821
   0.0081576  -0.0006221  -0.0073000   0.0130755
 TTTTTTTTTTTTTTTTTTTTTTTTTTTTTT MOQGAD      TELAPSE      393.67 TCPU      393.55
 TTTTTTTTTTTTTTTTTTTTTTTTTTTTTT SHELLXN     TELAPSE      397.50 TCPU      397.38
 TTTTTTTTTTTTTTTTTTTTTTTTTTTTTT MONMO3      TELAPSE      397.57 TCPU      397.45
 NUMERICALLY INTEGRATED DENSITY    231.9989760622    229.9989767210
 TTTTTTTTTTTTTTTTTTTTTTTTTTTTTT NUMDFT      TELAPSE      400.51 TCPU      400.38
 CYC  44 ETOT(AU) -7.040773969132E+03 DETOT -1.53E-05 tst  2.04E-07 PX  2.26E-03
 TTTTTTTTTTTTTTTTTTTTTTTTTTTTTT DIIS        TELAPSE      401.49 TCPU      401.37
 DIIS TEST: 0.98918E-04 AT SCF   CYCLE  44 - DIIS ACTIVE - HISTORY:    44 CYCLES
 TTTTTTTTTTTTTTTTTTTTTTTTTTTTTT FDIK        TELAPSE      402.70 TCPU      402.58

    ALPHA      ELECTRONS
 INSULATING STATE
 TOP OF VALENCE BANDS -    BAND    232; K    1; EIG -2.2549912E-01 AU
 BOTTOM OF VIRTUAL BANDS - BAND    233; K    1; EIG -1.4191125E-01 AU
 DIRECT ENERGY BAND GAP:   2.2745 eV

    BETA       ELECTRONS
 INSULATING STATE
 TOP OF VALENCE BANDS -    BAND    230; K    1; EIG -2.4366799E-01 AU
 BOTTOM OF VIRTUAL BANDS - BAND    231; K    1; EIG -1.8669950E-01 AU
 DIRECT ENERGY BAND GAP:   1.5502 eV
 TTTTTTTTTTTTTTTTTTTTTTTTTTTTTT PDIG        TELAPSE      402.78 TCPU      402.66
 CHARGE NORMALIZATION FACTOR   1.00000000
 TOTAL ATOMIC CHARGES:
   9.3043598   9.2943525   9.2915303   9.3004139   9.2991582   9.2904506
   8.6145155   8.6248622   5.1124063   5.7300259   6.1326022   0.8909542
   5.7289545   5.1098377  27.5482900   9.3033921   9.2940448   9.2917393
   9.3127454   9.2977722   9.2884094   8.6137538   8.6252801   5.1107684
   5.7302375   6.1348904   0.8848829   5.7317734   5.1075895   9.3033741
   9.2939995   9.2916989   9.3127414   9.2977784   9.2883539   8.6136395
   8.6251918   5.1107670   5.7305787   6.1349111   0.8847698   5.7317970
   5.1075561  27.5487013   9.3042952   9.2943745   9.2915503   9.3003558
   9.2991678   9.2904560   8.6146004   8.6248775   5.1124855   5.7297637
   6.1324682   0.8909410   5.7288723   5.1099401
 SUMMED SPIN DENSITY           2.00000000
 TOTAL ATOMIC SPINS  :
   0.0020264   0.0009665   0.0000275   0.0021630   0.0005547   0.0002811
   0.0915021   0.0974187   0.0132251  -0.0073559   0.0080895  -0.0006202
  -0.0072751   0.0130422   0.5740676   0.0020529   0.0009719   0.0000262
   0.0020357   0.0005106   0.0002494   0.0912891   0.0958070   0.0131725
  -0.0073071   0.0079923  -0.0005888  -0.0071856   0.0128617   0.0020626
   0.0009788   0.0000300   0.0020508   0.0005073   0.0002648   0.0913152
   0.0958561   0.0131773  -0.0073515   0.0080085  -0.0005702  -0.0072116
   0.0128694   0.5737840   0.0020353   0.0009624   0.0000212   0.0021771
   0.0005520   0.0002766   0.0915521   0.0974814   0.0132668  -0.0073888
   0.0081516  -0.0006191  -0.0073192   0.0130782
 TTTTTTTTTTTTTTTTTTTTTTTTTTTTTT MOQGAD      TELAPSE      402.79 TCPU      402.67
 TTTTTTTTTTTTTTTTTTTTTTTTTTTTTT SHELLXN     TELAPSE      406.63 TCPU      406.51
 TTTTTTTTTTTTTTTTTTTTTTTTTTTTTT MONMO3      TELAPSE      406.70 TCPU      406.58
 NUMERICALLY INTEGRATED DENSITY    231.9989761060    229.9989767653
 TTTTTTTTTTTTTTTTTTTTTTTTTTTTTT NUMDFT      TELAPSE      409.66 TCPU      409.54
 CYC  45 ETOT(AU) -7.040773974652E+03 DETOT -5.52E-06 tst  2.20E-07 PX  2.08E-03
 TTTTTTTTTTTTTTTTTTTTTTTTTTTTTT DIIS        TELAPSE      410.61 TCPU      410.49
 DIIS TEST: 0.18038E-04 AT SCF   CYCLE  45 - DIIS ACTIVE - HISTORY:    45 CYCLES
 TTTTTTTTTTTTTTTTTTTTTTTTTTTTTT FDIK        TELAPSE      412.12 TCPU      412.00

    ALPHA      ELECTRONS
 INSULATING STATE
 TOP OF VALENCE BANDS -    BAND    232; K    1; EIG -2.2551803E-01 AU
 BOTTOM OF VIRTUAL BANDS - BAND    233; K    1; EIG -1.4187853E-01 AU
 DIRECT ENERGY BAND GAP:   2.2759 eV

    BETA       ELECTRONS
 INSULATING STATE
 TOP OF VALENCE BANDS -    BAND    230; K    1; EIG -2.4368265E-01 AU
 BOTTOM OF VIRTUAL BANDS - BAND    231; K    1; EIG -1.8666331E-01 AU
 DIRECT ENERGY BAND GAP:   1.5516 eV
 TTTTTTTTTTTTTTTTTTTTTTTTTTTTTT PDIG        TELAPSE      412.19 TCPU      412.07
 CHARGE NORMALIZATION FACTOR   1.00000000
 TOTAL ATOMIC CHARGES:
   9.3043413   9.2943278   9.2914943   9.3004112   9.2991526   9.2904444
   8.6145379   8.6248391   5.1125708   5.7299008   6.1324581   0.8909804
   5.7289891   5.1098891  27.5482819   9.3033480   9.2939865   9.2916941
   9.3127802   9.2977723   9.2883501   8.6136421   8.6251836   5.1108576
   5.7306057   6.1347840   0.8848469   5.7319115   5.1076167   9.3033195
   9.2939863   9.2917044   9.3127491   9.2977499   9.2883757   8.6136919
   8.6252447   5.1108832   5.7304042   6.1347395   0.8848414   5.7317542
   5.1076575  27.5486053   9.3043514   9.2942686   9.2914584   9.3004074
   9.2991110   9.2904090   8.6144995   8.6249027   5.1125836   5.7299470
   6.1325919   0.8909139   5.7289438   5.1099071
 SUMMED SPIN DENSITY           2.00000000
 TOTAL ATOMIC SPINS  :
   0.0020227   0.0009650   0.0000239   0.0021673   0.0005534   0.0002750
   0.0915094   0.0974354   0.0132478  -0.0073511   0.0081145  -0.0006200
  -0.0072925   0.0130644   0.5740603   0.0020549   0.0009757   0.0000255
   0.0020438   0.0005081   0.0002546   0.0912790   0.0957910   0.0131715
  -0.0073442   0.0079866  -0.0005832  -0.0071969   0.0128577   0.0020582
   0.0009798   0.0000268   0.0020478   0.0005109   0.0002596   0.0913380
   0.0958620   0.0131772  -0.0073288   0.0079880  -0.0005784  -0.0071933
   0.0128619   0.5738524   0.0020256   0.0009656   0.0000244   0.0021696
   0.0005540   0.0002756   0.0915259   0.0974372   0.0132500  -0.0073561
   0.0081154  -0.0006207  -0.0072931   0.0130650
 TTTTTTTTTTTTTTTTTTTTTTTTTTTTTT MOQGAD      TELAPSE      412.20 TCPU      412.08
 TTTTTTTTTTTTTTTTTTTTTTTTTTTTTT SHELLXN     TELAPSE      416.04 TCPU      415.92
 TTTTTTTTTTTTTTTTTTTTTTTTTTTTTT MONMO3      TELAPSE      416.11 TCPU      415.99
 NUMERICALLY INTEGRATED DENSITY    231.9989760753    229.9989767326
 TTTTTTTTTTTTTTTTTTTTTTTTTTTTTT NUMDFT      TELAPSE      419.04 TCPU      418.91
 CYC  46 ETOT(AU) -7.040773975183E+03 DETOT -5.31E-07 tst  9.03E-10 PX  1.66E-04
 TTTTTTTTTTTTTTTTTTTTTTTTTTTTTT DIIS        TELAPSE      420.00 TCPU      419.88
 DIIS TEST: 0.28442E-05 AT SCF   CYCLE  46 - DIIS ACTIVE - HISTORY:    46 CYCLES
 TTTTTTTTTTTTTTTTTTTTTTTTTTTTTT FDIK        TELAPSE      421.15 TCPU      421.03

    ALPHA      ELECTRONS
 INSULATING STATE
 TOP OF VALENCE BANDS -    BAND    232; K    1; EIG -2.2555788E-01 AU
 BOTTOM OF VIRTUAL BANDS - BAND    233; K    1; EIG -1.4186171E-01 AU
 DIRECT ENERGY BAND GAP:   2.2775 eV

    BETA       ELECTRONS
 INSULATING STATE
 TOP OF VALENCE BANDS -    BAND    230; K    1; EIG -2.4371175E-01 AU
 BOTTOM OF VIRTUAL BANDS - BAND    231; K    1; EIG -1.8662032E-01 AU
 DIRECT ENERGY BAND GAP:   1.5535 eV
 TTTTTTTTTTTTTTTTTTTTTTTTTTTTTT PDIG        TELAPSE      421.23 TCPU      421.10
 CHARGE NORMALIZATION FACTOR   1.00000000
 TOTAL ATOMIC CHARGES:
   9.3043567   9.2943155   9.2915252   9.3003872   9.2991497   9.2904473
   8.6144590   8.6248905   5.1124621   5.7299354   6.1326677   0.8909228
   5.7288972   5.1098829  27.5485288   9.3033913   9.2940238   9.2917345
   9.3127259   9.2977877   9.2884171   8.6136377   8.6252155   5.1108212
   5.7303641   6.1348959   0.8848386   5.7317302   5.1075876   9.3033993
   9.2940000   9.2917014   9.3127335   9.2977826   9.2883717   8.6136062
   8.6251508   5.1108112   5.7305160   6.1349103   0.8848104   5.7318644
   5.1075656  27.5485505   9.3043363   9.2943751   9.2915548   9.3003871
   9.2991789   9.2904697   8.6145718   8.6248302   5.1123990   5.7298955
   6.1324874   0.8909652   5.7289514   5.1098246
 SUMMED SPIN DENSITY           2.00000000
 TOTAL ATOMIC SPINS  :
   0.0020244   0.0009667   0.0000259   0.0021692   0.0005543   0.0002749
   0.0915236   0.0974319   0.0132458  -0.0073490   0.0081111  -0.0006195
  -0.0072889   0.0130624   0.5739075   0.0020558   0.0009761   0.0000258
   0.0020460   0.0005099   0.0002567   0.0913257   0.0958500   0.0131791
  -0.0073383   0.0079908  -0.0005820  -0.0071994   0.0128633   0.0020559
   0.0009781   0.0000258   0.0020469   0.0005097   0.0002578   0.0913149
   0.0958334   0.0131727  -0.0073366   0.0079807  -0.0005788  -0.0071952
   0.0128587   0.5738931   0.0020258   0.0009669   0.0000253   0.0021707
   0.0005544   0.0002761   0.0915325   0.0974565   0.0132490  -0.0073479
   0.0081133  -0.0006205  -0.0072857   0.0130665
 TTTTTTTTTTTTTTTTTTTTTTTTTTTTTT MOQGAD      TELAPSE      421.24 TCPU      421.11
 TTTTTTTTTTTTTTTTTTTTTTTTTTTTTT SHELLXN     TELAPSE      425.08 TCPU      424.96
 TTTTTTTTTTTTTTTTTTTTTTTTTTTTTT MONMO3      TELAPSE      425.15 TCPU      425.03
 NUMERICALLY INTEGRATED DENSITY    231.9989760954    229.9989767506
 TTTTTTTTTTTTTTTTTTTTTTTTTTTTTT NUMDFT      TELAPSE      428.09 TCPU      427.97
 CYC  47 ETOT(AU) -7.040773975227E+03 DETOT -4.40E-08 tst  2.96E-09 PX  2.88E-04
 TTTTTTTTTTTTTTTTTTTTTTTTTTTTTT DIIS        TELAPSE      429.06 TCPU      428.93
 DIIS TEST: 0.20697E-05 AT SCF   CYCLE  47 - DIIS ACTIVE - HISTORY:    47 CYCLES
 TTTTTTTTTTTTTTTTTTTTTTTTTTTTTT FDIK        TELAPSE      430.43 TCPU      430.30

    ALPHA      ELECTRONS
 INSULATING STATE
 TOP OF VALENCE BANDS -    BAND    232; K    1; EIG -2.2556051E-01 AU
 BOTTOM OF VIRTUAL BANDS - BAND    233; K    1; EIG -1.4185726E-01 AU
 DIRECT ENERGY BAND GAP:   2.2777 eV

    BETA       ELECTRONS
 INSULATING STATE
 TOP OF VALENCE BANDS -    BAND    230; K    1; EIG -2.4371186E-01 AU
 BOTTOM OF VIRTUAL BANDS - BAND    231; K    1; EIG -1.8661431E-01 AU
 DIRECT ENERGY BAND GAP:   1.5537 eV
 TTTTTTTTTTTTTTTTTTTTTTTTTTTTTT PDIG        TELAPSE      430.51 TCPU      430.37
 CHARGE NORMALIZATION FACTOR   1.00000000
 TOTAL ATOMIC CHARGES:
   9.3043427   9.2943365   9.2915145   9.3003967   9.2991470   9.2904440
   8.6145470   8.6248664   5.1124789   5.7299032   6.1325195   0.8909481
   5.7289621   5.1098768  27.5484713   9.3033528   9.2939972   9.2916994
   9.3127519   9.2977729   9.2883730   8.6136784   8.6252245   5.1108767
   5.7304240   6.1348311   0.8848383   5.7318137   5.1076116   9.3033550
   9.2940042   9.2917109   9.3127545   9.2977855   9.2883796   8.6136654
   8.6252182   5.1108518   5.7304551   6.1348138   0.8848408   5.7318206
   5.1075853  27.5484804   9.3043400   9.2943262   9.2915083   9.3003919
   9.2991475   9.2904446   8.6145210   8.6248786   5.1125094   5.7298914
   6.1325457   0.8909501   5.7289335   5.1098905
 SUMMED SPIN DENSITY           2.00000000
 TOTAL ATOMIC SPINS  :
   0.0020242   0.0009668   0.0000249   0.0021697   0.0005544   0.0002754
   0.0915224   0.0974405   0.0132476  -0.0073477   0.0081096  -0.0006194
  -0.0072846   0.0130635   0.5739409   0.0020560   0.0009772   0.0000254
   0.0020454   0.0005093   0.0002566   0.0913095   0.0958285   0.0131751
  -0.0073374   0.0079821  -0.0005810  -0.0071953   0.0128604   0.0020564
   0.0009776   0.0000257   0.0020463   0.0005097   0.0002571   0.0913095
   0.0958293   0.0131744  -0.0073373   0.0079806  -0.0005797  -0.0071944
   0.0128590   0.5739362   0.0020250   0.0009667   0.0000248   0.0021701
   0.0005546   0.0002756   0.0915248   0.0974395   0.0132474  -0.0073467
   0.0081087  -0.0006196  -0.0072843   0.0130629
 TTTTTTTTTTTTTTTTTTTTTTTTTTTTTT MOQGAD      TELAPSE      430.52 TCPU      430.38
 TTTTTTTTTTTTTTTTTTTTTTTTTTTTTT SHELLXN     TELAPSE      434.35 TCPU      434.21
 TTTTTTTTTTTTTTTTTTTTTTTTTTTTTT MONMO3      TELAPSE      434.42 TCPU      434.28
 NUMERICALLY INTEGRATED DENSITY    231.9989760857    229.9989767412
 TTTTTTTTTTTTTTTTTTTTTTTTTTTTTT NUMDFT      TELAPSE      437.40 TCPU      437.26
 CYC  48 ETOT(AU) -7.040773975277E+03 DETOT -5.05E-08 tst  1.47E-10 PX  1.03E-04
 TTTTTTTTTTTTTTTTTTTTTTTTTTTTTT DIIS        TELAPSE      438.38 TCPU      438.24
 DIIS TEST: 0.32023E-06 AT SCF   CYCLE  48 - DIIS ACTIVE - HISTORY:    48 CYCLES
 TTTTTTTTTTTTTTTTTTTTTTTTTTTTTT FDIK        TELAPSE      439.59 TCPU      439.45

    ALPHA      ELECTRONS
 INSULATING STATE
 TOP OF VALENCE BANDS -    BAND    232; K    1; EIG -2.2556423E-01 AU
 BOTTOM OF VIRTUAL BANDS - BAND    233; K    1; EIG -1.4186143E-01 AU
 DIRECT ENERGY BAND GAP:   2.2777 eV

    BETA       ELECTRONS
 INSULATING STATE
 TOP OF VALENCE BANDS -    BAND    230; K    1; EIG -2.4371508E-01 AU
 BOTTOM OF VIRTUAL BANDS - BAND    231; K    1; EIG -1.8662321E-01 AU
 DIRECT ENERGY BAND GAP:   1.5535 eV
 TTTTTTTTTTTTTTTTTTTTTTTTTTTTTT PDIG        TELAPSE      439.66 TCPU      439.52
 CHARGE NORMALIZATION FACTOR   1.00000000
 TOTAL ATOMIC CHARGES:
   9.3043456   9.2943080   9.2915007   9.3003952   9.2991467   9.2904370
   8.6144942   8.6248635   5.1125295   5.7299206   6.1325613   0.8909455
   5.7289105   5.1098870  27.5485403   9.3033644   9.2940012   9.2917202
   9.3127467   9.2977784   9.2883856   8.6136357   8.6252028   5.1108106
   5.7305053   6.1348099   0.8848362   5.7318225   5.1075951   9.3033643
   9.2939914   9.2917055   9.3127462   9.2977606   9.2883791   8.6136439
   8.6251959   5.1108474   5.7304567   6.1348442   0.8848366   5.7318156
   5.1076310  27.5485152   9.3043538   9.2943240   9.2915103   9.3004040
   9.2991455   9.2904364   8.6145237   8.6248533   5.1124872   5.7299116
   6.1325415   0.8909427   5.7289599   5.1098723
 SUMMED SPIN DENSITY           2.00000000
 TOTAL ATOMIC SPINS  :
   0.0020245   0.0009672   0.0000249   0.0021705   0.0005546   0.0002757
   0.0915321   0.0974484   0.0132486  -0.0073460   0.0081083  -0.0006191
  -0.0072821   0.0130638   0.5738967   0.0020565   0.0009779   0.0000256
   0.0020458   0.0005095   0.0002568   0.0913178   0.0958363   0.0131751
  -0.0073373   0.0079827  -0.0005805  -0.0071958   0.0128612   0.0020565
   0.0009779   0.0000257   0.0020461   0.0005096   0.0002571   0.0913164
   0.0958345   0.0131749  -0.0073373   0.0079823  -0.0005800  -0.0071954
   0.0128598   0.5739145   0.0020247   0.0009672   0.0000250   0.0021704
   0.0005547   0.0002757   0.0915259   0.0974442   0.0132474  -0.0073462
   0.0081079  -0.0006194  -0.0072829   0.0130630
 TTTTTTTTTTTTTTTTTTTTTTTTTTTTTT MOQGAD      TELAPSE      439.68 TCPU      439.54
 TTTTTTTTTTTTTTTTTTTTTTTTTTTTTT SHELLXN     TELAPSE      443.52 TCPU      443.38
 TTTTTTTTTTTTTTTTTTTTTTTTTTTTTT MONMO3      TELAPSE      443.59 TCPU      443.45
 NUMERICALLY INTEGRATED DENSITY    231.9989760845    229.9989767398
 TTTTTTTTTTTTTTTTTTTTTTTTTTTTTT NUMDFT      TELAPSE      446.54 TCPU      446.40
 CYC  49 ETOT(AU) -7.040773975271E+03 DETOT  6.54E-09 tst  1.44E-10 PX  8.42E-05
 TTTTTTTTTTTTTTTTTTTTTTTTTTTTTT DIIS        TELAPSE      447.54 TCPU      447.40
 DIIS TEST: 0.21776E-06 AT SCF   CYCLE  49 - DIIS ACTIVE - HISTORY:    49 CYCLES
 TTTTTTTTTTTTTTTTTTTTTTTTTTTTTT FDIK        TELAPSE      448.75 TCPU      448.61

    ALPHA      ELECTRONS
 INSULATING STATE
 TOP OF VALENCE BANDS -    BAND    232; K    1; EIG -2.2555949E-01 AU
 BOTTOM OF VIRTUAL BANDS - BAND    233; K    1; EIG -1.4185958E-01 AU
 DIRECT ENERGY BAND GAP:   2.2776 eV

    BETA       ELECTRONS
 INSULATING STATE
 TOP OF VALENCE BANDS -    BAND    230; K    1; EIG -2.4371157E-01 AU
 BOTTOM OF VIRTUAL BANDS - BAND    231; K    1; EIG -1.8661851E-01 AU
 DIRECT ENERGY BAND GAP:   1.5536 eV
 TTTTTTTTTTTTTTTTTTTTTTTTTTTTTT PDIG        TELAPSE      448.82 TCPU      448.68
 CHARGE NORMALIZATION FACTOR   1.00000000
 TOTAL ATOMIC CHARGES:
   9.3043421   9.2943400   9.2915183   9.3003954   9.2991466   9.2904459
   8.6145462   8.6248640   5.1124802   5.7298813   6.1325182   0.8909489
   5.7289782   5.1098787  27.5484678   9.3033577   9.2939991   9.2916973
   9.3127511   9.2977726   9.2883715   8.6136784   8.6252134   5.1108789
   5.7304255   6.1348302   0.8848413   5.7318127   5.1076185   9.3033567
   9.2940047   9.2917088   9.3127519   9.2977878   9.2883753   8.6136678
   8.6252206   5.1108529   5.7304636   6.1348027   0.8848412   5.7318120
   5.1075900  27.5485002   9.3043358   9.2943275   9.2915089   9.3003898
   9.2991503   9.2904487   8.6145174   8.6248742   5.1125085   5.7299066
   6.1325310   0.8909498   5.7289368   5.1098783
 SUMMED SPIN DENSITY           2.00000000
 TOTAL ATOMIC SPINS  :
   0.0020242   0.0009669   0.0000249   0.0021702   0.0005544   0.0002755
   0.0915220   0.0974389   0.0132473  -0.0073458   0.0081073  -0.0006191
  -0.0072818   0.0130625   0.5739434   0.0020561   0.0009775   0.0000256
   0.0020457   0.0005096   0.0002568   0.0913072   0.0958292   0.0131734
  -0.0073369   0.0079814  -0.0005804  -0.0071956   0.0128596   0.0020564
   0.0009777   0.0000258   0.0020459   0.0005096   0.0002569   0.0913107
   0.0958307   0.0131738  -0.0073369   0.0079813  -0.0005801  -0.0071944
   0.0128597   0.5739223   0.0020247   0.0009673   0.0000251   0.0021704
   0.0005546   0.0002757   0.0915278   0.0974430   0.0132479  -0.0073448
   0.0081068  -0.0006193  -0.0072813   0.0130627
 TTTTTTTTTTTTTTTTTTTTTTTTTTTTTT MOQGAD      TELAPSE      448.83 TCPU      448.69
 TTTTTTTTTTTTTTTTTTTTTTTTTTTTTT SHELLXN     TELAPSE      452.67 TCPU      452.53
 TTTTTTTTTTTTTTTTTTTTTTTTTTTTTT MONMO3      TELAPSE      452.74 TCPU      452.60
 NUMERICALLY INTEGRATED DENSITY    231.9989760882    229.9989767433
 TTTTTTTTTTTTTTTTTTTTTTTTTTTTTT NUMDFT      TELAPSE      455.70 TCPU      455.56
 CYC  50 ETOT(AU) -7.040773975284E+03 DETOT -1.34E-08 tst  1.50E-10 PX  6.40E-05
 TTTTTTTTTTTTTTTTTTTTTTTTTTTTTT DIIS        TELAPSE      456.84 TCPU      456.70
 DIIS TEST: 0.16245E-06 AT SCF   CYCLE  50 - DIIS ACTIVE - HISTORY:    50 CYCLES
 TTTTTTTTTTTTTTTTTTTTTTTTTTTTTT FDIK        TELAPSE      458.34 TCPU      458.11

    ALPHA      ELECTRONS
 INSULATING STATE
 TOP OF VALENCE BANDS -    BAND    232; K    1; EIG -2.2556316E-01 AU
 BOTTOM OF VIRTUAL BANDS - BAND    233; K    1; EIG -1.4185903E-01 AU
 DIRECT ENERGY BAND GAP:   2.2777 eV

    BETA       ELECTRONS
 INSULATING STATE
 TOP OF VALENCE BANDS -    BAND    230; K    1; EIG -2.4371428E-01 AU
 BOTTOM OF VIRTUAL BANDS - BAND    231; K    1; EIG -1.8661869E-01 AU
 DIRECT ENERGY BAND GAP:   1.5537 eV
 TTTTTTTTTTTTTTTTTTTTTTTTTTTTTT PDIG        TELAPSE      458.42 TCPU      458.19
 CHARGE NORMALIZATION FACTOR   1.00000000
 TOTAL ATOMIC CHARGES:
   9.3043445   9.2943216   9.2915059   9.3003964   9.2991476   9.2904421
   8.6145103   8.6248666   5.1125037   5.7299228   6.1325445   0.8909457
   5.7289308   5.1098761  27.5485126   9.3033562   9.2939976   9.2917099
   9.3127511   9.2977773   9.2883805   8.6136519   8.6252125   5.1108494
   5.7304622   6.1348301   0.8848369   5.7318148   5.1075983   9.3033578
   9.2939972   9.2917087   9.3127504   9.2977720   9.2883810   8.6136573
   8.6252041   5.1108516   5.7304499   6.1348351   0.8848374   5.7318242
   5.1076052  27.5485029   9.3043476   9.2943232   9.2915087   9.3003958
   9.2991444   9.2904390   8.6145272   8.6248607   5.1125000   5.7298926
   6.1325470   0.8909462   5.7289468   5.1098862
 SUMMED SPIN DENSITY           2.00000000
 TOTAL ATOMIC SPINS  :
   0.0020243   0.0009672   0.0000249   0.0021705   0.0005546   0.0002757
   0.0915284   0.0974449   0.0132485  -0.0073449   0.0081069  -0.0006191
  -0.0072811   0.0130630   0.5739147   0.0020564   0.0009779   0.0000257
   0.0020458   0.0005097   0.0002569   0.0913138   0.0958325   0.0131739
  -0.0073373   0.0079825  -0.0005805  -0.0071956   0.0128601   0.0020564
   0.0009779   0.0000257   0.0020459   0.0005095   0.0002568   0.0913125
   0.0958315   0.0131739  -0.0073371   0.0079822  -0.0005804  -0.0071951
   0.0128599   0.5739216   0.0020244   0.0009673   0.0000250   0.0021703
   0.0005546   0.0002756   0.0915264   0.0974434   0.0132479  -0.0073455
   0.0081067  -0.0006191  -0.0072810   0.0130628
 TTTTTTTTTTTTTTTTTTTTTTTTTTTTTT MOQGAD      TELAPSE      458.43 TCPU      458.20
 TTTTTTTTTTTTTTTTTTTTTTTTTTTTTT SHELLXN     TELAPSE      462.27 TCPU      462.04
 TTTTTTTTTTTTTTTTTTTTTTTTTTTTTT MONMO3      TELAPSE      462.34 TCPU      462.11
 NUMERICALLY INTEGRATED DENSITY    231.9989760840    229.9989767393
 TTTTTTTTTTTTTTTTTTTTTTTTTTTTTT NUMDFT      TELAPSE      465.29 TCPU      465.07
 CYC  51 ETOT(AU) -7.040773975280E+03 DETOT  4.55E-09 tst  5.86E-11 PX  3.09E-05
 TTTTTTTTTTTTTTTTTTTTTTTTTTTTTT DIIS        TELAPSE      466.36 TCPU      466.13
 DIIS TEST: 0.46280E-07 AT SCF   CYCLE  51 - DIIS ACTIVE - HISTORY:    51 CYCLES
 TTTTTTTTTTTTTTTTTTTTTTTTTTTTTT FDIK        TELAPSE      467.64 TCPU      467.42

    ALPHA      ELECTRONS
 INSULATING STATE
 TOP OF VALENCE BANDS -    BAND    232; K    1; EIG -2.2556278E-01 AU
 BOTTOM OF VIRTUAL BANDS - BAND    233; K    1; EIG -1.4185836E-01 AU
 DIRECT ENERGY BAND GAP:   2.2777 eV

    BETA       ELECTRONS
 INSULATING STATE
 TOP OF VALENCE BANDS -    BAND    230; K    1; EIG -2.4371337E-01 AU
 BOTTOM OF VIRTUAL BANDS - BAND    231; K    1; EIG -1.8661819E-01 AU
 DIRECT ENERGY BAND GAP:   1.5536 eV
 TTTTTTTTTTTTTTTTTTTTTTTTTTTTTT PDIG        TELAPSE      467.72 TCPU      467.49
 CHARGE NORMALIZATION FACTOR   1.00000000
 TOTAL ATOMIC CHARGES:
   9.3043441   9.2943257   9.2915131   9.3003948   9.2991458   9.2904401
   8.6145326   8.6248593   5.1125014   5.7298780   6.1325359   0.8909483
   5.7289580   5.1098871  27.5485033   9.3033652   9.2940022   9.2917086
   9.3127477   9.2977739   9.2883772   8.6136661   8.6252065   5.1108392
   5.7304638   6.1348083   0.8848407   5.7318205   5.1076126   9.3033629
   9.2939981   9.2917054   9.3127485   9.2977755   9.2883745   8.6136587
   8.6252141   5.1108498   5.7304705   6.1348149   0.8848405   5.7318028
   5.1076141  27.5485065   9.3043428   9.2943283   9.2915108   9.3003985
   9.2991507   9.2904449   8.6145109   8.6248684   5.1124955   5.7299237
   6.1325273   0.8909472   5.7289452   5.1098688
 SUMMED SPIN DENSITY           2.00000000
 TOTAL ATOMIC SPINS  :
   0.0020244   0.0009672   0.0000250   0.0021703   0.0005546   0.0002756
   0.0915266   0.0974436   0.0132480  -0.0073452   0.0081065  -0.0006191
  -0.0072807   0.0130629   0.5739209   0.0020563   0.0009778   0.0000257
   0.0020459   0.0005097   0.0002569   0.0913115   0.0958324   0.0131739
  -0.0073375   0.0079824  -0.0005804  -0.0071953   0.0128600   0.0020562
   0.0009778   0.0000258   0.0020459   0.0005095   0.0002569   0.0913122
   0.0958319   0.0131742  -0.0073370   0.0079820  -0.0005802  -0.0071950
   0.0128602   0.5739186   0.0020244   0.0009673   0.0000250   0.0021704
   0.0005547   0.0002757   0.0915279   0.0974433   0.0132482  -0.0073451
   0.0081065  -0.0006190  -0.0072808   0.0130627
 TTTTTTTTTTTTTTTTTTTTTTTTTTTTTT MOQGAD      TELAPSE      467.73 TCPU      467.50
 TTTTTTTTTTTTTTTTTTTTTTTTTTTTTT SHELLXN     TELAPSE      471.55 TCPU      471.33
 TTTTTTTTTTTTTTTTTTTTTTTTTTTTTT MONMO3      TELAPSE      471.62 TCPU      471.40
 NUMERICALLY INTEGRATED DENSITY    231.9989760873    229.9989767425
 TTTTTTTTTTTTTTTTTTTTTTTTTTTTTT NUMDFT      TELAPSE      474.58 TCPU      474.35
 CYC  52 ETOT(AU) -7.040773975282E+03 DETOT -1.86E-09 tst  5.85E-12 PX  7.19E-06
 TTTTTTTTTTTTTTTTTTTTTTTTTTTTTT DIIS        TELAPSE      475.61 TCPU      475.39
 DIIS TEST: 0.27514E-07 AT SCF   CYCLE  52 - DIIS ACTIVE - HISTORY:    52 CYCLES
 TTTTTTTTTTTTTTTTTTTTTTTTTTTTTT FDIK        TELAPSE      476.75 TCPU      476.53

    ALPHA      ELECTRONS
 INSULATING STATE
 TOP OF VALENCE BANDS -    BAND    232; K    1; EIG -2.2556291E-01 AU
 BOTTOM OF VIRTUAL BANDS - BAND    233; K    1; EIG -1.4185857E-01 AU
 DIRECT ENERGY BAND GAP:   2.2777 eV

    BETA       ELECTRONS
 INSULATING STATE
 TOP OF VALENCE BANDS -    BAND    230; K    1; EIG -2.4371407E-01 AU
 BOTTOM OF VIRTUAL BANDS - BAND    231; K    1; EIG -1.8661818E-01 AU
 DIRECT ENERGY BAND GAP:   1.5537 eV
 TTTTTTTTTTTTTTTTTTTTTTTTTTTTTT PDIG        TELAPSE      476.83 TCPU      476.61
 CHARGE NORMALIZATION FACTOR   1.00000000
 TOTAL ATOMIC CHARGES:
   9.3043431   9.2943273   9.2915075   9.3003966   9.2991481   9.2904452
   8.6145119   8.6248693   5.1124987   5.7299267   6.1325368   0.8909464
   5.7289334   5.1098737  27.5485033   9.3033539   9.2939966   9.2917049
   9.3127521   9.2977764   9.2883778   8.6136527   8.6252130   5.1108636
   5.7304520   6.1348390   0.8848372   5.7318110   5.1076017   9.3033558
   9.2940005   9.2917104   9.3127512   9.2977770   9.2883803   8.6136604
   8.6252055   5.1108507   5.7304471   6.1348279   0.8848381   5.7318283
   5.1075980  27.5485058   9.3043447   9.2943236   9.2915085   9.3003921
   9.2991445   9.2904410   8.6145303   8.6248594   5.1125033   5.7298875
   6.1325444   0.8909468   5.7289493   5.1098876
 SUMMED SPIN DENSITY           2.00000000
 TOTAL ATOMIC SPINS  :
   0.0020245   0.0009672   0.0000249   0.0021703   0.0005546   0.0002756
   0.0915272   0.0974429   0.0132481  -0.0073452   0.0081062  -0.0006190
  -0.0072806   0.0130629   0.5739210   0.0020563   0.0009778   0.0000257
   0.0020458   0.0005097   0.0002569   0.0913125   0.0958316   0.0131741
  -0.0073377   0.0079825  -0.0005803  -0.0071954   0.0128599   0.0020563
   0.0009778   0.0000257   0.0020459   0.0005095   0.0002569   0.0913125
   0.0958316   0.0131742  -0.0073372   0.0079821  -0.0005803  -0.0071950
   0.0128602   0.5739194   0.0020244   0.0009673   0.0000251   0.0021704
   0.0005547   0.0002756   0.0915266   0.0974441   0.0132480  -0.0073452
   0.0081066  -0.0006190  -0.0072809   0.0130628
 TTTTTTTTTTTTTTTTTTTTTTTTTTTTTT MOQGAD      TELAPSE      476.84 TCPU      476.62
 TTTTTTTTTTTTTTTTTTTTTTTTTTTTTT SHELLXN     TELAPSE      480.68 TCPU      480.46
 TTTTTTTTTTTTTTTTTTTTTTTTTTTTTT MONMO3      TELAPSE      480.75 TCPU      480.53
 NUMERICALLY INTEGRATED DENSITY    231.9989760853    229.9989767405
 TTTTTTTTTTTTTTTTTTTTTTTTTTTTTT NUMDFT      TELAPSE      483.73 TCPU      483.50
 CYC  53 ETOT(AU) -7.040773975282E+03 DETOT -1.69E-10 tst  6.52E-12 PX  6.95E-06
 TTTTTTTTTTTTTTTTTTTTTTTTTTTTTT DIIS        TELAPSE      484.87 TCPU      484.64
 DIIS TEST: 0.23674E-07 AT SCF   CYCLE  53 - DIIS ACTIVE - HISTORY:    52 CYCLES
 TTTTTTTTTTTTTTTTTTTTTTTTTTTTTT FDIK        TELAPSE      486.35 TCPU      486.13

    ALPHA      ELECTRONS
 INSULATING STATE
 TOP OF VALENCE BANDS -    BAND    232; K    1; EIG -2.2556288E-01 AU
 BOTTOM OF VIRTUAL BANDS - BAND    233; K    1; EIG -1.4185848E-01 AU
 DIRECT ENERGY BAND GAP:   2.2777 eV

    BETA       ELECTRONS
 INSULATING STATE
 TOP OF VALENCE BANDS -    BAND    230; K    1; EIG -2.4371387E-01 AU
 BOTTOM OF VIRTUAL BANDS - BAND    231; K    1; EIG -1.8661810E-01 AU
 DIRECT ENERGY BAND GAP:   1.5537 eV
 TTTTTTTTTTTTTTTTTTTTTTTTTTTTTT PDIG        TELAPSE      486.43 TCPU      486.20
 CHARGE NORMALIZATION FACTOR   1.00000000
 TOTAL ATOMIC CHARGES:
   9.3043447   9.2943244   9.2915094   9.3003957   9.2991467   9.2904414
   8.6145215   8.6248630   5.1124996   5.7299032   6.1325395   0.8909466
   5.7289483   5.1098797  27.5485047   9.3033588   9.2939987   9.2917082
   9.3127503   9.2977758   9.2883789   8.6136591   8.6252103   5.1108510
   5.7304566   6.1348242   0.8848387   5.7318168   5.1076040   9.3033592
   9.2939976   9.2917071   9.3127502   9.2977744   9.2883791   8.6136585
   8.6252092   5.1108528   5.7304585   6.1348270   0.8848383   5.7318159
   5.1076050  27.5485045   9.3043447   9.2943247   9.2915088   9.3003961
   9.2991468   9.2904417   8.6145204   8.6248649   5.1125011   5.7299045
   6.1325403   0.8909471   5.7289411   5.1098806
 SUMMED SPIN DENSITY           2.00000000
 TOTAL ATOMIC SPINS  :
   0.0020244   0.0009673   0.0000250   0.0021704   0.0005546   0.0002756
   0.0915271   0.0974436   0.0132481  -0.0073452   0.0081064  -0.0006191
  -0.0072809   0.0130629   0.5739200   0.0020562   0.0009778   0.0000257
   0.0020459   0.0005096   0.0002569   0.0913120   0.0958320   0.0131742
  -0.0073373   0.0079823  -0.0005803  -0.0071952   0.0128600   0.0020563
   0.0009778   0.0000257   0.0020459   0.0005096   0.0002569   0.0913119
   0.0958315   0.0131741  -0.0073372   0.0079822  -0.0005803  -0.0071952
   0.0128598   0.5739201   0.0020244   0.0009673   0.0000250   0.0021704
   0.0005546   0.0002756   0.0915274   0.0974438   0.0132482  -0.0073452
   0.0081065  -0.0006191  -0.0072809   0.0130630
 TTTTTTTTTTTTTTTTTTTTTTTTTTTTTT MOQGAD      TELAPSE      486.44 TCPU      486.21
 TTTTTTTTTTTTTTTTTTTTTTTTTTTTTT SHELLXN     TELAPSE      490.28 TCPU      490.05
 TTTTTTTTTTTTTTTTTTTTTTTTTTTTTT MONMO3      TELAPSE      490.35 TCPU      490.12
 NUMERICALLY INTEGRATED DENSITY    231.9989760853    229.9989767404
 TTTTTTTTTTTTTTTTTTTTTTTTTTTTTT NUMDFT      TELAPSE      493.34 TCPU      493.12
 CYC  54 ETOT(AU) -7.040773975282E+03 DETOT  3.09E-11 tst  1.75E-12 PX  3.67E-06
 TTTTTTTTTTTTTTTTTTTTTTTTTTTTTT DIIS        TELAPSE      494.57 TCPU      494.34
 DIIS TEST: 0.12005E-08 AT SCF   CYCLE  54 - DIIS ACTIVE - HISTORY:    51 CYCLES
 TTTTTTTTTTTTTTTTTTTTTTTTTTTTTT FDIK        TELAPSE      495.69 TCPU      495.46

    ALPHA      ELECTRONS
 INSULATING STATE
 TOP OF VALENCE BANDS -    BAND    232; K    1; EIG -2.2556288E-01 AU
 BOTTOM OF VIRTUAL BANDS - BAND    233; K    1; EIG -1.4185847E-01 AU
 DIRECT ENERGY BAND GAP:   2.2777 eV

    BETA       ELECTRONS
 INSULATING STATE
 TOP OF VALENCE BANDS -    BAND    230; K    1; EIG -2.4371366E-01 AU
 BOTTOM OF VIRTUAL BANDS - BAND    231; K    1; EIG -1.8661817E-01 AU
 DIRECT ENERGY BAND GAP:   1.5536 eV
 TTTTTTTTTTTTTTTTTTTTTTTTTTTTTT PDIG        TELAPSE      495.76 TCPU      495.54
 CHARGE NORMALIZATION FACTOR   1.00000000
 TOTAL ATOMIC CHARGES:
   9.3043424   9.2943270   9.2915100   9.3003959   9.2991474   9.2904435
   8.6145200   8.6248666   5.1125017   5.7299055   6.1325358   0.8909478
   5.7289386   5.1098799  27.5485055   9.3033598   9.2940000   9.2917063
   9.3127496   9.2977750   9.2883768   8.6136583   8.6252103   5.1108498
   5.7304623   6.1348226   0.8848386   5.7318149   5.1076081   9.3033594
   9.2940005   9.2917088   9.3127497   9.2977770   9.2883763   8.6136609
   8.6252092   5.1108482   5.7304566   6.1348197   0.8848399   5.7318167
   5.1076072  27.5485051   9.3043441   9.2943267   9.2915105   9.3003950
   9.2991476   9.2904429   8.6145224   8.6248621   5.1124974   5.7299028
   6.1325342   0.8909468   5.7289540   5.1098784
 SUMMED SPIN DENSITY           2.00000000
 TOTAL ATOMIC SPINS  :
   0.0020244   0.0009673   0.0000249   0.0021704   0.0005546   0.0002756
   0.0915275   0.0974439   0.0132482  -0.0073451   0.0081065  -0.0006190
  -0.0072809   0.0130630   0.5739195   0.0020563   0.0009778   0.0000257
   0.0020459   0.0005096   0.0002569   0.0913117   0.0958319   0.0131741
  -0.0073372   0.0079822  -0.0005803  -0.0071952   0.0128599   0.0020563
   0.0009778   0.0000257   0.0020459   0.0005096   0.0002569   0.0913125
   0.0958322   0.0131742  -0.0073370   0.0079823  -0.0005803  -0.0071951
   0.0128600   0.5739196   0.0020244   0.0009673   0.0000250   0.0021704
   0.0005545   0.0002756   0.0915268   0.0974433   0.0132481  -0.0073453
   0.0081064  -0.0006190  -0.0072809   0.0130630
 TTTTTTTTTTTTTTTTTTTTTTTTTTTTTT MOQGAD      TELAPSE      495.77 TCPU      495.54
 TTTTTTTTTTTTTTTTTTTTTTTTTTTTTT SHELLXN     TELAPSE      499.61 TCPU      499.39
 TTTTTTTTTTTTTTTTTTTTTTTTTTTTTT MONMO3      TELAPSE      499.68 TCPU      499.46
 NUMERICALLY INTEGRATED DENSITY    231.9989760866    229.9989767417
 TTTTTTTTTTTTTTTTTTTTTTTTTTTTTT NUMDFT      TELAPSE      502.63 TCPU      502.41
 CYC  55 ETOT(AU) -7.040773975282E+03 DETOT -1.51E-10 tst  3.32E-13 PX  2.18E-06
 TTTTTTTTTTTTTTTTTTTTTTTTTTTTTT DIIS        TELAPSE      503.70 TCPU      503.47
 DIIS TEST: 0.19218E-08 AT SCF   CYCLE  55 - DIIS ACTIVE - HISTORY:    51 CYCLES
 TTTTTTTTTTTTTTTTTTTTTTTTTTTTTT FDIK        TELAPSE      504.68 TCPU      504.46

    ALPHA      ELECTRONS
 INSULATING STATE
 TOP OF VALENCE BANDS -    BAND    232; K    1; EIG -2.2556293E-01 AU
 BOTTOM OF VIRTUAL BANDS - BAND    233; K    1; EIG -1.4185848E-01 AU
 DIRECT ENERGY BAND GAP:   2.2777 eV

    BETA       ELECTRONS
 INSULATING STATE
 TOP OF VALENCE BANDS -    BAND    230; K    1; EIG -2.4371385E-01 AU
 BOTTOM OF VIRTUAL BANDS - BAND    231; K    1; EIG -1.8661821E-01 AU
 DIRECT ENERGY BAND GAP:   1.5537 eV
 TTTTTTTTTTTTTTTTTTTTTTTTTTTTTT PDIG        TELAPSE      504.76 TCPU      504.53
 CHARGE NORMALIZATION FACTOR   1.00000000
 TOTAL ATOMIC CHARGES:
   9.3043439   9.2943257   9.2915097   9.3003957   9.2991468   9.2904422
   8.6145210   8.6248641   5.1125003   5.7299039   6.1325376   0.8909470
   5.7289455   5.1098800  27.5485052   9.3033590   9.2939991   9.2917073
   9.3127501   9.2977753   9.2883780   8.6136585   8.6252101   5.1108514
   5.7304571   6.1348248   0.8848387   5.7318160   5.1076059   9.3033591
   9.2939988   9.2917078   9.3127501   9.2977755   9.2883781   8.6136589
   8.6252092   5.1108508   5.7304580   6.1348247   0.8848388   5.7318165
   5.1076054  27.5485053   9.3043443   9.2943253   9.2915094   9.3003954
   9.2991472   9.2904425   8.6145209   8.6248638   5.1125001   5.7299046
   6.1325382   0.8909469   5.7289449   5.1098794
 SUMMED SPIN DENSITY           2.00000000
 TOTAL ATOMIC SPINS  :
   0.0020244   0.0009673   0.0000249   0.0021704   0.0005546   0.0002756
   0.0915272   0.0974437   0.0132481  -0.0073452   0.0081064  -0.0006191
  -0.0072809   0.0130630   0.5739197   0.0020563   0.0009778   0.0000257
   0.0020459   0.0005096   0.0002569   0.0913120   0.0958320   0.0131742
  -0.0073372   0.0079823  -0.0005803  -0.0071952   0.0128599   0.0020563
   0.0009778   0.0000257   0.0020459   0.0005096   0.0002569   0.0913122
   0.0958317   0.0131741  -0.0073371   0.0079822  -0.0005803  -0.0071951
   0.0128599   0.5739194   0.0020244   0.0009673   0.0000250   0.0021704
   0.0005546   0.0002756   0.0915273   0.0974437   0.0132482  -0.0073452
   0.0081065  -0.0006191  -0.0072808   0.0130630
 TTTTTTTTTTTTTTTTTTTTTTTTTTTTTT MOQGAD      TELAPSE      504.77 TCPU      504.54
 TTTTTTTTTTTTTTTTTTTTTTTTTTTTTT SHELLXN     TELAPSE      508.60 TCPU      508.38
 TTTTTTTTTTTTTTTTTTTTTTTTTTTTTT MONMO3      TELAPSE      508.67 TCPU      508.45
 NUMERICALLY INTEGRATED DENSITY    231.9989760859    229.9989767411
 TTTTTTTTTTTTTTTTTTTTTTTTTTTTTT NUMDFT      TELAPSE      511.68 TCPU      511.46
 CYC  56 ETOT(AU) -7.040773975282E+03 DETOT -8.37E-11 tst  2.04E-13 PX  1.16E-06
 TTTTTTTTTTTTTTTTTTTTTTTTTTTTTT DIIS        TELAPSE      512.74 TCPU      512.52
 DIIS TEST: 0.72658E-09 AT SCF   CYCLE  56 - DIIS ACTIVE - HISTORY:    48 CYCLES
 TTTTTTTTTTTTTTTTTTTTTTTTTTTTTT FDIK        TELAPSE      513.45 TCPU      513.22

    ALPHA      ELECTRONS
 INSULATING STATE
 TOP OF VALENCE BANDS -    BAND    232; K    1; EIG -2.2556293E-01 AU
 BOTTOM OF VIRTUAL BANDS - BAND    233; K    1; EIG -1.4185847E-01 AU
 DIRECT ENERGY BAND GAP:   2.2777 eV

    BETA       ELECTRONS
 INSULATING STATE
 TOP OF VALENCE BANDS -    BAND    230; K    1; EIG -2.4371383E-01 AU
 BOTTOM OF VIRTUAL BANDS - BAND    231; K    1; EIG -1.8661821E-01 AU
 DIRECT ENERGY BAND GAP:   1.5537 eV
 TTTTTTTTTTTTTTTTTTTTTTTTTTTTTT PDIG        TELAPSE      513.53 TCPU      513.30
 CHARGE NORMALIZATION FACTOR   1.00000000
 TOTAL ATOMIC CHARGES:
   9.3043439   9.2943257   9.2915097   9.3003957   9.2991469   9.2904422
   8.6145210   8.6248642   5.1125002   5.7299039   6.1325375   0.8909470
   5.7289455   5.1098799  27.5485051   9.3033590   9.2939991   9.2917073
   9.3127501   9.2977753   9.2883780   8.6136587   8.6252101   5.1108514
   5.7304572   6.1348246   0.8848387   5.7318160   5.1076059   9.3033591
   9.2939988   9.2917078   9.3127501   9.2977755   9.2883781   8.6136591
   8.6252092   5.1108509   5.7304580   6.1348244   0.8848388   5.7318164
   5.1076054  27.5485054   9.3043443   9.2943253   9.2915094   9.3003954
   9.2991472   9.2904425   8.6145209   8.6248640   5.1125001   5.7299044
   6.1325382   0.8909469   5.7289450   5.1098795
 SUMMED SPIN DENSITY           2.00000000
 TOTAL ATOMIC SPINS  :
   0.0020244   0.0009673   0.0000249   0.0021704   0.0005546   0.0002756
   0.0915272   0.0974437   0.0132481  -0.0073452   0.0081064  -0.0006191
  -0.0072809   0.0130630   0.5739198   0.0020563   0.0009778   0.0000257
   0.0020459   0.0005096   0.0002569   0.0913120   0.0958320   0.0131742
  -0.0073372   0.0079822  -0.0005803  -0.0071952   0.0128599   0.0020563
   0.0009778   0.0000257   0.0020459   0.0005096   0.0002569   0.0913122
   0.0958318   0.0131741  -0.0073371   0.0079822  -0.0005803  -0.0071951
   0.0128599   0.5739194   0.0020244   0.0009673   0.0000250   0.0021704
   0.0005546   0.0002756   0.0915273   0.0974437   0.0132482  -0.0073452
   0.0081065  -0.0006190  -0.0072808   0.0130630
 TTTTTTTTTTTTTTTTTTTTTTTTTTTTTT MOQGAD      TELAPSE      513.54 TCPU      513.31
 TTTTTTTTTTTTTTTTTTTTTTTTTTTTTT SHELLXN     TELAPSE      517.38 TCPU      517.15
 TTTTTTTTTTTTTTTTTTTTTTTTTTTTTT MONMO3      TELAPSE      517.45 TCPU      517.22
 NUMERICALLY INTEGRATED DENSITY    231.9989760859    229.9989767411
 TTTTTTTTTTTTTTTTTTTTTTTTTTTTTT NUMDFT      TELAPSE      520.44 TCPU      520.21
 CYC  57 ETOT(AU) -7.040773975282E+03 DETOT  3.55E-11 tst  6.81E-15 PX  7.51E-08
 TTTTTTTTTTTTTTTTTTTTTTTTTTTTTT DIIS        TELAPSE      521.70 TCPU      521.48
 DIIS TEST: 0.72311E-09 AT SCF   CYCLE  57 - DIIS ACTIVE - HISTORY:    46 CYCLES
 TTTTTTTTTTTTTTTTTTTTTTTTTTTTTT FDIK        TELAPSE      522.49 TCPU      522.26

    ALPHA      ELECTRONS
 INSULATING STATE
 TOP OF VALENCE BANDS -    BAND    232; K    1; EIG -2.2556293E-01 AU
 BOTTOM OF VIRTUAL BANDS - BAND    233; K    1; EIG -1.4185847E-01 AU
 DIRECT ENERGY BAND GAP:   2.2777 eV

    BETA       ELECTRONS
 INSULATING STATE
 TOP OF VALENCE BANDS -    BAND    230; K    1; EIG -2.4371384E-01 AU
 BOTTOM OF VIRTUAL BANDS - BAND    231; K    1; EIG -1.8661821E-01 AU
 DIRECT ENERGY BAND GAP:   1.5537 eV
 TTTTTTTTTTTTTTTTTTTTTTTTTTTTTT PDIG        TELAPSE      522.57 TCPU      522.34
 CHARGE NORMALIZATION FACTOR   1.00000000
 TOTAL ATOMIC CHARGES:
   9.3043439   9.2943256   9.2915097   9.3003957   9.2991469   9.2904422
   8.6145211   8.6248642   5.1125003   5.7299038   6.1325377   0.8909470
   5.7289454   5.1098799  27.5485050   9.3033590   9.2939991   9.2917074
   9.3127501   9.2977754   9.2883780   8.6136588   8.6252102   5.1108514
   5.7304573   6.1348244   0.8848387   5.7318159   5.1076058   9.3033591
   9.2939988   9.2917078   9.3127501   9.2977755   9.2883781   8.6136591
   8.6252093   5.1108509   5.7304580   6.1348243   0.8848388   5.7318164
   5.1076055  27.5485054   9.3043443   9.2943254   9.2915094   9.3003955
   9.2991472   9.2904424   8.6145209   8.6248640   5.1125001   5.7299043
   6.1325380   0.8909470   5.7289452   5.1098795
 SUMMED SPIN DENSITY           2.00000000
 TOTAL ATOMIC SPINS  :
   0.0020244   0.0009673   0.0000249   0.0021704   0.0005546   0.0002756
   0.0915272   0.0974437   0.0132481  -0.0073452   0.0081064  -0.0006191
  -0.0072809   0.0130630   0.5739198   0.0020563   0.0009778   0.0000257
   0.0020459   0.0005096   0.0002569   0.0913120   0.0958320   0.0131742
  -0.0073372   0.0079823  -0.0005803  -0.0071951   0.0128599   0.0020563
   0.0009778   0.0000257   0.0020459   0.0005096   0.0002569   0.0913121
   0.0958318   0.0131741  -0.0073371   0.0079822  -0.0005803  -0.0071951
   0.0128599   0.5739194   0.0020244   0.0009673   0.0000250   0.0021704
   0.0005546   0.0002756   0.0915273   0.0974437   0.0132482  -0.0073452
   0.0081064  -0.0006190  -0.0072808   0.0130630
 TTTTTTTTTTTTTTTTTTTTTTTTTTTTTT MOQGAD      TELAPSE      522.58 TCPU      522.35
 TTTTTTTTTTTTTTTTTTTTTTTTTTTTTT SHELLXN     TELAPSE      526.41 TCPU      526.19
 TTTTTTTTTTTTTTTTTTTTTTTTTTTTTT MONMO3      TELAPSE      526.48 TCPU      526.25
 NUMERICALLY INTEGRATED DENSITY    231.9989760859    229.9989767411
 TTTTTTTTTTTTTTTTTTTTTTTTTTTTTT NUMDFT      TELAPSE      529.51 TCPU      529.28
 CYC  58 ETOT(AU) -7.040773975282E+03 DETOT -4.00E-11 tst  6.81E-15 PX  3.07E-07
 TTTTTTTTTTTTTTTTTTTTTTTTTTTTTT DIIS        TELAPSE      530.61 TCPU      530.38
 DIIS TEST: 0.71210E-09 AT SCF   CYCLE  58 - DIIS ACTIVE - HISTORY:    45 CYCLES
 TTTTTTTTTTTTTTTTTTTTTTTTTTTTTT FDIK        TELAPSE      531.45 TCPU      531.21

    ALPHA      ELECTRONS
 INSULATING STATE
 TOP OF VALENCE BANDS -    BAND    232; K    1; EIG -2.2556293E-01 AU
 BOTTOM OF VIRTUAL BANDS - BAND    233; K    1; EIG -1.4185847E-01 AU
 DIRECT ENERGY BAND GAP:   2.2777 eV

    BETA       ELECTRONS
 INSULATING STATE
 TOP OF VALENCE BANDS -    BAND    230; K    1; EIG -2.4371384E-01 AU
 BOTTOM OF VIRTUAL BANDS - BAND    231; K    1; EIG -1.8661822E-01 AU
 DIRECT ENERGY BAND GAP:   1.5537 eV
 TTTTTTTTTTTTTTTTTTTTTTTTTTTTTT PDIG        TELAPSE      531.52 TCPU      531.28
 CHARGE NORMALIZATION FACTOR   1.00000000
 TOTAL ATOMIC CHARGES:
   9.3043439   9.2943256   9.2915097   9.3003957   9.2991469   9.2904422
   8.6145211   8.6248642   5.1125002   5.7299039   6.1325377   0.8909470
   5.7289453   5.1098799  27.5485051   9.3033591   9.2939991   9.2917074
   9.3127501   9.2977754   9.2883780   8.6136588   8.6252103   5.1108513
   5.7304576   6.1348242   0.8848387   5.7318159   5.1076058   9.3033591
   9.2939987   9.2917078   9.3127500   9.2977755   9.2883781   8.6136591
   8.6252093   5.1108510   5.7304579   6.1348242   0.8848389   5.7318163
   5.1076055  27.5485055   9.3043443   9.2943254   9.2915094   9.3003955
   9.2991471   9.2904423   8.6145210   8.6248640   5.1125000   5.7299041
   6.1325379   0.8909470   5.7289453   5.1098796
 SUMMED SPIN DENSITY           2.00000000
 TOTAL ATOMIC SPINS  :
   0.0020244   0.0009673   0.0000250   0.0021704   0.0005546   0.0002756
   0.0915272   0.0974437   0.0132481  -0.0073452   0.0081064  -0.0006191
  -0.0072808   0.0130630   0.5739197   0.0020563   0.0009778   0.0000257
   0.0020459   0.0005096   0.0002569   0.0913120   0.0958320   0.0131742
  -0.0073372   0.0079822  -0.0005803  -0.0071952   0.0128599   0.0020563
   0.0009778   0.0000257   0.0020459   0.0005096   0.0002569   0.0913121
   0.0958318   0.0131741  -0.0073371   0.0079822  -0.0005803  -0.0071951
   0.0128599   0.5739194   0.0020244   0.0009673   0.0000250   0.0021704
   0.0005546   0.0002756   0.0915273   0.0974437   0.0132482  -0.0073452
   0.0081065  -0.0006191  -0.0072808   0.0130630
 TTTTTTTTTTTTTTTTTTTTTTTTTTTTTT MOQGAD      TELAPSE      531.54 TCPU      531.29
 TTTTTTTTTTTTTTTTTTTTTTTTTTTTTT SHELLXN     TELAPSE      535.38 TCPU      535.14
 TTTTTTTTTTTTTTTTTTTTTTTTTTTTTT MONMO3      TELAPSE      535.45 TCPU      535.21
 NUMERICALLY INTEGRATED DENSITY    231.9989760859    229.9989767410
 TTTTTTTTTTTTTTTTTTTTTTTTTTTTTT NUMDFT      TELAPSE      538.46 TCPU      538.22
 CYC  59 ETOT(AU) -7.040773975282E+03 DETOT  7.19E-11 tst  6.81E-15 PX  8.77E-08
 TTTTTTTTTTTTTTTTTTTTTTTTTTTTTT DIIS        TELAPSE      539.57 TCPU      539.33
 DIIS TEST: 0.36024E-09 AT SCF   CYCLE  59 - DIIS ACTIVE - HISTORY:    46 CYCLES
 TTTTTTTTTTTTTTTTTTTTTTTTTTTTTT FDIK        TELAPSE      540.28 TCPU      540.03

    ALPHA      ELECTRONS
 INSULATING STATE
 TOP OF VALENCE BANDS -    BAND    232; K    1; EIG -2.2556294E-01 AU
 BOTTOM OF VIRTUAL BANDS - BAND    233; K    1; EIG -1.4185847E-01 AU
 DIRECT ENERGY BAND GAP:   2.2777 eV

    BETA       ELECTRONS
 INSULATING STATE
 TOP OF VALENCE BANDS -    BAND    230; K    1; EIG -2.4371384E-01 AU
 BOTTOM OF VIRTUAL BANDS - BAND    231; K    1; EIG -1.8661824E-01 AU
 DIRECT ENERGY BAND GAP:   1.5537 eV
 TTTTTTTTTTTTTTTTTTTTTTTTTTTTTT PDIG        TELAPSE      540.35 TCPU      540.11
 CHARGE NORMALIZATION FACTOR   1.00000000
 TOTAL ATOMIC CHARGES:
   9.3043439   9.2943256   9.2915097   9.3003957   9.2991469   9.2904422
   8.6145210   8.6248642   5.1125002   5.7299039   6.1325377   0.8909470
   5.7289453   5.1098798  27.5485053   9.3033591   9.2939991   9.2917074
   9.3127501   9.2977754   9.2883780   8.6136587   8.6252102   5.1108513
   5.7304576   6.1348242   0.8848387   5.7318159   5.1076058   9.3033591
   9.2939987   9.2917078   9.3127500   9.2977755   9.2883781   8.6136591
   8.6252093   5.1108510   5.7304579   6.1348242   0.8848389   5.7318163
   5.1076055  27.5485056   9.3043443   9.2943254   9.2915094   9.3003955
   9.2991471   9.2904423   8.6145210   8.6248639   5.1125000   5.7299040
   6.1325379   0.8909470   5.7289453   5.1098796
 SUMMED SPIN DENSITY           2.00000000
 TOTAL ATOMIC SPINS  :
   0.0020244   0.0009673   0.0000250   0.0021704   0.0005546   0.0002756
   0.0915273   0.0974437   0.0132481  -0.0073452   0.0081064  -0.0006191
  -0.0072808   0.0130630   0.5739195   0.0020563   0.0009778   0.0000257
   0.0020459   0.0005096   0.0002569   0.0913120   0.0958320   0.0131742
  -0.0073372   0.0079822  -0.0005803  -0.0071951   0.0128599   0.0020563
   0.0009778   0.0000257   0.0020459   0.0005096   0.0002569   0.0913122
   0.0958318   0.0131741  -0.0073371   0.0079822  -0.0005803  -0.0071951
   0.0128599   0.5739193   0.0020244   0.0009673   0.0000250   0.0021704
   0.0005546   0.0002756   0.0915273   0.0974437   0.0132482  -0.0073452
   0.0081065  -0.0006191  -0.0072808   0.0130630
 TTTTTTTTTTTTTTTTTTTTTTTTTTTTTT MOQGAD      TELAPSE      540.36 TCPU      540.12
 TTTTTTTTTTTTTTTTTTTTTTTTTTTTTT SHELLXN     TELAPSE      544.19 TCPU      543.95
 TTTTTTTTTTTTTTTTTTTTTTTTTTTTTT MONMO3      TELAPSE      544.26 TCPU      544.02
 NUMERICALLY INTEGRATED DENSITY    231.9989760859    229.9989767410
 TTTTTTTTTTTTTTTTTTTTTTTTTTTTTT NUMDFT      TELAPSE      547.18 TCPU      546.94
 CYC  60 ETOT(AU) -7.040773975282E+03 DETOT  2.27E-11 tst  3.21E-15 PX  3.53E-08
 TTTTTTTTTTTTTTTTTTTTTTTTTTTTTT DIIS        TELAPSE      548.34 TCPU      548.10
 DIIS TEST: 0.35867E-09 AT SCF   CYCLE  60 - DIIS ACTIVE - HISTORY:    47 CYCLES
 TTTTTTTTTTTTTTTTTTTTTTTTTTTTTT FDIK        TELAPSE      549.05 TCPU      548.81

    ALPHA      ELECTRONS
 INSULATING STATE
 TOP OF VALENCE BANDS -    BAND    232; K    1; EIG -2.2556293E-01 AU
 BOTTOM OF VIRTUAL BANDS - BAND    233; K    1; EIG -1.4185847E-01 AU
 DIRECT ENERGY BAND GAP:   2.2777 eV

    BETA       ELECTRONS
 INSULATING STATE
 TOP OF VALENCE BANDS -    BAND    230; K    1; EIG -2.4371384E-01 AU
 BOTTOM OF VIRTUAL BANDS - BAND    231; K    1; EIG -1.8661823E-01 AU
 DIRECT ENERGY BAND GAP:   1.5537 eV
 TTTTTTTTTTTTTTTTTTTTTTTTTTTTTT PDIG        TELAPSE      549.12 TCPU      548.88
 CHARGE NORMALIZATION FACTOR   1.00000000
 TOTAL ATOMIC CHARGES:
   9.3043439   9.2943256   9.2915097   9.3003957   9.2991469   9.2904422
   8.6145211   8.6248642   5.1125002   5.7299039   6.1325377   0.8909470
   5.7289453   5.1098798  27.5485053   9.3033591   9.2939991   9.2917074
   9.3127501   9.2977754   9.2883781   8.6136587   8.6252103   5.1108513
   5.7304576   6.1348242   0.8848387   5.7318159   5.1076058   9.3033591
   9.2939987   9.2917078   9.3127500   9.2977755   9.2883781   8.6136591
   8.6252093   5.1108510   5.7304579   6.1348242   0.8848389   5.7318163
   5.1076055  27.5485055   9.3043443   9.2943254   9.2915094   9.3003955
   9.2991471   9.2904423   8.6145210   8.6248639   5.1125000   5.7299041
   6.1325379   0.8909470   5.7289453   5.1098796
 SUMMED SPIN DENSITY           2.00000000
 TOTAL ATOMIC SPINS  :
   0.0020244   0.0009673   0.0000250   0.0021704   0.0005546   0.0002756
   0.0915273   0.0974437   0.0132481  -0.0073452   0.0081064  -0.0006191
  -0.0072808   0.0130630   0.5739196   0.0020563   0.0009778   0.0000257
   0.0020459   0.0005096   0.0002569   0.0913120   0.0958320   0.0131742
  -0.0073372   0.0079822  -0.0005803  -0.0071951   0.0128599   0.0020563
   0.0009778   0.0000257   0.0020459   0.0005096   0.0002569   0.0913122
   0.0958318   0.0131741  -0.0073371   0.0079822  -0.0005803  -0.0071951
   0.0128599   0.5739193   0.0020244   0.0009673   0.0000250   0.0021704
   0.0005546   0.0002756   0.0915273   0.0974437   0.0132482  -0.0073452
   0.0081065  -0.0006191  -0.0072808   0.0130630
 TTTTTTTTTTTTTTTTTTTTTTTTTTTTTT MOQGAD      TELAPSE      549.13 TCPU      548.89
 TTTTTTTTTTTTTTTTTTTTTTTTTTTTTT SHELLXN     TELAPSE      552.97 TCPU      552.73
 TTTTTTTTTTTTTTTTTTTTTTTTTTTTTT MONMO3      TELAPSE      553.04 TCPU      552.80
 NUMERICALLY INTEGRATED DENSITY    231.9989760859    229.9989767410
 TTTTTTTTTTTTTTTTTTTTTTTTTTTTTT NUMDFT      TELAPSE      556.01 TCPU      555.77
 CYC  61 ETOT(AU) -7.040773975282E+03 DETOT -2.09E-11 tst  3.21E-15 PX  1.67E-08
 TTTTTTTTTTTTTTTTTTTTTTTTTTTTTT DIIS        TELAPSE      557.36 TCPU      557.12
 DIIS TEST: 0.35890E-09 AT SCF   CYCLE  61 - DIIS ACTIVE - HISTORY:    47 CYCLES
 TTTTTTTTTTTTTTTTTTTTTTTTTTTTTT FDIK        TELAPSE      558.06 TCPU      557.81

    ALPHA      ELECTRONS
 INSULATING STATE
 TOP OF VALENCE BANDS -    BAND    232; K    1; EIG -2.2556294E-01 AU
 BOTTOM OF VIRTUAL BANDS - BAND    233; K    1; EIG -1.4185847E-01 AU
 DIRECT ENERGY BAND GAP:   2.2777 eV

    BETA       ELECTRONS
 INSULATING STATE
 TOP OF VALENCE BANDS -    BAND    230; K    1; EIG -2.4371384E-01 AU
 BOTTOM OF VIRTUAL BANDS - BAND    231; K    1; EIG -1.8661823E-01 AU
 DIRECT ENERGY BAND GAP:   1.5537 eV
 TTTTTTTTTTTTTTTTTTTTTTTTTTTTTT PDIG        TELAPSE      558.13 TCPU      557.89
 CHARGE NORMALIZATION FACTOR   1.00000000
 TOTAL ATOMIC CHARGES:
   9.3043439   9.2943256   9.2915097   9.3003957   9.2991469   9.2904422
   8.6145211   8.6248642   5.1125002   5.7299039   6.1325377   0.8909470
   5.7289453   5.1098798  27.5485053   9.3033591   9.2939991   9.2917074
   9.3127501   9.2977754   9.2883781   8.6136587   8.6252103   5.1108513
   5.7304576   6.1348242   0.8848387   5.7318159   5.1076058   9.3033591
   9.2939987   9.2917078   9.3127500   9.2977755   9.2883781   8.6136591
   8.6252093   5.1108510   5.7304579   6.1348242   0.8848389   5.7318163
   5.1076055  27.5485055   9.3043443   9.2943254   9.2915094   9.3003955
   9.2991471   9.2904423   8.6145210   8.6248639   5.1125000   5.7299041
   6.1325379   0.8909470   5.7289453   5.1098796
 SUMMED SPIN DENSITY           2.00000000
 TOTAL ATOMIC SPINS  :
   0.0020244   0.0009673   0.0000250   0.0021704   0.0005546   0.0002756
   0.0915273   0.0974437   0.0132481  -0.0073452   0.0081064  -0.0006191
  -0.0072808   0.0130630   0.5739196   0.0020563   0.0009778   0.0000257
   0.0020459   0.0005096   0.0002569   0.0913120   0.0958320   0.0131742
  -0.0073372   0.0079822  -0.0005803  -0.0071951   0.0128599   0.0020563
   0.0009778   0.0000257   0.0020459   0.0005096   0.0002569   0.0913122
   0.0958318   0.0131741  -0.0073371   0.0079822  -0.0005803  -0.0071951
   0.0128599   0.5739193   0.0020244   0.0009673   0.0000250   0.0021704
   0.0005546   0.0002756   0.0915273   0.0974437   0.0132482  -0.0073452
   0.0081065  -0.0006191  -0.0072808   0.0130630
 TTTTTTTTTTTTTTTTTTTTTTTTTTTTTT MOQGAD      TELAPSE      558.14 TCPU      557.90
 TTTTTTTTTTTTTTTTTTTTTTTTTTTTTT SHELLXN     TELAPSE      561.98 TCPU      561.74
 TTTTTTTTTTTTTTTTTTTTTTTTTTTTTT MONMO3      TELAPSE      562.05 TCPU      561.81
 NUMERICALLY INTEGRATED DENSITY    231.9989760859    229.9989767410
 TTTTTTTTTTTTTTTTTTTTTTTTTTTTTT NUMDFT      TELAPSE      564.97 TCPU      564.73
 CYC  62 ETOT(AU) -7.040773975282E+03 DETOT  0.00E+00 tst  3.21E-15 PX  5.55E-17
 TTTTTTTTTTTTTTTTTTTTTTTTTTTTTT DIIS        TELAPSE      566.12 TCPU      565.88
 DIIS TEST: 0.35890E-09 AT SCF   CYCLE  62 - DIIS ACTIVE - HISTORY:    48 CYCLES
 TTTTTTTTTTTTTTTTTTTTTTTTTTTTTT FDIK        TELAPSE      566.81 TCPU      566.57

    ALPHA      ELECTRONS
 INSULATING STATE
 TOP OF VALENCE BANDS -    BAND    232; K    1; EIG -2.2556294E-01 AU
 BOTTOM OF VIRTUAL BANDS - BAND    233; K    1; EIG -1.4185847E-01 AU
 DIRECT ENERGY BAND GAP:   2.2777 eV

    BETA       ELECTRONS
 INSULATING STATE
 TOP OF VALENCE BANDS -    BAND    230; K    1; EIG -2.4371384E-01 AU
 BOTTOM OF VIRTUAL BANDS - BAND    231; K    1; EIG -1.8661823E-01 AU
 DIRECT ENERGY BAND GAP:   1.5537 eV
 TTTTTTTTTTTTTTTTTTTTTTTTTTTTTT PDIG        TELAPSE      566.89 TCPU      566.65
 CHARGE NORMALIZATION FACTOR   1.00000000
 TOTAL ATOMIC CHARGES:
   9.3043439   9.2943256   9.2915097   9.3003957   9.2991469   9.2904422
   8.6145211   8.6248642   5.1125002   5.7299039   6.1325377   0.8909470
   5.7289453   5.1098798  27.5485053   9.3033591   9.2939991   9.2917074
   9.3127501   9.2977754   9.2883781   8.6136587   8.6252103   5.1108513
   5.7304576   6.1348242   0.8848387   5.7318159   5.1076058   9.3033591
   9.2939987   9.2917078   9.3127500   9.2977755   9.2883781   8.6136591
   8.6252093   5.1108510   5.7304579   6.1348242   0.8848389   5.7318163
   5.1076055  27.5485055   9.3043443   9.2943254   9.2915094   9.3003955
   9.2991471   9.2904423   8.6145210   8.6248639   5.1125000   5.7299041
   6.1325379   0.8909470   5.7289453   5.1098796
 SUMMED SPIN DENSITY           2.00000000
 TOTAL ATOMIC SPINS  :
   0.0020244   0.0009673   0.0000250   0.0021704   0.0005546   0.0002756
   0.0915273   0.0974437   0.0132481  -0.0073452   0.0081064  -0.0006191
  -0.0072808   0.0130630   0.5739196   0.0020563   0.0009778   0.0000257
   0.0020459   0.0005096   0.0002569   0.0913120   0.0958320   0.0131742
  -0.0073372   0.0079822  -0.0005803  -0.0071951   0.0128599   0.0020563
   0.0009778   0.0000257   0.0020459   0.0005096   0.0002569   0.0913122
   0.0958318   0.0131741  -0.0073371   0.0079822  -0.0005803  -0.0071951
   0.0128599   0.5739193   0.0020244   0.0009673   0.0000250   0.0021704
   0.0005546   0.0002756   0.0915273   0.0974437   0.0132482  -0.0073452
   0.0081065  -0.0006191  -0.0072808   0.0130630
 TTTTTTTTTTTTTTTTTTTTTTTTTTTTTT MOQGAD      TELAPSE      566.90 TCPU      566.66
 TTTTTTTTTTTTTTTTTTTTTTTTTTTTTT SHELLXN     TELAPSE      570.74 TCPU      570.49

 ::: DIPOLE MOMENT ALONG NON PERIODIC DIRECTIONS:
 ::: A.U.     (X) -6.32059E-06   (Y) -2.81065E-06   (Z)  3.65752E-06
 ::: DEBYE         1.60653E-05        7.14397E-06       -9.29649E-06

 +++ ENERGIES IN A.U. +++
 ::: EXT EL-POLE                                   6.5189120134637E+03
 ::: EXT EL-SPHEROPOLE                             0.0000000000000E+00
 ::: BIELET ZONE E-E                               6.2154931529401E+03
 ::: TOTAL E-E                                     1.2734405166404E+04
 ::: TOTAL E-N + N-E                              -3.5725458945294E+04
 ::: TOTAL N-N                                     9.4849130559214E+03
 ::: KINETIC ENERGY                                7.0254480451184E+03
 ::: PSEUDO TOTAL   ENERGY                        -6.4806926778503E+03
 ::: VIRIAL COEFFICIENT                            1.0403339028107E+00
 TTTTTTTTTTTTTTTTTTTTTTTTTTTTTT MONMO3      TELAPSE      570.81 TCPU      570.56
 NUMERICALLY INTEGRATED DENSITY    231.9989760859    229.9989767410
 TTTTTTTTTTTTTTTTTTTTTTTTTTTTTT NUMDFT      TELAPSE      573.73 TCPU      573.49
 CYC  63 ETOT(AU) -7.040773975282E+03 DETOT -9.09E-13 tst  3.21E-15 PX  5.55E-17

 == SCF ENDED - CONVERGENCE ON ENERGY      E(AU) -7.0407739752819E+03 CYCLES  63


 ENERGY EXPRESSION=HARTREE+FOCK EXCH*0.00000+(PBE        EXCH)*1.00000+PBE        CORR


 TOTAL ENERGY(DFT)(AU)( 63) -7.0407739752819E+03 DE-9.1E-13 tester 3.2E-15
 TTTTTTTTTTTTTTTTTTTTTTTTTTTTTT EDFT        TELAPSE      573.73 TCPU      573.49
 
 INFORMATION **** DFTD3 ENERGY **** CALCULATE DFTD3 ENERGY

           DFT-D V3(BJ)
 DF                                         pbe       
 parameters
 s6       :    1.0000
 s8       :    0.7875
 a1       :    0.4289
 a2       :    4.4407
 k1 k3    :   16.0000   -4.0000
 Cutoff   :   50.2022
 CN-Cutoff:   21.1671
 ABC-Cutoff:   21.1671
 
 Edisp /kcal,au:   -42.1069 -0.06710155

 E6    /kcal :   -29.0762
 E8    /kcal :   -13.0306
 
 INFORMATION **** DFTD3 ENERGY **** NORMAL TERMINATION OF DFTD3 MODULE

 *******************************************************************************

 DFT-D3 DISPERSION ENERGY CORRECTION

 D3 DISPERSION ENERGY (AU)       -6.7101549351901E-02
 TOTAL ENERGY + DISP (AU)        -7.0408410768313E+03

 *******************************************************************************

 EIGENVECTORS IN FORTRAN UNIT 10
 TTTTTTTTTTTTTTTTTTTTTTTTTTTTTT END         TELAPSE      574.21 TCPU      573.97
 EEEEEEEEEE TERMINATION  DATE 18 09 2022 TIME 23:38:33.8
NODE    0 CPU TIME =       573.971
NODE    1 CPU TIME =       573.971
NODE    2 CPU TIME =       573.972
NODE    3 CPU TIME =       573.964
NODE    4 CPU TIME =       573.972
NODE    5 CPU TIME =       573.969
NODE    6 CPU TIME =       573.971
NODE    7 CPU TIME =       573.974
NODE    8 CPU TIME =       573.912
NODE    9 CPU TIME =       573.803
NODE   10 CPU TIME =       573.849
NODE   11 CPU TIME =       573.828
NODE   12 CPU TIME =       573.870
NODE   13 CPU TIME =       573.867
NODE   14 CPU TIME =       573.929
NODE   15 CPU TIME =       573.926
NODE   16 CPU TIME =       573.925
NODE   17 CPU TIME =       573.928
NODE   18 CPU TIME =       573.921
NODE   19 CPU TIME =       573.912
NODE   20 CPU TIME =       573.923
NODE   21 CPU TIME =       573.919
NODE   22 CPU TIME =       573.133
NODE   23 CPU TIME =       571.974
    TOTAL CPU TIME =     13771.383
