# Supplementary material for: Interrogation of the Intermolecular Forces That Drive Bulk Properties of Molecular Crystals with Terahertz Spectroscopy and Density Functional Theory
Source: Cryst Growth Des. 2025 May 23;25(11):3697–706. doi: 10.1021/acs.cgd.5c00007 (PMC12148306; doi:10.1021/acs.cgd.5c00007)
Supplement: Supplementary file 3 [file cg5c00007_si_003.zip › Calculations/CuACACF/solidstate/CuACACF_D_FREQ.txt]

SHRINK 6 Cu (II) (AcAc)2(F3)4, H,C,O,F Cu are POB-TZVP and PBE-D
CRYSTAL
0 0 0
2
5.39394804 5.70843724 11.61343939 81.634114 74.390672 86.837809
15
29 -5.000000000000E-01 -5.000000000000E-01 -5.000000000000E-01
9 -3.258726438846E-02  2.317146176528E-01  2.258717476411E-01
9 1.471757714355E-01 -5.411581132465E-02  3.256131196119E-01
9 -1.716931727141E-01  1.577674961850E-01  4.234252449343E-01
9 -2.940915283590E-01 -3.205487381393E-01  2.727133895309E-02
9 -3.667189458097E-01 -5.399827125843E-03  1.213682919293E-01
9 -1.768329095786E-02 -2.249736836966E-01  1.205034358132E-01
8 2.514992418873E-01  3.366868895864E-01  4.509661285673E-01
8 -3.547132245467E-01 -3.427624538674E-01  3.379327996717E-01
6 4.350387666961E-02  1.679083068456E-01  3.288595455358E-01
6 2.411023901508E-01  3.394022399216E-01  3.425087631807E-01
6 3.907889679048E-01  4.686847088092E-01  2.384621632686E-01
1 3.578833051214E-01  4.532869881398E-01  1.518073261342E-01
6 -4.205459382088E-01 -3.805985360146E-01  2.446434787112E-01
6 -2.721086437630E-01 -2.322062440340E-01  1.270775180005E-01
FREQCALC
INTENS
END
BASISSET
POB-TZVP
DFT
SPIN
PBE-D
XLGRID
END
EXCHSIZE
15000000
BIPOSIZE
15000000
MAXCYCLE
200
SCFDIR
TOLINTEG
7 7 7 7 14
TOLDEE
11
SPINLOCK
1 10
SHRINK
6 6
FMIXING
40
END
 PROCESS            2  OF           24  WORKING
 PROCESS            9  OF           24  WORKING
 PROCESS           10  OF           24  WORKING
 PROCESS           17  OF           24  WORKING
 PROCESS           19  OF           24  WORKING
 PROCESS           21  OF           24  WORKING
 PROCESS           23  OF           24  WORKING
 PROCESS            6  OF           24  WORKING
 PROCESS            7  OF           24  WORKING
 PROCESS           12  OF           24  WORKING
 PROCESS            0  OF           24  WORKING
 PROCESS            1  OF           24  WORKING
 PROCESS            3  OF           24  WORKING
 PROCESS            4  OF           24  WORKING
 PROCESS            5  OF           24  WORKING
 PROCESS            8  OF           24  WORKING
 PROCESS           11  OF           24  WORKING
 PROCESS           13  OF           24  WORKING
 PROCESS           14  OF           24  WORKING
 PROCESS           15  OF           24  WORKING
 PROCESS           16  OF           24  WORKING
 PROCESS           18  OF           24  WORKING
 PROCESS           20  OF           24  WORKING
 PROCESS           22  OF           24  WORKING

         
 *******************************************************************************
 *                                                                             *
 *                               CRYSTAL17                                     *
 *                      public : 1.0.1 - Feb 1st, 2017                         *
 *                       HTTP://WWW.CRYSTAL.UNITO.IT                           *
 *                                                                             *
 *                              MAIN AUTHORS                                   *
 *                                                                             *
 *  R. DOVESI(1,11), V.R. SAUNDERS(2), C. ROETTI(1,11), R. ORLANDO(1,11),      *
 *  C.M. ZICOVICH-WILSON(1,3), F. PASCALE(4), B. CIVALLERI(1,11),              *
 *  K. DOLL(5), N.M. HARRISON(2,6), I.J. BUSH(7), Ph. D'ARCO(8),               *
 *  M. LLUNELL(9), M. CAUSA'(10), Y. NOEL(8), L. MASCHIO(1,11), A. ERBA(1,11)  *
 *  M. RE'RAT(14), S. CASASSA(1,11)                                            *
 *                                                                             *
 *        CONTRIBUTIONS TO THE CODE HAVE ALSO BEEN GIVEN BY                    *
 *                                                                             *
 *  M. FERRABONE(1,11), M. DE LA PIERRE(1,11), M. FERRERO(1,11),               *
 *  J. BAIMA(1,11), E. ALBANESE(1,11), M.F. PEINTINGER(12), R. BAST(13),       *
 *  B. KIRTMAN(15), V. LACIVITA(1,11), R. DEMICHELIS(1,16)                     *
 *  G. BRANDEBURG(17), S. SALUSTRO(1,11), G. SANSONE(1,11)                     *
 *  M.T. RUGGIERO(18)                                                          *
 *                                                                             *
 * (1) THEORETICAL CHEMISTRY GROUP - UNIVERSITA' DI TORINO - TORINO (ITALY)    *

 * (2) COMPUTATIONAL SCIENCE & ENGINEERING DEPARTMENT - STFC DARESBURY (UK)    *
 * (3) UNIVERSIDAD AUTONOMA DEL ESTADO DE MORELOS - CUERNAVACA (MEXICO)        *
 * (4) UNIVERSITE' DE LORRAINE - NANCY (FRANCE)                                *
 * (5) UNIVERSITAET STUTTGART- STUTTGART (GERMANY)                             *
 * (6) IMPERIAL COLLEGE - LONDON (UK)                                          *
 * (7) OXFORD E-RESEARCH CENTRE - OXFORD (UK)                                  *
 * (8) UPMC - SORBONNE UNIVERSITES - PARIS (FRANCE)                            *
 * (9) UNIVERSIDAD DE BARCELONA - BARCELONA (SPAIN)                            *
 *(10) UNIVERSITA' DI NAPOLI "FEDERICO II" - NAPOLI (ITALY)                    *
 *(11) NIS - NANOSTRUCTURED INTERFACES AND SURFACES - TORINO (ITALY)           *
 *(12) MPI FUER CHEMISCHE ENERGIEKONVERSION - MUELHEIM AN DER RUHR (GERMANY)   *
 *(13) UNIVERSITY OF TROMSO - TROMSO (NORWAY)                                  *
 *(14) UNIVERSITE' DE PAU ET DES PAYS DE L'ADOUR - PAU (FRANCE)                *
 *(15) UNIVERSITY OF CALIFORNIA SANTA BARBARA - SANTA BARBARA (USA)            *
 *(16) CURTIN UNIVERSITY - PERTH (AUSTRALIA)                                   *
 *(17) UNIVERSITY COLLEGE LONDON - LONDON (UK)                                 *
 *(18) CAMBRIDGE UNIVERSITY - CAMBRIDGE (UK)                                   *
 *                                                                             *
 *******************************************************************************
 EEEEEEEEEE STARTING  DATE 04 09 2022 TIME 13:17:00.1
 SHRINK 6 Cu (II) (AcAc)2(F3)4, H,C,O,F Cu are POB-TZVP and PBE-D                

 CRYSTAL CALCULATION
 (INPUT ACCORDING TO THE INTERNATIONAL TABLES FOR X-RAY CRYSTALLOGRAPHY)
 CRYSTAL FAMILY                       :  TRICLINIC   
 CRYSTAL CLASS  (GROTH - 1921)        :  TRICLINIC PINAKOIDAL                 

 SPACE GROUP (CENTROSYMMETRIC)        :  P -1            

 LATTICE PARAMETERS  (ANGSTROMS AND DEGREES) - CONVENTIONAL CELL
        A           B           C        ALPHA        BETA       GAMMA
     5.39395     5.70844    11.61344    81.63411    74.39067    86.83781


 NUMBER OF IRREDUCIBLE ATOMS IN THE CONVENTIONAL CELL:   15

 INPUT COORDINATES

 ATOM AT. N.              COORDINATES
   1  29    -5.000000000000E-01 -5.000000000000E-01 -5.000000000000E-01
   2   9    -3.258726438846E-02  2.317146176528E-01  2.258717476411E-01
   3   9     1.471757714355E-01 -5.411581132465E-02  3.256131196119E-01
   4   9    -1.716931727141E-01  1.577674961850E-01  4.234252449343E-01
   5   9    -2.940915283590E-01 -3.205487381393E-01  2.727133895309E-02
   6   9    -3.667189458097E-01 -5.399827125843E-03  1.213682919293E-01
   7   9    -1.768329095786E-02 -2.249736836966E-01  1.205034358132E-01
   8   8     2.514992418873E-01  3.366868895864E-01  4.509661285673E-01
   9   8    -3.547132245467E-01 -3.427624538674E-01  3.379327996717E-01
  10   6     4.350387666961E-02  1.679083068456E-01  3.288595455358E-01
  11   6     2.411023901508E-01  3.394022399216E-01  3.425087631807E-01
  12   6     3.907889679048E-01  4.686847088092E-01  2.384621632686E-01
  13   1     3.578833051214E-01  4.532869881398E-01  1.518073261342E-01
  14   6    -4.205459382088E-01 -3.805985360146E-01  2.446434787112E-01
  15   6    -2.721086437630E-01 -2.322062440340E-01  1.270775180005E-01

 *******************************************************************************

 << INFORMATION >>: FROM NOW ON, ALL COORDINATES REFER TO THE PRIMITIVE CELL

 *******************************************************************************

 LATTICE PARAMETERS  (ANGSTROMS AND DEGREES) - PRIMITIVE CELL
       A          B          C        ALPHA      BETA     GAMMA        VOLUME
    5.39395    5.70844   11.61344    81.63411  74.39067  86.83781    340.688384

 COORDINATES OF THE EQUIVALENT ATOMS (FRACTIONAL UNITS)

 N. ATOM EQUIV AT. N.          X                  Y                  Z

   1   1   1   29 CU    5.00000000000E-01  5.00000000000E-01  5.00000000000E-01

   2   2   1    9 F    -3.25872643885E-02  2.31714617653E-01  2.25871747641E-01
   3   2   2    9 F     3.25872643885E-02 -2.31714617653E-01 -2.25871747641E-01

   4   3   1    9 F     1.47175771436E-01 -5.41158113247E-02  3.25613119612E-01
   5   3   2    9 F    -1.47175771436E-01  5.41158113247E-02 -3.25613119612E-01

   6   4   1    9 F    -1.71693172714E-01  1.57767496185E-01  4.23425244934E-01
   7   4   2    9 F     1.71693172714E-01 -1.57767496185E-01 -4.23425244934E-01

   8   5   1    9 F    -2.94091528359E-01 -3.20548738139E-01  2.72713389531E-02
   9   5   2    9 F     2.94091528359E-01  3.20548738139E-01 -2.72713389531E-02

  10   6   1    9 F    -3.66718945810E-01 -5.39982712584E-03  1.21368291929E-01
  11   6   2    9 F     3.66718945810E-01  5.39982712584E-03 -1.21368291929E-01

  12   7   1    9 F    -1.76832909579E-02 -2.24973683697E-01  1.20503435813E-01
  13   7   2    9 F     1.76832909579E-02  2.24973683697E-01 -1.20503435813E-01

  14   8   1    8 O     2.51499241887E-01  3.36686889586E-01  4.50966128567E-01
  15   8   2    8 O    -2.51499241887E-01 -3.36686889586E-01 -4.50966128567E-01

  16   9   1    8 O    -3.54713224547E-01 -3.42762453867E-01  3.37932799672E-01
  17   9   2    8 O     3.54713224547E-01  3.42762453867E-01 -3.37932799672E-01

  18  10   1    6 C     4.35038766696E-02  1.67908306846E-01  3.28859545536E-01
  19  10   2    6 C    -4.35038766696E-02 -1.67908306846E-01 -3.28859545536E-01

  20  11   1    6 C     2.41102390151E-01  3.39402239922E-01  3.42508763181E-01
  21  11   2    6 C    -2.41102390151E-01 -3.39402239922E-01 -3.42508763181E-01

  22  12   1    6 C     3.90788967905E-01  4.68684708809E-01  2.38462163269E-01
  23  12   2    6 C    -3.90788967905E-01 -4.68684708809E-01 -2.38462163269E-01

  24  13   1    1 H     3.57883305121E-01  4.53286988140E-01  1.51807326134E-01
  25  13   2    1 H    -3.57883305121E-01 -4.53286988140E-01 -1.51807326134E-01

  26  14   1    6 C    -4.20545938209E-01 -3.80598536015E-01  2.44643478711E-01
  27  14   2    6 C     4.20545938209E-01  3.80598536015E-01 -2.44643478711E-01

  28  15   1    6 C    -2.72108643763E-01 -2.32206244034E-01  1.27077518000E-01
  29  15   2    6 C     2.72108643763E-01  2.32206244034E-01 -1.27077518000E-01

 NUMBER OF SYMMETRY OPERATORS         :    2
 *******************************************************************************
 * GEOMETRY EDITING - INPUT COORDINATES ARE GIVEN IN ANGSTROM         
 *******************************************************************************

 GEOMETRY NOW FULLY CONSISTENT WITH THE GROUP

 FRQFRQFRQFRQFRQFRQFRQFRQFRQFRQFRQFRQFRQFRQFRQFRQFRQFRQFRQFRQFRQFRQFRQFRQFRQFRQ

                       FREQUENCY CALCULATION

 INFORMATION **** INPFREQ **** NEW DEFAULT - IMPOSING ECKART CONDITIONS TO THE HESSIAN

 GCALCO - MAX INDICES DIRECT LATTICE VECTOR    19    18     9
 NO.OF VECTORS CREATED 6999 STARS 3500 RMAX   156.18366 BOHR

 GEOMETRY FOR WAVE FUNCTION - DIMENSIONALITY OF THE SYSTEM    3
 (NON PERIODIC DIRECTION: LATTICE PARAMETER FORMALLY SET TO 500)
 *******************************************************************************
 LATTICE PARAMETERS (ANGSTROMS AND DEGREES) - BOHR = 0.5291772083 ANGSTROM
 PRIMITIVE CELL - CENTRING CODE 1/0 VOLUME=   340.688384 - DENSITY  2.324 g/cm^3
         A              B              C           ALPHA      BETA       GAMMA 
     5.39394804     5.70843724    11.61343939    81.634114  74.390672  86.837809
 *******************************************************************************
 ATOMS IN THE ASYMMETRIC UNIT   15 - ATOMS IN THE UNIT CELL:   29
     ATOM                 X/A                 Y/B                 Z/C    
 *******************************************************************************
      1 T  29 CU   -5.000000000000E-01 -5.000000000000E-01 -5.000000000000E-01
      2 T   9 F    -3.258726438846E-02  2.317146176528E-01  2.258717476411E-01
      3 F   9 F     3.258726438846E-02 -2.317146176528E-01 -2.258717476411E-01
      4 T   9 F     1.471757714355E-01 -5.411581132465E-02  3.256131196119E-01
      5 F   9 F    -1.471757714355E-01  5.411581132465E-02 -3.256131196119E-01
      6 T   9 F    -1.716931727141E-01  1.577674961850E-01  4.234252449343E-01
      7 F   9 F     1.716931727141E-01 -1.577674961850E-01 -4.234252449343E-01
      8 T   9 F    -2.940915283590E-01 -3.205487381393E-01  2.727133895309E-02
      9 F   9 F     2.940915283590E-01  3.205487381393E-01 -2.727133895309E-02
     10 T   9 F    -3.667189458097E-01 -5.399827125843E-03  1.213682919293E-01
     11 F   9 F     3.667189458097E-01  5.399827125843E-03 -1.213682919293E-01
     12 T   9 F    -1.768329095786E-02 -2.249736836966E-01  1.205034358132E-01
     13 F   9 F     1.768329095786E-02  2.249736836966E-01 -1.205034358132E-01
     14 T   8 O     2.514992418873E-01  3.366868895864E-01  4.509661285673E-01
     15 F   8 O    -2.514992418873E-01 -3.366868895864E-01 -4.509661285673E-01
     16 T   8 O    -3.547132245467E-01 -3.427624538674E-01  3.379327996717E-01
     17 F   8 O     3.547132245467E-01  3.427624538674E-01 -3.379327996717E-01
     18 T   6 C     4.350387666961E-02  1.679083068456E-01  3.288595455358E-01
     19 F   6 C    -4.350387666961E-02 -1.679083068456E-01 -3.288595455358E-01
     20 T   6 C     2.411023901508E-01  3.394022399216E-01  3.425087631807E-01
     21 F   6 C    -2.411023901508E-01 -3.394022399216E-01 -3.425087631807E-01
     22 T   6 C     3.907889679048E-01  4.686847088092E-01  2.384621632686E-01
     23 F   6 C    -3.907889679048E-01 -4.686847088092E-01 -2.384621632686E-01
     24 T   1 H     3.578833051214E-01  4.532869881398E-01  1.518073261342E-01
     25 F   1 H    -3.578833051214E-01 -4.532869881398E-01 -1.518073261342E-01
     26 T   6 C    -4.205459382088E-01 -3.805985360146E-01  2.446434787112E-01
     27 F   6 C     4.205459382088E-01  3.805985360146E-01 -2.446434787112E-01
     28 T   6 C    -2.721086437630E-01 -2.322062440340E-01  1.270775180005E-01
     29 F   6 C     2.721086437630E-01  2.322062440340E-01 -1.270775180005E-01

 T = ATOM BELONGING TO THE ASYMMETRIC UNIT

 ****    2 SYMMOPS - TRANSLATORS IN FRACTIONAL UNITS
 **** MATRICES AND TRANSLATORS IN THE CRYSTALLOGRAPHIC REFERENCE FRAME
   V INV                    ROTATION MATRICES                   TRANSLATORS
   1   1  1.00  0.00  0.00  0.00  1.00  0.00  0.00  0.00  1.00  0.00  0.00  0.00
   2   2 -1.00  0.00  0.00  0.00 -1.00 -0.00  0.00  0.00 -1.00  0.00  0.00  0.00

 DIRECT LATTICE VECTORS CARTESIAN COMPONENTS (ANGSTROM)
          X                    Y                    Z
   0.538573512263E+01   0.297544361462E+00   0.000000000000E+00
   0.000000000000E+00   0.570843724000E+01   0.000000000000E+00
   0.303632071578E+01   0.168968561535E+01   0.110814120715E+02


 CARTESIAN COORDINATES - PRIMITIVE CELL
 *******************************************************************************
 *      ATOM          X(ANGSTROM)         Y(ANGSTROM)         Z(ANGSTROM)
 *******************************************************************************
    1    29 CU    4.211027919206E+00  3.847833608405E+00  5.540706035728E+00
    2     9 F     5.103126921041E-01  1.694684438590E+00  2.502977910911E+00
    3     9 F    -5.103126921041E-01 -1.694684438590E+00 -2.502977910911E+00
    4     9 F     1.781315581828E+00  2.850584126728E-01  3.608253154292E+00
    5     9 F    -1.781315581828E+00 -2.850584126728E-01 -3.608253154292E+00
    6     9 F     3.609608921743E-01  1.564975060582E+00  4.692149620575E+00
    7     9 F    -3.609608921743E-01 -1.564975060582E+00 -4.692149620575E+00
    8     9 F    -1.501094542142E+00 -1.871257640906E+00  3.022049446796E-01
    9     9 F     1.501094542142E+00  1.871257640906E+00 -3.022049446796E-01
   10     9 F    -1.606538047559E+00  6.513452821053E-02  1.344932055277E+00
   11     9 F     1.606538047559E+00 -6.513452821053E-02 -1.344932055277E+00
   12     9 F     2.706495572865E-01 -1.085896795457E+00  1.335348228272E+00
   13     9 F    -2.706495572865E-01  1.085896795457E+00 -1.335348228272E+00
   14     8 O    -2.661949024003E+00  2.461234779057E+00  4.997341500924E+00
   15     8 O     2.661949024003E+00 -2.461234779057E+00 -4.997341500924E+00
   16     8 O    -8.843191117203E-01 -1.491180685471E+00  3.744772605623E+00
   17     8 O     8.843191117203E-01  1.491180685471E+00 -3.744772605623E+00
   18     6 C     1.232823407242E+00  1.527107608469E+00  3.644228137714E+00
   19     6 C    -1.232823407242E+00 -1.527107608469E+00 -3.644228137714E+00
   20     6 C     2.338480063767E+00  2.587927172709E+00  3.795480742890E+00
   21     6 C    -2.338480063767E+00 -2.587927172709E+00 -3.795480742890E+00
   22     6 C     2.828733476245E+00 -2.513776853414E+00  2.642497494630E+00
   23     6 C    -2.828733476245E+00  2.513776853414E+00 -2.642497494630E+00
   24     1 H     2.388400415345E+00 -2.757884101722E+00  1.682239536359E+00
   25     1 H    -2.388400415345E+00  2.757884101722E+00 -1.682239536359E+00
   26     6 C    -1.522132967702E+00 -1.884383362258E+00  2.710995198193E+00
   27     6 C     1.522132967702E+00  1.884383362258E+00 -2.710995198193E+00
   28     6 C    -1.079656979472E+00 -1.191778109261E+00  1.408198341982E+00
   29     6 C     1.079656979472E+00  1.191778109261E+00 -1.408198341982E+00

 *******************************************************************************
 STARTING BASIS SET HANDLING 
 *******************************************************************************

 Loading internal basis set: POB-TZVP            

 Please cite in your publication:
 Peintinger, M. F., Oliveira, D. V. and Bredow, T. (2013), Consistent Gaussian b
 asis sets of triple-zeta valence with polarization quality for solid-state calc
 ulations. J. Comput. Chem., 34: 451-459. doi: 10.1002/jcc.23153                
                    

 *******************************************************************************
 LOCAL ATOMIC FUNCTIONS BASIS SET
 *******************************************************************************
   ATOM   X(AU)   Y(AU)   Z(AU)  N. TYPE  EXPONENT  S COEF   P COEF   D/F/G COEF
 *******************************************************************************
   1 CU   7.958   7.271  10.470
                                  1 S  
                                         3.775E+05 2.281E-04 0.000E+00 0.000E+00
                                         5.659E+04 1.769E-03 0.000E+00 0.000E+00
                                         1.288E+04 9.199E-03 0.000E+00 0.000E+00
                                         3.645E+03 3.741E-02 0.000E+00 0.000E+00
                                         1.187E+03 1.219E-01 0.000E+00 0.000E+00
                                         4.265E+02 2.898E-01 0.000E+00 0.000E+00
                                         1.657E+02 4.153E-01 0.000E+00 0.000E+00
                                         6.560E+01 2.191E-01 0.000E+00 0.000E+00
                                  2 S  
                                         4.144E+02-2.468E-02 0.000E+00 0.000E+00
                                         1.283E+02-1.172E-01 0.000E+00 0.000E+00
                                         2.062E+01 5.530E-01 0.000E+00 0.000E+00
                                         8.782E+00 5.224E-01 0.000E+00 0.000E+00
                                  3 S  
                                         1.374E+01-2.274E-01 0.000E+00 0.000E+00
                                         2.243E+00 7.176E-01 0.000E+00 0.000E+00
                                  4 S  
                                         8.153E-01 1.000E+00 0.000E+00 0.000E+00
                                  5 S  
                                         4.076E-01 1.000E+00 0.000E+00 0.000E+00
                                  6 S  
                                         1.768E-01 1.000E+00 0.000E+00 0.000E+00
                           7-     9 P  
                                         2.035E+03 0.000E+00 2.352E-03 0.000E+00
                                         4.819E+02 0.000E+00 1.913E-02 0.000E+00
                                         1.547E+02 0.000E+00 9.017E-02 0.000E+00
                                         5.774E+01 0.000E+00 2.606E-01 0.000E+00
                                         2.310E+01 0.000E+00 4.209E-01 0.000E+00
                                         9.388E+00 0.000E+00 2.434E-01 0.000E+00
                          10-    12 P  
                                         3.760E+01 0.000E+00-2.899E-02 0.000E+00
                                         5.124E+00 0.000E+00 5.492E-01 0.000E+00
                                         2.012E+00 0.000E+00 9.379E-01 0.000E+00
                          13-    15 P  
                                         1.464E+00 0.000E+00 1.000E+00 0.000E+00
                          16-    18 P  
                                         7.321E-01 0.000E+00 1.000E+00 0.000E+00
                          19-    23 D  
                                         7.413E+01 0.000E+00 0.000E+00 1.436E-02
                                         2.136E+01 0.000E+00 0.000E+00 8.663E-02
                                         7.500E+00 0.000E+00 0.000E+00 2.563E-01
                                         2.760E+00 0.000E+00 0.000E+00 4.037E-01
                          24-    28 D  
                                         1.459E+00 0.000E+00 0.000E+00 1.000E+00
                          29-    33 D  
                                         6.356E-01 0.000E+00 0.000E+00 1.000E+00
                          34-    40 F  
                                         2.233E+00 0.000E+00 0.000E+00 1.000E+00
   2 F    0.964   3.202   4.730
                                 41 S  
                                         3.548E+04 2.155E-04 0.000E+00 0.000E+00
                                         5.318E+03 1.670E-03 0.000E+00 0.000E+00
                                         1.210E+03 8.673E-03 0.000E+00 0.000E+00
                                         3.429E+02 3.505E-02 0.000E+00 0.000E+00
                                         1.120E+02 1.117E-01 0.000E+00 0.000E+00
                                         4.071E+01 2.599E-01 0.000E+00 0.000E+00
                                 42 S  
                                         1.604E+01 3.942E-01 0.000E+00 0.000E+00
                                         6.504E+00 2.500E-01 0.000E+00 0.000E+00
                                 43 S  
                                         1.442E+00 1.000E+00 0.000E+00 0.000E+00
                                 44 S  
                                         4.598E-01 1.000E+00 0.000E+00 0.000E+00
                          45-    47 P  
                                         8.023E+01 0.000E+00 6.369E-03 0.000E+00
                                         1.859E+01 0.000E+00 4.430E-02 0.000E+00
                                         5.687E+00 0.000E+00 1.687E-01 0.000E+00
                                         1.951E+00 0.000E+00 3.617E-01 0.000E+00
                          48-    50 P  
                                         6.323E-01 0.000E+00 1.000E+00 0.000E+00
                          51-    53 P  
                                         1.984E-01 0.000E+00 1.000E+00 0.000E+00
                          54-    58 D  
                                         5.631E-01 0.000E+00 0.000E+00 1.000E+00
   3 F   -0.964  -3.202  -4.730
   4 F    3.366   0.539   6.819
   5 F   -3.366  -0.539  -6.819
   6 F    0.682   2.957   8.867
   7 F   -0.682  -2.957  -8.867
   8 F   -2.837  -3.536   0.571
   9 F    2.837   3.536  -0.571
  10 F   -3.036   0.123   2.542
  11 F    3.036  -0.123  -2.542
  12 F    0.511  -2.052   2.523
  13 F   -0.511   2.052  -2.523
  14 O   -5.030   4.651   9.444
                                257 S  
                                         2.703E+04 2.173E-04 0.000E+00 0.000E+00
                                         4.052E+03 1.684E-03 0.000E+00 0.000E+00
                                         9.223E+02 8.740E-03 0.000E+00 0.000E+00
                                         2.612E+02 3.524E-02 0.000E+00 0.000E+00
                                         8.535E+01 1.115E-01 0.000E+00 0.000E+00
                                         3.104E+01 2.559E-01 0.000E+00 0.000E+00
                                258 S  
                                         1.226E+01 3.977E-01 0.000E+00 0.000E+00
                                         4.999E+00 2.463E-01 0.000E+00 0.000E+00
                                259 S  
                                         1.099E+00 1.000E+00 0.000E+00 0.000E+00
                                260 S  
                                         3.566E-01 1.000E+00 0.000E+00 0.000E+00
                         261-   263 P  
                                         6.327E+01 0.000E+00 6.069E-03 0.000E+00
                                         1.463E+01 0.000E+00 4.191E-02 0.000E+00
                                         4.450E+00 0.000E+00 1.615E-01 0.000E+00
                                         1.528E+00 0.000E+00 3.571E-01 0.000E+00
                         264-   266 P  
                                         5.490E-01 0.000E+00 1.000E+00 0.000E+00
                         267-   269 P  
                                         1.859E-01 0.000E+00 1.000E+00 0.000E+00
                         270-   274 D  
                                         2.535E-01 0.000E+00 0.000E+00 1.000E+00
  15 O    5.030  -4.651  -9.444
  16 O   -1.671  -2.818   7.077
  17 O    1.671   2.818  -7.077
  18 C    2.330   2.886   6.887
                                329 S  
                                         1.358E+04 2.225E-04 0.000E+00 0.000E+00
                                         2.035E+03 1.723E-03 0.000E+00 0.000E+00
                                         4.632E+02 8.926E-03 0.000E+00 0.000E+00
                                         1.312E+02 3.573E-02 0.000E+00 0.000E+00
                                         4.285E+01 1.108E-01 0.000E+00 0.000E+00
                                         1.558E+01 2.430E-01 0.000E+00 0.000E+00
                                330 S  
                                         6.207E+00 4.144E-01 0.000E+00 0.000E+00
                                         2.576E+00 2.374E-01 0.000E+00 0.000E+00
                                331 S  
                                         4.941E-01 1.000E+00 0.000E+00 0.000E+00
                                332 S  
                                         1.644E-01 1.000E+00 0.000E+00 0.000E+00
                         333-   335 P  
                                         3.470E+01 0.000E+00 5.333E-03 0.000E+00
                                         7.958E+00 0.000E+00 3.586E-02 0.000E+00
                                         2.378E+00 0.000E+00 1.422E-01 0.000E+00
                                         8.143E-01 0.000E+00 3.427E-01 0.000E+00
                         336-   338 P  
                                         5.662E-01 0.000E+00 1.000E+00 0.000E+00
                         339-   341 P  
                                         2.674E-01 0.000E+00 1.000E+00 0.000E+00
                         342-   346 D  
                                         8.792E-01 0.000E+00 0.000E+00 1.000E+00
  19 C   -2.330  -2.886  -6.887
  20 C    4.419   4.890   7.172
  21 C   -4.419  -4.890  -7.172
  22 C    5.346  -4.750   4.994
  23 C   -5.346   4.750  -4.994
  24 H    4.513  -5.212   3.179
                                437 S  
                                         3.406E+01 6.025E-03 0.000E+00 0.000E+00
                                         5.124E+00 4.502E-02 0.000E+00 0.000E+00
                                         1.165E+00 2.019E-01 0.000E+00 0.000E+00
                                438 S  
                                         4.157E-01 1.000E+00 0.000E+00 0.000E+00
                                439 S  
                                         1.795E-01 1.000E+00 0.000E+00 0.000E+00
                         440-   442 P  
                                         8.000E-01 0.000E+00 1.000E+00 0.000E+00
  25 H   -4.513   5.212  -3.179
  26 C   -2.876  -3.561   5.123
  27 C    2.876   3.561  -5.123
  28 C   -2.040  -2.252   2.661
  29 C    2.040   2.252  -2.661

 *******************************************************************************
 FINISHED BASIS SET HANDLING 
 *******************************************************************************

 INFORMATION **** SET_MPP **** PCRYSTAL CALCULATION
 INFORMATION **** READM2 **** NEW DEFAULT: FOCK/KS MATRIX MIXING SET TO 30 %
 INFORMATION **** READM2 **** NEW DEFAULT: FULL DIRECT SCF MODE
 INFORMATION **** READM2 **** NEW DEFAULT: COULOMB BIPOLAR BUFFER SET TO 32 Mb
 INFORMATION **** READM2 **** NEW DEFAULT: EXCHANGE BIPOLAR BUFFER SET TO 32 Mb

 *******************************************************************************
 NEW DEFAULT: DFT INTEGRATION GRID INCREASED TO XLGRID
 NEW DEFAULT: DIIS ACCELERATOR ACTIVE
 USE KEYWORD NODIIS TO TURN IT OFF
 *******************************************************************************

 INFORMATION **** DFTD3_INPUT **** PERFORM LATEST DISPERSION CORRECTION DFT-D3(BJ) WITH AUTOMATIC PARAMETER SETUP
 PLEASE CITE:
 (1) DFT-D3 Reference
  S. Grimme, J. Antony, S. Ehrlich, and H. Krieg, J. Chem. Phys. 132 (2010), 154104
 (2) BJ-Damping Reference
  S. Grimme, S. Ehrlich, and L. Goerigk, J. Comput. Chem. 32 (2011), 1456-1465
 (3) General DFT-D Review
  S. Grimme, A. Hansen, J. G. Brandenburg, and C. Bannwarth,
  Chem. Rev. 116 (2016), 5105-5154

 INFORMATION **** EXCHSIZE **** EXCHANGE BIPOLAR BUFFER SIZE SET TO    15000000
 INFORMATION **** BIPOSIZE **** COULOMB BIPOLAR BUFFER SET TO    15000000
 INFORMATION **** MAXCYCLE **** MAX NUMBER OF SCF CYCLES SET TO         200
 INFORMATION **** READM2 **** FULL DIRECT SCF (MONO AND BIEL INT) SELECTED
 INFORMATION **** TOLINTEG **** COULOMB AND EXCHANGE SERIES TOLERANCES MODIFIED
 INFORMATION **** TOLDEE **** SCF TOL ON TOTAL ENERGY SET TO          11
 INFORMATION **** SPINLOCK **** LOCK IN A GIVEN SPIN STATE
 ALPHA-BETA ELECTRONS LOCKED TO   1 FOR  10 SCF CYCLES
 *******************************************************************************
 N. OF ATOMS PER CELL        29  COULOMB OVERLAP TOL         (T1) 10**   -7
 NUMBER OF SHELLS           230  COULOMB PENETRATION TOL     (T2) 10**   -7
 NUMBER OF AO               520  EXCHANGE OVERLAP TOL        (T3) 10**   20
 N. OF ELECTRONS PER CELL   231  EXCHANGE PSEUDO OVP (F(G))  (T4) 10**   20
 CORE ELECTRONS PER CELL     70  EXCHANGE PSEUDO OVP (P(G))  (T5) 10**   20
 N. OF SYMMETRY OPERATORS     2  POLE ORDER IN MONO ZONE                  4
 *******************************************************************************
 TYPE OF CALCULATION :  UNRESTRICTED OPEN SHELL
 KOHN-SHAM HAMILTONIAN

 (EXCHANGE)[CORRELATION] FUNCTIONAL:(PERDEW-BURKE-ERNZERHOF)[PERDEW-BURKE-ERNZERHOF]


 SPIN POLARIZED DFT SELECTED
 SPIN POLARIZATION - ALPHA-BETA =  1 FOR  10 CYCLES

 CAPPA:IS1  6;IS2  6;IS3  6; K PTS MONK NET 112; SYMMOPS:K SPACE   2;G SPACE   2

 *******************************************************************************
 MAX NUMBER OF SCF CYCLES     200  CONVERGENCE ON DELTAP        10**-21
 WEIGHT OF F(I) IN F(I+1)      40% CONVERGENCE ON ENERGY        10**-11
 SPIN POLARIZATION - ALPHA-BETA =  1 FOR  10 CYCLES
 SHRINK. FACT.(MONKH.)    6  6  6  NUMBER OF K POINTS IN THE IBZ    112
 SHRINKING FACTOR(GILAT NET)    6  NUMBER OF K POINTS(GILAT NET)    112
 *******************************************************************************
 *** K POINTS COORDINATES (OBLIQUE COORDINATES IN UNITS OF IS =  6)
   1-R(  0  0  0)   2-C(  1  0  0)   3-C(  2  0  0)   4-R(  3  0  0)
   5-C(  0  1  0)   6-C(  1  1  0)   7-C(  2  1  0)   8-C(  3  1  0)
   9-C(  4  1  0)  10-C(  5  1  0)  11-C(  0  2  0)  12-C(  1  2  0)
  13-C(  2  2  0)  14-C(  3  2  0)  15-C(  4  2  0)  16-C(  5  2  0)
  17-R(  0  3  0)  18-C(  1  3  0)  19-C(  2  3  0)  20-R(  3  3  0)
  21-C(  0  0  1)  22-C(  1  0  1)  23-C(  2  0  1)  24-C(  3  0  1)
  25-C(  4  0  1)  26-C(  5  0  1)  27-C(  0  1  1)  28-C(  1  1  1)
  29-C(  2  1  1)  30-C(  3  1  1)  31-C(  4  1  1)  32-C(  5  1  1)
  33-C(  0  2  1)  34-C(  1  2  1)  35-C(  2  2  1)  36-C(  3  2  1)
  37-C(  4  2  1)  38-C(  5  2  1)  39-C(  0  3  1)  40-C(  1  3  1)
  41-C(  2  3  1)  42-C(  3  3  1)  43-C(  4  3  1)  44-C(  5  3  1)
  45-C(  0  4  1)  46-C(  1  4  1)  47-C(  2  4  1)  48-C(  3  4  1)
  49-C(  4  4  1)  50-C(  5  4  1)  51-C(  0  5  1)  52-C(  1  5  1)
  53-C(  2  5  1)  54-C(  3  5  1)  55-C(  4  5  1)  56-C(  5  5  1)
  57-C(  0  0  2)  58-C(  1  0  2)  59-C(  2  0  2)  60-C(  3  0  2)
  61-C(  4  0  2)  62-C(  5  0  2)  63-C(  0  1  2)  64-C(  1  1  2)
  65-C(  2  1  2)  66-C(  3  1  2)  67-C(  4  1  2)  68-C(  5  1  2)
  69-C(  0  2  2)  70-C(  1  2  2)  71-C(  2  2  2)  72-C(  3  2  2)
  73-C(  4  2  2)  74-C(  5  2  2)  75-C(  0  3  2)  76-C(  1  3  2)
  77-C(  2  3  2)  78-C(  3  3  2)  79-C(  4  3  2)  80-C(  5  3  2)
  81-C(  0  4  2)  82-C(  1  4  2)  83-C(  2  4  2)  84-C(  3  4  2)
  85-C(  4  4  2)  86-C(  5  4  2)  87-C(  0  5  2)  88-C(  1  5  2)
  89-C(  2  5  2)  90-C(  3  5  2)  91-C(  4  5  2)  92-C(  5  5  2)
  93-R(  0  0  3)  94-C(  1  0  3)  95-C(  2  0  3)  96-R(  3  0  3)
  97-C(  0  1  3)  98-C(  1  1  3)  99-C(  2  1  3) 100-C(  3  1  3)
 101-C(  4  1  3) 102-C(  5  1  3) 103-C(  0  2  3) 104-C(  1  2  3)
 105-C(  2  2  3) 106-C(  3  2  3) 107-C(  4  2  3) 108-C(  5  2  3)
 109-R(  0  3  3) 110-C(  1  3  3) 111-C(  2  3  3) 112-R(  3  3  3)

 DIRECT LATTICE VECTORS COMPON. (A.U.)     RECIP. LATTICE VECTORS COMPON. (A.U.) 
        X            Y            Z              X            Y            Z
   10.1775644    0.5622774    0.0000000      0.6173565    0.0000000   -0.1691564
    0.0000000   10.7873830    0.0000000     -0.0321788    0.5824569   -0.0799956
    5.7378146    3.1930431   20.9408340      0.0000000    0.0000000    0.3000447

 DISK SPACE FOR EIGENVECTORS (FTN 10)    58406400 REALS

 SYMMETRY ADAPTION OF THE BLOCH FUNCTIONS ENABLED
 TTTTTTTTTTTTTTTTTTTTTTTTTTTTTT gordsh1     TELAPSE        0.27 TCPU        0.19

 MATRIX SIZE: P(G)  258134, F(G)  129549, P(G) IRR   66117, F(G) IRR   66117
 MAX G-VECTOR INDEX FOR 1- AND 2-ELECTRON INTEGRALS  69

 TTTTTTTTTTTTTTTTTTTTTTTTTTTTTT INPUT       TELAPSE        0.28 TCPU        0.20

 NEIGHBORS OF THE NON-EQUIVALENT ATOMS

 N = NUMBER OF NEIGHBORS AT DISTANCE R
    ATOM  N     R/ANG      R/AU   NEIGHBORS (ATOM LABELS AND CELL INDICES)
   1 CU   2     1.9218     3.6316   14 O    1 0 0   15 O    0 1 1
   1 CU   2     1.9377     3.6617   16 O    1 1 0   17 O    0 0 1
   1 CU   2     2.6495     5.0068    6 F    1 0 0    7 F    0 1 1
   1 CU   2     2.8530     5.3914   20 C    0 0 0   21 C    1 1 1
   1 CU   2     2.8641     5.4123   26 C    1 1 0   27 C    0 0 1
   1 CU   2     3.2767     6.1921   22 C    0 1 0   23 C    1 0 1

   2 F    1     1.3611     2.5721   18 C    0 0 0
   2 F    1     2.1964     4.1506    4 F    0 0 0
   2 F    1     2.1981     4.1538    6 F    0 0 0
   2 F    1     2.4038     4.5424   24 H    0 1 0
   2 F    1     2.4105     4.5552   20 C    0 0 0
   2 F    1     2.7649     5.2248   22 C    0 1 0

   4 F    1     1.3582     2.5667   18 C    0 0 0
   4 F    1     2.1964     4.1506    2 F    0 0 0
   4 F    1     2.1978     4.1533    6 F    0 0 0
   4 F    1     2.3767     4.4913   20 C    0 0 0
   4 F    1     2.9256     5.5286    7 F    0 0 1
   4 F    1     2.9402     5.5562   26 C    1 0 0

   6 F    1     1.3637     2.5770   18 C    0 0 0
   6 F    1     2.1978     4.1533    4 F    0 0 0
   6 F    1     2.1981     4.1538    2 F    0 0 0
   6 F    1     2.4002     4.5357   20 C    0 0 0
   6 F    1     2.6495     5.0068    1 CU  -1 0 0
   6 F    1     2.6648     5.0358   14 O    1 0 0

   8 F    1     1.3647     2.5790   28 C    0 0 0
   8 F    1     2.1962     4.1502   12 F    0 0 0
   8 F    1     2.2018     4.1608   10 F    0 0 0
   8 F    1     2.3549     4.4501   24 H   -1 0 0
   8 F    1     2.4089     4.5522   26 C    0 0 0
   8 F    1     2.4270     4.5863   25 H    0-1 0

  10 F    1     1.3643     2.5782   28 C    0 0 0
  10 F    1     2.2018     4.1608    8 F    0 0 0
  10 F    1     2.2020     4.1612   12 F    0 0 0
  10 F    1     2.3820     4.5013   26 C    0 0 0
  10 F    1     2.9116     5.5022    2 F    0 0 0
  10 F    1     2.9501     5.5748   16 O    0 0 0

  12 F    1     1.3564     2.5632   28 C    0 0 0
  12 F    1     2.1962     4.1502    8 F    0 0 0
  12 F    1     2.2020     4.1612   10 F    0 0 0
  12 F    1     2.3967     4.5291   26 C    0 0 0
  12 F    1     2.7025     5.1070   16 O    0 0 0
  12 F    1     2.7204     5.1409   24 H    0 0 0

  14 O    1     1.2736     2.4068   20 C   -1 0 0
  14 O    1     1.9218     3.6316    1 CU  -1 0 0
  14 O    1     2.3603     4.4603   18 C   -1 0 0
  14 O    1     2.3971     4.5299   22 C   -1 1 0
  14 O    1     2.6614     5.0293   17 O   -1 0 1
  14 O    1     2.6648     5.0358    6 F   -1 0 0

  16 O    1     1.2768     2.4127   26 C    0 0 0
  16 O    1     1.9377     3.6617    1 CU  -1-1 0
  16 O    1     2.3638     4.4669   28 C    0 0 0
  16 O    1     2.3991     4.5336   22 C   -1 0 0
  16 O    1     2.6614     5.0293   15 O   -1 0 1
  16 O    1     2.7025     5.1070   12 F    0 0 0

  18 C    1     1.3582     2.5667    4 F    0 0 0
  18 C    1     1.3611     2.5721    2 F    0 0 0
  18 C    1     1.3637     2.5770    6 F    0 0 0
  18 C    1     1.5397     2.9096   20 C    0 0 0
  18 C    1     2.3603     4.4603   14 O    1 0 0
  18 C    1     2.5162     4.7549   22 C    0 1 0

  20 C    1     1.2736     2.4068   14 O    1 0 0
  20 C    1     1.3921     2.6306   22 C    0 1 0
  20 C    1     1.5397     2.9096   18 C    0 0 0
  20 C    1     2.1447     4.0529   24 H    0 1 0
  20 C    1     2.3767     4.4913    4 F    0 0 0
  20 C    1     2.4002     4.5357    6 F    0 0 0

  22 C    1     1.0842     2.0489   24 H    0 0 0
  22 C    1     1.3910     2.6286   26 C    1 0 0
  22 C    1     1.3921     2.6306   20 C    0-1 0
  22 C    1     2.3971     4.5299   14 O    1-1 0
  22 C    1     2.3991     4.5336   16 O    1 0 0
  22 C    1     2.5157     4.7541   28 C    1 0 0

  24 H    1     1.0842     2.0489   22 C    0 0 0
  24 H    1     2.1447     4.0529   20 C    0-1 0
  24 H    1     2.1461     4.0556   26 C    1 0 0
  24 H    1     2.3549     4.4501    8 F    1 0 0
  24 H    1     2.4038     4.5424    2 F    0-1 0
  24 H    1     2.4270     4.5863    9 F    0-1 0

  26 C    1     1.2768     2.4127   16 O    0 0 0
  26 C    1     1.3910     2.6286   22 C   -1 0 0
  26 C    1     1.5404     2.9109   28 C    0 0 0
  26 C    1     2.1461     4.0556   24 H   -1 0 0
  26 C    1     2.3820     4.5013   10 F    0 0 0
  26 C    1     2.3967     4.5291   12 F    0 0 0

  28 C    1     1.3564     2.5632   12 F    0 0 0
  28 C    1     1.3643     2.5782   10 F    0 0 0
  28 C    1     1.3647     2.5790    8 F    0 0 0
  28 C    1     1.5404     2.9109   26 C    0 0 0
  28 C    1     2.3638     4.4669   16 O    0 0 0
  28 C    1     2.5157     4.7541   22 C   -1 0 0


 SYMMETRY ALLOWED INTERNAL DEGREE(S) OF FREEDOM:  42
 TTTTTTTTTTTTTTTTTTTTTTTTTTTTTT SYMM        TELAPSE        0.29 TCPU        0.22
 TTTTTTTTTTTTTTTTTTTTTTTTTTTTTT INT_SCREEN  TELAPSE        0.30 TCPU        0.22

 *******************************************************************************
 *                                                                             *
 *                                                                             *
 *         FFFFF  RRRR   EEEE   QQQ   U   U  EEEE  N   N   CCC  Y   Y          *
 *         F      R   R  E     Q   Q  U   U  E     NN  N  C      Y Y           *
 *         FFF    RRRR   EEEE  Q   Q  U   U  EEEE  N N N  C       Y            *
 *         F      R   R  E     Q  QQ  U   U  E     N  NN  C       Y            *
 *         F      R   R  EEEE   QQ Q   UUU   EEEE  N   N   CCC    Y            *
 *                                                                             *
 *                                                                             *
 * CALCULATION OF PHONON FREQUENCIES AT THE GAMMA POINT.                       *
 *                                                                             *
 * SYMMETRY IS EXPLOITED TO BUILD THE TOTAL HESSIAN MATRIX.                    *
 * (F. PASCALE PHD THESIS TURIN-PARIS 2002)                                    *
 *                                                                             *
 *******************************************************************************


 * INTENSITIES COMPUTED VIA THE BERRY PHASE APPROACH                           *
 *                                                                             *
 * REFERENCES TO BE QUOTED WHEN USING THIS MODULE:                             *
 *                                                                             *
 * F. Pascale, C.M. Zicovich-Wilson, F. Lopez, B. Civalleri                    *
 * R. Orlando, R. Dovesi                                                       *
 * The calculation of the vibration frequencies of crystalline                 *
 * compounds and its implementation in the CRYSTAL code                        *
 * J. Comput. Chem. 25 (2004) 888-897                                          *
 *                                                                             *
 * C.M. Zicovich-Wilson, F. Pascale, C. Roetti, V.R. Saunders,                 *
 * R. Orlando, R. Dovesi                                                       *
 * The calculation of the vibration frequencies of alpha-quartz:               *
 * the effect of hamiltonian and basis set                                     *
 * J. Comput. Chem. 25 (2004) 1873-1881                                        *
 *******************************************************************************


 ATOMS ISOTOPIC MASS (AMU) FOR FREQUENCY CALCULATION 

    1 CU     62.9298    2 F      18.9984    3 F      18.9984    4 F      18.9984
    5 F      18.9984    6 F      18.9984    7 F      18.9984    8 F      18.9984
    9 F      18.9984   10 F      18.9984   11 F      18.9984   12 F      18.9984
   13 F      18.9984   14 O      15.9949   15 O      15.9949   16 O      15.9949
   17 O      15.9949   18 C      12.0000   19 C      12.0000   20 C      12.0000
   21 C      12.0000   22 C      12.0000   23 C      12.0000   24 H       1.0078
   25 H       1.0078   26 C      12.0000   27 C      12.0000   28 C      12.0000
   29 C      12.0000

 INFORMATION CONCERNING THE SCF+GRADIENT CALCULATIONS REQUIRED FOR
 GENERATING FREQUENCIES. IN PRINCIPLE 3N+1 SCF + GRADIENT
 CALCULATIONS  ARE REQUIRED;
 FOR EACH OF THEM THE REMAINING POINT SYMMETRY IS INDICATED.
 POINT SYMMETRY PERMITS TO GENERATE GRADIENTS FOR DISPLACEMENT B 
 STARTING FROM THE GRADIENT GENERATED BY DISPLACEMENT A.

   N   LABEL SYMBOL DISPLACEMENT     SYM. 

   1     EQUILIBRIUM GEOMETRY            2

   2      1   CU           DX        GENERATED BY TRANSLATIONAL INVARIANCE
   3      1   CU           DY        GENERATED BY TRANSLATIONAL INVARIANCE
   4      1   CU           DZ        GENERATED BY TRANSLATIONAL INVARIANCE
   5      2   F            DX           1
   6      2   F            DY           1
   7      2   F            DZ           1
   8      4   F            DX           1
   9      4   F            DY           1
  10      4   F            DZ           1
  11      6   F            DX           1
  12      6   F            DY           1
  13      6   F            DZ           1
  14      8   F            DX           1
  15      8   F            DY           1
  16      8   F            DZ           1
  17     10   F            DX           1
  18     10   F            DY           1
  19     10   F            DZ           1
  20     12   F            DX           1
  21     12   F            DY           1
  22     12   F            DZ           1
  23     14   O            DX           1
  24     14   O            DY           1
  25     14   O            DZ           1
  26     16   O            DX           1
  27     16   O            DY           1
  28     16   O            DZ           1
  29     18   C            DX           1
  30     18   C            DY           1
  31     18   C            DZ           1
  32     20   C            DX           1
  33     20   C            DY           1
  34     20   C            DZ           1
  35     22   C            DX           1
  36     22   C            DY           1
  37     22   C            DZ           1
  38     24   H            DX           1
  39     24   H            DY           1
  40     24   H            DZ           1
  41     26   C            DX           1
  42     26   C            DY           1
  43     26   C            DZ           1
  44     28   C            DX           1
  45     28   C            DY           1
  46     28   C            DZ           1
 USE OF RESIDUAL SYMMETRY AFTER DISPLACEMENT

 NUMERICAL GRADIENT COMPUTED WITH A SINGLE DISPLACEMENT (+DX) FOR EACH
 CARTESIAN COORDINATE WITH RESPECT TO THE EQUILIBRIUM CONFIGURATION
 DX=  0.003 ANGSTROM
 NUMBER OF IRREDUCIBLE ATOMS                    15
 NUMBER OF SCF+GRADIENT CALCULATIONS            43

  ATOM  SYMOP  ORDER
    1      2      2
    2      1      1
    4      1      1
    6      1      1
    8      1      1
   10      1      1
   12      1      1
   14      1      1
   16      1      1
   18      1      1
   20      1      1
   22      1      1
   24      1      1
   26      1      1
   28      1      1

 ATOM  : IRREDUCIBLE ATOM
 SYMOP : NUMBER OF SYMMETRY OPERATORS THAT DOESN'T MOVE THE IRREDUCIBLE ATOM
 ORDER : MAXIMUM ORDER AMONG THE OPERATORS OF THE IRREDUCIBLE ATOM

 *******************************************************************************


 GCALCO - MAX INDICES DIRECT LATTICE VECTOR    19    18     9
 NO.OF VECTORS CREATED 6999 STARS 3500 RMAX   156.18366 BOHR

 CAPPA:IS1  6;IS2  6;IS3  6; K PTS MONK NET 112; SYMMOPS:K SPACE   2;G SPACE   2

 TTTTTTTTTTTTTTTTTTTTTTTTTTTTTT gordsh1     TELAPSE        0.31 TCPU        0.23

 MATRIX SIZE: P(G)  258134, F(G)  129549, P(G) IRR   66117, F(G) IRR   66117
 MAX G-VECTOR INDEX FOR 1- AND 2-ELECTRON INTEGRALS  69

 TTTTTTTTTTTTTTTTTTTTTTTTTTTTTT INPUT       TELAPSE        0.31 TCPU        0.24

 SYMMETRY ALLOWED INTERNAL DEGREE(S) OF FREEDOM:  42
 TTTTTTTTTTTTTTTTTTTTTTTTTTTTTT SYMM        TELAPSE        0.33 TCPU        0.26
 TTTTTTTTTTTTTTTTTTTTTTTTTTTTTT INT_SCREEN  TELAPSE        0.33 TCPU        0.26

 DFT PARAMETERS

     ATOM       ELECTRONS   NET CHARGE   R(ANGSTROM)
   1  29  CU     29.0000      0.0000     1.28000000
   2   9  F       9.0000      0.0000     0.72000000
  14   8  O       8.0000      0.0000     0.74000000
  18   6  C       6.0000      0.0000     0.77000000
  24   1  H       1.0000      0.0000     1.11000000

 SIZE OF GRID=     469540
 TTTTTTTTTTTTTTTTTTTTTTTTTTTTTT MAKE_GRID2  TELAPSE        0.95 TCPU        0.88
 BECKE WEIGHT FUNCTION
 RADSAFE =     2.00
 TOLERANCES - DENSITY:10**- 6; POTENTIAL:10**- 9; GRID WGT:10**-14

 RADIAL INTEGRATION  - INTERVALS (POINTS,UPPER LIMIT):            1( 75,  4.0*R)

 ANGULAR INTEGRATION - INTERVALS (ACCURACY LEVEL [N. POINTS] UPPER LIMIT):
  1(  4[  86]   0.2)  2(  8[ 194]   0.5)  3( 12[ 350]   0.9)  4( 16[ 974]   3.5)
  5( 12[ 350]9999.0)
 TTTTTTTTTTTTTTTTTTTTTTTTTTTTTT INT_CALC    TELAPSE        0.99 TCPU        0.91

 *******************************************************************************
 SHRINK 6 Cu (II) (AcAc)2(F3)4, H,C,O,F Cu are POB-TZVP and PBE-D                
 CRYSTAL - SCF - TYPE OF CALCULATION :  UNRESTRICTED OPEN SHELL
 *******************************************************************************

 CAPPA:IS1  6;IS2  6;IS3  6; K PTS MONK NET 112; SYMMOPS:K SPACE   2;G SPACE   2

 TTTTTTTTTTTTTTTTTTTTTTTTTTTTTT SDIK        TELAPSE        2.74 TCPU        2.66

 AAAAAAAAAAAAAAAAAAAAAAAAAAAAAAAAAAAAAAAAAAAAAAAAAAAAAAAAAAAAAAAAAAAAAAAAAAAAAAA
         ATOMIC WAVEFUNCTION(S)


 NUCLEAR CHARGE 29.0  SYMMETRY SPECIES            S    P    D
 N. ELECTRONS   29.0  NUMBER OF PRIMITIVE GTOS   17   11    6
                      NUMBER OF CONTRACTED GTOS   6    4    3
                      NUMBER OF CLOSED SHELLS     3    2    1
                      OPEN SHELL OCCUPATION       1    0    0

  ZNUC  SCFIT    TOTAL HF ENERGY   KINETIC ENERGY   VIRIAL THEOREM ACCURACY
  29.0    22    -1.638707175E+03  1.639424945E+03 -1.999562182E+00  3.7E-06

 NUCLEAR CHARGE  9.0  SYMMETRY SPECIES            S    P
 N. ELECTRONS    9.0  NUMBER OF PRIMITIVE GTOS   10    6
                      NUMBER OF CONTRACTED GTOS   4    3
                      NUMBER OF CLOSED SHELLS     2    0
                      OPEN SHELL OCCUPATION       0    5

  ZNUC  SCFIT    TOTAL HF ENERGY   KINETIC ENERGY   VIRIAL THEOREM ACCURACY
   9.0    21    -9.940007884E+01  9.950730009E+01 -1.998922479E+00  8.5E-07

 NUCLEAR CHARGE  8.0  SYMMETRY SPECIES            S    P
 N. ELECTRONS    8.0  NUMBER OF PRIMITIVE GTOS   10    6
                      NUMBER OF CONTRACTED GTOS   4    3
                      NUMBER OF CLOSED SHELLS     2    0
                      OPEN SHELL OCCUPATION       0    4

  ZNUC  SCFIT    TOTAL HF ENERGY   KINETIC ENERGY   VIRIAL THEOREM ACCURACY
   8.0    21    -7.480300557E+01  7.484351841E+01 -1.999458699E+00  1.2E-06

 NUCLEAR CHARGE  6.0  SYMMETRY SPECIES            S    P
 N. ELECTRONS    6.0  NUMBER OF PRIMITIVE GTOS   10    6
                      NUMBER OF CONTRACTED GTOS   4    3
                      NUMBER OF CLOSED SHELLS     2    0
                      OPEN SHELL OCCUPATION       0    2

  ZNUC  SCFIT    TOTAL HF ENERGY   KINETIC ENERGY   VIRIAL THEOREM ACCURACY
   6.0    20    -3.766702350E+01  3.783133671E+01 -1.995656691E+00  4.0E-06

 NUCLEAR CHARGE  1.0  SYMMETRY SPECIES            S
 N. ELECTRONS    1.0  NUMBER OF PRIMITIVE GTOS    5
                      NUMBER OF CONTRACTED GTOS   3
                      NUMBER OF CLOSED SHELLS     0
                      OPEN SHELL OCCUPATION       1

  ZNUC  SCFIT    TOTAL HF ENERGY   KINETIC ENERGY   VIRIAL THEOREM ACCURACY
   1.0     1    -4.972863497E-01  5.223199932E-01 -1.952072209E+00  6.6E-16

 AAAAAAAAAAAAAAAAAAAAAAAAAAAAAAAAAAAAAAAAAAAAAAAAAAAAAAAAAAAAAAAAAAAAAAAAAAAAAAA

 TTTTTTTTTTTTTTTTTTTTTTTTTTTTTT MOQGAD      TELAPSE        2.75 TCPU        2.68
 TTTTTTTTTTTTTTTTTTTTTTTTTTTTTT SHELLXN     TELAPSE        7.38 TCPU        7.30
 TTTTTTTTTTTTTTTTTTTTTTTTTTTTTT MONMO3      TELAPSE        7.64 TCPU        7.56
 NUMERICALLY INTEGRATED DENSITY    115.5000049989    115.5000049989
 TTTTTTTTTTTTTTTTTTTTTTTTTTTTTT NUMDFT      TELAPSE        9.55 TCPU        9.48
 CYC   0 ETOT(AU) -3.523994782334E+03 DETOT -3.52E+03 tst  0.00E+00 PX  1.00E+00
 TTTTTTTTTTTTTTTTTTTTTTTTTTTTTT DIIS        TELAPSE        9.66 TCPU        9.58
 TTTTTTTTTTTTTTTTTTTTTTTTTTTTTT FDIK        TELAPSE       44.97 TCPU       44.89
 SPIN LOCKING: NO ENERGY GAP COMPUTED
 TTTTTTTTTTTTTTTTTTTTTTTTTTTTTT PDIG        TELAPSE       45.66 TCPU       45.59
 TTTTTTTTTTTTTTTTTTTTTTTTTTTTTT MOQGAD      TELAPSE       45.67 TCPU       45.60
 TTTTTTTTTTTTTTTTTTTTTTTTTTTTTT SHELLXN     TELAPSE       51.14 TCPU       51.06
 TTTTTTTTTTTTTTTTTTTTTTTTTTTTTT MONMO3      TELAPSE       51.39 TCPU       51.32
 NUMERICALLY INTEGRATED DENSITY    116.0000099823    115.0000097662
 TTTTTTTTTTTTTTTTTTTTTTTTTTTTTT NUMDFT      TELAPSE       53.29 TCPU       53.21
 CYC   1 ETOT(AU) -3.485515740511E+03 DETOT  3.85E+01 tst  0.00E+00 PX  1.00E+00
 TTTTTTTTTTTTTTTTTTTTTTTTTTTTTT DIIS        TELAPSE       53.39 TCPU       53.32
 DIIS TEST: 0.17812E+03 AT SCF   CYCLE   1 - MIX   40 %
 TTTTTTTTTTTTTTTTTTTTTTTTTTTTTT FDIK        TELAPSE       62.35 TCPU       62.28
 SPIN LOCKING: NO ENERGY GAP COMPUTED
 TTTTTTTTTTTTTTTTTTTTTTTTTTTTTT PDIG        TELAPSE       63.04 TCPU       62.96
 TTTTTTTTTTTTTTTTTTTTTTTTTTTTTT MOQGAD      TELAPSE       63.05 TCPU       62.97
 TTTTTTTTTTTTTTTTTTTTTTTTTTTTTT SHELLXN     TELAPSE       68.52 TCPU       68.44
 TTTTTTTTTTTTTTTTTTTTTTTTTTTTTT MONMO3      TELAPSE       68.78 TCPU       68.70
 NUMERICALLY INTEGRATED DENSITY    116.0000150234    115.0000140160
 TTTTTTTTTTTTTTTTTTTTTTTTTTTTTT NUMDFT      TELAPSE       70.67 TCPU       70.60
 CYC   2 ETOT(AU) -3.259143757124E+03 DETOT  2.26E+02 tst  8.91E+01 PX  1.92E+01
 TTTTTTTTTTTTTTTTTTTTTTTTTTTTTT DIIS        TELAPSE       70.78 TCPU       70.71
 DIIS TEST: 0.19490E+04 AT SCF   CYCLE   2 - DIIS ACTIVE - HISTORY:     2 CYCLES
 TTTTTTTTTTTTTTTTTTTTTTTTTTTTTT FDIK        TELAPSE       81.55 TCPU       81.48
 SPIN LOCKING: NO ENERGY GAP COMPUTED
 TTTTTTTTTTTTTTTTTTTTTTTTTTTTTT PDIG        TELAPSE       82.24 TCPU       82.16
 TTTTTTTTTTTTTTTTTTTTTTTTTTTTTT MOQGAD      TELAPSE       82.25 TCPU       82.17
 TTTTTTTTTTTTTTTTTTTTTTTTTTTTTT SHELLXN     TELAPSE       87.72 TCPU       87.64
 TTTTTTTTTTTTTTTTTTTTTTTTTTTTTT MONMO3      TELAPSE       87.98 TCPU       87.90
 NUMERICALLY INTEGRATED DENSITY    115.9999948338    114.9999940877
 TTTTTTTTTTTTTTTTTTTTTTTTTTTTTT NUMDFT      TELAPSE       89.87 TCPU       89.80
 CYC   3 ETOT(AU) -3.397604463693E+03 DETOT -1.38E+02 tst  8.71E+00 PX  9.52E+00
 TTTTTTTTTTTTTTTTTTTTTTTTTTTTTT DIIS        TELAPSE       89.98 TCPU       89.91
 DIIS TEST: 0.70013E+03 AT SCF   CYCLE   3 - DIIS ACTIVE - HISTORY:     3 CYCLES
 TTTTTTTTTTTTTTTTTTTTTTTTTTTTTT FDIK        TELAPSE       99.41 TCPU       99.33
 SPIN LOCKING: NO ENERGY GAP COMPUTED
 TTTTTTTTTTTTTTTTTTTTTTTTTTTTTT PDIG        TELAPSE      100.10 TCPU      100.02
 TTTTTTTTTTTTTTTTTTTTTTTTTTTTTT MOQGAD      TELAPSE      100.10 TCPU      100.03
 TTTTTTTTTTTTTTTTTTTTTTTTTTTTTT SHELLXN     TELAPSE      105.57 TCPU      105.50
 TTTTTTTTTTTTTTTTTTTTTTTTTTTTTT MONMO3      TELAPSE      105.83 TCPU      105.76
 NUMERICALLY INTEGRATED DENSITY    116.0000086305    115.0000089786
 TTTTTTTTTTTTTTTTTTTTTTTTTTTTTT NUMDFT      TELAPSE      107.74 TCPU      107.66
 CYC   4 ETOT(AU) -3.508485790502E+03 DETOT -1.11E+02 tst  5.51E+00 PX  9.50E+00
 TTTTTTTTTTTTTTTTTTTTTTTTTTTTTT DIIS        TELAPSE      107.85 TCPU      107.77
 DIIS TEST: 0.14291E+03 AT SCF   CYCLE   4 - DIIS ACTIVE - HISTORY:     4 CYCLES
 TTTTTTTTTTTTTTTTTTTTTTTTTTTTTT FDIK        TELAPSE      118.35 TCPU      118.28
 SPIN LOCKING: NO ENERGY GAP COMPUTED
 TTTTTTTTTTTTTTTTTTTTTTTTTTTTTT PDIG        TELAPSE      119.03 TCPU      118.96
 TTTTTTTTTTTTTTTTTTTTTTTTTTTTTT MOQGAD      TELAPSE      119.04 TCPU      118.97
 TTTTTTTTTTTTTTTTTTTTTTTTTTTTTT SHELLXN     TELAPSE      124.51 TCPU      124.44
 TTTTTTTTTTTTTTTTTTTTTTTTTTTTTT MONMO3      TELAPSE      124.77 TCPU      124.70
 NUMERICALLY INTEGRATED DENSITY    116.0000062897    115.0000051009
 TTTTTTTTTTTTTTTTTTTTTTTTTTTTTT NUMDFT      TELAPSE      126.64 TCPU      126.56
 CYC   5 ETOT(AU) -3.515721630871E+03 DETOT -7.24E+00 tst  1.39E-01 PX  7.00E-01
 TTTTTTTTTTTTTTTTTTTTTTTTTTTTTT DIIS        TELAPSE      126.75 TCPU      126.67
 DIIS TEST: 0.56488E+02 AT SCF   CYCLE   5 - DIIS ACTIVE - HISTORY:     5 CYCLES
 TTTTTTTTTTTTTTTTTTTTTTTTTTTTTT FDIK        TELAPSE      136.30 TCPU      136.22
 SPIN LOCKING: NO ENERGY GAP COMPUTED
 TTTTTTTTTTTTTTTTTTTTTTTTTTTTTT PDIG        TELAPSE      136.98 TCPU      136.91
 TTTTTTTTTTTTTTTTTTTTTTTTTTTTTT MOQGAD      TELAPSE      136.99 TCPU      136.91
 TTTTTTTTTTTTTTTTTTTTTTTTTTTTTT SHELLXN     TELAPSE      142.46 TCPU      142.38
 TTTTTTTTTTTTTTTTTTTTTTTTTTTTTT MONMO3      TELAPSE      142.72 TCPU      142.64
 NUMERICALLY INTEGRATED DENSITY    116.0000076897    115.0000062406
 TTTTTTTTTTTTTTTTTTTTTTTTTTTTTT NUMDFT      TELAPSE      144.60 TCPU      144.53
 CYC   6 ETOT(AU) -3.514451017487E+03 DETOT  1.27E+00 tst  1.40E+00 PX  3.37E-01
 TTTTTTTTTTTTTTTTTTTTTTTTTTTTTT DIIS        TELAPSE      144.71 TCPU      144.64
 DIIS TEST: 0.73315E+02 AT SCF   CYCLE   6 - DIIS ACTIVE - HISTORY:     6 CYCLES
 TTTTTTTTTTTTTTTTTTTTTTTTTTTTTT FDIK        TELAPSE      155.00 TCPU      154.92
 SPIN LOCKING: NO ENERGY GAP COMPUTED
 TTTTTTTTTTTTTTTTTTTTTTTTTTTTTT PDIG        TELAPSE      155.68 TCPU      155.61
 TTTTTTTTTTTTTTTTTTTTTTTTTTTTTT MOQGAD      TELAPSE      155.69 TCPU      155.61
 TTTTTTTTTTTTTTTTTTTTTTTTTTTTTT SHELLXN     TELAPSE      161.16 TCPU      161.08
 TTTTTTTTTTTTTTTTTTTTTTTTTTTTTT MONMO3      TELAPSE      161.42 TCPU      161.34
 NUMERICALLY INTEGRATED DENSITY    116.0000089814    115.0000081654
 TTTTTTTTTTTTTTTTTTTTTTTTTTTTTT NUMDFT      TELAPSE      163.29 TCPU      163.21
 CYC   7 ETOT(AU) -3.518641932442E+03 DETOT -4.19E+00 tst  1.21E-01 PX  1.20E+00
 TTTTTTTTTTTTTTTTTTTTTTTTTTTTTT DIIS        TELAPSE      163.40 TCPU      163.33
 DIIS TEST: 0.25871E+02 AT SCF   CYCLE   7 - DIIS ACTIVE - HISTORY:     7 CYCLES
 TTTTTTTTTTTTTTTTTTTTTTTTTTTTTT FDIK        TELAPSE      172.98 TCPU      172.91
 SPIN LOCKING: NO ENERGY GAP COMPUTED
 TTTTTTTTTTTTTTTTTTTTTTTTTTTTTT PDIG        TELAPSE      173.67 TCPU      173.59
 TTTTTTTTTTTTTTTTTTTTTTTTTTTTTT MOQGAD      TELAPSE      173.68 TCPU      173.60
 TTTTTTTTTTTTTTTTTTTTTTTTTTTTTT SHELLXN     TELAPSE      179.15 TCPU      179.07
 TTTTTTTTTTTTTTTTTTTTTTTTTTTTTT MONMO3      TELAPSE      179.40 TCPU      179.33
 NUMERICALLY INTEGRATED DENSITY    116.0000101216    115.0000096019
 TTTTTTTTTTTTTTTTTTTTTTTTTTTTTT NUMDFT      TELAPSE      181.31 TCPU      181.23
 CYC   8 ETOT(AU) -3.519492342343E+03 DETOT -8.50E-01 tst  7.96E-03 PX  1.70E-01
 TTTTTTTTTTTTTTTTTTTTTTTTTTTTTT DIIS        TELAPSE      181.42 TCPU      181.34
 DIIS TEST: 0.13638E+02 AT SCF   CYCLE   8 - DIIS ACTIVE - HISTORY:     8 CYCLES
 TTTTTTTTTTTTTTTTTTTTTTTTTTTTTT FDIK        TELAPSE      191.21 TCPU      191.14
 SPIN LOCKING: NO ENERGY GAP COMPUTED
 TTTTTTTTTTTTTTTTTTTTTTTTTTTTTT PDIG        TELAPSE      191.90 TCPU      191.82
 TTTTTTTTTTTTTTTTTTTTTTTTTTTTTT MOQGAD      TELAPSE      191.91 TCPU      191.83
 TTTTTTTTTTTTTTTTTTTTTTTTTTTTTT SHELLXN     TELAPSE      197.38 TCPU      197.30
 TTTTTTTTTTTTTTTTTTTTTTTTTTTTTT MONMO3      TELAPSE      197.63 TCPU      197.56
 NUMERICALLY INTEGRATED DENSITY    116.0000083237    115.0000074828
 TTTTTTTTTTTTTTTTTTTTTTTTTTTTTT NUMDFT      TELAPSE      199.50 TCPU      199.42
 CYC   9 ETOT(AU) -3.519805144797E+03 DETOT -3.13E-01 tst  2.95E-02 PX  1.60E-01
 TTTTTTTTTTTTTTTTTTTTTTTTTTTTTT DIIS        TELAPSE      199.61 TCPU      199.54
 DIIS TEST: 0.79245E+01 AT SCF   CYCLE   9 - DIIS ACTIVE - HISTORY:     9 CYCLES
 TTTTTTTTTTTTTTTTTTTTTTTTTTTTTT FDIK        TELAPSE      208.33 TCPU      208.25
 SPIN LOCKING: NO ENERGY GAP COMPUTED
 TTTTTTTTTTTTTTTTTTTTTTTTTTTTTT PDIG        TELAPSE      209.01 TCPU      208.93
 TTTTTTTTTTTTTTTTTTTTTTTTTTTTTT MOQGAD      TELAPSE      209.02 TCPU      208.94
 TTTTTTTTTTTTTTTTTTTTTTTTTTTTTT SHELLXN     TELAPSE      214.49 TCPU      214.42
 TTTTTTTTTTTTTTTTTTTTTTTTTTTTTT MONMO3      TELAPSE      214.75 TCPU      214.68
 NUMERICALLY INTEGRATED DENSITY    116.0000097438    115.0000092329
 TTTTTTTTTTTTTTTTTTTTTTTTTTTTTT NUMDFT      TELAPSE      216.66 TCPU      216.59
 CYC  10 ETOT(AU) -3.519948444902E+03 DETOT -1.43E-01 tst  7.45E-03 PX  1.21E-01
 TTTTTTTTTTTTTTTTTTTTTTTTTTTTTT DIIS        TELAPSE      216.78 TCPU      216.70
 DIIS TEST: 0.73567E+01 AT SCF   CYCLE  10 - DIIS ACTIVE - HISTORY:    10 CYCLES
 TTTTTTTTTTTTTTTTTTTTTTTTTTTTTT FDIK        TELAPSE      225.61 TCPU      225.54

    ALPHA      ELECTRONS
 INSULATING STATE
 TOP OF VALENCE BANDS -    BAND    116; K   93; EIG -2.1002220E-01 AU
 TOP OF VALENCE BANDS -    BAND    116; K    1; EIG -2.1041613E-01 AU
 BOTTOM OF VIRTUAL BANDS - BAND    117; K  112; EIG -1.1682937E-01 AU
 INDIRECT ENERGY BAND GAP:   2.5359 eV
 BOTTOM OF VIRTUAL BANDS - BAND    117; K    1; EIG -1.1052390E-01 AU

    BETA       ELECTRONS
 INSULATING STATE
 TOP OF VALENCE BANDS -    BAND    115; K   96; EIG -2.1850227E-01 AU
 TOP OF VALENCE BANDS -    BAND    115; K    1; EIG -2.2351298E-01 AU
 BOTTOM OF VIRTUAL BANDS - BAND    116; K   96; EIG -1.9776801E-01 AU
 DIRECT ENERGY BAND GAP:   0.5642 eV
 BOTTOM OF VIRTUAL BANDS - BAND    116; K    1; EIG -1.9753762E-01 AU
 TTTTTTTTTTTTTTTTTTTTTTTTTTTTTT PDIG        TELAPSE      226.30 TCPU      226.22
 TTTTTTTTTTTTTTTTTTTTTTTTTTTTTT MOQGAD      TELAPSE      226.31 TCPU      226.23
 TTTTTTTTTTTTTTTTTTTTTTTTTTTTTT SHELLXN     TELAPSE      231.78 TCPU      231.70
 TTTTTTTTTTTTTTTTTTTTTTTTTTTTTT MONMO3      TELAPSE      232.03 TCPU      231.96
 NUMERICALLY INTEGRATED DENSITY    116.0000091174    115.0000088788
 TTTTTTTTTTTTTTTTTTTTTTTTTTTTTT NUMDFT      TELAPSE      233.94 TCPU      233.86
 CYC  11 ETOT(AU) -3.520237667207E+03 DETOT -2.89E-01 tst  2.37E-03 PX  6.28E-02
 TTTTTTTTTTTTTTTTTTTTTTTTTTTTTT DIIS        TELAPSE      234.06 TCPU      233.98
 DIIS TEST: 0.31225E+01 AT SCF   CYCLE  11 - DIIS ACTIVE - HISTORY:    11 CYCLES
 TTTTTTTTTTTTTTTTTTTTTTTTTTTTTT FDIK        TELAPSE      243.38 TCPU      243.30

    ALPHA      ELECTRONS
 INSULATING STATE
 TOP OF VALENCE BANDS -    BAND    116; K   93; EIG -2.0495249E-01 AU
 TOP OF VALENCE BANDS -    BAND    116; K    1; EIG -2.0520086E-01 AU
 BOTTOM OF VIRTUAL BANDS - BAND    117; K  112; EIG -1.1396059E-01 AU
 INDIRECT ENERGY BAND GAP:   2.4760 eV
 BOTTOM OF VIRTUAL BANDS - BAND    117; K    1; EIG -1.0934780E-01 AU

    BETA       ELECTRONS
 INSULATING STATE
 TOP OF VALENCE BANDS -    BAND    115; K   96; EIG -2.1047272E-01 AU
 TOP OF VALENCE BANDS -    BAND    115; K    1; EIG -2.1601071E-01 AU
 BOTTOM OF VIRTUAL BANDS - BAND    116; K   96; EIG -1.8588984E-01 AU
 DIRECT ENERGY BAND GAP:   0.6689 eV
 BOTTOM OF VIRTUAL BANDS - BAND    116; K    1; EIG -1.8505045E-01 AU
 TTTTTTTTTTTTTTTTTTTTTTTTTTTTTT PDIG        TELAPSE      244.07 TCPU      243.99
 TTTTTTTTTTTTTTTTTTTTTTTTTTTTTT MOQGAD      TELAPSE      244.08 TCPU      244.00
 TTTTTTTTTTTTTTTTTTTTTTTTTTTTTT SHELLXN     TELAPSE      249.55 TCPU      249.47
 TTTTTTTTTTTTTTTTTTTTTTTTTTTTTT MONMO3      TELAPSE      249.81 TCPU      249.73
 NUMERICALLY INTEGRATED DENSITY    116.0000095714    115.0000092327
 TTTTTTTTTTTTTTTTTTTTTTTTTTTTTT NUMDFT      TELAPSE      251.68 TCPU      251.61
 CYC  12 ETOT(AU) -3.520275955796E+03 DETOT -3.83E-02 tst  4.33E-04 PX  6.58E-02
 TTTTTTTTTTTTTTTTTTTTTTTTTTTTTT DIIS        TELAPSE      251.80 TCPU      251.72
 DIIS TEST: 0.23844E+01 AT SCF   CYCLE  12 - DIIS ACTIVE - HISTORY:    12 CYCLES
 TTTTTTTTTTTTTTTTTTTTTTTTTTTTTT FDIK        TELAPSE      260.45 TCPU      260.37

    ALPHA      ELECTRONS
 INSULATING STATE
 TOP OF VALENCE BANDS -    BAND    116; K  112; EIG -2.1588085E-01 AU
 TOP OF VALENCE BANDS -    BAND    116; K    1; EIG -2.1678023E-01 AU
 BOTTOM OF VIRTUAL BANDS - BAND    117; K  112; EIG -1.1298590E-01 AU
 DIRECT ENERGY BAND GAP:   2.7999 eV
 BOTTOM OF VIRTUAL BANDS - BAND    117; K    1; EIG -1.0686839E-01 AU

    BETA       ELECTRONS
 INSULATING STATE
 TOP OF VALENCE BANDS -    BAND    115; K   96; EIG -2.1845364E-01 AU
 TOP OF VALENCE BANDS -    BAND    115; K    1; EIG -2.2367989E-01 AU
 BOTTOM OF VIRTUAL BANDS - BAND    116; K   96; EIG -1.9250926E-01 AU
 DIRECT ENERGY BAND GAP:   0.7060 eV
 BOTTOM OF VIRTUAL BANDS - BAND    116; K    1; EIG -1.9215655E-01 AU
 TTTTTTTTTTTTTTTTTTTTTTTTTTTTTT PDIG        TELAPSE      261.13 TCPU      261.05
 TTTTTTTTTTTTTTTTTTTTTTTTTTTTTT MOQGAD      TELAPSE      261.14 TCPU      261.06
 TTTTTTTTTTTTTTTTTTTTTTTTTTTTTT SHELLXN     TELAPSE      266.61 TCPU      266.53
 TTTTTTTTTTTTTTTTTTTTTTTTTTTTTT MONMO3      TELAPSE      266.87 TCPU      266.79
 NUMERICALLY INTEGRATED DENSITY    116.0000091956    115.0000088918
 TTTTTTTTTTTTTTTTTTTTTTTTTTTTTT NUMDFT      TELAPSE      268.74 TCPU      268.66
 CYC  13 ETOT(AU) -3.520281091540E+03 DETOT -5.14E-03 tst  3.20E-04 PX  3.46E-02
 TTTTTTTTTTTTTTTTTTTTTTTTTTTTTT DIIS        TELAPSE      268.85 TCPU      268.78
 DIIS TEST: 0.21226E+01 AT SCF   CYCLE  13 - DIIS ACTIVE - HISTORY:    13 CYCLES
 TTTTTTTTTTTTTTTTTTTTTTTTTTTTTT FDIK        TELAPSE      278.23 TCPU      278.15

    ALPHA      ELECTRONS
 INSULATING STATE
 TOP OF VALENCE BANDS -    BAND    116; K  112; EIG -2.1584215E-01 AU
 TOP OF VALENCE BANDS -    BAND    116; K    1; EIG -2.1929503E-01 AU
 BOTTOM OF VIRTUAL BANDS - BAND    117; K  112; EIG -1.1396161E-01 AU
 DIRECT ENERGY BAND GAP:   2.7723 eV
 BOTTOM OF VIRTUAL BANDS - BAND    117; K    1; EIG -1.0810818E-01 AU

    BETA       ELECTRONS
 INSULATING STATE
 TOP OF VALENCE BANDS -    BAND    115; K   96; EIG -2.1670276E-01 AU
 TOP OF VALENCE BANDS -    BAND    115; K    1; EIG -2.2190566E-01 AU
 BOTTOM OF VIRTUAL BANDS - BAND    116; K   96; EIG -1.9452214E-01 AU
 DIRECT ENERGY BAND GAP:   0.6036 eV
 BOTTOM OF VIRTUAL BANDS - BAND    116; K    1; EIG -1.9402212E-01 AU
 TTTTTTTTTTTTTTTTTTTTTTTTTTTTTT PDIG        TELAPSE      278.91 TCPU      278.84
 TTTTTTTTTTTTTTTTTTTTTTTTTTTTTT MOQGAD      TELAPSE      278.92 TCPU      278.84
 TTTTTTTTTTTTTTTTTTTTTTTTTTTTTT SHELLXN     TELAPSE      284.39 TCPU      284.31
 TTTTTTTTTTTTTTTTTTTTTTTTTTTTTT MONMO3      TELAPSE      284.65 TCPU      284.57
 NUMERICALLY INTEGRATED DENSITY    116.0000091984    115.0000088453
 TTTTTTTTTTTTTTTTTTTTTTTTTTTTTT NUMDFT      TELAPSE      286.55 TCPU      286.47
 CYC  14 ETOT(AU) -3.520245648705E+03 DETOT  3.54E-02 tst  8.51E-05 PX  5.90E-02
 TTTTTTTTTTTTTTTTTTTTTTTTTTTTTT DIIS        TELAPSE      286.67 TCPU      286.59
 DIIS TEST: 0.28149E+01 AT SCF   CYCLE  14 - DIIS ACTIVE - HISTORY:    14 CYCLES
 TTTTTTTTTTTTTTTTTTTTTTTTTTTTTT FDIK        TELAPSE      296.75 TCPU      296.48

    ALPHA      ELECTRONS
 INSULATING STATE
 TOP OF VALENCE BANDS -    BAND    116; K  112; EIG -2.1570670E-01 AU
 TOP OF VALENCE BANDS -    BAND    116; K    1; EIG -2.1857135E-01 AU
 BOTTOM OF VIRTUAL BANDS - BAND    117; K  112; EIG -1.1370993E-01 AU
 DIRECT ENERGY BAND GAP:   2.7755 eV
 BOTTOM OF VIRTUAL BANDS - BAND    117; K    1; EIG -1.0786281E-01 AU

    BETA       ELECTRONS
 INSULATING STATE
 TOP OF VALENCE BANDS -    BAND    115; K   96; EIG -2.1628237E-01 AU
 TOP OF VALENCE BANDS -    BAND    115; K    1; EIG -2.2146376E-01 AU
 BOTTOM OF VIRTUAL BANDS - BAND    116; K   96; EIG -1.9375699E-01 AU
 DIRECT ENERGY BAND GAP:   0.6129 eV
 BOTTOM OF VIRTUAL BANDS - BAND    116; K    1; EIG -1.9325735E-01 AU
 TTTTTTTTTTTTTTTTTTTTTTTTTTTTTT PDIG        TELAPSE      297.43 TCPU      297.17
 TTTTTTTTTTTTTTTTTTTTTTTTTTTTTT MOQGAD      TELAPSE      297.44 TCPU      297.18
 TTTTTTTTTTTTTTTTTTTTTTTTTTTTTT SHELLXN     TELAPSE      302.91 TCPU      302.64
 TTTTTTTTTTTTTTTTTTTTTTTTTTTTTT MONMO3      TELAPSE      303.17 TCPU      302.90
 NUMERICALLY INTEGRATED DENSITY    116.0000091607    115.0000088088
 TTTTTTTTTTTTTTTTTTTTTTTTTTTTTT NUMDFT      TELAPSE      305.04 TCPU      304.77
 CYC  15 ETOT(AU) -3.520251936040E+03 DETOT -6.29E-03 tst  5.07E-06 PX  6.13E-03
 TTTTTTTTTTTTTTTTTTTTTTTTTTTTTT DIIS        TELAPSE      305.16 TCPU      304.89
 DIIS TEST: 0.27134E+01 AT SCF   CYCLE  15 - DIIS ACTIVE - HISTORY:    15 CYCLES
 TTTTTTTTTTTTTTTTTTTTTTTTTTTTTT FDIK        TELAPSE      314.24 TCPU      313.97

    ALPHA      ELECTRONS
 INSULATING STATE
 TOP OF VALENCE BANDS -    BAND    116; K  112; EIG -2.1535521E-01 AU
 TOP OF VALENCE BANDS -    BAND    116; K    1; EIG -2.1702481E-01 AU
 BOTTOM OF VIRTUAL BANDS - BAND    117; K  112; EIG -1.1344878E-01 AU
 DIRECT ENERGY BAND GAP:   2.7730 eV
 BOTTOM OF VIRTUAL BANDS - BAND    117; K    1; EIG -1.0763587E-01 AU

    BETA       ELECTRONS
 INSULATING STATE
 TOP OF VALENCE BANDS -    BAND    115; K   96; EIG -2.1465179E-01 AU
 TOP OF VALENCE BANDS -    BAND    115; K    1; EIG -2.1990540E-01 AU
 BOTTOM OF VIRTUAL BANDS - BAND    116; K   96; EIG -1.9240976E-01 AU
 DIRECT ENERGY BAND GAP:   0.6052 eV
 BOTTOM OF VIRTUAL BANDS - BAND    116; K    1; EIG -1.9195833E-01 AU
 TTTTTTTTTTTTTTTTTTTTTTTTTTTTTT PDIG        TELAPSE      314.93 TCPU      314.66
 TTTTTTTTTTTTTTTTTTTTTTTTTTTTTT MOQGAD      TELAPSE      314.93 TCPU      314.67
 TTTTTTTTTTTTTTTTTTTTTTTTTTTTTT SHELLXN     TELAPSE      320.40 TCPU      320.13
 TTTTTTTTTTTTTTTTTTTTTTTTTTTTTT MONMO3      TELAPSE      320.66 TCPU      320.39
 NUMERICALLY INTEGRATED DENSITY    116.0000093173    115.0000089752
 TTTTTTTTTTTTTTTTTTTTTTTTTTTTTT NUMDFT      TELAPSE      322.53 TCPU      322.26
 CYC  16 ETOT(AU) -3.520267919273E+03 DETOT -1.60E-02 tst  2.76E-05 PX  1.21E-02
 TTTTTTTTTTTTTTTTTTTTTTTTTTTTTT DIIS        TELAPSE      322.65 TCPU      322.38
 DIIS TEST: 0.24669E+01 AT SCF   CYCLE  16 - DIIS ACTIVE - HISTORY:    16 CYCLES
 TTTTTTTTTTTTTTTTTTTTTTTTTTTTTT FDIK        TELAPSE      331.66 TCPU      331.39

    ALPHA      ELECTRONS
 INSULATING STATE
 TOP OF VALENCE BANDS -    BAND    116; K  112; EIG -2.1497958E-01 AU
 TOP OF VALENCE BANDS -    BAND    116; K    1; EIG -2.1621366E-01 AU
 BOTTOM OF VIRTUAL BANDS - BAND    117; K  112; EIG -1.1333707E-01 AU
 DIRECT ENERGY BAND GAP:   2.7658 eV
 BOTTOM OF VIRTUAL BANDS - BAND    117; K    1; EIG -1.0755100E-01 AU

    BETA       ELECTRONS
 INSULATING STATE
 TOP OF VALENCE BANDS -    BAND    115; K   96; EIG -2.1465250E-01 AU
 TOP OF VALENCE BANDS -    BAND    115; K    1; EIG -2.1987456E-01 AU
 BOTTOM OF VIRTUAL BANDS - BAND    116; K   96; EIG -1.9121058E-01 AU
 DIRECT ENERGY BAND GAP:   0.6379 eV
 BOTTOM OF VIRTUAL BANDS - BAND    116; K    1; EIG -1.9073508E-01 AU
 TTTTTTTTTTTTTTTTTTTTTTTTTTTTTT PDIG        TELAPSE      332.34 TCPU      332.07
 TTTTTTTTTTTTTTTTTTTTTTTTTTTTTT MOQGAD      TELAPSE      332.35 TCPU      332.08
 TTTTTTTTTTTTTTTTTTTTTTTTTTTTTT SHELLXN     TELAPSE      337.82 TCPU      337.55
 TTTTTTTTTTTTTTTTTTTTTTTTTTTTTT MONMO3      TELAPSE      338.07 TCPU      337.80
 NUMERICALLY INTEGRATED DENSITY    116.0000092635    115.0000089268
 TTTTTTTTTTTTTTTTTTTTTTTTTTTTTT NUMDFT      TELAPSE      339.95 TCPU      339.68
 CYC  17 ETOT(AU) -3.520279773462E+03 DETOT -1.19E-02 tst  1.49E-05 PX  7.33E-03
 TTTTTTTTTTTTTTTTTTTTTTTTTTTTTT DIIS        TELAPSE      340.07 TCPU      339.80
 DIIS TEST: 0.22731E+01 AT SCF   CYCLE  17 - DIIS ACTIVE - HISTORY:    17 CYCLES
 TTTTTTTTTTTTTTTTTTTTTTTTTTTTTT FDIK        TELAPSE      348.74 TCPU      348.47

    ALPHA      ELECTRONS
 INSULATING STATE
 TOP OF VALENCE BANDS -    BAND    116; K   93; EIG -2.0140517E-01 AU
 TOP OF VALENCE BANDS -    BAND    116; K    1; EIG -2.0165829E-01 AU
 BOTTOM OF VIRTUAL BANDS - BAND    117; K  112; EIG -1.1047787E-01 AU
 INDIRECT ENERGY BAND GAP:   2.4743 eV
 BOTTOM OF VIRTUAL BANDS - BAND    117; K    1; EIG -1.0490733E-01 AU

    BETA       ELECTRONS
 INSULATING STATE
 TOP OF VALENCE BANDS -    BAND    115; K   96; EIG -2.0803925E-01 AU
 TOP OF VALENCE BANDS -    BAND    115; K    1; EIG -2.1320573E-01 AU
 BOTTOM OF VIRTUAL BANDS - BAND    116; K   96; EIG -1.7044273E-01 AU
 DIRECT ENERGY BAND GAP:   1.0231 eV
 BOTTOM OF VIRTUAL BANDS - BAND    116; K    1; EIG -1.6988687E-01 AU
 TTTTTTTTTTTTTTTTTTTTTTTTTTTTTT PDIG        TELAPSE      349.42 TCPU      349.15
 TTTTTTTTTTTTTTTTTTTTTTTTTTTTTT MOQGAD      TELAPSE      349.43 TCPU      349.16
 TTTTTTTTTTTTTTTTTTTTTTTTTTTTTT SHELLXN     TELAPSE      354.90 TCPU      354.63
 TTTTTTTTTTTTTTTTTTTTTTTTTTTTTT MONMO3      TELAPSE      355.16 TCPU      354.89
 NUMERICALLY INTEGRATED DENSITY    116.0000094677    115.0000091887
 TTTTTTTTTTTTTTTTTTTTTTTTTTTTTT NUMDFT      TELAPSE      357.03 TCPU      356.77
 CYC  18 ETOT(AU) -3.520373769107E+03 DETOT -9.40E-02 tst  2.35E-03 PX  1.07E-01
 TTTTTTTTTTTTTTTTTTTTTTTTTTTTTT DIIS        TELAPSE      357.16 TCPU      356.89
 DIIS TEST: 0.67847E+00 AT SCF   CYCLE  18 - DIIS ACTIVE - HISTORY:    18 CYCLES
 TTTTTTTTTTTTTTTTTTTTTTTTTTTTTT FDIK        TELAPSE      365.56 TCPU      365.29

    ALPHA      ELECTRONS
 INSULATING STATE
 TOP OF VALENCE BANDS -    BAND    116; K   93; EIG -1.9836630E-01 AU
 TOP OF VALENCE BANDS -    BAND    116; K    1; EIG -1.9858575E-01 AU
 BOTTOM OF VIRTUAL BANDS - BAND    117; K  112; EIG -1.1167361E-01 AU
 INDIRECT ENERGY BAND GAP:   2.3590 eV
 BOTTOM OF VIRTUAL BANDS - BAND    117; K    1; EIG -1.0635470E-01 AU

    BETA       ELECTRONS
 INSULATING STATE
 TOP OF VALENCE BANDS -    BAND    115; K   96; EIG -2.0889109E-01 AU
 TOP OF VALENCE BANDS -    BAND    115; K    1; EIG -2.1368332E-01 AU
 BOTTOM OF VIRTUAL BANDS - BAND    116; K   96; EIG -1.6374613E-01 AU
 DIRECT ENERGY BAND GAP:   1.2285 eV
 BOTTOM OF VIRTUAL BANDS - BAND    116; K    1; EIG -1.6321521E-01 AU
 TTTTTTTTTTTTTTTTTTTTTTTTTTTTTT PDIG        TELAPSE      366.24 TCPU      365.97
 TTTTTTTTTTTTTTTTTTTTTTTTTTTTTT MOQGAD      TELAPSE      366.25 TCPU      365.98
 TTTTTTTTTTTTTTTTTTTTTTTTTTTTTT SHELLXN     TELAPSE      371.71 TCPU      371.44
 TTTTTTTTTTTTTTTTTTTTTTTTTTTTTT MONMO3      TELAPSE      371.97 TCPU      371.70
 NUMERICALLY INTEGRATED DENSITY    116.0000091858    115.0000089438
 TTTTTTTTTTTTTTTTTTTTTTTTTTTTTT NUMDFT      TELAPSE      373.87 TCPU      373.60
 CYC  19 ETOT(AU) -3.520403590598E+03 DETOT -2.98E-02 tst  4.73E-04 PX  3.85E-02
 TTTTTTTTTTTTTTTTTTTTTTTTTTTTTT DIIS        TELAPSE      373.99 TCPU      373.72
 DIIS TEST: 0.18848E+00 AT SCF   CYCLE  19 - DIIS ACTIVE - HISTORY:    19 CYCLES
 TTTTTTTTTTTTTTTTTTTTTTTTTTTTTT FDIK        TELAPSE      382.88 TCPU      382.61

    ALPHA      ELECTRONS
 INSULATING STATE
 TOP OF VALENCE BANDS -    BAND    116; K   93; EIG -1.9486056E-01 AU
 TOP OF VALENCE BANDS -    BAND    116; K    1; EIG -1.9504456E-01 AU
 BOTTOM OF VIRTUAL BANDS - BAND    117; K  112; EIG -1.1263442E-01 AU
 INDIRECT ENERGY BAND GAP:   2.2375 eV
 BOTTOM OF VIRTUAL BANDS - BAND    117; K    1; EIG -1.0742200E-01 AU

    BETA       ELECTRONS
 INSULATING STATE
 TOP OF VALENCE BANDS -    BAND    115; K   96; EIG -2.0778494E-01 AU
 TOP OF VALENCE BANDS -    BAND    115; K    1; EIG -2.1218172E-01 AU
 BOTTOM OF VIRTUAL BANDS - BAND    116; K   96; EIG -1.5718034E-01 AU
 DIRECT ENERGY BAND GAP:   1.3770 eV
 BOTTOM OF VIRTUAL BANDS - BAND    116; K    1; EIG -1.5662096E-01 AU
 TTTTTTTTTTTTTTTTTTTTTTTTTTTTTT PDIG        TELAPSE      383.57 TCPU      383.30
 TTTTTTTTTTTTTTTTTTTTTTTTTTTTTT MOQGAD      TELAPSE      383.58 TCPU      383.31
 TTTTTTTTTTTTTTTTTTTTTTTTTTTTTT SHELLXN     TELAPSE      389.05 TCPU      388.78
 TTTTTTTTTTTTTTTTTTTTTTTTTTTTTT MONMO3      TELAPSE      389.31 TCPU      389.04
 NUMERICALLY INTEGRATED DENSITY    116.0000091457    115.0000089284
 TTTTTTTTTTTTTTTTTTTTTTTTTTTTTT NUMDFT      TELAPSE      391.20 TCPU      390.93
 CYC  20 ETOT(AU) -3.520412762745E+03 DETOT -9.17E-03 tst  2.08E-04 PX  2.79E-02
 TTTTTTTTTTTTTTTTTTTTTTTTTTTTTT DIIS        TELAPSE      391.32 TCPU      391.05
 DIIS TEST: 0.31880E-01 AT SCF   CYCLE  20 - DIIS ACTIVE - HISTORY:    20 CYCLES
 TTTTTTTTTTTTTTTTTTTTTTTTTTTTTT FDIK        TELAPSE      400.80 TCPU      400.36

    ALPHA      ELECTRONS
 INSULATING STATE
 TOP OF VALENCE BANDS -    BAND    116; K   93; EIG -1.9121278E-01 AU
 TOP OF VALENCE BANDS -    BAND    116; K    1; EIG -1.9138150E-01 AU
 BOTTOM OF VIRTUAL BANDS - BAND    117; K  112; EIG -1.1157707E-01 AU
 INDIRECT ENERGY BAND GAP:   2.1670 eV
 BOTTOM OF VIRTUAL BANDS - BAND    117; K    1; EIG -1.0638402E-01 AU

    BETA       ELECTRONS
 INSULATING STATE
 TOP OF VALENCE BANDS -    BAND    115; K   96; EIG -2.0596152E-01 AU
 TOP OF VALENCE BANDS -    BAND    115; K    1; EIG -2.1021504E-01 AU
 BOTTOM OF VIRTUAL BANDS - BAND    116; K   96; EIG -1.5232669E-01 AU
 DIRECT ENERGY BAND GAP:   1.4595 eV
 BOTTOM OF VIRTUAL BANDS - BAND    116; K    1; EIG -1.5177287E-01 AU
 TTTTTTTTTTTTTTTTTTTTTTTTTTTTTT PDIG        TELAPSE      401.49 TCPU      401.04
 TTTTTTTTTTTTTTTTTTTTTTTTTTTTTT MOQGAD      TELAPSE      401.49 TCPU      401.05
 TTTTTTTTTTTTTTTTTTTTTTTTTTTTTT SHELLXN     TELAPSE      406.96 TCPU      406.52
 TTTTTTTTTTTTTTTTTTTTTTTTTTTTTT MONMO3      TELAPSE      407.22 TCPU      406.78
 NUMERICALLY INTEGRATED DENSITY    116.0000092000    115.0000089983
 TTTTTTTTTTTTTTTTTTTTTTTTTTTTTT NUMDFT      TELAPSE      409.12 TCPU      408.68
 CYC  21 ETOT(AU) -3.520414491894E+03 DETOT -1.73E-03 tst  4.26E-05 PX  1.98E-02
 TTTTTTTTTTTTTTTTTTTTTTTTTTTTTT DIIS        TELAPSE      409.25 TCPU      408.81
 DIIS TEST: 0.43185E-02 AT SCF   CYCLE  21 - DIIS ACTIVE - HISTORY:    21 CYCLES
 TTTTTTTTTTTTTTTTTTTTTTTTTTTTTT FDIK        TELAPSE      418.10 TCPU      417.66

    ALPHA      ELECTRONS
 INSULATING STATE
 TOP OF VALENCE BANDS -    BAND    116; K   93; EIG -1.8973470E-01 AU
 TOP OF VALENCE BANDS -    BAND    116; K    1; EIG -1.8989500E-01 AU
 BOTTOM OF VIRTUAL BANDS - BAND    117; K  112; EIG -1.1209879E-01 AU
 INDIRECT ENERGY BAND GAP:   2.1126 eV
 BOTTOM OF VIRTUAL BANDS - BAND    117; K    1; EIG -1.0693121E-01 AU

    BETA       ELECTRONS
 INSULATING STATE
 TOP OF VALENCE BANDS -    BAND    115; K   96; EIG -2.0577678E-01 AU
 TOP OF VALENCE BANDS -    BAND    115; K    1; EIG -2.0987112E-01 AU
 BOTTOM OF VIRTUAL BANDS - BAND    116; K   96; EIG -1.5034335E-01 AU
 DIRECT ENERGY BAND GAP:   1.5084 eV
 BOTTOM OF VIRTUAL BANDS - BAND    116; K    1; EIG -1.4979725E-01 AU
 TTTTTTTTTTTTTTTTTTTTTTTTTTTTTT PDIG        TELAPSE      418.78 TCPU      418.34
 TTTTTTTTTTTTTTTTTTTTTTTTTTTTTT MOQGAD      TELAPSE      418.79 TCPU      418.35
 TTTTTTTTTTTTTTTTTTTTTTTTTTTTTT SHELLXN     TELAPSE      424.26 TCPU      423.82
 TTTTTTTTTTTTTTTTTTTTTTTTTTTTTT MONMO3      TELAPSE      424.52 TCPU      424.08
 NUMERICALLY INTEGRATED DENSITY    116.0000091915    115.0000090028
 TTTTTTTTTTTTTTTTTTTTTTTTTTTTTT NUMDFT      TELAPSE      426.43 TCPU      425.98
 CYC  22 ETOT(AU) -3.520414752558E+03 DETOT -2.61E-04 tst  1.77E-05 PX  6.33E-03
 TTTTTTTTTTTTTTTTTTTTTTTTTTTTTT DIIS        TELAPSE      426.55 TCPU      426.11
 DIIS TEST: 0.37773E-03 AT SCF   CYCLE  22 - DIIS ACTIVE - HISTORY:    22 CYCLES
 TTTTTTTTTTTTTTTTTTTTTTTTTTTTTT FDIK        TELAPSE      436.23 TCPU      435.79

    ALPHA      ELECTRONS
 INSULATING STATE
 TOP OF VALENCE BANDS -    BAND    116; K   93; EIG -1.9003217E-01 AU
 TOP OF VALENCE BANDS -    BAND    116; K    1; EIG -1.9019318E-01 AU
 BOTTOM OF VIRTUAL BANDS - BAND    117; K  112; EIG -1.1232084E-01 AU
 INDIRECT ENERGY BAND GAP:   2.1146 eV
 BOTTOM OF VIRTUAL BANDS - BAND    117; K    1; EIG -1.0716030E-01 AU

    BETA       ELECTRONS
 INSULATING STATE
 TOP OF VALENCE BANDS -    BAND    115; K   96; EIG -2.0616214E-01 AU
 TOP OF VALENCE BANDS -    BAND    115; K    1; EIG -2.1027510E-01 AU
 BOTTOM OF VIRTUAL BANDS - BAND    116; K   96; EIG -1.5095332E-01 AU
 DIRECT ENERGY BAND GAP:   1.5023 eV
 BOTTOM OF VIRTUAL BANDS - BAND    116; K    1; EIG -1.5040605E-01 AU
 TTTTTTTTTTTTTTTTTTTTTTTTTTTTTT PDIG        TELAPSE      436.92 TCPU      436.48
 TTTTTTTTTTTTTTTTTTTTTTTTTTTTTT MOQGAD      TELAPSE      436.93 TCPU      436.49
 TTTTTTTTTTTTTTTTTTTTTTTTTTTTTT SHELLXN     TELAPSE      442.40 TCPU      441.95
 TTTTTTTTTTTTTTTTTTTTTTTTTTTTTT MONMO3      TELAPSE      442.66 TCPU      442.21
 NUMERICALLY INTEGRATED DENSITY    116.0000091853    115.0000089961
 TTTTTTTTTTTTTTTTTTTTTTTTTTTTTT NUMDFT      TELAPSE      444.55 TCPU      444.11
 CYC  23 ETOT(AU) -3.520414765733E+03 DETOT -1.32E-05 tst  1.23E-06 PX  2.56E-03
 TTTTTTTTTTTTTTTTTTTTTTTTTTTTTT DIIS        TELAPSE      444.68 TCPU      444.23
 DIIS TEST: 0.16065E-03 AT SCF   CYCLE  23 - DIIS ACTIVE - HISTORY:    23 CYCLES
 TTTTTTTTTTTTTTTTTTTTTTTTTTTTTT FDIK        TELAPSE      454.18 TCPU      453.73

    ALPHA      ELECTRONS
 INSULATING STATE
 TOP OF VALENCE BANDS -    BAND    116; K   93; EIG -1.8967900E-01 AU
 TOP OF VALENCE BANDS -    BAND    116; K    1; EIG -1.8983860E-01 AU
 BOTTOM OF VIRTUAL BANDS - BAND    117; K  112; EIG -1.1224774E-01 AU
 INDIRECT ENERGY BAND GAP:   2.1070 eV
 BOTTOM OF VIRTUAL BANDS - BAND    117; K    1; EIG -1.0709315E-01 AU

    BETA       ELECTRONS
 INSULATING STATE
 TOP OF VALENCE BANDS -    BAND    115; K   96; EIG -2.0596232E-01 AU
 TOP OF VALENCE BANDS -    BAND    115; K    1; EIG -2.1005179E-01 AU
 BOTTOM OF VIRTUAL BANDS - BAND    116; K   96; EIG -1.5051358E-01 AU
 DIRECT ENERGY BAND GAP:   1.5088 eV
 BOTTOM OF VIRTUAL BANDS - BAND    116; K    1; EIG -1.4996592E-01 AU
 TTTTTTTTTTTTTTTTTTTTTTTTTTTTTT PDIG        TELAPSE      454.86 TCPU      454.41
 TTTTTTTTTTTTTTTTTTTTTTTTTTTTTT MOQGAD      TELAPSE      454.87 TCPU      454.42
 TTTTTTTTTTTTTTTTTTTTTTTTTTTTTT SHELLXN     TELAPSE      460.34 TCPU      459.89
 TTTTTTTTTTTTTTTTTTTTTTTTTTTTTT MONMO3      TELAPSE      460.60 TCPU      460.15
 NUMERICALLY INTEGRATED DENSITY    116.0000091877    115.0000090004
 TTTTTTTTTTTTTTTTTTTTTTTTTTTTTT NUMDFT      TELAPSE      462.47 TCPU      462.03
 CYC  24 ETOT(AU) -3.520414774872E+03 DETOT -9.14E-06 tst  4.06E-07 PX  2.06E-03
 TTTTTTTTTTTTTTTTTTTTTTTTTTTTTT DIIS        TELAPSE      462.60 TCPU      462.16
 DIIS TEST: 0.22179E-04 AT SCF   CYCLE  24 - DIIS ACTIVE - HISTORY:    24 CYCLES
 TTTTTTTTTTTTTTTTTTTTTTTTTTTTTT FDIK        TELAPSE      471.60 TCPU      471.15

    ALPHA      ELECTRONS
 INSULATING STATE
 TOP OF VALENCE BANDS -    BAND    116; K   93; EIG -1.8973696E-01 AU
 TOP OF VALENCE BANDS -    BAND    116; K    1; EIG -1.8989645E-01 AU
 BOTTOM OF VIRTUAL BANDS - BAND    117; K  112; EIG -1.1230534E-01 AU
 INDIRECT ENERGY BAND GAP:   2.1070 eV
 BOTTOM OF VIRTUAL BANDS - BAND    117; K    1; EIG -1.0715165E-01 AU

    BETA       ELECTRONS
 INSULATING STATE
 TOP OF VALENCE BANDS -    BAND    115; K   96; EIG -2.0602189E-01 AU
 TOP OF VALENCE BANDS -    BAND    115; K    1; EIG -2.1011265E-01 AU
 BOTTOM OF VIRTUAL BANDS - BAND    116; K   96; EIG -1.5059379E-01 AU
 DIRECT ENERGY BAND GAP:   1.5083 eV
 BOTTOM OF VIRTUAL BANDS - BAND    116; K    1; EIG -1.5004673E-01 AU
 TTTTTTTTTTTTTTTTTTTTTTTTTTTTTT PDIG        TELAPSE      472.28 TCPU      471.84
 TTTTTTTTTTTTTTTTTTTTTTTTTTTTTT MOQGAD      TELAPSE      472.29 TCPU      471.85
 TTTTTTTTTTTTTTTTTTTTTTTTTTTTTT SHELLXN     TELAPSE      477.76 TCPU      477.32
 TTTTTTTTTTTTTTTTTTTTTTTTTTTTTT MONMO3      TELAPSE      478.02 TCPU      477.58
 NUMERICALLY INTEGRATED DENSITY    116.0000091875    115.0000090002
 TTTTTTTTTTTTTTTTTTTTTTTTTTTTTT NUMDFT      TELAPSE      479.91 TCPU      479.47
 CYC  25 ETOT(AU) -3.520414776044E+03 DETOT -1.17E-06 tst  5.29E-09 PX  4.53E-04
 TTTTTTTTTTTTTTTTTTTTTTTTTTTTTT DIIS        TELAPSE      480.04 TCPU      479.60
 DIIS TEST: 0.45547E-05 AT SCF   CYCLE  25 - DIIS ACTIVE - HISTORY:    25 CYCLES
 TTTTTTTTTTTTTTTTTTTTTTTTTTTTTT FDIK        TELAPSE      488.88 TCPU      488.44

    ALPHA      ELECTRONS
 INSULATING STATE
 TOP OF VALENCE BANDS -    BAND    116; K   93; EIG -1.8977463E-01 AU
 TOP OF VALENCE BANDS -    BAND    116; K    1; EIG -1.8993435E-01 AU
 BOTTOM OF VIRTUAL BANDS - BAND    117; K  112; EIG -1.1231466E-01 AU
 INDIRECT ENERGY BAND GAP:   2.1078 eV
 BOTTOM OF VIRTUAL BANDS - BAND    117; K    1; EIG -1.0716046E-01 AU

    BETA       ELECTRONS
 INSULATING STATE
 TOP OF VALENCE BANDS -    BAND    115; K   96; EIG -2.0605263E-01 AU
 TOP OF VALENCE BANDS -    BAND    115; K    1; EIG -2.1014629E-01 AU
 BOTTOM OF VIRTUAL BANDS - BAND    116; K   96; EIG -1.5065175E-01 AU
 DIRECT ENERGY BAND GAP:   1.5075 eV
 BOTTOM OF VIRTUAL BANDS - BAND    116; K    1; EIG -1.5010459E-01 AU
 TTTTTTTTTTTTTTTTTTTTTTTTTTTTTT PDIG        TELAPSE      489.57 TCPU      489.12
 TTTTTTTTTTTTTTTTTTTTTTTTTTTTTT MOQGAD      TELAPSE      489.57 TCPU      489.13
 TTTTTTTTTTTTTTTTTTTTTTTTTTTTTT SHELLXN     TELAPSE      495.04 TCPU      494.60
 TTTTTTTTTTTTTTTTTTTTTTTTTTTTTT MONMO3      TELAPSE      495.30 TCPU      494.86
 NUMERICALLY INTEGRATED DENSITY    116.0000091858    115.0000089983
 TTTTTTTTTTTTTTTTTTTTTTTTTTTTTT NUMDFT      TELAPSE      497.17 TCPU      496.73
 CYC  26 ETOT(AU) -3.520414776098E+03 DETOT -5.39E-08 tst  9.76E-09 PX  2.07E-04
 TTTTTTTTTTTTTTTTTTTTTTTTTTTTTT DIIS        TELAPSE      497.35 TCPU      496.90
 DIIS TEST: 0.27476E-05 AT SCF   CYCLE  26 - DIIS ACTIVE - HISTORY:    26 CYCLES
 TTTTTTTTTTTTTTTTTTTTTTTTTTTTTT FDIK        TELAPSE      506.43 TCPU      505.98

    ALPHA      ELECTRONS
 INSULATING STATE
 TOP OF VALENCE BANDS -    BAND    116; K   93; EIG -1.8973425E-01 AU
 TOP OF VALENCE BANDS -    BAND    116; K    1; EIG -1.8989383E-01 AU
 BOTTOM OF VIRTUAL BANDS - BAND    117; K  112; EIG -1.1230622E-01 AU
 INDIRECT ENERGY BAND GAP:   2.1069 eV
 BOTTOM OF VIRTUAL BANDS - BAND    117; K    1; EIG -1.0715297E-01 AU

    BETA       ELECTRONS
 INSULATING STATE
 TOP OF VALENCE BANDS -    BAND    115; K   96; EIG -2.0602737E-01 AU
 TOP OF VALENCE BANDS -    BAND    115; K    1; EIG -2.1011847E-01 AU
 BOTTOM OF VIRTUAL BANDS - BAND    116; K   96; EIG -1.5059786E-01 AU
 DIRECT ENERGY BAND GAP:   1.5083 eV
 BOTTOM OF VIRTUAL BANDS - BAND    116; K    1; EIG -1.5005079E-01 AU
 TTTTTTTTTTTTTTTTTTTTTTTTTTTTTT PDIG        TELAPSE      507.11 TCPU      506.67
 TTTTTTTTTTTTTTTTTTTTTTTTTTTTTT MOQGAD      TELAPSE      507.12 TCPU      506.68
 TTTTTTTTTTTTTTTTTTTTTTTTTTTTTT SHELLXN     TELAPSE      512.59 TCPU      512.15
 TTTTTTTTTTTTTTTTTTTTTTTTTTTTTT MONMO3      TELAPSE      512.85 TCPU      512.41
 NUMERICALLY INTEGRATED DENSITY    116.0000091874    115.0000090000
 TTTTTTTTTTTTTTTTTTTTTTTTTTTTTT NUMDFT      TELAPSE      514.75 TCPU      514.30
 CYC  27 ETOT(AU) -3.520414776273E+03 DETOT -1.75E-07 tst  5.72E-09 PX  2.55E-04
 TTTTTTTTTTTTTTTTTTTTTTTTTTTTTT DIIS        TELAPSE      514.88 TCPU      514.44
 DIIS TEST: 0.48453E-06 AT SCF   CYCLE  27 - DIIS ACTIVE - HISTORY:    27 CYCLES
 TTTTTTTTTTTTTTTTTTTTTTTTTTTTTT FDIK        TELAPSE      524.97 TCPU      524.52

    ALPHA      ELECTRONS
 INSULATING STATE
 TOP OF VALENCE BANDS -    BAND    116; K   93; EIG -1.8975308E-01 AU
 TOP OF VALENCE BANDS -    BAND    116; K    1; EIG -1.8991269E-01 AU
 BOTTOM OF VIRTUAL BANDS - BAND    117; K  112; EIG -1.1231683E-01 AU
 INDIRECT ENERGY BAND GAP:   2.1071 eV
 BOTTOM OF VIRTUAL BANDS - BAND    117; K    1; EIG -1.0716356E-01 AU

    BETA       ELECTRONS
 INSULATING STATE
 TOP OF VALENCE BANDS -    BAND    115; K   96; EIG -2.0604341E-01 AU
 TOP OF VALENCE BANDS -    BAND    115; K    1; EIG -2.1013519E-01 AU
 BOTTOM OF VIRTUAL BANDS - BAND    116; K   96; EIG -1.5062299E-01 AU
 DIRECT ENERGY BAND GAP:   1.5081 eV
 BOTTOM OF VIRTUAL BANDS - BAND    116; K    1; EIG -1.5007593E-01 AU
 TTTTTTTTTTTTTTTTTTTTTTTTTTTTTT PDIG        TELAPSE      525.66 TCPU      525.20
 TTTTTTTTTTTTTTTTTTTTTTTTTTTTTT MOQGAD      TELAPSE      525.67 TCPU      525.21
 TTTTTTTTTTTTTTTTTTTTTTTTTTTTTT SHELLXN     TELAPSE      531.14 TCPU      530.68
 TTTTTTTTTTTTTTTTTTTTTTTTTTTTTT MONMO3      TELAPSE      531.39 TCPU      530.94
 NUMERICALLY INTEGRATED DENSITY    116.0000091866    115.0000089992
 TTTTTTTTTTTTTTTTTTTTTTTTTTTTTT NUMDFT      TELAPSE      533.28 TCPU      532.83
 CYC  28 ETOT(AU) -3.520414776275E+03 DETOT -2.11E-09 tst  6.82E-10 PX  1.06E-04
 TTTTTTTTTTTTTTTTTTTTTTTTTTTTTT DIIS        TELAPSE      533.42 TCPU      532.96
 DIIS TEST: 0.42463E-07 AT SCF   CYCLE  28 - DIIS ACTIVE - HISTORY:    28 CYCLES
 TTTTTTTTTTTTTTTTTTTTTTTTTTTTTT FDIK        TELAPSE      542.21 TCPU      541.63

    ALPHA      ELECTRONS
 INSULATING STATE
 TOP OF VALENCE BANDS -    BAND    116; K   93; EIG -1.8974515E-01 AU
 TOP OF VALENCE BANDS -    BAND    116; K    1; EIG -1.8990476E-01 AU
 BOTTOM OF VIRTUAL BANDS - BAND    117; K  112; EIG -1.1231295E-01 AU
 INDIRECT ENERGY BAND GAP:   2.1070 eV
 BOTTOM OF VIRTUAL BANDS - BAND    117; K    1; EIG -1.0715975E-01 AU

    BETA       ELECTRONS
 INSULATING STATE
 TOP OF VALENCE BANDS -    BAND    115; K   96; EIG -2.0603730E-01 AU
 TOP OF VALENCE BANDS -    BAND    115; K    1; EIG -2.1012884E-01 AU
 BOTTOM OF VIRTUAL BANDS - BAND    116; K   96; EIG -1.5061353E-01 AU
 DIRECT ENERGY BAND GAP:   1.5082 eV
 BOTTOM OF VIRTUAL BANDS - BAND    116; K    1; EIG -1.5006649E-01 AU
 TTTTTTTTTTTTTTTTTTTTTTTTTTTTTT PDIG        TELAPSE      542.89 TCPU      542.31
 TTTTTTTTTTTTTTTTTTTTTTTTTTTTTT MOQGAD      TELAPSE      542.90 TCPU      542.32
 TTTTTTTTTTTTTTTTTTTTTTTTTTTTTT SHELLXN     TELAPSE      548.37 TCPU      547.79
 TTTTTTTTTTTTTTTTTTTTTTTTTTTTTT MONMO3      TELAPSE      548.63 TCPU      548.05
 NUMERICALLY INTEGRATED DENSITY    116.0000091870    115.0000089995
 TTTTTTTTTTTTTTTTTTTTTTTTTTTTTT NUMDFT      TELAPSE      550.53 TCPU      549.95
 CYC  29 ETOT(AU) -3.520414776286E+03 DETOT -1.08E-08 tst  5.20E-11 PX  3.64E-05
 TTTTTTTTTTTTTTTTTTTTTTTTTTTTTT DIIS        TELAPSE      550.67 TCPU      550.09
 DIIS TEST: 0.24652E-07 AT SCF   CYCLE  29 - DIIS ACTIVE - HISTORY:    27 CYCLES
 TTTTTTTTTTTTTTTTTTTTTTTTTTTTTT FDIK        TELAPSE      558.62 TCPU      558.04

    ALPHA      ELECTRONS
 INSULATING STATE
 TOP OF VALENCE BANDS -    BAND    116; K   93; EIG -1.8974677E-01 AU
 TOP OF VALENCE BANDS -    BAND    116; K    1; EIG -1.8990637E-01 AU
 BOTTOM OF VIRTUAL BANDS - BAND    117; K  112; EIG -1.1231408E-01 AU
 INDIRECT ENERGY BAND GAP:   2.1071 eV
 BOTTOM OF VIRTUAL BANDS - BAND    117; K    1; EIG -1.0716089E-01 AU

    BETA       ELECTRONS
 INSULATING STATE
 TOP OF VALENCE BANDS -    BAND    115; K   96; EIG -2.0603931E-01 AU
 TOP OF VALENCE BANDS -    BAND    115; K    1; EIG -2.1013083E-01 AU
 BOTTOM OF VIRTUAL BANDS - BAND    116; K   96; EIG -1.5061553E-01 AU
 DIRECT ENERGY BAND GAP:   1.5082 eV
 BOTTOM OF VIRTUAL BANDS - BAND    116; K    1; EIG -1.5006849E-01 AU
 TTTTTTTTTTTTTTTTTTTTTTTTTTTTTT PDIG        TELAPSE      559.31 TCPU      558.72
 TTTTTTTTTTTTTTTTTTTTTTTTTTTTTT MOQGAD      TELAPSE      559.32 TCPU      558.73
 TTTTTTTTTTTTTTTTTTTTTTTTTTTTTT SHELLXN     TELAPSE      564.78 TCPU      564.20
 TTTTTTTTTTTTTTTTTTTTTTTTTTTTTT MONMO3      TELAPSE      565.04 TCPU      564.46
 NUMERICALLY INTEGRATED DENSITY    116.0000091869    115.0000089995
 TTTTTTTTTTTTTTTTTTTTTTTTTTTTTT NUMDFT      TELAPSE      566.93 TCPU      566.35
 CYC  30 ETOT(AU) -3.520414776280E+03 DETOT  5.58E-09 tst  5.26E-12 PX  6.46E-06
 TTTTTTTTTTTTTTTTTTTTTTTTTTTTTT DIIS        TELAPSE      567.07 TCPU      566.48
 DIIS TEST: 0.57468E-08 AT SCF   CYCLE  30 - DIIS ACTIVE - HISTORY:    28 CYCLES
 TTTTTTTTTTTTTTTTTTTTTTTTTTTTTT FDIK        TELAPSE      576.14 TCPU      575.47

    ALPHA      ELECTRONS
 INSULATING STATE
 TOP OF VALENCE BANDS -    BAND    116; K   93; EIG -1.8974768E-01 AU
 TOP OF VALENCE BANDS -    BAND    116; K    1; EIG -1.8990729E-01 AU
 BOTTOM OF VIRTUAL BANDS - BAND    117; K  112; EIG -1.1231517E-01 AU
 INDIRECT ENERGY BAND GAP:   2.1070 eV
 BOTTOM OF VIRTUAL BANDS - BAND    117; K    1; EIG -1.0716202E-01 AU

    BETA       ELECTRONS
 INSULATING STATE
 TOP OF VALENCE BANDS -    BAND    115; K   96; EIG -2.0604008E-01 AU
 TOP OF VALENCE BANDS -    BAND    115; K    1; EIG -2.1013162E-01 AU
 BOTTOM OF VIRTUAL BANDS - BAND    116; K   96; EIG -1.5061661E-01 AU
 DIRECT ENERGY BAND GAP:   1.5082 eV
 BOTTOM OF VIRTUAL BANDS - BAND    116; K    1; EIG -1.5006957E-01 AU
 TTTTTTTTTTTTTTTTTTTTTTTTTTTTTT PDIG        TELAPSE      576.83 TCPU      576.15
 TTTTTTTTTTTTTTTTTTTTTTTTTTTTTT MOQGAD      TELAPSE      576.84 TCPU      576.16
 TTTTTTTTTTTTTTTTTTTTTTTTTTTTTT SHELLXN     TELAPSE      582.31 TCPU      581.63
 TTTTTTTTTTTTTTTTTTTTTTTTTTTTTT MONMO3      TELAPSE      582.57 TCPU      581.89
 NUMERICALLY INTEGRATED DENSITY    116.0000091868    115.0000089994
 TTTTTTTTTTTTTTTTTTTTTTTTTTTTTT NUMDFT      TELAPSE      584.45 TCPU      583.78
 CYC  31 ETOT(AU) -3.520414776284E+03 DETOT -3.07E-09 tst  1.01E-12 PX  6.36E-06
 TTTTTTTTTTTTTTTTTTTTTTTTTTTTTT DIIS        TELAPSE      584.59 TCPU      583.92
 DIIS TEST: 0.87996E-09 AT SCF   CYCLE  31 - DIIS ACTIVE - HISTORY:    28 CYCLES
 TTTTTTTTTTTTTTTTTTTTTTTTTTTTTT FDIK        TELAPSE      593.71 TCPU      593.03

    ALPHA      ELECTRONS
 INSULATING STATE
 TOP OF VALENCE BANDS -    BAND    116; K   93; EIG -1.8974727E-01 AU
 TOP OF VALENCE BANDS -    BAND    116; K    1; EIG -1.8990688E-01 AU
 BOTTOM OF VIRTUAL BANDS - BAND    117; K  112; EIG -1.1231465E-01 AU
 INDIRECT ENERGY BAND GAP:   2.1070 eV
 BOTTOM OF VIRTUAL BANDS - BAND    117; K    1; EIG -1.0716148E-01 AU

    BETA       ELECTRONS
 INSULATING STATE
 TOP OF VALENCE BANDS -    BAND    115; K   96; EIG -2.0603976E-01 AU
 TOP OF VALENCE BANDS -    BAND    115; K    1; EIG -2.1013130E-01 AU
 BOTTOM OF VIRTUAL BANDS - BAND    116; K   96; EIG -1.5061626E-01 AU
 DIRECT ENERGY BAND GAP:   1.5082 eV
 BOTTOM OF VIRTUAL BANDS - BAND    116; K    1; EIG -1.5006922E-01 AU
 TTTTTTTTTTTTTTTTTTTTTTTTTTTTTT PDIG        TELAPSE      594.39 TCPU      593.72
 TTTTTTTTTTTTTTTTTTTTTTTTTTTTTT MOQGAD      TELAPSE      594.40 TCPU      593.72
 TTTTTTTTTTTTTTTTTTTTTTTTTTTTTT SHELLXN     TELAPSE      599.88 TCPU      599.20
 TTTTTTTTTTTTTTTTTTTTTTTTTTTTTT MONMO3      TELAPSE      600.14 TCPU      599.46
 NUMERICALLY INTEGRATED DENSITY    116.0000091869    115.0000089994
 TTTTTTTTTTTTTTTTTTTTTTTTTTTTTT NUMDFT      TELAPSE      602.01 TCPU      601.33
 CYC  32 ETOT(AU) -3.520414776283E+03 DETOT  7.03E-10 tst  2.10E-13 PX  1.90E-06
 TTTTTTTTTTTTTTTTTTTTTTTTTTTTTT DIIS        TELAPSE      602.15 TCPU      601.47
 DIIS TEST: 0.35143E-09 AT SCF   CYCLE  32 - DIIS ACTIVE - HISTORY:    29 CYCLES
 TTTTTTTTTTTTTTTTTTTTTTTTTTTTTT FDIK        TELAPSE      607.87 TCPU      607.19

    ALPHA      ELECTRONS
 INSULATING STATE
 TOP OF VALENCE BANDS -    BAND    116; K   93; EIG -1.8974755E-01 AU
 TOP OF VALENCE BANDS -    BAND    116; K    1; EIG -1.8990715E-01 AU
 BOTTOM OF VIRTUAL BANDS - BAND    117; K  112; EIG -1.1231489E-01 AU
 INDIRECT ENERGY BAND GAP:   2.1071 eV
 BOTTOM OF VIRTUAL BANDS - BAND    117; K    1; EIG -1.0716172E-01 AU

    BETA       ELECTRONS
 INSULATING STATE
 TOP OF VALENCE BANDS -    BAND    115; K   96; EIG -2.0603999E-01 AU
 TOP OF VALENCE BANDS -    BAND    115; K    1; EIG -2.1013154E-01 AU
 BOTTOM OF VIRTUAL BANDS - BAND    116; K   96; EIG -1.5061657E-01 AU
 DIRECT ENERGY BAND GAP:   1.5081 eV
 BOTTOM OF VIRTUAL BANDS - BAND    116; K    1; EIG -1.5006953E-01 AU
 TTTTTTTTTTTTTTTTTTTTTTTTTTTTTT PDIG        TELAPSE      608.55 TCPU      607.87
 TTTTTTTTTTTTTTTTTTTTTTTTTTTTTT MOQGAD      TELAPSE      608.56 TCPU      607.88
 TTTTTTTTTTTTTTTTTTTTTTTTTTTTTT SHELLXN     TELAPSE      614.04 TCPU      613.37
 TTTTTTTTTTTTTTTTTTTTTTTTTTTTTT MONMO3      TELAPSE      614.30 TCPU      613.62
 NUMERICALLY INTEGRATED DENSITY    116.0000091869    115.0000089994
 TTTTTTTTTTTTTTTTTTTTTTTTTTTTTT NUMDFT      TELAPSE      616.17 TCPU      615.49
 CYC  33 ETOT(AU) -3.520414776283E+03 DETOT -9.82E-11 tst  3.19E-14 PX  6.15E-07
 TTTTTTTTTTTTTTTTTTTTTTTTTTTTTT DIIS        TELAPSE      616.31 TCPU      615.63
 DIIS TEST: 0.24513E-09 AT SCF   CYCLE  33 - DIIS ACTIVE - HISTORY:    28 CYCLES
 TTTTTTTTTTTTTTTTTTTTTTTTTTTTTT FDIK        TELAPSE      621.34 TCPU      620.66

    ALPHA      ELECTRONS
 INSULATING STATE
 TOP OF VALENCE BANDS -    BAND    116; K   93; EIG -1.8974752E-01 AU
 TOP OF VALENCE BANDS -    BAND    116; K    1; EIG -1.8990713E-01 AU
 BOTTOM OF VIRTUAL BANDS - BAND    117; K  112; EIG -1.1231485E-01 AU
 INDIRECT ENERGY BAND GAP:   2.1071 eV
 BOTTOM OF VIRTUAL BANDS - BAND    117; K    1; EIG -1.0716169E-01 AU

    BETA       ELECTRONS
 INSULATING STATE
 TOP OF VALENCE BANDS -    BAND    115; K   96; EIG -2.0603997E-01 AU
 TOP OF VALENCE BANDS -    BAND    115; K    1; EIG -2.1013152E-01 AU
 BOTTOM OF VIRTUAL BANDS - BAND    116; K   96; EIG -1.5061655E-01 AU
 DIRECT ENERGY BAND GAP:   1.5081 eV
 BOTTOM OF VIRTUAL BANDS - BAND    116; K    1; EIG -1.5006951E-01 AU
 TTTTTTTTTTTTTTTTTTTTTTTTTTTTTT PDIG        TELAPSE      622.03 TCPU      621.35
 TTTTTTTTTTTTTTTTTTTTTTTTTTTTTT MOQGAD      TELAPSE      622.03 TCPU      621.36
 TTTTTTTTTTTTTTTTTTTTTTTTTTTTTT SHELLXN     TELAPSE      627.51 TCPU      626.83
 TTTTTTTTTTTTTTTTTTTTTTTTTTTTTT MONMO3      TELAPSE      627.77 TCPU      627.09
 NUMERICALLY INTEGRATED DENSITY    116.0000091869    115.0000089994
 TTTTTTTTTTTTTTTTTTTTTTTTTTTTTT NUMDFT      TELAPSE      629.66 TCPU      628.98
 CYC  34 ETOT(AU) -3.520414776283E+03 DETOT -3.46E-11 tst  1.65E-14 PX  2.76E-07
 TTTTTTTTTTTTTTTTTTTTTTTTTTTTTT DIIS        TELAPSE      629.80 TCPU      629.12
 DIIS TEST: 0.17258E-09 AT SCF   CYCLE  34 - DIIS ACTIVE - HISTORY:    28 CYCLES
 TTTTTTTTTTTTTTTTTTTTTTTTTTTTTT FDIK        TELAPSE      634.30 TCPU      633.62

    ALPHA      ELECTRONS
 INSULATING STATE
 TOP OF VALENCE BANDS -    BAND    116; K   93; EIG -1.8974753E-01 AU
 TOP OF VALENCE BANDS -    BAND    116; K    1; EIG -1.8990714E-01 AU
 BOTTOM OF VIRTUAL BANDS - BAND    117; K  112; EIG -1.1231487E-01 AU
 INDIRECT ENERGY BAND GAP:   2.1071 eV
 BOTTOM OF VIRTUAL BANDS - BAND    117; K    1; EIG -1.0716170E-01 AU

    BETA       ELECTRONS
 INSULATING STATE
 TOP OF VALENCE BANDS -    BAND    115; K   96; EIG -2.0603998E-01 AU
 TOP OF VALENCE BANDS -    BAND    115; K    1; EIG -2.1013153E-01 AU
 BOTTOM OF VIRTUAL BANDS - BAND    116; K   96; EIG -1.5061656E-01 AU
 DIRECT ENERGY BAND GAP:   1.5081 eV
 BOTTOM OF VIRTUAL BANDS - BAND    116; K    1; EIG -1.5006952E-01 AU
 TTTTTTTTTTTTTTTTTTTTTTTTTTTTTT PDIG        TELAPSE      634.99 TCPU      634.31
 TTTTTTTTTTTTTTTTTTTTTTTTTTTTTT MOQGAD      TELAPSE      634.99 TCPU      634.32
 TTTTTTTTTTTTTTTTTTTTTTTTTTTTTT SHELLXN     TELAPSE      640.47 TCPU      639.80
 TTTTTTTTTTTTTTTTTTTTTTTTTTTTTT MONMO3      TELAPSE      640.73 TCPU      640.06
 NUMERICALLY INTEGRATED DENSITY    116.0000091869    115.0000089994
 TTTTTTTTTTTTTTTTTTTTTTTTTTTTTT NUMDFT      TELAPSE      642.60 TCPU      641.92
 CYC  35 ETOT(AU) -3.520414776283E+03 DETOT -3.18E-12 tst  1.58E-14 PX  9.64E-09
 TTTTTTTTTTTTTTTTTTTTTTTTTTTTTT DIIS        TELAPSE      642.75 TCPU      642.07
 DIIS TEST: 0.17249E-09 AT SCF   CYCLE  35 - DIIS ACTIVE - HISTORY:    28 CYCLES
 TTTTTTTTTTTTTTTTTTTTTTTTTTTTTT FDIK        TELAPSE      647.21 TCPU      646.53

    ALPHA      ELECTRONS
 INSULATING STATE
 TOP OF VALENCE BANDS -    BAND    116; K   93; EIG -1.8974753E-01 AU
 TOP OF VALENCE BANDS -    BAND    116; K    1; EIG -1.8990714E-01 AU
 BOTTOM OF VIRTUAL BANDS - BAND    117; K  112; EIG -1.1231487E-01 AU
 INDIRECT ENERGY BAND GAP:   2.1071 eV
 BOTTOM OF VIRTUAL BANDS - BAND    117; K    1; EIG -1.0716170E-01 AU

    BETA       ELECTRONS
 INSULATING STATE
 TOP OF VALENCE BANDS -    BAND    115; K   96; EIG -2.0603998E-01 AU
 TOP OF VALENCE BANDS -    BAND    115; K    1; EIG -2.1013153E-01 AU
 BOTTOM OF VIRTUAL BANDS - BAND    116; K   96; EIG -1.5061656E-01 AU
 DIRECT ENERGY BAND GAP:   1.5081 eV
 BOTTOM OF VIRTUAL BANDS - BAND    116; K    1; EIG -1.5006952E-01 AU
 TTTTTTTTTTTTTTTTTTTTTTTTTTTTTT PDIG        TELAPSE      647.89 TCPU      647.22
 TTTTTTTTTTTTTTTTTTTTTTTTTTTTTT MOQGAD      TELAPSE      647.90 TCPU      647.23
 TTTTTTTTTTTTTTTTTTTTTTTTTTTTTT SHELLXN     TELAPSE      653.38 TCPU      652.70
 ::: PSEUDO TOTAL   ENERGY                        -3.2403903943083E+03
 ::: VIRIAL COEFFICIENT                            1.0402959008288E+00
 TTTTTTTTTTTTTTTTTTTTTTTTTTTTTT MONMO3      TELAPSE      653.64 TCPU      652.96
 NUMERICALLY INTEGRATED DENSITY    116.0000091869    115.0000089994
 TTTTTTTTTTTTTTTTTTTTTTTTTTTTTT NUMDFT      TELAPSE      655.52 TCPU      654.84
 CYC  36 ETOT(AU) -3.520414776283E+03 DETOT  9.55E-12 tst  1.52E-14 PX  9.64E-09

 == SCF ENDED - CONVERGENCE ON ENERGY      E(AU) -3.5204147762830E+03 CYCLES  36


 ENERGY EXPRESSION=HARTREE+FOCK EXCH*0.00000+(PBE        EXCH)*1.00000+PBE        CORR


 TOTAL ENERGY(DFT)(AU)( 36) -3.5204147762830E+03 DE 9.5E-12 tester 1.5E-14
 TTTTTTTTTTTTTTTTTTTTTTTTTTTTTT EDFT        TELAPSE      655.53 TCPU      654.85

 *******************************************************************************
 *                             FORCE CALCULATION                               *
 *******************************************************************************

 TTTTTTTTTTTTTTTTTTTTTTTTTTTTTT NUMDFG      TELAPSE      664.58 TCPU      663.90
 INFORMATION **** EXCPOG **** EXCH. BIPO BUFFER LENGTH (WORDS) =           0
 INFORMATION **** GENPOG **** BIPO BUFFER LENGTH (WORDS) =     2320000
 TTTTTTTTTTTTTTTTTTTTTTTTTTTTTT SHELXG      TELAPSE      687.88 TCPU      687.21


 D3 DISPERSION ENERGY (AU)       -7.1861910178932E-02
 TOTAL ENERGY + DISP (AU)        -3.5204866381931E+03

 CARTESIAN FORCES IN HARTREE/BOHR (ANALYTICAL)
   ATOM                     X                   Y                   Z
   1  29             1.944625016570E-15  4.857225732735E-15  2.042810365310E-14
   2   9             2.607407003197E-06 -5.364891844217E-06  6.573509562458E-06
   3   9            -2.607406994315E-06  5.364891835002E-06 -6.573509558905E-06
   4   9             1.032592576777E-06 -3.397654996462E-06 -9.536778451391E-07
   5   9            -1.032592582106E-06  3.397655008897E-06  9.536778469155E-07
   6   9            -8.426947317730E-08  7.033676352464E-07  4.141929184520E-06
   7   9             8.426948205909E-08 -7.033676516777E-07 -4.141929199619E-06
   8   9            -5.303052956762E-07  1.846407029937E-06 -7.753108761221E-06
   9   9             5.303052992289E-07 -1.846407017503E-06  7.753108782538E-06
  10   9            -1.548189191070E-06 -2.797693202439E-06 -4.609497159080E-06
  11   9             1.548189202616E-06  2.797693179346E-06  4.609497164410E-06
  12   9             1.788356762233E-06 -2.907954710363E-09  2.686557776244E-07
  13   9            -1.788356778221E-06  2.907958485121E-09 -2.686557625253E-07
  14   8            -2.132605806615E-06  3.613153357840E-06  1.022940083750E-06
  15   8             2.132605805727E-06 -3.613153353399E-06 -1.022940086859E-06
  16   8             2.652160251415E-07  1.382603828759E-06 -6.255292106516E-08
  17   8            -2.652160242533E-07 -1.382603819877E-06  6.255287843260E-08
  18   6            -4.819449075377E-07  9.762868607321E-06 -7.326392180929E-06
  19   6             4.819449053173E-07 -9.762868612428E-06  7.326392175599E-06
  20   6            -4.567115627907E-07 -9.205955804337E-07 -1.362777701353E-06
  21   6             4.567115565735E-07  9.205955794345E-07  1.362777704017E-06
  22   6            -4.334749255985E-06 -9.914418561685E-07  4.471256128014E-06
  23   6             4.334749262203E-06  9.914418537260E-07 -4.471256128014E-06
  24   1             8.056915288379E-06 -1.956776251977E-06 -7.161894084451E-06
  25   1            -8.056915287602E-06  1.956776251144E-06  7.161894085783E-06
  26   6            -2.287156647185E-06  1.919727658950E-06 -3.902355536489E-06
  27   6             2.287156643632E-06 -1.919727651623E-06  3.902355524943E-06
  28   6             2.198633542783E-06  1.144457508540E-06  5.453553067358E-06
  29   6            -2.198633542561E-06 -1.144457500990E-06 -5.453553061141E-06

 RESULTANT FORCE     8.716985466783E-15  3.580469254416E-15  0.000000000000E+00

 SYMMETRY ALLOWED FORCES (ANALYTICAL) (DIRECTION, FORCE)

    1  3.6874303E-06    2 -7.5871028E-06    3  9.2963464E-06    4  1.4603064E-06
    5 -4.8050098E-06    6 -1.3487041E-06    7 -1.1917504E-07    8  9.9471206E-07
    9  5.8575724E-06   10 -7.4996494E-07   11  2.6112139E-06   12 -1.0964552E-05
   13 -2.1894702E-06   14 -3.9565357E-06   15 -6.5188134E-06   16  2.5291184E-06
   17 -4.1124717E-09   18  3.7993663E-07   19 -3.0159601E-06   20  5.1097705E-06
   21  1.4466557E-06   22  3.7507210E-07   23  1.9552971E-06   24 -8.8463159E-08
   25 -6.8157302E-07   26  1.3806781E-05   27 -1.0361083E-05   28 -6.4588768E-07
   29 -1.3019188E-06   30 -1.9272587E-06   31 -6.1302612E-06   32 -1.4021105E-06
   33  6.3233111E-06   34  1.1394199E-05   35 -2.7672995E-06   36 -1.0128448E-05
   37 -3.2345279E-06   38  2.7149049E-06   39 -5.5187641E-06   40  3.1093374E-06
   41  1.6185073E-06   42  7.7124887E-06
 TTTTTTTTTTTTTTTTTTTTTTTTTTTTTT TOTGRA      TELAPSE      689.01 TCPU      688.34

 HHHHHHHHHHHHHHHHHHHHHHHHHHHHHHHHHHHHHHHHHHHHHHHHHHHHHHHHHHHHHHHHHHHHHHHHHHHHHHH
                   FORCE CONSTANT MATRIX - NUMERICAL ESTIMATE
 HHHHHHHHHHHHHHHHHHHHHHHHHHHHHHHHHHHHHHHHHHHHHHHHHHHHHHHHHHHHHHHHHHHHHHHHHHHHHHH
 MAX ABS(DGRAD): MAXIMUM ABSOLUTE GRADIENT DIFFERENCE WITH RESPECT TO
                 THE CENTRAL POINT
 DE:             ENERGY DIFFERENCE WITH RESPECT TO THE CENTRAL POINT
                 (DE IS EXPECTED TO BE POSITIVE FOR ALL DISPLACEMENTS)

   ATOM      MAX ABS(DGRAD)       TOTAL ENERGY (AU)  N.CYC      DE       SYM
    CENTRAL POINT             -3.520486638193E+03    36     0.0000E+00     2
    2 F  DX   8.4806E-04      -3.520486635747E+03    17     2.4466E-06     1
    2 F  DY   4.3394E-04      -3.520486636853E+03    13     1.3404E-06     1
    2 F  DZ   1.5581E-03      -3.520486633754E+03    17     4.4391E-06     1
    4 F  DX   6.4572E-04      -3.520486636058E+03    17     2.1356E-06     1
    4 F  DY   1.7623E-03      -3.520486633146E+03    17     5.0476E-06     1
    4 F  DZ   4.0864E-04      -3.520486636828E+03    13     1.3652E-06     1
    6 F  DX   1.0084E-03      -3.520486635153E+03    17     3.0404E-06     1
    6 F  DY   4.1944E-04      -3.520486637064E+03    16     1.1288E-06     1
    6 F  DZ   1.3424E-03      -3.520486634307E+03    19     3.8861E-06     1
    8 F  DX   5.5610E-04      -3.520486636674E+03    18     1.5188E-06     1
    8 F  DY   7.8231E-04      -3.520486635646E+03    16     2.5470E-06     1
    8 F  DZ   1.4172E-03      -3.520486634463E+03    18     3.7302E-06     1
   10 F  DX   6.2340E-04      -3.520486636291E+03    17     1.9024E-06     1
   10 F  DY   1.7055E-03      -3.520486633453E+03    17     4.7404E-06     1
   10 F  DZ   4.1412E-04      -3.520486636957E+03    12     1.2360E-06     1
   12 F  DX   2.0125E-03      -3.520486632499E+03    17     5.6937E-06     1
   12 F  DY   4.0320E-04      -3.520486637183E+03    14     1.0098E-06     1
   12 F  DZ   4.2669E-04      -3.520486636358E+03    14     1.8351E-06     1
   14 O  DX   9.6493E-04      -3.520486635809E+03    16     2.3843E-06     1
   14 O  DY   5.9812E-04      -3.520486636438E+03    17     1.7549E-06     1
   14 O  DZ   2.9539E-03      -3.520486629398E+03    19     8.7947E-06     1
   16 O  DX   1.0886E-03      -3.520486634329E+03    18     3.8639E-06     1
   16 O  DY   7.0008E-04      -3.520486635773E+03    19     2.4201E-06     1
   16 O  DZ   2.6068E-03      -3.520486630562E+03    18     7.6314E-06     1
   18 C  DX   2.6675E-03      -3.520486630303E+03    18     7.8898E-06     1
   18 C  DY   2.6331E-03      -3.520486630150E+03    20     8.0431E-06     1
   18 C  DZ   2.6724E-03      -3.520486630131E+03    16     8.0623E-06     1
   20 C  DX   2.1548E-03      -3.520486632266E+03    18     5.9270E-06     1
   20 C  DY   2.0327E-03      -3.520486632337E+03    18     5.8564E-06     1
   20 C  DZ   4.3549E-03      -3.520486626548E+03    13     1.1645E-05     1
   22 C  DX   2.4064E-03      -3.520486631449E+03    16     6.7441E-06     1
   22 C  DY   2.0494E-03      -3.520486632630E+03    16     5.5635E-06     1
   22 C  DZ   3.9596E-03      -3.520486626360E+03    16     1.1833E-05     1
   24 H  DX   6.4170E-04      -3.520486636605E+03    14     1.5883E-06     1
   24 H  DY   3.2696E-04      -3.520486637223E+03    10     9.6999E-07     1
   24 H  DZ   1.6925E-03      -3.520486633428E+03    18     4.7650E-06     1
   26 C  DX   2.7466E-03      -3.520486630673E+03    17     7.5205E-06     1
   26 C  DY   2.3525E-03      -3.520486631414E+03    17     6.7794E-06     1
   26 C  DZ   3.3779E-03      -3.520486629043E+03    18     9.1499E-06     1
   28 C  DX   2.6155E-03      -3.520486630473E+03    19     7.7200E-06     1
   28 C  DY   2.5393E-03      -3.520486630987E+03    17     7.2059E-06     1
   28 C  DZ   2.8589E-03      -3.520486629632E+03    18     8.5613E-06     1

 GCALCO - MAX INDICES DIRECT LATTICE VECTOR    19    18     9
 NO.OF VECTORS CREATED 6999 STARS 3500 RMAX   156.18366 BOHR

 CAPPA:IS1  6;IS2  6;IS3  6; K PTS MONK NET 112; SYMMOPS:K SPACE   2;G SPACE   2

 TTTTTTTTTTTTTTTTTTTTTTTTTTTTTT gordsh1     TELAPSE    22825.90 TCPU    22793.96

 MATRIX SIZE: P(G)  258134, F(G)  129549, P(G) IRR   66117, F(G) IRR   66117
 MAX G-VECTOR INDEX FOR 1- AND 2-ELECTRON INTEGRALS  69

 TTTTTTTTTTTTTTTTTTTTTTTTTTTTTT INPUT       TELAPSE    22825.90 TCPU    22793.96

 SYMMETRY ALLOWED INTERNAL DEGREE(S) OF FREEDOM:  42
 TTTTTTTTTTTTTTTTTTTTTTTTTTTTTT SYMM        TELAPSE    22825.92 TCPU    22793.98
 TTTTTTTTTTTTTTTTTTTTTTTTTTTTTT INT_SCREEN  TELAPSE    22825.92 TCPU    22793.98

 ATOMIC BORN CHARGE TENSOR (UNITS OF e, ELECTRON CHARGE).
 DYNAMIC CHARGE = 1/3 * TRACE .

 ATOM   1 CU DYNAMIC CHARGE     1.250095

              1           2           3
   1     1.2756E+00 -2.2650E-01  4.4463E-01
   2    -4.2279E-02  8.9875E-01  2.9753E-01
   3     4.4749E-01  2.8899E-01  1.5759E+00

 ATOM   2 F  DYNAMIC CHARGE    -0.697477

              1           2           3
   1    -8.0503E-01 -9.3696E-02 -4.5018E-01
   2    -8.4523E-02 -4.7628E-01  2.5033E-02
   3    -3.9861E-01  9.4575E-03 -8.1112E-01

 ATOM   3 F  DYNAMIC CHARGE    -0.697477

              1           2           3
   1    -8.0503E-01 -9.3696E-02 -4.5018E-01
   2    -8.4523E-02 -4.7628E-01  2.5033E-02
   3    -3.9861E-01  9.4575E-03 -8.1112E-01

 ATOM   4 F  DYNAMIC CHARGE    -0.732593

              1           2           3
   1    -5.9755E-01  4.5111E-02  3.1219E-02
   2     1.7591E-01 -1.3289E+00 -3.0897E-02
   3    -1.5980E-02  4.0624E-06 -2.7129E-01

 ATOM   5 F  DYNAMIC CHARGE    -0.732593

              1           2           3
   1    -5.9755E-01  4.5111E-02  3.1219E-02
   2     1.7591E-01 -1.3289E+00 -3.0897E-02
   3    -1.5980E-02  4.0624E-06 -2.7129E-01

 ATOM   6 F  DYNAMIC CHARGE    -0.690840

              1           2           3
   1    -9.5556E-01 -8.5890E-02  5.2481E-01
   2    -4.7619E-02 -4.7371E-01 -9.4377E-03
   3     3.4490E-01 -4.0238E-03 -6.4326E-01

 ATOM   7 F  DYNAMIC CHARGE    -0.690840

              1           2           3
   1    -9.5556E-01 -8.5890E-02  5.2481E-01
   2    -4.7619E-02 -4.7371E-01 -9.4377E-03
   3     3.4490E-01 -4.0238E-03 -6.4326E-01

 ATOM   8 F  DYNAMIC CHARGE    -0.835297

              1           2           3
   1    -4.3852E-01 -1.7965E-01 -2.5862E-01
   2    -1.3727E-01 -5.7717E-01 -2.8044E-01
   3    -2.2459E-01 -3.6431E-01 -1.4902E+00

 ATOM   9 F  DYNAMIC CHARGE    -0.835297

              1           2           3
   1    -4.3852E-01 -1.7965E-01 -2.5862E-01
   2    -1.3727E-01 -5.7717E-01 -2.8044E-01
   3    -2.2459E-01 -3.6431E-01 -1.4902E+00

 ATOM  10 F  DYNAMIC CHARGE    -0.735311

              1           2           3
   1    -4.6606E-01  1.7127E-01  2.6107E-02
   2     2.3520E-01 -1.1401E+00  2.0257E-01
   3     3.7191E-02  2.0741E-01 -5.9982E-01

 ATOM  11 F  DYNAMIC CHARGE    -0.735311

              1           2           3
   1    -4.6606E-01  1.7127E-01  2.6107E-02
   2     2.3520E-01 -1.1401E+00  2.0257E-01
   3     3.7191E-02  2.0741E-01 -5.9982E-01

 ATOM  12 F  DYNAMIC CHARGE    -0.710436

              1           2           3
   1    -1.1865E+00 -1.4213E-01  1.4985E-01
   2    -1.3771E-01 -3.9844E-01  8.4318E-02
   3     1.1687E-01  9.8864E-02 -5.4632E-01

 ATOM  13 F  DYNAMIC CHARGE    -0.710436

              1           2           3
   1    -1.1865E+00 -1.4213E-01  1.4985E-01
   2    -1.3771E-01 -3.9844E-01  8.4318E-02
   3     1.1687E-01  9.8864E-02 -5.4632E-01

 ATOM  14 O  DYNAMIC CHARGE    -0.785538

              1           2           3
   1    -5.6858E-01 -1.3580E-01  1.8657E-01
   2    -8.2416E-02 -4.6329E-01  2.9405E-01
   3    -4.5697E-01 -2.4285E-01 -1.3247E+00

 ATOM  15 O  DYNAMIC CHARGE    -0.785538

              1           2           3
   1    -5.6858E-01 -1.3580E-01  1.8657E-01
   2    -8.2416E-02 -4.6329E-01  2.9405E-01
   3    -4.5697E-01 -2.4285E-01 -1.3247E+00

 ATOM  16 O  DYNAMIC CHARGE    -0.877717

              1           2           3
   1    -9.0708E-01 -2.6516E-01 -8.2554E-01
   2    -3.9350E-01 -6.6759E-01 -5.4692E-01
   3    -1.5257E-01  5.4228E-02 -1.0585E+00

 ATOM  17 O  DYNAMIC CHARGE    -0.877717

              1           2           3
   1    -9.0708E-01 -2.6516E-01 -8.2554E-01
   2    -3.9350E-01 -6.6759E-01 -5.4692E-01
   3    -1.5257E-01  5.4228E-02 -1.0585E+00

 ATOM  18 C  DYNAMIC CHARGE     2.100847

              1           2           3
   1     2.3898E+00  2.2905E-01 -1.4429E-01
   2     1.1594E-01  2.2565E+00 -3.8821E-02
   3     4.6468E-02 -6.0665E-02  1.6563E+00

 ATOM  19 C  DYNAMIC CHARGE     2.100847

              1           2           3
   1     2.3898E+00  2.2905E-01 -1.4429E-01
   2     1.1594E-01  2.2565E+00 -3.8821E-02
   3     4.6468E-02 -6.0665E-02  1.6563E+00

 ATOM  20 C  DYNAMIC CHARGE     0.779988

              1           2           3
   1     3.2193E-01  3.0161E-01 -5.4887E-01
   2     1.7250E-01  5.0783E-01 -6.9279E-01
   3    -5.3922E-02 -2.4737E-01  1.5102E+00

 ATOM  21 C  DYNAMIC CHARGE     0.779988

              1           2           3
   1     3.2193E-01  3.0161E-01 -5.4887E-01
   2     1.7250E-01  5.0783E-01 -6.9279E-01
   3    -5.3922E-02 -2.4737E-01  1.5102E+00

 ATOM  22 C  DYNAMIC CHARGE    -0.809950

              1           2           3
   1    -9.5957E-01 -6.4599E-01  4.4908E-01
   2    -6.3805E-01 -9.3615E-01  4.5160E-01
   3     4.0261E-01  3.9708E-01 -5.3413E-01

 ATOM  23 C  DYNAMIC CHARGE    -0.809950

              1           2           3
   1    -9.5957E-01 -6.4599E-01  4.4908E-01
   2    -6.3805E-01 -9.3615E-01  4.5160E-01
   3     4.0261E-01  3.9708E-01 -5.3413E-01

 ATOM  24 H  DYNAMIC CHARGE     0.201850

              1           2           3
   1     1.9733E-01 -4.3090E-02 -1.0953E-02
   2    -2.7670E-02  1.9907E-01  6.0055E-03
   3    -1.6677E-02  2.2979E-02  2.0915E-01

 ATOM  25 H  DYNAMIC CHARGE     0.201850

              1           2           3
   1     1.9733E-01 -4.3090E-02 -1.0953E-02
   2    -2.7670E-02  1.9907E-01  6.0055E-03
   3    -1.6677E-02  2.2979E-02  2.0915E-01

 ATOM  26 C  DYNAMIC CHARGE     0.892985

              1           2           3
   1     1.2174E+00  7.9880E-01  6.7433E-01
   2     7.9693E-01  9.1469E-01  4.6706E-01
   3     1.4619E-01 -4.9514E-02  5.4687E-01

 ATOM  27 C  DYNAMIC CHARGE     0.892985

              1           2           3
   1     1.2174E+00  7.9880E-01  6.7433E-01
   2     7.9693E-01  9.1469E-01  4.6706E-01
   3     1.4619E-01 -4.9514E-02  5.4687E-01

 ATOM  28 C  DYNAMIC CHARGE     2.274442

              1           2           3
   1     2.1203E+00  1.5882E-01 -2.5825E-02
   2     7.3405E-02  2.1342E+00 -8.0097E-02
   3     1.3453E-03  3.4220E-02  2.5689E+00

 ATOM  29 C  DYNAMIC CHARGE     2.274442

              1           2           3
   1     2.1203E+00  1.5882E-01 -2.5825E-02
   2     7.3405E-02  2.1342E+00 -8.0097E-02
   3     1.3453E-03  3.4220E-02  2.5689E+00

 +++ SYMMETRY ADAPTION OF VIBRATIONAL MODES +++

 SYMMETRY INFORMATION:
 K-LITTLE GROUP: CLASS TABLE, CHARACTER TABLE.
 IRREP-(DIMENSION, NO. IRREDUCIBLE SETS)
 [WARNINGS: (1) ONLY ACTIVE IRREPS ARE GENERATED AND LISTED.
            (2) ONLY RELEVANT CLASSES ARE CONSIDERED IN THE CHARACTER TABLE
            (3) SYMBOLS MAY NOT FULLY COINCIDE WITH THOSE FROM TEXT BOOKS.]

 (P, D, RP, RD, STAND FOR PAIRING, DOUBLING, REAL PAIRING AND REAL DOUBLING 
 OF THE IRREPS (SEE MANUAL))

 CLASS  | GROUP OPERATORS (SEE SYMMOPS KEYWORD)
 --------------------------------------------------------------------
 I      |   2;

 IRREP/CLA      E      I
 -----------------------
  MULTIP |      1      1
 -----------------------
    Ag   |   1.00   1.00
    Au   |   1.00  -1.00
 
 Ag -(1,  42);
 Au -(1,  45);

 BORN CHARGE VECTOR IN THE BASIS OF NORMAL MODES (UNITS OF e*M_E**(-1/2) ).
 e AND M_E ARE UNITS OF ELECTRON CHARGE AND MASS, RESPECTIVELY.

 MODE         X              Y              Z
   1    0.43004E-08   -0.36983E-08   -0.52606E-08
   2    0.34560E-07   -0.38476E-07    0.23173E-08
   3    0.88939E-08    0.29208E-08   -0.16386E-07
   4   -0.60184E-18    0.23616E-18    0.81261E-19
   5   -0.90527E-04    0.36839E-04   -0.17958E-03
   6    0.77452E-19   -0.23362E-18   -0.40630E-19
   7   -0.26791E-18    0.60945E-19    0.32504E-18
   8    0.17035E-03    0.34271E-03   -0.49796E-05
   9    0.13859E-03   -0.41929E-04   -0.21928E-03
  10    0.76817E-19   -0.19934E-18    0.40630E-19
  11    0.32686E-03   -0.41502E-03   -0.26056E-03
  12   -0.44249E-18    0.14728E-18    0.24378E-18
  13   -0.22093E-18   -0.24378E-18    0.32504E-18
  14   -0.49677E-19    0.24061E-18    0.00000E+00
  15    0.78025E-04    0.11173E-02    0.14802E-02
  16   -0.17001E-02    0.12691E-02   -0.91562E-03
  17    0.18030E-18    0.23362E-18   -0.32504E-18
  18    0.13188E-02   -0.57546E-03   -0.48136E-03
  19   -0.14173E-18   -0.58263E-18   -0.16252E-18
  20    0.99669E-03   -0.14418E-02   -0.54720E-03
  21    0.94275E-18   -0.49264E-18    0.00000E+00
  22   -0.17522E-18    0.39615E-18    0.13002E-17
  23   -0.96844E-03   -0.60881E-03    0.11536E-03
  24    0.36038E-02   -0.33278E-02   -0.41566E-03
  25    0.57136E-18   -0.10158E-19    0.00000E+00
  26   -0.54728E-03   -0.26304E-03   -0.20113E-02
  27   -0.47931E-18   -0.50788E-19   -0.28441E-18
  28   -0.10667E-02    0.78631E-03    0.10213E-02
  29    0.40376E-18   -0.10158E-19   -0.16252E-18
  30    0.70091E-03    0.86940E-03   -0.10525E-02
  31    0.24673E-02    0.12369E-02    0.42888E-02
  32    0.29933E-18    0.18538E-18   -0.16252E-18
  33    0.23971E-02   -0.11858E-02   -0.57318E-03
  34    0.38091E-20    0.81261E-19    0.97513E-18
  35    0.11940E-02    0.13175E-03    0.14901E-02
  36    0.39043E-19    0.28314E-18   -0.36567E-18
  37    0.20592E-03    0.31304E-03   -0.12070E-04
  38    0.26791E-18   -0.30473E-19   -0.32504E-18
  39    0.72834E-03   -0.45386E-03   -0.78901E-04
  40   -0.48820E-18   -0.82530E-19   -0.28441E-18
  41   -0.28822E-18    0.69833E-18    0.24378E-18
  42    0.26072E-02   -0.21491E-02   -0.12069E-02
  43    0.18918E-18    0.25902E-18   -0.16252E-18
  44   -0.14344E-02    0.16378E-02   -0.12443E-02
  45   -0.20793E-02   -0.17066E-02    0.27386E-03
  46   -0.81642E-18   -0.13700E-17    0.60945E-19
  47    0.54597E-19    0.33647E-19    0.60945E-19
  48   -0.34974E-02   -0.29520E-02    0.16726E-02
  49    0.32875E-02    0.43777E-02   -0.35532E-02
  50    0.15338E-17    0.91418E-18   -0.97513E-18
  51    0.72890E-02    0.75587E-02   -0.46403E-02
  52   -0.53255E-03    0.12696E-05   -0.13145E-02
  53   -0.38091E-18    0.76182E-19   -0.32504E-18
  54   -0.96665E-03   -0.15748E-02   -0.20739E-02
  55    0.96497E-19   -0.26410E-18    0.00000E+00
  56    0.17395E-18    0.44439E-19   -0.16252E-18
  57   -0.14982E-02    0.25822E-02   -0.63344E-03
  58   -0.15985E-17   -0.61707E-18    0.65009E-18
  59   -0.57786E-02   -0.28933E-02    0.39309E-02
  60   -0.97282E-18    0.16995E-17    0.20353E-18
  61   -0.75070E-02    0.95588E-02    0.10663E-02
  62   -0.20691E-02   -0.63759E-03   -0.26209E-02
  63   -0.50788E-18   -0.19299E-18    0.00000E+00
  64    0.68456E-02   -0.45394E-02   -0.27482E-02
  65    0.25584E-17   -0.28848E-17   -0.89387E-18
  66   -0.19299E-17    0.50889E-17    0.32504E-18
  67   -0.11516E-01    0.23066E-01    0.94825E-02
  68   -0.80245E-18   -0.20061E-18    0.81261E-19
  69   -0.12912E-01    0.58594E-02   -0.45791E-02
  70    0.97267E-02   -0.23087E-02    0.29651E-01
  71   -0.19299E-18   -0.11986E-17    0.65009E-18
  72    0.15011E-01    0.13978E-01    0.33955E-02
  73    0.52921E-17    0.30066E-17    0.13002E-17
  74    0.17612E-01    0.12281E-01   -0.33847E-02
  75    0.16557E-17    0.70087E-18    0.52007E-17
  76    0.15975E-01    0.13822E-01   -0.12706E-01
  77    0.32098E-17    0.26003E-17   -0.39005E-17
  78   -0.25667E-02   -0.13682E-02   -0.58713E-02
  79   -0.25394E-18    0.20315E-18   -0.19503E-17
  80    0.25184E-17    0.17268E-17   -0.18284E-17
  81    0.11124E-01    0.96351E-02   -0.34822E-02
  82   -0.12858E-01   -0.12725E-01    0.79062E-02
  83   -0.17166E-17   -0.20163E-17    0.17877E-17
  84    0.76330E-02    0.34696E-02    0.16595E-01
  85    0.67347E-18    0.20526E-18    0.42248E-17
  86    0.22712E-02    0.13927E-02    0.62887E-02
  87    0.25434E-18    0.32028E-18    0.19579E-17

 HHHHHHHHHHHHHHHHHHHHHHHHHHHHHHHHHHHHHHHHHHHHHHHHHHHHHHHHHHHHHHHHHHHHHHHHHHHHHH
 VIBRATIONAL CONTRIBUTIONS TO THE STATIC DIELECTRIC TENSOR (OSCILLATOR
 STRENGTHS) ARE PURE NUMBERS. THEY ARE COMPUTED FOR EACH nth MODE AS:

   f_(n,ij) = 1 / (4 * pi * eps0) * 4 * pi / V * Z_(n,i) * Z_(n,j) / nu_n**2

 WHERE:
  1/(4*pi*eps0)  1 A.U. [M*L**3*T**(-4)*C**(-2)]
  V              CELL VOLUME (BOHR**3) [L**3]
  Z_(n,i)        ith COMPONENT OF BORN CHARGE VECTOR IN THE BASIS
                 OF NORMAL MODES ( e*M_E**(-1/2) ) [C*T*M**(-1/2)]
  nu_n           FREQUENCY (HARTREE) [T**(-1)]
  e, M_E         UNITS OF ELECTRON CHARGE AND MASS, RESPECTIVELY
  M, L, T, C     MASS, LENGTH, TIME, CURRENT, RESPECTIVELY

 HHHHHHHHHHHHHHHHHHHHHHHHHHHHHHHHHHHHHHHHHHHHHHHHHHHHHHHHHHHHHHHHHHHHHHHHHHHHHH

 MODE      CARTESIAN AXES SYSTEM

   5       0.00131   -0.00053    0.00260
          -0.00053    0.00022   -0.00106
           0.00260   -0.00106    0.00515

   8       0.00193    0.00389   -0.00006
           0.00389    0.00782   -0.00011
          -0.00006   -0.00011    0.00000

   9       0.00111   -0.00033   -0.00175
          -0.00033    0.00010    0.00053
          -0.00175    0.00053    0.00277

  11       0.00340   -0.00432   -0.00271
          -0.00432    0.00549    0.00345
          -0.00271    0.00345    0.00216

  15       0.00011    0.00156    0.00206
           0.00156    0.02227    0.02950
           0.00206    0.02950    0.03908

  16       0.05067   -0.03783    0.02729
          -0.03783    0.02824   -0.02037
           0.02729   -0.02037    0.01470

  18       0.02751   -0.01200   -0.01004
          -0.01200    0.00524    0.00438
          -0.01004    0.00438    0.00366

  20       0.01300   -0.01880   -0.00713
          -0.01880    0.02720    0.01032
          -0.00713    0.01032    0.00392

  23       0.00535    0.00337   -0.00064
           0.00337    0.00212   -0.00040
          -0.00064   -0.00040    0.00008

  24       0.06606   -0.06100   -0.00762
          -0.06100    0.05633    0.00704
          -0.00762    0.00704    0.00088

  26       0.00124    0.00060    0.00455
           0.00060    0.00029    0.00219
           0.00455    0.00219    0.01672

  28       0.00416   -0.00306   -0.00398
          -0.00306    0.00226    0.00293
          -0.00398    0.00293    0.00381

  30       0.00176    0.00218   -0.00264
           0.00218    0.00271   -0.00328
          -0.00264   -0.00328    0.00397

  31       0.02059    0.01032    0.03578
           0.01032    0.00517    0.01794
           0.03578    0.01794    0.06220

  33       0.01457   -0.00721   -0.00348
          -0.00721    0.00356    0.00172
          -0.00348    0.00172    0.00083

  35       0.00309    0.00034    0.00386
           0.00034    0.00004    0.00043
           0.00386    0.00043    0.00482

  37       0.00007    0.00010   -0.00000
           0.00010    0.00016   -0.00001
          -0.00000   -0.00001    0.00000

  39       0.00060   -0.00037   -0.00006
          -0.00037    0.00023    0.00004
          -0.00006    0.00004    0.00001

  42       0.00713   -0.00588   -0.00330
          -0.00588    0.00485    0.00272
          -0.00330    0.00272    0.00153

  44       0.00213   -0.00244    0.00185
          -0.00244    0.00278   -0.00211
           0.00185   -0.00211    0.00161

  45       0.00436    0.00358   -0.00057
           0.00358    0.00294   -0.00047
          -0.00057   -0.00047    0.00008

  48       0.00960    0.00811   -0.00459
           0.00811    0.00684   -0.00388
          -0.00459   -0.00388    0.00220

  49       0.00834    0.01111   -0.00902
           0.01111    0.01479   -0.01201
          -0.00902   -0.01201    0.00975

  51       0.03234    0.03354   -0.02059
           0.03354    0.03478   -0.02135
          -0.02059   -0.02135    0.01311

  52       0.00015   -0.00000    0.00038
          -0.00000    0.00000   -0.00000
           0.00038   -0.00000    0.00093

  54       0.00048    0.00079    0.00104
           0.00079    0.00129    0.00169
           0.00104    0.00169    0.00223

  57       0.00105   -0.00181    0.00044
          -0.00181    0.00312   -0.00076
           0.00044   -0.00076    0.00019

  59       0.01397    0.00699   -0.00950
           0.00699    0.00350   -0.00476
          -0.00950   -0.00476    0.00646

  61       0.02303   -0.02933   -0.00327
          -0.02933    0.03734    0.00417
          -0.00327    0.00417    0.00046

  62       0.00128    0.00039    0.00162
           0.00039    0.00012    0.00050
           0.00162    0.00050    0.00206

  64       0.01082   -0.00718   -0.00435
          -0.00718    0.00476    0.00288
          -0.00435    0.00288    0.00174

  67       0.02906   -0.05820   -0.02393
          -0.05820    0.11657    0.04792
          -0.02393    0.04792    0.01970

  69       0.03575   -0.01622    0.01268
          -0.01622    0.00736   -0.00575
           0.01268   -0.00575    0.00450

  70       0.01988   -0.00472    0.06060
          -0.00472    0.00112   -0.01438
           0.06060   -0.01438    0.18472

  72       0.04663    0.04342    0.01055
           0.04342    0.04044    0.00982
           0.01055    0.00982    0.00239

  74       0.06192    0.04318   -0.01190
           0.04318    0.03011   -0.00830
          -0.01190   -0.00830    0.00229

  76       0.04681    0.04050   -0.03723
           0.04050    0.03504   -0.03221
          -0.03723   -0.03221    0.02961

  78       0.00103    0.00055    0.00237
           0.00055    0.00029    0.00126
           0.00237    0.00126    0.00541

  81       0.01552    0.01345   -0.00486
           0.01345    0.01165   -0.00421
          -0.00486   -0.00421    0.00152

  82       0.01827    0.01808   -0.01124
           0.01808    0.01790   -0.01112
          -0.01124   -0.01112    0.00691

  84       0.00606    0.00275    0.01317
           0.00275    0.00125    0.00599
           0.01317    0.00599    0.02864

  86       0.00013    0.00008    0.00036
           0.00008    0.00005    0.00022
           0.00036    0.00022    0.00101

 SUM TENSOR OF THE VIBRATIONAL CONTRIBUTIONS TO THE' STATIC DIELECTRIC     TENSOR

           0.61229   -0.02235   -0.00327
          -0.02235    0.54832    0.01109
          -0.00327    0.01109    0.49379

 ANGLES BETWEEN CARTESIAN AXES AND CRYSTALLOGRAPHIC AXES (DEGREES)

    3.16219  90.00000  74.84395
   86.83781   0.00000  81.63411
   90.00000  90.00000  17.40990

 MODE      PRINCIPAL AXES SYSTEM             ANGLES BETWEEN PRINCIPAL AXES AND
                                             CRYSTALLOGRAPHIC AXES (DEGREES)

   5       0.00000   -0.00000   -0.00000     26.92547  90.00000 101.30666
           0.00000    0.00000   -0.00000     82.22722  10.38046  71.46743
           0.00000   -0.00000    0.00668     64.39509 100.38046  21.92848

   8       0.00000    0.00000    0.00000     29.59188 116.42969  80.24920
           0.00000    0.00976   -0.00000     60.41088  26.43944  76.45419
           0.00000   -0.00000    0.00000     89.63189  89.33247  16.80050

   9      -0.00000   -0.00000    0.00000     32.43266  90.00000  43.04597
           0.00000    0.00000   -0.00000     81.97660   9.18160  87.86715
           0.00000    0.00000    0.00398    121.18658  80.81840  47.03359

  11       0.00000    0.00000    0.00000     35.06042  51.77738  72.81743
           0.00000    0.01106    0.00000    121.00981  45.20483  67.69660
           0.00000    0.00000    0.00000     75.27984 110.33501  28.74660

  15      -0.00000   -0.00000   -0.00000      4.99792  91.45119  76.96650
           0.00000    0.00000    0.00000     87.47662  37.04794 117.30706
          -0.00000    0.00000    0.06146     85.68866  52.99028  30.74341

  16       0.09361   -0.00000   -0.00000     45.22345 123.31334  60.62282
          -0.00000    0.00000   -0.00000     50.09785  36.73996  74.15788
          -0.00000   -0.00000    0.00000    107.69696  76.28852  34.15255

  18       0.03641    0.00000    0.00000     32.11785 112.28823  97.50683
          -0.00000    0.00000    0.00000     63.26430  23.57351  76.23665
          -0.00000    0.00000   -0.00000     73.54083  97.28909  15.74893

  20       0.00000   -0.00000    0.00000     31.49220  55.34560  72.67457
           0.00000    0.04411    0.00000    119.91059  38.25878  75.12655
           0.00000   -0.00000    0.00000     81.04424 104.18992  23.15098

  23       0.00755    0.00000   -0.00000     29.51090  58.02602  78.37338
          -0.00000    0.00000   -0.00000    118.99337  32.15556  90.91518
          -0.00000    0.00000    0.00000     84.96523  86.93894  11.66359

  24       0.12327   -0.00000    0.00000     46.07998 132.53107  89.28515
          -0.00000    0.00000    0.00000     44.11809  42.71972  73.48527
           0.00000   -0.00000   -0.00000     86.63029  93.28381  16.53109

  26      -0.00000   -0.00000   -0.00000     15.53889  90.00000  89.89954
           0.00000    0.00000    0.00000     88.74466   7.19214  88.82624
           0.00000    0.00000    0.01825     74.51447  82.80786   1.17805

  28       0.01022    0.00000    0.00000     52.36201 118.03344 118.95690
           0.00000    0.00000   -0.00000     50.44176  36.39605  74.20196
          -0.00000    0.00000    0.00000     61.92510 111.23567  33.74150

  30      -0.00000    0.00000    0.00000     42.03785 128.87566  83.55648
          -0.00000    0.00844    0.00000     60.83584  55.48955 116.90929
          -0.00000   -0.00000   -0.00000     62.66073  57.72799  27.79345

  31       0.00000    0.00000   -0.00000     30.06292  90.00000 104.42997
          -0.00000   -0.00000   -0.00000     93.85529  14.03542  95.22429
           0.00000   -0.00000    0.08796     60.23670  75.96458  15.38542

  33       0.01896    0.00000    0.00000     31.66051 115.69304  91.94283
           0.00000    0.00000    0.00000     60.51710  26.32071  75.73924
          -0.00000   -0.00000   -0.00000     79.48892  95.33159  14.39807

  35       0.00000   -0.00000   -0.00000     38.81326  90.00000 113.11815
          -0.00000   -0.00000   -0.00000     89.30940   3.94721  85.25987
           0.00000   -0.00000    0.00795     51.19526  86.05279  23.65512

  37       0.00000   -0.00000   -0.00000     36.49907 123.33688  82.04064
          -0.00000    0.00022   -0.00000     53.52290  33.38201  76.44503
          -0.00000   -0.00000    0.00000     88.90273  88.45872  15.79680

  39       0.00084    0.00000   -0.00000     35.43207 121.77899  86.73365
           0.00000    0.00000    0.00000     54.90899  31.92882  74.82591
           0.00000    0.00000    0.00000     85.70376  92.77534  15.53830

  42       0.01351    0.00000   -0.00000     46.17033 126.79799 102.60034
           0.00000   -0.00000   -0.00000     47.33881  39.49900  73.82532
          -0.00000    0.00000   -0.00000     75.67769 102.35506  20.72113

  44      -0.00000    0.00000   -0.00000     38.05070  48.78711  72.98996
          -0.00000    0.00652    0.00000    122.35276  49.22218 121.86982
           0.00000   -0.00000   -0.00000    107.80824  68.08265  37.12941

  45       0.00737    0.00000   -0.00000     36.61524  50.86442  78.68264
           0.00000   -0.00000   -0.00000    126.21479  39.37698  93.06124
           0.00000    0.00000    0.00000     85.31274  86.31583  11.73466

  48       0.01864    0.00000    0.00000     41.40354  52.71253  92.96606
          -0.00000    0.00000   -0.00000    127.00394  40.16613  93.29362
          -0.00000    0.00000   -0.00000     74.08982  77.20823   4.43451

  49      -0.00000   -0.00000    0.00000     40.06745 126.90526  83.01012
           0.00000    0.03288    0.00000     57.32082  47.87584 106.86985
           0.00000    0.00000    0.00000     69.48594  64.19342  18.34161

  51       0.00000    0.00000   -0.00000     47.12160 133.95941  84.99718
           0.00000    0.08023    0.00000     47.91196  48.82123  97.11635
           0.00000    0.00000    0.00000     72.77086  73.08502   8.71383

  52       0.00000   -0.00000    0.00000     22.26970  90.00000  96.66036
           0.00000   -0.00000    0.00000     86.81855   0.05129  81.58318
           0.00000    0.00000    0.00109     67.98304  90.05129  10.76346

  54      -0.00000   -0.00000   -0.00000     34.70431 121.54212  81.56370
           0.00000    0.00000    0.00000     64.84396  50.48233 116.10847
          -0.00000    0.00000    0.00400     67.74366  55.46161  27.63793

  57      -0.00000   -0.00000    0.00000     26.95942  59.87838  72.59298
          -0.00000    0.00435    0.00000    116.32652  32.20733 101.72967
           0.00000    0.00000    0.00000     95.39953  79.65744  21.20438

  59       0.02393   -0.00000    0.00000     38.38213  67.51109 103.91541
          -0.00000    0.00000   -0.00000    113.43462  26.59681  89.25258
          -0.00000    0.00000   -0.00000     61.52232  76.54588  13.93628

  61       0.00000    0.00000   -0.00000     34.98217  51.85564  72.81356
           0.00000    0.06084    0.00000    124.82891  38.42265  87.90744
          -0.00000   -0.00000    0.00000     87.12796  93.94120  17.32128

  62       0.00000    0.00000    0.00000     38.39981  90.00000 112.70828
          -0.00000    0.00000   -0.00000     93.54627  10.81010  91.60094
           0.00000   -0.00000    0.00346     51.82556  79.18990  22.77100

  64       0.01733   -0.00000    0.00000     40.51490 121.60709  99.92577
          -0.00000    0.00000    0.00000     53.28896  33.54885  74.58872
          -0.00000    0.00000    0.00000     75.26431 100.09906  18.46673

  67      -0.00000    0.00000    0.00000     23.36937  63.46844  72.60809
           0.00000    0.16533   -0.00000    111.85597  32.89239  70.00453
           0.00000   -0.00000   -0.00000     82.13005 107.98960  27.01165

  69       0.04761    0.00000   -0.00000     32.48436 113.15669  62.44575
           0.00000    0.00000   -0.00000     62.42890  24.40891  76.08204
          -0.00000   -0.00000    0.00000    105.80851  82.70372  31.42529

  70      -0.00000    0.00000   -0.00000     18.42572  90.00000  92.80837
           0.00000    0.00000    0.00000     85.52781   4.23128  77.40809
           0.00000    0.00000    0.20572     72.16326  94.23128  12.91136

  72       0.08945   -0.00000    0.00000     40.71210  47.75270  63.74112
           0.00000    0.00000   -0.00000    129.79738  42.95957  94.11136
          -0.00000   -0.00000    0.00000     97.20858  96.39029  26.62820

  74       0.09432    0.00000    0.00000     32.84041  55.59634  81.63591
          -0.00000   -0.00000   -0.00000    121.72741  34.88960  91.73092
           0.00000    0.00000   -0.00000     82.38903  84.88993   8.54384

  76       0.11146   -0.00000   -0.00000     47.31484  55.89495 103.93428
          -0.00000   -0.00000    0.00000    127.70620  40.86839  93.49994
          -0.00000    0.00000   -0.00000     65.93431  70.29021  14.38441

  78       0.00000   -0.00000   -0.00000     23.81175  90.00000  98.20112
          -0.00000   -0.00000    0.00000     91.69453  12.05329  93.56347
           0.00000    0.00000    0.00674     66.25615  77.94671   8.95165

  81       0.02869    0.00000    0.00000     39.68280  50.42249  86.25590
           0.00000    0.00000   -0.00000    127.73577  40.89797  93.50862
           0.00000    0.00000   -0.00000     79.50802  81.32941   5.13458

  82       0.04308    0.00000    0.00000     46.69629  49.86883  96.78024
           0.00000    0.00000   -0.00000    131.53879  44.70098  94.61671
          -0.00000   -0.00000   -0.00000     72.55730  73.63885   8.21502

  84      -0.00000   -0.00000    0.00000     24.88967  90.00000  99.27697
          -0.00000   -0.00000   -0.00000     91.35616  10.75493  92.24756
           0.00000    0.00000    0.03595     65.15239  79.24507   9.55003

  86       0.00000   -0.00000    0.00000     20.09735  90.00000  94.48580
           0.00000    0.00000   -0.00000     90.86837  11.76585  93.36372
           0.00000   -0.00000    0.00119     69.92305  78.23415   5.61101

 INTEGRATED IR INTENSITIES, IN UNITS OF KM/MOL, ARE COMPUTED UNDER THE
 HYPOTHESIS OF ISOTROPIC RESPONSE (I.E. POWDER SAMPLE):

   INTENS_n = 1 / (4 * pi * eps0) * pi * N_AV / 3 / c**2 *
                             * d_n * ( Z_(n,x)**2 + Z_(n,y)**2 + Z_(n,z)**2 )
            = 0.17770712E+07 * d_n * ( Z_(n,x)**2 + Z_(n,y)**2 + Z_(n,z)**2 )

 WHERE:
  1/(4*pi*eps0)  1 A.U. [M*L**3*T**(-4)*C**(-2)]
  N_AV           AVOGADRO'S NUMBER [QM**(-1)]
  c              SPEED OF LIGHT [L*T**(-1)]
  d_n            DEGENERACY OF THE MODE
  Z_(n,x)        xth COMPONENT OF BORN CHARGE VECTOR IN THE BASIS
                 OF NORMAL MODES ( e*M_E**(-1/2) ) [C*T*M**(-1/2)]
  M,L,T,C,QM     MASS, LENGTH, TIME, CURRENT, QUANTITY OF MATTER, RESPECTIVELY

 NOTE: FREQUENCIES SCALED BY    1.00

 HHHHHHHHHHHHHHHHHHHHHHHHHHHHHHHHHHHHHHHHHHHHHHHHHHHHHHHHHHHHHHHHHHHHHHHHHHHHHH
 EIGENVALUES (EIGV) OF THE MASS WEIGHTED HESSIAN MATRIX AND HARMONIC TRANSVERSE
 OPTICAL (TO) FREQUENCIES. IRREP LABELS REFER TO SYMMETRY REPRESENTATION
 ANALYSIS; A AND I INDICATE WHETHER THE MODE IS ACTIVE OR INACTIVE,
 RESPECTIVELY, FOR IR AND RAMAN; INTEGRATED IR INTENSITIES IN BRACKETS.

 CONVERSION FACTORS FOR FREQUENCIES:
      1 CM**(-1) =   0.4556335E-05 HARTREE
      1 THZ      =   0.3335641E+02 CM**(-1)

 HHHHHHHHHHHHHHHHHHHHHHHHHHHHHHHHHHHHHHHHHHHHHHHHHHHHHHHHHHHHHHHHHHHHHHHHHHHHHH

    MODES         EIGV          FREQUENCIES     IRREP  IR   INTENS    RAMAN
             (HARTREE**2)   (CM**-1)     (THZ)             (KM/MOL)
    1-   1    0.6069E-16      0.0000    0.0000  (Au )   A (     0.00)   I
    2-   2    0.1503E-15      0.0000    0.0000  (Au )   A (     0.00)   I
    3-   3    0.2379E-15      0.0000    0.0000  (Au )   A (     0.00)   I
    4-   4    0.2057E-07     31.4808    0.9438  (Ag )   I (     0.00)   A
    5-   5    0.3420E-07     40.5909    1.2169  (Au )   A (     0.07)   I
    6-   6    0.4756E-07     47.8649    1.4350  (Ag )   I (     0.00)   A
    7-   7    0.6726E-07     56.9196    1.7064  (Ag )   I (     0.00)   A
    8-   8    0.8205E-07     62.8656    1.8847  (Au )   A (     0.26)   I
    9-   9    0.9485E-07     67.5942    2.0264  (Au )   A (     0.12)   I
   10-  10    0.1223E-06     76.7489    2.3009  (Ag )   I (     0.00)   A
   11-  11    0.1715E-06     90.8962    2.7250  (Au )   A (     0.62)   I
   12-  12    0.1817E-06     93.5608    2.8049  (Ag )   I (     0.00)   A
   13-  13    0.2404E-06    107.6043    3.2259  (Ag )   I (     0.00)   A
   14-  14    0.2493E-06    109.5744    3.2850  (Ag )   I (     0.00)   A
   15-  15    0.3064E-06    121.4883    3.6421  (Au )   A (     6.12)   I
   16-  16    0.3118E-06    122.5444    3.6738  (Au )   A (     9.49)   I
   17-  17    0.3265E-06    125.4134    3.7598  (Ag )   I (     0.00)   A
   18-  18    0.3456E-06    129.0198    3.8679  (Au )   A (     4.09)   I
   19-  19    0.3666E-06    132.8791    3.9836  (Ag )   I (     0.00)   A
   20-  20    0.4178E-06    141.8666    4.2531  (Au )   A (     5.99)   I
   21-  21    0.4744E-06    151.1605    4.5317  (Ag )   I (     0.00)   A
   22-  22    0.6458E-06    176.3694    5.2874  (Ag )   I (     0.00)   A
   23-  23    0.9576E-06    214.7673    6.4386  (Au )   A (     2.35)   I
   24-  24    0.1075E-05    227.5138    6.8207  (Au )   A (    43.07)   I
   25-  25    0.1264E-05    246.7123    7.3962  (Ag )   I (     0.00)   A
   26-  26    0.1322E-05    252.3665    7.5658  (Au )   A (     7.84)   I
   27-  27    0.1359E-05    255.8647    7.6706  (Ag )   I (     0.00)   A
   28-  28    0.1497E-05    268.5022    8.0495  (Au )   A (     4.97)   I
   29-  29    0.1522E-05    270.7348    8.1164  (Ag )   I (     0.00)   A
   30-  30    0.1525E-05    271.0351    8.1254  (Au )   A (     4.18)   I
   31-  31    0.1616E-05    279.0316    8.3652  (Au )   A (    46.22)   I
   32-  32    0.2033E-05    312.9435    9.3818  (Ag )   I (     0.00)   A
   33-  33    0.2156E-05    322.2666    9.6613  (Au )   A (    13.29)   I
   34-  34    0.2513E-05    347.9486   10.4312  (Ag )   I (     0.00)   A
   35-  35    0.2520E-05    348.4018   10.4448  (Au )   A (     6.51)   I
   36-  36    0.2953E-05    377.1306   11.3061  (Ag )   I (     0.00)   A
   37-  37    0.3431E-05    406.5367   12.1877  (Au )   A (     0.25)   I
   38-  38    0.4419E-05    461.3709   13.8316  (Ag )   I (     0.00)   A
   39-  39    0.4855E-05    483.5772   14.4973  (Au )   A (     1.32)   I
   40-  40    0.4867E-05    484.1937   14.5158  (Ag )   I (     0.00)   A
   41-  41    0.5199E-05    500.4345   15.0026  (Ag )   I (     0.00)   A
   42-  42    0.5209E-05    500.9251   15.0174  (Au )   A (    22.88)   I
   43-  43    0.5254E-05    503.0897   15.0822  (Ag )   I (     0.00)   A
   44-  44    0.5271E-05    503.8982   15.1065  (Au )   A (    11.17)   I
   45-  45    0.5421E-05    510.9990   15.3194  (Au )   A (    12.99)   I
   46-  46    0.6572E-05    562.6490   16.8678  (Ag )   I (     0.00)   A
   47-  47    0.6858E-05    574.7555   17.2307  (Ag )   I (     0.00)   A
   48-  48    0.6962E-05    579.1119   17.3613  (Au )   A (    42.19)   I
   49-  49    0.7081E-05    584.0122   17.5082  (Au )   A (    75.70)   I
   50-  50    0.8709E-05    647.6945   19.4174  (Ag )   I (     0.00)   A
   51-  51    0.8979E-05    657.6698   19.7164  (Au )   A (   234.21)   I
   52-  52    0.1012E-04    698.2961   20.9344  (Au )   A (     3.57)   I
   53-  53    0.1013E-04    698.6346   20.9445  (Ag )   I (     0.00)   A
   54-  54    0.1055E-04    712.8326   21.3702  (Au )   A (    13.71)   I
   55-  55    0.1058E-04    713.8125   21.3996  (Ag )   I (     0.00)   A
   56-  56    0.1163E-04    748.6040   22.4426  (Ag )   I (     0.00)   A
   57-  57    0.1169E-04    750.4593   22.4982  (Au )   A (    16.55)   I
   58-  58    0.1301E-04    791.7535   23.7362  (Ag )   I (     0.00)   A
   59-  59    0.1307E-04    793.4192   23.7861  (Au )   A (   101.68)   I
   60-  60    0.1329E-04    800.2440   23.9907  (Ag )   I (     0.00)   A
   61-  61    0.1337E-04    802.6045   24.0615  (Au )   A (   264.54)   I
   62-  62    0.1827E-04    938.0969   28.1234  (Au )   A (    20.54)   I
   63-  63    0.1831E-04    939.2199   28.1571  (Ag )   I (     0.00)   A
   64-  64    0.2367E-04   1067.6885   32.0085  (Au )   A (   133.32)   I
   65-  65    0.2385E-04   1071.9214   32.1354  (Ag )   I (     0.00)   A
   66-  66    0.2472E-04   1091.1552   32.7120  (Ag )   I (     0.00)   A
   67-  67    0.2495E-04   1096.2139   32.8637  (Au )   A (  1340.95)   I
   68-  68    0.2507E-04   1099.0129   32.9476  (Ag )   I (     0.00)   A
   69-  69    0.2549E-04   1108.0367   33.2181  (Au )   A (   394.53)   I
   70-  70    0.2601E-04   1119.4137   33.5592  (Au )   A (  1739.93)   I
   71-  71    0.2615E-04   1122.2241   33.6434  (Ag )   I (     0.00)   A
   72-  72    0.2641E-04   1127.9120   33.8140  (Au )   A (   768.12)   I
   73-  73    0.2667E-04   1133.3763   33.9778  (Ag )   I (     0.00)   A
   74-  74    0.2738E-04   1148.3967   34.4281  (Au )   A (   839.60)   I
   75-  75    0.2806E-04   1162.6280   34.8547  (Ag )   I (     0.00)   A
   76-  76    0.2980E-04   1198.0813   35.9176  (Au )   A (  1079.90)   I
   77-  77    0.3024E-04   1206.8598   36.1807  (Ag )   I (     0.00)   A
   78-  78    0.3481E-04   1294.8845   38.8197  (Au )   A (    76.29)   I
   79-  79    0.3509E-04   1300.0872   38.9756  (Ag )   I (     0.00)   A
   80-  80    0.4322E-04   1442.8538   43.2557  (Ag )   I (     0.00)   A
   81-  81    0.4357E-04   1448.6874   43.4306  (Au )   A (   406.42)   I
   82-  82    0.4945E-04   1543.4238   46.2707  (Au )   A (   692.64)   I
   83-  83    0.4968E-04   1547.0189   46.3785  (Ag )   I (     0.00)   A
   84-  84    0.5256E-04   1591.2044   47.7031  (Au )   A (   614.31)   I
   85-  85    0.5340E-04   1603.8891   48.0834  (Ag )   I (     0.00)   A
   86-  86    0.2147E-03   3215.7069   96.4045  (Au )   A (    82.89)   I
   87-  87    0.2147E-03   3216.1453   96.4176  (Ag )   I (     0.00)   A

 NORMAL MODES NORMALIZED TO CLASSICAL AMPLITUDES (IN BOHR)

 FREQ(CM**-1)      0.00      0.00      0.00     31.48     40.59     47.86

 AT.   1 CU X     0.0107    0.0426    0.0130    0.0000    0.0520    0.0000
            Y     0.0132   -0.0159    0.0409    0.0000   -0.0485    0.0000
            Z     0.0425   -0.0058   -0.0160    0.0000   -0.0153    0.0000
 AT.   2 F  X     0.0107    0.0426    0.0130   -0.0616    0.0062    0.0548
            Y     0.0132   -0.0159    0.0409    0.0661   -0.0125   -0.0299
            Z     0.0425   -0.0058   -0.0160    0.0230    0.0158   -0.0326
 AT.   3 F  X     0.0107    0.0426    0.0130    0.0616    0.0062   -0.0548
            Y     0.0132   -0.0159    0.0409   -0.0661   -0.0125    0.0299
            Z     0.0425   -0.0058   -0.0160   -0.0230    0.0158    0.0326
 AT.   4 F  X     0.0107    0.0426    0.0130   -0.0483    0.0158    0.0252
            Y     0.0132   -0.0159    0.0409    0.0466   -0.0270   -0.0271
            Z     0.0425   -0.0058   -0.0160   -0.0166   -0.0130    0.0041
 AT.   5 F  X     0.0107    0.0426    0.0130    0.0483    0.0158   -0.0252
            Y     0.0132   -0.0159    0.0409   -0.0466   -0.0270    0.0271
            Z     0.0425   -0.0058   -0.0160    0.0166   -0.0130   -0.0041
 AT.   6 F  X     0.0107    0.0426    0.0130   -0.0272    0.0401    0.0145
            Y     0.0132   -0.0159    0.0409    0.0305   -0.0314   -0.0067
            Z     0.0425   -0.0058   -0.0160    0.0244    0.0176   -0.0338
 AT.   7 F  X     0.0107    0.0426    0.0130    0.0272    0.0401   -0.0145
            Y     0.0132   -0.0159    0.0409   -0.0305   -0.0314    0.0067
            Z     0.0425   -0.0058   -0.0160   -0.0244    0.0176    0.0338
 AT.   8 F  X     0.0107    0.0426    0.0130   -0.1213   -0.1303   -0.0865
            Y     0.0132   -0.0159    0.0409    0.1205    0.1181    0.0983
            Z     0.0425   -0.0058   -0.0160    0.0083   -0.0044   -0.0058
 AT.   9 F  X     0.0107    0.0426    0.0130    0.1213   -0.1303    0.0865
            Y     0.0132   -0.0159    0.0409   -0.1205    0.1181   -0.0983
            Z     0.0425   -0.0058   -0.0160   -0.0083   -0.0044    0.0058
 AT.  10 F  X     0.0107    0.0426    0.0130   -0.0586   -0.0175    0.1144
            Y     0.0132   -0.0159    0.0409    0.0982    0.0751    0.0546
            Z     0.0425   -0.0058   -0.0160    0.0567    0.0845    0.0905
 AT.  11 F  X     0.0107    0.0426    0.0130    0.0586   -0.0175   -0.1144
            Y     0.0132   -0.0159    0.0409   -0.0982    0.0751   -0.0546
            Z     0.0425   -0.0058   -0.0160   -0.0567    0.0845   -0.0905
 AT.  12 F  X     0.0107    0.0426    0.0130   -0.0811   -0.0549    0.0246
            Y     0.0132   -0.0159    0.0409    0.0632    0.0157   -0.0928
            Z     0.0425   -0.0058   -0.0160   -0.0176   -0.0549   -0.0486
 AT.  13 F  X     0.0107    0.0426    0.0130    0.0811   -0.0549   -0.0246
            Y     0.0132   -0.0159    0.0409   -0.0632    0.0157    0.0928
            Z     0.0425   -0.0058   -0.0160    0.0176   -0.0549    0.0486
 AT.  14 O  X     0.0107    0.0426    0.0130   -0.0095    0.0642    0.0195
            Y     0.0132   -0.0159    0.0409    0.0089   -0.0645   -0.0187
            Z     0.0425   -0.0058   -0.0160    0.0042   -0.0120   -0.0091
 AT.  15 O  X     0.0107    0.0426    0.0130    0.0095    0.0642   -0.0195
            Y     0.0132   -0.0159    0.0409   -0.0089   -0.0645    0.0187
            Z     0.0425   -0.0058   -0.0160   -0.0042   -0.0120    0.0091
 AT.  16 O  X     0.0107    0.0426    0.0130   -0.0329    0.0261    0.0194
            Y     0.0132   -0.0159    0.0409    0.0338   -0.0267   -0.0091
            Z     0.0425   -0.0058   -0.0160    0.0044   -0.0118    0.0002
 AT.  17 O  X     0.0107    0.0426    0.0130    0.0329    0.0261   -0.0194
            Y     0.0132   -0.0159    0.0409   -0.0338   -0.0267    0.0091
            Z     0.0425   -0.0058   -0.0160   -0.0044   -0.0118   -0.0002
 AT.  18 C  X     0.0107    0.0426    0.0130   -0.0439    0.0234    0.0320
            Y     0.0132   -0.0159    0.0409    0.0472   -0.0250   -0.0229
            Z     0.0425   -0.0058   -0.0160    0.0090    0.0021   -0.0183
 AT.  19 C  X     0.0107    0.0426    0.0130    0.0439    0.0234   -0.0320
            Y     0.0132   -0.0159    0.0409   -0.0472   -0.0250    0.0229
            Z     0.0425   -0.0058   -0.0160   -0.0090    0.0021    0.0183
 AT.  20 C  X     0.0107    0.0426    0.0130   -0.0406    0.0266    0.0320
            Y     0.0132   -0.0159    0.0409    0.0434   -0.0277   -0.0246
            Z     0.0425   -0.0058   -0.0160    0.0092   -0.0046   -0.0120
 AT.  21 C  X     0.0107    0.0426    0.0130    0.0406    0.0266   -0.0320
            Y     0.0132   -0.0159    0.0409   -0.0434   -0.0277    0.0246
            Z     0.0425   -0.0058   -0.0160   -0.0092   -0.0046    0.0120
 AT.  22 C  X     0.0107    0.0426    0.0130   -0.0693   -0.0148    0.0359
            Y     0.0132   -0.0159    0.0409    0.0734    0.0140   -0.0220
            Z     0.0425   -0.0058   -0.0160    0.0126   -0.0003   -0.0091
 AT.  23 C  X     0.0107    0.0426    0.0130    0.0693   -0.0148   -0.0359
            Y     0.0132   -0.0159    0.0409   -0.0734    0.0140    0.0220
            Z     0.0425   -0.0058   -0.0160   -0.0126   -0.0003    0.0091
 AT.  24 H  X     0.0107    0.0426    0.0130   -0.0970   -0.0493    0.0417
            Y     0.0132   -0.0159    0.0409    0.1024    0.0489   -0.0235
            Z     0.0425   -0.0058   -0.0160    0.0178    0.0068   -0.0110
 AT.  25 H  X     0.0107    0.0426    0.0130    0.0970   -0.0493   -0.0417
            Y     0.0132   -0.0159    0.0409   -0.1024    0.0489    0.0235
            Z     0.0425   -0.0058   -0.0160   -0.0178    0.0068    0.0110
 AT.  26 C  X     0.0107    0.0426    0.0130   -0.0598   -0.0109    0.0248
            Y     0.0132   -0.0159    0.0409    0.0633    0.0101   -0.0109
            Z     0.0425   -0.0058   -0.0160    0.0100   -0.0034   -0.0027
 AT.  27 C  X     0.0107    0.0426    0.0130    0.0598   -0.0109   -0.0248
            Y     0.0132   -0.0159    0.0409   -0.0633    0.0101    0.0109
            Z     0.0425   -0.0058   -0.0160   -0.0100   -0.0034    0.0027
 AT.  28 C  X     0.0107    0.0426    0.0130   -0.0809   -0.0543    0.0174
            Y     0.0132   -0.0159    0.0409    0.0865    0.0547    0.0106
            Z     0.0425   -0.0058   -0.0160    0.0141    0.0052    0.0074
 AT.  29 C  X     0.0107    0.0426    0.0130    0.0809   -0.0543   -0.0174
            Y     0.0132   -0.0159    0.0409   -0.0865    0.0547   -0.0106
            Z     0.0425   -0.0058   -0.0160   -0.0141    0.0052   -0.0074

 FREQ(CM**-1)     56.92     62.87     67.59     76.75     90.90     93.56

 AT.   1 CU X     0.0000    0.0310   -0.0224    0.0000   -0.0191    0.0000
            Y     0.0000   -0.0267   -0.0458    0.0000    0.0187    0.0000
            Z     0.0000   -0.0070    0.0223    0.0000    0.0007    0.0000
 AT.   2 F  X    -0.0296   -0.0163    0.0097    0.0677    0.0752    0.0321
            Y    -0.0484    0.0062    0.0353   -0.0697   -0.0827   -0.0278
            Z     0.0503    0.0204   -0.0636   -0.0370   -0.0464   -0.0434
 AT.   3 F  X     0.0296   -0.0163    0.0097   -0.0677    0.0752   -0.0321
            Y     0.0484    0.0062    0.0353    0.0697   -0.0827    0.0278
            Z    -0.0503    0.0204   -0.0636    0.0370   -0.0464    0.0434
 AT.   4 F  X    -0.0235    0.0075   -0.0247    0.0204    0.0277   -0.0084
            Y    -0.0375   -0.0010   -0.0049   -0.0397   -0.0246    0.0292
            Z     0.0512   -0.0117   -0.0750    0.0604    0.0841    0.0793
 AT.   5 F  X     0.0235    0.0075   -0.0247   -0.0204    0.0277    0.0084
            Y     0.0375   -0.0010   -0.0049    0.0397   -0.0246   -0.0292
            Z    -0.0512   -0.0117   -0.0750   -0.0604    0.0841   -0.0793
 AT.   6 F  X    -0.0167    0.0248   -0.0333   -0.0085   -0.0295   -0.0843
            Y    -0.0263   -0.0143   -0.0221    0.0087    0.0223    0.0481
            Z     0.0518    0.0222   -0.0707   -0.0383   -0.0469   -0.0479
 AT.   7 F  X     0.0167    0.0248   -0.0333    0.0085   -0.0295    0.0843
            Y     0.0263   -0.0143   -0.0221   -0.0087    0.0223   -0.0481
            Z    -0.0518    0.0222   -0.0707    0.0383   -0.0469    0.0479
 AT.   8 F  X    -0.0949    0.0620    0.0498   -0.0047    0.0029    0.0008
            Y    -0.0495   -0.0397    0.0444    0.0190    0.0221   -0.0145
            Z    -0.0005    0.0020    0.0212    0.0006   -0.0066    0.0109
 AT.   9 F  X     0.0949    0.0620    0.0498    0.0047    0.0029   -0.0008
            Y     0.0495   -0.0397    0.0444   -0.0190    0.0221    0.0145
            Z     0.0005    0.0020    0.0212   -0.0006   -0.0066   -0.0109
 AT.  10 F  X    -0.0336   -0.1234    0.0190   -0.0873   -0.0377    0.0247
            Y    -0.0473   -0.0238    0.0242    0.0023    0.0044    0.0004
            Z    -0.0001   -0.0443    0.0573    0.0247    0.0219   -0.0137
 AT.  11 F  X     0.0336   -0.1234    0.0190    0.0873   -0.0377   -0.0247
            Y     0.0473   -0.0238    0.0242   -0.0023    0.0044   -0.0004
            Z     0.0001   -0.0443    0.0573   -0.0247    0.0219    0.0137
 AT.  12 F  X    -0.0545   -0.0309    0.0254   -0.0349   -0.0127    0.0056
            Y    -0.0807    0.1280    0.0353    0.0863    0.0423   -0.0328
            Z    -0.0464    0.0317    0.0694    0.0003    0.0052    0.0174
 AT.  13 F  X     0.0545   -0.0309    0.0254    0.0349   -0.0127   -0.0056
            Y     0.0807    0.1280    0.0353   -0.0863    0.0423    0.0328
            Z     0.0464    0.0317    0.0694   -0.0003    0.0052   -0.0174
 AT.  14 O  X    -0.0081    0.0358   -0.0187    0.0282   -0.0187   -0.0505
            Y    -0.0156   -0.0316   -0.0393   -0.0369    0.0175    0.0445
            Z     0.0267   -0.0067   -0.0054   -0.0068   -0.0002    0.0156
 AT.  15 O  X     0.0081    0.0358   -0.0187   -0.0282   -0.0187    0.0505
            Y     0.0156   -0.0316   -0.0393    0.0369    0.0175   -0.0445
            Z    -0.0267   -0.0067   -0.0054    0.0068   -0.0002   -0.0156
 AT.  16 O  X    -0.0193    0.0177   -0.0063    0.0114   -0.0091   -0.0218
            Y    -0.0346   -0.0160   -0.0174   -0.0141    0.0081    0.0236
            Z    -0.0134   -0.0054    0.0368   -0.0026   -0.0013    0.0092
 AT.  17 O  X     0.0193    0.0177   -0.0063   -0.0114   -0.0091    0.0218
            Y     0.0346   -0.0160   -0.0174    0.0141    0.0081   -0.0236
            Z     0.0134   -0.0054    0.0368    0.0026   -0.0013   -0.0092
 AT.  18 C  X    -0.0216    0.0062   -0.0136    0.0278    0.0211   -0.0257
            Y    -0.0374   -0.0028   -0.0008   -0.0351   -0.0255    0.0233
            Z     0.0477    0.0056   -0.0544   -0.0068   -0.0044   -0.0001
 AT.  19 C  X     0.0216    0.0062   -0.0136   -0.0278    0.0211    0.0257
            Y     0.0374   -0.0028   -0.0008    0.0351   -0.0255   -0.0233
            Z    -0.0477    0.0056   -0.0544    0.0068   -0.0044    0.0001
 AT.  20 C  X    -0.0206    0.0076   -0.0069    0.0261    0.0083   -0.0383
            Y    -0.0337   -0.0035   -0.0131   -0.0332   -0.0119    0.0352
            Z     0.0329   -0.0017   -0.0138   -0.0068   -0.0050    0.0131
 AT.  21 C  X     0.0206    0.0076   -0.0069   -0.0261    0.0083    0.0383
            Y     0.0337   -0.0035   -0.0131    0.0332   -0.0119   -0.0352
            Z    -0.0329   -0.0017   -0.0138    0.0068   -0.0050   -0.0131
 AT.  22 C  X    -0.0344   -0.0160    0.0068    0.0145    0.0204   -0.0225
            Y    -0.0453    0.0202    0.0035   -0.0182   -0.0244    0.0215
            Z     0.0212    0.0010    0.0003   -0.0036   -0.0068    0.0121
 AT.  23 C  X     0.0344   -0.0160    0.0068   -0.0145    0.0204    0.0225
            Y     0.0453    0.0202    0.0035    0.0182   -0.0244   -0.0215
            Z    -0.0212    0.0010    0.0003    0.0036   -0.0068   -0.0121
 AT.  24 H  X    -0.0459   -0.0387    0.0145    0.0079    0.0355   -0.0110
            Y    -0.0549    0.0448    0.0212   -0.0083   -0.0396    0.0104
            Z     0.0291    0.0049   -0.0073   -0.0030   -0.0098    0.0098
 AT.  25 H  X     0.0459   -0.0387    0.0145   -0.0079    0.0355    0.0110
            Y     0.0549    0.0448    0.0212    0.0083   -0.0396   -0.0104
            Z    -0.0291    0.0049   -0.0073    0.0030   -0.0098   -0.0098
 AT.  26 C  X    -0.0346   -0.0041    0.0067    0.0053    0.0037   -0.0176
            Y    -0.0450    0.0082    0.0009   -0.0081   -0.0061    0.0151
            Z    -0.0004   -0.0009    0.0232   -0.0007   -0.0036    0.0098
 AT.  27 C  X     0.0346   -0.0041    0.0067   -0.0053    0.0037    0.0176
            Y     0.0450    0.0082    0.0009    0.0081   -0.0061   -0.0151
            Z     0.0004   -0.0009    0.0232    0.0007   -0.0036   -0.0098
 AT.  28 C  X    -0.0544   -0.0222    0.0248   -0.0287   -0.0101    0.0026
            Y    -0.0556    0.0198    0.0257    0.0247    0.0139   -0.0080
            Z    -0.0120   -0.0017    0.0423    0.0060    0.0031    0.0057
 AT.  29 C  X     0.0544   -0.0222    0.0248    0.0287   -0.0101   -0.0026
            Y     0.0556    0.0198    0.0257   -0.0247    0.0139    0.0080
            Z     0.0120   -0.0017    0.0423   -0.0060    0.0031   -0.0057

 FREQ(CM**-1)    107.60    109.57    121.49    122.54    125.41    129.02

 AT.   1 CU X     0.0000    0.0000    0.0175   -0.0023    0.0000    0.0362
            Y     0.0000    0.0000   -0.0082   -0.0245    0.0000   -0.0368
            Z     0.0000    0.0000    0.0198   -0.0137    0.0000   -0.0084
 AT.   2 F  X    -0.0213   -0.0022    0.0352   -0.0302    0.0058   -0.0029
            Y    -0.0168   -0.0472    0.0207   -0.0520   -0.0053    0.0147
            Z     0.0498    0.0339   -0.0326    0.0116    0.0209   -0.0099
 AT.   3 F  X     0.0213    0.0022    0.0352   -0.0302   -0.0058   -0.0029
            Y     0.0168    0.0472    0.0207   -0.0520    0.0053    0.0147
            Z    -0.0498   -0.0339   -0.0326    0.0116   -0.0209   -0.0099
 AT.   4 F  X    -0.0348    0.0932    0.0383    0.0533    0.0029   -0.0657
            Y    -0.0210    0.0322    0.0354    0.0319    0.0159    0.0103
            Z     0.0611    0.0288   -0.0186    0.0262    0.0529    0.0557
 AT.   5 F  X     0.0348   -0.0932    0.0383    0.0533   -0.0029   -0.0657
            Y     0.0210   -0.0322    0.0354    0.0319   -0.0159    0.0103
            Z    -0.0611   -0.0288   -0.0186    0.0262   -0.0529    0.0557
 AT.   6 F  X     0.0101    0.0266   -0.0326   -0.0055    0.0324   -0.0448
            Y     0.0326   -0.0452   -0.0229   -0.0236    0.0698    0.0790
            Z     0.0548    0.0353   -0.0404    0.0146    0.0283   -0.0071
 AT.   7 F  X    -0.0101   -0.0266   -0.0326   -0.0055   -0.0324   -0.0448
            Y    -0.0326    0.0452   -0.0229   -0.0236   -0.0698    0.0790
            Z    -0.0548   -0.0353   -0.0404    0.0146   -0.0283   -0.0071
 AT.   8 F  X     0.0460    0.0069   -0.0424    0.0281   -0.0082    0.0074
            Y     0.0330    0.0180   -0.0394    0.0251   -0.0074   -0.0027
            Z     0.0086   -0.0027    0.0263   -0.0153   -0.0223   -0.0060
 AT.   9 F  X    -0.0460   -0.0069   -0.0424    0.0281    0.0082    0.0074
            Y    -0.0330   -0.0180   -0.0394    0.0251    0.0074   -0.0027
            Z    -0.0086    0.0027    0.0263   -0.0153    0.0223   -0.0060
 AT.  10 F  X     0.0259    0.0028   -0.0228    0.0271    0.0148    0.0074
            Y     0.0137    0.0102   -0.0196    0.0158    0.0119   -0.0079
            Z     0.0456    0.0116   -0.0083    0.0026   -0.0585    0.0064
 AT.  11 F  X    -0.0259   -0.0028   -0.0228    0.0271   -0.0148    0.0074
            Y    -0.0137   -0.0102   -0.0196    0.0158   -0.0119   -0.0079
            Z    -0.0456   -0.0116   -0.0083    0.0026    0.0585    0.0064
 AT.  12 F  X     0.0217    0.0055   -0.0168    0.0155    0.0062    0.0091
            Y     0.0053    0.0153   -0.0080   -0.0027   -0.0016   -0.0060
            Z     0.0735    0.0031   -0.0421    0.0274   -0.0538   -0.0081
 AT.  13 F  X    -0.0217   -0.0055   -0.0168    0.0155   -0.0062    0.0091
            Y    -0.0053   -0.0153   -0.0080   -0.0027    0.0016   -0.0060
            Z    -0.0735   -0.0031   -0.0421    0.0274    0.0538   -0.0081
 AT.  14 O  X     0.0147   -0.0334   -0.0185   -0.0297    0.0519    0.0195
            Y    -0.0172    0.0602    0.0231    0.0219   -0.0186   -0.0180
            Z     0.0070    0.0121    0.0314   -0.0138   -0.0185   -0.0059
 AT.  15 O  X    -0.0147    0.0334   -0.0185   -0.0297   -0.0519    0.0195
            Y     0.0172   -0.0602    0.0231    0.0219    0.0186   -0.0180
            Z    -0.0070   -0.0121    0.0314   -0.0138    0.0185   -0.0059
 AT.  16 O  X    -0.0273    0.0383    0.0512    0.0240    0.0158    0.0284
            Y     0.0127   -0.0326   -0.0268   -0.0520    0.0155   -0.0298
            Z     0.0172   -0.0072    0.0099   -0.0160   -0.0218   -0.0093
 AT.  17 O  X     0.0273   -0.0383    0.0512    0.0240   -0.0158    0.0284
            Y    -0.0127    0.0326   -0.0268   -0.0520   -0.0155   -0.0298
            Z    -0.0172    0.0072    0.0099   -0.0160    0.0218   -0.0093
 AT.  18 C  X    -0.0062    0.0174    0.0025   -0.0127    0.0177   -0.0261
            Y    -0.0094    0.0008    0.0205    0.0047    0.0231    0.0270
            Z     0.0406    0.0271   -0.0112    0.0069    0.0162    0.0059
 AT.  19 C  X     0.0062   -0.0174    0.0025   -0.0127   -0.0177   -0.0261
            Y     0.0094   -0.0008    0.0205    0.0047   -0.0231    0.0270
            Z    -0.0406   -0.0271   -0.0112    0.0069   -0.0162    0.0059
 AT.  20 C  X     0.0094   -0.0253   -0.0167   -0.0467    0.0260   -0.0020
            Y    -0.0218    0.0443    0.0338    0.0399    0.0133    0.0037
            Z     0.0100    0.0121    0.0289   -0.0112   -0.0152   -0.0020
 AT.  21 C  X    -0.0094    0.0253   -0.0167   -0.0467   -0.0260   -0.0020
            Y     0.0218   -0.0443    0.0338    0.0399   -0.0133    0.0037
            Z    -0.0100   -0.0121    0.0289   -0.0112    0.0152   -0.0020
 AT.  22 C  X     0.0071   -0.0236   -0.0119   -0.0585    0.0006   -0.0071
            Y    -0.0231    0.0346    0.0343    0.0505    0.0323    0.0080
            Z     0.0061    0.0070    0.0331   -0.0117   -0.0143   -0.0020
 AT.  23 C  X    -0.0071    0.0236   -0.0119   -0.0585   -0.0006   -0.0071
            Y     0.0231   -0.0346    0.0343    0.0505   -0.0323    0.0080
            Z    -0.0061   -0.0070    0.0331   -0.0117    0.0143   -0.0020
 AT.  24 H  X     0.0150   -0.0335   -0.0260   -0.0798   -0.0190   -0.0222
            Y    -0.0314    0.0394    0.0485    0.0755    0.0443    0.0252
            Z     0.0039    0.0099    0.0362   -0.0084   -0.0081    0.0006
 AT.  25 H  X    -0.0150    0.0335   -0.0260   -0.0798    0.0190   -0.0222
            Y     0.0314   -0.0394    0.0485    0.0755   -0.0443    0.0252
            Z    -0.0039   -0.0099    0.0362   -0.0084    0.0081    0.0006
 AT.  26 C  X    -0.0080    0.0060    0.0163   -0.0140    0.0097    0.0107
            Y    -0.0056    0.0033    0.0018    0.0026    0.0259   -0.0110
            Z     0.0128   -0.0012    0.0206   -0.0131   -0.0212   -0.0051
 AT.  27 C  X     0.0080   -0.0060    0.0163   -0.0140   -0.0097    0.0107
            Y     0.0056   -0.0033    0.0018    0.0026   -0.0259   -0.0110
            Z    -0.0128    0.0012    0.0206   -0.0131    0.0212   -0.0051
 AT.  28 C  X     0.0180    0.0059   -0.0124    0.0126    0.0060    0.0094
            Y     0.0092    0.0105   -0.0144    0.0093    0.0094   -0.0080
            Z     0.0326    0.0022    0.0019   -0.0009   -0.0369   -0.0039
 AT.  29 C  X    -0.0180   -0.0059   -0.0124    0.0126   -0.0060    0.0094
            Y    -0.0092   -0.0105   -0.0144    0.0093   -0.0094   -0.0080
            Z    -0.0326   -0.0022    0.0019   -0.0009    0.0369   -0.0039

 FREQ(CM**-1)    132.88    141.87    151.16    176.37    214.77    227.51

 AT.   1 CU X     0.0000   -0.0063    0.0000    0.0000    0.0368    0.0376
            Y     0.0000    0.0078    0.0000    0.0000    0.0369   -0.0429
            Z     0.0000   -0.0036    0.0000    0.0000   -0.0292   -0.0035
 AT.   2 F  X     0.0193   -0.0224    0.0133    0.0384    0.0134    0.0016
            Y    -0.0223    0.0170    0.0248    0.0420    0.0159    0.0032
            Z     0.0027    0.0157    0.0129    0.0079   -0.0019    0.0020
 AT.   3 F  X    -0.0193   -0.0224   -0.0133   -0.0384    0.0134    0.0016
            Y     0.0223    0.0170   -0.0248   -0.0420    0.0159    0.0032
            Z    -0.0027    0.0157   -0.0129   -0.0079   -0.0019    0.0020
 AT.   4 F  X     0.0384   -0.0099   -0.0044    0.0160   -0.0089    0.0113
            Y    -0.0166    0.0042    0.0039    0.0153   -0.0069    0.0090
            Z    -0.0111   -0.0159    0.0076    0.0053   -0.0049    0.0005
 AT.   5 F  X    -0.0384   -0.0099    0.0044   -0.0160   -0.0089    0.0113
            Y     0.0166    0.0042   -0.0039   -0.0153   -0.0069    0.0090
            Z     0.0111   -0.0159   -0.0076   -0.0053   -0.0049    0.0005
 AT.   6 F  X     0.0279    0.0088    0.0153    0.0054   -0.0325   -0.0034
            Y    -0.0347   -0.0014    0.0211    0.0047   -0.0336   -0.0037
            Z     0.0008    0.0174    0.0142    0.0053   -0.0099    0.0001
 AT.   7 F  X    -0.0279    0.0088   -0.0153   -0.0054   -0.0325   -0.0034
            Y     0.0347   -0.0014   -0.0211   -0.0047   -0.0336   -0.0037
            Z    -0.0008    0.0174   -0.0142   -0.0053   -0.0099    0.0001
 AT.   8 F  X    -0.0119    0.0063   -0.0115   -0.0189    0.0109   -0.0065
            Y    -0.0082    0.0205    0.0017   -0.0328    0.0103    0.0047
            Z     0.0123   -0.0191   -0.0039    0.0520   -0.0159   -0.0011
 AT.   9 F  X     0.0119    0.0063    0.0115    0.0189    0.0109   -0.0065
            Y     0.0082    0.0205   -0.0017    0.0328    0.0103    0.0047
            Z    -0.0123   -0.0191    0.0039   -0.0520   -0.0159   -0.0011
 AT.  10 F  X     0.0095   -0.0245   -0.0198   -0.0030   -0.0079    0.0006
            Y     0.0237   -0.0231   -0.0106   -0.0081   -0.0099    0.0111
            Z    -0.0487    0.0607    0.0183    0.0167    0.0212   -0.0214
 AT.  11 F  X    -0.0095   -0.0245    0.0198    0.0030   -0.0079    0.0006
            Y    -0.0237   -0.0231    0.0106    0.0081   -0.0099    0.0111
            Z     0.0487    0.0607   -0.0183   -0.0167    0.0212   -0.0214
 AT.  12 F  X    -0.0143    0.0067   -0.0005   -0.0014   -0.0093   -0.0091
            Y    -0.0152    0.0273    0.0202   -0.0041   -0.0203   -0.0054
            Z     0.0245   -0.0263   -0.0382    0.0059    0.0449    0.0188
 AT.  13 F  X     0.0143    0.0067    0.0005    0.0014   -0.0093   -0.0091
            Y     0.0152    0.0273   -0.0202    0.0041   -0.0203   -0.0054
            Z    -0.0245   -0.0263    0.0382   -0.0059    0.0449    0.0188
 AT.  14 O  X     0.0045   -0.0452   -0.0445    0.0246    0.0182   -0.0364
            Y    -0.0023    0.0573    0.0718   -0.0281    0.0102    0.0471
            Z     0.0035    0.0032    0.0172    0.0403    0.0095    0.0071
 AT.  15 O  X    -0.0045   -0.0452    0.0445   -0.0246    0.0182   -0.0364
            Y     0.0023    0.0573   -0.0718    0.0281    0.0102    0.0471
            Z    -0.0035    0.0032   -0.0172   -0.0403    0.0095    0.0071
 AT.  16 O  X    -0.0771    0.0351   -0.0166    0.0338    0.0026   -0.0379
            Y     0.0845   -0.0434    0.0444    0.0108    0.0022    0.0314
            Z     0.0169   -0.0137    0.0044    0.0249   -0.0232    0.0053
 AT.  17 O  X     0.0771    0.0351    0.0166   -0.0338    0.0026   -0.0379
            Y    -0.0845   -0.0434   -0.0444   -0.0108    0.0022    0.0314
            Z    -0.0169   -0.0137   -0.0044   -0.0249   -0.0232    0.0053
 AT.  18 C  X     0.0249   -0.0075    0.0126    0.0185   -0.0083    0.0012
            Y    -0.0230    0.0057    0.0107    0.0159   -0.0077    0.0039
            Z    -0.0009    0.0052    0.0113    0.0167    0.0098    0.0015
 AT.  19 C  X    -0.0249   -0.0075   -0.0126   -0.0185   -0.0083    0.0012
            Y     0.0230    0.0057   -0.0107   -0.0159   -0.0077    0.0039
            Z     0.0009    0.0052   -0.0113   -0.0167    0.0098    0.0015
 AT.  20 C  X     0.0103   -0.0021    0.0196    0.0164   -0.0071   -0.0016
            Y    -0.0091    0.0016    0.0018    0.0044   -0.0033    0.0042
            Z     0.0024   -0.0029    0.0074    0.0392    0.0207    0.0021
 AT.  21 C  X    -0.0103   -0.0021   -0.0196   -0.0164   -0.0071   -0.0016
            Y     0.0091    0.0016   -0.0018   -0.0044   -0.0033    0.0042
            Z    -0.0024   -0.0029   -0.0074   -0.0392    0.0207    0.0021
 AT.  22 C  X    -0.0002    0.0400    0.0714    0.0084   -0.0216    0.0277
            Y     0.0004   -0.0503   -0.0591    0.0234   -0.0066   -0.0368
            Z     0.0037   -0.0130   -0.0027    0.0483    0.0107   -0.0065
 AT.  23 C  X     0.0002    0.0400   -0.0714   -0.0084   -0.0216    0.0277
            Y    -0.0004   -0.0503    0.0591   -0.0234   -0.0066   -0.0368
            Z    -0.0037   -0.0130    0.0027   -0.0483    0.0107   -0.0065
 AT.  24 H  X     0.0197    0.0574    0.1151   -0.0041   -0.0301    0.0561
            Y    -0.0245   -0.0717   -0.1138    0.0356   -0.0070   -0.0727
            Z     0.0010   -0.0158   -0.0089    0.0507    0.0146   -0.0104
 AT.  25 H  X    -0.0197    0.0574   -0.1151    0.0041   -0.0301    0.0561
            Y     0.0245   -0.0717    0.1138   -0.0356   -0.0070   -0.0727
            Z    -0.0010   -0.0158    0.0089   -0.0507    0.0146   -0.0104
 AT.  26 C  X    -0.0387    0.0384    0.0289    0.0166   -0.0189   -0.0113
            Y     0.0424   -0.0483   -0.0115    0.0127   -0.0123    0.0054
            Z     0.0091   -0.0138   -0.0024    0.0364   -0.0060   -0.0010
 AT.  27 C  X     0.0387    0.0384   -0.0289   -0.0166   -0.0189   -0.0113
            Y    -0.0424   -0.0483    0.0115   -0.0127   -0.0123    0.0054
            Z    -0.0091   -0.0138    0.0024   -0.0364   -0.0060   -0.0010
 AT.  28 C  X    -0.0185    0.0116    0.0026    0.0002   -0.0118   -0.0116
            Y     0.0153   -0.0122   -0.0022   -0.0061   -0.0124    0.0075
            Z     0.0007   -0.0021   -0.0066    0.0279    0.0052   -0.0008
 AT.  29 C  X     0.0185    0.0116   -0.0026   -0.0002   -0.0118   -0.0116
            Y    -0.0153   -0.0122    0.0022    0.0061   -0.0124    0.0075
            Z    -0.0007   -0.0021    0.0066   -0.0279    0.0052   -0.0008

 FREQ(CM**-1)    246.71    252.37    255.86    268.50    270.73    271.04

 AT.   1 CU X     0.0000    0.0003    0.0000   -0.0095    0.0000    0.0155
            Y     0.0000   -0.0013    0.0000    0.0006    0.0000    0.0140
            Z     0.0000   -0.0028    0.0000    0.0244    0.0000   -0.0135
 AT.   2 F  X    -0.0431   -0.0031   -0.0027    0.0343    0.0189   -0.0181
            Y    -0.0455    0.0013    0.0070    0.0240    0.0065   -0.0325
            Z    -0.0066   -0.0086   -0.0056   -0.0044   -0.0098   -0.0099
 AT.   3 F  X     0.0431   -0.0031    0.0027    0.0343   -0.0189   -0.0181
            Y     0.0455    0.0013   -0.0070    0.0240   -0.0065   -0.0325
            Z     0.0066   -0.0086    0.0056   -0.0044    0.0098   -0.0099
 AT.   4 F  X    -0.0023    0.0357    0.0411   -0.0082   -0.0077   -0.0239
            Y    -0.0006    0.0347    0.0403   -0.0125   -0.0094   -0.0241
            Z    -0.0079   -0.0063   -0.0039   -0.0049   -0.0093   -0.0157
 AT.   5 F  X     0.0023    0.0357   -0.0411   -0.0082    0.0077   -0.0239
            Y     0.0006    0.0347   -0.0403   -0.0125    0.0094   -0.0241
            Z     0.0079   -0.0063    0.0039   -0.0049    0.0093   -0.0157
 AT.   6 F  X     0.0156    0.0228    0.0103    0.0297    0.0383    0.0201
            Y     0.0193    0.0363    0.0241    0.0209    0.0360    0.0161
            Z    -0.0004   -0.0039   -0.0050    0.0052    0.0036   -0.0026
 AT.   7 F  X    -0.0156    0.0228   -0.0103    0.0297   -0.0383    0.0201
            Y    -0.0193    0.0363   -0.0241    0.0209   -0.0360    0.0161
            Z     0.0004   -0.0039    0.0050    0.0052   -0.0036   -0.0026
 AT.   8 F  X    -0.0158   -0.0075    0.0035   -0.0058   -0.0195   -0.0194
            Y    -0.0289   -0.0133   -0.0012    0.0132   -0.0044   -0.0227
            Z     0.0501    0.0079   -0.0151   -0.0194    0.0143    0.0478
 AT.   9 F  X     0.0158   -0.0075   -0.0035   -0.0058    0.0195   -0.0194
            Y     0.0289   -0.0133    0.0012    0.0132    0.0044   -0.0227
            Z    -0.0501    0.0079    0.0151   -0.0194   -0.0143    0.0478
 AT.  10 F  X     0.0015   -0.0233   -0.0238   -0.0047   -0.0070    0.0040
            Y    -0.0030   -0.0278   -0.0312    0.0073    0.0069    0.0096
            Z     0.0185    0.0426    0.0431   -0.0298   -0.0180   -0.0011
 AT.  11 F  X    -0.0015   -0.0233    0.0238   -0.0047    0.0070    0.0040
            Y     0.0030   -0.0278    0.0312    0.0073   -0.0069    0.0096
            Z    -0.0185    0.0426   -0.0431   -0.0298    0.0180   -0.0011
 AT.  12 F  X     0.0073   -0.0092   -0.0061   -0.0164   -0.0194   -0.0044
            Y     0.0091   -0.0248   -0.0230   -0.0189   -0.0217   -0.0009
            Z    -0.0169    0.0211    0.0120    0.0344    0.0490    0.0225
 AT.  13 F  X    -0.0073   -0.0092    0.0061   -0.0164    0.0194   -0.0044
            Y    -0.0091   -0.0248    0.0230   -0.0189    0.0217   -0.0009
            Z     0.0169    0.0211   -0.0120    0.0344   -0.0490    0.0225
 AT.  14 O  X    -0.0100    0.0213    0.0250   -0.0067   -0.0156   -0.0139
            Y    -0.0004   -0.0076   -0.0147    0.0195    0.0346    0.0305
            Z    -0.0295   -0.0257   -0.0175    0.0016   -0.0123   -0.0186
 AT.  15 O  X     0.0100    0.0213   -0.0250   -0.0067    0.0156   -0.0139
            Y     0.0004   -0.0076    0.0147    0.0195   -0.0346    0.0305
            Z     0.0295   -0.0257    0.0175    0.0016    0.0123   -0.0186
 AT.  16 O  X     0.0064   -0.0294   -0.0385    0.0084    0.0152    0.0300
            Y     0.0157    0.0056    0.0095   -0.0526   -0.0387   -0.0071
            Z     0.0251    0.0034   -0.0021   -0.0086   -0.0048    0.0032
 AT.  17 O  X    -0.0064   -0.0294    0.0385    0.0084   -0.0152    0.0300
            Y    -0.0157    0.0056   -0.0095   -0.0526    0.0387   -0.0071
            Z    -0.0251    0.0034    0.0021   -0.0086    0.0048    0.0032
 AT.  18 C  X    -0.0099    0.0085    0.0042    0.0205    0.0184   -0.0001
            Y    -0.0037    0.0223    0.0240    0.0006    0.0022   -0.0133
            Z    -0.0206   -0.0129   -0.0069    0.0009   -0.0100   -0.0177
 AT.  19 C  X     0.0099    0.0085   -0.0042    0.0205   -0.0184   -0.0001
            Y     0.0037    0.0223   -0.0240    0.0006   -0.0022   -0.0133
            Z     0.0206   -0.0129    0.0069    0.0009    0.0100   -0.0177
 AT.  20 C  X    -0.0079    0.0016   -0.0013    0.0104    0.0086   -0.0005
            Y     0.0032    0.0097    0.0101   -0.0029   -0.0006   -0.0009
            Z    -0.0297   -0.0209   -0.0124   -0.0008   -0.0143   -0.0186
 AT.  21 C  X     0.0079    0.0016    0.0013    0.0104   -0.0086   -0.0005
            Y    -0.0032    0.0097   -0.0101   -0.0029    0.0006   -0.0009
            Z     0.0297   -0.0209    0.0124   -0.0008    0.0143   -0.0186
 AT.  22 C  X     0.0113   -0.0071   -0.0101   -0.0155   -0.0024    0.0038
            Y     0.0156   -0.0023   -0.0072   -0.0034   -0.0056    0.0118
            Z    -0.0115   -0.0219   -0.0187   -0.0091   -0.0156   -0.0066
 AT.  23 C  X    -0.0113   -0.0071    0.0101   -0.0155    0.0024    0.0038
            Y    -0.0156   -0.0023    0.0072   -0.0034    0.0056    0.0118
            Z     0.0115   -0.0219    0.0187   -0.0091    0.0156   -0.0066
 AT.  24 H  X     0.0295   -0.0032   -0.0100   -0.0297   -0.0029    0.0135
            Y     0.0275   -0.0012   -0.0110   -0.0008   -0.0031    0.0235
            Z    -0.0227   -0.0231   -0.0171   -0.0026   -0.0151   -0.0135
 AT.  25 H  X    -0.0295   -0.0032    0.0100   -0.0297    0.0029    0.0135
            Y    -0.0275   -0.0012    0.0110   -0.0008    0.0031    0.0235
            Z     0.0227   -0.0231    0.0171   -0.0026    0.0151   -0.0135
 AT.  26 C  X     0.0156   -0.0087   -0.0100   -0.0170   -0.0124    0.0036
            Y     0.0113   -0.0119   -0.0172   -0.0078   -0.0026    0.0113
            Z     0.0202   -0.0021   -0.0092   -0.0093   -0.0010    0.0130
 AT.  27 C  X    -0.0156   -0.0087    0.0100   -0.0170    0.0124    0.0036
            Y    -0.0113   -0.0119    0.0172   -0.0078    0.0026    0.0113
            Z    -0.0202   -0.0021    0.0092   -0.0093    0.0010    0.0130
 AT.  28 C  X     0.0103   -0.0081   -0.0054   -0.0188   -0.0212   -0.0040
            Y     0.0012   -0.0218   -0.0243    0.0024    0.0025    0.0076
            Z     0.0218    0.0132    0.0031   -0.0061    0.0112    0.0223
 AT.  29 C  X    -0.0103   -0.0081    0.0054   -0.0188    0.0212   -0.0040
            Y    -0.0012   -0.0218    0.0243    0.0024   -0.0025    0.0076
            Z    -0.0218    0.0132   -0.0031   -0.0061   -0.0112    0.0223

 FREQ(CM**-1)    279.03    312.94    322.27    347.95    348.40    377.13

 AT.   1 CU X     0.0314    0.0000    0.0064    0.0000    0.0005    0.0000
            Y     0.0184    0.0000   -0.0117    0.0000   -0.0031    0.0000
            Z     0.0568    0.0000   -0.0009    0.0000    0.0016    0.0000
 AT.   2 F  X    -0.0249    0.0285    0.0272   -0.0161   -0.0168   -0.0023
            Y    -0.0259    0.0040    0.0049   -0.0297   -0.0293    0.0131
            Z    -0.0051   -0.0068   -0.0059   -0.0057   -0.0061    0.0055
 AT.   3 F  X    -0.0249   -0.0285    0.0272    0.0161   -0.0168    0.0023
            Y    -0.0259   -0.0040    0.0049    0.0297   -0.0293   -0.0131
            Z    -0.0051    0.0068   -0.0059    0.0057   -0.0061   -0.0055
 AT.   4 F  X    -0.0063   -0.0277   -0.0234   -0.0022   -0.0023   -0.0099
            Y    -0.0025   -0.0314   -0.0275   -0.0019   -0.0009   -0.0049
            Z    -0.0091   -0.0033   -0.0027   -0.0214   -0.0204    0.0205
 AT.   5 F  X    -0.0063    0.0277   -0.0234    0.0022   -0.0023    0.0099
            Y    -0.0025    0.0314   -0.0275    0.0019   -0.0009    0.0049
            Z    -0.0091    0.0033   -0.0027    0.0214   -0.0204   -0.0205
 AT.   6 F  X    -0.0119    0.0260    0.0244    0.0102    0.0120   -0.0142
            Y    -0.0066   -0.0001   -0.0025    0.0228    0.0233   -0.0319
            Z    -0.0085    0.0084    0.0094   -0.0027   -0.0020   -0.0015
 AT.   7 F  X    -0.0119   -0.0260    0.0244   -0.0102    0.0120    0.0142
            Y    -0.0066    0.0001   -0.0025   -0.0228    0.0233    0.0319
            Z    -0.0085   -0.0084    0.0094    0.0027   -0.0020    0.0015
 AT.   8 F  X     0.0061    0.0176    0.0179    0.0079    0.0087   -0.0045
            Y     0.0078   -0.0064   -0.0070    0.0226    0.0238    0.0064
            Z    -0.0158   -0.0089   -0.0078   -0.0301   -0.0321   -0.0034
 AT.   9 F  X     0.0061   -0.0176    0.0179   -0.0079    0.0087    0.0045
            Y     0.0078    0.0064   -0.0070   -0.0226    0.0238   -0.0064
            Z    -0.0158    0.0089   -0.0078    0.0301   -0.0321    0.0034
 AT.  10 F  X    -0.0016   -0.0065   -0.0045   -0.0204   -0.0220   -0.0208
            Y    -0.0032   -0.0165   -0.0137   -0.0113   -0.0126   -0.0097
            Z    -0.0018    0.0325    0.0307   -0.0041   -0.0042    0.0016
 AT.  11 F  X    -0.0016    0.0065   -0.0045    0.0204   -0.0220    0.0208
            Y    -0.0032    0.0165   -0.0137    0.0113   -0.0126    0.0097
            Z    -0.0018   -0.0325    0.0307    0.0041   -0.0042   -0.0016
 AT.  12 F  X     0.0024    0.0075    0.0074   -0.0038   -0.0035   -0.0026
            Y     0.0014   -0.0033   -0.0006   -0.0234   -0.0253   -0.0241
            Z    -0.0149   -0.0229   -0.0267    0.0115    0.0097    0.0184
 AT.  13 F  X     0.0024   -0.0075    0.0074    0.0038   -0.0035    0.0026
            Y     0.0014    0.0033   -0.0006    0.0234   -0.0253    0.0241
            Z    -0.0149    0.0229   -0.0267   -0.0115    0.0097   -0.0184
 AT.  14 O  X     0.0172   -0.0080   -0.0160   -0.0164   -0.0146    0.0248
            Y     0.0105    0.0221    0.0239   -0.0133   -0.0126    0.0215
            Z    -0.0184   -0.0024    0.0012    0.0285    0.0271   -0.0349
 AT.  15 O  X     0.0172    0.0080   -0.0160    0.0164   -0.0146   -0.0248
            Y     0.0105   -0.0221    0.0239    0.0133   -0.0126   -0.0215
            Z    -0.0184    0.0024    0.0012   -0.0285    0.0271    0.0349
 AT.  16 O  X    -0.0187   -0.0129   -0.0227    0.0305    0.0267    0.0328
            Y    -0.0059    0.0123    0.0182    0.0272    0.0272    0.0303
            Z     0.0075   -0.0000    0.0031   -0.0017    0.0007   -0.0056
 AT.  17 O  X    -0.0187    0.0129   -0.0227   -0.0305    0.0267   -0.0328
            Y    -0.0059   -0.0123    0.0182   -0.0272    0.0272   -0.0303
            Z     0.0075    0.0000    0.0031    0.0017    0.0007    0.0056
 AT.  18 C  X    -0.0111    0.0156    0.0145   -0.0005   -0.0003   -0.0042
            Y    -0.0047   -0.0142   -0.0127   -0.0018   -0.0004   -0.0025
            Z    -0.0087   -0.0002    0.0002   -0.0109   -0.0111    0.0041
 AT.  19 C  X    -0.0111   -0.0156    0.0145    0.0005   -0.0003    0.0042
            Y    -0.0047    0.0142   -0.0127    0.0018   -0.0004    0.0025
            Z    -0.0087    0.0002    0.0002    0.0109   -0.0111   -0.0041
 AT.  20 C  X    -0.0026   -0.0088   -0.0110    0.0008    0.0008    0.0052
            Y     0.0036    0.0129    0.0137   -0.0003    0.0009    0.0062
            Z    -0.0118   -0.0007    0.0008    0.0189    0.0180   -0.0224
 AT.  21 C  X    -0.0026    0.0088   -0.0110   -0.0008    0.0008   -0.0052
            Y     0.0036   -0.0129    0.0137    0.0003    0.0009   -0.0062
            Z    -0.0118    0.0007    0.0008   -0.0189    0.0180    0.0224
 AT.  22 C  X    -0.0079   -0.0435   -0.0391    0.0127    0.0119    0.0169
            Y    -0.0009    0.0469    0.0408    0.0132    0.0140    0.0137
            Z    -0.0166    0.0029    0.0032    0.0329    0.0315   -0.0126
 AT.  23 C  X    -0.0079    0.0435   -0.0391   -0.0127    0.0119   -0.0169
            Y    -0.0009   -0.0469    0.0408   -0.0132    0.0140   -0.0137
            Z    -0.0166   -0.0029    0.0032   -0.0329    0.0315    0.0126
 AT.  24 H  X    -0.0060   -0.0452   -0.0360    0.0142    0.0136    0.0319
            Y     0.0015    0.0512    0.0378    0.0140    0.0135    0.0305
            Z    -0.0178    0.0029    0.0027    0.0305    0.0292   -0.0235
 AT.  25 H  X    -0.0060    0.0452   -0.0360   -0.0142    0.0136   -0.0319
            Y     0.0015   -0.0512    0.0378   -0.0140    0.0135   -0.0305
            Z    -0.0178   -0.0029    0.0027   -0.0305    0.0292    0.0235
 AT.  26 C  X    -0.0039   -0.0122   -0.0140    0.0129    0.0124    0.0165
            Y    -0.0051    0.0120    0.0132    0.0122    0.0125    0.0142
            Z    -0.0022   -0.0000    0.0003    0.0122    0.0123    0.0063
 AT.  27 C  X    -0.0039    0.0122   -0.0140   -0.0129    0.0124   -0.0165
            Y    -0.0051   -0.0120    0.0132   -0.0122    0.0125   -0.0142
            Z    -0.0022    0.0000    0.0003   -0.0122    0.0123   -0.0063
 AT.  28 C  X     0.0030    0.0098    0.0098   -0.0057   -0.0053   -0.0042
            Y    -0.0016   -0.0122   -0.0100   -0.0054   -0.0061   -0.0030
            Z    -0.0062   -0.0025   -0.0029   -0.0071   -0.0074    0.0025
 AT.  29 C  X     0.0030   -0.0098    0.0098    0.0057   -0.0053    0.0042
            Y    -0.0016    0.0122   -0.0100    0.0054   -0.0061    0.0030
            Z    -0.0062    0.0025   -0.0029    0.0071   -0.0074   -0.0025

 FREQ(CM**-1)    406.54    461.37    483.58    484.19    500.43    500.93

 AT.   1 CU X     0.0097    0.0000    0.0017    0.0000    0.0000   -0.0001
            Y     0.0083    0.0000    0.0014    0.0000    0.0000   -0.0008
            Z    -0.0066    0.0000   -0.0022    0.0000    0.0000   -0.0073
 AT.   2 F  X     0.0009   -0.0013    0.0149   -0.0168    0.0187   -0.0110
            Y    -0.0183    0.0193   -0.0112    0.0150   -0.0160    0.0083
            Z    -0.0029   -0.0071   -0.0207    0.0191   -0.0246    0.0289
 AT.   3 F  X     0.0009    0.0013    0.0149    0.0168   -0.0187   -0.0110
            Y    -0.0183   -0.0193   -0.0112   -0.0150    0.0160    0.0083
            Z    -0.0029    0.0071   -0.0207   -0.0191    0.0246    0.0289
 AT.   4 F  X     0.0086    0.0030   -0.0164    0.0174   -0.0175    0.0162
            Y     0.0047    0.0009    0.0126   -0.0131    0.0228   -0.0212
            Z    -0.0267    0.0233   -0.0031    0.0073   -0.0059   -0.0052
 AT.   5 F  X     0.0086   -0.0030   -0.0164   -0.0174    0.0175    0.0162
            Y     0.0047   -0.0009    0.0126    0.0131   -0.0228   -0.0212
            Z    -0.0267   -0.0233   -0.0031   -0.0073    0.0059   -0.0052
 AT.   6 F  X     0.0048    0.0153    0.0098   -0.0059    0.0051   -0.0141
            Y     0.0309   -0.0090   -0.0104    0.0097   -0.0135    0.0168
            Z    -0.0000    0.0025    0.0227   -0.0236    0.0306   -0.0263
 AT.   7 F  X     0.0048   -0.0153    0.0098    0.0059   -0.0051   -0.0141
            Y     0.0309    0.0090   -0.0104   -0.0097    0.0135    0.0168
            Z    -0.0000   -0.0025    0.0227    0.0236   -0.0306   -0.0263
 AT.   8 F  X     0.0033    0.0023   -0.0336    0.0337    0.0263   -0.0169
            Y    -0.0118    0.0255    0.0162   -0.0132   -0.0069    0.0203
            Z     0.0032   -0.0007   -0.0016    0.0030    0.0051    0.0046
 AT.   9 F  X     0.0033   -0.0023   -0.0336   -0.0337   -0.0263   -0.0169
            Y    -0.0118   -0.0255    0.0162    0.0132    0.0069    0.0203
            Z     0.0032    0.0007   -0.0016   -0.0030   -0.0051    0.0046
 AT.  10 F  X     0.0241   -0.0197    0.0058   -0.0079   -0.0084   -0.0074
            Y     0.0103   -0.0099   -0.0263    0.0252    0.0229   -0.0217
            Z     0.0042   -0.0202   -0.0155    0.0133    0.0050   -0.0138
 AT.  11 F  X     0.0241    0.0197    0.0058    0.0079    0.0084   -0.0074
            Y     0.0103    0.0099   -0.0263   -0.0252   -0.0229   -0.0217
            Z     0.0042    0.0202   -0.0155   -0.0133   -0.0050   -0.0138
 AT.  12 F  X    -0.0027    0.0122    0.0197   -0.0174   -0.0139    0.0225
            Y     0.0246   -0.0140    0.0209   -0.0222   -0.0188    0.0054
            Z    -0.0102   -0.0120    0.0165   -0.0182   -0.0135    0.0018
 AT.  13 F  X    -0.0027   -0.0122    0.0197    0.0174    0.0139    0.0225
            Y     0.0246    0.0140    0.0209    0.0222    0.0188    0.0054
            Z    -0.0102    0.0120    0.0165    0.0182    0.0135    0.0018
 AT.  14 O  X    -0.0090   -0.0277    0.0035   -0.0098    0.0065    0.0029
            Y    -0.0131   -0.0221   -0.0065    0.0025   -0.0051    0.0123
            Z     0.0334   -0.0051   -0.0004    0.0009   -0.0021    0.0011
 AT.  15 O  X    -0.0090    0.0277    0.0035    0.0098   -0.0065    0.0029
            Y    -0.0131    0.0221   -0.0065   -0.0025    0.0051    0.0123
            Z     0.0334    0.0051   -0.0004   -0.0009    0.0021    0.0011
 AT.  16 O  X    -0.0252   -0.0135   -0.0096    0.0068    0.0024   -0.0127
            Y    -0.0206   -0.0194    0.0043   -0.0073   -0.0046   -0.0083
            Z    -0.0065    0.0402    0.0057   -0.0011    0.0024    0.0141
 AT.  17 O  X    -0.0252    0.0135   -0.0096   -0.0068   -0.0024   -0.0127
            Y    -0.0206    0.0194    0.0043    0.0073    0.0046   -0.0083
            Z    -0.0065   -0.0402    0.0057    0.0011   -0.0024    0.0141
 AT.  18 C  X     0.0017   -0.0009   -0.0099    0.0102   -0.0161    0.0155
            Y     0.0018    0.0001    0.0095   -0.0098    0.0153   -0.0143
            Z    -0.0008   -0.0073    0.0011   -0.0040    0.0041    0.0037
 AT.  19 C  X     0.0017    0.0009   -0.0099   -0.0102    0.0161    0.0155
            Y     0.0018   -0.0001    0.0095    0.0098   -0.0153   -0.0143
            Z    -0.0008    0.0073    0.0011    0.0040   -0.0041    0.0037
 AT.  20 C  X    -0.0030   -0.0091   -0.0149    0.0130   -0.0083    0.0100
            Y    -0.0065   -0.0046    0.0148   -0.0160    0.0080   -0.0060
            Z     0.0273   -0.0124    0.0024   -0.0039    0.0013    0.0015
 AT.  21 C  X    -0.0030    0.0091   -0.0149   -0.0130    0.0083    0.0100
            Y    -0.0065    0.0046    0.0148    0.0160   -0.0080   -0.0060
            Z     0.0273    0.0124    0.0024    0.0039   -0.0013    0.0015
 AT.  22 C  X    -0.0180    0.0052   -0.0020    0.0014    0.0132   -0.0129
            Y    -0.0177    0.0063    0.0017   -0.0010   -0.0146    0.0129
            Z     0.0154   -0.0032    0.0004   -0.0007   -0.0022    0.0012
 AT.  23 C  X    -0.0180   -0.0052   -0.0020   -0.0014   -0.0132   -0.0129
            Y    -0.0177   -0.0063    0.0017    0.0010    0.0146    0.0129
            Z     0.0154    0.0032    0.0004    0.0007    0.0022    0.0012
 AT.  24 H  X    -0.0358    0.0171    0.0013    0.0013    0.0148   -0.0121
            Y    -0.0352    0.0169   -0.0008    0.0003   -0.0134    0.0101
            Z     0.0277   -0.0114   -0.0003   -0.0013   -0.0032    0.0017
 AT.  25 H  X    -0.0358   -0.0171    0.0013   -0.0013   -0.0148   -0.0121
            Y    -0.0352   -0.0169   -0.0008   -0.0003    0.0134    0.0101
            Z     0.0277    0.0114   -0.0003    0.0013    0.0032    0.0017
 AT.  26 C  X    -0.0188    0.0062    0.0144   -0.0147   -0.0041    0.0023
            Y    -0.0156    0.0003   -0.0163    0.0160    0.0043   -0.0033
            Z    -0.0090    0.0193   -0.0013    0.0034    0.0025    0.0045
 AT.  27 C  X    -0.0188   -0.0062    0.0144    0.0147    0.0041    0.0023
            Y    -0.0156   -0.0003   -0.0163   -0.0160   -0.0043   -0.0033
            Z    -0.0090   -0.0193   -0.0013   -0.0034   -0.0025    0.0045
 AT.  28 C  X    -0.0006    0.0085    0.0157   -0.0141   -0.0115    0.0165
            Y     0.0001    0.0034   -0.0132    0.0133    0.0134   -0.0058
            Z    -0.0025    0.0072   -0.0012    0.0025    0.0034    0.0036
 AT.  29 C  X    -0.0006   -0.0085    0.0157    0.0141    0.0115    0.0165
            Y     0.0001   -0.0034   -0.0132   -0.0133   -0.0134   -0.0058
            Z    -0.0025   -0.0072   -0.0012   -0.0025   -0.0034    0.0036

 FREQ(CM**-1)    503.09    503.90    511.00    562.65    574.76    579.11

 AT.   1 CU X     0.0000    0.0003   -0.0144    0.0000    0.0000   -0.0014
            Y     0.0000    0.0038   -0.0132    0.0000    0.0000    0.0010
            Z     0.0000   -0.0132    0.0037    0.0000    0.0000   -0.0115
 AT.   2 F  X     0.0089    0.0132    0.0191    0.0188    0.0179   -0.0053
            Y    -0.0166   -0.0127   -0.0215    0.0022    0.0044    0.0012
            Z     0.0189   -0.0056    0.0168    0.0104    0.0090   -0.0045
 AT.   3 F  X    -0.0089    0.0132    0.0191   -0.0188   -0.0179   -0.0053
            Y     0.0166   -0.0127   -0.0215   -0.0022   -0.0044    0.0012
            Z    -0.0189   -0.0056    0.0168   -0.0104   -0.0090   -0.0045
 AT.   4 F  X    -0.0003   -0.0077   -0.0050    0.0119    0.0112    0.0002
            Y    -0.0034    0.0104    0.0009   -0.0034   -0.0041    0.0001
            Z    -0.0269   -0.0127   -0.0321   -0.0149   -0.0122    0.0043
 AT.   5 F  X     0.0003   -0.0077   -0.0050   -0.0119   -0.0112    0.0002
            Y     0.0034    0.0104    0.0009    0.0034    0.0041    0.0001
            Z     0.0269   -0.0127   -0.0321    0.0149    0.0122    0.0043
 AT.   6 F  X    -0.0245   -0.0059   -0.0274   -0.0173   -0.0150    0.0043
            Y     0.0123   -0.0014    0.0081    0.0134    0.0106   -0.0008
            Z    -0.0023    0.0148    0.0096    0.0157    0.0161   -0.0030
 AT.   7 F  X     0.0245   -0.0059   -0.0274    0.0173    0.0150    0.0043
            Y    -0.0123   -0.0014    0.0081   -0.0134   -0.0106   -0.0008
            Z     0.0023    0.0148    0.0096   -0.0157   -0.0161   -0.0030
 AT.   8 F  X     0.0046    0.0203   -0.0028    0.0025   -0.0021    0.0045
            Y     0.0187    0.0186   -0.0088   -0.0040    0.0048   -0.0012
            Z     0.0119    0.0170   -0.0049   -0.0220    0.0201   -0.0250
 AT.   9 F  X    -0.0046    0.0203   -0.0028   -0.0025    0.0021    0.0045
            Y    -0.0187    0.0186   -0.0088    0.0040   -0.0048   -0.0012
            Z    -0.0119    0.0170   -0.0049    0.0220   -0.0201   -0.0250
 AT.  10 F  X    -0.0187   -0.0260    0.0063    0.0200   -0.0162    0.0227
            Y    -0.0042    0.0079    0.0017   -0.0037    0.0022   -0.0063
            Z    -0.0128   -0.0130    0.0065   -0.0002   -0.0012   -0.0023
 AT.  11 F  X     0.0187   -0.0260    0.0063   -0.0200    0.0162    0.0227
            Y     0.0042    0.0079    0.0017    0.0037   -0.0022   -0.0063
            Z     0.0128   -0.0130    0.0065    0.0002    0.0012   -0.0023
 AT.  12 F  X     0.0147    0.0092   -0.0061   -0.0236    0.0204   -0.0283
            Y    -0.0124   -0.0248    0.0045    0.0114   -0.0084    0.0118
            Z    -0.0107   -0.0211    0.0068   -0.0010    0.0001   -0.0032
 AT.  13 F  X    -0.0147    0.0092   -0.0061    0.0236   -0.0204   -0.0283
            Y     0.0124   -0.0248    0.0045   -0.0114    0.0084    0.0118
            Z     0.0107   -0.0211    0.0068    0.0010   -0.0001   -0.0032
 AT.  14 O  X     0.0296    0.0112    0.0318   -0.0094   -0.0279    0.0133
            Y     0.0254    0.0047    0.0248   -0.0044   -0.0224    0.0139
            Z    -0.0017   -0.0012   -0.0094   -0.0233   -0.0062   -0.0106
 AT.  15 O  X    -0.0296    0.0112    0.0318    0.0094    0.0279    0.0133
            Y    -0.0254    0.0047    0.0248    0.0044    0.0224    0.0139
            Z     0.0017   -0.0012   -0.0094    0.0233    0.0062   -0.0106
 AT.  16 O  X    -0.0136   -0.0150    0.0095    0.0101    0.0094   -0.0020
            Y    -0.0171   -0.0238    0.0116    0.0045    0.0146   -0.0097
            Z     0.0208    0.0265   -0.0108    0.0259   -0.0295    0.0412
 AT.  17 O  X     0.0136   -0.0150    0.0095   -0.0101   -0.0094   -0.0020
            Y     0.0171   -0.0238    0.0116   -0.0045   -0.0146   -0.0097
            Z    -0.0208    0.0265   -0.0108   -0.0259    0.0295    0.0412
 AT.  18 C  X     0.0049   -0.0066    0.0001   -0.0061   -0.0046   -0.0018
            Y    -0.0009    0.0069    0.0005   -0.0091   -0.0088   -0.0009
            Z     0.0158    0.0087    0.0215    0.0118    0.0107   -0.0028
 AT.  19 C  X    -0.0049   -0.0066    0.0001    0.0061    0.0046   -0.0018
            Y     0.0009    0.0069    0.0005    0.0091    0.0088   -0.0009
            Z    -0.0158    0.0087    0.0215   -0.0118   -0.0107   -0.0028
 AT.  20 C  X     0.0115   -0.0012    0.0072   -0.0152   -0.0143   -0.0013
            Y     0.0050    0.0041    0.0085   -0.0123   -0.0101   -0.0018
            Z     0.0084    0.0034    0.0039   -0.0144   -0.0124   -0.0007
 AT.  21 C  X    -0.0115   -0.0012    0.0072    0.0152    0.0143   -0.0013
            Y    -0.0050    0.0041    0.0085    0.0123    0.0101   -0.0018
            Z    -0.0084    0.0034    0.0039    0.0144    0.0124   -0.0007
 AT.  22 C  X    -0.0022    0.0053    0.0012    0.0008   -0.0075    0.0049
            Y     0.0012   -0.0083    0.0011    0.0026   -0.0034    0.0033
            Z    -0.0002   -0.0025   -0.0026   -0.0004   -0.0142    0.0101
 AT.  23 C  X     0.0022    0.0053    0.0012   -0.0008    0.0075    0.0049
            Y    -0.0012   -0.0083    0.0011   -0.0026    0.0034    0.0033
            Z     0.0002   -0.0025   -0.0026    0.0004    0.0142    0.0101
 AT.  24 H  X    -0.0045    0.0063   -0.0010    0.0231   -0.0057    0.0199
            Y    -0.0011   -0.0063    0.0005    0.0267   -0.0033    0.0190
            Z     0.0016   -0.0031   -0.0014   -0.0167   -0.0150   -0.0009
 AT.  25 H  X     0.0045    0.0063   -0.0010   -0.0231    0.0057    0.0199
            Y     0.0011   -0.0063    0.0005   -0.0267    0.0033    0.0190
            Z    -0.0016   -0.0031   -0.0014    0.0167    0.0150   -0.0009
 AT.  26 C  X     0.0000   -0.0033    0.0032    0.0027   -0.0022    0.0021
            Y     0.0001    0.0008    0.0018   -0.0029    0.0011   -0.0040
            Z     0.0083    0.0115   -0.0053    0.0260   -0.0178    0.0325
 AT.  27 C  X    -0.0000   -0.0033    0.0032   -0.0027    0.0022    0.0021
            Y    -0.0001    0.0008    0.0018    0.0029   -0.0011   -0.0040
            Z    -0.0083    0.0115   -0.0053   -0.0260    0.0178    0.0325
 AT.  28 C  X     0.0094    0.0045   -0.0037   -0.0121    0.0098   -0.0140
            Y     0.0073    0.0156   -0.0023   -0.0121    0.0089   -0.0141
            Z     0.0090    0.0124   -0.0045    0.0013    0.0011    0.0036
 AT.  29 C  X    -0.0094    0.0045   -0.0037    0.0121   -0.0098   -0.0140
            Y    -0.0073    0.0156   -0.0023    0.0121   -0.0089   -0.0141
            Z    -0.0090    0.0124   -0.0045   -0.0013   -0.0011    0.0036

 FREQ(CM**-1)    584.01    647.69    657.67    698.30    698.63    712.83

 AT.   1 CU X    -0.0089    0.0000    0.0061   -0.0001    0.0000   -0.0010
            Y    -0.0061    0.0000    0.0062    0.0001    0.0000   -0.0007
            Z    -0.0030    0.0000   -0.0036   -0.0006    0.0000   -0.0014
 AT.   2 F  X    -0.0200    0.0095    0.0103   -0.0027   -0.0025   -0.0086
            Y    -0.0088   -0.0106   -0.0084   -0.0007   -0.0011    0.0109
            Z    -0.0061    0.0215    0.0206   -0.0130   -0.0124   -0.0201
 AT.   3 F  X    -0.0200   -0.0095    0.0103   -0.0027    0.0025   -0.0086
            Y    -0.0088    0.0106   -0.0084   -0.0007    0.0011    0.0109
            Z    -0.0061   -0.0215    0.0206   -0.0130    0.0124   -0.0201
 AT.   4 F  X    -0.0179   -0.0132   -0.0102    0.0034    0.0026    0.0168
            Y     0.0061    0.0055    0.0041    0.0119    0.0129   -0.0191
            Z     0.0128   -0.0053   -0.0053    0.0001    0.0002    0.0011
 AT.   5 F  X    -0.0179    0.0132   -0.0102    0.0034   -0.0026    0.0168
            Y     0.0061   -0.0055    0.0041    0.0119   -0.0129   -0.0191
            Z     0.0128    0.0053   -0.0053    0.0001   -0.0002    0.0011
 AT.   6 F  X     0.0161   -0.0064   -0.0068   -0.0074   -0.0072   -0.0054
            Y    -0.0164   -0.0073   -0.0050   -0.0022   -0.0026    0.0089
            Z    -0.0219   -0.0069   -0.0044    0.0139    0.0133    0.0154
 AT.   7 F  X     0.0161    0.0064   -0.0068   -0.0074    0.0072   -0.0054
            Y    -0.0164    0.0073   -0.0050   -0.0022    0.0026    0.0089
            Z    -0.0219    0.0069   -0.0044    0.0139   -0.0133    0.0154
 AT.   8 F  X    -0.0032   -0.0109   -0.0097   -0.0081   -0.0076   -0.0094
            Y    -0.0053   -0.0195   -0.0179   -0.0049   -0.0042   -0.0173
            Z     0.0006   -0.0153   -0.0167   -0.0086   -0.0080   -0.0132
 AT.   9 F  X    -0.0032    0.0109   -0.0097   -0.0081    0.0076   -0.0094
            Y    -0.0053    0.0195   -0.0179   -0.0049    0.0042   -0.0173
            Z     0.0006    0.0153   -0.0167   -0.0086    0.0080   -0.0132
 AT.  10 F  X    -0.0039   -0.0054   -0.0042   -0.0008   -0.0003   -0.0121
            Y     0.0032    0.0098    0.0090   -0.0092   -0.0099    0.0221
            Z     0.0043    0.0110    0.0093    0.0068    0.0065    0.0055
 AT.  11 F  X    -0.0039    0.0054   -0.0042   -0.0008    0.0003   -0.0121
            Y     0.0032   -0.0098    0.0090   -0.0092    0.0099    0.0221
            Z     0.0043   -0.0110    0.0093    0.0068   -0.0065    0.0055
 AT.  12 F  X     0.0045    0.0037    0.0020    0.0153    0.0146    0.0170
            Y    -0.0021   -0.0029   -0.0022    0.0045    0.0046   -0.0038
            Z     0.0041    0.0122    0.0104    0.0011    0.0008    0.0075
 AT.  13 F  X     0.0045   -0.0037    0.0020    0.0153   -0.0146    0.0170
            Y    -0.0021    0.0029   -0.0022    0.0045   -0.0046   -0.0038
            Z     0.0041   -0.0122    0.0104    0.0011   -0.0008    0.0075
 AT.  14 O  X     0.0284   -0.0166   -0.0211   -0.0049   -0.0053    0.0126
            Y     0.0203   -0.0160   -0.0194    0.0094    0.0092    0.0074
            Z     0.0212    0.0063    0.0049    0.0011    0.0011   -0.0012
 AT.  15 O  X     0.0284    0.0166   -0.0211   -0.0049    0.0053    0.0126
            Y     0.0203    0.0160   -0.0194    0.0094   -0.0092    0.0074
            Z     0.0212   -0.0063    0.0049    0.0011   -0.0011   -0.0012
 AT.  16 O  X    -0.0135   -0.0123   -0.0129    0.0044    0.0043   -0.0061
            Y    -0.0108   -0.0129   -0.0153   -0.0095   -0.0090   -0.0033
            Z    -0.0046    0.0117    0.0186    0.0018    0.0011    0.0100
 AT.  17 O  X    -0.0135    0.0123   -0.0129    0.0044   -0.0043   -0.0061
            Y    -0.0108    0.0129   -0.0153   -0.0095    0.0090   -0.0033
            Z    -0.0046   -0.0117    0.0186    0.0018   -0.0011    0.0100
 AT.  18 C  X     0.0105    0.0131    0.0109   -0.0083   -0.0075   -0.0129
            Y     0.0138    0.0117    0.0097   -0.0001    0.0005   -0.0160
            Z    -0.0105    0.0067    0.0052   -0.0002   -0.0003   -0.0028
 AT.  19 C  X     0.0105   -0.0131    0.0109   -0.0083    0.0075   -0.0129
            Y     0.0138   -0.0117    0.0097   -0.0001   -0.0005   -0.0160
            Z    -0.0105   -0.0067    0.0052   -0.0002    0.0003   -0.0028
 AT.  20 C  X     0.0245    0.0147    0.0096    0.0340    0.0350   -0.0139
            Y     0.0191    0.0173    0.0141   -0.0383   -0.0387    0.0052
            Z     0.0188   -0.0094   -0.0118   -0.0044   -0.0045    0.0077
 AT.  21 C  X     0.0245   -0.0147    0.0096    0.0340   -0.0350   -0.0139
            Y     0.0191   -0.0173    0.0141   -0.0383    0.0387    0.0052
            Z     0.0188    0.0094   -0.0118   -0.0044    0.0045    0.0077
 AT.  22 C  X     0.0051    0.0197    0.0188    0.0006    0.0006    0.0026
            Y     0.0018    0.0191    0.0185    0.0027    0.0026    0.0021
            Z     0.0066   -0.0145   -0.0135    0.0024    0.0020    0.0107
 AT.  23 C  X     0.0051   -0.0197    0.0188    0.0006   -0.0006    0.0026
            Y     0.0018   -0.0191    0.0185    0.0027   -0.0026    0.0021
            Z     0.0066    0.0145   -0.0135    0.0024   -0.0020    0.0107
 AT.  24 H  X    -0.0159    0.0152    0.0209   -0.0010   -0.0036    0.0053
            Y    -0.0200    0.0149    0.0170    0.0039    0.0064   -0.0008
            Z     0.0216   -0.0110   -0.0142    0.0028    0.0031    0.0101
 AT.  25 H  X    -0.0159   -0.0152    0.0209   -0.0010    0.0036    0.0053
            Y    -0.0200   -0.0149    0.0170    0.0039   -0.0064   -0.0008
            Z     0.0216    0.0110   -0.0142    0.0028   -0.0031    0.0101
 AT.  26 C  X     0.0005    0.0156    0.0155   -0.0302   -0.0306    0.0153
            Y     0.0035    0.0143    0.0130    0.0366    0.0365   -0.0070
            Z    -0.0143   -0.0134   -0.0072    0.0057    0.0056   -0.0025
 AT.  27 C  X     0.0005   -0.0156    0.0155   -0.0302    0.0306    0.0153
            Y     0.0035   -0.0143    0.0130    0.0366   -0.0365   -0.0070
            Z    -0.0143    0.0134   -0.0072    0.0057   -0.0056   -0.0025
 AT.  28 C  X     0.0027    0.0025    0.0022    0.0055    0.0050    0.0049
            Y     0.0040    0.0063    0.0057   -0.0003   -0.0009    0.0096
            Z    -0.0067   -0.0167   -0.0156   -0.0065   -0.0056   -0.0161
 AT.  29 C  X     0.0027   -0.0025    0.0022    0.0055   -0.0050    0.0049
            Y     0.0040   -0.0063    0.0057   -0.0003    0.0009    0.0096
            Z    -0.0067    0.0167   -0.0156   -0.0065    0.0056   -0.0161

 FREQ(CM**-1)    713.81    748.60    750.46    791.75    793.42    800.24

 AT.   1 CU X     0.0000    0.0000   -0.0004    0.0000   -0.0000    0.0000
            Y     0.0000    0.0000    0.0004    0.0000   -0.0002    0.0000
            Z     0.0000    0.0000    0.0003    0.0000    0.0001    0.0000
 AT.   2 F  X    -0.0083    0.0018    0.0018    0.0076    0.0074   -0.0008
            Y     0.0105    0.0013    0.0013   -0.0047   -0.0046    0.0016
            Z    -0.0200    0.0050    0.0051    0.0149    0.0146   -0.0016
 AT.   3 F  X     0.0083   -0.0018    0.0018   -0.0076    0.0074    0.0008
            Y    -0.0105   -0.0013    0.0013    0.0047   -0.0046   -0.0016
            Z     0.0200   -0.0050    0.0051   -0.0149    0.0146    0.0016
 AT.   4 F  X     0.0166    0.0006    0.0005   -0.0101   -0.0101    0.0036
            Y    -0.0183   -0.0087   -0.0086    0.0162    0.0167   -0.0103
            Z     0.0010   -0.0002   -0.0001    0.0004    0.0006   -0.0003
 AT.   5 F  X    -0.0166   -0.0006    0.0005    0.0101   -0.0101   -0.0036
            Y     0.0183    0.0087   -0.0086   -0.0162    0.0167    0.0103
            Z    -0.0010    0.0002   -0.0001   -0.0004    0.0006    0.0003
 AT.   6 F  X    -0.0058    0.0042    0.0043    0.0135    0.0136   -0.0012
            Y     0.0088    0.0023    0.0022   -0.0024   -0.0025    0.0017
            Z     0.0157   -0.0060   -0.0061   -0.0179   -0.0178    0.0020
 AT.   7 F  X     0.0058   -0.0042    0.0043   -0.0135    0.0136    0.0012
            Y    -0.0088   -0.0023    0.0022    0.0024   -0.0025   -0.0017
            Z    -0.0157    0.0060   -0.0061    0.0179   -0.0178   -0.0020
 AT.   8 F  X    -0.0098   -0.0039   -0.0033   -0.0059   -0.0062    0.0008
            Y    -0.0178   -0.0014   -0.0009   -0.0091   -0.0096    0.0019
            Z    -0.0139   -0.0048   -0.0041   -0.0107   -0.0115    0.0013
 AT.   9 F  X     0.0098    0.0039   -0.0033    0.0059   -0.0062   -0.0008
            Y     0.0178    0.0014   -0.0009    0.0091   -0.0096   -0.0019
            Z     0.0139    0.0048   -0.0041    0.0107   -0.0115   -0.0013
 AT.  10 F  X    -0.0124    0.0003    0.0004   -0.0084   -0.0086    0.0034
            Y     0.0223   -0.0071   -0.0071    0.0159    0.0166   -0.0097
            Z     0.0059    0.0036    0.0034    0.0008    0.0008    0.0017
 AT.  11 F  X     0.0124   -0.0003    0.0004    0.0084   -0.0086   -0.0034
            Y    -0.0223    0.0071   -0.0071   -0.0159    0.0166    0.0097
            Z    -0.0059   -0.0036    0.0034   -0.0008    0.0008   -0.0017
 AT.  12 F  X     0.0180    0.0085    0.0079    0.0216    0.0217   -0.0001
            Y    -0.0038    0.0033    0.0033    0.0007    0.0007    0.0009
            Z     0.0077   -0.0009   -0.0012    0.0003    0.0004   -0.0009
 AT.  13 F  X    -0.0180   -0.0085    0.0079   -0.0216    0.0217    0.0001
            Y     0.0038   -0.0033    0.0033   -0.0007    0.0007   -0.0009
            Z    -0.0077    0.0009   -0.0012   -0.0003    0.0004    0.0009
 AT.  14 O  X     0.0117    0.0090    0.0093    0.0003    0.0002    0.0004
            Y     0.0075   -0.0079   -0.0082    0.0038    0.0039   -0.0009
            Z    -0.0013   -0.0030   -0.0030   -0.0119   -0.0127    0.0027
 AT.  15 O  X    -0.0117   -0.0090    0.0093   -0.0003    0.0002   -0.0004
            Y    -0.0075    0.0079   -0.0082   -0.0038    0.0039    0.0009
            Z     0.0013    0.0030   -0.0030    0.0119   -0.0127   -0.0027
 AT.  16 O  X    -0.0065    0.0094    0.0099    0.0086    0.0090   -0.0021
            Y    -0.0041   -0.0092   -0.0090    0.0085    0.0089   -0.0021
            Z     0.0103   -0.0013   -0.0016    0.0046    0.0051   -0.0009
 AT.  17 O  X     0.0065   -0.0094    0.0099   -0.0086    0.0090    0.0021
            Y     0.0041    0.0092   -0.0090   -0.0085    0.0089    0.0021
            Z    -0.0103    0.0013   -0.0016   -0.0046    0.0051    0.0009
 AT.  18 C  X    -0.0130    0.0003    0.0006    0.0022    0.0022   -0.0017
            Y    -0.0154   -0.0003   -0.0003    0.0049    0.0044   -0.0000
            Z    -0.0025   -0.0002   -0.0003    0.0013    0.0021   -0.0002
 AT.  19 C  X     0.0130   -0.0003    0.0006   -0.0022    0.0022    0.0017
            Y     0.0154    0.0003   -0.0003   -0.0049    0.0044    0.0000
            Z     0.0025    0.0002   -0.0003   -0.0013    0.0021    0.0002
 AT.  20 C  X    -0.0121   -0.0301   -0.0305   -0.0175   -0.0170   -0.0082
            Y     0.0034    0.0279    0.0285   -0.0176   -0.0188    0.0178
            Z     0.0074    0.0043    0.0044    0.0008    0.0005    0.0018
 AT.  21 C  X     0.0121    0.0301   -0.0305    0.0175   -0.0170    0.0082
            Y    -0.0034   -0.0279    0.0285    0.0176   -0.0188   -0.0178
            Z    -0.0074   -0.0043    0.0044   -0.0008    0.0005   -0.0018
 AT.  22 C  X     0.0034    0.0089    0.0092   -0.0121   -0.0136    0.0286
            Y     0.0026   -0.0139   -0.0148   -0.0226   -0.0201   -0.0230
            Z     0.0113    0.0004   -0.0001    0.0109    0.0109   -0.0069
 AT.  23 C  X    -0.0034   -0.0089    0.0092    0.0121   -0.0136   -0.0286
            Y    -0.0026    0.0139   -0.0148    0.0226   -0.0201    0.0230
            Z    -0.0113   -0.0004   -0.0001   -0.0109    0.0109    0.0069
 AT.  24 H  X     0.0039    0.0901    0.0875   -0.0517   -0.0401   -0.1373
            Y     0.0029   -0.0997   -0.0969    0.0386    0.0283    0.1563
            Z     0.0113   -0.0150   -0.0152    0.0135    0.0107    0.0236
 AT.  25 H  X    -0.0039   -0.0901    0.0875    0.0517   -0.0401    0.1373
            Y    -0.0029    0.0997   -0.0969   -0.0386    0.0283   -0.1563
            Z    -0.0113    0.0150   -0.0152   -0.0135    0.0107   -0.0236
 AT.  26 C  X     0.0148   -0.0320   -0.0321   -0.0103   -0.0092   -0.0098
            Y    -0.0057    0.0330    0.0327   -0.0128   -0.0138    0.0165
            Z    -0.0022    0.0085    0.0085    0.0185    0.0193   -0.0016
 AT.  27 C  X    -0.0148    0.0320   -0.0321    0.0103   -0.0092    0.0098
            Y     0.0057   -0.0330    0.0327    0.0128   -0.0138   -0.0165
            Z     0.0022   -0.0085    0.0085   -0.0185    0.0193    0.0016
 AT.  28 C  X     0.0046    0.0028    0.0026    0.0003    0.0006   -0.0035
            Y     0.0092   -0.0002   -0.0008    0.0019    0.0019    0.0014
            Z    -0.0166   -0.0014   -0.0013   -0.0046   -0.0035   -0.0000
 AT.  29 C  X    -0.0046   -0.0028    0.0026   -0.0003    0.0006    0.0035
            Y    -0.0092    0.0002   -0.0008   -0.0019    0.0019   -0.0014
            Z     0.0166    0.0014   -0.0013    0.0046   -0.0035    0.0000

 FREQ(CM**-1)    802.60    938.10    939.22   1067.69   1071.92   1091.16

 AT.   1 CU X    -0.0000    0.0008    0.0000   -0.0002    0.0000    0.0000
            Y     0.0000    0.0004    0.0000    0.0003    0.0000    0.0000
            Z    -0.0001    0.0016    0.0000    0.0000    0.0000    0.0000
 AT.   2 F  X    -0.0004    0.0054    0.0052   -0.0007   -0.0037    0.0026
            Y     0.0013   -0.0003   -0.0002   -0.0011    0.0002   -0.0021
            Z    -0.0008    0.0074    0.0073    0.0027   -0.0007    0.0040
 AT.   3 F  X    -0.0004    0.0054   -0.0052   -0.0007    0.0037   -0.0026
            Y     0.0013   -0.0003    0.0002   -0.0011   -0.0002    0.0021
            Z    -0.0008    0.0074   -0.0073    0.0027    0.0007   -0.0040
 AT.   4 F  X     0.0028   -0.0016   -0.0016    0.0002   -0.0031    0.0042
            Y    -0.0089    0.0062    0.0064   -0.0058    0.0029   -0.0140
            Z    -0.0003    0.0004    0.0003    0.0011    0.0012    0.0004
 AT.   5 F  X     0.0028   -0.0016    0.0016    0.0002    0.0031   -0.0042
            Y    -0.0089    0.0062   -0.0064   -0.0058   -0.0029    0.0140
            Z    -0.0003    0.0004   -0.0003    0.0011   -0.0012   -0.0004
 AT.   6 F  X    -0.0004    0.0040    0.0042   -0.0114   -0.0126   -0.0023
            Y     0.0015    0.0004    0.0005   -0.0020   -0.0010   -0.0023
            Z     0.0009   -0.0038   -0.0041    0.0123    0.0126    0.0035
 AT.   7 F  X    -0.0004    0.0040   -0.0042   -0.0114    0.0126    0.0023
            Y     0.0015    0.0004   -0.0005   -0.0020    0.0010    0.0023
            Z     0.0009   -0.0038    0.0041    0.0123   -0.0126   -0.0035
 AT.   8 F  X    -0.0001    0.0023    0.0027    0.0010    0.0008    0.0004
            Y     0.0009    0.0035    0.0041    0.0024    0.0030   -0.0039
            Z    -0.0001    0.0074    0.0086    0.0004    0.0013   -0.0059
 AT.   9 F  X    -0.0001    0.0023   -0.0027    0.0010   -0.0008   -0.0004
            Y     0.0009    0.0035   -0.0041    0.0024   -0.0030    0.0039
            Z    -0.0001    0.0074   -0.0086    0.0004   -0.0013    0.0059
 AT.  10 F  X     0.0029    0.0020    0.0020   -0.0035   -0.0038    0.0044
            Y    -0.0090   -0.0058   -0.0055    0.0130    0.0132   -0.0087
            Z     0.0017    0.0012    0.0013   -0.0022   -0.0021   -0.0003
 AT.  11 F  X     0.0029    0.0020   -0.0020   -0.0035    0.0038   -0.0044
            Y    -0.0090   -0.0058    0.0055    0.0130   -0.0132    0.0087
            Z     0.0017    0.0012   -0.0013   -0.0022    0.0021    0.0003
 AT.  12 F  X     0.0017   -0.0053   -0.0050    0.0090    0.0060    0.0144
            Y     0.0010   -0.0008   -0.0006    0.0032    0.0029    0.0002
            Z    -0.0007    0.0011    0.0012   -0.0019   -0.0014   -0.0027
 AT.  13 F  X     0.0017   -0.0053    0.0050    0.0090   -0.0060   -0.0144
            Y     0.0010   -0.0008    0.0006    0.0032   -0.0029   -0.0002
            Z    -0.0007    0.0011   -0.0012   -0.0019    0.0014    0.0027
 AT.  14 O  X     0.0003    0.0004   -0.0001   -0.0041   -0.0041   -0.0032
            Y    -0.0005    0.0034    0.0032   -0.0025   -0.0034   -0.0012
            Z     0.0018   -0.0208   -0.0205   -0.0092   -0.0090   -0.0057
 AT.  15 O  X     0.0003    0.0004    0.0001   -0.0041    0.0041    0.0032
            Y    -0.0005    0.0034   -0.0032   -0.0025    0.0034    0.0012
            Z     0.0018   -0.0208    0.0205   -0.0092    0.0090    0.0057
 AT.  16 O  X    -0.0017   -0.0147   -0.0146   -0.0037   -0.0031   -0.0037
            Y    -0.0015   -0.0114   -0.0113   -0.0022   -0.0020   -0.0005
            Z    -0.0005   -0.0102   -0.0104   -0.0098   -0.0086   -0.0082
 AT.  17 O  X    -0.0017   -0.0147    0.0146   -0.0037    0.0031    0.0037
            Y    -0.0015   -0.0114    0.0113   -0.0022    0.0020    0.0005
            Z    -0.0005   -0.0102    0.0104   -0.0098    0.0086    0.0082
 AT.  18 C  X    -0.0015   -0.0081   -0.0081    0.0202    0.0337   -0.0079
            Y     0.0003   -0.0058   -0.0061    0.0138   -0.0045    0.0303
            Z    -0.0002   -0.0043   -0.0030   -0.0266   -0.0216   -0.0126
 AT.  19 C  X    -0.0015   -0.0081    0.0081    0.0202   -0.0337    0.0079
            Y     0.0003   -0.0058    0.0061    0.0138    0.0045   -0.0303
            Z    -0.0002   -0.0043    0.0030   -0.0266    0.0216    0.0126
 AT.  20 C  X    -0.0088   -0.0149   -0.0150    0.0126    0.0088    0.0101
            Y     0.0159   -0.0141   -0.0143    0.0136    0.0144    0.0048
            Z     0.0019   -0.0008   -0.0012   -0.0044   -0.0035   -0.0031
 AT.  21 C  X    -0.0088   -0.0149    0.0150    0.0126   -0.0088   -0.0101
            Y     0.0159   -0.0141    0.0143    0.0136   -0.0144   -0.0048
            Z     0.0019   -0.0008    0.0012   -0.0044    0.0035    0.0031
 AT.  22 C  X     0.0274    0.0198    0.0199    0.0069    0.0070    0.0012
            Y    -0.0241    0.0114    0.0117    0.0023    0.0008    0.0050
            Z    -0.0059    0.0434    0.0425    0.0158    0.0135    0.0115
 AT.  23 C  X     0.0274    0.0198   -0.0199    0.0069   -0.0070   -0.0012
            Y    -0.0241    0.0114   -0.0117    0.0023   -0.0008   -0.0050
            Z    -0.0059    0.0434   -0.0425    0.0158   -0.0135   -0.0115
 AT.  24 H  X    -0.1426    0.0200    0.0209    0.0024    0.0002    0.0180
            Y     0.1593    0.0120    0.0131    0.0032    0.0028    0.0009
            Z     0.0255    0.0443    0.0428    0.0189    0.0177    0.0058
 AT.  25 H  X    -0.1426    0.0200   -0.0209    0.0024   -0.0002   -0.0180
            Y     0.1593    0.0120   -0.0131    0.0032   -0.0028   -0.0009
            Z     0.0255    0.0443   -0.0428    0.0189   -0.0177   -0.0058
 AT.  26 C  X    -0.0099    0.0072    0.0072   -0.0109   -0.0107   -0.0029
            Y     0.0150    0.0092    0.0096   -0.0095   -0.0077   -0.0124
            Z    -0.0006   -0.0167   -0.0175    0.0132    0.0114    0.0076
 AT.  27 C  X    -0.0099    0.0072   -0.0072   -0.0109    0.0107    0.0029
            Y     0.0150    0.0092   -0.0096   -0.0095    0.0077    0.0124
            Z    -0.0006   -0.0167    0.0175    0.0132   -0.0114   -0.0076
 AT.  28 C  X    -0.0035    0.0006   -0.0007   -0.0094   -0.0035   -0.0313
            Y     0.0028    0.0027    0.0006   -0.0302   -0.0309    0.0231
            Z     0.0001   -0.0101   -0.0112    0.0058    0.0033    0.0155
 AT.  29 C  X    -0.0035    0.0006    0.0007   -0.0094    0.0035    0.0313
            Y     0.0028    0.0027   -0.0006   -0.0302    0.0309   -0.0231
            Z     0.0001   -0.0101    0.0112    0.0058   -0.0033   -0.0155

 FREQ(CM**-1)   1096.21   1099.01   1108.04   1119.41   1122.22   1127.91

 AT.   1 CU X     0.0000    0.0000    0.0001    0.0001    0.0000    0.0007
            Y    -0.0001    0.0000   -0.0004   -0.0004    0.0000    0.0005
            Z     0.0000    0.0000   -0.0000    0.0003    0.0000   -0.0001
 AT.   2 F  X     0.0010    0.0039    0.0073   -0.0050    0.0056   -0.0059
            Y    -0.0016   -0.0023   -0.0025    0.0004    0.0003   -0.0007
            Z     0.0008    0.0029    0.0071   -0.0087    0.0086   -0.0089
 AT.   3 F  X     0.0010   -0.0039    0.0073   -0.0050   -0.0056   -0.0059
            Y    -0.0016    0.0023   -0.0025    0.0004   -0.0003   -0.0007
            Z     0.0008   -0.0029    0.0071   -0.0087   -0.0086   -0.0089
 AT.   4 F  X     0.0035    0.0064    0.0074   -0.0001   -0.0009    0.0017
            Y    -0.0112   -0.0159   -0.0167   -0.0002    0.0064   -0.0094
            Z    -0.0002   -0.0009   -0.0002   -0.0019    0.0016   -0.0016
 AT.   5 F  X     0.0035   -0.0064    0.0074   -0.0001    0.0009    0.0017
            Y    -0.0112    0.0159   -0.0167   -0.0002   -0.0064   -0.0094
            Z    -0.0002    0.0009   -0.0002   -0.0019   -0.0016   -0.0016
 AT.   6 F  X     0.0002    0.0054    0.0080    0.0031    0.0015   -0.0024
            Y    -0.0016   -0.0017   -0.0016    0.0003    0.0011   -0.0017
            Z     0.0000   -0.0047   -0.0062   -0.0057    0.0010   -0.0002
 AT.   7 F  X     0.0002   -0.0054    0.0080    0.0031   -0.0015   -0.0024
            Y    -0.0016    0.0017   -0.0016    0.0003   -0.0011   -0.0017
            Z     0.0000    0.0047   -0.0062   -0.0057   -0.0010   -0.0002
 AT.   8 F  X    -0.0003    0.0000    0.0002   -0.0045   -0.0036   -0.0005
            Y    -0.0054    0.0039    0.0025   -0.0047   -0.0043    0.0003
            Z    -0.0076    0.0034    0.0029   -0.0118   -0.0095    0.0012
 AT.   9 F  X    -0.0003   -0.0000    0.0002   -0.0045    0.0036   -0.0005
            Y    -0.0054   -0.0039    0.0025   -0.0047    0.0043    0.0003
            Z    -0.0076   -0.0034    0.0029   -0.0118    0.0095    0.0012
 AT.  10 F  X     0.0058   -0.0054   -0.0031   -0.0038   -0.0021   -0.0004
            Y    -0.0137    0.0141    0.0075    0.0076    0.0036   -0.0017
            Z     0.0003   -0.0014   -0.0004   -0.0034   -0.0025    0.0008
 AT.  11 F  X     0.0058    0.0054   -0.0031   -0.0038    0.0021   -0.0004
            Y    -0.0137   -0.0141    0.0075    0.0076   -0.0036   -0.0017
            Z     0.0003    0.0014   -0.0004   -0.0034    0.0025    0.0008
 AT.  12 F  X     0.0133   -0.0039   -0.0039   -0.0036   -0.0016   -0.0079
            Y    -0.0008    0.0020    0.0009    0.0003   -0.0001   -0.0012
            Z    -0.0025    0.0003    0.0007   -0.0025   -0.0021    0.0014
 AT.  13 F  X     0.0133    0.0039   -0.0039   -0.0036    0.0016   -0.0079
            Y    -0.0008   -0.0020    0.0009    0.0003    0.0001   -0.0012
            Z    -0.0025   -0.0003    0.0007   -0.0025    0.0021    0.0014
 AT.  14 O  X    -0.0021   -0.0015    0.0013   -0.0023    0.0060   -0.0074
            Y    -0.0008    0.0000    0.0020   -0.0017    0.0033   -0.0038
            Z    -0.0038   -0.0001    0.0041   -0.0025    0.0130   -0.0165
 AT.  15 O  X    -0.0021    0.0015    0.0013   -0.0023   -0.0060   -0.0074
            Y    -0.0008   -0.0000    0.0020   -0.0017   -0.0033   -0.0038
            Z    -0.0038    0.0001    0.0041   -0.0025   -0.0130   -0.0165
 AT.  16 O  X    -0.0030   -0.0012   -0.0003   -0.0069   -0.0061    0.0045
            Y    -0.0002   -0.0007    0.0003   -0.0035   -0.0033    0.0028
            Z    -0.0064   -0.0029    0.0004   -0.0150   -0.0122    0.0074
 AT.  17 O  X    -0.0030    0.0012   -0.0003   -0.0069    0.0061    0.0045
            Y    -0.0002    0.0007    0.0003   -0.0035    0.0033    0.0028
            Z    -0.0064    0.0029    0.0004   -0.0150    0.0122    0.0074
 AT.  18 C  X    -0.0078   -0.0287   -0.0410    0.0024   -0.0139    0.0158
            Y     0.0242    0.0324    0.0340   -0.0017   -0.0159    0.0242
            Z     0.0002    0.0058   -0.0017    0.0309   -0.0219    0.0215
 AT.  19 C  X    -0.0078    0.0287   -0.0410    0.0024    0.0139    0.0158
            Y     0.0242   -0.0324    0.0340   -0.0017    0.0159    0.0242
            Z     0.0002   -0.0058   -0.0017    0.0309    0.0219    0.0215
 AT.  20 C  X     0.0065    0.0072    0.0035    0.0021   -0.0063    0.0066
            Y     0.0018   -0.0014   -0.0064    0.0022   -0.0052    0.0047
            Z    -0.0017   -0.0021   -0.0000   -0.0008    0.0031   -0.0042
 AT.  21 C  X     0.0065   -0.0072    0.0035    0.0021    0.0063    0.0066
            Y     0.0018    0.0014   -0.0064    0.0022    0.0052    0.0047
            Z    -0.0017    0.0021   -0.0000   -0.0008   -0.0031   -0.0042
 AT.  22 C  X    -0.0007    0.0029   -0.0002    0.0109    0.0089   -0.0085
            Y     0.0046    0.0029    0.0024    0.0072    0.0078   -0.0095
            Z     0.0077    0.0013   -0.0037    0.0060   -0.0067    0.0126
 AT.  23 C  X    -0.0007   -0.0029   -0.0002    0.0109   -0.0089   -0.0085
            Y     0.0046   -0.0029    0.0024    0.0072   -0.0078   -0.0095
            Z     0.0077   -0.0013   -0.0037    0.0060    0.0067    0.0126
 AT.  24 H  X     0.0228    0.0079    0.0080    0.0384    0.0712   -0.0756
            Y    -0.0004    0.0118    0.0120    0.0441    0.0790   -0.0766
            Z    -0.0008   -0.0026   -0.0103   -0.0139   -0.0534    0.0609
 AT.  25 H  X     0.0228   -0.0079    0.0080    0.0384   -0.0712   -0.0756
            Y    -0.0004   -0.0118    0.0120    0.0441   -0.0790   -0.0766
            Z    -0.0008    0.0026   -0.0103   -0.0139    0.0534    0.0609
 AT.  26 C  X     0.0006   -0.0054   -0.0012   -0.0061   -0.0036    0.0017
            Y    -0.0103    0.0005    0.0022   -0.0034   -0.0032    0.0031
            Z     0.0049    0.0033   -0.0006    0.0046    0.0031   -0.0015
 AT.  27 C  X     0.0006    0.0054   -0.0012   -0.0061    0.0036    0.0017
            Y    -0.0103   -0.0005    0.0022   -0.0034    0.0032    0.0031
            Z     0.0049   -0.0033   -0.0006    0.0046   -0.0031   -0.0015
 AT.  28 C  X    -0.0309    0.0159    0.0112    0.0215    0.0123    0.0169
            Y     0.0357   -0.0348   -0.0195   -0.0061   -0.0000    0.0070
            Z     0.0174   -0.0034   -0.0051    0.0367    0.0297   -0.0094
 AT.  29 C  X    -0.0309   -0.0159    0.0112    0.0215   -0.0123    0.0169
            Y     0.0357    0.0348   -0.0195   -0.0061    0.0000    0.0070
            Z     0.0174    0.0034   -0.0051    0.0367   -0.0297   -0.0094

 FREQ(CM**-1)   1133.38   1148.40   1162.63   1198.08   1206.86   1294.88

 AT.   1 CU X     0.0000   -0.0005    0.0000   -0.0002    0.0000    0.0000
            Y     0.0000    0.0000    0.0000   -0.0001    0.0000   -0.0001
            Z     0.0000   -0.0001    0.0000    0.0002    0.0000   -0.0002
 AT.   2 F  X    -0.0012    0.0044   -0.0092   -0.0051   -0.0020    0.0030
            Y    -0.0007   -0.0007    0.0006   -0.0009   -0.0013    0.0009
            Z    -0.0007    0.0091   -0.0149   -0.0056   -0.0001    0.0025
 AT.   3 F  X     0.0012    0.0044    0.0092   -0.0051    0.0020    0.0030
            Y     0.0007   -0.0007   -0.0006   -0.0009    0.0013    0.0009
            Z     0.0007    0.0091    0.0149   -0.0056    0.0001    0.0025
 AT.   4 F  X     0.0008    0.0001   -0.0009   -0.0000    0.0003    0.0001
            Y    -0.0049   -0.0006   -0.0004   -0.0046   -0.0051    0.0035
            Z     0.0002    0.0023   -0.0031   -0.0006    0.0007   -0.0000
 AT.   5 F  X    -0.0008    0.0001    0.0009   -0.0000   -0.0003    0.0001
            Y     0.0049   -0.0006    0.0004   -0.0046    0.0051    0.0035
            Z    -0.0002    0.0023    0.0031   -0.0006   -0.0007   -0.0000
 AT.   6 F  X    -0.0040   -0.0053    0.0024   -0.0034   -0.0050    0.0029
            Y    -0.0012   -0.0006    0.0001   -0.0012   -0.0014    0.0010
            Z     0.0039    0.0081   -0.0069    0.0019    0.0053   -0.0024
 AT.   7 F  X     0.0040   -0.0053   -0.0024   -0.0034    0.0050    0.0029
            Y     0.0012   -0.0006   -0.0001   -0.0012    0.0014    0.0010
            Z    -0.0039    0.0081    0.0069    0.0019   -0.0053   -0.0024
 AT.   8 F  X    -0.0052   -0.0046   -0.0012    0.0012    0.0010   -0.0000
            Y    -0.0057   -0.0053   -0.0020    0.0023    0.0021    0.0003
            Z    -0.0104   -0.0088   -0.0045    0.0077    0.0081    0.0032
 AT.   9 F  X     0.0052   -0.0046    0.0012    0.0012   -0.0010   -0.0000
            Y     0.0057   -0.0053    0.0020    0.0023   -0.0021    0.0003
            Z     0.0104   -0.0088    0.0045    0.0077   -0.0081    0.0032
 AT.  10 F  X    -0.0023   -0.0012   -0.0004    0.0006    0.0008    0.0002
            Y    -0.0016   -0.0038    0.0015   -0.0031   -0.0048   -0.0030
            Z    -0.0013   -0.0009   -0.0013    0.0021    0.0027    0.0012
 AT.  11 F  X     0.0023   -0.0012    0.0004    0.0006   -0.0008    0.0002
            Y     0.0016   -0.0038   -0.0015   -0.0031    0.0048   -0.0030
            Z     0.0013   -0.0009    0.0013    0.0021   -0.0027    0.0012
 AT.  12 F  X    -0.0150   -0.0134    0.0019   -0.0043   -0.0064   -0.0042
            Y    -0.0028   -0.0028    0.0003   -0.0009   -0.0015   -0.0011
            Z    -0.0001    0.0000   -0.0015    0.0022    0.0028    0.0012
 AT.  13 F  X     0.0150   -0.0134   -0.0019   -0.0043    0.0064   -0.0042
            Y     0.0028   -0.0028   -0.0003   -0.0009    0.0015   -0.0011
            Z     0.0001    0.0000    0.0015    0.0022   -0.0028    0.0012
 AT.  14 O  X    -0.0033    0.0027   -0.0027    0.0028    0.0036   -0.0047
            Y    -0.0013    0.0023   -0.0021    0.0015    0.0023   -0.0035
            Z    -0.0101    0.0017   -0.0023    0.0062    0.0069   -0.0049
 AT.  15 O  X     0.0033    0.0027    0.0027    0.0028   -0.0036   -0.0047
            Y     0.0013    0.0023    0.0021    0.0015   -0.0023   -0.0035
            Z     0.0101    0.0017    0.0023    0.0062   -0.0069   -0.0049
 AT.  16 O  X     0.0006    0.0005   -0.0055   -0.0030   -0.0014   -0.0011
            Y     0.0011    0.0009   -0.0028   -0.0015   -0.0007    0.0005
            Z    -0.0016   -0.0014   -0.0124   -0.0063   -0.0022   -0.0074
 AT.  17 O  X    -0.0006    0.0005    0.0055   -0.0030    0.0014   -0.0011
            Y    -0.0011    0.0009    0.0028   -0.0015    0.0007    0.0005
            Z     0.0016   -0.0014    0.0124   -0.0063    0.0022   -0.0074
 AT.  18 C  X     0.0113    0.0038    0.0150    0.0214    0.0188   -0.0196
            Y     0.0147    0.0058    0.0012    0.0181    0.0205   -0.0185
            Z    -0.0054   -0.0361    0.0466    0.0075   -0.0113    0.0009
 AT.  19 C  X    -0.0113    0.0038   -0.0150    0.0214   -0.0188   -0.0196
            Y    -0.0147    0.0058   -0.0012    0.0181   -0.0205   -0.0185
            Z     0.0054   -0.0361   -0.0466    0.0075    0.0113    0.0009
 AT.  20 C  X     0.0019   -0.0041   -0.0006   -0.0105   -0.0120    0.0235
            Y     0.0011   -0.0043    0.0010   -0.0097   -0.0119    0.0225
            Z    -0.0007    0.0033   -0.0063   -0.0033   -0.0001   -0.0034
 AT.  21 C  X    -0.0019   -0.0041    0.0006   -0.0105    0.0120    0.0235
            Y    -0.0011   -0.0043   -0.0010   -0.0097    0.0119    0.0225
            Z     0.0007    0.0033    0.0063   -0.0033    0.0001   -0.0034
 AT.  22 C  X    -0.0047   -0.0063    0.0070   -0.0035   -0.0069    0.0024
            Y    -0.0076   -0.0070    0.0046   -0.0041   -0.0064    0.0015
            Z     0.0121    0.0015    0.0079    0.0029   -0.0002    0.0058
 AT.  23 C  X     0.0047   -0.0063   -0.0070   -0.0035    0.0069    0.0024
            Y     0.0076   -0.0070   -0.0046   -0.0041    0.0064    0.0015
            Z    -0.0121    0.0015   -0.0079    0.0029    0.0002    0.0058
 AT.  24 H  X    -0.0432   -0.0019    0.0517    0.0824    0.0676    0.0022
            Y    -0.0342    0.0051    0.0519    0.0860    0.0698    0.0013
            Z     0.0365   -0.0036   -0.0230   -0.0592   -0.0538    0.0083
 AT.  25 H  X     0.0432   -0.0019   -0.0517    0.0824   -0.0676    0.0022
            Y     0.0342    0.0051   -0.0519    0.0860   -0.0698    0.0013
            Z    -0.0365   -0.0036    0.0230   -0.0592    0.0538    0.0083
 AT.  26 C  X    -0.0005    0.0001   -0.0050   -0.0037   -0.0008   -0.0139
            Y     0.0014    0.0003   -0.0063   -0.0059   -0.0030   -0.0175
            Z    -0.0021   -0.0003    0.0091    0.0138    0.0109    0.0233
 AT.  27 C  X     0.0005    0.0001    0.0050   -0.0037    0.0008   -0.0139
            Y    -0.0014    0.0003    0.0063   -0.0059    0.0030   -0.0175
            Z     0.0021   -0.0003   -0.0091    0.0138   -0.0109    0.0233
 AT.  28 C  X     0.0414    0.0352    0.0013    0.0074    0.0107    0.0121
            Y     0.0196    0.0224    0.0018    0.0078    0.0118    0.0135
            Z     0.0211    0.0164    0.0131   -0.0284   -0.0313   -0.0192
 AT.  29 C  X    -0.0414    0.0352   -0.0013    0.0074   -0.0107    0.0121
            Y    -0.0196    0.0224   -0.0018    0.0078   -0.0118    0.0135
            Z    -0.0211    0.0164   -0.0131   -0.0284    0.0313   -0.0192

 FREQ(CM**-1)   1300.09   1442.85   1448.69   1543.42   1547.02   1591.20

 AT.   1 CU X     0.0000    0.0000   -0.0000   -0.0003    0.0000   -0.0000
            Y     0.0000    0.0000    0.0000   -0.0003    0.0000    0.0000
            Z     0.0000    0.0000   -0.0001    0.0002    0.0000   -0.0001
 AT.   2 F  X     0.0030    0.0010    0.0010   -0.0009   -0.0009   -0.0004
            Y     0.0010    0.0003    0.0003   -0.0004   -0.0003   -0.0002
            Z     0.0026    0.0008    0.0006   -0.0004   -0.0007   -0.0003
 AT.   3 F  X    -0.0030   -0.0010    0.0010   -0.0009    0.0009   -0.0004
            Y    -0.0010   -0.0003    0.0003   -0.0004    0.0003   -0.0002
            Z    -0.0026   -0.0008    0.0006   -0.0004    0.0007   -0.0003
 AT.   4 F  X     0.0000    0.0001    0.0001   -0.0001   -0.0001    0.0000
            Y     0.0037    0.0003    0.0005   -0.0008   -0.0008    0.0003
            Z    -0.0000   -0.0000   -0.0001    0.0001    0.0000    0.0002
 AT.   5 F  X    -0.0000   -0.0001    0.0001   -0.0001    0.0001    0.0000
            Y    -0.0037   -0.0003    0.0005   -0.0008    0.0008    0.0003
            Z     0.0000    0.0000   -0.0001    0.0001   -0.0000    0.0002
 AT.   6 F  X     0.0028   -0.0004   -0.0002   -0.0004   -0.0003    0.0009
            Y     0.0010   -0.0002   -0.0001   -0.0001   -0.0001    0.0002
            Z    -0.0022    0.0004    0.0001    0.0005    0.0002   -0.0004
 AT.   7 F  X    -0.0028    0.0004   -0.0002   -0.0004    0.0003    0.0009
            Y    -0.0010    0.0002   -0.0001   -0.0001    0.0001    0.0002
            Z     0.0022   -0.0004    0.0001    0.0005   -0.0002   -0.0004
 AT.   8 F  X     0.0001    0.0001    0.0000   -0.0001   -0.0001    0.0002
            Y     0.0004    0.0001   -0.0001   -0.0001   -0.0001    0.0003
            Z     0.0038   -0.0010   -0.0012    0.0009    0.0008    0.0000
 AT.   9 F  X    -0.0001   -0.0001    0.0000   -0.0001    0.0001    0.0002
            Y    -0.0004   -0.0001   -0.0001   -0.0001    0.0001    0.0003
            Z    -0.0038    0.0010   -0.0012    0.0009   -0.0008    0.0000
 AT.  10 F  X     0.0002    0.0002    0.0002   -0.0001   -0.0001    0.0002
            Y    -0.0034    0.0001   -0.0000   -0.0007   -0.0006   -0.0002
            Z     0.0014    0.0000   -0.0000    0.0002    0.0001    0.0003
 AT.  11 F  X    -0.0002   -0.0002    0.0002   -0.0001    0.0001    0.0002
            Y     0.0034   -0.0001   -0.0000   -0.0007    0.0006   -0.0002
            Z    -0.0014   -0.0000   -0.0000    0.0002   -0.0001    0.0003
 AT.  12 F  X    -0.0046   -0.0003   -0.0003   -0.0006   -0.0005   -0.0004
            Y    -0.0013   -0.0000   -0.0001   -0.0002   -0.0002   -0.0001
            Z     0.0015    0.0003    0.0002    0.0001   -0.0000    0.0005
 AT.  13 F  X     0.0046    0.0003   -0.0003   -0.0006    0.0005   -0.0004
            Y     0.0013    0.0000   -0.0001   -0.0002    0.0002   -0.0001
            Z    -0.0015   -0.0003    0.0002    0.0001    0.0000    0.0005
 AT.  14 O  X    -0.0043    0.0058    0.0064    0.0018    0.0022   -0.0054
            Y    -0.0031    0.0031    0.0032    0.0015    0.0016   -0.0024
            Z    -0.0046    0.0160    0.0162    0.0001    0.0009   -0.0162
 AT.  15 O  X     0.0043   -0.0058    0.0064    0.0018   -0.0022   -0.0054
            Y     0.0031   -0.0031    0.0032    0.0015   -0.0016   -0.0024
            Z     0.0046   -0.0160    0.0162    0.0001   -0.0009   -0.0162
 AT.  16 O  X    -0.0013   -0.0090   -0.0091    0.0010    0.0018   -0.0073
            Y     0.0002   -0.0053   -0.0052    0.0013    0.0017   -0.0046
            Z    -0.0073   -0.0156   -0.0163   -0.0017   -0.0005   -0.0120
 AT.  17 O  X     0.0013    0.0090   -0.0091    0.0010   -0.0018   -0.0073
            Y    -0.0002    0.0053   -0.0052    0.0013   -0.0017   -0.0046
            Z     0.0073    0.0156   -0.0163   -0.0017    0.0005   -0.0120
 AT.  18 C  X    -0.0189   -0.0006   -0.0011    0.0053    0.0051   -0.0000
            Y    -0.0185    0.0000   -0.0008    0.0051    0.0048    0.0005
            Z     0.0003   -0.0004    0.0006   -0.0009    0.0003   -0.0014
 AT.  19 C  X     0.0189    0.0006   -0.0011    0.0053   -0.0051   -0.0000
            Y     0.0185   -0.0000   -0.0008    0.0051   -0.0048    0.0005
            Z    -0.0003    0.0004    0.0006   -0.0009   -0.0003   -0.0014
 AT.  20 C  X     0.0226   -0.0104   -0.0099   -0.0136   -0.0136    0.0037
            Y     0.0217   -0.0056   -0.0050   -0.0142   -0.0139   -0.0018
            Z    -0.0034   -0.0283   -0.0283    0.0132    0.0110    0.0352
 AT.  21 C  X    -0.0226    0.0104   -0.0099   -0.0136    0.0136    0.0037
            Y    -0.0217    0.0056   -0.0050   -0.0142    0.0139   -0.0018
            Z     0.0034    0.0283   -0.0283    0.0132   -0.0110    0.0352
 AT.  22 C  X     0.0020    0.0008    0.0003    0.0254    0.0258   -0.0053
            Y     0.0012    0.0012    0.0006    0.0257    0.0259   -0.0028
            Z     0.0054   -0.0022   -0.0016   -0.0179   -0.0166   -0.0125
 AT.  23 C  X    -0.0020   -0.0008    0.0003    0.0254   -0.0258   -0.0053
            Y    -0.0012   -0.0012    0.0006    0.0257   -0.0259   -0.0028
            Z    -0.0054    0.0022   -0.0016   -0.0179    0.0166   -0.0125
 AT.  24 H  X     0.0029   -0.0461   -0.0437   -0.0389   -0.0378   -0.0039
            Y     0.0021   -0.0466   -0.0439   -0.0409   -0.0393   -0.0019
            Z     0.0070    0.0311    0.0295    0.0287    0.0291   -0.0145
 AT.  25 H  X    -0.0029    0.0461   -0.0437   -0.0389    0.0378   -0.0039
            Y    -0.0021    0.0466   -0.0439   -0.0409    0.0393   -0.0019
            Z    -0.0070   -0.0311    0.0295    0.0287   -0.0291   -0.0145
 AT.  26 C  X    -0.0131    0.0178    0.0178   -0.0166   -0.0186    0.0200
            Y    -0.0169    0.0108    0.0108   -0.0164   -0.0178    0.0148
            Z     0.0237    0.0279    0.0279    0.0073    0.0052    0.0191
 AT.  27 C  X     0.0131   -0.0178    0.0178   -0.0166    0.0186    0.0200
            Y     0.0169   -0.0108    0.0108   -0.0164    0.0178    0.0148
            Z    -0.0237   -0.0279    0.0279    0.0073   -0.0052    0.0191
 AT.  28 C  X     0.0126   -0.0013   -0.0009    0.0034    0.0034   -0.0019
            Y     0.0143   -0.0008   -0.0003    0.0042    0.0040   -0.0016
            Z    -0.0212   -0.0007    0.0001   -0.0049   -0.0043   -0.0019
 AT.  29 C  X    -0.0126    0.0013   -0.0009    0.0034   -0.0034   -0.0019
            Y    -0.0143    0.0008   -0.0003    0.0042   -0.0040   -0.0016
            Z     0.0212    0.0007    0.0001   -0.0049    0.0043   -0.0019

 FREQ(CM**-1)   1603.89   3215.71   3216.15

 AT.   1 CU X     0.0000   -0.0000    0.0000
            Y     0.0000   -0.0000    0.0000
            Z     0.0000   -0.0000    0.0000
 AT.   2 F  X    -0.0007   -0.0000   -0.0000
            Y    -0.0002   -0.0000   -0.0000
            Z    -0.0007    0.0000    0.0000
 AT.   3 F  X     0.0007   -0.0000    0.0000
            Y     0.0002   -0.0000    0.0000
            Z     0.0007    0.0000   -0.0000
 AT.   4 F  X     0.0000   -0.0000   -0.0000
            Y     0.0002    0.0000    0.0000
            Z     0.0001    0.0000    0.0000
 AT.   5 F  X    -0.0000   -0.0000    0.0000
            Y    -0.0002    0.0000   -0.0000
            Z    -0.0001    0.0000   -0.0000
 AT.   6 F  X     0.0011    0.0000    0.0000
            Y     0.0002    0.0000    0.0000
            Z    -0.0008    0.0000   -0.0000
 AT.   7 F  X    -0.0011    0.0000   -0.0000
            Y    -0.0002    0.0000   -0.0000
            Z     0.0008    0.0000    0.0000
 AT.   8 F  X     0.0001    0.0000    0.0000
            Y     0.0000    0.0000    0.0000
            Z    -0.0006   -0.0000   -0.0000
 AT.   9 F  X    -0.0001    0.0000   -0.0000
            Y    -0.0000    0.0000   -0.0000
            Z     0.0006   -0.0000    0.0000
 AT.  10 F  X     0.0001    0.0000    0.0000
            Y    -0.0000    0.0000   -0.0000
            Z     0.0001    0.0000   -0.0000
 AT.  11 F  X    -0.0001    0.0000   -0.0000
            Y     0.0000    0.0000    0.0000
            Z    -0.0001    0.0000    0.0000
 AT.  12 F  X    -0.0003    0.0000   -0.0000
            Y    -0.0001    0.0000   -0.0000
            Z     0.0003    0.0000   -0.0000
 AT.  13 F  X     0.0003    0.0000    0.0000
            Y     0.0001    0.0000    0.0000
            Z    -0.0003    0.0000    0.0000
 AT.  14 O  X    -0.0054    0.0000    0.0000
            Y    -0.0025    0.0000   -0.0000
            Z    -0.0165    0.0001    0.0001
 AT.  15 O  X     0.0054    0.0000   -0.0000
            Y     0.0025    0.0000    0.0000
            Z     0.0165    0.0001   -0.0001
 AT.  16 O  X    -0.0073    0.0001    0.0001
            Y    -0.0044    0.0001    0.0001
            Z    -0.0126    0.0001    0.0001
 AT.  17 O  X     0.0073    0.0001   -0.0001
            Y     0.0044    0.0001   -0.0001
            Z     0.0126    0.0001   -0.0001
 AT.  18 C  X     0.0002    0.0000    0.0000
            Y     0.0008    0.0000    0.0000
            Z    -0.0001   -0.0001   -0.0001
 AT.  19 C  X    -0.0002    0.0000   -0.0000
            Y    -0.0008    0.0000   -0.0000
            Z     0.0001   -0.0001    0.0001
 AT.  20 C  X     0.0027   -0.0002   -0.0002
            Y    -0.0029   -0.0002   -0.0002
            Z     0.0359    0.0002    0.0002
 AT.  21 C  X    -0.0027   -0.0002    0.0002
            Y     0.0029   -0.0002    0.0002
            Z    -0.0359    0.0002   -0.0002
 AT.  22 C  X    -0.0030   -0.0046   -0.0046
            Y    -0.0006   -0.0026   -0.0025
            Z    -0.0134   -0.0099   -0.0100
 AT.  23 C  X     0.0030   -0.0046    0.0046
            Y     0.0006   -0.0026    0.0025
            Z     0.0134   -0.0099    0.0100
 AT.  24 H  X    -0.0074    0.0530    0.0528
            Y    -0.0052    0.0292    0.0291
            Z    -0.0116    0.1158    0.1159
 AT.  25 H  X     0.0074    0.0530   -0.0528
            Y     0.0052    0.0292   -0.0291
            Z     0.0116    0.1158   -0.1159
 AT.  26 C  X     0.0183    0.0002    0.0002
            Y     0.0132    0.0002    0.0002
            Z     0.0193   -0.0001   -0.0000
 AT.  27 C  X    -0.0183    0.0002   -0.0002
            Y    -0.0132    0.0002   -0.0002
            Z    -0.0193   -0.0001    0.0000
 AT.  28 C  X    -0.0016   -0.0001   -0.0000
            Y    -0.0014   -0.0001    0.0000
            Z     0.0000   -0.0001    0.0001
 AT.  29 C  X     0.0016   -0.0001    0.0000
            Y     0.0014   -0.0001   -0.0000
            Z    -0.0000   -0.0001   -0.0001

 *******************************************************************************

 VIBRATIONAL TEMPERATURES (K) [MODE NUMBER;IRREP]

 TO MODES
    45.3 [   4;Ag ]    58.4 [   5;Au ]    68.9 [   6;Ag ]    81.9 [   7;Ag ]
    90.4 [   8;Au ]    97.3 [   9;Au ]   110.4 [  10;Ag ]   130.8 [  11;Au ]
   134.6 [  12;Ag ]   154.8 [  13;Ag ]   157.7 [  14;Ag ]   174.8 [  15;Au ]
   176.3 [  16;Au ]   180.4 [  17;Ag ]   185.6 [  18;Au ]   191.2 [  19;Ag ]
   204.1 [  20;Au ]   217.5 [  21;Ag ]   253.8 [  22;Ag ]   309.0 [  23;Au ]
   327.3 [  24;Au ]   355.0 [  25;Ag ]   363.1 [  26;Au ]   368.1 [  27;Ag ]
   386.3 [  28;Au ]   389.5 [  29;Ag ]   390.0 [  30;Au ]   401.5 [  31;Au ]
   450.3 [  32;Ag ]   463.7 [  33;Au ]   500.6 [  34;Ag ]   501.3 [  35;Au ]
   542.6 [  36;Ag ]   584.9 [  37;Au ]   663.8 [  38;Ag ]   695.8 [  39;Au ]
   696.6 [  40;Ag ]   720.0 [  41;Ag ]   720.7 [  42;Au ]   723.8 [  43;Ag ]
   725.0 [  44;Au ]   735.2 [  45;Au ]   809.5 [  46;Ag ]   826.9 [  47;Ag ]
   833.2 [  48;Au ]   840.3 [  49;Au ]   931.9 [  50;Ag ]   946.2 [  51;Au ]
  1004.7 [  52;Au ]  1005.2 [  53;Ag ]  1025.6 [  54;Au ]  1027.0 [  55;Ag ]
  1077.1 [  56;Ag ]  1079.7 [  57;Au ]  1139.2 [  58;Ag ]  1141.6 [  59;Au ]
  1151.4 [  60;Ag ]  1154.8 [  61;Au ]  1349.7 [  62;Au ]  1351.3 [  63;Ag ]
  1536.2 [  64;Au ]  1542.3 [  65;Ag ]  1569.9 [  66;Ag ]  1577.2 [  67;Au ]
  1581.2 [  68;Ag ]  1594.2 [  69;Au ]  1610.6 [  70;Au ]  1614.6 [  71;Ag ]
  1622.8 [  72;Au ]  1630.7 [  73;Ag ]  1652.3 [  74;Au ]  1672.8 [  75;Ag ]
  1723.8 [  76;Au ]  1736.4 [  77;Ag ]  1863.0 [  78;Au ]  1870.5 [  79;Ag ]
  2075.9 [  80;Ag ]  2084.3 [  81;Au ]  2220.6 [  82;Au ]  2225.8 [  83;Ag ]
  2289.4 [  84;Au ]  2307.6 [  85;Ag ]  4626.7 [  86;Au ]  4627.3 [  87;Ag ]

 *******************************************************************************

 HARMONIC VIBRATIONAL CONTRIBUTIONS TO THERMODYNAMIC FUNCTIONS AT GIVEN
 TEMPERATURE AND PRESSURE:

 (EL = ELECTRONIC ENERGY
  E0 = ZERO-POINT ENERGY
  ET = THERMAL CONTRIBUTION TO THE VIBRATIONAL ENERGY
  PV = PRESSURE * VOLUME
  TS = TEMPERATURE * ENTROPY)

                          AU/CELL             EV/CELL                 KJ/MOL
 EL            :   -3520.486638193135  -95797.311666450463    -9243036.36599602
 E0            :       0.130282433411       3.545165245831         342.05648072


 *******************************************************************************

 THERMODYNAMIC FUNCTIONS WITH VIBRATIONAL CONTRIBUTIONS

 AT (T =  298.15 K, P =   0.10132500E+00 MPA):

                          AU/CELL             EV/CELL                 KJ/MOL
 ET            :       0.024735749284       0.673093957461          64.94370059
 PV            :       0.000007917954       0.000215458479           0.02078859
 TS            :       0.049321630378       1.342109794117         129.49392231
 ET+PV-TS      :      -0.024577963139      -0.668800378176         -64.52943313
 EL+E0+ET+PV-TS:   -3520.380933722863  -95794.435301582809    -9242758.83894843

 OTHER THERMODYNAMIC FUNCTIONS:

                      mHARTREE/(CELL*K)     mEV/(CELL*K)              J/(MOL*K)
 ENTROPY       :       0.165425558872       4.501458306613         434.32474361
 HEAT CAPACITY :       0.145140440838       3.949472182499         381.06617372

 *******************************************************************************
 TTTTTTTTTTTTTTTTTTTTTTTTTTTTTT END         TELAPSE    22826.45 TCPU    22794.46
 EEEEEEEEEE TERMINATION  DATE 04 09 2022 TIME 19:37:26.5
NODE    0 CPU TIME =     22794.460
NODE    1 CPU TIME =     22798.869
NODE    2 CPU TIME =     22796.524
NODE    3 CPU TIME =     22802.524
NODE    4 CPU TIME =     22801.309
NODE    5 CPU TIME =     22798.534
NODE    6 CPU TIME =     22798.212
NODE    7 CPU TIME =     22801.410
NODE    8 CPU TIME =     22796.610
NODE    9 CPU TIME =     22797.867
NODE   10 CPU TIME =     22794.373
NODE   11 CPU TIME =     22801.059
NODE   12 CPU TIME =     22795.724
NODE   13 CPU TIME =     22798.841
NODE   14 CPU TIME =     22795.926
NODE   15 CPU TIME =     22796.683
NODE   16 CPU TIME =     22795.663
NODE   17 CPU TIME =     22792.565
NODE   18 CPU TIME =     22791.652
NODE   19 CPU TIME =     22798.948
NODE   20 CPU TIME =     22798.949
NODE   21 CPU TIME =     22797.142
NODE   22 CPU TIME =     22792.606
NODE   23 CPU TIME =     22801.188
    TOTAL CPU TIME =    547137.638
