# Supplementary material for: Interrogation of the Intermolecular Forces That Drive Bulk Properties of Molecular Crystals with Terahertz Spectroscopy and Density Functional Theory
Source: Cryst Growth Des. 2025 May 23;25(11):3697–706. doi: 10.1021/acs.cgd.5c00007 (PMC12148306; doi:10.1021/acs.cgd.5c00007)
Supplement: Supplementary file 3 [file cg5c00007_si_003.zip › Calculations/CuACACF/Sheet/sheets.out]

SHRINK 6 Cu (II) (AcAc)2(F3)4, H,C,O,F Cu are POB-TZVP and PBE-D
MOLECULE
1
58
9       0.603019    1.663954    2.502978
9       1.794328    0.186362    3.608253
9       0.446739    1.542681    4.692150
9       4.118203    3.932829    0.308958
9       4.108342    5.853402    1.344932
9       5.919177    4.600572    1.335348
8       2.884520    2.596957    4.980479
8       4.743610    4.259617    3.744773
6       1.315186    1.456777    3.644228
6       2.477676    2.454990    3.795481
6       3.000652    3.033756    2.642497
1       2.547524    2.814310    1.682240
6       4.085078    3.902196    2.710995
6       4.565086    4.569339    1.408198
29      4.416873    3.609683    5.540706
9       8.230727    5.555413    8.578434
9       7.039418    7.033005    7.473159
9       8.387006    5.676686    6.389262
9       4.715543    3.286537   10.772454
9       4.725404    1.365965    9.736480
9       2.914569    2.618795    9.746064
8       5.949226    4.622410    6.100933
8       4.090135    2.959750    7.336639
6       7.518560    5.762590    7.437184
6       6.356069    4.764377    7.285931
6       5.833093    4.185611    8.438915
1       6.286221    4.405057    9.399173
6       4.748668    3.317171    8.370417
6       4.268660    2.650028    9.673214
9      -5.105822   -4.035792    2.502978
9      -3.914513   -5.513383    3.608253
9      -5.262101   -4.157065    4.692150
9      -1.590638   -1.766916    0.308958
9      -1.600499    0.153656    1.344932
9       0.210337   -1.099173    1.335348
8      -2.824321   -3.102789    4.980479
8      -0.965230   -1.440129    3.744773
6      -4.393655   -4.242969    3.644228
6      -3.231164   -3.244755    3.795481
6      -2.708188   -2.665990    2.642497
1      -3.161316   -2.885435    1.682240
6      -1.623763   -1.797549    2.710995
6      -1.143755   -1.130407    1.408198
29     -1.291968   -2.090062    5.540706
9       2.521886   -0.144332    8.578434
9       1.330577    1.333259    7.473159
9       2.678166   -0.023059    6.389262
9      -0.993298   -2.413208   10.772454
9      -0.983436   -4.333780    9.736480
9      -2.794272   -3.080951    9.746064
8       0.240385   -1.077335    6.100933
8      -1.618705   -2.739995    7.336639
6       1.809720    0.062845    7.437184
6       0.647229   -0.935369    7.285931
6       0.124253   -1.514134    8.438915
1       0.577381   -1.294689    9.399173
6      -0.960173   -2.382575    8.370417
6      -1.440181   -3.049717    9.673214
BASISSET
POB-TZVP
DFT
SPIN
PBE-D
XLGRID
END
EXCHSIZE
15000000
BIPOSIZE
15000000
MAXCYCLE
200
SCFDIR
TOLINTEG
7 7 7 7 14
TOLDEE
11
SPINLOCK
2 10
SHRINK
6 6
FMIXING
40
END
 PROCESS           12  OF           24  WORKING
 PROCESS            0  OF           24  WORKING

         
 *******************************************************************************
 *                                                                             *
 *                               CRYSTAL17                                     *
 *                      public : 1.0.1 - Feb 1st, 2017                         *
 *                       HTTP://WWW.CRYSTAL.UNITO.IT                           *
 *                                                                             *
 *                              MAIN AUTHORS                                   *
 *                                                                             *
 *  R. DOVESI(1,11), V.R. SAUNDERS(2), C. ROETTI(1,11), R. ORLANDO(1,11),      *
 *  C.M. ZICOVICH-WILSON(1,3), F. PASCALE(4), B. CIVALLERI(1,11),              *
 *  K. DOLL(5), N.M. HARRISON(2,6), I.J. BUSH(7), Ph. D'ARCO(8),               *
 *  M. LLUNELL(9), M. CAUSA'(10), Y. NOEL(8), L. MASCHIO(1,11), A. ERBA(1,11)  *
 *  M. RE'RAT(14), S. CASASSA(1,11)                                            *
 *                                                                             *
 *        CONTRIBUTIONS TO THE CODE HAVE ALSO BEEN GIVEN BY                    *
 *                                                                             *
 *  M. FERRABONE(1,11), M. DE LA PIERRE(1,11), M. FERRERO(1,11),               *
 *  J. BAIMA(1,11), E. ALBANESE(1,11), M.F. PEINTINGER(12), R. BAST(13),       *
 *  B. KIRTMAN(15), V. LACIVITA(1,11), R. DEMICHELIS(1,16)                     *
 *  G. BRANDEBURG(17), S. SALUSTRO(1,11), G. SANSONE(1,11)                     *
 *  M.T. RUGGIERO(18)                                                          *
 *                                                                             *
 * (1) THEORETICAL CHEMISTRY GROUP - UNIVERSITA' DI TORINO - TORINO (ITALY)    *

 * (2) COMPUTATIONAL SCIENCE & ENGINEERING DEPARTMENT - STFC DARESBURY (UK)    *
 * (3) UNIVERSIDAD AUTONOMA DEL ESTADO DE MORELOS - CUERNAVACA (MEXICO)        *
 * (4) UNIVERSITE' DE LORRAINE - NANCY (FRANCE)                                *
 * (5) UNIVERSITAET STUTTGART- STUTTGART (GERMANY)                             *
 * (6) IMPERIAL COLLEGE - LONDON (UK)                                          *
 * (7) OXFORD E-RESEARCH CENTRE - OXFORD (UK)                                  *
 * (8) UPMC - SORBONNE UNIVERSITES - PARIS (FRANCE)                            *
 * (9) UNIVERSIDAD DE BARCELONA - BARCELONA (SPAIN)                            *
 *(10) UNIVERSITA' DI NAPOLI "FEDERICO II" - NAPOLI (ITALY)                    *
 *(11) NIS - NANOSTRUCTURED INTERFACES AND SURFACES - TORINO (ITALY)           *
 *(12) MPI FUER CHEMISCHE ENERGIEKONVERSION - MUELHEIM AN DER RUHR (GERMANY)   *
 *(13) UNIVERSITY OF TROMSO - TROMSO (NORWAY)                                  *
 *(14) UNIVERSITE' DE PAU ET DES PAYS DE L'ADOUR - PAU (FRANCE)                *
 *(15) UNIVERSITY OF CALIFORNIA SANTA BARBARA - SANTA BARBARA (USA)            *
 *(16) CURTIN UNIVERSITY - PERTH (AUSTRALIA)                                   *
 *(17) UNIVERSITY COLLEGE LONDON - LONDON (UK)                                 *
 *(18) CAMBRIDGE UNIVERSITY - CAMBRIDGE (UK)                                   *
 *                                                                             *
 *******************************************************************************
 EEEEEEEEEE STARTING  DATE 28 01 2024 TIME 17:11:00.3
 SHRINK 6 Cu (II) (AcAc)2(F3)4, H,C,O,F Cu are POB-TZVP and PBE-D                
 PROCESS            1  OF           24  WORKING
 PROCESS            2  OF           24  WORKING
 PROCESS            3  OF           24  WORKING
 PROCESS            4  OF           24  WORKING
 PROCESS            5  OF           24  WORKING
 PROCESS            6  OF           24  WORKING
 PROCESS            7  OF           24  WORKING
 PROCESS            8  OF           24  WORKING
 PROCESS            9  OF           24  WORKING
 PROCESS           10  OF           24  WORKING
 PROCESS           11  OF           24  WORKING
 PROCESS           23  OF           24  WORKING
 PROCESS           13  OF           24  WORKING
 PROCESS           14  OF           24  WORKING
 PROCESS           15  OF           24  WORKING
 PROCESS           16  OF           24  WORKING
 PROCESS           17  OF           24  WORKING
 PROCESS           18  OF           24  WORKING
 PROCESS           19  OF           24  WORKING
 PROCESS           20  OF           24  WORKING
 PROCESS           21  OF           24  WORKING
 PROCESS           22  OF           24  WORKING

 MOLECULAR CALCULATION
 POINT  GROUP  N.  1                  :  1      OR  C1   
 CORRESPONDING SPACE GROUP            :  P 1             


 NUMBER OF IRREDUCIBLE ATOMS IN THE CONVENTIONAL CELL:   58

 INPUT COORDINATES

 ATOM AT. N.              COORDINATES
   1   9     6.030190000000E-01  1.663954000000E+00  2.502978000000E+00
   2   9     1.794328000000E+00  1.863620000000E-01  3.608253000000E+00
   3   9     4.467390000000E-01  1.542681000000E+00  4.692150000000E+00
   4   9     4.118203000000E+00  3.932829000000E+00  3.089580000000E-01
   5   9     4.108342000000E+00  5.853402000000E+00  1.344932000000E+00
   6   9     5.919177000000E+00  4.600572000000E+00  1.335348000000E+00
   7   8     2.884520000000E+00  2.596957000000E+00  4.980479000000E+00
   8   8     4.743610000000E+00  4.259617000000E+00  3.744773000000E+00
   9   6     1.315186000000E+00  1.456777000000E+00  3.644228000000E+00
  10   6     2.477676000000E+00  2.454990000000E+00  3.795481000000E+00
  11   6     3.000652000000E+00  3.033756000000E+00  2.642497000000E+00
  12   1     2.547524000000E+00  2.814310000000E+00  1.682240000000E+00
  13   6     4.085078000000E+00  3.902196000000E+00  2.710995000000E+00
  14   6     4.565086000000E+00  4.569339000000E+00  1.408198000000E+00
  15  29     4.416873000000E+00  3.609683000000E+00  5.540706000000E+00
  16   9     8.230727000000E+00  5.555413000000E+00  8.578434000000E+00
  17   9     7.039418000000E+00  7.033005000000E+00  7.473159000000E+00
  18   9     8.387006000000E+00  5.676686000000E+00  6.389262000000E+00
  19   9     4.715543000000E+00  3.286537000000E+00  1.077245400000E+01
  20   9     4.725404000000E+00  1.365965000000E+00  9.736480000000E+00
  21   9     2.914569000000E+00  2.618795000000E+00  9.746064000000E+00
  22   8     5.949226000000E+00  4.622410000000E+00  6.100933000000E+00
  23   8     4.090135000000E+00  2.959750000000E+00  7.336639000000E+00
  24   6     7.518560000000E+00  5.762590000000E+00  7.437184000000E+00
  25   6     6.356069000000E+00  4.764377000000E+00  7.285931000000E+00
  26   6     5.833093000000E+00  4.185611000000E+00  8.438915000000E+00
  27   1     6.286221000000E+00  4.405057000000E+00  9.399173000000E+00
  28   6     4.748668000000E+00  3.317171000000E+00  8.370417000000E+00
  29   6     4.268660000000E+00  2.650028000000E+00  9.673214000000E+00
  30   9    -5.105822000000E+00 -4.035792000000E+00  2.502978000000E+00
  31   9    -3.914513000000E+00 -5.513383000000E+00  3.608253000000E+00
  32   9    -5.262101000000E+00 -4.157065000000E+00  4.692150000000E+00
  33   9    -1.590638000000E+00 -1.766916000000E+00  3.089580000000E-01
  34   9    -1.600499000000E+00  1.536560000000E-01  1.344932000000E+00
  35   9     2.103370000000E-01 -1.099173000000E+00  1.335348000000E+00
  36   8    -2.824321000000E+00 -3.102789000000E+00  4.980479000000E+00
  37   8    -9.652300000000E-01 -1.440129000000E+00  3.744773000000E+00
  38   6    -4.393655000000E+00 -4.242969000000E+00  3.644228000000E+00
  39   6    -3.231164000000E+00 -3.244755000000E+00  3.795481000000E+00
  40   6    -2.708188000000E+00 -2.665990000000E+00  2.642497000000E+00
  41   1    -3.161316000000E+00 -2.885435000000E+00  1.682240000000E+00
  42   6    -1.623763000000E+00 -1.797549000000E+00  2.710995000000E+00
  43   6    -1.143755000000E+00 -1.130407000000E+00  1.408198000000E+00
  44  29    -1.291968000000E+00 -2.090062000000E+00  5.540706000000E+00
  45   9     2.521886000000E+00 -1.443320000000E-01  8.578434000000E+00
  46   9     1.330577000000E+00  1.333259000000E+00  7.473159000000E+00
  47   9     2.678166000000E+00 -2.305900000000E-02  6.389262000000E+00
  48   9    -9.932980000000E-01 -2.413208000000E+00  1.077245400000E+01
  49   9    -9.834360000000E-01 -4.333780000000E+00  9.736480000000E+00
  50   9    -2.794272000000E+00 -3.080951000000E+00  9.746064000000E+00
  51   8     2.403850000000E-01 -1.077335000000E+00  6.100933000000E+00
  52   8    -1.618705000000E+00 -2.739995000000E+00  7.336639000000E+00
  53   6     1.809720000000E+00  6.284500000000E-02  7.437184000000E+00
  54   6     6.472290000000E-01 -9.353690000000E-01  7.285931000000E+00
  55   6     1.242530000000E-01 -1.514134000000E+00  8.438915000000E+00
  56   1     5.773810000000E-01 -1.294689000000E+00  9.399173000000E+00
  57   6    -9.601730000000E-01 -2.382575000000E+00  8.370417000000E+00
  58   6    -1.440181000000E+00 -3.049717000000E+00  9.673214000000E+00

 COORDINATES OF THE EQUIVALENT ATOMS (ANGSTROMS)

 N. ATOM EQUIV AT. N.          X                  Y                  Z

   1   1   1    9 F     6.03019000000E-01  1.66395400000E+00  2.50297800000E+00

   2   2   1    9 F     1.79432800000E+00  1.86362000000E-01  3.60825300000E+00

   3   3   1    9 F     4.46739000000E-01  1.54268100000E+00  4.69215000000E+00

   4   4   1    9 F     4.11820300000E+00  3.93282900000E+00  3.08958000000E-01

   5   5   1    9 F     4.10834200000E+00  5.85340200000E+00  1.34493200000E+00

   6   6   1    9 F     5.91917700000E+00  4.60057200000E+00  1.33534800000E+00

   7   7   1    8 O     2.88452000000E+00  2.59695700000E+00  4.98047900000E+00

   8   8   1    8 O     4.74361000000E+00  4.25961700000E+00  3.74477300000E+00

   9   9   1    6 C     1.31518600000E+00  1.45677700000E+00  3.64422800000E+00

  10  10   1    6 C     2.47767600000E+00  2.45499000000E+00  3.79548100000E+00

  11  11   1    6 C     3.00065200000E+00  3.03375600000E+00  2.64249700000E+00

  12  12   1    1 H     2.54752400000E+00  2.81431000000E+00  1.68224000000E+00

  13  13   1    6 C     4.08507800000E+00  3.90219600000E+00  2.71099500000E+00

  14  14   1    6 C     4.56508600000E+00  4.56933900000E+00  1.40819800000E+00

  15  15   1   29 CU    4.41687300000E+00  3.60968300000E+00  5.54070600000E+00

  16  16   1    9 F     8.23072700000E+00  5.55541300000E+00  8.57843400000E+00

  17  17   1    9 F     7.03941800000E+00  7.03300500000E+00  7.47315900000E+00

  18  18   1    9 F     8.38700600000E+00  5.67668600000E+00  6.38926200000E+00

  19  19   1    9 F     4.71554300000E+00  3.28653700000E+00  1.07724540000E+01

  20  20   1    9 F     4.72540400000E+00  1.36596500000E+00  9.73648000000E+00

  21  21   1    9 F     2.91456900000E+00  2.61879500000E+00  9.74606400000E+00

  22  22   1    8 O     5.94922600000E+00  4.62241000000E+00  6.10093300000E+00

  23  23   1    8 O     4.09013500000E+00  2.95975000000E+00  7.33663900000E+00

  24  24   1    6 C     7.51856000000E+00  5.76259000000E+00  7.43718400000E+00

  25  25   1    6 C     6.35606900000E+00  4.76437700000E+00  7.28593100000E+00

  26  26   1    6 C     5.83309300000E+00  4.18561100000E+00  8.43891500000E+00

  27  27   1    1 H     6.28622100000E+00  4.40505700000E+00  9.39917300000E+00

  28  28   1    6 C     4.74866800000E+00  3.31717100000E+00  8.37041700000E+00

  29  29   1    6 C     4.26866000000E+00  2.65002800000E+00  9.67321400000E+00

  30  30   1    9 F    -5.10582200000E+00 -4.03579200000E+00  2.50297800000E+00

  31  31   1    9 F    -3.91451300000E+00 -5.51338300000E+00  3.60825300000E+00

  32  32   1    9 F    -5.26210100000E+00 -4.15706500000E+00  4.69215000000E+00

  33  33   1    9 F    -1.59063800000E+00 -1.76691600000E+00  3.08958000000E-01

  34  34   1    9 F    -1.60049900000E+00  1.53656000000E-01  1.34493200000E+00

  35  35   1    9 F     2.10337000000E-01 -1.09917300000E+00  1.33534800000E+00

  36  36   1    8 O    -2.82432100000E+00 -3.10278900000E+00  4.98047900000E+00

  37  37   1    8 O    -9.65230000000E-01 -1.44012900000E+00  3.74477300000E+00

  38  38   1    6 C    -4.39365500000E+00 -4.24296900000E+00  3.64422800000E+00

  39  39   1    6 C    -3.23116400000E+00 -3.24475500000E+00  3.79548100000E+00

  40  40   1    6 C    -2.70818800000E+00 -2.66599000000E+00  2.64249700000E+00

  41  41   1    1 H    -3.16131600000E+00 -2.88543500000E+00  1.68224000000E+00

  42  42   1    6 C    -1.62376300000E+00 -1.79754900000E+00  2.71099500000E+00

  43  43   1    6 C    -1.14375500000E+00 -1.13040700000E+00  1.40819800000E+00

  44  44   1   29 CU   -1.29196800000E+00 -2.09006200000E+00  5.54070600000E+00

  45  45   1    9 F     2.52188600000E+00 -1.44332000000E-01  8.57843400000E+00

  46  46   1    9 F     1.33057700000E+00  1.33325900000E+00  7.47315900000E+00

  47  47   1    9 F     2.67816600000E+00 -2.30590000000E-02  6.38926200000E+00

  48  48   1    9 F    -9.93298000000E-01 -2.41320800000E+00  1.07724540000E+01

  49  49   1    9 F    -9.83436000000E-01 -4.33378000000E+00  9.73648000000E+00

  50  50   1    9 F    -2.79427200000E+00 -3.08095100000E+00  9.74606400000E+00

  51  51   1    8 O     2.40385000000E-01 -1.07733500000E+00  6.10093300000E+00

  52  52   1    8 O    -1.61870500000E+00 -2.73999500000E+00  7.33663900000E+00

  53  53   1    6 C     1.80972000000E+00  6.28450000000E-02  7.43718400000E+00

  54  54   1    6 C     6.47229000000E-01 -9.35369000000E-01  7.28593100000E+00

  55  55   1    6 C     1.24253000000E-01 -1.51413400000E+00  8.43891500000E+00

  56  56   1    1 H     5.77381000000E-01 -1.29468900000E+00  9.39917300000E+00

  57  57   1    6 C    -9.60173000000E-01 -2.38257500000E+00  8.37041700000E+00

  58  58   1    6 C    -1.44018100000E+00 -3.04971700000E+00  9.67321400000E+00

 NUMBER OF SYMMETRY OPERATORS         :    1
 *******************************************************************************
 * GEOMETRY EDITING - INPUT COORDINATES ARE GIVEN IN ANGSTROM         
 *******************************************************************************

 GEOMETRY FOR WAVE FUNCTION - DIMENSIONALITY OF THE SYSTEM    0
 (NON PERIODIC DIRECTION: LATTICE PARAMETER FORMALLY SET TO 500)
 *******************************************************************************
 ATOMS IN THE ASYMMETRIC UNIT   58 - ATOMS IN THE UNIT CELL:   58
     ATOM             X(ANGSTROM)         Y(ANGSTROM)         Z(ANGSTROM)
 *******************************************************************************
      1 T   9 F     6.030190000000E-01  1.663954000000E+00  2.502978000000E+00
      2 T   9 F     1.794328000000E+00  1.863620000000E-01  3.608253000000E+00
      3 T   9 F     4.467390000000E-01  1.542681000000E+00  4.692150000000E+00
      4 T   9 F     4.118203000000E+00  3.932829000000E+00  3.089580000000E-01
      5 T   9 F     4.108342000000E+00  5.853402000000E+00  1.344932000000E+00
      6 T   9 F     5.919177000000E+00  4.600572000000E+00  1.335348000000E+00
      7 T   8 O     2.884520000000E+00  2.596957000000E+00  4.980479000000E+00
      8 T   8 O     4.743610000000E+00  4.259617000000E+00  3.744773000000E+00
      9 T   6 C     1.315186000000E+00  1.456777000000E+00  3.644228000000E+00
     10 T   6 C     2.477676000000E+00  2.454990000000E+00  3.795481000000E+00
     11 T   6 C     3.000652000000E+00  3.033756000000E+00  2.642497000000E+00
     12 T   1 H     2.547524000000E+00  2.814310000000E+00  1.682240000000E+00
     13 T   6 C     4.085078000000E+00  3.902196000000E+00  2.710995000000E+00
     14 T   6 C     4.565086000000E+00  4.569339000000E+00  1.408198000000E+00
     15 T  29 CU    4.416873000000E+00  3.609683000000E+00  5.540706000000E+00
     16 T   9 F     8.230727000000E+00  5.555413000000E+00  8.578434000000E+00
     17 T   9 F     7.039418000000E+00  7.033005000000E+00  7.473159000000E+00
     18 T   9 F     8.387006000000E+00  5.676686000000E+00  6.389262000000E+00
     19 T   9 F     4.715543000000E+00  3.286537000000E+00  1.077245400000E+01
     20 T   9 F     4.725404000000E+00  1.365965000000E+00  9.736480000000E+00
     21 T   9 F     2.914569000000E+00  2.618795000000E+00  9.746064000000E+00
     22 T   8 O     5.949226000000E+00  4.622410000000E+00  6.100933000000E+00
     23 T   8 O     4.090135000000E+00  2.959750000000E+00  7.336639000000E+00
     24 T   6 C     7.518560000000E+00  5.762590000000E+00  7.437184000000E+00
     25 T   6 C     6.356069000000E+00  4.764377000000E+00  7.285931000000E+00
     26 T   6 C     5.833093000000E+00  4.185611000000E+00  8.438915000000E+00
     27 T   1 H     6.286221000000E+00  4.405057000000E+00  9.399173000000E+00
     28 T   6 C     4.748668000000E+00  3.317171000000E+00  8.370417000000E+00
     29 T   6 C     4.268660000000E+00  2.650028000000E+00  9.673214000000E+00
     30 T   9 F    -5.105822000000E+00 -4.035792000000E+00  2.502978000000E+00
     31 T   9 F    -3.914513000000E+00 -5.513383000000E+00  3.608253000000E+00
     32 T   9 F    -5.262101000000E+00 -4.157065000000E+00  4.692150000000E+00
     33 T   9 F    -1.590638000000E+00 -1.766916000000E+00  3.089580000000E-01
     34 T   9 F    -1.600499000000E+00  1.536560000000E-01  1.344932000000E+00
     35 T   9 F     2.103370000000E-01 -1.099173000000E+00  1.335348000000E+00
     36 T   8 O    -2.824321000000E+00 -3.102789000000E+00  4.980479000000E+00
     37 T   8 O    -9.652300000000E-01 -1.440129000000E+00  3.744773000000E+00
     38 T   6 C    -4.393655000000E+00 -4.242969000000E+00  3.644228000000E+00
     39 T   6 C    -3.231164000000E+00 -3.244755000000E+00  3.795481000000E+00
     40 T   6 C    -2.708188000000E+00 -2.665990000000E+00  2.642497000000E+00
     41 T   1 H    -3.161316000000E+00 -2.885435000000E+00  1.682240000000E+00
     42 T   6 C    -1.623763000000E+00 -1.797549000000E+00  2.710995000000E+00
     43 T   6 C    -1.143755000000E+00 -1.130407000000E+00  1.408198000000E+00
     44 T  29 CU   -1.291968000000E+00 -2.090062000000E+00  5.540706000000E+00
     45 T   9 F     2.521886000000E+00 -1.443320000000E-01  8.578434000000E+00
     46 T   9 F     1.330577000000E+00  1.333259000000E+00  7.473159000000E+00
     47 T   9 F     2.678166000000E+00 -2.305900000000E-02  6.389262000000E+00
     48 T   9 F    -9.932980000000E-01 -2.413208000000E+00  1.077245400000E+01
     49 T   9 F    -9.834360000000E-01 -4.333780000000E+00  9.736480000000E+00
     50 T   9 F    -2.794272000000E+00 -3.080951000000E+00  9.746064000000E+00
     51 T   8 O     2.403850000000E-01 -1.077335000000E+00  6.100933000000E+00
     52 T   8 O    -1.618705000000E+00 -2.739995000000E+00  7.336639000000E+00
     53 T   6 C     1.809720000000E+00  6.284500000000E-02  7.437184000000E+00
     54 T   6 C     6.472290000000E-01 -9.353690000000E-01  7.285931000000E+00
     55 T   6 C     1.242530000000E-01 -1.514134000000E+00  8.438915000000E+00
     56 T   1 H     5.773810000000E-01 -1.294689000000E+00  9.399173000000E+00
     57 T   6 C    -9.601730000000E-01 -2.382575000000E+00  8.370417000000E+00
     58 T   6 C    -1.440181000000E+00 -3.049717000000E+00  9.673214000000E+00

 T = ATOM BELONGING TO THE ASYMMETRIC UNIT

 ****    1 SYMMOPS - TRANSLATORS IN FRACTIONAL UNITS
 **** MATRICES AND TRANSLATORS IN THE CRYSTALLOGRAPHIC REFERENCE FRAME
   V INV                    ROTATION MATRICES                   TRANSLATORS
   1   1  1.00  0.00  0.00  0.00  1.00  0.00  0.00  0.00  1.00  0.00  0.00  0.00

 *******************************************************************************
 STARTING BASIS SET HANDLING 
 *******************************************************************************

 Loading internal basis set: POB-TZVP            

 Please cite in your publication:
 Peintinger, M. F., Oliveira, D. V. and Bredow, T. (2013), Consistent Gaussian b
 asis sets of triple-zeta valence with polarization quality for solid-state calc
 ulations. J. Comput. Chem., 34: 451-459. doi: 10.1002/jcc.23153                
                    

 *******************************************************************************
 LOCAL ATOMIC FUNCTIONS BASIS SET
 *******************************************************************************
   ATOM   X(AU)   Y(AU)   Z(AU)  N. TYPE  EXPONENT  S COEF   P COEF   D/F/G COEF
 *******************************************************************************
   1 F    1.140   3.144   4.730
                                  1 S  
                                         3.548E+04 2.155E-04 0.000E+00 0.000E+00
                                         5.318E+03 1.670E-03 0.000E+00 0.000E+00
                                         1.210E+03 8.673E-03 0.000E+00 0.000E+00
                                         3.429E+02 3.505E-02 0.000E+00 0.000E+00
                                         1.120E+02 1.117E-01 0.000E+00 0.000E+00
                                         4.071E+01 2.599E-01 0.000E+00 0.000E+00
                                  2 S  
                                         1.604E+01 3.942E-01 0.000E+00 0.000E+00
                                         6.504E+00 2.500E-01 0.000E+00 0.000E+00
                                  3 S  
                                         1.442E+00 1.000E+00 0.000E+00 0.000E+00
                                  4 S  
                                         4.598E-01 1.000E+00 0.000E+00 0.000E+00
                           5-     7 P  
                                         8.023E+01 0.000E+00 6.369E-03 0.000E+00
                                         1.859E+01 0.000E+00 4.430E-02 0.000E+00
                                         5.687E+00 0.000E+00 1.687E-01 0.000E+00
                                         1.951E+00 0.000E+00 3.617E-01 0.000E+00
                           8-    10 P  
                                         6.323E-01 0.000E+00 1.000E+00 0.000E+00
                          11-    13 P  
                                         1.984E-01 0.000E+00 1.000E+00 0.000E+00
                          14-    18 D  
                                         5.631E-01 0.000E+00 0.000E+00 1.000E+00
   2 F    3.391   0.352   6.819
   3 F    0.844   2.915   8.867
   4 F    7.782   7.432   0.584
   5 F    7.764  11.061   2.542
   6 F   11.186   8.694   2.523
   7 O    5.451   4.908   9.412
                                109 S  
                                         2.703E+04 2.173E-04 0.000E+00 0.000E+00
                                         4.052E+03 1.684E-03 0.000E+00 0.000E+00
                                         9.223E+02 8.740E-03 0.000E+00 0.000E+00
                                         2.612E+02 3.524E-02 0.000E+00 0.000E+00
                                         8.535E+01 1.115E-01 0.000E+00 0.000E+00
                                         3.104E+01 2.559E-01 0.000E+00 0.000E+00
                                110 S  
                                         1.226E+01 3.977E-01 0.000E+00 0.000E+00
                                         4.999E+00 2.463E-01 0.000E+00 0.000E+00
                                111 S  
                                         1.099E+00 1.000E+00 0.000E+00 0.000E+00
                                112 S  
                                         3.566E-01 1.000E+00 0.000E+00 0.000E+00
                         113-   115 P  
                                         6.327E+01 0.000E+00 6.069E-03 0.000E+00
                                         1.463E+01 0.000E+00 4.191E-02 0.000E+00
                                         4.450E+00 0.000E+00 1.615E-01 0.000E+00
                                         1.528E+00 0.000E+00 3.571E-01 0.000E+00
                         116-   118 P  
                                         5.490E-01 0.000E+00 1.000E+00 0.000E+00
                         119-   121 P  
                                         1.859E-01 0.000E+00 1.000E+00 0.000E+00
                         122-   126 D  
                                         2.535E-01 0.000E+00 0.000E+00 1.000E+00
   8 O    8.964   8.050   7.077
   9 C    2.485   2.753   6.887
                                145 S  
                                         1.358E+04 2.225E-04 0.000E+00 0.000E+00
                                         2.035E+03 1.723E-03 0.000E+00 0.000E+00
                                         4.632E+02 8.926E-03 0.000E+00 0.000E+00
                                         1.312E+02 3.573E-02 0.000E+00 0.000E+00
                                         4.285E+01 1.108E-01 0.000E+00 0.000E+00
                                         1.558E+01 2.430E-01 0.000E+00 0.000E+00
                                146 S  
                                         6.207E+00 4.144E-01 0.000E+00 0.000E+00
                                         2.576E+00 2.374E-01 0.000E+00 0.000E+00
                                147 S  
                                         4.941E-01 1.000E+00 0.000E+00 0.000E+00
                                148 S  
                                         1.644E-01 1.000E+00 0.000E+00 0.000E+00
                         149-   151 P  
                                         3.470E+01 0.000E+00 5.333E-03 0.000E+00
                                         7.958E+00 0.000E+00 3.586E-02 0.000E+00
                                         2.378E+00 0.000E+00 1.422E-01 0.000E+00
                                         8.143E-01 0.000E+00 3.427E-01 0.000E+00
                         152-   154 P  
                                         5.662E-01 0.000E+00 1.000E+00 0.000E+00
                         155-   157 P  
                                         2.674E-01 0.000E+00 1.000E+00 0.000E+00
                         158-   162 D  
                                         8.792E-01 0.000E+00 0.000E+00 1.000E+00
  10 C    4.682   4.639   7.172
  11 C    5.670   5.733   4.994
  12 H    4.814   5.318   3.179
                                199 S  
                                         3.406E+01 6.025E-03 0.000E+00 0.000E+00
                                         5.124E+00 4.502E-02 0.000E+00 0.000E+00
                                         1.165E+00 2.019E-01 0.000E+00 0.000E+00
                                200 S  
                                         4.157E-01 1.000E+00 0.000E+00 0.000E+00
                                201 S  
                                         1.795E-01 1.000E+00 0.000E+00 0.000E+00
                         202-   204 P  
                                         8.000E-01 0.000E+00 1.000E+00 0.000E+00
  13 C    7.720   7.374   5.123
  14 C    8.627   8.635   2.661
  15 CU   8.347   6.821  10.470
                                241 S  
                                         3.775E+05 2.281E-04 0.000E+00 0.000E+00
                                         5.659E+04 1.769E-03 0.000E+00 0.000E+00
                                         1.288E+04 9.199E-03 0.000E+00 0.000E+00
                                         3.645E+03 3.741E-02 0.000E+00 0.000E+00
                                         1.187E+03 1.219E-01 0.000E+00 0.000E+00
                                         4.265E+02 2.898E-01 0.000E+00 0.000E+00
                                         1.657E+02 4.153E-01 0.000E+00 0.000E+00
                                         6.560E+01 2.191E-01 0.000E+00 0.000E+00
                                242 S  
                                         4.144E+02-2.468E-02 0.000E+00 0.000E+00
                                         1.283E+02-1.172E-01 0.000E+00 0.000E+00
                                         2.062E+01 5.530E-01 0.000E+00 0.000E+00
                                         8.782E+00 5.224E-01 0.000E+00 0.000E+00
                                243 S  
                                         1.374E+01-2.274E-01 0.000E+00 0.000E+00
                                         2.243E+00 7.176E-01 0.000E+00 0.000E+00
                                244 S  
                                         8.153E-01 1.000E+00 0.000E+00 0.000E+00
                                245 S  
                                         4.076E-01 1.000E+00 0.000E+00 0.000E+00
                                246 S  
                                         1.768E-01 1.000E+00 0.000E+00 0.000E+00
                         247-   249 P  
                                         2.035E+03 0.000E+00 2.352E-03 0.000E+00
                                         4.819E+02 0.000E+00 1.913E-02 0.000E+00
                                         1.547E+02 0.000E+00 9.017E-02 0.000E+00
                                         5.774E+01 0.000E+00 2.606E-01 0.000E+00
                                         2.310E+01 0.000E+00 4.209E-01 0.000E+00
                                         9.388E+00 0.000E+00 2.434E-01 0.000E+00
                         250-   252 P  
                                         3.760E+01 0.000E+00-2.899E-02 0.000E+00
                                         5.124E+00 0.000E+00 5.492E-01 0.000E+00
                                         2.012E+00 0.000E+00 9.379E-01 0.000E+00
                         253-   255 P  
                                         1.464E+00 0.000E+00 1.000E+00 0.000E+00
                         256-   258 P  
                                         7.321E-01 0.000E+00 1.000E+00 0.000E+00
                         259-   263 D  
                                         7.413E+01 0.000E+00 0.000E+00 1.436E-02
                                         2.136E+01 0.000E+00 0.000E+00 8.663E-02
                                         7.500E+00 0.000E+00 0.000E+00 2.563E-01
                                         2.760E+00 0.000E+00 0.000E+00 4.037E-01
                         264-   268 D  
                                         1.459E+00 0.000E+00 0.000E+00 1.000E+00
                         269-   273 D  
                                         6.356E-01 0.000E+00 0.000E+00 1.000E+00
                         274-   280 F  
                                         2.233E+00 0.000E+00 0.000E+00 1.000E+00
  16 F   15.554  10.498  16.211
  17 F   13.303  13.290  14.122
  18 F   15.849  10.727  12.074
  19 F    8.911   6.211  20.357
  20 F    8.930   2.581  18.399
  21 F    5.508   4.949  18.417
  22 O   11.242   8.735  11.529
  23 O    7.729   5.593  13.864
  24 C   14.208  10.890  14.054
  25 C   12.011   9.003  13.768
  26 C   11.023   7.910  15.947
  27 H   11.879   8.324  17.762
  28 C    8.974   6.269  15.818
  29 C    8.067   5.008  18.280
  30 F   -9.649  -7.627   4.730
  31 F   -7.397 -10.419   6.819
  32 F   -9.944  -7.856   8.867
  33 F   -3.006  -3.339   0.584
  34 F   -3.025   0.290   2.542
  35 F    0.397  -2.077   2.523
  36 O   -5.337  -5.863   9.412
  37 O   -1.824  -2.721   7.077
  38 C   -8.303  -8.018   6.887
  39 C   -6.106  -6.132   7.172
  40 C   -5.118  -5.038   4.994
  41 H   -5.974  -5.453   3.179
  42 C   -3.068  -3.397   5.123
  43 C   -2.161  -2.136   2.661
  44 CU  -2.441  -3.950  10.470
  45 F    4.766  -0.273  16.211
  46 F    2.514   2.519  14.122
  47 F    5.061  -0.044  12.074
  48 F   -1.877  -4.560  20.357
  49 F   -1.858  -8.190  18.399
  50 F   -5.280  -5.822  18.417
  51 O    0.454  -2.036  11.529
  52 O   -3.059  -5.178  13.864
  53 C    3.420   0.119  14.054
  54 C    1.223  -1.768  13.768
  55 C    0.235  -2.861  15.947
  56 H    1.091  -2.447  17.762
  57 C   -1.814  -4.502  15.818
  58 C   -2.722  -5.763  18.280

 *******************************************************************************
 FINISHED BASIS SET HANDLING 
 *******************************************************************************

 INFORMATION **** SET_MPP **** PCRYSTAL CALCULATION
 INFORMATION **** READM2 **** NEW DEFAULT: FOCK/KS MATRIX MIXING SET TO 30 %
 INFORMATION **** READM2 **** NEW DEFAULT: FULL DIRECT SCF MODE
 INFORMATION **** READM2 **** NEW DEFAULT: COULOMB BIPOLAR BUFFER SET TO 32 Mb
 INFORMATION **** READM2 **** NEW DEFAULT: EXCHANGE BIPOLAR BUFFER SET TO 32 Mb

 *******************************************************************************
 NEW DEFAULT: DFT INTEGRATION GRID INCREASED TO XLGRID
 NEW DEFAULT: DIIS ACCELERATOR ACTIVE
 USE KEYWORD NODIIS TO TURN IT OFF
 *******************************************************************************

 INFORMATION **** DFTD3_INPUT **** PERFORM LATEST DISPERSION CORRECTION DFT-D3(BJ) WITH AUTOMATIC PARAMETER SETUP
 PLEASE CITE:
 (1) DFT-D3 Reference
  S. Grimme, J. Antony, S. Ehrlich, and H. Krieg, J. Chem. Phys. 132 (2010), 154104
 (2) BJ-Damping Reference
  S. Grimme, S. Ehrlich, and L. Goerigk, J. Comput. Chem. 32 (2011), 1456-1465
 (3) General DFT-D Review
  S. Grimme, A. Hansen, J. G. Brandenburg, and C. Bannwarth,
  Chem. Rev. 116 (2016), 5105-5154

 INFORMATION **** EXCHSIZE **** EXCHANGE BIPOLAR BUFFER SIZE SET TO    15000000
 INFORMATION **** BIPOSIZE **** COULOMB BIPOLAR BUFFER SET TO    15000000
 INFORMATION **** MAXCYCLE **** MAX NUMBER OF SCF CYCLES SET TO         200
 INFORMATION **** READM2 **** FULL DIRECT SCF (MONO AND BIEL INT) SELECTED
 INFORMATION **** TOLINTEG **** COULOMB AND EXCHANGE SERIES TOLERANCES MODIFIED
 INFORMATION **** TOLDEE **** SCF TOL ON TOTAL ENERGY SET TO          11
 INFORMATION **** SPINLOCK **** LOCK IN A GIVEN SPIN STATE
 ALPHA-BETA ELECTRONS LOCKED TO   2 FOR  10 SCF CYCLES
 WARNING **** SHRINK **** MOLECULAR CASE - SHRINKING NOT USED
 *******************************************************************************
 N. OF ATOMS PER CELL        58  COULOMB OVERLAP TOL         (T1) 10**   -7
 NUMBER OF SHELLS           460  COULOMB PENETRATION TOL     (T2) 10**   -7
 NUMBER OF AO              1040  EXCHANGE OVERLAP TOL        (T3) 10**   20
 N. OF ELECTRONS PER CELL   462  EXCHANGE PSEUDO OVP (F(G))  (T4) 10**   20
 CORE ELECTRONS PER CELL    140  EXCHANGE PSEUDO OVP (P(G))  (T5) 10**   20
 N. OF SYMMETRY OPERATORS     1  POLE ORDER IN MONO ZONE                  4
 *******************************************************************************
 TYPE OF CALCULATION :  UNRESTRICTED OPEN SHELL
 KOHN-SHAM HAMILTONIAN

 (EXCHANGE)[CORRELATION] FUNCTIONAL:(PERDEW-BURKE-ERNZERHOF)[PERDEW-BURKE-ERNZERHOF]


 SPIN POLARIZED DFT SELECTED
 SPIN POLARIZATION - ALPHA-BETA =  2 FOR  10 CYCLES

 CAPPA:IS1  1;IS2  1;IS3  1; K PTS MONK NET   1; SYMMOPS:K SPACE   2;G SPACE   1

 *******************************************************************************
 MAX NUMBER OF SCF CYCLES     200  CONVERGENCE ON DELTAP        10**-21
 WEIGHT OF F(I) IN F(I+1)      40% CONVERGENCE ON ENERGY        10**-11
 SPIN POLARIZATION - ALPHA-BETA =  2 FOR  10 CYCLES

 DISK SPACE FOR EIGENVECTORS (FTN 10)     1081600 REALS

 SYMMETRY ADAPTION OF THE BLOCH FUNCTIONS DISABLED
 TTTTTTTTTTTTTTTTTTTTTTTTTTTTTT gordsh1     TELAPSE      123.45 TCPU        0.41

 MATRIX SIZE: P(G)  231486, F(G)  116263, P(G) IRR  117389, F(G) IRR  117389
 MAX G-VECTOR INDEX FOR 1- AND 2-ELECTRON INTEGRALS   1

 TTTTTTTTTTTTTTTTTTTTTTTTTTTTTT INPUT       TELAPSE      123.56 TCPU        0.52

 NEIGHBORS OF THE NON-EQUIVALENT ATOMS

 N = NUMBER OF NEIGHBORS AT DISTANCE R
    ATOM  N     R/ANG      R/AU   NEIGHBORS (ATOM LABELS AND CELL INDICES)
   1 F    1     1.3611     2.5721    9 C    0 0 0
   1 F    1     2.1964     4.1506    2 F    0 0 0
   1 F    1     2.1981     4.1538    3 F    0 0 0
   1 F    1     2.4038     4.5424   12 H    0 0 0
   1 F    1     2.4105     4.5552   10 C    0 0 0
   1 F    1     2.7649     5.2248   11 C    0 0 0

   2 F    1     1.3582     2.5667    9 C    0 0 0
   2 F    1     2.1964     4.1506    1 F    0 0 0
   2 F    1     2.1978     4.1533    3 F    0 0 0
   2 F    1     2.3767     4.4913   10 C    0 0 0
   2 F    1     2.9256     5.5286   47 F    0 0 0
   2 F    1     2.9804     5.6320    7 O    0 0 0

   3 F    1     1.3637     2.5770    9 C    0 0 0
   3 F    1     2.1978     4.1533    2 F    0 0 0
   3 F    1     2.1981     4.1538    1 F    0 0 0
   3 F    1     2.4002     4.5357   10 C    0 0 0
   3 F    1     2.6716     5.0486    7 O    0 0 0
   3 F    1     2.9256     5.5286   46 F    0 0 0

   4 F    1     1.3465     2.5446   14 C    0 0 0
   4 F    1     2.1778     4.1155    6 F    0 0 0
   4 F    1     2.1822     4.1237    5 F    0 0 0
   4 F    1     2.3673     4.4735   12 H    0 0 0
   4 F    1     2.4025     4.5400   13 C    0 0 0
   4 F    1     2.7391     5.1761   11 C    0 0 0

   5 F    1     1.3643     2.5782   14 C    0 0 0
   5 F    1     2.1822     4.1237    4 F    0 0 0
   5 F    1     2.2020     4.1612    6 F    0 0 0
   5 F    1     2.3820     4.5013   13 C    0 0 0
   5 F    1     2.9501     5.5748    8 O    0 0 0
   5 F    1     3.2956     6.2278   11 C    0 0 0

   6 F    1     1.3564     2.5632   14 C    0 0 0
   6 F    1     2.1778     4.1155    4 F    0 0 0
   6 F    1     2.2020     4.1612    5 F    0 0 0
   6 F    1     2.3967     4.5291   13 C    0 0 0
   6 F    1     2.7025     5.1070    8 O    0 0 0
   6 F    1     3.5611     6.7295   11 C    0 0 0

   7 O    1     1.2609     2.3828   10 C    0 0 0
   7 O    1     1.9203     3.6289   15 CU   0 0 0
   7 O    1     2.3555     4.4513    9 C    0 0 0
   7 O    1     2.3813     4.4999   11 C    0 0 0
   7 O    1     2.6714     5.0483   23 O    0 0 0
   7 O    1     2.6716     5.0486    3 F    0 0 0

   8 O    1     1.2768     2.4127   13 C    0 0 0
   8 O    1     1.9377     3.6617   15 CU   0 0 0
   8 O    1     2.3638     4.4669   14 C    0 0 0
   8 O    1     2.3991     4.5336   11 C    0 0 0
   8 O    1     2.6714     5.0483   22 O    0 0 0
   8 O    1     2.7025     5.1070    6 F    0 0 0

   9 C    1     1.3582     2.5667    2 F    0 0 0
   9 C    1     1.3611     2.5721    1 F    0 0 0
   9 C    1     1.3637     2.5770    3 F    0 0 0
   9 C    1     1.5397     2.9096   10 C    0 0 0
   9 C    1     2.3555     4.4513    7 O    0 0 0
   9 C    1     2.5162     4.7549   11 C    0 0 0

  10 C    1     1.2609     2.3828    7 O    0 0 0
  10 C    1     1.3921     2.6306   11 C    0 0 0
  10 C    1     1.5397     2.9096    9 C    0 0 0
  10 C    1     2.1447     4.0529   12 H    0 0 0
  10 C    1     2.3767     4.4913    2 F    0 0 0
  10 C    1     2.4002     4.5357    3 F    0 0 0

  11 C    1     1.0842     2.0489   12 H    0 0 0
  11 C    1     1.3910     2.6286   13 C    0 0 0
  11 C    1     1.3921     2.6306   10 C    0 0 0
  11 C    1     2.3813     4.4999    7 O    0 0 0
  11 C    1     2.3991     4.5336    8 O    0 0 0
  11 C    1     2.5157     4.7541   14 C    0 0 0

  12 H    1     1.0842     2.0489   11 C    0 0 0
  12 H    1     2.1447     4.0529   10 C    0 0 0
  12 H    1     2.1461     4.0556   13 C    0 0 0
  12 H    1     2.3673     4.4735    4 F    0 0 0
  12 H    1     2.4038     4.5424    1 F    0 0 0
  12 H    1     2.6853     5.0745    9 C    0 0 0

  13 C    1     1.2768     2.4127    8 O    0 0 0
  13 C    1     1.3910     2.6286   11 C    0 0 0
  13 C    1     1.5404     2.9109   14 C    0 0 0
  13 C    1     2.1461     4.0556   12 H    0 0 0
  13 C    1     2.3820     4.5013    5 F    0 0 0
  13 C    1     2.3967     4.5291    6 F    0 0 0

  14 C    1     1.3465     2.5446    4 F    0 0 0
  14 C    1     1.3564     2.5632    6 F    0 0 0
  14 C    1     1.3643     2.5782    5 F    0 0 0
  14 C    1     1.5404     2.9109   13 C    0 0 0
  14 C    1     2.3638     4.4669    8 O    0 0 0
  14 C    1     2.5157     4.7541   11 C    0 0 0

  15 CU   1     1.9203     3.6289    7 O    0 0 0
  15 CU   1     1.9203     3.6289   22 O    0 0 0
  15 CU   1     1.9377     3.6617   23 O    0 0 0
  15 CU   1     1.9377     3.6617    8 O    0 0 0
  15 CU   1     2.8530     5.3914   25 C    0 0 0
  15 CU   1     2.8530     5.3914   10 C    0 0 0

  16 F    1     1.3611     2.5721   24 C    0 0 0
  16 F    1     2.1964     4.1506   17 F    0 0 0
  16 F    1     2.1981     4.1538   18 F    0 0 0
  16 F    1     2.4038     4.5424   27 H    0 0 0
  16 F    1     2.4105     4.5552   25 C    0 0 0
  16 F    1     2.7649     5.2248   26 C    0 0 0

  17 F    1     1.3582     2.5667   24 C    0 0 0
  17 F    1     2.1964     4.1506   16 F    0 0 0
  17 F    1     2.1978     4.1533   18 F    0 0 0
  17 F    1     2.3767     4.4913   25 C    0 0 0
  17 F    1     2.9804     5.6320   22 O    0 0 0
  17 F    1     3.2397     6.1221   26 C    0 0 0

  18 F    1     1.3637     2.5770   24 C    0 0 0
  18 F    1     2.1978     4.1533   17 F    0 0 0
  18 F    1     2.1981     4.1538   16 F    0 0 0
  18 F    1     2.4002     4.5357   25 C    0 0 0
  18 F    1     2.6716     5.0486   22 O    0 0 0
  18 F    1     3.5982     6.7996   26 C    0 0 0

  19 F    1     1.3465     2.5446   29 C    0 0 0
  19 F    1     2.1778     4.1155   21 F    0 0 0
  19 F    1     2.1822     4.1237   20 F    0 0 0
  19 F    1     2.3673     4.4735   27 H    0 0 0
  19 F    1     2.4025     4.5400   28 C    0 0 0
  19 F    1     2.7391     5.1761   26 C    0 0 0

  20 F    1     1.3643     2.5782   29 C    0 0 0
  20 F    1     2.1822     4.1237   19 F    0 0 0
  20 F    1     2.2020     4.1612   21 F    0 0 0
  20 F    1     2.3820     4.5013   28 C    0 0 0
  20 F    1     2.9116     5.5022   45 F    0 0 0
  20 F    1     2.9501     5.5748   23 O    0 0 0

  21 F    1     1.3564     2.5632   29 C    0 0 0
  21 F    1     2.1778     4.1155   19 F    0 0 0
  21 F    1     2.2020     4.1612   20 F    0 0 0
  21 F    1     2.3967     4.5291   28 C    0 0 0
  21 F    1     2.7025     5.1070   23 O    0 0 0
  21 F    1     3.0253     5.7170   45 F    0 0 0

  22 O    1     1.2609     2.3828   25 C    0 0 0
  22 O    1     1.9203     3.6289   15 CU   0 0 0
  22 O    1     2.3555     4.4513   24 C    0 0 0
  22 O    1     2.3813     4.4999   26 C    0 0 0
  22 O    1     2.6714     5.0483    8 O    0 0 0
  22 O    1     2.6716     5.0486   18 F    0 0 0

  23 O    1     1.2768     2.4127   28 C    0 0 0
  23 O    1     1.9377     3.6617   15 CU   0 0 0
  23 O    1     2.3638     4.4669   29 C    0 0 0
  23 O    1     2.3991     4.5336   26 C    0 0 0
  23 O    1     2.6714     5.0483    7 O    0 0 0
  23 O    1     2.7025     5.1070   21 F    0 0 0

  24 C    1     1.3582     2.5667   17 F    0 0 0
  24 C    1     1.3611     2.5721   16 F    0 0 0
  24 C    1     1.3637     2.5770   18 F    0 0 0
  24 C    1     1.5397     2.9096   25 C    0 0 0
  24 C    1     2.3555     4.4513   22 O    0 0 0
  24 C    1     2.5162     4.7549   26 C    0 0 0

  25 C    1     1.2609     2.3828   22 O    0 0 0
  25 C    1     1.3921     2.6306   26 C    0 0 0
  25 C    1     1.5397     2.9096   24 C    0 0 0
  25 C    1     2.1447     4.0529   27 H    0 0 0
  25 C    1     2.3767     4.4913   17 F    0 0 0
  25 C    1     2.4002     4.5357   18 F    0 0 0

  26 C    1     1.0842     2.0489   27 H    0 0 0
  26 C    1     1.3910     2.6286   28 C    0 0 0
  26 C    1     1.3921     2.6306   25 C    0 0 0
  26 C    1     2.3813     4.4999   22 O    0 0 0
  26 C    1     2.3991     4.5336   23 O    0 0 0
  26 C    1     2.5157     4.7541   29 C    0 0 0

  27 H    1     1.0842     2.0489   26 C    0 0 0
  27 H    1     2.1447     4.0529   25 C    0 0 0
  27 H    1     2.1461     4.0556   28 C    0 0 0
  27 H    1     2.3673     4.4735   19 F    0 0 0
  27 H    1     2.4038     4.5424   16 F    0 0 0
  27 H    1     2.6853     5.0745   24 C    0 0 0

  28 C    1     1.2768     2.4127   23 O    0 0 0
  28 C    1     1.3910     2.6286   26 C    0 0 0
  28 C    1     1.5404     2.9109   29 C    0 0 0
  28 C    1     2.1461     4.0556   27 H    0 0 0
  28 C    1     2.3820     4.5013   20 F    0 0 0
  28 C    1     2.3967     4.5291   21 F    0 0 0

  29 C    1     1.3465     2.5446   19 F    0 0 0
  29 C    1     1.3564     2.5632   21 F    0 0 0
  29 C    1     1.3643     2.5782   20 F    0 0 0
  29 C    1     1.5404     2.9109   28 C    0 0 0
  29 C    1     2.3638     4.4669   23 O    0 0 0
  29 C    1     2.5157     4.7541   26 C    0 0 0

  30 F    1     1.3611     2.5721   38 C    0 0 0
  30 F    1     2.1964     4.1506   31 F    0 0 0
  30 F    1     2.1981     4.1538   32 F    0 0 0
  30 F    1     2.4038     4.5424   41 H    0 0 0
  30 F    1     2.4105     4.5552   39 C    0 0 0
  30 F    1     2.7649     5.2248   40 C    0 0 0

  31 F    1     1.3582     2.5667   38 C    0 0 0
  31 F    1     2.1964     4.1506   30 F    0 0 0
  31 F    1     2.1978     4.1533   32 F    0 0 0
  31 F    1     2.3767     4.4913   39 C    0 0 0
  31 F    1     2.9804     5.6320   36 O    0 0 0
  31 F    1     3.2397     6.1221   40 C    0 0 0

  32 F    1     1.3637     2.5770   38 C    0 0 0
  32 F    1     2.1978     4.1533   31 F    0 0 0
  32 F    1     2.1981     4.1538   30 F    0 0 0
  32 F    1     2.4002     4.5357   39 C    0 0 0
  32 F    1     2.6716     5.0486   36 O    0 0 0
  32 F    1     3.5982     6.7996   40 C    0 0 0

  33 F    1     1.3465     2.5446   43 C    0 0 0
  33 F    1     2.1778     4.1155   35 F    0 0 0
  33 F    1     2.1822     4.1237   34 F    0 0 0
  33 F    1     2.3673     4.4735   41 H    0 0 0
  33 F    1     2.4025     4.5400   42 C    0 0 0
  33 F    1     2.7391     5.1761   40 C    0 0 0

  34 F    1     1.3643     2.5782   43 C    0 0 0
  34 F    1     2.1822     4.1237   33 F    0 0 0
  34 F    1     2.2020     4.1612   35 F    0 0 0
  34 F    1     2.3820     4.5013   42 C    0 0 0
  34 F    1     2.9116     5.5022    1 F    0 0 0
  34 F    1     2.9501     5.5748   37 O    0 0 0

  35 F    1     1.3564     2.5632   43 C    0 0 0
  35 F    1     2.1778     4.1155   33 F    0 0 0
  35 F    1     2.2020     4.1612   34 F    0 0 0
  35 F    1     2.3967     4.5291   42 C    0 0 0
  35 F    1     2.7025     5.1070   37 O    0 0 0
  35 F    1     3.0253     5.7170    1 F    0 0 0

  36 O    1     1.2609     2.3828   39 C    0 0 0
  36 O    1     1.9203     3.6289   44 CU   0 0 0
  36 O    1     2.3555     4.4513   38 C    0 0 0
  36 O    1     2.3813     4.4999   40 C    0 0 0
  36 O    1     2.6714     5.0483   52 O    0 0 0
  36 O    1     2.6716     5.0486   32 F    0 0 0

  37 O    1     1.2768     2.4127   42 C    0 0 0
  37 O    1     1.9377     3.6617   44 CU   0 0 0
  37 O    1     2.3638     4.4669   43 C    0 0 0
  37 O    1     2.3991     4.5336   40 C    0 0 0
  37 O    1     2.6714     5.0483   51 O    0 0 0
  37 O    1     2.7025     5.1070   35 F    0 0 0

  38 C    1     1.3582     2.5667   31 F    0 0 0
  38 C    1     1.3611     2.5721   30 F    0 0 0
  38 C    1     1.3637     2.5770   32 F    0 0 0
  38 C    1     1.5397     2.9096   39 C    0 0 0
  38 C    1     2.3555     4.4513   36 O    0 0 0
  38 C    1     2.5162     4.7549   40 C    0 0 0

  39 C    1     1.2609     2.3828   36 O    0 0 0
  39 C    1     1.3921     2.6306   40 C    0 0 0
  39 C    1     1.5397     2.9096   38 C    0 0 0
  39 C    1     2.1447     4.0529   41 H    0 0 0
  39 C    1     2.3767     4.4913   31 F    0 0 0
  39 C    1     2.4002     4.5357   32 F    0 0 0

  40 C    1     1.0842     2.0489   41 H    0 0 0
  40 C    1     1.3910     2.6286   42 C    0 0 0
  40 C    1     1.3921     2.6306   39 C    0 0 0
  40 C    1     2.3813     4.4999   36 O    0 0 0
  40 C    1     2.3991     4.5336   37 O    0 0 0
  40 C    1     2.5157     4.7541   43 C    0 0 0

  41 H    1     1.0842     2.0489   40 C    0 0 0
  41 H    1     2.1447     4.0529   39 C    0 0 0
  41 H    1     2.1461     4.0556   42 C    0 0 0
  41 H    1     2.3673     4.4735   33 F    0 0 0
  41 H    1     2.4038     4.5424   30 F    0 0 0
  41 H    1     2.6853     5.0745   38 C    0 0 0

  42 C    1     1.2768     2.4127   37 O    0 0 0
  42 C    1     1.3910     2.6286   40 C    0 0 0
  42 C    1     1.5404     2.9109   43 C    0 0 0
  42 C    1     2.1461     4.0556   41 H    0 0 0
  42 C    1     2.3820     4.5013   34 F    0 0 0
  42 C    1     2.3967     4.5291   35 F    0 0 0

  43 C    1     1.3465     2.5446   33 F    0 0 0
  43 C    1     1.3564     2.5632   35 F    0 0 0
  43 C    1     1.3643     2.5782   34 F    0 0 0
  43 C    1     1.5404     2.9109   42 C    0 0 0
  43 C    1     2.3638     4.4669   37 O    0 0 0
  43 C    1     2.5157     4.7541   40 C    0 0 0

  44 CU   2     1.9203     3.6289   36 O    0 0 0   51 O    0 0 0
  44 CU   1     1.9377     3.6617   52 O    0 0 0
  44 CU   1     1.9377     3.6617   37 O    0 0 0
  44 CU   1     2.8530     5.3914   39 C    0 0 0
  44 CU   1     2.8530     5.3914   54 C    0 0 0
  44 CU   2     2.8641     5.4123   42 C    0 0 0   57 C    0 0 0

  45 F    1     1.3611     2.5721   53 C    0 0 0
  45 F    1     2.1964     4.1506   46 F    0 0 0
  45 F    1     2.1981     4.1538   47 F    0 0 0
  45 F    1     2.4038     4.5424   56 H    0 0 0
  45 F    1     2.4105     4.5552   54 C    0 0 0
  45 F    1     2.7649     5.2248   55 C    0 0 0

  46 F    1     1.3582     2.5667   53 C    0 0 0
  46 F    1     2.1964     4.1506   45 F    0 0 0
  46 F    1     2.1978     4.1533   47 F    0 0 0
  46 F    1     2.3767     4.4913   54 C    0 0 0
  46 F    1     2.9256     5.5286    3 F    0 0 0
  46 F    1     2.9804     5.6320   51 O    0 0 0

  47 F    1     1.3637     2.5770   53 C    0 0 0
  47 F    1     2.1978     4.1533   46 F    0 0 0
  47 F    1     2.1981     4.1538   45 F    0 0 0
  47 F    1     2.4002     4.5357   54 C    0 0 0
  47 F    1     2.6716     5.0486   51 O    0 0 0
  47 F    1     2.9256     5.5286    2 F    0 0 0

  48 F    1     1.3465     2.5446   58 C    0 0 0
  48 F    1     2.1778     4.1155   50 F    0 0 0
  48 F    1     2.1822     4.1237   49 F    0 0 0
  48 F    1     2.3673     4.4735   56 H    0 0 0
  48 F    1     2.4025     4.5400   57 C    0 0 0
  48 F    1     2.7391     5.1761   55 C    0 0 0

  49 F    1     1.3643     2.5782   58 C    0 0 0
  49 F    1     2.1822     4.1237   48 F    0 0 0
  49 F    1     2.2020     4.1612   50 F    0 0 0
  49 F    1     2.3820     4.5013   57 C    0 0 0
  49 F    1     2.9501     5.5748   52 O    0 0 0
  49 F    1     3.2956     6.2278   55 C    0 0 0

  50 F    1     1.3564     2.5632   58 C    0 0 0
  50 F    1     2.1778     4.1155   48 F    0 0 0
  50 F    1     2.2020     4.1612   49 F    0 0 0
  50 F    1     2.3967     4.5291   57 C    0 0 0
  50 F    1     2.7025     5.1070   52 O    0 0 0
  50 F    1     3.5611     6.7295   55 C    0 0 0

  51 O    1     1.2609     2.3828   54 C    0 0 0
  51 O    1     1.9203     3.6289   44 CU   0 0 0
  51 O    1     2.3555     4.4513   53 C    0 0 0
  51 O    1     2.3813     4.4999   55 C    0 0 0
  51 O    1     2.6714     5.0483   37 O    0 0 0
  51 O    1     2.6716     5.0486   47 F    0 0 0

  52 O    1     1.2768     2.4127   57 C    0 0 0
  52 O    1     1.9377     3.6617   44 CU   0 0 0
  52 O    1     2.3638     4.4669   58 C    0 0 0
  52 O    1     2.3991     4.5336   55 C    0 0 0
  52 O    1     2.6714     5.0483   36 O    0 0 0
  52 O    1     2.7025     5.1070   50 F    0 0 0

  53 C    1     1.3582     2.5667   46 F    0 0 0
  53 C    1     1.3611     2.5721   45 F    0 0 0
  53 C    1     1.3637     2.5770   47 F    0 0 0
  53 C    1     1.5397     2.9096   54 C    0 0 0
  53 C    1     2.3555     4.4513   51 O    0 0 0
  53 C    1     2.5162     4.7549   55 C    0 0 0

  54 C    1     1.2609     2.3828   51 O    0 0 0
  54 C    1     1.3921     2.6306   55 C    0 0 0
  54 C    1     1.5397     2.9096   53 C    0 0 0
  54 C    1     2.1447     4.0529   56 H    0 0 0
  54 C    1     2.3767     4.4913   46 F    0 0 0
  54 C    1     2.4002     4.5357   47 F    0 0 0

  55 C    1     1.0842     2.0489   56 H    0 0 0
  55 C    1     1.3910     2.6286   57 C    0 0 0
  55 C    1     1.3921     2.6306   54 C    0 0 0
  55 C    1     2.3813     4.4999   51 O    0 0 0
  55 C    1     2.3991     4.5336   52 O    0 0 0
  55 C    1     2.5157     4.7541   58 C    0 0 0

  56 H    1     1.0842     2.0489   55 C    0 0 0
  56 H    1     2.1447     4.0529   54 C    0 0 0
  56 H    1     2.1461     4.0556   57 C    0 0 0
  56 H    1     2.3673     4.4735   48 F    0 0 0
  56 H    1     2.4038     4.5424   45 F    0 0 0
  56 H    1     2.6853     5.0745   53 C    0 0 0

  57 C    1     1.2768     2.4127   52 O    0 0 0
  57 C    1     1.3910     2.6286   55 C    0 0 0
  57 C    1     1.5404     2.9109   58 C    0 0 0
  57 C    1     2.1461     4.0556   56 H    0 0 0
  57 C    1     2.3820     4.5013   49 F    0 0 0
  57 C    1     2.3967     4.5291   50 F    0 0 0

  58 C    1     1.3465     2.5446   48 F    0 0 0
  58 C    1     1.3564     2.5632   50 F    0 0 0
  58 C    1     1.3643     2.5782   49 F    0 0 0
  58 C    1     1.5404     2.9109   57 C    0 0 0
  58 C    1     2.3638     4.4669   52 O    0 0 0
  58 C    1     2.5157     4.7541   55 C    0 0 0


 SYMMETRY ALLOWED INTERNAL DEGREE(S) OF FREEDOM: 168
 TTTTTTTTTTTTTTTTTTTTTTTTTTTTTT SYMM        TELAPSE      123.58 TCPU        0.53
 TTTTTTTTTTTTTTTTTTTTTTTTTTTTTT INT_SCREEN  TELAPSE      123.59 TCPU        0.54

 DFT PARAMETERS

     ATOM       ELECTRONS   NET CHARGE   R(ANGSTROM)
   1   9  F       9.0000      0.0000     0.72000000
   7   8  O       8.0000      0.0000     0.74000000
   9   6  C       6.0000      0.0000     0.77000000
  12   1  H       1.0000      0.0000     1.11000000
  15  29  CU     29.0000      0.0000     1.28000000

 SIZE OF GRID=    1978654
 TTTTTTTTTTTTTTTTTTTTTTTTTTTTTT MAKE_GRID2  TELAPSE      125.84 TCPU        2.75
 BECKE WEIGHT FUNCTION
 RADSAFE =     2.00
 TOLERANCES - DENSITY:10**- 6; POTENTIAL:10**- 9; GRID WGT:10**-14

 RADIAL INTEGRATION  - INTERVALS (POINTS,UPPER LIMIT):            1( 75,  4.0*R)

 ANGULAR INTEGRATION - INTERVALS (ACCURACY LEVEL [N. POINTS] UPPER LIMIT):
  1(  4[  86]   0.2)  2(  8[ 194]   0.5)  3( 12[ 350]   0.9)  4( 16[ 974]   3.5)
  5( 12[ 350]9999.0)
 TTTTTTTTTTTTTTTTTTTTTTTTTTTTTT INT_CALC    TELAPSE      125.88 TCPU        2.79
 EEEEEEEEEE INT_CALC TERMINATION  DATE 28 01 2024 TIME 17:13:05.5

 *******************************************************************************
 SHRINK 6 Cu (II) (AcAc)2(F3)4, H,C,O,F Cu are POB-TZVP and PBE-D                
 CRYSTAL - SCF - TYPE OF CALCULATION :  UNRESTRICTED OPEN SHELL
 *******************************************************************************

 CAPPA:IS1  1;IS2  1;IS3  1; K PTS MONK NET   1; SYMMOPS:K SPACE   2;G SPACE   1

 TTTTTTTTTTTTTTTTTTTTTTTTTTTTTT SDIK        TELAPSE      127.57 TCPU        4.48

 AAAAAAAAAAAAAAAAAAAAAAAAAAAAAAAAAAAAAAAAAAAAAAAAAAAAAAAAAAAAAAAAAAAAAAAAAAAAAAA
         ATOMIC WAVEFUNCTION(S)


 NUCLEAR CHARGE  9.0  SYMMETRY SPECIES            S    P
 N. ELECTRONS    9.0  NUMBER OF PRIMITIVE GTOS   10    6
                      NUMBER OF CONTRACTED GTOS   4    3
                      NUMBER OF CLOSED SHELLS     2    0
                      OPEN SHELL OCCUPATION       0    5

  ZNUC  SCFIT    TOTAL HF ENERGY   KINETIC ENERGY   VIRIAL THEOREM ACCURACY
   9.0    21    -9.940007884E+01  9.950730009E+01 -1.998922479E+00  8.5E-07

 NUCLEAR CHARGE  8.0  SYMMETRY SPECIES            S    P
 N. ELECTRONS    8.0  NUMBER OF PRIMITIVE GTOS   10    6
                      NUMBER OF CONTRACTED GTOS   4    3
                      NUMBER OF CLOSED SHELLS     2    0
                      OPEN SHELL OCCUPATION       0    4

  ZNUC  SCFIT    TOTAL HF ENERGY   KINETIC ENERGY   VIRIAL THEOREM ACCURACY
   8.0    21    -7.480300557E+01  7.484351841E+01 -1.999458699E+00  1.2E-06

 NUCLEAR CHARGE  6.0  SYMMETRY SPECIES            S    P
 N. ELECTRONS    6.0  NUMBER OF PRIMITIVE GTOS   10    6
                      NUMBER OF CONTRACTED GTOS   4    3
                      NUMBER OF CLOSED SHELLS     2    0
                      OPEN SHELL OCCUPATION       0    2

  ZNUC  SCFIT    TOTAL HF ENERGY   KINETIC ENERGY   VIRIAL THEOREM ACCURACY
   6.0    20    -3.766702350E+01  3.783133671E+01 -1.995656691E+00  4.0E-06

 NUCLEAR CHARGE  1.0  SYMMETRY SPECIES            S
 N. ELECTRONS    1.0  NUMBER OF PRIMITIVE GTOS    5
                      NUMBER OF CONTRACTED GTOS   3
                      NUMBER OF CLOSED SHELLS     0
                      OPEN SHELL OCCUPATION       1

  ZNUC  SCFIT    TOTAL HF ENERGY   KINETIC ENERGY   VIRIAL THEOREM ACCURACY
   1.0     1    -4.972863497E-01  5.223199932E-01 -1.952072209E+00  9.2E-16

 NUCLEAR CHARGE 29.0  SYMMETRY SPECIES            S    P    D
 N. ELECTRONS   29.0  NUMBER OF PRIMITIVE GTOS   17   11    6
                      NUMBER OF CONTRACTED GTOS   6    4    3
                      NUMBER OF CLOSED SHELLS     3    2    1
                      OPEN SHELL OCCUPATION       1    0    0

  ZNUC  SCFIT    TOTAL HF ENERGY   KINETIC ENERGY   VIRIAL THEOREM ACCURACY
  29.0    22    -1.638707175E+03  1.639425452E+03 -1.999561873E+00  2.1E-06

 AAAAAAAAAAAAAAAAAAAAAAAAAAAAAAAAAAAAAAAAAAAAAAAAAAAAAAAAAAAAAAAAAAAAAAAAAAAAAAA

 CHARGE NORMALIZATION FACTOR   1.00000000
 TOTAL ATOMIC CHARGES:
   9.0000000   9.0000000   9.0000000   9.0000000   9.0000000   9.0000000
   8.0000000   8.0000000   6.0000000   6.0000000   6.0000000   1.0000000
   6.0000000   6.0000000  29.0000000   9.0000000   9.0000000   9.0000000
   9.0000000   9.0000000   9.0000000   8.0000000   8.0000000   6.0000000
   6.0000000   6.0000000   1.0000000   6.0000000   6.0000000   9.0000000
   9.0000000   9.0000000   9.0000000   9.0000000   9.0000000   8.0000000
   8.0000000   6.0000000   6.0000000   6.0000000   1.0000000   6.0000000
   6.0000000  29.0000000   9.0000000   9.0000000   9.0000000   9.0000000
   9.0000000   9.0000000   8.0000000   8.0000000   6.0000000   6.0000000
   6.0000000   1.0000000   6.0000000   6.0000000
 SUMMED SPIN DENSITY           0.00000000
 TOTAL ATOMIC SPINS  :
   0.0000000   0.0000000   0.0000000   0.0000000   0.0000000   0.0000000
   0.0000000   0.0000000   0.0000000   0.0000000   0.0000000   0.0000000
   0.0000000   0.0000000   0.0000000   0.0000000   0.0000000   0.0000000
   0.0000000   0.0000000   0.0000000   0.0000000   0.0000000   0.0000000
   0.0000000   0.0000000   0.0000000   0.0000000   0.0000000   0.0000000
   0.0000000   0.0000000   0.0000000   0.0000000   0.0000000   0.0000000
   0.0000000   0.0000000   0.0000000   0.0000000   0.0000000   0.0000000
   0.0000000   0.0000000   0.0000000   0.0000000   0.0000000   0.0000000
   0.0000000   0.0000000   0.0000000   0.0000000   0.0000000   0.0000000
   0.0000000   0.0000000   0.0000000   0.0000000
 TTTTTTTTTTTTTTTTTTTTTTTTTTTTTT MOQGAD      TELAPSE      127.62 TCPU        4.53
 TTTTTTTTTTTTTTTTTTTTTTTTTTTTTT SHELLXN     TELAPSE      138.40 TCPU       15.30
 TTTTTTTTTTTTTTTTTTTTTTTTTTTTTT MONMO3      TELAPSE      138.68 TCPU       15.58
 NUMERICALLY INTEGRATED DENSITY    230.9994581388    230.9994581388
 TTTTTTTTTTTTTTTTTTTTTTTTTTTTTT NUMDFT      TELAPSE      201.27 TCPU       78.15
 CYC   0 ETOT(AU) -7.048077323057E+03 DETOT -7.05E+03 tst  0.00E+00 PX  1.00E+00
 TTTTTTTTTTTTTTTTTTTTTTTTTTTTTT DIIS        TELAPSE      201.34 TCPU       78.21
 TTTTTTTTTTTTTTTTTTTTTTTTTTTTTT FDIK        TELAPSE      228.67 TCPU      105.44
 SPIN LOCKING: NO ENERGY GAP COMPUTED
 TTTTTTTTTTTTTTTTTTTTTTTTTTTTTT PDIG        TELAPSE      228.87 TCPU      105.65
 CHARGE NORMALIZATION FACTOR   1.00000000
 TOTAL ATOMIC CHARGES:
   9.4254860   9.4560891   9.4390779   9.4127233   9.4597420   9.4318815
   9.1355194   9.1434588   4.8733641   6.6587484   7.1444704   0.9036406
   6.6557093   4.8590707  19.0165314   9.4232478   9.4532714   9.4336975
   9.4127522   9.4596599   9.4333680   9.1315309   9.1487781   4.8594120
   6.6551809   7.1452305   0.9036185   6.6608874   4.8638519   9.4232479
   9.4532706   9.4336976   9.4127520   9.4596599   9.4333687   9.1315308
   9.1487777   4.8594114   6.6551815   7.1452305   0.9036179   6.6608866
   4.8638522  19.0165333   9.4254857   9.4560886   9.4390774   9.4127229
   9.4597426   9.4318815   9.1355195   9.1434586   4.8733631   6.6587500
   7.1444706   0.9036410   6.6557089   4.8590711
 SUMMED SPIN DENSITY           2.00000000
 TOTAL ATOMIC SPINS  :
   0.0022288   0.0035413   0.0070674   0.0014356   0.0011147   0.0028568
  -0.0135083  -0.0151907   0.0322338   0.0286568   0.0199635   0.0407252
   0.0266105   0.0167685   0.7052062   0.0013633   0.0009870   0.0031598
   0.0015843   0.0013679   0.0036900  -0.0167061  -0.0116129   0.0169420
   0.0239737   0.0196352   0.0407146   0.0334777   0.0217133   0.0013633
   0.0009870   0.0031598   0.0015843   0.0013679   0.0036900  -0.0167062
  -0.0116131   0.0169419   0.0239735   0.0196350   0.0407138   0.0334774
   0.0217133   0.7052082   0.0022288   0.0035413   0.0070673   0.0014356
   0.0011147   0.0028568  -0.0135083  -0.0151908   0.0322336   0.0286568
   0.0199635   0.0407256   0.0266105   0.0167685
 TTTTTTTTTTTTTTTTTTTTTTTTTTTTTT MOQGAD      TELAPSE      228.90 TCPU      105.68
 TTTTTTTTTTTTTTTTTTTTTTTTTTTTTT SHELLXN     TELAPSE      241.67 TCPU      118.41
 TTTTTTTTTTTTTTTTTTTTTTTTTTTTTT MONMO3      TELAPSE      241.94 TCPU      118.68
 NUMERICALLY INTEGRATED DENSITY    231.9991966311    229.9992259909
 TTTTTTTTTTTTTTTTTTTTTTTTTTTTTT NUMDFT      TELAPSE      303.52 TCPU      180.24
 CYC   1 ETOT(AU) -6.972386653678E+03 DETOT  7.57E+01 tst  0.00E+00 PX  1.00E+00
 TTTTTTTTTTTTTTTTTTTTTTTTTTTTTT DIIS        TELAPSE      304.75 TCPU      181.47
 DIIS TEST: 0.38871E+03 AT SCF   CYCLE   1 - MIX   40 %
 TTTTTTTTTTTTTTTTTTTTTTTTTTTTTT FDIK        TELAPSE      308.51 TCPU      185.23
 SPIN LOCKING: NO ENERGY GAP COMPUTED
 TTTTTTTTTTTTTTTTTTTTTTTTTTTTTT PDIG        TELAPSE      308.71 TCPU      185.43
 CHARGE NORMALIZATION FACTOR   1.00000000
 TOTAL ATOMIC CHARGES:
   8.9518821   9.1586678   9.2747482   8.7234600   8.9808059   9.1384348
  10.0721173  10.0098777   5.1055568   4.0978884   3.2400059   0.1768681
   4.0393676   5.0455213  43.6481282   8.2882509   8.9773285   9.1022585
   7.2004132   7.9796677   8.5700091  10.0381008  10.0004714   5.0105901
   3.9688804   3.1859589   0.1746115   3.8522367   4.9866125   8.2881944
   8.9793365   9.0997248   7.2008116   7.9801702   8.5702131  10.0362458
  10.0012545   5.0115075   3.9697206   3.1858175   0.1743974   3.8532245
   4.9865103  43.6490743   8.9519450   9.1586232   9.2747541   8.7256086
   8.9845191   9.1396487  10.0714338  10.0094677   5.1053902   4.0981785
   3.2404012   0.1771254   4.0395183   5.0384628
 SUMMED SPIN DENSITY           2.00000000
 TOTAL ATOMIC SPINS  :
   0.0671189   0.0289123   0.0252855   0.1522592   0.1060417   0.0383817
   0.0064194  -0.0168798   0.0655588   0.0486298   0.0368609   0.0232267
   0.0960373   0.0743659   0.1721159   0.0154148   0.0033717   0.0065260
  -0.0348569  -0.0531227   0.0299178   0.0189475   0.0089066   0.0238586
   0.0332547   0.0006576   0.0013139   0.0343372  -0.0128225   0.0173584
   0.0068019   0.0077318  -0.0350702  -0.0529291   0.0299047   0.0193340
   0.0090586   0.0162072   0.0339531   0.0003111   0.0015081   0.0350592
  -0.0128389   0.1707923   0.0670439   0.0289452   0.0252604   0.1506591
   0.1060012   0.0391858   0.0057435  -0.0158345   0.0655235   0.0488114
   0.0364638   0.0236638   0.0971059   0.0742065
 TTTTTTTTTTTTTTTTTTTTTTTTTTTTTT MOQGAD      TELAPSE      308.75 TCPU      185.46
 TTTTTTTTTTTTTTTTTTTTTTTTTTTTTT SHELLXN     TELAPSE      321.52 TCPU      198.18
 TTTTTTTTTTTTTTTTTTTTTTTTTTTTTT MONMO3      TELAPSE      321.79 TCPU      198.45
 NUMERICALLY INTEGRATED DENSITY    231.9990424898    229.9990725851
 TTTTTTTTTTTTTTTTTTTTTTTTTTTTTT NUMDFT      TELAPSE      382.62 TCPU      259.17
 CYC   2 ETOT(AU) -6.767646802644E+03 DETOT  2.05E+02 tst  3.42E+00 PX  2.27E+01
 TTTTTTTTTTTTTTTTTTTTTTTTTTTTTT DIIS        TELAPSE      383.86 TCPU      260.41
 DIIS TEST: 0.12453E+04 AT SCF   CYCLE   2 - DIIS ACTIVE - HISTORY:     2 CYCLES
 TTTTTTTTTTTTTTTTTTTTTTTTTTTTTT FDIK        TELAPSE      387.93 TCPU      264.44
 SPIN LOCKING: NO ENERGY GAP COMPUTED
 TTTTTTTTTTTTTTTTTTTTTTTTTTTTTT PDIG        TELAPSE      388.14 TCPU      264.65
 CHARGE NORMALIZATION FACTOR   1.00000000
 TOTAL ATOMIC CHARGES:
   9.4001524   9.0995611   9.0253624   9.3566987   9.1775180   9.1120800
   4.7554332   5.0713810   5.7418167   5.4333626   6.0295870   1.1450809
   5.7022601   5.8513201  30.7140212   9.6010456   9.1647289   9.0715502
  10.0774188   9.9223816   9.8426161   5.6633479   6.1746828   6.3130679
   5.7759188   6.7527244   1.4772250   6.0259682   9.5218431   9.5991482
   9.1630123   9.0674869  10.0775143   9.9224225   9.8425164   5.6620010
   6.1759801   6.3201085   5.7778802   6.7516135   1.4771071   6.0270543
   9.5218368  30.7152183   9.4000978   9.0995475   9.0253557   9.3598735
   9.1816151   9.1134251   4.7541344   5.0729745   5.7417285   5.4335063
   6.0301292   1.1449236   5.6968666   5.8447673
 SUMMED SPIN DENSITY           2.00000000
 TOTAL ATOMIC SPINS  :
   0.0001566  -0.0005473   0.0026767   0.0015922   0.0009368   0.0047146
   0.0250498   0.0684189   0.0039188   0.0049331  -0.0146558   0.0174881
   0.0220043  -0.0129983   0.1023013   0.1156971   0.0306487   0.0252121
   0.0028691  -0.0021794   0.0013817   0.0517441   0.0099742   0.3954917
   0.0119775   0.0226163   0.0987172   0.0021628   0.0079631   0.1161284
   0.0323191   0.0276482   0.0028664  -0.0021013   0.0013590   0.0523725
   0.0094135   0.3901322   0.0118458   0.0220052   0.0986845   0.0028635
   0.0079797   0.1021935   0.0001263  -0.0005373   0.0026492   0.0036458
   0.0004054   0.0036304   0.0244862   0.0706933   0.0039829   0.0050598
  -0.0148258   0.0173373   0.0195200  -0.0121496
 TTTTTTTTTTTTTTTTTTTTTTTTTTTTTT MOQGAD      TELAPSE      388.17 TCPU      264.68
 TTTTTTTTTTTTTTTTTTTTTTTTTTTTTT SHELLXN     TELAPSE      400.95 TCPU      277.45
 TTTTTTTTTTTTTTTTTTTTTTTTTTTTTT MONMO3      TELAPSE      401.22 TCPU      277.72
 NUMERICALLY INTEGRATED DENSITY    231.9991079268    229.9991391837
 TTTTTTTTTTTTTTTTTTTTTTTTTTTTTT NUMDFT      TELAPSE      462.07 TCPU      338.51
 CYC   3 ETOT(AU) -6.965680556989E+03 DETOT -1.98E+02 tst  2.77E+00 PX  2.39E+01
 TTTTTTTTTTTTTTTTTTTTTTTTTTTTTT DIIS        TELAPSE      463.32 TCPU      339.76
 DIIS TEST: 0.72831E+03 AT SCF   CYCLE   3 - DIIS ACTIVE - HISTORY:     3 CYCLES
 TTTTTTTTTTTTTTTTTTTTTTTTTTTTTT FDIK        TELAPSE      468.06 TCPU      344.50
 SPIN LOCKING: NO ENERGY GAP COMPUTED
 TTTTTTTTTTTTTTTTTTTTTTTTTTTTTT PDIG        TELAPSE      468.26 TCPU      344.70
 CHARGE NORMALIZATION FACTOR   1.00000000
 TOTAL ATOMIC CHARGES:
   9.1199934   9.2913074   9.4182379   9.2770536   9.2928889   9.3248352
   9.7311284   9.7308580   5.6384035   7.9186861   7.0773652   1.0400597
   7.7871671   5.6465667  29.9506595   9.2306020   9.3316535   9.3829984
   6.6743406   5.9125359   5.8153841   9.4311831   9.2100556   5.0930215
   6.2498879   5.2698798   0.9268954   4.6289268   3.5973627   9.2283359
   9.3304108   9.3832165   6.6745198   5.9125861   5.8157337   9.4281341
   9.2096571   5.0942369   6.2572105   5.2688220   0.9268158   4.6297581
   3.5969303  29.9486887   9.1199895   9.2912775   9.4182566   9.2746562
   9.2942660   9.3269472   9.7301194   9.7329147   5.6383043   7.9185778
   7.0780880   1.0400114   7.7847595   5.6468382
 SUMMED SPIN DENSITY           2.00000000
 TOTAL ATOMIC SPINS  :
   0.0006594  -0.0002129  -0.0033082   0.0025328  -0.0002509  -0.0007543
  -0.0121080  -0.0147126   0.0011219  -0.0059046  -0.0078312   0.0073957
  -0.0008999  -0.0053515   0.0637337  -0.0068049  -0.0042619  -0.0011418
   0.4212543   0.2236849   0.2297759  -0.0020235   0.0050416   0.0253381
   0.0096700   0.0098935   0.0057153   0.0490109   0.0108091  -0.0059410
  -0.0043840  -0.0018729   0.4211131   0.2236802   0.2297871  -0.0040308
   0.0050753   0.0253494   0.0105448   0.0105311   0.0057430   0.0495297
   0.0108817   0.0639787   0.0006361  -0.0002069  -0.0033466   0.0029843
   0.0002167   0.0005216  -0.0121713  -0.0137508   0.0010265  -0.0062235
  -0.0082811   0.0071623  -0.0001790  -0.0084447
 TTTTTTTTTTTTTTTTTTTTTTTTTTTTTT MOQGAD      TELAPSE      468.30 TCPU      344.74
 TTTTTTTTTTTTTTTTTTTTTTTTTTTTTT SHELLXN     TELAPSE      481.09 TCPU      357.51
 TTTTTTTTTTTTTTTTTTTTTTTTTTTTTT MONMO3      TELAPSE      481.36 TCPU      357.79
 NUMERICALLY INTEGRATED DENSITY    231.9991515514    229.9992038083
 TTTTTTTTTTTTTTTTTTTTTTTTTTTTTT NUMDFT      TELAPSE      541.96 TCPU      418.38
 CYC   4 ETOT(AU) -6.957408616522E+03 DETOT  8.27E+00 tst  8.82E-01 PX  3.67E+00
 TTTTTTTTTTTTTTTTTTTTTTTTTTTTTT DIIS        TELAPSE      543.24 TCPU      419.65
 DIIS TEST: 0.46168E+03 AT SCF   CYCLE   4 - DIIS ACTIVE - HISTORY:     4 CYCLES
 TTTTTTTTTTTTTTTTTTTTTTTTTTTTTT FDIK        TELAPSE      547.63 TCPU      424.05
 SPIN LOCKING: NO ENERGY GAP COMPUTED
 TTTTTTTTTTTTTTTTTTTTTTTTTTTTTT PDIG        TELAPSE      547.84 TCPU      424.25
 CHARGE NORMALIZATION FACTOR   1.00000000
 TOTAL ATOMIC CHARGES:
   9.4617379   9.3663968   9.3150120   9.2118102   9.2057609   9.2465555
   8.7234870   7.6528100   4.8284819   3.8613332   3.2662860   0.5713086
   3.4700179   4.3524642  28.4795270   9.3301259   9.3233483   9.3119155
   9.9805141  10.0641736  10.0680183   8.9339394   9.1303661   5.0134236
   5.3086687   6.4726742   0.9617349   6.9633927   9.1245862   9.3291413
   9.3199941   9.3114997   9.9805274  10.0642946  10.0680243   8.9330471
   9.1300666   5.0167191   5.3138442   6.4712063   0.9618526   6.9642869
   9.1244738  28.4762625   9.4617842   9.3663430   9.3149324   9.2063833
   9.2057548   9.2484971   8.7227922   7.6557079   4.8285431   3.8610914
   3.2668439   0.5713058   3.4697482   4.3551614
 SUMMED SPIN DENSITY           2.00000000
 TOTAL ATOMIC SPINS  :
   0.0003142  -0.0018698  -0.0021232   0.0014123   0.0092979   0.0149791
   0.0193203   0.8423356   0.0090139  -0.0040968   0.0077712   0.0061782
   0.0702601  -0.0013502   0.0301444  -0.0070614  -0.0038623  -0.0030780
   0.0044604  -0.0004849   0.0026115   0.0006904  -0.0026559   0.0185570
   0.0029166  -0.0210783   0.0061181   0.0082983  -0.0068946  -0.0070555
  -0.0048913  -0.0047905   0.0043893  -0.0004954   0.0027247   0.0002846
  -0.0026429   0.0225692   0.0001036  -0.0199609   0.0062413   0.0087038
  -0.0069552   0.0307371   0.0003370  -0.0018679  -0.0021543   0.0019074
   0.0086297   0.0180369   0.0195084   0.8426582   0.0090388  -0.0043890
   0.0073790   0.0060651   0.0701102  -0.0043460
 TTTTTTTTTTTTTTTTTTTTTTTTTTTTTT MOQGAD      TELAPSE      547.87 TCPU      424.28
 TTTTTTTTTTTTTTTTTTTTTTTTTTTTTT SHELLXN     TELAPSE      560.66 TCPU      437.06
 TTTTTTTTTTTTTTTTTTTTTTTTTTTTTT MONMO3      TELAPSE      560.94 TCPU      437.34
 NUMERICALLY INTEGRATED DENSITY    231.9991511316    229.9991597932
 TTTTTTTTTTTTTTTTTTTTTTTTTTTTTT NUMDFT      TELAPSE      621.55 TCPU      497.92
 CYC   5 ETOT(AU) -6.986429432556E+03 DETOT -2.90E+01 tst  7.33E-01 PX  4.38E+00
 TTTTTTTTTTTTTTTTTTTTTTTTTTTTTT DIIS        TELAPSE      622.82 TCPU      499.19
 DIIS TEST: 0.37415E+03 AT SCF   CYCLE   5 - DIIS ACTIVE - HISTORY:     5 CYCLES
 TTTTTTTTTTTTTTTTTTTTTTTTTTTTTT FDIK        TELAPSE      627.28 TCPU      503.63
 SPIN LOCKING: NO ENERGY GAP COMPUTED
 TTTTTTTTTTTTTTTTTTTTTTTTTTTTTT PDIG        TELAPSE      627.48 TCPU      503.84
 CHARGE NORMALIZATION FACTOR   1.00000000
 TOTAL ATOMIC CHARGES:
   9.3715546   9.2659595   9.2288668   9.2804296   9.2868290   9.2255794
   8.3882404   9.0298181   5.1589028   5.6849859   6.9186184   0.8854587
   6.5644709   5.4534701  28.8044484   9.3180037   9.3042913   9.3228750
   9.5811240   9.6657973   9.6809802   8.1364989   7.8832473   5.1123180
   5.1490246   4.9197336   1.0752943   5.2087575   4.0944374   9.3165949
   9.3017937   9.3218398   9.5812004   9.6658708   9.6812001   8.1369930
   7.8825808   5.1166279   5.1502576   4.9201998   1.0754244   5.2079943
   4.0943365  28.8033724   9.3715971   9.2658937   9.2287569   9.2764648
   9.2876157   9.2255658   8.3869169   9.0312659   5.1589007   5.6847483
   6.9203274   0.8855768   6.5649096   5.4551582
 SUMMED SPIN DENSITY           2.00000000
 TOTAL ATOMIC SPINS  :
   0.0001687   0.0013976  -0.0020822   0.0012715  -0.0021999  -0.0004654
  -0.0027949   0.0209573   0.0010151  -0.0078603  -0.0029908   0.0045358
  -0.0000708  -0.0060008   0.0398931   0.0028941   0.0052444   0.0051666
   0.0072071   0.0047827   0.0042668   0.2305724   0.3617053   0.0659596
   0.0314751   0.0894361   0.0061110   0.0644829   0.0759760   0.0028933
   0.0026513   0.0039180   0.0070806   0.0047838   0.0042987   0.2318374
   0.3614549   0.0696013   0.0287621   0.0907104   0.0061594   0.0653998
   0.0757826   0.0407033   0.0002035   0.0014095  -0.0021589   0.0012314
  -0.0017301   0.0015673  -0.0028313   0.0220536   0.0010389  -0.0083582
  -0.0030050   0.0044148  -0.0014744  -0.0084522
 TTTTTTTTTTTTTTTTTTTTTTTTTTTTTT MOQGAD      TELAPSE      627.52 TCPU      503.87
 TTTTTTTTTTTTTTTTTTTTTTTTTTTTTT SHELLXN     TELAPSE      640.30 TCPU      516.64
 TTTTTTTTTTTTTTTTTTTTTTTTTTTTTT MONMO3      TELAPSE      640.58 TCPU      516.91
 NUMERICALLY INTEGRATED DENSITY    231.9991850590    229.9991872416
 TTTTTTTTTTTTTTTTTTTTTTTTTTTTTT NUMDFT      TELAPSE      701.16 TCPU      577.47
 CYC   6 ETOT(AU) -7.031895103581E+03 DETOT -4.55E+01 tst  2.54E+00 PX  1.38E+00
 TTTTTTTTTTTTTTTTTTTTTTTTTTTTTT DIIS        TELAPSE      702.45 TCPU      578.75
 DIIS TEST: 0.89255E+02 AT SCF   CYCLE   6 - DIIS ACTIVE - HISTORY:     6 CYCLES
 TTTTTTTTTTTTTTTTTTTTTTTTTTTTTT FDIK        TELAPSE      706.98 TCPU      583.28
 SPIN LOCKING: NO ENERGY GAP COMPUTED
 TTTTTTTTTTTTTTTTTTTTTTTTTTTTTT PDIG        TELAPSE      707.19 TCPU      583.49
 CHARGE NORMALIZATION FACTOR   1.00000000
 TOTAL ATOMIC CHARGES:
   9.2510991   9.2721683   9.3221191   9.3483471   9.3073563   9.3458831
   8.4752887   6.0207487   5.2343479   5.3962327   4.7817244   1.0599847
   4.6927928   5.0078481  28.5296849   9.2601593   9.2333956   9.1558719
   9.1562265   9.0588328   8.9677798   9.0234475   9.1771193   5.3467069
   6.9747157   7.3598706   0.7038573   6.8786542   5.6577514   9.2592692
   9.2321552   9.1542140   9.1565618   9.0587611   8.9675619   9.0234711
   9.1772538   5.3513733   6.9748660   7.3597972   0.7039686   6.8775258
   5.6573810  28.5298652   9.2511422   9.2721071   9.3220444   9.3466068
   9.3082134   9.3461962   8.4739951   6.0214936   5.2342884   5.3959464
   4.7833892   1.0601346   4.6936662   5.0067369
 SUMMED SPIN DENSITY           2.00000000
 TOTAL ATOMIC SPINS  :
   0.0017142   0.0012524  -0.0008984   0.0028721   0.0148095   0.0099193
   0.0383263   0.5694163  -0.0023248   0.0121622   0.1039040   0.0023185
   0.2281539  -0.0037933   0.0145137  -0.0030861  -0.0006148  -0.0023086
   0.0037693  -0.0001640   0.0003667   0.0063859   0.0070837   0.0094972
  -0.0059601   0.0018880  -0.0002236  -0.0048665  -0.0041082  -0.0019647
  -0.0016384  -0.0025651   0.0035669  -0.0003012   0.0003543   0.0077122
   0.0071829   0.0098303  -0.0077911   0.0012318  -0.0002905  -0.0038918
  -0.0033554   0.0149957   0.0017595   0.0012560  -0.0009777   0.0032167
   0.0143811   0.0108504   0.0385828   0.5694688  -0.0022797   0.0116429
   0.1039082   0.0022140   0.2276527  -0.0047562
 TTTTTTTTTTTTTTTTTTTTTTTTTTTTTT MOQGAD      TELAPSE      707.22 TCPU      583.52
 TTTTTTTTTTTTTTTTTTTTTTTTTTTTTT SHELLXN     TELAPSE      720.03 TCPU      596.27
 TTTTTTTTTTTTTTTTTTTTTTTTTTTTTT MONMO3      TELAPSE      720.30 TCPU      596.54
 NUMERICALLY INTEGRATED DENSITY    231.9991090918    229.9991181595
 TTTTTTTTTTTTTTTTTTTTTTTTTTTTTT NUMDFT      TELAPSE      780.86 TCPU      657.07
 CYC   7 ETOT(AU) -7.023041010017E+03 DETOT  8.85E+00 tst  2.74E-01 PX  5.13E-01
 TTTTTTTTTTTTTTTTTTTTTTTTTTTTTT DIIS        TELAPSE      782.15 TCPU      658.36
 DIIS TEST: 0.13406E+03 AT SCF   CYCLE   7 - DIIS ACTIVE - HISTORY:     7 CYCLES
 TTTTTTTTTTTTTTTTTTTTTTTTTTTTTT FDIK        TELAPSE      786.74 TCPU      662.94
 SPIN LOCKING: NO ENERGY GAP COMPUTED
 TTTTTTTTTTTTTTTTTTTTTTTTTTTTTT PDIG        TELAPSE      786.94 TCPU      663.15
 CHARGE NORMALIZATION FACTOR   1.00000000
 TOTAL ATOMIC CHARGES:
   9.2860254   9.2701861   9.2752096   9.2601574   9.2719033   9.2737378
   8.7136164   9.4021285   5.1652063   5.9897113   5.9578075   0.8553208
   6.0344944   5.1654336  28.3659026   9.3466456   9.3055275   9.3318675
   9.1911088   9.1116414   9.1343387   8.4030742   8.4665333   5.1701417
   5.0999546   5.1808402   0.9871116   5.0942125   5.8901919   9.3458118
   9.3040458   9.3314649   9.1917455   9.1116457   9.1345357   8.4030426
   8.4667252   5.1733285   5.0994398   5.1819076   0.9871173   5.0940951
   5.8887379  28.3659968   9.2860783   9.2701236   9.2751177   9.2595633
   9.2714255   9.2735413   8.7124592   9.4034530   5.1652693   5.9898634
   5.9587208   0.8553687   6.0336637   5.1656813
 SUMMED SPIN DENSITY           2.00000000
 TOTAL ATOMIC SPINS  :
   0.0066144   0.0157962   0.0037761   0.0030458   0.0162765   0.0068971
   0.1752689   0.0584329   0.0127569   0.2878832   0.0470512  -0.0011709
   0.3349616   0.0067488   0.0028552  -0.0013129  -0.0002617  -0.0006407
   0.0006528  -0.0019532   0.0001895   0.0172197   0.0180618   0.0023034
  -0.0126953   0.0124086  -0.0028223  -0.0103946   0.0020636  -0.0012555
  -0.0009819  -0.0000579   0.0003837  -0.0019597   0.0004508   0.0174945
   0.0180726   0.0018963  -0.0118823   0.0118854  -0.0027022  -0.0095589
   0.0025015   0.0016393   0.0066402   0.0157989   0.0036923   0.0018637
   0.0162949   0.0072991   0.1755213   0.0581226   0.0129019   0.2872243
   0.0460238  -0.0013151   0.3356118   0.0083824
 TTTTTTTTTTTTTTTTTTTTTTTTTTTTTT MOQGAD      TELAPSE      786.98 TCPU      663.18
 TTTTTTTTTTTTTTTTTTTTTTTTTTTTTT SHELLXN     TELAPSE      799.80 TCPU      675.99
 TTTTTTTTTTTTTTTTTTTTTTTTTTTTTT MONMO3      TELAPSE      800.08 TCPU      676.26
 NUMERICALLY INTEGRATED DENSITY    231.9991806461    229.9991828969
 TTTTTTTTTTTTTTTTTTTTTTTTTTTTTT NUMDFT      TELAPSE      861.26 TCPU      737.40
 CYC   8 ETOT(AU) -7.036851015372E+03 DETOT -1.38E+01 tst  1.57E-01 PX  5.11E-01
 TTTTTTTTTTTTTTTTTTTTTTTTTTTTTT DIIS        TELAPSE      862.56 TCPU      738.70
 DIIS TEST: 0.38979E+02 AT SCF   CYCLE   8 - DIIS ACTIVE - HISTORY:     8 CYCLES
 TTTTTTTTTTTTTTTTTTTTTTTTTTTTTT FDIK        TELAPSE      867.14 TCPU      743.28
 SPIN LOCKING: NO ENERGY GAP COMPUTED
 TTTTTTTTTTTTTTTTTTTTTTTTTTTTTT PDIG        TELAPSE      867.35 TCPU      743.49
 CHARGE NORMALIZATION FACTOR   1.00000000
 TOTAL ATOMIC CHARGES:
   9.3112374   9.2832704   9.2938115   9.2954577   9.2896552   9.2779097
   8.4187080   8.4695101   5.1224999   5.4920641   5.8957988   0.8817604
   5.5379545   5.1826489  28.4646965   9.2738739   9.2738151   9.2679007
   9.3242954   9.3561835   9.3510544   8.7682435   8.6295754   5.1454794
   5.6905815   6.4546584   0.8332775   5.5302895   4.8838018   9.2737271
   9.2727620   9.2666071   9.3243388   9.3560261   9.3510174   8.7672162
   8.6290740   5.1492308   5.6912134   6.4547474   0.8331504   5.5313065
   4.8836639  28.4635112   9.3112398   9.2831607   9.2935887   9.2953225
   9.2895783   9.2784441   8.4178450   8.4690907   5.1231728   5.4922397
   5.8961837   0.8821812   5.5383136   5.1820338
 SUMMED SPIN DENSITY           2.00000000
 TOTAL ATOMIC SPINS  :
   0.0039633   0.0001969   0.0002030   0.0023055   0.0005498   0.0001097
   0.1894713   0.2169620  -0.0040298   0.0580061   0.4108700   0.0006854
   0.1012677  -0.0084719   0.0078130  -0.0003310   0.0000483  -0.0003159
  -0.0003050   0.0005498  -0.0003971   0.0077605   0.0181878  -0.0001594
  -0.0068776   0.0102913  -0.0005635  -0.0118085   0.0040184  -0.0005372
  -0.0005465  -0.0001181  -0.0007379   0.0004732  -0.0007447   0.0084727
   0.0180174   0.0030114  -0.0091095   0.0083725  -0.0005725  -0.0108105
   0.0055048   0.0069698   0.0039977   0.0002501   0.0001107   0.0017416
  -0.0001350   0.0010572   0.1887656   0.2156067  -0.0035249   0.0586234
   0.4102877   0.0008016   0.1025493  -0.0077764
 TTTTTTTTTTTTTTTTTTTTTTTTTTTTTT MOQGAD      TELAPSE      867.38 TCPU      743.52
 TTTTTTTTTTTTTTTTTTTTTTTTTTTTTT SHELLXN     TELAPSE      880.17 TCPU      756.27
 TTTTTTTTTTTTTTTTTTTTTTTTTTTTTT MONMO3      TELAPSE      880.44 TCPU      756.54
 NUMERICALLY INTEGRATED DENSITY    231.9991702743    229.9991736914
 TTTTTTTTTTTTTTTTTTTTTTTTTTTTTT NUMDFT      TELAPSE      941.17 TCPU      817.25
 CYC   9 ETOT(AU) -7.039118411653E+03 DETOT -2.27E+00 tst  4.21E-03 PX  2.77E-01
 TTTTTTTTTTTTTTTTTTTTTTTTTTTTTT DIIS        TELAPSE      942.49 TCPU      818.57
 DIIS TEST: 0.19760E+02 AT SCF   CYCLE   9 - DIIS ACTIVE - HISTORY:     9 CYCLES
 TTTTTTTTTTTTTTTTTTTTTTTTTTTTTT FDIK        TELAPSE      946.99 TCPU      823.06
 SPIN LOCKING: NO ENERGY GAP COMPUTED
 TTTTTTTTTTTTTTTTTTTTTTTTTTTTTT PDIG        TELAPSE      947.19 TCPU      823.27
 CHARGE NORMALIZATION FACTOR   1.00000000
 TOTAL ATOMIC CHARGES:
   9.2717110   9.2558997   9.2691987   9.3001686   9.2811596   9.2654042
   8.7280775   7.8798564   5.1768587   5.8214507   6.4121371   0.8490344
   5.8649807   5.1441340  28.3767728   9.3007891   9.2815506   9.2698638
   9.2800746   9.2666691   9.2583468   7.9025245   8.6578273   5.1308672
   5.8324733   5.7574816   0.9354123   6.0815288   5.1477639   9.3007101
   9.2814339   9.2698169   9.2799791   9.2667017   9.2584852   7.9015236
   8.6568533   5.1312380   5.8339574   5.7563761   0.9354960   6.0834584
   5.1474273  28.3770704   9.2716941   9.2558190   9.2691351   9.3003149
   9.2809257   9.2657776   8.7281139   7.8792648   5.1771085   5.8210477
   6.4141874   0.8489721   5.8628141   5.1442807
 SUMMED SPIN DENSITY           2.00000000
 TOTAL ATOMIC SPINS  :
   0.0005451  -0.0020589  -0.0010475   0.0033329   0.0014539   0.0005669
   0.0323694   0.2043802  -0.0054975  -0.0267497   0.0821715  -0.0156993
   0.0072280   0.0062270   0.0667858   0.0100858   0.0074595   0.0047361
   0.0019367   0.0026766   0.0019560   0.4069675   0.0938247   0.0421561
   0.0116388   0.0433685   0.0025140   0.0006023   0.0160287   0.0106120
   0.0082476   0.0052010   0.0017393   0.0027019   0.0019825   0.4070693
   0.0936291   0.0410724   0.0114193   0.0420950   0.0026576   0.0015702
   0.0167237   0.0655068   0.0005679  -0.0019884  -0.0010347   0.0034006
   0.0015993   0.0012582   0.0327291   0.2049332  -0.0053660  -0.0274360
   0.0830680  -0.0157646   0.0069898   0.0048564
 TTTTTTTTTTTTTTTTTTTTTTTTTTTTTT MOQGAD      TELAPSE      947.23 TCPU      823.30
 TTTTTTTTTTTTTTTTTTTTTTTTTTTTTT SHELLXN     TELAPSE      960.15 TCPU      836.11
 TTTTTTTTTTTTTTTTTTTTTTTTTTTTTT MONMO3      TELAPSE      960.43 TCPU      836.39
 NUMERICALLY INTEGRATED DENSITY    231.9991674434    229.9991721487
 TTTTTTTTTTTTTTTTTTTTTTTTTTTTTT NUMDFT      TELAPSE     1021.36 TCPU      897.25
 CYC  10 ETOT(AU) -7.038930139493E+03 DETOT  1.88E-01 tst  6.52E-03 PX  1.73E-01
 TTTTTTTTTTTTTTTTTTTTTTTTTTTTTT DIIS        TELAPSE     1022.69 TCPU      898.58
 DIIS TEST: 0.25585E+02 AT SCF   CYCLE  10 - DIIS ACTIVE - HISTORY:    10 CYCLES
 TTTTTTTTTTTTTTTTTTTTTTTTTTTTTT FDIK        TELAPSE     1026.21 TCPU      902.10

    ALPHA      ELECTRONS
 INSULATING STATE
 TOP OF VALENCE BANDS -    BAND    232; K    1; EIG -2.0617281E-01 AU
 BOTTOM OF VIRTUAL BANDS - BAND    233; K    1; EIG -1.3745757E-01 AU
 DIRECT ENERGY BAND GAP:   1.8698 eV

    BETA       ELECTRONS
 INSULATING STATE
 TOP OF VALENCE BANDS -    BAND    230; K    1; EIG -2.2452337E-01 AU
 BOTTOM OF VIRTUAL BANDS - BAND    231; K    1; EIG -2.0274096E-01 AU
 DIRECT ENERGY BAND GAP:   0.5927 eV
 TTTTTTTTTTTTTTTTTTTTTTTTTTTTTT PDIG        TELAPSE     1026.42 TCPU      902.31
 CHARGE NORMALIZATION FACTOR   1.00000000
 TOTAL ATOMIC CHARGES:
   9.3086001   9.2632939   9.2748465   9.2950981   9.2869195   9.2757921
   7.9170691   8.6254767   5.1213146   5.6774993   6.1853277   0.9097217
   5.8031344   5.1857525  28.2654407   9.2934137   9.2692433   9.2547048
   9.3112547   9.2813601   9.2630468   8.8308284   8.1397288   5.2137762
   6.0018873   5.9925035   0.9049735   5.7155849   5.1324102   9.2934665
   9.2689882   9.2546498   9.3111720   9.2813958   9.2631642   8.8300648
   8.1386162   5.2143966   6.0030774   5.9912847   0.9050316   5.7174149
   5.1321416  28.2657756   9.3085734   9.2631868   9.2747673   9.2953004
   9.2866518   9.2762018   7.9171435   8.6257127   5.1216972   5.6768283
   6.1873151   0.9096367   5.8006223   5.1857198
 SUMMED SPIN DENSITY           2.00000000
 TOTAL ATOMIC SPINS  :
   0.0115397   0.0076860   0.0049089   0.0004499   0.0003599   0.0002043
   0.4409768   0.0935187   0.0376925  -0.0010167   0.1009056  -0.0147179
  -0.0153963   0.0052448   0.0961144   0.0010239   0.0001889   0.0001486
   0.0034975   0.0029364   0.0016316   0.0376585   0.1618278   0.0039159
  -0.0077502   0.0124680  -0.0005255  -0.0026423   0.0171146   0.0015128
   0.0008249   0.0005792   0.0032958   0.0029229   0.0016552   0.0375779
   0.1620505   0.0030771  -0.0076640   0.0110581  -0.0003646  -0.0020107
   0.0179045   0.0949069   0.0115730   0.0077819   0.0049044   0.0005379
   0.0005207   0.0009077   0.4422064   0.0945052   0.0378760  -0.0028736
   0.1022401  -0.0148432  -0.0163600   0.0037323
 TTTTTTTTTTTTTTTTTTTTTTTTTTTTTT MOQGAD      TELAPSE     1026.45 TCPU      902.34
 TTTTTTTTTTTTTTTTTTTTTTTTTTTTTT SHELLXN     TELAPSE     1039.28 TCPU      915.14
 TTTTTTTTTTTTTTTTTTTTTTTTTTTTTT MONMO3      TELAPSE     1039.55 TCPU      915.41
 NUMERICALLY INTEGRATED DENSITY    231.9991872087    229.9991876620
 TTTTTTTTTTTTTTTTTTTTTTTTTTTTTT NUMDFT      TELAPSE     1100.70 TCPU      976.50
 CYC  11 ETOT(AU) -7.039390211847E+03 DETOT -4.60E-01 tst  9.12E-02 PX  1.36E-01
 TTTTTTTTTTTTTTTTTTTTTTTTTTTTTT DIIS        TELAPSE     1102.04 TCPU      977.84
 DIIS TEST: 0.18721E+02 AT SCF   CYCLE  11 - DIIS ACTIVE - HISTORY:    11 CYCLES
 TTTTTTTTTTTTTTTTTTTTTTTTTTTTTT FDIK        TELAPSE     1106.07 TCPU      981.86

    ALPHA      ELECTRONS
 INSULATING STATE
 TOP OF VALENCE BANDS -    BAND    232; K    1; EIG -2.3004030E-01 AU
 BOTTOM OF VIRTUAL BANDS - BAND    233; K    1; EIG -1.3865478E-01 AU
 DIRECT ENERGY BAND GAP:   2.4867 eV

    BETA       ELECTRONS
 INSULATING STATE
 TOP OF VALENCE BANDS -    BAND    230; K    1; EIG -2.4053679E-01 AU
 BOTTOM OF VIRTUAL BANDS - BAND    231; K    1; EIG -2.1973386E-01 AU
 DIRECT ENERGY BAND GAP:   0.5661 eV
 TTTTTTTTTTTTTTTTTTTTTTTTTTTTTT PDIG        TELAPSE     1106.27 TCPU      982.06
 CHARGE NORMALIZATION FACTOR   1.00000000
 TOTAL ATOMIC CHARGES:
   9.2970133   9.2724720   9.2810360   9.2971180   9.2848224   9.2702316
   8.7040085   8.3498128   5.1685863   5.6970048   6.1204600   0.9123408
   5.6761005   5.1786110  28.0967355   9.3114055   9.2794371   9.2754441
   9.3141005   9.3142232   9.3036741   8.3400727   8.6462117   5.1555907
   5.6171755   6.2940736   0.8952617   5.5880039   5.0589995   9.3115718
   9.2793209   9.2752724   9.3141482   9.3140943   9.3035347   8.3380369
   8.6446413   5.1560234   5.6196936   6.2929970   0.8954252   5.5902589
   5.0589022  28.0969778   9.2970088   9.2724111   9.2810145   9.2972661
   9.2847296   9.2705772   8.7033448   8.3495187   5.1692100   5.6965337
   6.1223867   0.9125112   5.6742166   5.1783450
 SUMMED SPIN DENSITY           2.00000000
 TOTAL ATOMIC SPINS  :
   0.0024908   0.0005171  -0.0007497   0.0035337   0.0017560   0.0014259
   0.1031097   0.1969773   0.0090851  -0.0184000   0.0580020  -0.0112005
  -0.0051485   0.0186866   0.1864301   0.0068211   0.0043086   0.0023583
   0.0028443   0.0032460   0.0017456   0.2372576   0.1290529   0.0276873
  -0.0039257   0.0270013  -0.0000798  -0.0036907   0.0188178   0.0069821
   0.0047853   0.0025295   0.0023520   0.0032047   0.0018960   0.2375629
   0.1292935   0.0274491  -0.0042443   0.0254335  -0.0000184  -0.0031311
   0.0199631   0.1854277   0.0025215   0.0005648  -0.0007548   0.0037528
   0.0019995   0.0017942   0.1033737   0.1977056   0.0092650  -0.0188747
   0.0588654  -0.0113077  -0.0054764   0.0171248
 TTTTTTTTTTTTTTTTTTTTTTTTTTTTTT MOQGAD      TELAPSE     1106.31 TCPU      982.10
 TTTTTTTTTTTTTTTTTTTTTTTTTTTTTT SHELLXN     TELAPSE     1119.14 TCPU      994.91
 TTTTTTTTTTTTTTTTTTTTTTTTTTTTTT MONMO3      TELAPSE     1119.41 TCPU      995.18
 NUMERICALLY INTEGRATED DENSITY    231.9991933422    229.9991957672
 TTTTTTTTTTTTTTTTTTTTTTTTTTTTTT NUMDFT      TELAPSE     1180.04 TCPU     1055.78
 CYC  12 ETOT(AU) -7.040192525808E+03 DETOT -8.02E-01 tst  2.42E-02 PX  1.11E-01
 TTTTTTTTTTTTTTTTTTTTTTTTTTTTTT DIIS        TELAPSE     1181.40 TCPU     1057.13
 DIIS TEST: 0.86064E+01 AT SCF   CYCLE  12 - DIIS ACTIVE - HISTORY:    12 CYCLES
 TTTTTTTTTTTTTTTTTTTTTTTTTTTTTT FDIK        TELAPSE     1185.40 TCPU     1061.13

    ALPHA      ELECTRONS
 INSULATING STATE
 TOP OF VALENCE BANDS -    BAND    232; K    1; EIG -2.3621572E-01 AU
 BOTTOM OF VIRTUAL BANDS - BAND    233; K    1; EIG -1.5209939E-01 AU
 DIRECT ENERGY BAND GAP:   2.2889 eV

    BETA       ELECTRONS
 INSULATING STATE
 TOP OF VALENCE BANDS -    BAND    230; K    1; EIG -2.3600399E-01 AU
 BOTTOM OF VIRTUAL BANDS - BAND    231; K    1; EIG -2.2137352E-01 AU
 DIRECT ENERGY BAND GAP:   0.3981 eV
 TTTTTTTTTTTTTTTTTTTTTTTTTTTTTT PDIG        TELAPSE     1185.61 TCPU     1061.34
 CHARGE NORMALIZATION FACTOR   1.00000000
 TOTAL ATOMIC CHARGES:
   9.3058961   9.2873619   9.2975413   9.2931890   9.2973916   9.2886618
   8.2595390   8.4172778   5.0764693   5.6457434   6.1392206   0.8906495
   5.8005724   5.1010171  28.1411822   9.2796697   9.2975607   9.2959385
   9.2685272   9.2864993   9.2888928   8.6605350   8.7185995   5.1168286
   5.6724868   5.8282535   0.9090323   5.9791796   5.1563170   9.2797039
   9.2975588   9.2959169   9.2682905   9.2863927   9.2887224   8.6597560
   8.7168484   5.1165390   5.6739074   5.8271261   0.9093710   5.9815102
   5.1566461  28.1414010   9.3058311   9.2872747   9.2975645   9.2930863
   9.2971181   9.2886360   8.2587513   8.4171733   5.0769357   5.6460876
   6.1405561   0.8908093   5.7991736   5.1012785
 SUMMED SPIN DENSITY           2.00000000
 TOTAL ATOMIC SPINS  :
   0.0097206   0.0074753   0.0034066   0.0050724   0.0039036   0.0026190
   0.3433416   0.2408003   0.0449920   0.0015803   0.0341064  -0.0017111
  -0.0024116   0.0348285   0.1391814   0.0026270   0.0009692   0.0004718
   0.0009544   0.0005902  -0.0000985   0.0681188   0.0590788   0.0069153
  -0.0109900   0.0079878  -0.0010903  -0.0108052   0.0083645   0.0026360
   0.0017774   0.0003300   0.0003236   0.0005739   0.0000303   0.0679493
   0.0595521   0.0068692  -0.0111031   0.0071973  -0.0009389  -0.0113108
   0.0097288   0.1383531   0.0097170   0.0075455   0.0034949   0.0049377
   0.0037861   0.0029433   0.3437457   0.2409662   0.0450325   0.0013193
   0.0344439  -0.0018042  -0.0016740   0.0335788
 TTTTTTTTTTTTTTTTTTTTTTTTTTTTTT MOQGAD      TELAPSE     1185.64 TCPU     1061.37
 TTTTTTTTTTTTTTTTTTTTTTTTTTTTTT SHELLXN     TELAPSE     1198.50 TCPU     1074.20
 TTTTTTTTTTTTTTTTTTTTTTTTTTTTTT MONMO3      TELAPSE     1198.78 TCPU     1074.47
 NUMERICALLY INTEGRATED DENSITY    231.9991820020    229.9991839749
 TTTTTTTTTTTTTTTTTTTTTTTTTTTTTT NUMDFT      TELAPSE     1259.55 TCPU     1135.17
 CYC  13 ETOT(AU) -7.040050375460E+03 DETOT  1.42E-01 tst  5.97E-03 PX  8.47E-02
 TTTTTTTTTTTTTTTTTTTTTTTTTTTTTT DIIS        TELAPSE     1260.93 TCPU     1136.55
 DIIS TEST: 0.10142E+02 AT SCF   CYCLE  13 - DIIS ACTIVE - HISTORY:    13 CYCLES
 TTTTTTTTTTTTTTTTTTTTTTTTTTTTTT FDIK        TELAPSE     1264.73 TCPU     1140.35

    ALPHA      ELECTRONS
 INSULATING STATE
 TOP OF VALENCE BANDS -    BAND    232; K    1; EIG -2.3870867E-01 AU
 BOTTOM OF VIRTUAL BANDS - BAND    233; K    1; EIG -1.4248365E-01 AU
 DIRECT ENERGY BAND GAP:   2.6184 eV

    BETA       ELECTRONS
 INSULATING STATE
 TOP OF VALENCE BANDS -    BAND    230; K    1; EIG -2.3930136E-01 AU
 BOTTOM OF VIRTUAL BANDS - BAND    231; K    1; EIG -2.2654041E-01 AU
 DIRECT ENERGY BAND GAP:   0.3472 eV
 TTTTTTTTTTTTTTTTTTTTTTTTTTTTTT PDIG        TELAPSE     1264.94 TCPU     1140.55
 CHARGE NORMALIZATION FACTOR   1.00000000
 TOTAL ATOMIC CHARGES:
   9.2962708   9.2791111   9.2916653   9.2933155   9.2946514   9.2890330
   8.5695262   8.4490206   5.1172535   5.6785788   6.0965927   0.8872481
   5.7030769   5.1060581  28.1318363   9.2875873   9.2886488   9.2798332
   9.2872588   9.2861247   9.2831668   8.5979073   8.4067119   5.1248060
   5.8552430   5.9270707   0.9082585   5.8362759   5.1478784   9.2873767
   9.2884754   9.2797202   9.2869711   9.2859992   9.2832169   8.5975678
   8.4059128   5.1255926   5.8553597   5.9266324   0.9084216   5.8373458
   5.1483169  28.1318798   9.2963448   9.2790374   9.2917044   9.2932598
   9.2946340   9.2887424   8.5691531   8.4484609   5.1171621   5.6788210
   6.0974814   0.8874756   5.7026336   5.1062916
 SUMMED SPIN DENSITY           2.00000000
 TOTAL ATOMIC SPINS  :
   0.0057420   0.0043989   0.0016596   0.0052807   0.0037604   0.0025478
   0.1891738   0.2178664   0.0290255   0.0007473   0.0126205  -0.0001320
  -0.0043893   0.0334942   0.1599257   0.0042733   0.0021352   0.0016765
   0.0035249   0.0022254   0.0012867   0.1209765   0.1627173   0.0149151
  -0.0076307   0.0188036  -0.0006273  -0.0062333   0.0202234   0.0042477
   0.0027085   0.0015508   0.0031726   0.0022685   0.0013098   0.1217693
   0.1636324   0.0152563  -0.0086791   0.0181674  -0.0003935  -0.0075450
   0.0213727   0.1593633   0.0057214   0.0043693   0.0016424   0.0055314
   0.0038185   0.0028860   0.1895328   0.2180733   0.0290664   0.0007233
   0.0123195   0.0000023  -0.0036727   0.0317961
 TTTTTTTTTTTTTTTTTTTTTTTTTTTTTT MOQGAD      TELAPSE     1264.97 TCPU     1140.59
 TTTTTTTTTTTTTTTTTTTTTTTTTTTTTT SHELLXN     TELAPSE     1277.77 TCPU     1153.37
 TTTTTTTTTTTTTTTTTTTTTTTTTTTTTT MONMO3      TELAPSE     1278.04 TCPU     1153.64
 NUMERICALLY INTEGRATED DENSITY    231.9991788475    229.9991812648
 TTTTTTTTTTTTTTTTTTTTTTTTTTTTTT NUMDFT      TELAPSE     1338.68 TCPU     1214.27
 CYC  14 ETOT(AU) -7.040207390396E+03 DETOT -1.57E-01 tst  3.27E-03 PX  4.95E-02
 TTTTTTTTTTTTTTTTTTTTTTTTTTTTTT DIIS        TELAPSE     1340.07 TCPU     1215.65
 DIIS TEST: 0.81172E+01 AT SCF   CYCLE  14 - DIIS ACTIVE - HISTORY:    14 CYCLES
 TTTTTTTTTTTTTTTTTTTTTTTTTTTTTT FDIK        TELAPSE     1343.43 TCPU     1219.00

    ALPHA      ELECTRONS
 INSULATING STATE
 TOP OF VALENCE BANDS -    BAND    232; K    1; EIG -2.3709578E-01 AU
 BOTTOM OF VIRTUAL BANDS - BAND    233; K    1; EIG -1.4403989E-01 AU
 DIRECT ENERGY BAND GAP:   2.5322 eV

    BETA       ELECTRONS
 INSULATING STATE
 TOP OF VALENCE BANDS -    BAND    230; K    1; EIG -2.3920009E-01 AU
 BOTTOM OF VIRTUAL BANDS - BAND    231; K    1; EIG -2.2666180E-01 AU
 DIRECT ENERGY BAND GAP:   0.3412 eV
 TTTTTTTTTTTTTTTTTTTTTTTTTTTTTT PDIG        TELAPSE     1343.63 TCPU     1219.21
 CHARGE NORMALIZATION FACTOR   1.00000000
 TOTAL ATOMIC CHARGES:
   9.2979909   9.2756388   9.2869272   9.2923268   9.2899302   9.2823450
   8.3838003   8.4601307   5.1161167   5.6700727   6.1005987   0.8905725
   5.7371385   5.1241449  28.1560987   9.2961587   9.2838663   9.2773258
   9.2907829   9.2826677   9.2754647   8.5721205   8.6099906   5.1364654
   5.7711008   6.0003340   0.9001729   5.7860633   5.1536688   9.2959455
   9.2838216   9.2773430   9.2906576   9.2825721   9.2755380   8.5718551
   8.6094203   5.1369357   5.7711980   5.9998991   0.9002474   5.7868333
   5.1538193  28.1564769   9.2981171   9.2756020   9.2869514   9.2923167
   9.2897690   9.2820896   8.3835450   8.4596028   5.1157987   5.6699517
   6.1018220   0.8907575   5.7369737   5.1241251
 SUMMED SPIN DENSITY           2.00000000
 TOTAL ATOMIC SPINS  :
   0.0079325   0.0067112   0.0029900   0.0054216   0.0042839   0.0027737
   0.2751128   0.2338377   0.0397568   0.0035678   0.0157968   0.0008376
  -0.0042096   0.0362374   0.1414020   0.0034744   0.0018614   0.0010952
   0.0020054   0.0010934   0.0005211   0.0993248   0.0993902   0.0118912
  -0.0092465   0.0126472  -0.0008158  -0.0094655   0.0137749   0.0034211
   0.0022465   0.0013312   0.0018408   0.0011382   0.0007651   0.1003363
   0.0996787   0.0123169  -0.0108943   0.0118711  -0.0006169  -0.0097007
   0.0141511   0.1410411   0.0079796   0.0067790   0.0029511   0.0056994
   0.0043337   0.0029424   0.2750586   0.2341152   0.0392704   0.0043775
   0.0156890   0.0010125  -0.0037433   0.0346046
 TTTTTTTTTTTTTTTTTTTTTTTTTTTTTT MOQGAD      TELAPSE     1343.67 TCPU     1219.24
 TTTTTTTTTTTTTTTTTTTTTTTTTTTTTT SHELLXN     TELAPSE     1356.56 TCPU     1231.99
 TTTTTTTTTTTTTTTTTTTTTTTTTTTTTT MONMO3      TELAPSE     1356.83 TCPU     1232.27
 NUMERICALLY INTEGRATED DENSITY    231.9991796481    229.9991817537
 TTTTTTTTTTTTTTTTTTTTTTTTTTTTTT NUMDFT      TELAPSE     1417.42 TCPU     1292.68
 CYC  15 ETOT(AU) -7.040174187376E+03 DETOT  3.32E-02 tst  8.04E-04 PX  2.90E-02
 TTTTTTTTTTTTTTTTTTTTTTTTTTTTTT DIIS        TELAPSE     1418.81 TCPU     1294.08
 DIIS TEST: 0.83950E+01 AT SCF   CYCLE  15 - DIIS ACTIVE - HISTORY:    15 CYCLES
 TTTTTTTTTTTTTTTTTTTTTTTTTTTTTT FDIK        TELAPSE     1423.23 TCPU     1298.48

    ALPHA      ELECTRONS
 INSULATING STATE
 TOP OF VALENCE BANDS -    BAND    232; K    1; EIG -2.3505764E-01 AU
 BOTTOM OF VIRTUAL BANDS - BAND    233; K    1; EIG -1.4562953E-01 AU
 DIRECT ENERGY BAND GAP:   2.4335 eV

    BETA       ELECTRONS
 INSULATING STATE
 TOP OF VALENCE BANDS -    BAND    230; K    1; EIG -2.3595133E-01 AU
 BOTTOM OF VIRTUAL BANDS - BAND    231; K    1; EIG -2.2274604E-01 AU
 DIRECT ENERGY BAND GAP:   0.3593 eV
 TTTTTTTTTTTTTTTTTTTTTTTTTTTTTT PDIG        TELAPSE     1423.43 TCPU     1298.69
 CHARGE NORMALIZATION FACTOR   1.00000000
 TOTAL ATOMIC CHARGES:
   9.2987307   9.2724934   9.2842118   9.2944759   9.2899364   9.2825328
   8.2841289   8.5502841   5.1128244   5.6632402   6.0962196   0.8876501
   5.7529976   5.1186986  28.1521864   9.3087816   9.2770196   9.2666222
   9.3045926   9.2782558   9.2663724   8.4578155   8.6795767   5.1326216
   5.8529255   6.0192872   0.8966039   5.7615003   5.1574088   9.3087106
   9.2769224   9.2667289   9.3046270   9.2783657   9.2664501   8.4578607
   8.6796578   5.1328277   5.8526111   6.0196342   0.8965003   5.7619696
   5.1567741  28.1522629   9.2988718   9.2726633   9.2843396   9.2943416
   9.2902676   9.2827772   8.2837660   8.5501583   5.1122435   5.6633481
   6.0966553   0.8877371   5.7529744   5.1179591
 SUMMED SPIN DENSITY           2.00000000
 TOTAL ATOMIC SPINS  :
   0.0092154   0.0077780   0.0040622   0.0046092   0.0039390   0.0025761
   0.3204024   0.1947486   0.0425006   0.0025847   0.0271908  -0.0006248
  -0.0029054   0.0309527   0.1453088   0.0031118   0.0018828   0.0009706
   0.0013163   0.0006509   0.0000605   0.1036135   0.0828052   0.0116358
  -0.0112534   0.0113941  -0.0009830  -0.0101510   0.0125924   0.0032132
   0.0019909   0.0010459   0.0013140   0.0007716   0.0003043   0.1039024
   0.0827970   0.0113307  -0.0112710   0.0110106  -0.0007863  -0.0102116
   0.0124712   0.1450538   0.0091727   0.0078457   0.0040558   0.0046531
   0.0037416   0.0027720   0.3207463   0.1948724   0.0426804   0.0022037
   0.0266321  -0.0005564  -0.0025745   0.0308332
 TTTTTTTTTTTTTTTTTTTTTTTTTTTTTT MOQGAD      TELAPSE     1423.47 TCPU     1298.72
 TTTTTTTTTTTTTTTTTTTTTTTTTTTTTT SHELLXN     TELAPSE     1436.29 TCPU     1311.54
 TTTTTTTTTTTTTTTTTTTTTTTTTTTTTT MONMO3      TELAPSE     1436.73 TCPU     1311.97
 NUMERICALLY INTEGRATED DENSITY    231.9991736666    229.9991752984
 TTTTTTTTTTTTTTTTTTTTTTTTTTTTTT NUMDFT      TELAPSE     1498.05 TCPU     1373.28
 CYC  16 ETOT(AU) -7.040139696004E+03 DETOT  3.45E-02 tst  3.04E-04 PX  3.78E-02
 TTTTTTTTTTTTTTTTTTTTTTTTTTTTTT DIIS        TELAPSE     1499.45 TCPU     1374.68
 DIIS TEST: 0.87277E+01 AT SCF   CYCLE  16 - DIIS ACTIVE - HISTORY:    16 CYCLES
 TTTTTTTTTTTTTTTTTTTTTTTTTTTTTT FDIK        TELAPSE     1502.62 TCPU     1377.85

    ALPHA      ELECTRONS
 INSULATING STATE
 TOP OF VALENCE BANDS -    BAND    232; K    1; EIG -2.2657103E-01 AU
 BOTTOM OF VIRTUAL BANDS - BAND    233; K    1; EIG -1.3966923E-01 AU
 DIRECT ENERGY BAND GAP:   2.3647 eV

    BETA       ELECTRONS
 INSULATING STATE
 TOP OF VALENCE BANDS -    BAND    230; K    1; EIG -2.3010501E-01 AU
 BOTTOM OF VIRTUAL BANDS - BAND    231; K    1; EIG -2.0978926E-01 AU
 DIRECT ENERGY BAND GAP:   0.5528 eV
 TTTTTTTTTTTTTTTTTTTTTTTTTTTTTT PDIG        TELAPSE     1502.83 TCPU     1378.05
 CHARGE NORMALIZATION FACTOR   1.00000000
 TOTAL ATOMIC CHARGES:
   9.3007820   9.2706717   9.2751041   9.2976010   9.2865452   9.2761555
   8.4091269   8.1700420   5.1474027   5.7817804   6.1866587   0.8836294
   5.7389954   5.1313652  28.0866070   9.3145415   9.2796548   9.2776914
   9.2977034   9.2723519   9.2585911   8.7341973   8.6467960   5.1497491
   5.6829000   6.0738839   0.9049050   5.6373891   5.2271043   9.3140484
   9.2795675   9.2779084   9.2976079   9.2725219   9.2587300   8.7348240
   8.6467042   5.1502034   5.6810082   6.0743396   0.9049073   5.6384113
   5.2263809  28.0872101   9.3009968   9.2709563   9.2751825   9.2974743
   9.2867441   9.2766797   8.4090097   8.1701609   5.1468943   5.7817283
   6.1871160   0.8837160   5.7386311   5.1304111
 SUMMED SPIN DENSITY           2.00000000
 TOTAL ATOMIC SPINS  :
   0.0051592   0.0040187   0.0016883   0.0071645   0.0050014   0.0030280
   0.2316467   0.3202919   0.0286441  -0.0094161   0.0470551  -0.0048354
   0.0013748   0.0362054   0.1828414   0.0022723   0.0012355   0.0002856
   0.0008482   0.0003163  -0.0002115   0.0651804   0.0681982   0.0069772
  -0.0114174   0.0075449  -0.0009223  -0.0100178   0.0098346   0.0021626
   0.0013148   0.0004718   0.0008648   0.0005412   0.0000386   0.0657076
   0.0685530   0.0066480  -0.0116587   0.0079174  -0.0009128  -0.0106909
   0.0095191   0.1824697   0.0051451   0.0040380   0.0016327   0.0068821
   0.0049604   0.0032167   0.2320981   0.3206214   0.0289327  -0.0101010
   0.0464661  -0.0046958   0.0016438   0.0362215
 TTTTTTTTTTTTTTTTTTTTTTTTTTTTTT MOQGAD      TELAPSE     1502.86 TCPU     1378.09
 TTTTTTTTTTTTTTTTTTTTTTTTTTTTTT SHELLXN     TELAPSE     1515.64 TCPU     1390.85
 TTTTTTTTTTTTTTTTTTTTTTTTTTTTTT MONMO3      TELAPSE     1515.91 TCPU     1391.12
 NUMERICALLY INTEGRATED DENSITY    231.9991815834    229.9991849823
 TTTTTTTTTTTTTTTTTTTTTTTTTTTTTT NUMDFT      TELAPSE     1576.58 TCPU     1451.74
 CYC  17 ETOT(AU) -7.040189749650E+03 DETOT -5.01E-02 tst  3.10E-03 PX  9.75E-02
 TTTTTTTTTTTTTTTTTTTTTTTTTTTTTT DIIS        TELAPSE     1578.00 TCPU     1453.16
 DIIS TEST: 0.82270E+01 AT SCF   CYCLE  17 - DIIS ACTIVE - HISTORY:    17 CYCLES
 TTTTTTTTTTTTTTTTTTTTTTTTTTTTTT FDIK        TELAPSE     1582.09 TCPU     1457.25

    ALPHA      ELECTRONS
 INSULATING STATE
 TOP OF VALENCE BANDS -    BAND    232; K    1; EIG -2.3341145E-01 AU
 BOTTOM OF VIRTUAL BANDS - BAND    233; K    1; EIG -1.4047258E-01 AU
 DIRECT ENERGY BAND GAP:   2.5290 eV

    BETA       ELECTRONS
 INSULATING STATE
 TOP OF VALENCE BANDS -    BAND    230; K    1; EIG -2.3737127E-01 AU
 BOTTOM OF VIRTUAL BANDS - BAND    231; K    1; EIG -2.1504632E-01 AU
 DIRECT ENERGY BAND GAP:   0.6075 eV
 TTTTTTTTTTTTTTTTTTTTTTTTTTTTTT PDIG        TELAPSE     1582.29 TCPU     1457.46
 CHARGE NORMALIZATION FACTOR   1.00000000
 TOTAL ATOMIC CHARGES:
   9.3028461   9.2830978   9.2939605   9.2916066   9.2886373   9.2771329
   8.4804457   8.5628542   5.1186804   5.6296577   6.1239076   0.8945872
   5.7432320   5.1640554  27.9621347   9.2854025   9.2948437   9.2909012
   9.2695476   9.2834284   9.2736696   8.5156630   8.5143793   5.1498708
   5.6348405   6.1559153   0.8897136   5.8717678   5.1531866   9.2849585
   9.2948431   9.2905291   9.2696513   9.2833175   9.2734100   8.5151290
   8.5123908   5.1508832   5.6356677   6.1565833   0.8897556   5.8714499
   5.1529948  27.9645389   9.3028758   9.2830800   9.2939480   9.2920229
   9.2884020   9.2770732   8.4795352   8.5628412   5.1188105   5.6294331
   6.1241185   0.8946427   5.7437970   5.1633511
 SUMMED SPIN DENSITY           2.00000000
 TOTAL ATOMIC SPINS  :
   0.0053323   0.0038999   0.0015833   0.0035106   0.0021032   0.0015671
   0.1971383   0.1446044   0.0234226  -0.0151395   0.0536977  -0.0082907
  -0.0074543   0.0167517   0.2744355   0.0042650   0.0022249   0.0009957
   0.0033051   0.0015483   0.0004779   0.1296350   0.1276579   0.0155961
  -0.0075413   0.0161720  -0.0009486  -0.0065474   0.0160589   0.0044494
   0.0022805   0.0011043   0.0033019   0.0015313   0.0005743   0.1302586
   0.1283631   0.0154477  -0.0076656   0.0160832  -0.0008142  -0.0066666
   0.0162229   0.2725105   0.0052742   0.0038435   0.0014877   0.0034743
   0.0019652   0.0017626   0.1978876   0.1447535   0.0238074  -0.0155714
   0.0530138  -0.0082531  -0.0071466   0.0166583
 TTTTTTTTTTTTTTTTTTTTTTTTTTTTTT MOQGAD      TELAPSE     1582.33 TCPU     1457.49
 TTTTTTTTTTTTTTTTTTTTTTTTTTTTTT SHELLXN     TELAPSE     1595.13 TCPU     1470.26
 TTTTTTTTTTTTTTTTTTTTTTTTTTTTTT MONMO3      TELAPSE     1595.40 TCPU     1470.54
 NUMERICALLY INTEGRATED DENSITY    231.9991920149    229.9991938119
 TTTTTTTTTTTTTTTTTTTTTTTTTTTTTT NUMDFT      TELAPSE     1656.44 TCPU     1531.56
 CYC  18 ETOT(AU) -7.040472963907E+03 DETOT -2.83E-01 tst  5.45E-03 PX  5.45E-02
 TTTTTTTTTTTTTTTTTTTTTTTTTTTTTT DIIS        TELAPSE     1657.87 TCPU     1532.98
 DIIS TEST: 0.46947E+01 AT SCF   CYCLE  18 - DIIS ACTIVE - HISTORY:    18 CYCLES
 TTTTTTTTTTTTTTTTTTTTTTTTTTTTTT FDIK        TELAPSE     1661.90 TCPU     1537.02

    ALPHA      ELECTRONS
 INSULATING STATE
 TOP OF VALENCE BANDS -    BAND    232; K    1; EIG -2.2621282E-01 AU
 BOTTOM OF VIRTUAL BANDS - BAND    233; K    1; EIG -1.4815772E-01 AU
 DIRECT ENERGY BAND GAP:   2.1240 eV

    BETA       ELECTRONS
 INSULATING STATE
 TOP OF VALENCE BANDS -    BAND    230; K    1; EIG -2.2676336E-01 AU
 BOTTOM OF VIRTUAL BANDS - BAND    231; K    1; EIG -2.0577270E-01 AU
 DIRECT ENERGY BAND GAP:   0.5712 eV
 TTTTTTTTTTTTTTTTTTTTTTTTTTTTTT PDIG        TELAPSE     1662.11 TCPU     1537.22
 CHARGE NORMALIZATION FACTOR   1.00000000
 TOTAL ATOMIC CHARGES:
   9.3104497   9.2877657   9.2913493   9.3060588   9.3070613   9.3030356
   8.5455266   8.4448230   5.1091710   5.7606529   6.0737202   0.9168909
   5.6522560   5.0859524  27.8628706   9.3044771   9.2773355   9.2665565
   9.3203589   9.3076669   9.3085207   8.5882030   8.7085100   5.1526063
   5.8362228   5.9694756   0.9148159   5.6717600   5.1159639   9.3045644
   9.2773253   9.2661749   9.3200672   9.3073967   9.3082325   8.5861787
   8.7103245   5.1536491   5.8350096   5.9686136   0.9147400   5.6732489
   5.1171498  27.8597312   9.3104456   9.2877787   9.2912436   9.3067029
   9.3066405   9.3026065   8.5477554   8.4438221   5.1101679   5.7601257
   6.0741969   0.9170163   5.6525535   5.0864806
 SUMMED SPIN DENSITY           2.00000000
 TOTAL ATOMIC SPINS  :
   0.0045167   0.0029246   0.0014039   0.0055403   0.0033828   0.0022330
   0.1690050   0.2147462   0.0216588  -0.0217977   0.0699870  -0.0095268
  -0.0062470   0.0247875   0.3362243   0.0026836   0.0010237   0.0004024
   0.0016780   0.0001427  -0.0001416   0.0837610   0.0749137   0.0105963
  -0.0073603   0.0103764  -0.0011194  -0.0065323   0.0106272   0.0027972
   0.0012648   0.0006877   0.0015669   0.0003123   0.0001899   0.0837505
   0.0756023   0.0101251  -0.0071743   0.0105412  -0.0010432  -0.0074246
   0.0101713   0.3390034   0.0043530   0.0029122   0.0012122   0.0055342
   0.0032674   0.0025694   0.1682158   0.2144493   0.0217818  -0.0229403
   0.0690402  -0.0094439  -0.0052674   0.0240557
 TTTTTTTTTTTTTTTTTTTTTTTTTTTTTT MOQGAD      TELAPSE     1662.15 TCPU     1537.26
 TTTTTTTTTTTTTTTTTTTTTTTTTTTTTT SHELLXN     TELAPSE     1674.94 TCPU     1550.04
 TTTTTTTTTTTTTTTTTTTTTTTTTTTTTT MONMO3      TELAPSE     1675.22 TCPU     1550.31
 NUMERICALLY INTEGRATED DENSITY    231.9992002854    229.9992024211
 TTTTTTTTTTTTTTTTTTTTTTTTTTTTTT NUMDFT      TELAPSE     1735.93 TCPU     1610.87
 CYC  19 ETOT(AU) -7.040551481805E+03 DETOT -7.85E-02 tst  1.04E-03 PX  7.83E-02
 TTTTTTTTTTTTTTTTTTTTTTTTTTTTTT DIIS        TELAPSE     1737.57 TCPU     1612.50
 DIIS TEST: 0.33846E+01 AT SCF   CYCLE  19 - DIIS ACTIVE - HISTORY:    19 CYCLES
 TTTTTTTTTTTTTTTTTTTTTTTTTTTTTT FDIK        TELAPSE     1742.11 TCPU     1617.04

    ALPHA      ELECTRONS
 INSULATING STATE
 TOP OF VALENCE BANDS -    BAND    232; K    1; EIG -2.2229506E-01 AU
 BOTTOM OF VIRTUAL BANDS - BAND    233; K    1; EIG -1.4298463E-01 AU
 DIRECT ENERGY BAND GAP:   2.1581 eV

    BETA       ELECTRONS
 INSULATING STATE
 TOP OF VALENCE BANDS -    BAND    230; K    1; EIG -2.3566235E-01 AU
 BOTTOM OF VIRTUAL BANDS - BAND    231; K    1; EIG -1.9649792E-01 AU
 DIRECT ENERGY BAND GAP:   1.0657 eV
 TTTTTTTTTTTTTTTTTTTTTTTTTTTTTT PDIG        TELAPSE     1742.31 TCPU     1617.25
 CHARGE NORMALIZATION FACTOR   1.00000000
 TOTAL ATOMIC CHARGES:
   9.3045871   9.2788901   9.2892408   9.2985177   9.2892703   9.2766437
   8.5790226   8.4923606   5.1120875   5.7002601   6.1556053   0.8860227
   5.7951250   5.1034897  27.7246553   9.3275412   9.2969220   9.2978044
   9.3135554   9.2889511   9.2700938   8.5979838   8.6078033   5.0445895
   5.7253796   6.1990419   0.8819732   5.7137308   5.1488477   9.3272521
   9.2967006   9.2978722   9.3129748   9.2890398   9.2702886   8.6029911
   8.6046125   5.0445171   5.7258020   6.1988932   0.8819588   5.7110005
   5.1485855  27.7372023   9.3044984   9.2789081   9.2893823   9.2975056
   9.2900754   9.2774600   8.5712680   8.4939456   5.1109848   5.6990413
   6.1538786   0.8862714   5.7949535   5.1021399
 SUMMED SPIN DENSITY           2.00000000
 TOTAL ATOMIC SPINS  :
   0.0037126   0.0022063   0.0009594   0.0041896   0.0020950   0.0015438
   0.1268622   0.1437242   0.0158823  -0.0264051   0.0731612  -0.0114767
  -0.0140796   0.0147314   0.4518677   0.0024954   0.0013228   0.0005058
   0.0021538   0.0004958   0.0001938   0.0891069   0.0893503   0.0118293
  -0.0033970   0.0091695  -0.0005965  -0.0035663   0.0119694   0.0025629
   0.0013219   0.0004037   0.0020474   0.0008160   0.0003554   0.0885422
   0.0905443   0.0117537  -0.0036052   0.0098393  -0.0007363  -0.0039802
   0.0121325   0.4421670   0.0037463   0.0022773   0.0011143   0.0044091
   0.0019421   0.0018541   0.1311725   0.1457676   0.0165159  -0.0261673
   0.0740639  -0.0115179  -0.0139296   0.0145799
 TTTTTTTTTTTTTTTTTTTTTTTTTTTTTT MOQGAD      TELAPSE     1742.35 TCPU     1617.28
 TTTTTTTTTTTTTTTTTTTTTTTTTTTTTT SHELLXN     TELAPSE     1755.19 TCPU     1630.10
 TTTTTTTTTTTTTTTTTTTTTTTTTTTTTT MONMO3      TELAPSE     1755.46 TCPU     1630.38
 NUMERICALLY INTEGRATED DENSITY    231.9991715405    229.9991730110
 TTTTTTTTTTTTTTTTTTTTTTTTTTTTTT NUMDFT      TELAPSE     1816.10 TCPU     1691.01
 CYC  20 ETOT(AU) -7.040701860991E+03 DETOT -1.50E-01 tst  9.18E-04 PX  2.08E-01
 TTTTTTTTTTTTTTTTTTTTTTTTTTTTTT DIIS        TELAPSE     1817.56 TCPU     1692.47
 DIIS TEST: 0.10439E+01 AT SCF   CYCLE  20 - DIIS ACTIVE - HISTORY:    20 CYCLES
 TTTTTTTTTTTTTTTTTTTTTTTTTTTTTT FDIK        TELAPSE     1823.19 TCPU     1698.10

    ALPHA      ELECTRONS
 INSULATING STATE
 TOP OF VALENCE BANDS -    BAND    232; K    1; EIG -2.1473981E-01 AU
 BOTTOM OF VIRTUAL BANDS - BAND    233; K    1; EIG -1.3909057E-01 AU
 DIRECT ENERGY BAND GAP:   2.0585 eV

    BETA       ELECTRONS
 INSULATING STATE
 TOP OF VALENCE BANDS -    BAND    230; K    1; EIG -2.3228625E-01 AU
 BOTTOM OF VIRTUAL BANDS - BAND    231; K    1; EIG -1.8374372E-01 AU
 DIRECT ENERGY BAND GAP:   1.3209 eV
 TTTTTTTTTTTTTTTTTTTTTTTTTTTTTT PDIG        TELAPSE     1823.40 TCPU     1698.31
 CHARGE NORMALIZATION FACTOR   1.00000000
 TOTAL ATOMIC CHARGES:
   9.3075170   9.2923724   9.2963601   9.3053634   9.3065615   9.2976125
   8.5796296   8.6055421   5.1145300   5.7484706   6.1397122   0.8909372
   5.6704986   5.1068141  27.6035361   9.2932263   9.2925350   9.2842896
   9.2859717   9.2987753   9.2954820   8.5989177   8.6269696   5.1486980
   5.7158434   6.1416401   0.8937625   5.7287378   5.1295941   9.2935343
   9.2926437   9.2848740   9.2863873   9.2989715   9.2952239   8.5884114
   8.6371708   5.1498805   5.7150886   6.1456345   0.8941500   5.7373989
   5.1302721  27.5601264   9.3078315   9.2922093   9.2960344   9.3059993
   9.3065062   9.2973164   8.5986487   8.6035855   5.1156874   5.7553074
   6.1437330   0.8903066   5.6688832   5.1082828
 SUMMED SPIN DENSITY           2.00000000
 TOTAL ATOMIC SPINS  :
   0.0027586   0.0012796   0.0004118   0.0027153   0.0009890   0.0007574
   0.1054160   0.1102824   0.0139899  -0.0228529   0.0518420  -0.0084366
  -0.0133674   0.0123354   0.5400041   0.0021131   0.0008996   0.0000045
   0.0023503   0.0005883   0.0003333   0.0842504   0.0880395   0.0119028
  -0.0033731   0.0074687  -0.0006448  -0.0034142   0.0113492   0.0019609
   0.0007892  -0.0000729   0.0022372   0.0003076   0.0002760   0.0831264
   0.0841895   0.0116461  -0.0035985   0.0063742  -0.0003541  -0.0037949
   0.0107821   0.5680324   0.0023507   0.0010265   0.0001774   0.0027212
   0.0008518   0.0006466   0.0963580   0.1044960   0.0128938  -0.0233107
   0.0505162  -0.0082699  -0.0135351   0.0111842
 TTTTTTTTTTTTTTTTTTTTTTTTTTTTTT MOQGAD      TELAPSE     1823.43 TCPU     1698.34
 TTTTTTTTTTTTTTTTTTTTTTTTTTTTTT SHELLXN     TELAPSE     1836.22 TCPU     1710.89
 TTTTTTTTTTTTTTTTTTTTTTTTTTTTTT MONMO3      TELAPSE     1836.49 TCPU     1711.16
 NUMERICALLY INTEGRATED DENSITY    231.9991910393    229.9991918228
 TTTTTTTTTTTTTTTTTTTTTTTTTTTTTT NUMDFT      TELAPSE     1897.07 TCPU     1771.50
 CYC  21 ETOT(AU) -7.040763346593E+03 DETOT -6.15E-02 tst  1.36E-03 PX  1.65E-01
 TTTTTTTTTTTTTTTTTTTTTTTTTTTTTT DIIS        TELAPSE     1898.55 TCPU     1772.98
 DIIS TEST: 0.15016E+00 AT SCF   CYCLE  21 - DIIS ACTIVE - HISTORY:    21 CYCLES
 TTTTTTTTTTTTTTTTTTTTTTTTTTTTTT FDIK        TELAPSE     1904.04 TCPU     1778.47

    ALPHA      ELECTRONS
 INSULATING STATE
 TOP OF VALENCE BANDS -    BAND    232; K    1; EIG -2.1598861E-01 AU
 BOTTOM OF VIRTUAL BANDS - BAND    233; K    1; EIG -1.4185103E-01 AU
 DIRECT ENERGY BAND GAP:   2.0174 eV

    BETA       ELECTRONS
 INSULATING STATE
 TOP OF VALENCE BANDS -    BAND    230; K    1; EIG -2.3427654E-01 AU
 BOTTOM OF VIRTUAL BANDS - BAND    231; K    1; EIG -1.9011978E-01 AU
 DIRECT ENERGY BAND GAP:   1.2016 eV
 TTTTTTTTTTTTTTTTTTTTTTTTTTTTTT PDIG        TELAPSE     1904.25 TCPU     1778.67
 CHARGE NORMALIZATION FACTOR   1.00000000
 TOTAL ATOMIC CHARGES:
   9.3097103   9.2899426   9.2992384   9.2998829   9.2987852   9.2906439
   8.6313397   8.6070387   5.1074176   5.7089018   6.1189259   0.8943473
   5.7401463   5.1212401  27.5157507   9.3096023   9.2923599   9.2903466
   9.3087738   9.2972887   9.2890367   8.6066360   8.6440100   5.1173402
   5.7313546   6.1288240   0.8941368   5.7411592   5.1159914   9.3084861
   9.2916975   9.2900390   9.3085511   9.2970583   9.2894632   8.6220478
   8.6215106   5.1151929   5.7296148   6.1217345   0.8940604   5.7240381
   5.1129359  27.6170145   9.3096525   9.2902106   9.2999828   9.2990774
   9.2984834   9.2905917   8.5952221   8.6077854   5.1027282   5.6949397
   6.1133226   0.8950183   5.7413144   5.1180551
 SUMMED SPIN DENSITY           2.00000000
 TOTAL ATOMIC SPINS  :
   0.0022123   0.0010062   0.0002291   0.0023441   0.0005788   0.0004202
   0.0923275   0.0992254   0.0129164  -0.0173210   0.0325602  -0.0052473
  -0.0128082   0.0123237   0.5940628   0.0017363   0.0007690  -0.0000720
   0.0019018   0.0004038   0.0002460   0.0802014   0.0823075   0.0114651
  -0.0047557   0.0060901  -0.0005444  -0.0051832   0.0106902   0.0020531
   0.0011122   0.0000705   0.0022537   0.0005917   0.0003465   0.0857888
   0.0932972   0.0122625  -0.0042693   0.0073454  -0.0005790  -0.0042906
   0.0121891   0.5286243   0.0028585   0.0015649   0.0003495   0.0027964
   0.0009412   0.0007728   0.1110965   0.1114461   0.0156528  -0.0160132
   0.0347821  -0.0052396  -0.0118185   0.0139283
 TTTTTTTTTTTTTTTTTTTTTTTTTTTTTT MOQGAD      TELAPSE     1904.28 TCPU     1778.71
 TTTTTTTTTTTTTTTTTTTTTTTTTTTTTT SHELLXN     TELAPSE     1917.23 TCPU     1791.64
 TTTTTTTTTTTTTTTTTTTTTTTTTTTTTT MONMO3      TELAPSE     1917.50 TCPU     1791.91
 NUMERICALLY INTEGRATED DENSITY    231.9991943939    229.9991950025
 TTTTTTTTTTTTTTTTTTTTTTTTTTTTTT NUMDFT      TELAPSE     1978.14 TCPU     1852.53
 CYC  22 ETOT(AU) -7.040765305722E+03 DETOT -1.96E-03 tst  3.42E-04 PX  1.54E-01
 TTTTTTTTTTTTTTTTTTTTTTTTTTTTTT DIIS        TELAPSE     1979.61 TCPU     1853.99
 DIIS TEST: 0.13609E+00 AT SCF   CYCLE  22 - DIIS ACTIVE - HISTORY:    22 CYCLES
 TTTTTTTTTTTTTTTTTTTTTTTTTTTTTT FDIK        TELAPSE     1985.17 TCPU     1859.55

    ALPHA      ELECTRONS
 INSULATING STATE
 TOP OF VALENCE BANDS -    BAND    232; K    1; EIG -2.1824089E-01 AU
 BOTTOM OF VIRTUAL BANDS - BAND    233; K    1; EIG -1.4151911E-01 AU
 DIRECT ENERGY BAND GAP:   2.0877 eV

    BETA       ELECTRONS
 INSULATING STATE
 TOP OF VALENCE BANDS -    BAND    230; K    1; EIG -2.3680794E-01 AU
 BOTTOM OF VIRTUAL BANDS - BAND    231; K    1; EIG -1.8925367E-01 AU
 DIRECT ENERGY BAND GAP:   1.2940 eV
 TTTTTTTTTTTTTTTTTTTTTTTTTTTTTT PDIG        TELAPSE     1985.38 TCPU     1859.75
 CHARGE NORMALIZATION FACTOR   1.00000000
 TOTAL ATOMIC CHARGES:
   9.3078168   9.2887703   9.2974945   9.2999273   9.2990384   9.2907071
   8.5978391   8.6119912   5.1034925   5.7144447   6.1204851   0.8936441
   5.7362741   5.1107166  27.6028125   9.3077765   9.2939560   9.2920649
   9.3059946   9.2986454   9.2911110   8.6154147   8.6221608   5.1061597
   5.7298823   6.1302019   0.8921025   5.7281467   5.1108754   9.3084829
   9.2943156   9.2916966   9.3057723   9.2982719   9.2906184   8.6120422
   8.6374503   5.1083132   5.7333406   6.1341625   0.8919211   5.7381461
   5.1143523  27.5235514   9.3076351   9.2884394   9.2971007   9.3005446
   9.2992508   9.2905781   8.6189636   8.6159723   5.1078388   5.7226040
   6.1239056   0.8935403   5.7376897   5.1135529
 SUMMED SPIN DENSITY           2.00000000
 TOTAL ATOMIC SPINS  :
   0.0026414   0.0014462   0.0003254   0.0026527   0.0008928   0.0006083
   0.1065181   0.1090276   0.0152907  -0.0136439   0.0260326  -0.0036928
  -0.0107961   0.0142161   0.5379970   0.0020349   0.0010158   0.0001183
   0.0022347   0.0006649   0.0003609   0.0881221   0.0940140   0.0126986
  -0.0051381   0.0075784  -0.0005076  -0.0050257   0.0122724   0.0017836
   0.0008025  -0.0000623   0.0019216   0.0003557   0.0001787   0.0822347
   0.0852649   0.0119021  -0.0057285   0.0064679  -0.0005643  -0.0056428
   0.0112724   0.5892383   0.0021974   0.0010743   0.0000378   0.0022917
   0.0005961   0.0004538   0.0939560   0.0990832   0.0135130  -0.0142698
   0.0240107  -0.0037124  -0.0113080   0.0126917
 TTTTTTTTTTTTTTTTTTTTTTTTTTTTTT MOQGAD      TELAPSE     1985.41 TCPU     1859.79
 TTTTTTTTTTTTTTTTTTTTTTTTTTTTTT SHELLXN     TELAPSE     1998.19 TCPU     1872.55
 TTTTTTTTTTTTTTTTTTTTTTTTTTTTTT MONMO3      TELAPSE     1998.46 TCPU     1872.83
 NUMERICALLY INTEGRATED DENSITY    231.9991926812    229.9991932171
 TTTTTTTTTTTTTTTTTTTTTTTTTTTTTT NUMDFT      TELAPSE     2058.98 TCPU     1933.32
 CYC  23 ETOT(AU) -7.040768971393E+03 DETOT -3.67E-03 tst  4.35E-04 PX  1.30E-01
 TTTTTTTTTTTTTTTTTTTTTTTTTTTTTT DIIS        TELAPSE     2060.48 TCPU     1934.82
 DIIS TEST: 0.76341E-01 AT SCF   CYCLE  23 - DIIS ACTIVE - HISTORY:    23 CYCLES
 TTTTTTTTTTTTTTTTTTTTTTTTTTTTTT FDIK        TELAPSE     2064.98 TCPU     1939.31

    ALPHA      ELECTRONS
 INSULATING STATE
 TOP OF VALENCE BANDS -    BAND    232; K    1; EIG -2.2072323E-01 AU
 BOTTOM OF VIRTUAL BANDS - BAND    233; K    1; EIG -1.3994938E-01 AU
 DIRECT ENERGY BAND GAP:   2.1980 eV

    BETA       ELECTRONS
 INSULATING STATE
 TOP OF VALENCE BANDS -    BAND    230; K    1; EIG -2.3917513E-01 AU
 BOTTOM OF VIRTUAL BANDS - BAND    231; K    1; EIG -1.8423217E-01 AU
 DIRECT ENERGY BAND GAP:   1.4951 eV
 TTTTTTTTTTTTTTTTTTTTTTTTTTTTTT PDIG        TELAPSE     2065.18 TCPU     1939.51
 CHARGE NORMALIZATION FACTOR   1.00000000
 TOTAL ATOMIC CHARGES:
   9.3059107   9.2886045   9.2950930   9.3021501   9.3014895   9.2923448
   8.5991981   8.6273645   5.1074994   5.7423477   6.1347090   0.8917165
   5.7215510   5.1040612  27.5437669   9.3030680   9.2958843   9.2916371
   9.2979849   9.3000368   9.2941309   8.6150510   8.6273282   5.1100606
   5.7319777   6.1397432   0.8907256   5.7308118   5.1136725   9.3033043
   9.2960154   9.2919367   9.2979080   9.3000291   9.2940910   8.6057640
   8.6283632   5.1088280   5.7293898   6.1402018   0.8907261   5.7318756
   5.1130387  27.5649053   9.3056714   9.2881786   9.2949680   9.3022450
   9.3015702   9.2924883   8.6030612   8.6195191   5.1072835   5.7423762
   6.1334329   0.8917626   5.7180877   5.1030587
 SUMMED SPIN DENSITY           2.00000000
 TOTAL ATOMIC SPINS  :
   0.0022196   0.0010676   0.0001352   0.0022616   0.0005579   0.0003052
   0.0964763   0.0995437   0.0139895  -0.0111972   0.0158318  -0.0021420
  -0.0100292   0.0134725   0.5769877   0.0018921   0.0009116   0.0000114
   0.0021004   0.0004649   0.0001940   0.0856546   0.0908222   0.0123153
  -0.0060646   0.0067929  -0.0005105  -0.0060178   0.0119594   0.0019915
   0.0009825   0.0000335   0.0021250   0.0004546   0.0002020   0.0888556
   0.0924430   0.0127654  -0.0059334   0.0073296  -0.0005668  -0.0058942
   0.0123739   0.5633500   0.0022873   0.0011822   0.0001054   0.0023618
   0.0006819   0.0004084   0.0979298   0.1030440   0.0142534  -0.0108809
   0.0161360  -0.0021506  -0.0097324   0.0138556
 TTTTTTTTTTTTTTTTTTTTTTTTTTTTTT MOQGAD      TELAPSE     2065.22 TCPU     1939.55
 TTTTTTTTTTTTTTTTTTTTTTTTTTTTTT SHELLXN     TELAPSE     2077.99 TCPU     1952.28
 TTTTTTTTTTTTTTTTTTTTTTTTTTTTTT MONMO3      TELAPSE     2078.27 TCPU     1952.56
 NUMERICALLY INTEGRATED DENSITY    231.9991903742    229.9991908262
 TTTTTTTTTTTTTTTTTTTTTTTTTTTTTT NUMDFT      TELAPSE     2140.04 TCPU     2014.32
 CYC  24 ETOT(AU) -7.040772625343E+03 DETOT -3.65E-03 tst  1.85E-04 PX  9.51E-02
 TTTTTTTTTTTTTTTTTTTTTTTTTTTTTT DIIS        TELAPSE     2141.54 TCPU     2015.81
 DIIS TEST: 0.15592E-01 AT SCF   CYCLE  24 - DIIS ACTIVE - HISTORY:    24 CYCLES
 TTTTTTTTTTTTTTTTTTTTTTTTTTTTTT FDIK        TELAPSE     2147.69 TCPU     2021.96

    ALPHA      ELECTRONS
 INSULATING STATE
 TOP OF VALENCE BANDS -    BAND    232; K    1; EIG -2.2028635E-01 AU
 BOTTOM OF VIRTUAL BANDS - BAND    233; K    1; EIG -1.3868858E-01 AU
 DIRECT ENERGY BAND GAP:   2.2204 eV

    BETA       ELECTRONS
 INSULATING STATE
 TOP OF VALENCE BANDS -    BAND    230; K    1; EIG -2.3866108E-01 AU
 BOTTOM OF VIRTUAL BANDS - BAND    231; K    1; EIG -1.8111491E-01 AU
 DIRECT ENERGY BAND GAP:   1.5659 eV
 TTTTTTTTTTTTTTTTTTTTTTTTTTTTTT PDIG        TELAPSE     2147.89 TCPU     2022.16
 CHARGE NORMALIZATION FACTOR   1.00000000
 TOTAL ATOMIC CHARGES:
   9.3069009   9.2890390   9.2971265   9.3014833   9.3008617   9.2919137
   8.6162732   8.6186401   5.1062849   5.7284383   6.1323994   0.8919430
   5.7279731   5.1091408  27.5444839   9.3047438   9.2944055   9.2908197
   9.3005090   9.2984909   9.2922088   8.6077010   8.6333641   5.1153636
   5.7292471   6.1346590   0.8925444   5.7300671   5.1130922   9.3042657
   9.2942006   9.2907532   9.3009325   9.2987880   9.2924101   8.6215030
   8.6243276   5.1159603   5.7328132   6.1335645   0.8925704   5.7246367
   5.1124702  27.5416370   9.3073804   9.2896100   9.2974571   9.3011320
   9.3006402   9.2917841   8.6035298   8.6297207   5.1053767   5.7248720
   6.1328451   0.8919395   5.7331434   5.1096181
 SUMMED SPIN DENSITY           2.00000000
 TOTAL ATOMIC SPINS  :
   0.0021324   0.0010787   0.0000366   0.0022347   0.0005723   0.0002965
   0.0938631   0.0999500   0.0138337  -0.0091870   0.0108787  -0.0011591
  -0.0087664   0.0135432   0.5770247   0.0019020   0.0009088   0.0000319
   0.0020428   0.0004853   0.0002291   0.0881144   0.0914855   0.0126278
  -0.0065901   0.0071681  -0.0005464  -0.0062899   0.0121032   0.0018480
   0.0008682   0.0000068   0.0020734   0.0004823   0.0002559   0.0859624
   0.0927297   0.0124044  -0.0064344   0.0070295  -0.0005586  -0.0064612
   0.0123051   0.5786499   0.0021891   0.0010988   0.0000356   0.0021831
   0.0005342   0.0002835   0.0955907   0.0978055   0.0139707  -0.0090146
   0.0108160  -0.0011822  -0.0087417   0.0132654
 TTTTTTTTTTTTTTTTTTTTTTTTTTTTTT MOQGAD      TELAPSE     2147.93 TCPU     2022.19
 TTTTTTTTTTTTTTTTTTTTTTTTTTTTTT SHELLXN     TELAPSE     2160.74 TCPU     2034.99
 TTTTTTTTTTTTTTTTTTTTTTTTTTTTTT MONMO3      TELAPSE     2161.02 TCPU     2035.27
 NUMERICALLY INTEGRATED DENSITY    231.9991907568    229.9991911479
 TTTTTTTTTTTTTTTTTTTTTTTTTTTTTT NUMDFT      TELAPSE     2222.33 TCPU     2096.54
 CYC  25 ETOT(AU) -7.040773128339E+03 DETOT -5.03E-04 tst  2.88E-05 PX  4.00E-02
 TTTTTTTTTTTTTTTTTTTTTTTTTTTTTT DIIS        TELAPSE     2223.83 TCPU     2098.05
 DIIS TEST: 0.61747E-02 AT SCF   CYCLE  25 - DIIS ACTIVE - HISTORY:    25 CYCLES
 TTTTTTTTTTTTTTTTTTTTTTTTTTTTTT FDIK        TELAPSE     2227.73 TCPU     2101.94

    ALPHA      ELECTRONS
 INSULATING STATE
 TOP OF VALENCE BANDS -    BAND    232; K    1; EIG -2.2055027E-01 AU
 BOTTOM OF VIRTUAL BANDS - BAND    233; K    1; EIG -1.3872173E-01 AU
 DIRECT ENERGY BAND GAP:   2.2267 eV

    BETA       ELECTRONS
 INSULATING STATE
 TOP OF VALENCE BANDS -    BAND    230; K    1; EIG -2.3898061E-01 AU
 BOTTOM OF VIRTUAL BANDS - BAND    231; K    1; EIG -1.8173517E-01 AU
 DIRECT ENERGY BAND GAP:   1.5577 eV
 TTTTTTTTTTTTTTTTTTTTTTTTTTTTTT PDIG        TELAPSE     2227.94 TCPU     2102.14
 CHARGE NORMALIZATION FACTOR   1.00000000
 TOTAL ATOMIC CHARGES:
   9.3068188   9.2890536   9.2972423   9.3005512   9.2998252   9.2912929
   8.6000896   8.6360314   5.1070116   5.7242877   6.1316445   0.8912489
   5.7336930   5.1118885  27.5418010   9.3056229   9.2944683   9.2916902
   9.3027895   9.2987384   9.2919204   8.6268674   8.6187680   5.1134896
   5.7334699   6.1319963   0.8925343   5.7249158   5.1100483   9.3065527
   9.2948610   9.2918327   9.3020286   9.2982897   9.2915229   8.6034451
   8.6375007   5.1124439   5.7255905   6.1329504   0.8924520   5.7342997
   5.1110852  27.5470451   9.3062444   9.2882984   9.2968012   9.3013015
   9.3003848   9.2917560   8.6219186   8.6144020   5.1075676   5.7318836
   6.1316668   0.8913624   5.7242131   5.1105001
 SUMMED SPIN DENSITY           2.00000000
 TOTAL ATOMIC SPINS  :
   0.0021779   0.0011011   0.0000479   0.0021164   0.0004945   0.0002635
   0.0959330   0.0965840   0.0138971  -0.0082989   0.0090668  -0.0008361
  -0.0080749   0.0131813   0.5784522   0.0018654   0.0008693   0.0000101
   0.0020811   0.0004858   0.0002342   0.0859759   0.0942834   0.0124079
  -0.0067756   0.0072183  -0.0005529  -0.0066917   0.0124756   0.0019458
   0.0009191   0.0000277   0.0020233   0.0004726   0.0002575   0.0897948
   0.0916460   0.0128703  -0.0067455   0.0072146  -0.0005609  -0.0066523
   0.0122536   0.5749513   0.0021164   0.0011123   0.0000565   0.0022229
   0.0005704   0.0002966   0.0931243   0.1007470   0.0135425  -0.0080783
   0.0090552  -0.0008431  -0.0079251   0.0135918
 TTTTTTTTTTTTTTTTTTTTTTTTTTTTTT MOQGAD      TELAPSE     2227.97 TCPU     2102.18
 TTTTTTTTTTTTTTTTTTTTTTTTTTTTTT SHELLXN     TELAPSE     2240.76 TCPU     2114.95
 TTTTTTTTTTTTTTTTTTTTTTTTTTTTTT MONMO3      TELAPSE     2241.03 TCPU     2115.22
 NUMERICALLY INTEGRATED DENSITY    231.9991913031    229.9991916997
 TTTTTTTTTTTTTTTTTTTTTTTTTTTTTT NUMDFT      TELAPSE     2301.58 TCPU     2175.73
 CYC  26 ETOT(AU) -7.040772794377E+03 DETOT  3.34E-04 tst  1.12E-05 PX  1.14E-02
 TTTTTTTTTTTTTTTTTTTTTTTTTTTTTT DIIS        TELAPSE     2303.12 TCPU     2177.26
 DIIS TEST: 0.98591E-02 AT SCF   CYCLE  26 - DIIS ACTIVE - HISTORY:    26 CYCLES
 TTTTTTTTTTTTTTTTTTTTTTTTTTTTTT FDIK        TELAPSE     2307.07 TCPU     2181.20

    ALPHA      ELECTRONS
 INSULATING STATE
 TOP OF VALENCE BANDS -    BAND    232; K    1; EIG -2.2105345E-01 AU
 BOTTOM OF VIRTUAL BANDS - BAND    233; K    1; EIG -1.3887632E-01 AU
 DIRECT ENERGY BAND GAP:   2.2362 eV

    BETA       ELECTRONS
 INSULATING STATE
 TOP OF VALENCE BANDS -    BAND    230; K    1; EIG -2.3941295E-01 AU
 BOTTOM OF VIRTUAL BANDS - BAND    231; K    1; EIG -1.8221278E-01 AU
 DIRECT ENERGY BAND GAP:   1.5565 eV
 TTTTTTTTTTTTTTTTTTTTTTTTTTTTTT PDIG        TELAPSE     2307.27 TCPU     2181.41
 CHARGE NORMALIZATION FACTOR   1.00000000
 TOTAL ATOMIC CHARGES:
   9.3060975   9.2884441   9.2965489   9.3009661   9.3000869   9.2915188
   8.6100537   8.6243147   5.1074589   5.7321065   6.1326142   0.8908117
   5.7268526   5.1102241  27.5472610   9.3056656   9.2949756   9.2920593
   9.3016705   9.2988919   9.2922251   8.6141234   8.6295503   5.1116795
   5.7283930   6.1331325   0.8920532   5.7300751   5.1101667   9.3057065
   9.2950355   9.2919772   9.3016382   9.2988358   9.2922102   8.6145505
   8.6261161   5.1116866   5.7301955   6.1342544   0.8919456   5.7295715
   5.1103603  27.5466043   9.3060678   9.2882904   9.2965081   9.3009852
   9.3001663   9.2915444   8.6095222   8.6268593   5.1077668   5.7310520
   6.1323112   0.8908550   5.7273816   5.1099799
 SUMMED SPIN DENSITY           2.00000000
 TOTAL ATOMIC SPINS  :
   0.0021592   0.0010780   0.0000285   0.0022295   0.0005672   0.0003085
   0.0945971   0.0991039   0.0137508  -0.0078791   0.0088972  -0.0007874
  -0.0077881   0.0133007   0.5747808   0.0019139   0.0009417   0.0000522
   0.0019799   0.0004719   0.0002295   0.0884938   0.0932175   0.0126603
  -0.0068736   0.0074834  -0.0005870  -0.0068102   0.0124837   0.0018769
   0.0009154   0.0000442   0.0020697   0.0004746   0.0002697   0.0885419
   0.0936392   0.0127595  -0.0069841   0.0073775  -0.0005979  -0.0067411
   0.0125204   0.5750923   0.0021561   0.0011051   0.0000209   0.0021365
   0.0005012   0.0002689   0.0945413   0.0984994   0.0136647  -0.0076963
   0.0086880  -0.0008094  -0.0076994   0.0133610
 TTTTTTTTTTTTTTTTTTTTTTTTTTTTTT MOQGAD      TELAPSE     2307.30 TCPU     2181.44
 TTTTTTTTTTTTTTTTTTTTTTTTTTTTTT SHELLXN     TELAPSE     2320.08 TCPU     2194.20
 TTTTTTTTTTTTTTTTTTTTTTTTTTTTTT MONMO3      TELAPSE     2320.35 TCPU     2194.47
 NUMERICALLY INTEGRATED DENSITY    231.9991912623    229.9991916950
 TTTTTTTTTTTTTTTTTTTTTTTTTTTTTT NUMDFT      TELAPSE     2380.90 TCPU     2255.00
 CYC  27 ETOT(AU) -7.040773424065E+03 DETOT -6.30E-04 tst  5.51E-06 PX  1.05E-02
 TTTTTTTTTTTTTTTTTTTTTTTTTTTTTT DIIS        TELAPSE     2382.45 TCPU     2256.55
 DIIS TEST: 0.17942E-02 AT SCF   CYCLE  27 - DIIS ACTIVE - HISTORY:    27 CYCLES
 TTTTTTTTTTTTTTTTTTTTTTTTTTTTTT FDIK        TELAPSE     2389.59 TCPU     2263.68

    ALPHA      ELECTRONS
 INSULATING STATE
 TOP OF VALENCE BANDS -    BAND    232; K    1; EIG -2.2104171E-01 AU
 BOTTOM OF VIRTUAL BANDS - BAND    233; K    1; EIG -1.3872536E-01 AU
 DIRECT ENERGY BAND GAP:   2.2399 eV

    BETA       ELECTRONS
 INSULATING STATE
 TOP OF VALENCE BANDS -    BAND    230; K    1; EIG -2.3942676E-01 AU
 BOTTOM OF VIRTUAL BANDS - BAND    231; K    1; EIG -1.8213850E-01 AU
 DIRECT ENERGY BAND GAP:   1.5589 eV
 TTTTTTTTTTTTTTTTTTTTTTTTTTTTTT PDIG        TELAPSE     2389.80 TCPU     2263.89
 CHARGE NORMALIZATION FACTOR   1.00000000
 TOTAL ATOMIC CHARGES:
   9.3064734   9.2888509   9.2968666   9.3008716   9.3003563   9.2913773
   8.6106973   8.6262153   5.1062904   5.7275797   6.1324281   0.8909589
   5.7316189   5.1095423  27.5468889   9.3043748   9.2947198   9.2912568
   9.3005071   9.2989341   9.2926980   8.6138562   8.6258938   5.1138954
   5.7318548   6.1347977   0.8920284   5.7269880   5.1111661   9.3043406
   9.2947010   9.2913986   9.3005406   9.2989924   9.2927215   8.6147776
   8.6301491   5.1138873   5.7297820   6.1331225   0.8921429   5.7268797
   5.1110070  27.5465088   9.3065240   9.2889429   9.2968692   9.3008651
   9.3003170   9.2913540   8.6099633   8.6238471   5.1060566   5.7286572
   6.1333456   0.8908967   5.7317620   5.1096610
 SUMMED SPIN DENSITY           2.00000000
 TOTAL ATOMIC SPINS  :
   0.0021587   0.0010743   0.0000316   0.0021592   0.0005574   0.0002728
   0.0943073   0.0981334   0.0136277  -0.0077133   0.0085216  -0.0006922
  -0.0076144   0.0132412   0.5750497   0.0019538   0.0009172   0.0000166
   0.0020694   0.0004995   0.0002270   0.0887659   0.0941075   0.0127581
  -0.0070821   0.0076144  -0.0005939  -0.0069602   0.0125933   0.0019413
   0.0009063   0.0000151   0.0020645   0.0004928   0.0002322   0.0885975
   0.0934118   0.0127708  -0.0071057   0.0075416  -0.0005922  -0.0069484
   0.0125069   0.5752768   0.0021545   0.0010844   0.0000379   0.0021601
   0.0005541   0.0002753   0.0944627   0.0986275   0.0136304  -0.0076673
   0.0085340  -0.0006917  -0.0075920   0.0133173
 TTTTTTTTTTTTTTTTTTTTTTTTTTTTTT MOQGAD      TELAPSE     2389.83 TCPU     2263.92
 TTTTTTTTTTTTTTTTTTTTTTTTTTTTTT SHELLXN     TELAPSE     2402.63 TCPU     2276.65
 TTTTTTTTTTTTTTTTTTTTTTTTTTTTTT MONMO3      TELAPSE     2402.90 TCPU     2276.93
 NUMERICALLY INTEGRATED DENSITY    231.9991908460    229.9991912508
 TTTTTTTTTTTTTTTTTTTTTTTTTTTTTT NUMDFT      TELAPSE     2464.42 TCPU     2338.39
 CYC  28 ETOT(AU) -7.040773463316E+03 DETOT -3.93E-05 tst  1.89E-07 PX  2.10E-03
 TTTTTTTTTTTTTTTTTTTTTTTTTTTTTT DIIS        TELAPSE     2465.97 TCPU     2339.94
 DIIS TEST: 0.50060E-03 AT SCF   CYCLE  28 - DIIS ACTIVE - HISTORY:    28 CYCLES
 TTTTTTTTTTTTTTTTTTTTTTTTTTTTTT FDIK        TELAPSE     2471.12 TCPU     2345.08

    ALPHA      ELECTRONS
 INSULATING STATE
 TOP OF VALENCE BANDS -    BAND    232; K    1; EIG -2.2121105E-01 AU
 BOTTOM OF VIRTUAL BANDS - BAND    233; K    1; EIG -1.3858836E-01 AU
 DIRECT ENERGY BAND GAP:   2.2483 eV

    BETA       ELECTRONS
 INSULATING STATE
 TOP OF VALENCE BANDS -    BAND    230; K    1; EIG -2.3951278E-01 AU
 BOTTOM OF VIRTUAL BANDS - BAND    231; K    1; EIG -1.8232993E-01 AU
 DIRECT ENERGY BAND GAP:   1.5560 eV
 TTTTTTTTTTTTTTTTTTTTTTTTTTTTTT PDIG        TELAPSE     2471.33 TCPU     2345.29
 CHARGE NORMALIZATION FACTOR   1.00000000
 TOTAL ATOMIC CHARGES:
   9.3061926   9.2884992   9.2969154   9.3009120   9.3001494   9.2915081
   8.6087352   8.6255437   5.1068171   5.7301555   6.1332269   0.8910787
   5.7292505   5.1101515  27.5476133   9.3056442   9.2947067   9.2919429
   9.3018020   9.2986448   9.2920302   8.6165452   8.6307037   5.1123422
   5.7273041   6.1314757   0.8924163   5.7281713   5.1095341   9.3056961
   9.2946675   9.2916703   9.3018710   9.2986317   9.2919695   8.6136271
   8.6237748   5.1124915   5.7306325   6.1346742   0.8921943   5.7290933
   5.1096471  27.5480466   9.3061614   9.2884665   9.2969408   9.3009114
   9.3002013   9.2916163   8.6119129   8.6282571   5.1069001   5.7290196
   6.1315813   0.8911876   5.7281574   5.1099866
 SUMMED SPIN DENSITY           2.00000000
 TOTAL ATOMIC SPINS  :
   0.0021697   0.0010845   0.0000370   0.0021685   0.0005705   0.0002738
   0.0944541   0.0983623   0.0136284  -0.0074521   0.0081815  -0.0006166
  -0.0073685   0.0132609   0.5746540   0.0019462   0.0009251   0.0000146
   0.0020677   0.0005031   0.0002297   0.0888579   0.0938460   0.0128170
  -0.0072371   0.0076983  -0.0006061  -0.0070499   0.0125795   0.0019415
   0.0009190   0.0000178   0.0021029   0.0005153   0.0002465   0.0893636
   0.0949350   0.0129081  -0.0071938   0.0077138  -0.0006038  -0.0070320
   0.0126754   0.5743685   0.0021560   0.0010863   0.0000369   0.0021376
   0.0005450   0.0002750   0.0938070   0.0976907   0.0135154  -0.0074221
   0.0080728  -0.0006063  -0.0073686   0.0131965
 TTTTTTTTTTTTTTTTTTTTTTTTTTTTTT MOQGAD      TELAPSE     2471.36 TCPU     2345.32
 TTTTTTTTTTTTTTTTTTTTTTTTTTTTTT SHELLXN     TELAPSE     2484.20 TCPU     2358.14
 TTTTTTTTTTTTTTTTTTTTTTTTTTTTTT MONMO3      TELAPSE     2484.47 TCPU     2358.42
 NUMERICALLY INTEGRATED DENSITY    231.9991908503    229.9991912612
 TTTTTTTTTTTTTTTTTTTTTTTTTTTTTT NUMDFT      TELAPSE     2545.64 TCPU     2419.38
 CYC  29 ETOT(AU) -7.040773464667E+03 DETOT -1.35E-06 tst  4.69E-07 PX  1.09E-03
 TTTTTTTTTTTTTTTTTTTTTTTTTTTTTT DIIS        TELAPSE     2547.34 TCPU     2421.08
 DIIS TEST: 0.51188E-03 AT SCF   CYCLE  29 - DIIS ACTIVE - HISTORY:    29 CYCLES
 TTTTTTTTTTTTTTTTTTTTTTTTTTTTTT FDIK        TELAPSE     2551.78 TCPU     2425.52

    ALPHA      ELECTRONS
 INSULATING STATE
 TOP OF VALENCE BANDS -    BAND    232; K    1; EIG -2.2129831E-01 AU
 BOTTOM OF VIRTUAL BANDS - BAND    233; K    1; EIG -1.3865846E-01 AU
 DIRECT ENERGY BAND GAP:   2.2487 eV

    BETA       ELECTRONS
 INSULATING STATE
 TOP OF VALENCE BANDS -    BAND    230; K    1; EIG -2.3958979E-01 AU
 BOTTOM OF VIRTUAL BANDS - BAND    231; K    1; EIG -1.8243457E-01 AU
 DIRECT ENERGY BAND GAP:   1.5553 eV
 TTTTTTTTTTTTTTTTTTTTTTTTTTTTTT PDIG        TELAPSE     2551.99 TCPU     2425.73
 CHARGE NORMALIZATION FACTOR   1.00000000
 TOTAL ATOMIC CHARGES:
   9.3061186   9.2884646   9.2967333   9.3008174   9.3000907   9.2913862
   8.6112684   8.6265339   5.1070307   5.7296418   6.1321507   0.8909779
   5.7288047   5.1102861  27.5482255   9.3052877   9.2948924   9.2918398
   9.3013993   9.2988253   9.2922612   8.6142441   8.6261943   5.1124081
   5.7301181   6.1337428   0.8920916   5.7284299   5.1097420   9.3052718
   9.2949181   9.2919253   9.3013075   9.2987900   9.2922817   8.6153597
   8.6284879   5.1123276   5.7291789   6.1326476   0.8921565   5.7278804
   5.1098280  27.5480590   9.3061136   9.2884377   9.2967290   9.3008190
   9.3000940   9.2913584   8.6094372   8.6264326   5.1070920   5.7295772
   6.1326126   0.8909460   5.7297022   5.1102211
 SUMMED SPIN DENSITY           2.00000000
 TOTAL ATOMIC SPINS  :
   0.0021648   0.0010786   0.0000426   0.0021552   0.0005657   0.0002730
   0.0940189   0.0980626   0.0135616  -0.0074972   0.0082159  -0.0006242
  -0.0073618   0.0132115   0.5742281   0.0019537   0.0009254   0.0000093
   0.0020824   0.0005028   0.0002321   0.0892397   0.0945673   0.0128725
  -0.0072283   0.0077560  -0.0006045  -0.0070782   0.0126751   0.0019437
   0.0009137   0.0000138   0.0020828   0.0005031   0.0002331   0.0890322
   0.0942162   0.0128638  -0.0072099   0.0077065  -0.0006054  -0.0070690
   0.0126343   0.5743385   0.0021735   0.0010930   0.0000461   0.0021597
   0.0005627   0.0002779   0.0943248   0.0981694   0.0135778  -0.0074649
   0.0082184  -0.0006217  -0.0073422   0.0132274
 TTTTTTTTTTTTTTTTTTTTTTTTTTTTTT MOQGAD      TELAPSE     2552.02 TCPU     2425.76
 TTTTTTTTTTTTTTTTTTTTTTTTTTTTTT SHELLXN     TELAPSE     2564.82 TCPU     2438.53
 TTTTTTTTTTTTTTTTTTTTTTTTTTTTTT MONMO3      TELAPSE     2565.09 TCPU     2438.80
 NUMERICALLY INTEGRATED DENSITY    231.9991909392    229.9991913525
 TTTTTTTTTTTTTTTTTTTTTTTTTTTTTT NUMDFT      TELAPSE     2625.69 TCPU     2499.14
 CYC  30 ETOT(AU) -7.040773488123E+03 DETOT -2.35E-05 tst  2.75E-07 PX  1.78E-03
 TTTTTTTTTTTTTTTTTTTTTTTTTTTTTT DIIS        TELAPSE     2627.27 TCPU     2500.71
 DIIS TEST: 0.14272E-03 AT SCF   CYCLE  30 - DIIS ACTIVE - HISTORY:    30 CYCLES
 TTTTTTTTTTTTTTTTTTTTTTTTTTTTTT FDIK        TELAPSE     2632.74 TCPU     2506.18

    ALPHA      ELECTRONS
 INSULATING STATE
 TOP OF VALENCE BANDS -    BAND    232; K    1; EIG -2.2135026E-01 AU
 BOTTOM OF VIRTUAL BANDS - BAND    233; K    1; EIG -1.3867802E-01 AU
 DIRECT ENERGY BAND GAP:   2.2496 eV

    BETA       ELECTRONS
 INSULATING STATE
 TOP OF VALENCE BANDS -    BAND    230; K    1; EIG -2.3964684E-01 AU
 BOTTOM OF VIRTUAL BANDS - BAND    231; K    1; EIG -1.8249947E-01 AU
 DIRECT ENERGY BAND GAP:   1.5551 eV
 TTTTTTTTTTTTTTTTTTTTTTTTTTTTTT PDIG        TELAPSE     2632.95 TCPU     2506.39
 CHARGE NORMALIZATION FACTOR   1.00000000
 TOTAL ATOMIC CHARGES:
   9.3061970   9.2885899   9.2967817   9.3007600   9.3001123   9.2912883
   8.6102116   8.6262606   5.1066859   5.7288550   6.1326005   0.8908355
   5.7305151   5.1101504  27.5483228   9.3048997   9.2948509   9.2917110
   9.3009875   9.2988574   9.2924578   8.6146336   8.6278997   5.1129112
   5.7298567   6.1332242   0.8920643   5.7274895   5.1099883   9.3048874
   9.2948333   9.2916988   9.3010334   9.2988712   9.2924564   8.6147382
   8.6269584   5.1129318   5.7302462   6.1334784   0.8920539   5.7275182
   5.1099508  27.5482738   9.3061753   9.2885737   9.2967454   9.3007730
   9.3001211   9.2913032   8.6109008   8.6259895   5.1067511   5.7290717
   6.1325274   0.8908425   5.7301644   5.1101327
 SUMMED SPIN DENSITY           2.00000000
 TOTAL ATOMIC SPINS  :
   0.0021715   0.0010831   0.0000469   0.0021600   0.0005628   0.0002746
   0.0942206   0.0981090   0.0135742  -0.0074990   0.0082541  -0.0006253
  -0.0073502   0.0132210   0.5741678   0.0019561   0.0009209   0.0000108
   0.0020858   0.0005040   0.0002288   0.0891822   0.0943975   0.0128624
  -0.0072168   0.0077343  -0.0006005  -0.0070979   0.0126605   0.0019545
   0.0009183   0.0000131   0.0020874   0.0005036   0.0002305   0.0891937
   0.0945071   0.0128621  -0.0072156   0.0077358  -0.0006013  -0.0070874
   0.0126754   0.5741862   0.0021666   0.0010869   0.0000451   0.0021592
   0.0005619   0.0002730   0.0940895   0.0981014   0.0135519  -0.0074876
   0.0082336  -0.0006263  -0.0073350   0.0132173
 TTTTTTTTTTTTTTTTTTTTTTTTTTTTTT MOQGAD      TELAPSE     2632.98 TCPU     2506.42
 TTTTTTTTTTTTTTTTTTTTTTTTTTTTTT SHELLXN     TELAPSE     2645.77 TCPU     2519.18
 TTTTTTTTTTTTTTTTTTTTTTTTTTTTTT MONMO3      TELAPSE     2646.04 TCPU     2519.45
 NUMERICALLY INTEGRATED DENSITY    231.9991908989    229.9991913119
 TTTTTTTTTTTTTTTTTTTTTTTTTTTTTT NUMDFT      TELAPSE     2706.81 TCPU     2580.20
 CYC  31 ETOT(AU) -7.040773492885E+03 DETOT -4.76E-06 tst  2.62E-08 PX  8.02E-04
 TTTTTTTTTTTTTTTTTTTTTTTTTTTTTT DIIS        TELAPSE     2708.39 TCPU     2581.76
 DIIS TEST: 0.49923E-04 AT SCF   CYCLE  31 - DIIS ACTIVE - HISTORY:    31 CYCLES
 TTTTTTTTTTTTTTTTTTTTTTTTTTTTTT FDIK        TELAPSE     2713.04 TCPU     2586.41

    ALPHA      ELECTRONS
 INSULATING STATE
 TOP OF VALENCE BANDS -    BAND    232; K    1; EIG -2.2143478E-01 AU
 BOTTOM OF VIRTUAL BANDS - BAND    233; K    1; EIG -1.3864310E-01 AU
 DIRECT ENERGY BAND GAP:   2.2529 eV

    BETA       ELECTRONS
 INSULATING STATE
 TOP OF VALENCE BANDS -    BAND    230; K    1; EIG -2.3971004E-01 AU
 BOTTOM OF VIRTUAL BANDS - BAND    231; K    1; EIG -1.8259405E-01 AU
 DIRECT ENERGY BAND GAP:   1.5542 eV
 TTTTTTTTTTTTTTTTTTTTTTTTTTTTTT PDIG        TELAPSE     2713.24 TCPU     2586.61
 CHARGE NORMALIZATION FACTOR   1.00000000
 TOTAL ATOMIC CHARGES:
   9.3061429   9.2885605   9.2968396   9.3008194   9.3001755   9.2914090
   8.6109289   8.6259235   5.1066019   5.7293562   6.1326785   0.8908311
   5.7299574   5.1098647  27.5488332   9.3050073   9.2946947   9.2916503
   9.3012214   9.2987892   9.2923455   8.6152964   8.6267341   5.1129450
   5.7298676   6.1333410   0.8921048   5.7274282   5.1096544   9.3050431
   9.2947046   9.2916600   9.3011839   9.2987796   9.2923305   8.6142359
   8.6277503   5.1129195   5.7294487   6.1333517   0.8921021   5.7278975
   5.1096648  27.5487769   9.3061896   9.2886138   9.2969133   9.3007746
   9.3001474   9.2913890   8.6101942   8.6270082   5.1064526   5.7287750
   6.1325434   0.8908389   5.7303953   5.1099139
 SUMMED SPIN DENSITY           2.00000000
 TOTAL ATOMIC SPINS  :
   0.0021668   0.0010835   0.0000463   0.0021604   0.0005606   0.0002776
   0.0940483   0.0980807   0.0135578  -0.0074909   0.0082369  -0.0006238
  -0.0073122   0.0132137   0.5738492   0.0019572   0.0009145   0.0000091
   0.0020908   0.0005059   0.0002274   0.0892761   0.0947254   0.0128958
  -0.0072190   0.0077585  -0.0005996  -0.0071169   0.0127202   0.0019603
   0.0009192   0.0000097   0.0020838   0.0005020   0.0002287   0.0893963
   0.0946115   0.0129053  -0.0072045   0.0077547  -0.0006003  -0.0071215
   0.0127209   0.5738797   0.0021722   0.0010919   0.0000513   0.0021556
   0.0005615   0.0002759   0.0941256   0.0979399   0.0135467  -0.0074748
   0.0082471  -0.0006259  -0.0073186   0.0132060
 TTTTTTTTTTTTTTTTTTTTTTTTTTTTTT MOQGAD      TELAPSE     2713.28 TCPU     2586.64
 TTTTTTTTTTTTTTTTTTTTTTTTTTTTTT SHELLXN     TELAPSE     2726.05 TCPU     2599.39
 TTTTTTTTTTTTTTTTTTTTTTTTTTTTTT MONMO3      TELAPSE     2726.32 TCPU     2599.66
 NUMERICALLY INTEGRATED DENSITY    231.9991908151    229.9991912270
 TTTTTTTTTTTTTTTTTTTTTTTTTTTTTT NUMDFT      TELAPSE     2787.95 TCPU     2661.21
 CYC  32 ETOT(AU) -7.040773493827E+03 DETOT -9.41E-07 tst  2.77E-08 PX  4.86E-04
 TTTTTTTTTTTTTTTTTTTTTTTTTTTTTT DIIS        TELAPSE     2789.56 TCPU     2662.79
 DIIS TEST: 0.33327E-04 AT SCF   CYCLE  32 - DIIS ACTIVE - HISTORY:    32 CYCLES
 TTTTTTTTTTTTTTTTTTTTTTTTTTTTTT FDIK        TELAPSE     2793.79 TCPU     2667.02

    ALPHA      ELECTRONS
 INSULATING STATE
 TOP OF VALENCE BANDS -    BAND    232; K    1; EIG -2.2144755E-01 AU
 BOTTOM OF VIRTUAL BANDS - BAND    233; K    1; EIG -1.3864828E-01 AU
 DIRECT ENERGY BAND GAP:   2.2531 eV

    BETA       ELECTRONS
 INSULATING STATE
 TOP OF VALENCE BANDS -    BAND    230; K    1; EIG -2.3971162E-01 AU
 BOTTOM OF VIRTUAL BANDS - BAND    231; K    1; EIG -1.8260498E-01 AU
 DIRECT ENERGY BAND GAP:   1.5540 eV
 TTTTTTTTTTTTTTTTTTTTTTTTTTTTTT PDIG        TELAPSE     2793.99 TCPU     2667.22
 CHARGE NORMALIZATION FACTOR   1.00000000
 TOTAL ATOMIC CHARGES:
   9.3061335   9.2885393   9.2968157   9.3007483   9.3000883   9.2913211
   8.6103927   8.6269863   5.1067060   5.7288761   6.1323493   0.8908680
   5.7302301   5.1101395  27.5488559   9.3050300   9.2948212   9.2917554
   9.3011396   9.2988071   9.2923508   8.6143402   8.6273809   5.1127291
   5.7297416   6.1332936   0.8920854   5.7278406   5.1096325   9.3050009
   9.2948081   9.2917447   9.3011498   9.2988193   9.2923765   8.6152192
   8.6271040   5.1127509   5.7299149   6.1331244   0.8921018   5.7274118
   5.1096129  27.5488118   9.3061276   9.2885226   9.2967811   9.3007774
   9.3001068   9.2913430   8.6107523   8.6260697   5.1067401   5.7293112
   6.1325448   0.8908617   5.7300121   5.1101007
 SUMMED SPIN DENSITY           2.00000000
 TOTAL ATOMIC SPINS  :
   0.0021690   0.0010852   0.0000477   0.0021580   0.0005610   0.0002759
   0.0941004   0.0979309   0.0135625  -0.0074944   0.0082464  -0.0006220
  -0.0073076   0.0132023   0.5738328   0.0019615   0.0009187   0.0000110
   0.0020921   0.0005049   0.0002312   0.0894026   0.0946812   0.0129034
  -0.0072179   0.0077619  -0.0005971  -0.0071126   0.0127106   0.0019574
   0.0009145   0.0000078   0.0020903   0.0005046   0.0002312   0.0892810
   0.0946925   0.0128998  -0.0072194   0.0077552  -0.0005980  -0.0071170
   0.0127145   0.5738622   0.0021705   0.0010890   0.0000503   0.0021596
   0.0005639   0.0002763   0.0940619   0.0980550   0.0135452  -0.0074864
   0.0082565  -0.0006241  -0.0073089   0.0132150
 TTTTTTTTTTTTTTTTTTTTTTTTTTTTTT MOQGAD      TELAPSE     2794.03 TCPU     2667.25
 TTTTTTTTTTTTTTTTTTTTTTTTTTTTTT SHELLXN     TELAPSE     2806.83 TCPU     2680.03
 TTTTTTTTTTTTTTTTTTTTTTTTTTTTTT MONMO3      TELAPSE     2807.10 TCPU     2680.31
 NUMERICALLY INTEGRATED DENSITY    231.9991908409    229.9991912560
 TTTTTTTTTTTTTTTTTTTTTTTTTTTTTT NUMDFT      TELAPSE     2867.76 TCPU     2740.68
 CYC  33 ETOT(AU) -7.040773494854E+03 DETOT -1.03E-06 tst  3.35E-08 PX  1.90E-04
 TTTTTTTTTTTTTTTTTTTTTTTTTTTTTT DIIS        TELAPSE     2869.37 TCPU     2742.28
 DIIS TEST: 0.18306E-04 AT SCF   CYCLE  33 - DIIS ACTIVE - HISTORY:    33 CYCLES
 TTTTTTTTTTTTTTTTTTTTTTTTTTTTTT FDIK        TELAPSE     2874.65 TCPU     2747.56

    ALPHA      ELECTRONS
 INSULATING STATE
 TOP OF VALENCE BANDS -    BAND    232; K    1; EIG -2.2147352E-01 AU
 BOTTOM OF VIRTUAL BANDS - BAND    233; K    1; EIG -1.3866238E-01 AU
 DIRECT ENERGY BAND GAP:   2.2534 eV

    BETA       ELECTRONS
 INSULATING STATE
 TOP OF VALENCE BANDS -    BAND    230; K    1; EIG -2.3972956E-01 AU
 BOTTOM OF VIRTUAL BANDS - BAND    231; K    1; EIG -1.8263195E-01 AU
 DIRECT ENERGY BAND GAP:   1.5537 eV
 TTTTTTTTTTTTTTTTTTTTTTTTTTTTTT PDIG        TELAPSE     2874.86 TCPU     2747.76
 CHARGE NORMALIZATION FACTOR   1.00000000
 TOTAL ATOMIC CHARGES:
   9.3061074   9.2885197   9.2967427   9.3007293   9.3000552   9.2912627
   8.6106878   8.6262935   5.1067891   5.7290902   6.1324556   0.8908488
   5.7301908   5.1102893  27.5489012   9.3049504   9.2948848   9.2917871
   9.3010513   9.2988517   9.2924297   8.6149770   8.6272292   5.1127032
   5.7300485   6.1331080   0.8920613   5.7273709   5.1095856   9.3049663
   9.2948926   9.2918049   9.3010481   9.2988391   9.2924109   8.6145674
   8.6272692   5.1126708   5.7299649   6.1331993   0.8920556   5.7276334
   5.1096063  27.5489002   9.3060932   9.2885008   9.2967370   9.3007174
   9.3000527   9.2912507   8.6105651   8.6267318   5.1068420   5.7289355
   6.1323422   0.8908527   5.7302495   5.1102986
 SUMMED SPIN DENSITY           2.00000000
 TOTAL ATOMIC SPINS  :
   0.0021700   0.0010885   0.0000505   0.0021617   0.0005637   0.0002764
   0.0940730   0.0980203   0.0135527  -0.0074962   0.0082713  -0.0006254
  -0.0073049   0.0132081   0.5738024   0.0019568   0.0009167   0.0000076
   0.0020904   0.0005081   0.0002301   0.0893257   0.0947139   0.0129065
  -0.0072270   0.0077622  -0.0005986  -0.0071204   0.0127160   0.0019587
   0.0009174   0.0000084   0.0020906   0.0005074   0.0002298   0.0893819
   0.0947256   0.0129128  -0.0072269   0.0077704  -0.0005984  -0.0071246
   0.0127177   0.5738049   0.0021708   0.0010906   0.0000511   0.0021593
   0.0005634   0.0002753   0.0940662   0.0979532   0.0135477  -0.0074962
   0.0082721  -0.0006248  -0.0073093   0.0132052
 TTTTTTTTTTTTTTTTTTTTTTTTTTTTTT MOQGAD      TELAPSE     2874.89 TCPU     2747.79
 TTTTTTTTTTTTTTTTTTTTTTTTTTTTTT SHELLXN     TELAPSE     2887.72 TCPU     2760.61
 TTTTTTTTTTTTTTTTTTTTTTTTTTTTTT MONMO3      TELAPSE     2888.00 TCPU     2760.89
 NUMERICALLY INTEGRATED DENSITY    231.9991908671    229.9991912849
 TTTTTTTTTTTTTTTTTTTTTTTTTTTTTT NUMDFT      TELAPSE     2948.67 TCPU     2821.55
 CYC  34 ETOT(AU) -7.040773495377E+03 DETOT -5.23E-07 tst  1.04E-08 PX  2.18E-04
 TTTTTTTTTTTTTTTTTTTTTTTTTTTTTT DIIS        TELAPSE     2950.30 TCPU     2823.17
 DIIS TEST: 0.83140E-05 AT SCF   CYCLE  34 - DIIS ACTIVE - HISTORY:    34 CYCLES
 TTTTTTTTTTTTTTTTTTTTTTTTTTTTTT FDIK        TELAPSE     2954.41 TCPU     2827.27

    ALPHA      ELECTRONS
 INSULATING STATE
 TOP OF VALENCE BANDS -    BAND    232; K    1; EIG -2.2150840E-01 AU
 BOTTOM OF VIRTUAL BANDS - BAND    233; K    1; EIG -1.3865807E-01 AU
 DIRECT ENERGY BAND GAP:   2.2545 eV

    BETA       ELECTRONS
 INSULATING STATE
 TOP OF VALENCE BANDS -    BAND    230; K    1; EIG -2.3976353E-01 AU
 BOTTOM OF VIRTUAL BANDS - BAND    231; K    1; EIG -1.8267659E-01 AU
 DIRECT ENERGY BAND GAP:   1.5534 eV
 TTTTTTTTTTTTTTTTTTTTTTTTTTTTTT PDIG        TELAPSE     2954.61 TCPU     2827.48
 CHARGE NORMALIZATION FACTOR   1.00000000
 TOTAL ATOMIC CHARGES:
   9.3061033   9.2885356   9.2968242   9.3007491   9.3001079   9.2913347
   8.6105883   8.6266686   5.1066340   5.7290506   6.1325272   0.8907912
   5.7301920   5.1100495  27.5491188   9.3050075   9.2947620   9.2917194
   9.3011488   9.2987918   9.2923605   8.6146976   8.6271826   5.1128295
   5.7297187   6.1332838   0.8920529   5.7276478   5.1095209   9.3049998
   9.2947521   9.2917061   9.3011545   9.2988032   9.2923695   8.6148690
   8.6271609   5.1128511   5.7297991   6.1332479   0.8920534   5.7275116
   5.1095026  27.5491045   9.3061121   9.2885428   9.2968296   9.3007507
   9.3001094   9.2913372   8.6106642   8.6264541   5.1066094   5.7291123
   6.1325817   0.8907887   5.7301696   5.1100540
 SUMMED SPIN DENSITY           2.00000000
 TOTAL ATOMIC SPINS  :
   0.0021707   0.0010876   0.0000496   0.0021598   0.0005636   0.0002759
   0.0940632   0.0979609   0.0135521  -0.0075043   0.0082906  -0.0006281
  -0.0073084   0.0132017   0.5736622   0.0019599   0.0009177   0.0000089
   0.0020922   0.0005075   0.0002308   0.0894236   0.0947831   0.0129184
  -0.0072226   0.0077727  -0.0005985  -0.0071200   0.0127294   0.0019586
   0.0009172   0.0000087   0.0020926   0.0005078   0.0002310   0.0893917
   0.0947840   0.0129184  -0.0072229   0.0077733  -0.0005981  -0.0071252
   0.0127261   0.5736715   0.0021715   0.0010903   0.0000505   0.0021611
   0.0005635   0.0002778   0.0940546   0.0979913   0.0135479  -0.0075067
   0.0082974  -0.0006286  -0.0073098   0.0132044
 TTTTTTTTTTTTTTTTTTTTTTTTTTTTTT MOQGAD      TELAPSE     2954.65 TCPU     2827.51
 TTTTTTTTTTTTTTTTTTTTTTTTTTTTTT SHELLXN     TELAPSE     2967.43 TCPU     2840.26
 TTTTTTTTTTTTTTTTTTTTTTTTTTTTTT MONMO3      TELAPSE     2967.76 TCPU     2840.59
 NUMERICALLY INTEGRATED DENSITY    231.9991908404    229.9991912584
 TTTTTTTTTTTTTTTTTTTTTTTTTTTTTT NUMDFT      TELAPSE     3028.43 TCPU     2901.06
 CYC  35 ETOT(AU) -7.040773495613E+03 DETOT -2.36E-07 tst  2.86E-09 PX  3.94E-04
 TTTTTTTTTTTTTTTTTTTTTTTTTTTTTT DIIS        TELAPSE     3030.07 TCPU     2902.70
 DIIS TEST: 0.35606E-05 AT SCF   CYCLE  35 - DIIS ACTIVE - HISTORY:    35 CYCLES
 TTTTTTTTTTTTTTTTTTTTTTTTTTTTTT FDIK        TELAPSE     3037.16 TCPU     2909.78

    ALPHA      ELECTRONS
 INSULATING STATE
 TOP OF VALENCE BANDS -    BAND    232; K    1; EIG -2.2150160E-01 AU
 BOTTOM OF VIRTUAL BANDS - BAND    233; K    1; EIG -1.3865189E-01 AU
 DIRECT ENERGY BAND GAP:   2.2545 eV

    BETA       ELECTRONS
 INSULATING STATE
 TOP OF VALENCE BANDS -    BAND    230; K    1; EIG -2.3975260E-01 AU
 BOTTOM OF VIRTUAL BANDS - BAND    231; K    1; EIG -1.8266628E-01 AU
 DIRECT ENERGY BAND GAP:   1.5534 eV
 TTTTTTTTTTTTTTTTTTTTTTTTTTTTTT PDIG        TELAPSE     3037.37 TCPU     2909.99
 CHARGE NORMALIZATION FACTOR   1.00000000
 TOTAL ATOMIC CHARGES:
   9.3061063   9.2885189   9.2967879   9.3007416   9.3000780   9.2913018
   8.6106301   8.6265693   5.1067273   5.7290496   6.1324228   0.8908332
   5.7302284   5.1101605  27.5490903   9.3049837   9.2948257   9.2917571
   9.3011174   9.2988153   9.2923753   8.6147790   8.6271871   5.1127306
   5.7298765   6.1331942   0.8920694   5.7275248   5.1095174   9.3049853
   9.2948297   9.2917588   9.3011111   9.2988155   9.2923782   8.6147899
   8.6271886   5.1127266   5.7298369   6.1331978   0.8920705   5.7275384
   5.1095240  27.5490823   9.3061117   9.2885228   9.2967908   9.3007431
   9.3000788   9.2913080   8.6106307   8.6265868   5.1067118   5.7290714
   6.1324161   0.8908322   5.7302105   5.1101520
 SUMMED SPIN DENSITY           2.00000000
 TOTAL ATOMIC SPINS  :
   0.0021694   0.0010886   0.0000503   0.0021605   0.0005631   0.0002747
   0.0940516   0.0979685   0.0135532  -0.0075074   0.0082941  -0.0006289
  -0.0073096   0.0132039   0.5736840   0.0019588   0.0009175   0.0000093
   0.0020945   0.0005082   0.0002305   0.0894053   0.0947858   0.0129192
  -0.0072259   0.0077746  -0.0005984  -0.0071203   0.0127248   0.0019588
   0.0009177   0.0000092   0.0020942   0.0005083   0.0002308   0.0894063
   0.0947877   0.0129196  -0.0072271   0.0077755  -0.0005985  -0.0071224
   0.0127249   0.5736898   0.0021695   0.0010891   0.0000507   0.0021604
   0.0005631   0.0002748   0.0940480   0.0979654   0.0135515  -0.0075060
   0.0082940  -0.0006289  -0.0073099   0.0132034
 TTTTTTTTTTTTTTTTTTTTTTTTTTTTTT MOQGAD      TELAPSE     3037.40 TCPU     2910.02
 TTTTTTTTTTTTTTTTTTTTTTTTTTTTTT SHELLXN     TELAPSE     3050.18 TCPU     2922.79
 TTTTTTTTTTTTTTTTTTTTTTTTTTTTTT MONMO3      TELAPSE     3050.45 TCPU     2923.06
 NUMERICALLY INTEGRATED DENSITY    231.9991908356    229.9991912544
 TTTTTTTTTTTTTTTTTTTTTTTTTTTTTT NUMDFT      TELAPSE     3112.01 TCPU     2984.57
 CYC  36 ETOT(AU) -7.040773495745E+03 DETOT -1.32E-07 tst  2.18E-10 PX  1.41E-04
 TTTTTTTTTTTTTTTTTTTTTTTTTTTTTT DIIS        TELAPSE     3113.67 TCPU     2986.22
 DIIS TEST: 0.61519E-06 AT SCF   CYCLE  36 - DIIS ACTIVE - HISTORY:    36 CYCLES
 TTTTTTTTTTTTTTTTTTTTTTTTTTTTTT FDIK        TELAPSE     3119.83 TCPU     2992.39

    ALPHA      ELECTRONS
 INSULATING STATE
 TOP OF VALENCE BANDS -    BAND    232; K    1; EIG -2.2151416E-01 AU
 BOTTOM OF VIRTUAL BANDS - BAND    233; K    1; EIG -1.3865694E-01 AU
 DIRECT ENERGY BAND GAP:   2.2547 eV

    BETA       ELECTRONS
 INSULATING STATE
 TOP OF VALENCE BANDS -    BAND    230; K    1; EIG -2.3976394E-01 AU
 BOTTOM OF VIRTUAL BANDS - BAND    231; K    1; EIG -1.8268048E-01 AU
 DIRECT ENERGY BAND GAP:   1.5533 eV
 TTTTTTTTTTTTTTTTTTTTTTTTTTTTTT PDIG        TELAPSE     3120.04 TCPU     2992.59
 CHARGE NORMALIZATION FACTOR   1.00000000
 TOTAL ATOMIC CHARGES:
   9.3060887   9.2885253   9.2967920   9.3007282   9.3000850   9.2913000
   8.6106618   8.6266126   5.1066994   5.7290360   6.1324963   0.8908107
   5.7301609   5.1101602  27.5491287   9.3049991   9.2948102   9.2917546
   9.3011011   9.2988101   9.2923929   8.6148144   8.6271712   5.1127533
   5.7298188   6.1331937   0.8920584   5.7275327   5.1095047   9.3049963
   9.2948026   9.2917544   9.3011130   9.2988093   9.2923874   8.6147767
   8.6271755   5.1127595   5.7298877   6.1331917   0.8920570   5.7275109
   5.1094972  27.5491307   9.3060783   9.2885164   9.2967853   9.3007251
   9.3000835   9.2912866   8.6106425   8.6265876   5.1067301   5.7290075
   6.1325142   0.8908107   5.7302038   5.1101775
 SUMMED SPIN DENSITY           2.00000000
 TOTAL ATOMIC SPINS  :
   0.0021697   0.0010891   0.0000501   0.0021608   0.0005632   0.0002746
   0.0940482   0.0979652   0.0135532  -0.0075087   0.0083010  -0.0006299
  -0.0073103   0.0132038   0.5736598   0.0019585   0.0009177   0.0000095
   0.0020948   0.0005087   0.0002307   0.0894111   0.0948018   0.0129210
  -0.0072264   0.0077760  -0.0005984  -0.0071214   0.0127267   0.0019584
   0.0009179   0.0000094   0.0020945   0.0005087   0.0002309   0.0894113
   0.0948010   0.0129207  -0.0072263   0.0077760  -0.0005984  -0.0071234
   0.0127267   0.5736578   0.0021699   0.0010891   0.0000504   0.0021607
   0.0005631   0.0002747   0.0940502   0.0979668   0.0135537  -0.0075088
   0.0083019  -0.0006299  -0.0073102   0.0132035
 TTTTTTTTTTTTTTTTTTTTTTTTTTTTTT MOQGAD      TELAPSE     3120.07 TCPU     2992.62
 TTTTTTTTTTTTTTTTTTTTTTTTTTTTTT SHELLXN     TELAPSE     3132.86 TCPU     3005.39
 TTTTTTTTTTTTTTTTTTTTTTTTTTTTTT MONMO3      TELAPSE     3133.13 TCPU     3005.67
 NUMERICALLY INTEGRATED DENSITY    231.9991908429    229.9991912617
 TTTTTTTTTTTTTTTTTTTTTTTTTTTTTT NUMDFT      TELAPSE     3193.72 TCPU     3066.09
 CYC  37 ETOT(AU) -7.040773495719E+03 DETOT  2.61E-08 tst  1.13E-10 PX  9.44E-05
 TTTTTTTTTTTTTTTTTTTTTTTTTTTTTT DIIS        TELAPSE     3195.37 TCPU     3067.74
 DIIS TEST: 0.27165E-06 AT SCF   CYCLE  37 - DIIS ACTIVE - HISTORY:    37 CYCLES
 TTTTTTTTTTTTTTTTTTTTTTTTTTTTTT FDIK        TELAPSE     3199.97 TCPU     3072.33

    ALPHA      ELECTRONS
 INSULATING STATE
 TOP OF VALENCE BANDS -    BAND    232; K    1; EIG -2.2151590E-01 AU
 BOTTOM OF VIRTUAL BANDS - BAND    233; K    1; EIG -1.3865369E-01 AU
 DIRECT ENERGY BAND GAP:   2.2548 eV

    BETA       ELECTRONS
 INSULATING STATE
 TOP OF VALENCE BANDS -    BAND    230; K    1; EIG -2.3976355E-01 AU
 BOTTOM OF VIRTUAL BANDS - BAND    231; K    1; EIG -1.8268364E-01 AU
 DIRECT ENERGY BAND GAP:   1.5532 eV
 TTTTTTTTTTTTTTTTTTTTTTTTTTTTTT PDIG        TELAPSE     3200.18 TCPU     3072.53
 CHARGE NORMALIZATION FACTOR   1.00000000
 TOTAL ATOMIC CHARGES:
   9.3061036   9.2885119   9.2967876   9.3007387   9.3000715   9.2912985
   8.6106210   8.6265652   5.1067168   5.7290659   6.1324356   0.8908181
   5.7302573   5.1101613  27.5491663   9.3049773   9.2948234   9.2917548
   9.3011262   9.2988164   9.2923697   8.6147610   8.6271675   5.1127437
   5.7298802   6.1331980   0.8920611   5.7275109   5.1094900   9.3049811
   9.2948308   9.2917575   9.3011155   9.2988168   9.2923749   8.6148078
   8.6271623   5.1127334   5.7298069   6.1331918   0.8920621   5.7275412
   5.1094948  27.5491594   9.3061111   9.2885182   9.2967926   9.3007411
   9.3000734   9.2913117   8.6106565   8.6266113   5.1066934   5.7290838
   6.1324075   0.8908207   5.7301983   5.1101448
 SUMMED SPIN DENSITY           2.00000000
 TOTAL ATOMIC SPINS  :
   0.0021694   0.0010890   0.0000502   0.0021608   0.0005631   0.0002746
   0.0940489   0.0979665   0.0135535  -0.0075101   0.0083039  -0.0006305
  -0.0073109   0.0132033   0.5736351   0.0019589   0.0009180   0.0000096
   0.0020946   0.0005088   0.0002309   0.0894212   0.0948091   0.0129223
  -0.0072257   0.0077769  -0.0005982  -0.0071212   0.0127279   0.0019588
   0.0009181   0.0000096   0.0020946   0.0005089   0.0002312   0.0894206
   0.0948116   0.0129226  -0.0072253   0.0077776  -0.0005983  -0.0071226
   0.0127283   0.5736398   0.0021694   0.0010889   0.0000502   0.0021605
   0.0005631   0.0002747   0.0940450   0.0979631   0.0135536  -0.0075107
   0.0083044  -0.0006303  -0.0073106   0.0132034
 TTTTTTTTTTTTTTTTTTTTTTTTTTTTTT MOQGAD      TELAPSE     3200.21 TCPU     3072.57
 TTTTTTTTTTTTTTTTTTTTTTTTTTTTTT SHELLXN     TELAPSE     3213.00 TCPU     3085.33
 TTTTTTTTTTTTTTTTTTTTTTTTTTTTTT MONMO3      TELAPSE     3213.28 TCPU     3085.60
 NUMERICALLY INTEGRATED DENSITY    231.9991908389    229.9991912578
 TTTTTTTTTTTTTTTTTTTTTTTTTTTTTT NUMDFT      TELAPSE     3273.88 TCPU     3146.16
 CYC  38 ETOT(AU) -7.040773495726E+03 DETOT -7.21E-09 tst  7.13E-11 PX  3.61E-05
 TTTTTTTTTTTTTTTTTTTTTTTTTTTTTT DIIS        TELAPSE     3275.54 TCPU     3147.82
 DIIS TEST: 0.20130E-06 AT SCF   CYCLE  38 - DIIS ACTIVE - HISTORY:    38 CYCLES
 TTTTTTTTTTTTTTTTTTTTTTTTTTTTTT FDIK        TELAPSE     3280.90 TCPU     3153.17

    ALPHA      ELECTRONS
 INSULATING STATE
 TOP OF VALENCE BANDS -    BAND    232; K    1; EIG -2.2151617E-01 AU
 BOTTOM OF VIRTUAL BANDS - BAND    233; K    1; EIG -1.3865341E-01 AU
 DIRECT ENERGY BAND GAP:   2.2548 eV

    BETA       ELECTRONS
 INSULATING STATE
 TOP OF VALENCE BANDS -    BAND    230; K    1; EIG -2.3976415E-01 AU
 BOTTOM OF VIRTUAL BANDS - BAND    231; K    1; EIG -1.8268348E-01 AU
 DIRECT ENERGY BAND GAP:   1.5532 eV
 TTTTTTTTTTTTTTTTTTTTTTTTTTTTTT PDIG        TELAPSE     3281.11 TCPU     3153.38
 CHARGE NORMALIZATION FACTOR   1.00000000
 TOTAL ATOMIC CHARGES:
   9.3060939   9.2885178   9.2967899   9.3007342   9.3000787   9.2913002
   8.6106583   8.6266132   5.1067172   5.7290448   6.1324376   0.8908195
   5.7302019   5.1101588  27.5491570   9.3049899   9.2948183   9.2917585
   9.3011138   9.2988118   9.2923804   8.6148002   8.6271693   5.1127326
   5.7298408   6.1331818   0.8920632   5.7275242   5.1094924   9.3049897
   9.2948172   9.2917566   9.3011141   9.2988121   9.2923810   8.6147780
   8.6271615   5.1127368   5.7298565   6.1331981   0.8920622   5.7275209
   5.1094933  27.5491577   9.3060961   9.2885194   9.2967903   9.3007341
   9.3000781   9.2912982   8.6106298   8.6265862   5.1067142   5.7290554
   6.1324572   0.8908176   5.7302263   5.1101613
 SUMMED SPIN DENSITY           2.00000000
 TOTAL ATOMIC SPINS  :
   0.0021695   0.0010888   0.0000500   0.0021608   0.0005631   0.0002746
   0.0940444   0.0979616   0.0135534  -0.0075111   0.0083060  -0.0006307
  -0.0073116   0.0132032   0.5736422   0.0019589   0.0009184   0.0000097
   0.0020948   0.0005090   0.0002309   0.0894204   0.0948116   0.0129217
  -0.0072253   0.0077766  -0.0005982  -0.0071208   0.0127280   0.0019587
   0.0009184   0.0000096   0.0020946   0.0005090   0.0002312   0.0894207
   0.0948117   0.0129220  -0.0072251   0.0077773  -0.0005983  -0.0071226
   0.0127281   0.5736409   0.0021696   0.0010889   0.0000503   0.0021606
   0.0005629   0.0002745   0.0940456   0.0979628   0.0135534  -0.0075117
   0.0083061  -0.0006306  -0.0073118   0.0132035
 TTTTTTTTTTTTTTTTTTTTTTTTTTTTTT MOQGAD      TELAPSE     3281.14 TCPU     3153.41
 TTTTTTTTTTTTTTTTTTTTTTTTTTTTTT SHELLXN     TELAPSE     3293.92 TCPU     3166.18
 TTTTTTTTTTTTTTTTTTTTTTTTTTTTTT MONMO3      TELAPSE     3294.19 TCPU     3166.45
 NUMERICALLY INTEGRATED DENSITY    231.9991908370    229.9991912561
 TTTTTTTTTTTTTTTTTTTTTTTTTTTTTT NUMDFT      TELAPSE     3354.75 TCPU     3226.99
 CYC  39 ETOT(AU) -7.040773495732E+03 DETOT -5.88E-09 tst  1.88E-11 PX  8.17E-06
 TTTTTTTTTTTTTTTTTTTTTTTTTTTTTT DIIS        TELAPSE     3356.42 TCPU     3228.66
 DIIS TEST: 0.92663E-07 AT SCF   CYCLE  39 - DIIS ACTIVE - HISTORY:    39 CYCLES
 TTTTTTTTTTTTTTTTTTTTTTTTTTTTTT FDIK        TELAPSE     3361.22 TCPU     3233.45

    ALPHA      ELECTRONS
 INSULATING STATE
 TOP OF VALENCE BANDS -    BAND    232; K    1; EIG -2.2151808E-01 AU
 BOTTOM OF VIRTUAL BANDS - BAND    233; K    1; EIG -1.3865449E-01 AU
 DIRECT ENERGY BAND GAP:   2.2548 eV

    BETA       ELECTRONS
 INSULATING STATE
 TOP OF VALENCE BANDS -    BAND    230; K    1; EIG -2.3976597E-01 AU
 BOTTOM OF VIRTUAL BANDS - BAND    231; K    1; EIG -1.8268554E-01 AU
 DIRECT ENERGY BAND GAP:   1.5532 eV
 TTTTTTTTTTTTTTTTTTTTTTTTTTTTTT PDIG        TELAPSE     3361.43 TCPU     3233.66
 CHARGE NORMALIZATION FACTOR   1.00000000
 TOTAL ATOMIC CHARGES:
   9.3060948   9.2885190   9.2967907   9.3007323   9.3000779   9.2912984
   8.6106223   8.6265831   5.1067075   5.7290515   6.1324867   0.8908133
   5.7302192   5.1101614  27.5491654   9.3049905   9.2948153   9.2917539
   9.3011138   9.2988116   9.2923810   8.6147752   8.6271545   5.1127469
   5.7298540   6.1332035   0.8920600   5.7275257   5.1094905   9.3049903
   9.2948146   9.2917572   9.3011146   9.2988114   9.2923808   8.6148085
   8.6271744   5.1127424   5.7298384   6.1331745   0.8920618   5.7275183
   5.1094882  27.5491594   9.3060901   9.2885152   9.2967893   9.3007310
   9.3000792   9.2912994   8.6106758   8.6266280   5.1067150   5.7290284
   6.1324527   0.8908164   5.7301839   5.1101609
 SUMMED SPIN DENSITY           2.00000000
 TOTAL ATOMIC SPINS  :
   0.0021696   0.0010889   0.0000501   0.0021606   0.0005631   0.0002746
   0.0940474   0.0979642   0.0135538  -0.0075120   0.0083073  -0.0006307
  -0.0073127   0.0132034   0.5736362   0.0019591   0.0009183   0.0000097
   0.0020947   0.0005089   0.0002309   0.0894208   0.0948129   0.0129214
  -0.0072254   0.0077768  -0.0005982  -0.0071218   0.0127284   0.0019588
   0.0009183   0.0000099   0.0020947   0.0005090   0.0002310   0.0894200
   0.0948131   0.0129217  -0.0072249   0.0077773  -0.0005983  -0.0071222
   0.0127287   0.5736406   0.0021697   0.0010891   0.0000503   0.0021606
   0.0005631   0.0002745   0.0940439   0.0979613   0.0135536  -0.0075120
   0.0083075  -0.0006309  -0.0073121   0.0132035
 TTTTTTTTTTTTTTTTTTTTTTTTTTTTTT MOQGAD      TELAPSE     3361.46 TCPU     3233.69
 TTTTTTTTTTTTTTTTTTTTTTTTTTTTTT SHELLXN     TELAPSE     3374.25 TCPU     3246.47
 TTTTTTTTTTTTTTTTTTTTTTTTTTTTTT MONMO3      TELAPSE     3374.53 TCPU     3246.74
 NUMERICALLY INTEGRATED DENSITY    231.9991908383    229.9991912575
 TTTTTTTTTTTTTTTTTTTTTTTTTTTTTT NUMDFT      TELAPSE     3435.22 TCPU     3307.41
 CYC  40 ETOT(AU) -7.040773495719E+03 DETOT  1.30E-08 tst  2.74E-11 PX  1.52E-05
 TTTTTTTTTTTTTTTTTTTTTTTTTTTTTT DIIS        TELAPSE     3436.91 TCPU     3309.09
 DIIS TEST: 0.68980E-07 AT SCF   CYCLE  40 - DIIS ACTIVE - HISTORY:    40 CYCLES
 TTTTTTTTTTTTTTTTTTTTTTTTTTTTTT FDIK        TELAPSE     3440.50 TCPU     3312.67

    ALPHA      ELECTRONS
 INSULATING STATE
 TOP OF VALENCE BANDS -    BAND    232; K    1; EIG -2.2151900E-01 AU
 BOTTOM OF VIRTUAL BANDS - BAND    233; K    1; EIG -1.3865437E-01 AU
 DIRECT ENERGY BAND GAP:   2.2549 eV

    BETA       ELECTRONS
 INSULATING STATE
 TOP OF VALENCE BANDS -    BAND    230; K    1; EIG -2.3976616E-01 AU
 BOTTOM OF VIRTUAL BANDS - BAND    231; K    1; EIG -1.8268692E-01 AU
 DIRECT ENERGY BAND GAP:   1.5532 eV
 TTTTTTTTTTTTTTTTTTTTTTTTTTTTTT PDIG        TELAPSE     3440.71 TCPU     3312.88
 CHARGE NORMALIZATION FACTOR   1.00000000
 TOTAL ATOMIC CHARGES:
   9.3060951   9.2885151   9.2967904   9.3007334   9.3000762   9.2913002
   8.6106723   8.6266195   5.1067100   5.7290429   6.1324272   0.8908172
   5.7302056   5.1101590  27.5491703   9.3049854   9.2948179   9.2917567
   9.3011175   9.2988131   9.2923782   8.6148019   8.6271743   5.1127432
   5.7298432   6.1331768   0.8920615   5.7275105   5.1094856   9.3049873
   9.2948192   9.2917557   9.3011162   9.2988130   9.2923780   8.6147761
   8.6271499   5.1127432   5.7298452   6.1332027   0.8920592   5.7275365
   5.1094875  27.5491748   9.3060984   9.2885179   9.2967901   9.3007347
   9.3000760   9.2913005   8.6106190   8.6265809   5.1067052   5.7290709
   6.1324623   0.8908149   5.7302263   5.1101583
 SUMMED SPIN DENSITY           2.00000000
 TOTAL ATOMIC SPINS  :
   0.0021696   0.0010890   0.0000501   0.0021605   0.0005631   0.0002746
   0.0940441   0.0979624   0.0135536  -0.0075124   0.0083085  -0.0006309
  -0.0073130   0.0132035   0.5736336   0.0019593   0.0009183   0.0000097
   0.0020946   0.0005090   0.0002312   0.0894225   0.0948154   0.0129218
  -0.0072250   0.0077772  -0.0005982  -0.0071214   0.0127291   0.0019589
   0.0009184   0.0000099   0.0020947   0.0005089   0.0002311   0.0894224
   0.0948146   0.0129218  -0.0072249   0.0077772  -0.0005983  -0.0071227
   0.0127289   0.5736296   0.0021695   0.0010890   0.0000502   0.0021604
   0.0005631   0.0002746   0.0940481   0.0979650   0.0135541  -0.0075128
   0.0083085  -0.0006310  -0.0073127   0.0132036
 TTTTTTTTTTTTTTTTTTTTTTTTTTTTTT MOQGAD      TELAPSE     3440.74 TCPU     3312.91
 TTTTTTTTTTTTTTTTTTTTTTTTTTTTTT SHELLXN     TELAPSE     3453.53 TCPU     3325.63
 TTTTTTTTTTTTTTTTTTTTTTTTTTTTTT MONMO3      TELAPSE     3453.80 TCPU     3325.91
 NUMERICALLY INTEGRATED DENSITY    231.9991908389    229.9991912581
 TTTTTTTTTTTTTTTTTTTTTTTTTTTTTT NUMDFT      TELAPSE     3514.37 TCPU     3386.45
 CYC  41 ETOT(AU) -7.040773495718E+03 DETOT  1.35E-09 tst  4.04E-11 PX  2.03E-05
 TTTTTTTTTTTTTTTTTTTTTTTTTTTTTT DIIS        TELAPSE     3516.08 TCPU     3388.15
 DIIS TEST: 0.61051E-07 AT SCF   CYCLE  41 - DIIS ACTIVE - HISTORY:    40 CYCLES
 TTTTTTTTTTTTTTTTTTTTTTTTTTTTTT FDIK        TELAPSE     3520.12 TCPU     3392.19

    ALPHA      ELECTRONS
 INSULATING STATE
 TOP OF VALENCE BANDS -    BAND    232; K    1; EIG -2.2151856E-01 AU
 BOTTOM OF VIRTUAL BANDS - BAND    233; K    1; EIG -1.3865396E-01 AU
 DIRECT ENERGY BAND GAP:   2.2549 eV

    BETA       ELECTRONS
 INSULATING STATE
 TOP OF VALENCE BANDS -    BAND    230; K    1; EIG -2.3976593E-01 AU
 BOTTOM OF VIRTUAL BANDS - BAND    231; K    1; EIG -1.8268616E-01 AU
 DIRECT ENERGY BAND GAP:   1.5532 eV
 TTTTTTTTTTTTTTTTTTTTTTTTTTTTTT PDIG        TELAPSE     3520.32 TCPU     3392.39
 CHARGE NORMALIZATION FACTOR   1.00000000
 TOTAL ATOMIC CHARGES:
   9.3060931   9.2885174   9.2967897   9.3007336   9.3000779   9.2912993
   8.6106433   8.6266029   5.1067152   5.7290539   6.1324504   0.8908164
   5.7302098   5.1101597  27.5491693   9.3049899   9.2948171   9.2917576
   9.3011147   9.2988116   9.2923798   8.6147916   8.6271601   5.1127371
   5.7298409   6.1331886   0.8920611   5.7275300   5.1094880   9.3049892
   9.2948161   9.2917565   9.3011148   9.2988122   9.2923813   8.6147878
   8.6271647   5.1127398   5.7298521   6.1331891   0.8920612   5.7275157
   5.1094871  27.5491676   9.3060949   9.2885185   9.2967908   9.3007330
   9.3000777   9.2912985   8.6106483   8.6266016   5.1067106   5.7290484
   6.1324479   0.8908164   5.7302174   5.1101608
 SUMMED SPIN DENSITY           2.00000000
 TOTAL ATOMIC SPINS  :
   0.0021697   0.0010889   0.0000501   0.0021606   0.0005632   0.0002746
   0.0940455   0.0979629   0.0135535  -0.0075127   0.0083086  -0.0006310
  -0.0073131   0.0132033   0.5736341   0.0019592   0.0009184   0.0000097
   0.0020947   0.0005089   0.0002310   0.0894221   0.0948149   0.0129217
  -0.0072251   0.0077772  -0.0005982  -0.0071217   0.0127289   0.0019589
   0.0009183   0.0000098   0.0020947   0.0005089   0.0002312   0.0894225
   0.0948149   0.0129221  -0.0072247   0.0077772  -0.0005982  -0.0071220
   0.0127289   0.5736347   0.0021696   0.0010889   0.0000502   0.0021604
   0.0005631   0.0002745   0.0940450   0.0979623   0.0135538  -0.0075131
   0.0083085  -0.0006311  -0.0073129   0.0132035
 TTTTTTTTTTTTTTTTTTTTTTTTTTTTTT MOQGAD      TELAPSE     3520.36 TCPU     3392.43
 TTTTTTTTTTTTTTTTTTTTTTTTTTTTTT SHELLXN     TELAPSE     3533.15 TCPU     3405.21
 TTTTTTTTTTTTTTTTTTTTTTTTTTTTTT MONMO3      TELAPSE     3533.43 TCPU     3405.48
 NUMERICALLY INTEGRATED DENSITY    231.9991908379    229.9991912572
 TTTTTTTTTTTTTTTTTTTTTTTTTTTTTT NUMDFT      TELAPSE     3594.54 TCPU     3466.54
 CYC  42 ETOT(AU) -7.040773495722E+03 DETOT -4.23E-09 tst  9.53E-12 PX  6.68E-06
 TTTTTTTTTTTTTTTTTTTTTTTTTTTTTT DIIS        TELAPSE     3596.25 TCPU     3468.24
 DIIS TEST: 0.28569E-07 AT SCF   CYCLE  42 - DIIS ACTIVE - HISTORY:    41 CYCLES
 TTTTTTTTTTTTTTTTTTTTTTTTTTTTTT FDIK        TELAPSE     3602.61 TCPU     3474.58

    ALPHA      ELECTRONS
 INSULATING STATE
 TOP OF VALENCE BANDS -    BAND    232; K    1; EIG -2.2151861E-01 AU
 BOTTOM OF VIRTUAL BANDS - BAND    233; K    1; EIG -1.3865407E-01 AU
 DIRECT ENERGY BAND GAP:   2.2549 eV

    BETA       ELECTRONS
 INSULATING STATE
 TOP OF VALENCE BANDS -    BAND    230; K    1; EIG -2.3976620E-01 AU
 BOTTOM OF VIRTUAL BANDS - BAND    231; K    1; EIG -1.8268613E-01 AU
 DIRECT ENERGY BAND GAP:   1.5532 eV
 TTTTTTTTTTTTTTTTTTTTTTTTTTTTTT PDIG        TELAPSE     3602.82 TCPU     3474.79
 CHARGE NORMALIZATION FACTOR   1.00000000
 TOTAL ATOMIC CHARGES:
   9.3060951   9.2885173   9.2967913   9.3007323   9.3000771   9.2912993
   8.6106516   8.6266044   5.1067089   5.7290397   6.1324598   0.8908153
   5.7302114   5.1101608  27.5491672   9.3049888   9.2948164   9.2917550
   9.3011158   9.2988124   9.2923803   8.6147881   8.6271668   5.1127431
   5.7298529   6.1331888   0.8920614   5.7275123   5.1094866   9.3049902
   9.2948168   9.2917572   9.3011153   9.2988112   9.2923788   8.6147935
   8.6271592   5.1127392   5.7298387   6.1331886   0.8920611   5.7275315
   5.1094888  27.5491668   9.3060929   9.2885159   9.2967895   9.3007326
   9.3000780   9.2912999   8.6106451   8.6266057   5.1067141   5.7290487
   6.1324638   0.8908153   5.7302016   5.1101597
 SUMMED SPIN DENSITY           2.00000000
 TOTAL ATOMIC SPINS  :
   0.0021698   0.0010889   0.0000502   0.0021606   0.0005630   0.0002746
   0.0940447   0.0979623   0.0135534  -0.0075127   0.0083086  -0.0006311
  -0.0073129   0.0132035   0.5736354   0.0019589   0.0009183   0.0000096
   0.0020947   0.0005089   0.0002310   0.0894219   0.0948149   0.0129222
  -0.0072249   0.0077771  -0.0005982  -0.0071216   0.0127289   0.0019589
   0.0009183   0.0000097   0.0020947   0.0005089   0.0002310   0.0894216
   0.0948146   0.0129222  -0.0072249   0.0077770  -0.0005983  -0.0071216
   0.0127288   0.5736354   0.0021698   0.0010889   0.0000502   0.0021606
   0.0005631   0.0002746   0.0940455   0.0979624   0.0135535  -0.0075127
   0.0083085  -0.0006311  -0.0073130   0.0132035
 TTTTTTTTTTTTTTTTTTTTTTTTTTTTTT MOQGAD      TELAPSE     3602.85 TCPU     3474.82
 TTTTTTTTTTTTTTTTTTTTTTTTTTTTTT SHELLXN     TELAPSE     3615.63 TCPU     3487.59
 TTTTTTTTTTTTTTTTTTTTTTTTTTTTTT MONMO3      TELAPSE     3615.91 TCPU     3487.86
 NUMERICALLY INTEGRATED DENSITY    231.9991908378    229.9991912569
 TTTTTTTTTTTTTTTTTTTTTTTTTTTTTT NUMDFT      TELAPSE     3676.56 TCPU     3548.50
 CYC  43 ETOT(AU) -7.040773495722E+03 DETOT  1.32E-10 tst  1.71E-12 PX  2.45E-06
 TTTTTTTTTTTTTTTTTTTTTTTTTTTTTT DIIS        TELAPSE     3678.29 TCPU     3550.22
 DIIS TEST: 0.45244E-08 AT SCF   CYCLE  43 - DIIS ACTIVE - HISTORY:    42 CYCLES
 TTTTTTTTTTTTTTTTTTTTTTTTTTTTTT FDIK        TELAPSE     3683.07 TCPU     3555.00

    ALPHA      ELECTRONS
 INSULATING STATE
 TOP OF VALENCE BANDS -    BAND    232; K    1; EIG -2.2151920E-01 AU
 BOTTOM OF VIRTUAL BANDS - BAND    233; K    1; EIG -1.3865422E-01 AU
 DIRECT ENERGY BAND GAP:   2.2549 eV

    BETA       ELECTRONS
 INSULATING STATE
 TOP OF VALENCE BANDS -    BAND    230; K    1; EIG -2.3976628E-01 AU
 BOTTOM OF VIRTUAL BANDS - BAND    231; K    1; EIG -1.8268692E-01 AU
 DIRECT ENERGY BAND GAP:   1.5532 eV
 TTTTTTTTTTTTTTTTTTTTTTTTTTTTTT PDIG        TELAPSE     3683.27 TCPU     3555.21
 CHARGE NORMALIZATION FACTOR   1.00000000
 TOTAL ATOMIC CHARGES:
   9.3060934   9.2885166   9.2967891   9.3007342   9.3000771   9.2912994
   8.6106419   8.6266030   5.1067130   5.7290606   6.1324480   0.8908160
   5.7302093   5.1101591  27.5491728   9.3049890   9.2948179   9.2917583
   9.3011151   9.2988113   9.2923779   8.6147931   8.6271569   5.1127385
   5.7298356   6.1331886   0.8920607   5.7275344   5.1094890   9.3049875
   9.2948169   9.2917558   9.3011155   9.2988130   9.2923812   8.6147862
   8.6271663   5.1127431   5.7298553   6.1331890   0.8920608   5.7275105
   5.1094848  27.5491727   9.3060964   9.2885187   9.2967913   9.3007331
   9.3000764   9.2912989   8.6106504   8.6266008   5.1067053   5.7290474
   6.1324443   0.8908166   5.7302211   5.1101607
 SUMMED SPIN DENSITY           2.00000000
 TOTAL ATOMIC SPINS  :
   0.0021698   0.0010889   0.0000502   0.0021606   0.0005631   0.0002746
   0.0940457   0.0979632   0.0135535  -0.0075127   0.0083087  -0.0006311
  -0.0073129   0.0132036   0.5736317   0.0019589   0.0009183   0.0000096
   0.0020948   0.0005089   0.0002310   0.0894222   0.0948156   0.0129223
  -0.0072249   0.0077771  -0.0005983  -0.0071216   0.0127290   0.0019589
   0.0009183   0.0000097   0.0020948   0.0005089   0.0002310   0.0894227
   0.0948154   0.0129224  -0.0072248   0.0077771  -0.0005982  -0.0071216
   0.0127289   0.5736317   0.0021698   0.0010889   0.0000503   0.0021606
   0.0005631   0.0002746   0.0940454   0.0979630   0.0135536  -0.0075128
   0.0083087  -0.0006311  -0.0073129   0.0132036
 TTTTTTTTTTTTTTTTTTTTTTTTTTTTTT MOQGAD      TELAPSE     3683.31 TCPU     3555.24
 TTTTTTTTTTTTTTTTTTTTTTTTTTTTTT SHELLXN     TELAPSE     3696.18 TCPU     3568.06
 TTTTTTTTTTTTTTTTTTTTTTTTTTTTTT MONMO3      TELAPSE     3696.45 TCPU     3568.33
 NUMERICALLY INTEGRATED DENSITY    231.9991908383    229.9991912574
 TTTTTTTTTTTTTTTTTTTTTTTTTTTTTT NUMDFT      TELAPSE     3757.15 TCPU     3629.01
 CYC  44 ETOT(AU) -7.040773495720E+03 DETOT  1.59E-09 tst  3.02E-12 PX  5.50E-06
 TTTTTTTTTTTTTTTTTTTTTTTTTTTTTT DIIS        TELAPSE     3758.88 TCPU     3630.74
 DIIS TEST: 0.57268E-08 AT SCF   CYCLE  44 - DIIS ACTIVE - HISTORY:    42 CYCLES
 TTTTTTTTTTTTTTTTTTTTTTTTTTTTTT FDIK        TELAPSE     3763.68 TCPU     3635.54

    ALPHA      ELECTRONS
 INSULATING STATE
 TOP OF VALENCE BANDS -    BAND    232; K    1; EIG -2.2151907E-01 AU
 BOTTOM OF VIRTUAL BANDS - BAND    233; K    1; EIG -1.3865407E-01 AU
 DIRECT ENERGY BAND GAP:   2.2549 eV

    BETA       ELECTRONS
 INSULATING STATE
 TOP OF VALENCE BANDS -    BAND    230; K    1; EIG -2.3976635E-01 AU
 BOTTOM OF VIRTUAL BANDS - BAND    231; K    1; EIG -1.8268672E-01 AU
 DIRECT ENERGY BAND GAP:   1.5532 eV
 TTTTTTTTTTTTTTTTTTTTTTTTTTTTTT PDIG        TELAPSE     3763.89 TCPU     3635.75
 CHARGE NORMALIZATION FACTOR   1.00000000
 TOTAL ATOMIC CHARGES:
   9.3060938   9.2885176   9.2967905   9.3007330   9.3000775   9.2912991
   8.6106469   8.6266036   5.1067119   5.7290479   6.1324538   0.8908156
   5.7302112   5.1101602  27.5491710   9.3049897   9.2948166   9.2917566
   9.3011151   9.2988118   9.2923801   8.6147901   8.6271624   5.1127394
   5.7298462   6.1331885   0.8920610   5.7275221   5.1094869   9.3049898
   9.2948161   9.2917569   9.3011149   9.2988115   9.2923802   8.6147904
   8.6271615   5.1127397   5.7298455   6.1331884   0.8920611   5.7275223
   5.1094877  27.5491709   9.3060938   9.2885175   9.2967903   9.3007328
   9.3000778   9.2912989   8.6106468   8.6266038   5.1067116   5.7290494
   6.1324535   0.8908157   5.7302111   5.1101603
 SUMMED SPIN DENSITY           2.00000000
 TOTAL ATOMIC SPINS  :
   0.0021698   0.0010889   0.0000502   0.0021606   0.0005631   0.0002746
   0.0940451   0.0979627   0.0135534  -0.0075126   0.0083086  -0.0006311
  -0.0073129   0.0132035   0.5736329   0.0019589   0.0009183   0.0000096
   0.0020947   0.0005089   0.0002310   0.0894224   0.0948154   0.0129224
  -0.0072249   0.0077771  -0.0005983  -0.0071215   0.0127290   0.0019589
   0.0009183   0.0000096   0.0020948   0.0005089   0.0002310   0.0894226
   0.0948156   0.0129224  -0.0072248   0.0077772  -0.0005982  -0.0071216
   0.0127289   0.5736329   0.0021698   0.0010889   0.0000503   0.0021606
   0.0005631   0.0002746   0.0940451   0.0979624   0.0135535  -0.0075128
   0.0083085  -0.0006311  -0.0073128   0.0132035
 TTTTTTTTTTTTTTTTTTTTTTTTTTTTTT MOQGAD      TELAPSE     3763.92 TCPU     3635.78
 TTTTTTTTTTTTTTTTTTTTTTTTTTTTTT SHELLXN     TELAPSE     3776.71 TCPU     3648.55
 TTTTTTTTTTTTTTTTTTTTTTTTTTTTTT MONMO3      TELAPSE     3776.98 TCPU     3648.82
 NUMERICALLY INTEGRATED DENSITY    231.9991908379    229.9991912570
 TTTTTTTTTTTTTTTTTTTTTTTTTTTTTT NUMDFT      TELAPSE     3837.62 TCPU     3709.36
 CYC  45 ETOT(AU) -7.040773495721E+03 DETOT -1.07E-09 tst  1.01E-12 PX  1.75E-06
 TTTTTTTTTTTTTTTTTTTTTTTTTTTTTT DIIS        TELAPSE     3839.40 TCPU     3711.13
 DIIS TEST: 0.13675E-08 AT SCF   CYCLE  45 - DIIS ACTIVE - HISTORY:    42 CYCLES
 TTTTTTTTTTTTTTTTTTTTTTTTTTTTTT FDIK        TELAPSE     3843.40 TCPU     3715.11

    ALPHA      ELECTRONS
 INSULATING STATE
 TOP OF VALENCE BANDS -    BAND    232; K    1; EIG -2.2151909E-01 AU
 BOTTOM OF VIRTUAL BANDS - BAND    233; K    1; EIG -1.3865407E-01 AU
 DIRECT ENERGY BAND GAP:   2.2549 eV

    BETA       ELECTRONS
 INSULATING STATE
 TOP OF VALENCE BANDS -    BAND    230; K    1; EIG -2.3976640E-01 AU
 BOTTOM OF VIRTUAL BANDS - BAND    231; K    1; EIG -1.8268674E-01 AU
 DIRECT ENERGY BAND GAP:   1.5532 eV
 TTTTTTTTTTTTTTTTTTTTTTTTTTTTTT PDIG        TELAPSE     3843.60 TCPU     3715.32
 CHARGE NORMALIZATION FACTOR   1.00000000
 TOTAL ATOMIC CHARGES:
   9.3060944   9.2885168   9.2967903   9.3007330   9.3000770   9.2912995
   8.6106474   8.6266044   5.1067112   5.7290481   6.1324554   0.8908155
   5.7302097   5.1101602  27.5491711   9.3049888   9.2948173   9.2917565
   9.3011155   9.2988119   9.2923792   8.6147903   8.6271622   5.1127404
   5.7298452   6.1331882   0.8920612   5.7275218   5.1094874   9.3049890
   9.2948170   9.2917566   9.3011155   9.2988120   9.2923797   8.6147903
   8.6271621   5.1127403   5.7298463   6.1331883   0.8920610   5.7275218
   5.1094869  27.5491709   9.3060943   9.2885168   9.2967902   9.3007327
   9.3000772   9.2912995   8.6106476   8.6266040   5.1067111   5.7290469
   6.1324562   0.8908157   5.7302099   5.1101603
 SUMMED SPIN DENSITY           2.00000000
 TOTAL ATOMIC SPINS  :
   0.0021698   0.0010889   0.0000502   0.0021606   0.0005631   0.0002746
   0.0940451   0.0979626   0.0135534  -0.0075127   0.0083086  -0.0006311
  -0.0073129   0.0132035   0.5736329   0.0019589   0.0009183   0.0000096
   0.0020948   0.0005089   0.0002310   0.0894225   0.0948156   0.0129224
  -0.0072249   0.0077771  -0.0005982  -0.0071215   0.0127290   0.0019589
   0.0009183   0.0000096   0.0020948   0.0005089   0.0002310   0.0894224
   0.0948154   0.0129224  -0.0072248   0.0077771  -0.0005982  -0.0071215
   0.0127289   0.5736328   0.0021698   0.0010889   0.0000503   0.0021606
   0.0005631   0.0002746   0.0940452   0.0979626   0.0135535  -0.0075128
   0.0083087  -0.0006311  -0.0073129   0.0132035
 TTTTTTTTTTTTTTTTTTTTTTTTTTTTTT MOQGAD      TELAPSE     3843.64 TCPU     3715.35
 TTTTTTTTTTTTTTTTTTTTTTTTTTTTTT SHELLXN     TELAPSE     3856.42 TCPU     3728.09
 TTTTTTTTTTTTTTTTTTTTTTTTTTTTTT MONMO3      TELAPSE     3856.70 TCPU     3728.36
 NUMERICALLY INTEGRATED DENSITY    231.9991908379    229.9991912570
 TTTTTTTTTTTTTTTTTTTTTTTTTTTTTT NUMDFT      TELAPSE     3917.27 TCPU     3788.81
 CYC  46 ETOT(AU) -7.040773495721E+03 DETOT  5.99E-10 tst  3.76E-14 PX  4.25E-07
 TTTTTTTTTTTTTTTTTTTTTTTTTTTTTT DIIS        TELAPSE     3919.04 TCPU     3790.56
 DIIS TEST: 0.65433E-09 AT SCF   CYCLE  46 - DIIS ACTIVE - HISTORY:    42 CYCLES
 TTTTTTTTTTTTTTTTTTTTTTTTTTTTTT FDIK        TELAPSE     3921.94 TCPU     3793.46

    ALPHA      ELECTRONS
 INSULATING STATE
 TOP OF VALENCE BANDS -    BAND    232; K    1; EIG -2.2151917E-01 AU
 BOTTOM OF VIRTUAL BANDS - BAND    233; K    1; EIG -1.3865411E-01 AU
 DIRECT ENERGY BAND GAP:   2.2549 eV

    BETA       ELECTRONS
 INSULATING STATE
 TOP OF VALENCE BANDS -    BAND    230; K    1; EIG -2.3976641E-01 AU
 BOTTOM OF VIRTUAL BANDS - BAND    231; K    1; EIG -1.8268683E-01 AU
 DIRECT ENERGY BAND GAP:   1.5532 eV
 TTTTTTTTTTTTTTTTTTTTTTTTTTTTTT PDIG        TELAPSE     3922.14 TCPU     3793.67
 CHARGE NORMALIZATION FACTOR   1.00000000
 TOTAL ATOMIC CHARGES:
   9.3060937   9.2885176   9.2967904   9.3007331   9.3000775   9.2912990
   8.6106472   8.6266037   5.1067109   5.7290489   6.1324529   0.8908157
   5.7302117   5.1101601  27.5491716   9.3049896   9.2948164   9.2917567
   9.3011152   9.2988117   9.2923799   8.6147900   8.6271621   5.1127403
   5.7298458   6.1331885   0.8920610   5.7275220   5.1094868   9.3049898
   9.2948161   9.2917568   9.3011150   9.2988116   9.2923803   8.6147904
   8.6271614   5.1127402   5.7298452   6.1331885   0.8920610   5.7275228
   5.1094870  27.5491715   9.3060938   9.2885176   9.2967903   9.3007328
   9.3000777   9.2912990   8.6106470   8.6266039   5.1067106   5.7290499
   6.1324529   0.8908158   5.7302110   5.1101601
 SUMMED SPIN DENSITY           2.00000000
 TOTAL ATOMIC SPINS  :
   0.0021698   0.0010889   0.0000502   0.0021606   0.0005631   0.0002746
   0.0940452   0.0979627   0.0135534  -0.0075128   0.0083087  -0.0006311
  -0.0073129   0.0132035   0.5736325   0.0019589   0.0009183   0.0000096
   0.0020948   0.0005089   0.0002310   0.0894224   0.0948156   0.0129224
  -0.0072249   0.0077771  -0.0005982  -0.0071215   0.0127290   0.0019589
   0.0009183   0.0000096   0.0020948   0.0005089   0.0002310   0.0894225
   0.0948156   0.0129224  -0.0072248   0.0077771  -0.0005982  -0.0071215
   0.0127289   0.5736325   0.0021698   0.0010889   0.0000503   0.0021606
   0.0005631   0.0002746   0.0940452   0.0979625   0.0135535  -0.0075128
   0.0083087  -0.0006311  -0.0073129   0.0132035
 TTTTTTTTTTTTTTTTTTTTTTTTTTTTTT MOQGAD      TELAPSE     3922.18 TCPU     3793.70
 TTTTTTTTTTTTTTTTTTTTTTTTTTTTTT SHELLXN     TELAPSE     3935.17 TCPU     3806.67
 TTTTTTTTTTTTTTTTTTTTTTTTTTTTTT MONMO3      TELAPSE     3935.45 TCPU     3806.93
 NUMERICALLY INTEGRATED DENSITY    231.9991908379    229.9991912570
 TTTTTTTTTTTTTTTTTTTTTTTTTTTTTT NUMDFT      TELAPSE     3996.09 TCPU     3867.53
 CYC  47 ETOT(AU) -7.040773495721E+03 DETOT  2.26E-10 tst  3.06E-14 PX  5.02E-07
 TTTTTTTTTTTTTTTTTTTTTTTTTTTTTT DIIS        TELAPSE     3997.87 TCPU     3869.29
 DIIS TEST: 0.65180E-09 AT SCF   CYCLE  47 - DIIS ACTIVE - HISTORY:    41 CYCLES
 TTTTTTTTTTTTTTTTTTTTTTTTTTTTTT FDIK        TELAPSE     3999.96 TCPU     3871.38

    ALPHA      ELECTRONS
 INSULATING STATE
 TOP OF VALENCE BANDS -    BAND    232; K    1; EIG -2.2151917E-01 AU
 BOTTOM OF VIRTUAL BANDS - BAND    233; K    1; EIG -1.3865409E-01 AU
 DIRECT ENERGY BAND GAP:   2.2549 eV

    BETA       ELECTRONS
 INSULATING STATE
 TOP OF VALENCE BANDS -    BAND    230; K    1; EIG -2.3976645E-01 AU
 BOTTOM OF VIRTUAL BANDS - BAND    231; K    1; EIG -1.8268683E-01 AU
 DIRECT ENERGY BAND GAP:   1.5532 eV
 TTTTTTTTTTTTTTTTTTTTTTTTTTTTTT PDIG        TELAPSE     4000.16 TCPU     3871.59
 CHARGE NORMALIZATION FACTOR   1.00000000
 TOTAL ATOMIC CHARGES:
   9.3060940   9.2885171   9.2967904   9.3007330   9.3000772   9.2912992
   8.6106474   8.6266040   5.1067114   5.7290480   6.1324546   0.8908155
   5.7302106   5.1101602  27.5491714   9.3049893   9.2948168   9.2917565
   9.3011154   9.2988118   9.2923796   8.6147902   8.6271622   5.1127401
   5.7298457   6.1331883   0.8920610   5.7275220   5.1094869   9.3049895
   9.2948165   9.2917567   9.3011151   9.2988117   9.2923800   8.6147904
   8.6271616   5.1127401   5.7298456   6.1331883   0.8920610   5.7275223
   5.1094870  27.5491713   9.3060940   9.2885172   9.2967903   9.3007328
   9.3000775   9.2912992   8.6106473   8.6266041   5.1067111   5.7290485
   6.1324545   0.8908157   5.7302105   5.1101602
 SUMMED SPIN DENSITY           2.00000000
 TOTAL ATOMIC SPINS  :
   0.0021698   0.0010889   0.0000502   0.0021606   0.0005630   0.0002746
   0.0940451   0.0979626   0.0135534  -0.0075127   0.0083087  -0.0006311
  -0.0073129   0.0132035   0.5736327   0.0019589   0.0009183   0.0000096
   0.0020948   0.0005089   0.0002310   0.0894225   0.0948157   0.0129224
  -0.0072249   0.0077771  -0.0005982  -0.0071215   0.0127290   0.0019589
   0.0009183   0.0000096   0.0020948   0.0005089   0.0002310   0.0894226
   0.0948157   0.0129224  -0.0072248   0.0077771  -0.0005982  -0.0071215
   0.0127289   0.5736326   0.0021698   0.0010889   0.0000503   0.0021606
   0.0005630   0.0002746   0.0940451   0.0979624   0.0135535  -0.0075128
   0.0083087  -0.0006311  -0.0073129   0.0132035
 TTTTTTTTTTTTTTTTTTTTTTTTTTTTTT MOQGAD      TELAPSE     4000.20 TCPU     3871.62
 TTTTTTTTTTTTTTTTTTTTTTTTTTTTTT SHELLXN     TELAPSE     4012.98 TCPU     3884.39
 TTTTTTTTTTTTTTTTTTTTTTTTTTTTTT MONMO3      TELAPSE     4013.26 TCPU     3884.66
 NUMERICALLY INTEGRATED DENSITY    231.9991908379    229.9991912570
 TTTTTTTTTTTTTTTTTTTTTTTTTTTTTT NUMDFT      TELAPSE     4073.81 TCPU     3945.16
 CYC  48 ETOT(AU) -7.040773495721E+03 DETOT -1.64E-10 tst  1.03E-14 PX  2.71E-07
 TTTTTTTTTTTTTTTTTTTTTTTTTTTTTT DIIS        TELAPSE     4075.64 TCPU     3947.00
 DIIS TEST: 0.60127E-09 AT SCF   CYCLE  48 - DIIS ACTIVE - HISTORY:    41 CYCLES
 TTTTTTTTTTTTTTTTTTTTTTTTTTTTTT FDIK        TELAPSE     4077.77 TCPU     3949.13

    ALPHA      ELECTRONS
 INSULATING STATE
 TOP OF VALENCE BANDS -    BAND    232; K    1; EIG -2.2151917E-01 AU
 BOTTOM OF VIRTUAL BANDS - BAND    233; K    1; EIG -1.3865409E-01 AU
 DIRECT ENERGY BAND GAP:   2.2549 eV

    BETA       ELECTRONS
 INSULATING STATE
 TOP OF VALENCE BANDS -    BAND    230; K    1; EIG -2.3976644E-01 AU
 BOTTOM OF VIRTUAL BANDS - BAND    231; K    1; EIG -1.8268683E-01 AU
 DIRECT ENERGY BAND GAP:   1.5532 eV
 TTTTTTTTTTTTTTTTTTTTTTTTTTTTTT PDIG        TELAPSE     4077.98 TCPU     3949.34
 CHARGE NORMALIZATION FACTOR   1.00000000
 TOTAL ATOMIC CHARGES:
   9.3060940   9.2885171   9.2967904   9.3007330   9.3000772   9.2912993
   8.6106474   8.6266041   5.1067114   5.7290481   6.1324545   0.8908155
   5.7302105   5.1101602  27.5491714   9.3049893   9.2948169   9.2917566
   9.3011154   9.2988118   9.2923796   8.6147902   8.6271622   5.1127401
   5.7298457   6.1331883   0.8920611   5.7275220   5.1094869   9.3049894
   9.2948165   9.2917567   9.3011152   9.2988117   9.2923799   8.6147904
   8.6271617   5.1127401   5.7298457   6.1331884   0.8920610   5.7275221
   5.1094870  27.5491713   9.3060940   9.2885172   9.2967903   9.3007328
   9.3000775   9.2912992   8.6106473   8.6266041   5.1067111   5.7290483
   6.1324547   0.8908156   5.7302105   5.1101602
 SUMMED SPIN DENSITY           2.00000000
 TOTAL ATOMIC SPINS  :
   0.0021698   0.0010889   0.0000502   0.0021606   0.0005631   0.0002746
   0.0940451   0.0979626   0.0135534  -0.0075128   0.0083087  -0.0006311
  -0.0073129   0.0132035   0.5736327   0.0019589   0.0009183   0.0000096
   0.0020948   0.0005089   0.0002310   0.0894225   0.0948157   0.0129224
  -0.0072248   0.0077771  -0.0005982  -0.0071215   0.0127290   0.0019589
   0.0009183   0.0000096   0.0020948   0.0005089   0.0002310   0.0894226
   0.0948156   0.0129224  -0.0072248   0.0077771  -0.0005982  -0.0071215
   0.0127289   0.5736326   0.0021698   0.0010889   0.0000503   0.0021606
   0.0005631   0.0002746   0.0940452   0.0979625   0.0135535  -0.0075128
   0.0083087  -0.0006311  -0.0073129   0.0132035
 TTTTTTTTTTTTTTTTTTTTTTTTTTTTTT MOQGAD      TELAPSE     4078.01 TCPU     3949.37
 TTTTTTTTTTTTTTTTTTTTTTTTTTTTTT SHELLXN     TELAPSE     4090.78 TCPU     3962.12
 TTTTTTTTTTTTTTTTTTTTTTTTTTTTTT MONMO3      TELAPSE     4091.06 TCPU     3962.40
 NUMERICALLY INTEGRATED DENSITY    231.9991908379    229.9991912570
 TTTTTTTTTTTTTTTTTTTTTTTTTTTTTT NUMDFT      TELAPSE     4151.74 TCPU     4023.07
 CYC  49 ETOT(AU) -7.040773495721E+03 DETOT  4.73E-11 tst  4.63E-15 PX  4.73E-08
 TTTTTTTTTTTTTTTTTTTTTTTTTTTTTT DIIS        TELAPSE     4153.52 TCPU     4024.85
 DIIS TEST: 0.56182E-09 AT SCF   CYCLE  49 - DIIS ACTIVE - HISTORY:    41 CYCLES
 TTTTTTTTTTTTTTTTTTTTTTTTTTTTTT FDIK        TELAPSE     4155.30 TCPU     4026.62

    ALPHA      ELECTRONS
 INSULATING STATE
 TOP OF VALENCE BANDS -    BAND    232; K    1; EIG -2.2151916E-01 AU
 BOTTOM OF VIRTUAL BANDS - BAND    233; K    1; EIG -1.3865408E-01 AU
 DIRECT ENERGY BAND GAP:   2.2549 eV

    BETA       ELECTRONS
 INSULATING STATE
 TOP OF VALENCE BANDS -    BAND    230; K    1; EIG -2.3976644E-01 AU
 BOTTOM OF VIRTUAL BANDS - BAND    231; K    1; EIG -1.8268682E-01 AU
 DIRECT ENERGY BAND GAP:   1.5532 eV
 TTTTTTTTTTTTTTTTTTTTTTTTTTTTTT PDIG        TELAPSE     4155.50 TCPU     4026.83
 CHARGE NORMALIZATION FACTOR   1.00000000
 TOTAL ATOMIC CHARGES:
   9.3060940   9.2885171   9.2967904   9.3007330   9.3000772   9.2912993
   8.6106474   8.6266041   5.1067114   5.7290481   6.1324545   0.8908155
   5.7302105   5.1101602  27.5491714   9.3049893   9.2948169   9.2917566
   9.3011154   9.2988118   9.2923796   8.6147902   8.6271622   5.1127401
   5.7298457   6.1331883   0.8920611   5.7275220   5.1094869   9.3049894
   9.2948165   9.2917567   9.3011152   9.2988117   9.2923799   8.6147904
   8.6271617   5.1127401   5.7298457   6.1331884   0.8920610   5.7275221
   5.1094870  27.5491713   9.3060940   9.2885172   9.2967903   9.3007328
   9.3000775   9.2912992   8.6106473   8.6266041   5.1067111   5.7290483
   6.1324547   0.8908156   5.7302105   5.1101602
 SUMMED SPIN DENSITY           2.00000000
 TOTAL ATOMIC SPINS  :
   0.0021698   0.0010889   0.0000502   0.0021606   0.0005631   0.0002746
   0.0940451   0.0979626   0.0135534  -0.0075128   0.0083087  -0.0006311
  -0.0073129   0.0132035   0.5736327   0.0019589   0.0009183   0.0000096
   0.0020948   0.0005089   0.0002310   0.0894225   0.0948157   0.0129224
  -0.0072248   0.0077771  -0.0005982  -0.0071215   0.0127290   0.0019589
   0.0009183   0.0000096   0.0020948   0.0005089   0.0002310   0.0894226
   0.0948156   0.0129224  -0.0072248   0.0077771  -0.0005982  -0.0071215
   0.0127289   0.5736326   0.0021698   0.0010889   0.0000503   0.0021606
   0.0005631   0.0002746   0.0940452   0.0979625   0.0135535  -0.0075128
   0.0083087  -0.0006311  -0.0073129   0.0132035
 TTTTTTTTTTTTTTTTTTTTTTTTTTTTTT MOQGAD      TELAPSE     4155.54 TCPU     4026.86
 TTTTTTTTTTTTTTTTTTTTTTTTTTTTTT SHELLXN     TELAPSE     4168.32 TCPU     4039.62
 TTTTTTTTTTTTTTTTTTTTTTTTTTTTTT MONMO3      TELAPSE     4168.62 TCPU     4039.92
 NUMERICALLY INTEGRATED DENSITY    231.9991908379    229.9991912570
 TTTTTTTTTTTTTTTTTTTTTTTTTTTTTT NUMDFT      TELAPSE     4230.02 TCPU     4101.26
 CYC  50 ETOT(AU) -7.040773495721E+03 DETOT -1.46E-11 tst  4.55E-15 PX  1.67E-09
 TTTTTTTTTTTTTTTTTTTTTTTTTTTTTT DIIS        TELAPSE     4231.83 TCPU     4103.07
 DIIS TEST: 0.56181E-09 AT SCF   CYCLE  50 - DIIS ACTIVE - HISTORY:    41 CYCLES
 TTTTTTTTTTTTTTTTTTTTTTTTTTTTTT FDIK        TELAPSE     4233.60 TCPU     4104.84

    ALPHA      ELECTRONS
 INSULATING STATE
 TOP OF VALENCE BANDS -    BAND    232; K    1; EIG -2.2151917E-01 AU
 BOTTOM OF VIRTUAL BANDS - BAND    233; K    1; EIG -1.3865408E-01 AU
 DIRECT ENERGY BAND GAP:   2.2549 eV

    BETA       ELECTRONS
 INSULATING STATE
 TOP OF VALENCE BANDS -    BAND    230; K    1; EIG -2.3976644E-01 AU
 BOTTOM OF VIRTUAL BANDS - BAND    231; K    1; EIG -1.8268683E-01 AU
 DIRECT ENERGY BAND GAP:   1.5532 eV
 TTTTTTTTTTTTTTTTTTTTTTTTTTTTTT PDIG        TELAPSE     4233.81 TCPU     4105.05
 CHARGE NORMALIZATION FACTOR   1.00000000
 TOTAL ATOMIC CHARGES:
   9.3060940   9.2885171   9.2967904   9.3007330   9.3000772   9.2912993
   8.6106474   8.6266041   5.1067114   5.7290481   6.1324545   0.8908155
   5.7302105   5.1101602  27.5491714   9.3049893   9.2948169   9.2917566
   9.3011154   9.2988118   9.2923796   8.6147902   8.6271622   5.1127401
   5.7298457   6.1331883   0.8920611   5.7275220   5.1094869   9.3049894
   9.2948165   9.2917567   9.3011152   9.2988117   9.2923799   8.6147904
   8.6271617   5.1127401   5.7298457   6.1331884   0.8920610   5.7275221
   5.1094870  27.5491713   9.3060940   9.2885172   9.2967903   9.3007328
   9.3000775   9.2912992   8.6106473   8.6266041   5.1067111   5.7290483
   6.1324547   0.8908156   5.7302105   5.1101602
 SUMMED SPIN DENSITY           2.00000000
 TOTAL ATOMIC SPINS  :
   0.0021698   0.0010889   0.0000502   0.0021606   0.0005631   0.0002746
   0.0940451   0.0979626   0.0135534  -0.0075128   0.0083087  -0.0006311
  -0.0073129   0.0132035   0.5736327   0.0019589   0.0009183   0.0000096
   0.0020948   0.0005089   0.0002310   0.0894225   0.0948157   0.0129224
  -0.0072248   0.0077771  -0.0005982  -0.0071215   0.0127290   0.0019589
   0.0009183   0.0000096   0.0020948   0.0005090   0.0002310   0.0894226
   0.0948156   0.0129224  -0.0072248   0.0077771  -0.0005982  -0.0071215
   0.0127289   0.5736326   0.0021698   0.0010889   0.0000503   0.0021606
   0.0005631   0.0002746   0.0940452   0.0979625   0.0135535  -0.0075128
   0.0083087  -0.0006311  -0.0073129   0.0132035
 TTTTTTTTTTTTTTTTTTTTTTTTTTTTTT MOQGAD      TELAPSE     4233.84 TCPU     4105.08
 TTTTTTTTTTTTTTTTTTTTTTTTTTTTTT SHELLXN     TELAPSE     4246.62 TCPU     4117.81
 TTTTTTTTTTTTTTTTTTTTTTTTTTTTTT MONMO3      TELAPSE     4246.90 TCPU     4118.08
 NUMERICALLY INTEGRATED DENSITY    231.9991908379    229.9991912570
 TTTTTTTTTTTTTTTTTTTTTTTTTTTTTT NUMDFT      TELAPSE     4307.51 TCPU     4178.65
 CYC  51 ETOT(AU) -7.040773495721E+03 DETOT  7.28E-12 tst  4.55E-15 PX  4.64E-09
 TTTTTTTTTTTTTTTTTTTTTTTTTTTTTT DIIS        TELAPSE     4309.34 TCPU     4180.48
 DIIS TEST: 0.56178E-09 AT SCF   CYCLE  51 - DIIS ACTIVE - HISTORY:    42 CYCLES
 TTTTTTTTTTTTTTTTTTTTTTTTTTTTTT FDIK        TELAPSE     4311.09 TCPU     4182.22

    ALPHA      ELECTRONS
 INSULATING STATE
 TOP OF VALENCE BANDS -    BAND    232; K    1; EIG -2.2151917E-01 AU
 BOTTOM OF VIRTUAL BANDS - BAND    233; K    1; EIG -1.3865408E-01 AU
 DIRECT ENERGY BAND GAP:   2.2549 eV

    BETA       ELECTRONS
 INSULATING STATE
 TOP OF VALENCE BANDS -    BAND    230; K    1; EIG -2.3976644E-01 AU
 BOTTOM OF VIRTUAL BANDS - BAND    231; K    1; EIG -1.8268683E-01 AU
 DIRECT ENERGY BAND GAP:   1.5532 eV
 TTTTTTTTTTTTTTTTTTTTTTTTTTTTTT PDIG        TELAPSE     4311.30 TCPU     4182.43
 CHARGE NORMALIZATION FACTOR   1.00000000
 TOTAL ATOMIC CHARGES:
   9.3060940   9.2885171   9.2967904   9.3007330   9.3000772   9.2912993
   8.6106474   8.6266041   5.1067114   5.7290481   6.1324545   0.8908155
   5.7302105   5.1101602  27.5491714   9.3049893   9.2948169   9.2917566
   9.3011154   9.2988118   9.2923796   8.6147902   8.6271622   5.1127401
   5.7298457   6.1331883   0.8920611   5.7275220   5.1094869   9.3049894
   9.2948165   9.2917567   9.3011152   9.2988117   9.2923799   8.6147904
   8.6271617   5.1127401   5.7298457   6.1331884   0.8920610   5.7275221
   5.1094870  27.5491713   9.3060940   9.2885172   9.2967903   9.3007328
   9.3000775   9.2912992   8.6106473   8.6266041   5.1067111   5.7290483
   6.1324547   0.8908156   5.7302105   5.1101602
 SUMMED SPIN DENSITY           2.00000000
 TOTAL ATOMIC SPINS  :
   0.0021698   0.0010889   0.0000502   0.0021606   0.0005631   0.0002746
   0.0940451   0.0979626   0.0135534  -0.0075128   0.0083087  -0.0006311
  -0.0073129   0.0132035   0.5736327   0.0019589   0.0009183   0.0000096
   0.0020948   0.0005089   0.0002310   0.0894225   0.0948157   0.0129224
  -0.0072248   0.0077771  -0.0005982  -0.0071215   0.0127290   0.0019589
   0.0009183   0.0000096   0.0020948   0.0005090   0.0002310   0.0894226
   0.0948156   0.0129224  -0.0072248   0.0077771  -0.0005982  -0.0071215
   0.0127289   0.5736326   0.0021698   0.0010889   0.0000503   0.0021606
   0.0005631   0.0002746   0.0940452   0.0979625   0.0135535  -0.0075128
   0.0083087  -0.0006311  -0.0073129   0.0132035
 TTTTTTTTTTTTTTTTTTTTTTTTTTTTTT MOQGAD      TELAPSE     4311.33 TCPU     4182.46
 TTTTTTTTTTTTTTTTTTTTTTTTTTTTTT SHELLXN     TELAPSE     4324.09 TCPU     4195.22

 ::: DIPOLE MOMENT ALONG NON PERIODIC DIRECTIONS:
 ::: A.U.     (X) -1.22237E-06   (Y) -8.23285E-07   (Z) -4.80458E-07
 ::: DEBYE         3.10696E-06        2.09258E-06        1.22120E-06

 +++ ENERGIES IN A.U. +++
 ::: EXT EL-POLE                                   7.2193335111628E+03
 ::: EXT EL-SPHEROPOLE                             0.0000000000000E+00
 ::: BIELET ZONE E-E                               6.3935348930799E+03
 ::: TOTAL E-E                                     1.3612868404243E+04
 ::: TOTAL E-N + N-E                              -3.7480416591982E+04
 ::: TOTAL N-N                                     1.0361409466338E+04
 ::: KINETIC ENERGY                                7.0254552332256E+03
 ::: PSEUDO TOTAL   ENERGY                        -6.4806834881756E+03
 ::: VIRIAL COEFFICIENT                            1.0403351214057E+00
 TTTTTTTTTTTTTTTTTTTTTTTTTTTTTT MONMO3      TELAPSE     4324.37 TCPU     4195.50
 NUMERICALLY INTEGRATED DENSITY    231.9991908379    229.9991912570
 TTTTTTTTTTTTTTTTTTTTTTTTTTTTTT NUMDFT      TELAPSE     4385.12 TCPU     4256.23
 CYC  52 ETOT(AU) -7.040773495721E+03 DETOT  6.37E-12 tst  4.55E-15 PX  4.64E-09

 == SCF ENDED - CONVERGENCE ON ENERGY      E(AU) -7.0407734957207E+03 CYCLES  52


 ENERGY EXPRESSION=HARTREE+FOCK EXCH*0.00000+(PBE        EXCH)*1.00000+PBE        CORR


 TOTAL ENERGY(DFT)(AU)( 52) -7.0407734957207E+03 DE 6.4E-12 tester 4.6E-15
 TTTTTTTTTTTTTTTTTTTTTTTTTTTTTT EDFT        TELAPSE     4385.13 TCPU     4256.24
 
 INFORMATION **** DFTD3 ENERGY **** CALCULATE DFTD3 ENERGY

           DFT-D V3(BJ)
 DF                                         pbe       
 parameters
 s6       :    1.0000
 s8       :    0.7875
 a1       :    0.4289
 a2       :    4.4407
 k1 k3    :   16.0000   -4.0000
 Cutoff   :   50.2022
 CN-Cutoff:   21.1671
 
 Edisp /kcal,au:   -44.9215 -0.07158702

 E6    /kcal :   -31.1309
 E8    /kcal :   -13.7906
 
 INFORMATION **** DFTD3 ENERGY **** NORMAL TERMINATION OF DFTD3 MODULE

 *******************************************************************************

 DFT-D3 DISPERSION ENERGY CORRECTION

 D3 DISPERSION ENERGY (AU)       -7.1587019659605E-02
 TOTAL ENERGY + DISP (AU)        -7.0408450827403E+03

 *******************************************************************************

 EIGENVECTORS IN FORTRAN UNIT  8
 TTTTTTTTTTTTTTTTTTTTTTTTTTTTTT END         TELAPSE     4386.26 TCPU     4257.37
 EEEEEEEEEE TERMINATION  DATE 28 01 2024 TIME 18:24:05.9
NODE    0 CPU TIME =      4257.367
NODE    1 CPU TIME =      4298.150
NODE    2 CPU TIME =      4298.067
NODE    3 CPU TIME =      4257.402
NODE    4 CPU TIME =      4257.182
NODE    5 CPU TIME =      4298.565
NODE    6 CPU TIME =      4256.836
NODE    7 CPU TIME =      4256.671
NODE    8 CPU TIME =      4298.464
NODE    9 CPU TIME =      4298.235
NODE   10 CPU TIME =      4298.586
NODE   11 CPU TIME =      4256.178
NODE   12 CPU TIME =      4257.023
NODE   13 CPU TIME =      4258.650
NODE   14 CPU TIME =      4256.423
NODE   15 CPU TIME =      4256.739
NODE   16 CPU TIME =      4257.363
NODE   17 CPU TIME =      4258.644
NODE   18 CPU TIME =      4257.712
NODE   19 CPU TIME =      4256.548
NODE   20 CPU TIME =      4257.174
NODE   21 CPU TIME =      4256.592
NODE   22 CPU TIME =      4296.860
NODE   23 CPU TIME =      4257.031
    TOTAL CPU TIME =    102458.463
