# Supplementary material for: Interrogation of the Intermolecular Forces That Drive Bulk Properties of Molecular Crystals with Terahertz Spectroscopy and Density Functional Theory
Source: Cryst Growth Des. 2025 May 23;25(11):3697–706. doi: 10.1021/acs.cgd.5c00007 (PMC12148306; doi:10.1021/acs.cgd.5c00007)
Supplement: Supplementary file 3 [file cg5c00007_si_003.zip › Calculations/HF/Eclipse/HF_eclipse_noopt.out]

SHRINK 6 Cu (II) (AcAc)2(F3)4, c8nversi8n H t8 F H,C,8,F Cu are P8B-TZVP and PBE-D, eclipse dimer no opt
MOLECULE
1
58
6       0.575999    1.889041   -3.233939
9       0.374616    2.637623   -4.008813
9      -0.307044    1.244565   -3.130879
9       1.421878    1.251661   -3.515359
6       0.806724    2.561999   -1.914778
6       1.708419    1.985209   -1.005542
1       2.265500    1.112862   -1.339698
6       2.068619    2.561029    0.222120
6       3.182722    1.956879    1.023230
9       4.097045    2.554359    0.882922
9       3.374109    0.924146    0.716900
9       2.951555    1.982671    2.091912
8       0.115128    3.624387   -1.696428
8       1.535998    3.623697    0.719161
29      0.000000    4.543186    0.000000
6      -0.575999    7.197330    3.233939
9      -0.374616    6.448749    4.008813
9       0.307044    7.841806    3.130879
9      -1.421878    7.834711    3.515359
6      -0.806724    6.524373    1.914778
6      -1.708419    7.101163    1.005542
1      -2.265500    7.973510    1.339698
6      -2.068619    6.525342   -0.222120
6      -3.182722    7.129493   -1.023230
9      -4.097045    6.532012   -0.882922
9      -3.374109    8.162225   -0.716900
9      -2.951555    7.103700   -2.091912
8      -0.115128    5.461984    1.696428
8      -1.535998    5.462675   -0.719161
6       0.575999   -2.654145   -3.233939
9       0.374616   -1.905563   -4.008813
9      -0.307044   -3.298620   -3.130879
9       1.421878   -3.291525   -3.515359
6       0.806724   -1.981187   -1.914778
6       1.708419   -2.557977   -1.005542
1       2.265500   -3.430324   -1.339698
6       2.068619   -1.982157    0.222120
6       3.182722   -2.586307    1.023230
9       4.097045   -1.988826    0.882922
9       3.374109   -3.619039    0.716900
9       2.951555   -2.560515    2.091912
8       0.115128   -0.918799   -1.696428
8       1.535998   -0.919489    0.719161
29      0.000000    0.000000    0.000000
6      -0.575999    2.654145    3.233939
9      -0.374616    1.905563    4.008813
9       0.307044    3.298620    3.130879
9      -1.421878    3.291525    3.515359
6      -0.806724    1.981187    1.914778
6      -1.708419    2.557977    1.005542
1      -2.265500    3.430324    1.339698
6      -2.068619    1.982157   -0.222120
6      -3.182722    2.586307   -1.023230
9      -4.097045    1.988826   -0.882922
9      -3.374109    3.619039   -0.716900
9      -2.951555    2.560515   -2.091912
8      -0.115128    0.918799    1.696428
8      -1.535998    0.919489   -0.719161
BASISSET
POB-TZVP
DFT
SPIN
PBE-D
XLGRID
END
EXCHSIZE
15000000
BIPOSIZE
15000000
MAXCYCLE
200
SCFDIR
TOLINTEG
7 7 7 7 14
TOLDEE
11
SPINLOCK
2 10
SHRINK
6 6
FMIXING
40
END
          64 PROCESSORS WORKING

         
 *******************************************************************************
 *                                                                             *
 *                               CRYSTAL17                                     *
 *                      public : 1.0.1 - Feb 1st, 2017                         *
 *                       HTTP://WWW.CRYSTAL.UNITO.IT                           *
 *                                                                             *
 *                              MAIN AUTHORS                                   *
 *                                                                             *
 *  R. DOVESI(1,11), V.R. SAUNDERS(2), C. ROETTI(1,11), R. ORLANDO(1,11),      *
 *  C.M. ZICOVICH-WILSON(1,3), F. PASCALE(4), B. CIVALLERI(1,11),              *
 *  K. DOLL(5), N.M. HARRISON(2,6), I.J. BUSH(7), Ph. D'ARCO(8),               *
 *  M. LLUNELL(9), M. CAUSA'(10), Y. NOEL(8), L. MASCHIO(1,11), A. ERBA(1,11)  *
 *  M. RE'RAT(14), S. CASASSA(1,11)                                            *
 *                                                                             *
 *        CONTRIBUTIONS TO THE CODE HAVE ALSO BEEN GIVEN BY                    *
 *                                                                             *
 *  M. FERRABONE(1,11), M. DE LA PIERRE(1,11), M. FERRERO(1,11),               *
 *  J. BAIMA(1,11), E. ALBANESE(1,11), M.F. PEINTINGER(12), R. BAST(13),       *
 *  B. KIRTMAN(15), V. LACIVITA(1,11), R. DEMICHELIS(1,16)                     *
 *  G. BRANDEBURG(17), S. SALUSTRO(1,11), G. SANSONE(1,11)                     *
 *  M.T. RUGGIERO(18)                                                          *
 *                                                                             *
 * (1) THEORETICAL CHEMISTRY GROUP - UNIVERSITA' DI TORINO - TORINO (ITALY)    *

 * (2) COMPUTATIONAL SCIENCE & ENGINEERING DEPARTMENT - STFC DARESBURY (UK)    *
 * (3) UNIVERSIDAD AUTONOMA DEL ESTADO DE MORELOS - CUERNAVACA (MEXICO)        *
 * (4) UNIVERSITE' DE LORRAINE - NANCY (FRANCE)                                *
 * (5) UNIVERSITAET STUTTGART- STUTTGART (GERMANY)                             *
 * (6) IMPERIAL COLLEGE - LONDON (UK)                                          *
 * (7) OXFORD E-RESEARCH CENTRE - OXFORD (UK)                                  *
 * (8) UPMC - SORBONNE UNIVERSITES - PARIS (FRANCE)                            *
 * (9) UNIVERSIDAD DE BARCELONA - BARCELONA (SPAIN)                            *
 *(10) UNIVERSITA' DI NAPOLI "FEDERICO II" - NAPOLI (ITALY)                    *
 *(11) NIS - NANOSTRUCTURED INTERFACES AND SURFACES - TORINO (ITALY)           *
 *(12) MPI FUER CHEMISCHE ENERGIEKONVERSION - MUELHEIM AN DER RUHR (GERMANY)   *
 *(13) UNIVERSITY OF TROMSO - TROMSO (NORWAY)                                  *
 *(14) UNIVERSITE' DE PAU ET DES PAYS DE L'ADOUR - PAU (FRANCE)                *
 *(15) UNIVERSITY OF CALIFORNIA SANTA BARBARA - SANTA BARBARA (USA)            *
 *(16) CURTIN UNIVERSITY - PERTH (AUSTRALIA)                                   *
 *(17) UNIVERSITY COLLEGE LONDON - LONDON (UK)                                 *
 *(18) CAMBRIDGE UNIVERSITY - CAMBRIDGE (UK)                                   *
 *                                                                             *
 *******************************************************************************
 EEEEEEEEEE STARTING  DATE 02 05 2025 TIME 16:14:13.4
 SHRINK 6 Cu (II) (AcAc)2(F3)4, c8nversi8n H t8 F H,C,8,F Cu are P8B-TZVP and PBE

 MOLECULAR CALCULATION
 POINT  GROUP  N.  1                  :  1      OR  C1   
 CORRESPONDING SPACE GROUP            :  P 1             


 NUMBER OF IRREDUCIBLE ATOMS IN THE CONVENTIONAL CELL:   58

 INPUT COORDINATES

 ATOM AT. N.              COORDINATES
   1   6     5.759990000000E-01  1.889041000000E+00 -3.233939000000E+00
   2   9     3.746160000000E-01  2.637623000000E+00 -4.008813000000E+00
   3   9    -3.070440000000E-01  1.244565000000E+00 -3.130879000000E+00
   4   9     1.421878000000E+00  1.251661000000E+00 -3.515359000000E+00
   5   6     8.067240000000E-01  2.561999000000E+00 -1.914778000000E+00
   6   6     1.708419000000E+00  1.985209000000E+00 -1.005542000000E+00
   7   1     2.265500000000E+00  1.112862000000E+00 -1.339698000000E+00
   8   6     2.068619000000E+00  2.561029000000E+00  2.221200000000E-01
   9   6     3.182722000000E+00  1.956879000000E+00  1.023230000000E+00
  10   9     4.097045000000E+00  2.554359000000E+00  8.829220000000E-01
  11   9     3.374109000000E+00  9.241460000000E-01  7.169000000000E-01
  12   9     2.951555000000E+00  1.982671000000E+00  2.091912000000E+00
  13   8     1.151280000000E-01  3.624387000000E+00 -1.696428000000E+00
  14   8     1.535998000000E+00  3.623697000000E+00  7.191610000000E-01
  15  29     0.000000000000E+00  4.543186000000E+00  0.000000000000E+00
  16   6    -5.759990000000E-01  7.197330000000E+00  3.233939000000E+00
  17   9    -3.746160000000E-01  6.448749000000E+00  4.008813000000E+00
  18   9     3.070440000000E-01  7.841806000000E+00  3.130879000000E+00
  19   9    -1.421878000000E+00  7.834711000000E+00  3.515359000000E+00
  20   6    -8.067240000000E-01  6.524373000000E+00  1.914778000000E+00
  21   6    -1.708419000000E+00  7.101163000000E+00  1.005542000000E+00
  22   1    -2.265500000000E+00  7.973510000000E+00  1.339698000000E+00
  23   6    -2.068619000000E+00  6.525342000000E+00 -2.221200000000E-01
  24   6    -3.182722000000E+00  7.129493000000E+00 -1.023230000000E+00
  25   9    -4.097045000000E+00  6.532012000000E+00 -8.829220000000E-01
  26   9    -3.374109000000E+00  8.162225000000E+00 -7.169000000000E-01
  27   9    -2.951555000000E+00  7.103700000000E+00 -2.091912000000E+00
  28   8    -1.151280000000E-01  5.461984000000E+00  1.696428000000E+00
  29   8    -1.535998000000E+00  5.462675000000E+00 -7.191610000000E-01
  30   6     5.759990000000E-01 -2.654145000000E+00 -3.233939000000E+00
  31   9     3.746160000000E-01 -1.905563000000E+00 -4.008813000000E+00
  32   9    -3.070440000000E-01 -3.298620000000E+00 -3.130879000000E+00
  33   9     1.421878000000E+00 -3.291525000000E+00 -3.515359000000E+00
  34   6     8.067240000000E-01 -1.981187000000E+00 -1.914778000000E+00
  35   6     1.708419000000E+00 -2.557977000000E+00 -1.005542000000E+00
  36   1     2.265500000000E+00 -3.430324000000E+00 -1.339698000000E+00
  37   6     2.068619000000E+00 -1.982157000000E+00  2.221200000000E-01
  38   6     3.182722000000E+00 -2.586307000000E+00  1.023230000000E+00
  39   9     4.097045000000E+00 -1.988826000000E+00  8.829220000000E-01
  40   9     3.374109000000E+00 -3.619039000000E+00  7.169000000000E-01
  41   9     2.951555000000E+00 -2.560515000000E+00  2.091912000000E+00
  42   8     1.151280000000E-01 -9.187990000000E-01 -1.696428000000E+00
  43   8     1.535998000000E+00 -9.194890000000E-01  7.191610000000E-01
  44  29     0.000000000000E+00  0.000000000000E+00  0.000000000000E+00
  45   6    -5.759990000000E-01  2.654145000000E+00  3.233939000000E+00
  46   9    -3.746160000000E-01  1.905563000000E+00  4.008813000000E+00
  47   9     3.070440000000E-01  3.298620000000E+00  3.130879000000E+00
  48   9    -1.421878000000E+00  3.291525000000E+00  3.515359000000E+00
  49   6    -8.067240000000E-01  1.981187000000E+00  1.914778000000E+00
  50   6    -1.708419000000E+00  2.557977000000E+00  1.005542000000E+00
  51   1    -2.265500000000E+00  3.430324000000E+00  1.339698000000E+00
  52   6    -2.068619000000E+00  1.982157000000E+00 -2.221200000000E-01
  53   6    -3.182722000000E+00  2.586307000000E+00 -1.023230000000E+00
  54   9    -4.097045000000E+00  1.988826000000E+00 -8.829220000000E-01
  55   9    -3.374109000000E+00  3.619039000000E+00 -7.169000000000E-01
  56   9    -2.951555000000E+00  2.560515000000E+00 -2.091912000000E+00
  57   8    -1.151280000000E-01  9.187990000000E-01  1.696428000000E+00
  58   8    -1.535998000000E+00  9.194890000000E-01 -7.191610000000E-01

 COORDINATES OF THE EQUIVALENT ATOMS (ANGSTROMS)

 N. ATOM EQUIV AT. N.          X                  Y                  Z

   1   1   1    6 C     5.75999000000E-01  1.88904100000E+00 -3.23393900000E+00

   2   2   1    9 F     3.74616000000E-01  2.63762300000E+00 -4.00881300000E+00

   3   3   1    9 F    -3.07044000000E-01  1.24456500000E+00 -3.13087900000E+00

   4   4   1    9 F     1.42187800000E+00  1.25166100000E+00 -3.51535900000E+00

   5   5   1    6 C     8.06724000000E-01  2.56199900000E+00 -1.91477800000E+00

   6   6   1    6 C     1.70841900000E+00  1.98520900000E+00 -1.00554200000E+00

   7   7   1    1 H     2.26550000000E+00  1.11286200000E+00 -1.33969800000E+00

   8   8   1    6 C     2.06861900000E+00  2.56102900000E+00  2.22120000000E-01

   9   9   1    6 C     3.18272200000E+00  1.95687900000E+00  1.02323000000E+00

  10  10   1    9 F     4.09704500000E+00  2.55435900000E+00  8.82922000000E-01

  11  11   1    9 F     3.37410900000E+00  9.24146000000E-01  7.16900000000E-01

  12  12   1    9 F     2.95155500000E+00  1.98267100000E+00  2.09191200000E+00

  13  13   1    8 O     1.15128000000E-01  3.62438700000E+00 -1.69642800000E+00

  14  14   1    8 O     1.53599800000E+00  3.62369700000E+00  7.19161000000E-01

  15  15   1   29 CU    0.00000000000E+00  4.54318600000E+00  0.00000000000E+00

  16  16   1    6 C    -5.75999000000E-01  7.19733000000E+00  3.23393900000E+00

  17  17   1    9 F    -3.74616000000E-01  6.44874900000E+00  4.00881300000E+00

  18  18   1    9 F     3.07044000000E-01  7.84180600000E+00  3.13087900000E+00

  19  19   1    9 F    -1.42187800000E+00  7.83471100000E+00  3.51535900000E+00

  20  20   1    6 C    -8.06724000000E-01  6.52437300000E+00  1.91477800000E+00

  21  21   1    6 C    -1.70841900000E+00  7.10116300000E+00  1.00554200000E+00

  22  22   1    1 H    -2.26550000000E+00  7.97351000000E+00  1.33969800000E+00

  23  23   1    6 C    -2.06861900000E+00  6.52534200000E+00 -2.22120000000E-01

  24  24   1    6 C    -3.18272200000E+00  7.12949300000E+00 -1.02323000000E+00

  25  25   1    9 F    -4.09704500000E+00  6.53201200000E+00 -8.82922000000E-01

  26  26   1    9 F    -3.37410900000E+00  8.16222500000E+00 -7.16900000000E-01

  27  27   1    9 F    -2.95155500000E+00  7.10370000000E+00 -2.09191200000E+00

  28  28   1    8 O    -1.15128000000E-01  5.46198400000E+00  1.69642800000E+00

  29  29   1    8 O    -1.53599800000E+00  5.46267500000E+00 -7.19161000000E-01

  30  30   1    6 C     5.75999000000E-01 -2.65414500000E+00 -3.23393900000E+00

  31  31   1    9 F     3.74616000000E-01 -1.90556300000E+00 -4.00881300000E+00

  32  32   1    9 F    -3.07044000000E-01 -3.29862000000E+00 -3.13087900000E+00

  33  33   1    9 F     1.42187800000E+00 -3.29152500000E+00 -3.51535900000E+00

  34  34   1    6 C     8.06724000000E-01 -1.98118700000E+00 -1.91477800000E+00

  35  35   1    6 C     1.70841900000E+00 -2.55797700000E+00 -1.00554200000E+00

  36  36   1    1 H     2.26550000000E+00 -3.43032400000E+00 -1.33969800000E+00

  37  37   1    6 C     2.06861900000E+00 -1.98215700000E+00  2.22120000000E-01

  38  38   1    6 C     3.18272200000E+00 -2.58630700000E+00  1.02323000000E+00

  39  39   1    9 F     4.09704500000E+00 -1.98882600000E+00  8.82922000000E-01

  40  40   1    9 F     3.37410900000E+00 -3.61903900000E+00  7.16900000000E-01

  41  41   1    9 F     2.95155500000E+00 -2.56051500000E+00  2.09191200000E+00

  42  42   1    8 O     1.15128000000E-01 -9.18799000000E-01 -1.69642800000E+00

  43  43   1    8 O     1.53599800000E+00 -9.19489000000E-01  7.19161000000E-01

  44  44   1   29 CU    0.00000000000E+00  0.00000000000E+00  0.00000000000E+00

  45  45   1    6 C    -5.75999000000E-01  2.65414500000E+00  3.23393900000E+00

  46  46   1    9 F    -3.74616000000E-01  1.90556300000E+00  4.00881300000E+00

  47  47   1    9 F     3.07044000000E-01  3.29862000000E+00  3.13087900000E+00

  48  48   1    9 F    -1.42187800000E+00  3.29152500000E+00  3.51535900000E+00

  49  49   1    6 C    -8.06724000000E-01  1.98118700000E+00  1.91477800000E+00

  50  50   1    6 C    -1.70841900000E+00  2.55797700000E+00  1.00554200000E+00

  51  51   1    1 H    -2.26550000000E+00  3.43032400000E+00  1.33969800000E+00

  52  52   1    6 C    -2.06861900000E+00  1.98215700000E+00 -2.22120000000E-01

  53  53   1    6 C    -3.18272200000E+00  2.58630700000E+00 -1.02323000000E+00

  54  54   1    9 F    -4.09704500000E+00  1.98882600000E+00 -8.82922000000E-01

  55  55   1    9 F    -3.37410900000E+00  3.61903900000E+00 -7.16900000000E-01

  56  56   1    9 F    -2.95155500000E+00  2.56051500000E+00 -2.09191200000E+00

  57  57   1    8 O    -1.15128000000E-01  9.18799000000E-01  1.69642800000E+00

  58  58   1    8 O    -1.53599800000E+00  9.19489000000E-01 -7.19161000000E-01

 NUMBER OF SYMMETRY OPERATORS         :    1
 *******************************************************************************
 * GEOMETRY EDITING - INPUT COORDINATES ARE GIVEN IN ANGSTROM         
 *******************************************************************************

 GEOMETRY FOR WAVE FUNCTION - DIMENSIONALITY OF THE SYSTEM    0
 (NON PERIODIC DIRECTION: LATTICE PARAMETER FORMALLY SET TO 500)
 *******************************************************************************
 ATOMS IN THE ASYMMETRIC UNIT   58 - ATOMS IN THE UNIT CELL:   58
     ATOM             X(ANGSTROM)         Y(ANGSTROM)         Z(ANGSTROM)
 *******************************************************************************
      1 T   6 C     5.759990000000E-01  1.889041000000E+00 -3.233939000000E+00
      2 T   9 F     3.746160000000E-01  2.637623000000E+00 -4.008813000000E+00
      3 T   9 F    -3.070440000000E-01  1.244565000000E+00 -3.130879000000E+00
      4 T   9 F     1.421878000000E+00  1.251661000000E+00 -3.515359000000E+00
      5 T   6 C     8.067240000000E-01  2.561999000000E+00 -1.914778000000E+00
      6 T   6 C     1.708419000000E+00  1.985209000000E+00 -1.005542000000E+00
      7 T   1 H     2.265500000000E+00  1.112862000000E+00 -1.339698000000E+00
      8 T   6 C     2.068619000000E+00  2.561029000000E+00  2.221200000000E-01
      9 T   6 C     3.182722000000E+00  1.956879000000E+00  1.023230000000E+00
     10 T   9 F     4.097045000000E+00  2.554359000000E+00  8.829220000000E-01
     11 T   9 F     3.374109000000E+00  9.241460000000E-01  7.169000000000E-01
     12 T   9 F     2.951555000000E+00  1.982671000000E+00  2.091912000000E+00
     13 T   8 O     1.151280000000E-01  3.624387000000E+00 -1.696428000000E+00
     14 T   8 O     1.535998000000E+00  3.623697000000E+00  7.191610000000E-01
     15 T  29 CU    0.000000000000E+00  4.543186000000E+00  0.000000000000E+00
     16 T   6 C    -5.759990000000E-01  7.197330000000E+00  3.233939000000E+00
     17 T   9 F    -3.746160000000E-01  6.448749000000E+00  4.008813000000E+00
     18 T   9 F     3.070440000000E-01  7.841806000000E+00  3.130879000000E+00
     19 T   9 F    -1.421878000000E+00  7.834711000000E+00  3.515359000000E+00
     20 T   6 C    -8.067240000000E-01  6.524373000000E+00  1.914778000000E+00
     21 T   6 C    -1.708419000000E+00  7.101163000000E+00  1.005542000000E+00
     22 T   1 H    -2.265500000000E+00  7.973510000000E+00  1.339698000000E+00
     23 T   6 C    -2.068619000000E+00  6.525342000000E+00 -2.221200000000E-01
     24 T   6 C    -3.182722000000E+00  7.129493000000E+00 -1.023230000000E+00
     25 T   9 F    -4.097045000000E+00  6.532012000000E+00 -8.829220000000E-01
     26 T   9 F    -3.374109000000E+00  8.162225000000E+00 -7.169000000000E-01
     27 T   9 F    -2.951555000000E+00  7.103700000000E+00 -2.091912000000E+00
     28 T   8 O    -1.151280000000E-01  5.461984000000E+00  1.696428000000E+00
     29 T   8 O    -1.535998000000E+00  5.462675000000E+00 -7.191610000000E-01
     30 T   6 C     5.759990000000E-01 -2.654145000000E+00 -3.233939000000E+00
     31 T   9 F     3.746160000000E-01 -1.905563000000E+00 -4.008813000000E+00
     32 T   9 F    -3.070440000000E-01 -3.298620000000E+00 -3.130879000000E+00
     33 T   9 F     1.421878000000E+00 -3.291525000000E+00 -3.515359000000E+00
     34 T   6 C     8.067240000000E-01 -1.981187000000E+00 -1.914778000000E+00
     35 T   6 C     1.708419000000E+00 -2.557977000000E+00 -1.005542000000E+00
     36 T   1 H     2.265500000000E+00 -3.430324000000E+00 -1.339698000000E+00
     37 T   6 C     2.068619000000E+00 -1.982157000000E+00  2.221200000000E-01
     38 T   6 C     3.182722000000E+00 -2.586307000000E+00  1.023230000000E+00
     39 T   9 F     4.097045000000E+00 -1.988826000000E+00  8.829220000000E-01
     40 T   9 F     3.374109000000E+00 -3.619039000000E+00  7.169000000000E-01
     41 T   9 F     2.951555000000E+00 -2.560515000000E+00  2.091912000000E+00
     42 T   8 O     1.151280000000E-01 -9.187990000000E-01 -1.696428000000E+00
     43 T   8 O     1.535998000000E+00 -9.194890000000E-01  7.191610000000E-01
     44 T  29 CU    0.000000000000E+00  0.000000000000E+00  0.000000000000E+00
     45 T   6 C    -5.759990000000E-01  2.654145000000E+00  3.233939000000E+00
     46 T   9 F    -3.746160000000E-01  1.905563000000E+00  4.008813000000E+00
     47 T   9 F     3.070440000000E-01  3.298620000000E+00  3.130879000000E+00
     48 T   9 F    -1.421878000000E+00  3.291525000000E+00  3.515359000000E+00
     49 T   6 C    -8.067240000000E-01  1.981187000000E+00  1.914778000000E+00
     50 T   6 C    -1.708419000000E+00  2.557977000000E+00  1.005542000000E+00
     51 T   1 H    -2.265500000000E+00  3.430324000000E+00  1.339698000000E+00
     52 T   6 C    -2.068619000000E+00  1.982157000000E+00 -2.221200000000E-01
     53 T   6 C    -3.182722000000E+00  2.586307000000E+00 -1.023230000000E+00
     54 T   9 F    -4.097045000000E+00  1.988826000000E+00 -8.829220000000E-01
     55 T   9 F    -3.374109000000E+00  3.619039000000E+00 -7.169000000000E-01
     56 T   9 F    -2.951555000000E+00  2.560515000000E+00 -2.091912000000E+00
     57 T   8 O    -1.151280000000E-01  9.187990000000E-01  1.696428000000E+00
     58 T   8 O    -1.535998000000E+00  9.194890000000E-01 -7.191610000000E-01

 T = ATOM BELONGING TO THE ASYMMETRIC UNIT

 ****    1 SYMMOPS - TRANSLATORS IN FRACTIONAL UNITS
 **** MATRICES AND TRANSLATORS IN THE CRYSTALLOGRAPHIC REFERENCE FRAME
   V INV                    ROTATION MATRICES                   TRANSLATORS
   1   1  1.00  0.00  0.00  0.00  1.00  0.00  0.00  0.00  1.00  0.00  0.00  0.00

 *******************************************************************************
 STARTING BASIS SET HANDLING 
 *******************************************************************************

 Loading internal basis set: POB-TZVP            

 Please cite in your publication:
 Peintinger, M. F., Oliveira, D. V. and Bredow, T. (2013), Consistent Gaussian b
 asis sets of triple-zeta valence with polarization quality for solid-state calc
 ulations. J. Comput. Chem., 34: 451-459. doi: 10.1002/jcc.23153                
                    

 *******************************************************************************
 LOCAL ATOMIC FUNCTIONS BASIS SET
 *******************************************************************************
   ATOM   X(AU)   Y(AU)   Z(AU)  N. TYPE  EXPONENT  S COEF   P COEF   D/F/G COEF
 *******************************************************************************
   1 C    1.088   3.570  -6.111
                                  1 S  
                                         1.358E+04 2.225E-04 0.000E+00 0.000E+00
                                         2.035E+03 1.723E-03 0.000E+00 0.000E+00
                                         4.632E+02 8.926E-03 0.000E+00 0.000E+00
                                         1.312E+02 3.573E-02 0.000E+00 0.000E+00
                                         4.285E+01 1.108E-01 0.000E+00 0.000E+00
                                         1.558E+01 2.430E-01 0.000E+00 0.000E+00
                                  2 S  
                                         6.207E+00 4.144E-01 0.000E+00 0.000E+00
                                         2.576E+00 2.374E-01 0.000E+00 0.000E+00
                                  3 S  
                                         4.941E-01 1.000E+00 0.000E+00 0.000E+00
                                  4 S  
                                         1.644E-01 1.000E+00 0.000E+00 0.000E+00
                           5-     7 P  
                                         3.470E+01 0.000E+00 5.333E-03 0.000E+00
                                         7.958E+00 0.000E+00 3.586E-02 0.000E+00
                                         2.378E+00 0.000E+00 1.422E-01 0.000E+00
                                         8.143E-01 0.000E+00 3.427E-01 0.000E+00
                           8-    10 P  
                                         5.662E-01 0.000E+00 1.000E+00 0.000E+00
                          11-    13 P  
                                         2.674E-01 0.000E+00 1.000E+00 0.000E+00
                          14-    18 D  
                                         8.792E-01 0.000E+00 0.000E+00 1.000E+00
   2 F    0.708   4.984  -7.576
                                 19 S  
                                         3.548E+04 2.155E-04 0.000E+00 0.000E+00
                                         5.318E+03 1.670E-03 0.000E+00 0.000E+00
                                         1.210E+03 8.673E-03 0.000E+00 0.000E+00
                                         3.429E+02 3.505E-02 0.000E+00 0.000E+00
                                         1.120E+02 1.117E-01 0.000E+00 0.000E+00
                                         4.071E+01 2.599E-01 0.000E+00 0.000E+00
                                 20 S  
                                         1.604E+01 3.942E-01 0.000E+00 0.000E+00
                                         6.504E+00 2.500E-01 0.000E+00 0.000E+00
                                 21 S  
                                         1.442E+00 1.000E+00 0.000E+00 0.000E+00
                                 22 S  
                                         4.598E-01 1.000E+00 0.000E+00 0.000E+00
                          23-    25 P  
                                         8.023E+01 0.000E+00 6.369E-03 0.000E+00
                                         1.859E+01 0.000E+00 4.430E-02 0.000E+00
                                         5.687E+00 0.000E+00 1.687E-01 0.000E+00
                                         1.951E+00 0.000E+00 3.617E-01 0.000E+00
                          26-    28 P  
                                         6.323E-01 0.000E+00 1.000E+00 0.000E+00
                          29-    31 P  
                                         1.984E-01 0.000E+00 1.000E+00 0.000E+00
                          32-    36 D  
                                         5.631E-01 0.000E+00 0.000E+00 1.000E+00
   3 F   -0.580   2.352  -5.917
   4 F    2.687   2.365  -6.643
   5 C    1.524   4.841  -3.618
   6 C    3.228   3.752  -1.900
   7 H    4.281   2.103  -2.532
                                109 S  
                                         3.406E+01 6.025E-03 0.000E+00 0.000E+00
                                         5.124E+00 4.502E-02 0.000E+00 0.000E+00
                                         1.165E+00 2.019E-01 0.000E+00 0.000E+00
                                110 S  
                                         4.157E-01 1.000E+00 0.000E+00 0.000E+00
                                111 S  
                                         1.795E-01 1.000E+00 0.000E+00 0.000E+00
                         112-   114 P  
                                         8.000E-01 0.000E+00 1.000E+00 0.000E+00
   8 C    3.909   4.840   0.420
   9 C    6.014   3.698   1.934
  10 F    7.742   4.827   1.668
  11 F    6.376   1.746   1.355
  12 F    5.578   3.747   3.953
  13 O    0.218   6.849  -3.206
                                205 S  
                                         2.703E+04 2.173E-04 0.000E+00 0.000E+00
                                         4.052E+03 1.684E-03 0.000E+00 0.000E+00
                                         9.223E+02 8.740E-03 0.000E+00 0.000E+00
                                         2.612E+02 3.524E-02 0.000E+00 0.000E+00
                                         8.535E+01 1.115E-01 0.000E+00 0.000E+00
                                         3.104E+01 2.559E-01 0.000E+00 0.000E+00
                                206 S  
                                         1.226E+01 3.977E-01 0.000E+00 0.000E+00
                                         4.999E+00 2.463E-01 0.000E+00 0.000E+00
                                207 S  
                                         1.099E+00 1.000E+00 0.000E+00 0.000E+00
                                208 S  
                                         3.566E-01 1.000E+00 0.000E+00 0.000E+00
                         209-   211 P  
                                         6.327E+01 0.000E+00 6.069E-03 0.000E+00
                                         1.463E+01 0.000E+00 4.191E-02 0.000E+00
                                         4.450E+00 0.000E+00 1.615E-01 0.000E+00
                                         1.528E+00 0.000E+00 3.571E-01 0.000E+00
                         212-   214 P  
                                         5.490E-01 0.000E+00 1.000E+00 0.000E+00
                         215-   217 P  
                                         1.859E-01 0.000E+00 1.000E+00 0.000E+00
                         218-   222 D  
                                         2.535E-01 0.000E+00 0.000E+00 1.000E+00
  14 O    2.903   6.848   1.359
  15 CU   0.000   8.585   0.000
                                241 S  
                                         3.775E+05 2.281E-04 0.000E+00 0.000E+00
                                         5.659E+04 1.769E-03 0.000E+00 0.000E+00
                                         1.288E+04 9.199E-03 0.000E+00 0.000E+00
                                         3.645E+03 3.741E-02 0.000E+00 0.000E+00
                                         1.187E+03 1.219E-01 0.000E+00 0.000E+00
                                         4.265E+02 2.898E-01 0.000E+00 0.000E+00
                                         1.657E+02 4.153E-01 0.000E+00 0.000E+00
                                         6.560E+01 2.191E-01 0.000E+00 0.000E+00
                                242 S  
                                         4.144E+02-2.468E-02 0.000E+00 0.000E+00
                                         1.283E+02-1.172E-01 0.000E+00 0.000E+00
                                         2.062E+01 5.530E-01 0.000E+00 0.000E+00
                                         8.782E+00 5.224E-01 0.000E+00 0.000E+00
                                243 S  
                                         1.374E+01-2.274E-01 0.000E+00 0.000E+00
                                         2.243E+00 7.176E-01 0.000E+00 0.000E+00
                                244 S  
                                         8.153E-01 1.000E+00 0.000E+00 0.000E+00
                                245 S  
                                         4.076E-01 1.000E+00 0.000E+00 0.000E+00
                                246 S  
                                         1.768E-01 1.000E+00 0.000E+00 0.000E+00
                         247-   249 P  
                                         2.035E+03 0.000E+00 2.352E-03 0.000E+00
                                         4.819E+02 0.000E+00 1.913E-02 0.000E+00
                                         1.547E+02 0.000E+00 9.017E-02 0.000E+00
                                         5.774E+01 0.000E+00 2.606E-01 0.000E+00
                                         2.310E+01 0.000E+00 4.209E-01 0.000E+00
                                         9.388E+00 0.000E+00 2.434E-01 0.000E+00
                         250-   252 P  
                                         3.760E+01 0.000E+00-2.899E-02 0.000E+00
                                         5.124E+00 0.000E+00 5.492E-01 0.000E+00
                                         2.012E+00 0.000E+00 9.379E-01 0.000E+00
                         253-   255 P  
                                         1.464E+00 0.000E+00 1.000E+00 0.000E+00
                         256-   258 P  
                                         7.321E-01 0.000E+00 1.000E+00 0.000E+00
                         259-   263 D  
                                         7.413E+01 0.000E+00 0.000E+00 1.436E-02
                                         2.136E+01 0.000E+00 0.000E+00 8.663E-02
                                         7.500E+00 0.000E+00 0.000E+00 2.563E-01
                                         2.760E+00 0.000E+00 0.000E+00 4.037E-01
                         264-   268 D  
                                         1.459E+00 0.000E+00 0.000E+00 1.000E+00
                         269-   273 D  
                                         6.356E-01 0.000E+00 0.000E+00 1.000E+00
                         274-   280 F  
                                         2.233E+00 0.000E+00 0.000E+00 1.000E+00
  16 C   -1.088  13.601   6.111
  17 F   -0.708  12.186   7.576
  18 F    0.580  14.819   5.917
  19 F   -2.687  14.805   6.643
  20 C   -1.524  12.329   3.618
  21 C   -3.228  13.419   1.900
  22 H   -4.281  15.068   2.532
  23 C   -3.909  12.331  -0.420
  24 C   -6.014  13.473  -1.934
  25 F   -7.742  12.344  -1.668
  26 F   -6.376  15.424  -1.355
  27 F   -5.578  13.424  -3.953
  28 O   -0.218  10.322   3.206
  29 O   -2.903  10.323  -1.359
  30 C    1.088  -5.016  -6.111
  31 F    0.708  -3.601  -7.576
  32 F   -0.580  -6.233  -5.917
  33 F    2.687  -6.220  -6.643
  34 C    1.524  -3.744  -3.618
  35 C    3.228  -4.834  -1.900
  36 H    4.281  -6.482  -2.532
  37 C    3.909  -3.746   0.420
  38 C    6.014  -4.887   1.934
  39 F    7.742  -3.758   1.668
  40 F    6.376  -6.839   1.355
  41 F    5.578  -4.839   3.953
  42 O    0.218  -1.736  -3.206
  43 O    2.903  -1.738   1.359
  44 CU   0.000   0.000   0.000
  45 C   -1.088   5.016   6.111
  46 F   -0.708   3.601   7.576
  47 F    0.580   6.233   5.917
  48 F   -2.687   6.220   6.643
  49 C   -1.524   3.744   3.618
  50 C   -3.228   4.834   1.900
  51 H   -4.281   6.482   2.532
  52 C   -3.909   3.746  -0.420
  53 C   -6.014   4.887  -1.934
  54 F   -7.742   3.758  -1.668
  55 F   -6.376   6.839  -1.355
  56 F   -5.578   4.839  -3.953
  57 O   -0.218   1.736   3.206
  58 O   -2.903   1.738  -1.359

 *******************************************************************************
 FINISHED BASIS SET HANDLING 
 *******************************************************************************

 INFORMATION **** SET_MPP **** PCRYSTAL CALCULATION
 INFORMATION **** READM2 **** NEW DEFAULT: FOCK/KS MATRIX MIXING SET TO 30 %
 INFORMATION **** READM2 **** NEW DEFAULT: FULL DIRECT SCF MODE
 INFORMATION **** READM2 **** NEW DEFAULT: COULOMB BIPOLAR BUFFER SET TO 32 Mb
 INFORMATION **** READM2 **** NEW DEFAULT: EXCHANGE BIPOLAR BUFFER SET TO 32 Mb

 *******************************************************************************
 NEW DEFAULT: DFT INTEGRATION GRID INCREASED TO XLGRID
 NEW DEFAULT: DIIS ACCELERATOR ACTIVE
 USE KEYWORD NODIIS TO TURN IT OFF
 *******************************************************************************

 INFORMATION **** DFTD3_INPUT **** PERFORM LATEST DISPERSION CORRECTION DFT-D3(BJ) WITH AUTOMATIC PARAMETER SETUP
 PLEASE CITE:
 (1) DFT-D3 Reference
  S. Grimme, J. Antony, S. Ehrlich, and H. Krieg, J. Chem. Phys. 132 (2010), 154104
 (2) BJ-Damping Reference
  S. Grimme, S. Ehrlich, and L. Goerigk, J. Comput. Chem. 32 (2011), 1456-1465
 (3) General DFT-D Review
  S. Grimme, A. Hansen, J. G. Brandenburg, and C. Bannwarth,
  Chem. Rev. 116 (2016), 5105-5154

 INFORMATION **** EXCHSIZE **** EXCHANGE BIPOLAR BUFFER SIZE SET TO    15000000
 INFORMATION **** BIPOSIZE **** COULOMB BIPOLAR BUFFER SET TO    15000000
 INFORMATION **** MAXCYCLE **** MAX NUMBER OF SCF CYCLES SET TO         200
 INFORMATION **** READM2 **** FULL DIRECT SCF (MONO AND BIEL INT) SELECTED
 INFORMATION **** TOLINTEG **** COULOMB AND EXCHANGE SERIES TOLERANCES MODIFIED
 INFORMATION **** TOLDEE **** SCF TOL ON TOTAL ENERGY SET TO          11
 INFORMATION **** SPINLOCK **** LOCK IN A GIVEN SPIN STATE
 ALPHA-BETA ELECTRONS LOCKED TO   2 FOR  10 SCF CYCLES
 WARNING **** SHRINK **** MOLECULAR CASE - SHRINKING NOT USED
 *******************************************************************************
 N. OF ATOMS PER CELL        58  COULOMB OVERLAP TOL         (T1) 10**   -7
 NUMBER OF SHELLS           460  COULOMB PENETRATION TOL     (T2) 10**   -7
 NUMBER OF AO              1040  EXCHANGE OVERLAP TOL        (T3) 10**   20
 N. OF ELECTRONS PER CELL   462  EXCHANGE PSEUDO OVP (F(G))  (T4) 10**   20
 CORE ELECTRONS PER CELL    140  EXCHANGE PSEUDO OVP (P(G))  (T5) 10**   20
 N. OF SYMMETRY OPERATORS     1  POLE ORDER IN MONO ZONE                  4
 *******************************************************************************
 TYPE OF CALCULATION :  UNRESTRICTED OPEN SHELL
 KOHN-SHAM HAMILTONIAN

 (EXCHANGE)[CORRELATION] FUNCTIONAL:(PERDEW-BURKE-ERNZERHOF)[PERDEW-BURKE-ERNZERHOF]


 SPIN POLARIZED DFT SELECTED
 SPIN POLARIZATION - ALPHA-BETA =  2 FOR  10 CYCLES

 CAPPA:IS1  1;IS2  1;IS3  1; K PTS MONK NET   1; SYMMOPS:K SPACE   2;G SPACE   1

 *******************************************************************************
 MAX NUMBER OF SCF CYCLES     200  CONVERGENCE ON DELTAP        10**-21
 WEIGHT OF F(I) IN F(I+1)      40% CONVERGENCE ON ENERGY        10**-11
 SPIN POLARIZATION - ALPHA-BETA =  2 FOR  10 CYCLES

 DISK SPACE FOR EIGENVECTORS (FTN 10)     1081600 REALS

 SYMMETRY ADAPTION OF THE BLOCH FUNCTIONS DISABLED
 TTTTTTTTTTTTTTTTTTTTTTTTTTTTTT gordsh1     TELAPSE        2.45 TCPU        0.22

 MATRIX SIZE: P(G)  300226, F(G)  150633, P(G) IRR  151759, F(G) IRR  151759
 MAX G-VECTOR INDEX FOR 1- AND 2-ELECTRON INTEGRALS   1

 TTTTTTTTTTTTTTTTTTTTTTTTTTTTTT INPUT       TELAPSE        2.49 TCPU        0.25

 NEIGHBORS OF THE NON-EQUIVALENT ATOMS

 N = NUMBER OF NEIGHBORS AT DISTANCE R
    ATOM  N     R/ANG      R/AU   NEIGHBORS (ATOM LABELS AND CELL INDICES)
   1 C    1     1.0959     2.0709    4 F    0 0 0
   1 C    1     1.0961     2.0713    2 F    0 0 0
   1 C    1     1.0981     2.0750    3 F    0 0 0
   1 C    1     1.4988     2.8323    5 C    0 0 0
   1 C    1     2.3638     4.4670   13 O    0 0 0
   1 C    1     2.5015     4.7271    6 C    0 0 0

   2 F    1     1.0961     2.0713    1 C    0 0 0
   2 F    1     1.7821     3.3678    3 F    0 0 0
   2 F    1     1.8059     3.4126    4 F    0 0 0
   2 F    1     2.1395     4.0431    5 C    0 0 0
   2 F    1     2.5275     4.7762   13 O    0 0 0
   2 F    1     3.3503     6.3311    6 C    0 0 0

   3 F    1     1.0981     2.0750    1 C    0 0 0
   3 F    1     1.7712     3.3470    4 F    0 0 0
   3 F    1     1.7821     3.3678    2 F    0 0 0
   3 F    1     2.1107     3.9886    5 C    0 0 0
   3 F    1     2.6298     4.9697   42 O    0 0 0
   3 F    1     2.7262     5.1518   58 O    0 0 0

   4 F    1     1.0959     2.0709    1 C    0 0 0
   4 F    1     1.7712     3.3470    3 F    0 0 0
   4 F    1     1.8059     3.4126    2 F    0 0 0
   4 F    1     2.1581     4.0782    5 C    0 0 0
   4 F    1     2.3376     4.4175    7 H    0 0 0
   4 F    1     2.6305     4.9709    6 C    0 0 0

   5 C    1     1.2863     2.4308   13 O    0 0 0
   5 C    1     1.4044     2.6540    6 C    0 0 0
   5 C    1     1.4988     2.8323    1 C    0 0 0
   5 C    1     2.1107     3.9886    3 F    0 0 0
   5 C    1     2.1351     4.0348    7 H    0 0 0
   5 C    1     2.1395     4.0431    2 F    0 0 0

   6 C    1     1.0877     2.0554    7 H    0 0 0
   6 C    1     1.4030     2.6513    8 C    0 0 0
   6 C    1     1.4044     2.6540    5 C    0 0 0
   6 C    1     2.3852     4.5073   14 O    0 0 0
   6 C    1     2.3881     4.5128   13 O    0 0 0
   6 C    1     2.5015     4.7271    1 C    0 0 0

   7 H    1     1.0877     2.0554    6 C    0 0 0
   7 H    1     2.1351     4.0348    5 C    0 0 0
   7 H    1     2.1390     4.0421    8 C    0 0 0
   7 H    1     2.3376     4.4175    4 F    0 0 0
   7 H    1     2.3440     4.4295   11 F    0 0 0
   7 H    1     2.6542     5.0158    1 C    0 0 0

   8 C    1     1.2884     2.4347   14 O    0 0 0
   8 C    1     1.4030     2.6513    6 C    0 0 0
   8 C    1     1.4993     2.8333    9 C    0 0 0
   8 C    1     2.1334     4.0315   10 F    0 0 0
   8 C    1     2.1390     4.0421    7 H    0 0 0
   8 C    1     2.1471     4.0575   12 F    0 0 0

   9 C    1     1.0937     2.0668   12 F    0 0 0
   9 C    1     1.0941     2.0675   11 F    0 0 0
   9 C    1     1.1012     2.0810   10 F    0 0 0
   9 C    1     1.4993     2.8333    8 C    0 0 0
   9 C    1     2.3627     4.4649   14 O    0 0 0
   9 C    1     2.5080     4.7395    6 C    0 0 0

  10 F    1     1.1012     2.0810    9 C    0 0 0
  10 F    1     1.7609     3.3275   12 F    0 0 0
  10 F    1     1.7910     3.3846   11 F    0 0 0
  10 F    1     2.1334     4.0315    8 C    0 0 0
  10 F    1     2.7802     5.2537   14 O    0 0 0
  10 F    1     3.0977     5.8538    6 C    0 0 0

  11 F    1     1.0941     2.0675    9 C    0 0 0
  11 F    1     1.7860     3.3750   12 F    0 0 0
  11 F    1     1.7910     3.3846   10 F    0 0 0
  11 F    1     2.1514     4.0655    8 C    0 0 0
  11 F    1     2.3440     4.4295    7 H    0 0 0
  11 F    1     2.6034     4.9197   43 O    0 0 0

  12 F    1     1.0937     2.0668    9 C    0 0 0
  12 F    1     1.7609     3.3275   10 F    0 0 0
  12 F    1     1.7860     3.3750   11 F    0 0 0
  12 F    1     2.1471     4.0575    8 C    0 0 0
  12 F    1     2.5654     4.8479   14 O    0 0 0
  12 F    1     3.1312     5.9172   47 F    0 0 0

  13 O    1     1.2863     2.4308    5 C    0 0 0
  13 O    1     1.9327     3.6523   15 CU   0 0 0
  13 O    1     2.3638     4.4670    1 C    0 0 0
  13 O    1     2.3881     4.5128    6 C    0 0 0
  13 O    1     2.5275     4.7762    2 F    0 0 0
  13 O    1     2.6572     5.0213   29 O    0 0 0

  14 O    1     1.2884     2.4347    8 C    0 0 0
  14 O    1     1.9292     3.6457   15 CU   0 0 0
  14 O    1     2.3627     4.4649    9 C    0 0 0
  14 O    1     2.3852     4.5073    6 C    0 0 0
  14 O    1     2.5654     4.8479   12 F    0 0 0
  14 O    1     2.6572     5.0213   28 O    0 0 0

  15 CU   2     1.9292     3.6457   14 O    0 0 0   29 O    0 0 0
  15 CU   1     1.9327     3.6523   28 O    0 0 0
  15 CU   1     1.9327     3.6523   13 O    0 0 0
  15 CU   1     2.8055     5.3016   50 C    0 0 0
  15 CU   1     2.8576     5.4000   51 H    0 0 0
  15 CU   2     2.8709     5.4253    5 C    0 0 0   20 C    0 0 0

  16 C    1     1.0959     2.0709   19 F    0 0 0
  16 C    1     1.0961     2.0713   17 F    0 0 0
  16 C    1     1.0981     2.0750   18 F    0 0 0
  16 C    1     1.4988     2.8323   20 C    0 0 0
  16 C    1     2.3638     4.4670   28 O    0 0 0
  16 C    1     2.5015     4.7271   21 C    0 0 0

  17 F    1     1.0961     2.0713   16 C    0 0 0
  17 F    1     1.7821     3.3678   18 F    0 0 0
  17 F    1     1.8059     3.4126   19 F    0 0 0
  17 F    1     2.1395     4.0431   20 C    0 0 0
  17 F    1     2.5275     4.7762   28 O    0 0 0
  17 F    1     3.3405     6.3126   47 F    0 0 0

  18 F    1     1.0981     2.0750   16 C    0 0 0
  18 F    1     1.7712     3.3470   19 F    0 0 0
  18 F    1     1.7821     3.3678   17 F    0 0 0
  18 F    1     2.1107     3.9886   20 C    0 0 0
  18 F    1     2.8106     5.3113   28 O    0 0 0
  18 F    1     3.0212     5.7093   21 C    0 0 0

  19 F    1     1.0959     2.0709   16 C    0 0 0
  19 F    1     1.7712     3.3470   18 F    0 0 0
  19 F    1     1.8059     3.4126   17 F    0 0 0
  19 F    1     2.1581     4.0782   20 C    0 0 0
  19 F    1     2.3376     4.4175   22 H    0 0 0
  19 F    1     2.6305     4.9709   21 C    0 0 0

  20 C    1     1.2863     2.4308   28 O    0 0 0
  20 C    1     1.4044     2.6540   21 C    0 0 0
  20 C    1     1.4988     2.8323   16 C    0 0 0
  20 C    1     2.1107     3.9886   18 F    0 0 0
  20 C    1     2.1351     4.0348   22 H    0 0 0
  20 C    1     2.1395     4.0431   17 F    0 0 0

  21 C    1     1.0877     2.0554   22 H    0 0 0
  21 C    1     1.4030     2.6513   23 C    0 0 0
  21 C    1     1.4044     2.6540   20 C    0 0 0
  21 C    1     2.3852     4.5073   29 O    0 0 0
  21 C    1     2.3881     4.5128   28 O    0 0 0
  21 C    1     2.5015     4.7271   16 C    0 0 0

  22 H    1     1.0877     2.0554   21 C    0 0 0
  22 H    1     2.1351     4.0348   20 C    0 0 0
  22 H    1     2.1390     4.0421   23 C    0 0 0
  22 H    1     2.3376     4.4175   19 F    0 0 0
  22 H    1     2.3440     4.4295   26 F    0 0 0
  22 H    1     2.6542     5.0158   16 C    0 0 0

  23 C    1     1.2884     2.4347   29 O    0 0 0
  23 C    1     1.4030     2.6513   21 C    0 0 0
  23 C    1     1.4993     2.8333   24 C    0 0 0
  23 C    1     2.1334     4.0315   25 F    0 0 0
  23 C    1     2.1390     4.0421   22 H    0 0 0
  23 C    1     2.1471     4.0575   27 F    0 0 0

  24 C    1     1.0937     2.0668   27 F    0 0 0
  24 C    1     1.0941     2.0675   26 F    0 0 0
  24 C    1     1.1012     2.0810   25 F    0 0 0
  24 C    1     1.4993     2.8333   23 C    0 0 0
  24 C    1     2.3627     4.4649   29 O    0 0 0
  24 C    1     2.5080     4.7395   21 C    0 0 0

  25 F    1     1.1012     2.0810   24 C    0 0 0
  25 F    1     1.7609     3.3275   27 F    0 0 0
  25 F    1     1.7910     3.3846   26 F    0 0 0
  25 F    1     2.1334     4.0315   23 C    0 0 0
  25 F    1     2.7802     5.2537   29 O    0 0 0
  25 F    1     3.0059     5.6804   55 F    0 0 0

  26 F    1     1.0941     2.0675   24 C    0 0 0
  26 F    1     1.7860     3.3750   27 F    0 0 0
  26 F    1     1.7910     3.3846   25 F    0 0 0
  26 F    1     2.1514     4.0655   23 C    0 0 0
  26 F    1     2.3440     4.4295   22 H    0 0 0
  26 F    1     2.6205     4.9521   21 C    0 0 0

  27 F    1     1.0937     2.0668   24 C    0 0 0
  27 F    1     1.7609     3.3275   25 F    0 0 0
  27 F    1     1.7860     3.3750   26 F    0 0 0
  27 F    1     2.1471     4.0575   23 C    0 0 0
  27 F    1     2.5654     4.8479   29 O    0 0 0
  27 F    1     3.3376     6.3072   21 C    0 0 0

  28 O    1     1.2863     2.4308   20 C    0 0 0
  28 O    1     1.9327     3.6523   15 CU   0 0 0
  28 O    1     2.3638     4.4670   16 C    0 0 0
  28 O    1     2.3881     4.5128   21 C    0 0 0
  28 O    1     2.5275     4.7762   17 F    0 0 0
  28 O    1     2.6298     4.9697   47 F    0 0 0

  29 O    1     1.2884     2.4347   23 C    0 0 0
  29 O    1     1.9292     3.6457   15 CU   0 0 0
  29 O    1     2.3627     4.4649   24 C    0 0 0
  29 O    1     2.3852     4.5073   21 C    0 0 0
  29 O    1     2.5654     4.8479   27 F    0 0 0
  29 O    1     2.6034     4.9197   55 F    0 0 0

  30 C    1     1.0959     2.0709   33 F    0 0 0
  30 C    1     1.0961     2.0713   31 F    0 0 0
  30 C    1     1.0981     2.0750   32 F    0 0 0
  30 C    1     1.4988     2.8323   34 C    0 0 0
  30 C    1     2.3638     4.4670   42 O    0 0 0
  30 C    1     2.5015     4.7271   35 C    0 0 0

  31 F    1     1.0961     2.0713   30 C    0 0 0
  31 F    1     1.7821     3.3678   32 F    0 0 0
  31 F    1     1.8059     3.4126   33 F    0 0 0
  31 F    1     2.1395     4.0431   34 C    0 0 0
  31 F    1     2.5275     4.7762   42 O    0 0 0
  31 F    1     3.3405     6.3126    3 F    0 0 0

  32 F    1     1.0981     2.0750   30 C    0 0 0
  32 F    1     1.7712     3.3470   33 F    0 0 0
  32 F    1     1.7821     3.3678   31 F    0 0 0
  32 F    1     2.1107     3.9886   34 C    0 0 0
  32 F    1     2.8106     5.3112   42 O    0 0 0
  32 F    1     3.0212     5.7093   35 C    0 0 0

  33 F    1     1.0959     2.0709   30 C    0 0 0
  33 F    1     1.7712     3.3470   32 F    0 0 0
  33 F    1     1.8059     3.4126   31 F    0 0 0
  33 F    1     2.1581     4.0782   34 C    0 0 0
  33 F    1     2.3376     4.4175   36 H    0 0 0
  33 F    1     2.6305     4.9709   35 C    0 0 0

  34 C    1     1.2863     2.4308   42 O    0 0 0
  34 C    1     1.4044     2.6540   35 C    0 0 0
  34 C    1     1.4988     2.8323   30 C    0 0 0
  34 C    1     2.1107     3.9886   32 F    0 0 0
  34 C    1     2.1351     4.0348   36 H    0 0 0
  34 C    1     2.1395     4.0431   31 F    0 0 0

  35 C    1     1.0877     2.0554   36 H    0 0 0
  35 C    1     1.4030     2.6513   37 C    0 0 0
  35 C    1     1.4044     2.6540   34 C    0 0 0
  35 C    1     2.3852     4.5073   43 O    0 0 0
  35 C    1     2.3881     4.5128   42 O    0 0 0
  35 C    1     2.5015     4.7271   30 C    0 0 0

  36 H    1     1.0877     2.0554   35 C    0 0 0
  36 H    1     2.1351     4.0348   34 C    0 0 0
  36 H    1     2.1390     4.0421   37 C    0 0 0
  36 H    1     2.3376     4.4175   33 F    0 0 0
  36 H    1     2.3440     4.4295   40 F    0 0 0
  36 H    1     2.6542     5.0158   30 C    0 0 0

  37 C    1     1.2884     2.4347   43 O    0 0 0
  37 C    1     1.4030     2.6513   35 C    0 0 0
  37 C    1     1.4993     2.8333   38 C    0 0 0
  37 C    1     2.1334     4.0315   39 F    0 0 0
  37 C    1     2.1390     4.0421   36 H    0 0 0
  37 C    1     2.1471     4.0575   41 F    0 0 0

  38 C    1     1.0937     2.0668   41 F    0 0 0
  38 C    1     1.0941     2.0675   40 F    0 0 0
  38 C    1     1.1012     2.0810   39 F    0 0 0
  38 C    1     1.4993     2.8333   37 C    0 0 0
  38 C    1     2.3627     4.4649   43 O    0 0 0
  38 C    1     2.5080     4.7395   35 C    0 0 0

  39 F    1     1.1012     2.0810   38 C    0 0 0
  39 F    1     1.7609     3.3275   41 F    0 0 0
  39 F    1     1.7910     3.3846   40 F    0 0 0
  39 F    1     2.1334     4.0315   37 C    0 0 0
  39 F    1     2.7802     5.2537   43 O    0 0 0
  39 F    1     3.0059     5.6804   11 F    0 0 0

  40 F    1     1.0941     2.0675   38 C    0 0 0
  40 F    1     1.7860     3.3750   41 F    0 0 0
  40 F    1     1.7910     3.3846   39 F    0 0 0
  40 F    1     2.1514     4.0655   37 C    0 0 0
  40 F    1     2.3440     4.4295   36 H    0 0 0
  40 F    1     2.6205     4.9521   35 C    0 0 0

  41 F    1     1.0937     2.0668   38 C    0 0 0
  41 F    1     1.7609     3.3275   39 F    0 0 0
  41 F    1     1.7860     3.3750   40 F    0 0 0
  41 F    1     2.1471     4.0575   37 C    0 0 0
  41 F    1     2.5654     4.8479   43 O    0 0 0
  41 F    1     3.3376     6.3072   35 C    0 0 0

  42 O    1     1.2863     2.4308   34 C    0 0 0
  42 O    1     1.9327     3.6523   44 CU   0 0 0
  42 O    1     2.3638     4.4670   30 C    0 0 0
  42 O    1     2.3881     4.5128   35 C    0 0 0
  42 O    1     2.5275     4.7762   31 F    0 0 0
  42 O    1     2.6298     4.9697    3 F    0 0 0

  43 O    1     1.2884     2.4347   37 C    0 0 0
  43 O    1     1.9292     3.6457   44 CU   0 0 0
  43 O    1     2.3627     4.4649   38 C    0 0 0
  43 O    1     2.3852     4.5073   35 C    0 0 0
  43 O    1     2.5654     4.8479   41 F    0 0 0
  43 O    1     2.6034     4.9197   11 F    0 0 0

  44 CU   2     1.9292     3.6457   43 O    0 0 0   58 O    0 0 0
  44 CU   2     1.9327     3.6523   42 O    0 0 0   57 O    0 0 0
  44 CU   1     2.8055     5.3016    6 C    0 0 0
  44 CU   1     2.8576     5.4000    7 H    0 0 0
  44 CU   2     2.8709     5.4253   34 C    0 0 0   49 C    0 0 0
  44 CU   2     2.8736     5.4303   37 C    0 0 0   52 C    0 0 0

  45 C    1     1.0959     2.0709   48 F    0 0 0
  45 C    1     1.0961     2.0713   46 F    0 0 0
  45 C    1     1.0981     2.0750   47 F    0 0 0
  45 C    1     1.4988     2.8323   49 C    0 0 0
  45 C    1     2.3638     4.4670   57 O    0 0 0
  45 C    1     2.5015     4.7271   50 C    0 0 0

  46 F    1     1.0961     2.0713   45 C    0 0 0
  46 F    1     1.7821     3.3678   47 F    0 0 0
  46 F    1     1.8059     3.4126   48 F    0 0 0
  46 F    1     2.1395     4.0431   49 C    0 0 0
  46 F    1     2.5275     4.7762   57 O    0 0 0
  46 F    1     3.3503     6.3311   50 C    0 0 0

  47 F    1     1.0981     2.0750   45 C    0 0 0
  47 F    1     1.7712     3.3470   48 F    0 0 0
  47 F    1     1.7821     3.3678   46 F    0 0 0
  47 F    1     2.1107     3.9886   49 C    0 0 0
  47 F    1     2.6298     4.9697   28 O    0 0 0
  47 F    1     2.7262     5.1518   14 O    0 0 0

  48 F    1     1.0959     2.0709   45 C    0 0 0
  48 F    1     1.7712     3.3470   47 F    0 0 0
  48 F    1     1.8059     3.4126   46 F    0 0 0
  48 F    1     2.1581     4.0782   49 C    0 0 0
  48 F    1     2.3376     4.4175   51 H    0 0 0
  48 F    1     2.6305     4.9709   50 C    0 0 0

  49 C    1     1.2863     2.4308   57 O    0 0 0
  49 C    1     1.4044     2.6540   50 C    0 0 0
  49 C    1     1.4988     2.8323   45 C    0 0 0
  49 C    1     2.1107     3.9886   47 F    0 0 0
  49 C    1     2.1351     4.0348   51 H    0 0 0
  49 C    1     2.1395     4.0431   46 F    0 0 0

  50 C    1     1.0877     2.0554   51 H    0 0 0
  50 C    1     1.4030     2.6513   52 C    0 0 0
  50 C    1     1.4044     2.6540   49 C    0 0 0
  50 C    1     2.3852     4.5073   58 O    0 0 0
  50 C    1     2.3881     4.5128   57 O    0 0 0
  50 C    1     2.5015     4.7271   45 C    0 0 0

  51 H    1     1.0877     2.0554   50 C    0 0 0
  51 H    1     2.1351     4.0348   49 C    0 0 0
  51 H    1     2.1390     4.0421   52 C    0 0 0
  51 H    1     2.3376     4.4175   48 F    0 0 0
  51 H    1     2.3440     4.4295   55 F    0 0 0
  51 H    1     2.6542     5.0158   45 C    0 0 0

  52 C    1     1.2884     2.4347   58 O    0 0 0
  52 C    1     1.4030     2.6513   50 C    0 0 0
  52 C    1     1.4993     2.8333   53 C    0 0 0
  52 C    1     2.1334     4.0315   54 F    0 0 0
  52 C    1     2.1390     4.0421   51 H    0 0 0
  52 C    1     2.1471     4.0575   56 F    0 0 0

  53 C    1     1.0937     2.0668   56 F    0 0 0
  53 C    1     1.0941     2.0675   55 F    0 0 0
  53 C    1     1.1012     2.0810   54 F    0 0 0
  53 C    1     1.4993     2.8333   52 C    0 0 0
  53 C    1     2.3627     4.4649   58 O    0 0 0
  53 C    1     2.5080     4.7395   50 C    0 0 0

  54 F    1     1.1012     2.0810   53 C    0 0 0
  54 F    1     1.7609     3.3275   56 F    0 0 0
  54 F    1     1.7910     3.3846   55 F    0 0 0
  54 F    1     2.1334     4.0315   52 C    0 0 0
  54 F    1     2.7802     5.2537   58 O    0 0 0
  54 F    1     3.0977     5.8538   50 C    0 0 0

  55 F    1     1.0941     2.0675   53 C    0 0 0
  55 F    1     1.7860     3.3750   56 F    0 0 0
  55 F    1     1.7910     3.3846   54 F    0 0 0
  55 F    1     2.1514     4.0655   52 C    0 0 0
  55 F    1     2.3440     4.4295   51 H    0 0 0
  55 F    1     2.6034     4.9197   29 O    0 0 0

  56 F    1     1.0937     2.0668   53 C    0 0 0
  56 F    1     1.7609     3.3275   54 F    0 0 0
  56 F    1     1.7860     3.3750   55 F    0 0 0
  56 F    1     2.1471     4.0575   52 C    0 0 0
  56 F    1     2.5654     4.8479   58 O    0 0 0
  56 F    1     3.1312     5.9172    3 F    0 0 0

  57 O    1     1.2863     2.4308   49 C    0 0 0
  57 O    1     1.9327     3.6523   44 CU   0 0 0
  57 O    1     2.3638     4.4670   45 C    0 0 0
  57 O    1     2.3881     4.5128   50 C    0 0 0
  57 O    1     2.5275     4.7762   46 F    0 0 0
  57 O    1     2.6572     5.0213   43 O    0 0 0

  58 O    1     1.2884     2.4347   52 C    0 0 0
  58 O    1     1.9292     3.6457   44 CU   0 0 0
  58 O    1     2.3627     4.4649   53 C    0 0 0
  58 O    1     2.3852     4.5073   50 C    0 0 0
  58 O    1     2.5654     4.8479   56 F    0 0 0
  58 O    1     2.6572     5.0213   42 O    0 0 0


 SYMMETRY ALLOWED INTERNAL DEGREE(S) OF FREEDOM: 168
 TTTTTTTTTTTTTTTTTTTTTTTTTTTTTT SYMM        TELAPSE        2.54 TCPU        0.31
 TTTTTTTTTTTTTTTTTTTTTTTTTTTTTT INT_SCREEN  TELAPSE        2.57 TCPU        0.33

 DFT PARAMETERS

     ATOM       ELECTRONS   NET CHARGE   R(ANGSTROM)
   1   6  C       6.0000      0.0000     0.77000000
   2   9  F       9.0000      0.0000     0.72000000
   7   1  H       1.0000      0.0000     1.11000000
  13   8  O       8.0000      0.0000     0.74000000
  15  29  CU     29.0000      0.0000     1.28000000

 SIZE OF GRID=    1922106
 TTTTTTTTTTTTTTTTTTTTTTTTTTTTTT MAKE_GRID2  TELAPSE        3.27 TCPU        1.03
 BECKE WEIGHT FUNCTION
 RADSAFE =     2.00
 TOLERANCES - DENSITY:10**- 6; POTENTIAL:10**- 9; GRID WGT:10**-14

 RADIAL INTEGRATION  - INTERVALS (POINTS,UPPER LIMIT):            1( 75,  4.0*R)

 ANGULAR INTEGRATION - INTERVALS (ACCURACY LEVEL [N. POINTS] UPPER LIMIT):
  1(  4[  86]   0.2)  2(  8[ 194]   0.5)  3( 12[ 350]   0.9)  4( 16[ 974]   3.5)
  5( 12[ 350]9999.0)
 TTTTTTTTTTTTTTTTTTTTTTTTTTTTTT INT_CALC    TELAPSE        3.28 TCPU        1.04
 EEEEEEEEEE INT_CALC TERMINATION  DATE 02 05 2025 TIME 16:14:15.2

 *******************************************************************************
 SHRINK 6 Cu (II) (AcAc)2(F3)4, c8nversi8n H t8 F H,C,8,F Cu are P8B-TZVP and PBE
 CRYSTAL - SCF - TYPE OF CALCULATION :  UNRESTRICTED OPEN SHELL
 *******************************************************************************

 CAPPA:IS1  1;IS2  1;IS3  1; K PTS MONK NET   1; SYMMOPS:K SPACE   2;G SPACE   1

 TTTTTTTTTTTTTTTTTTTTTTTTTTTTTT SDIK        TELAPSE        4.23 TCPU        1.99

 AAAAAAAAAAAAAAAAAAAAAAAAAAAAAAAAAAAAAAAAAAAAAAAAAAAAAAAAAAAAAAAAAAAAAAAAAAAAAAA
         ATOMIC WAVEFUNCTION(S)


 NUCLEAR CHARGE  6.0  SYMMETRY SPECIES            S    P
 N. ELECTRONS    6.0  NUMBER OF PRIMITIVE GTOS   10    6
                      NUMBER OF CONTRACTED GTOS   4    3
                      NUMBER OF CLOSED SHELLS     2    0
                      OPEN SHELL OCCUPATION       0    2

  ZNUC  SCFIT    TOTAL HF ENERGY   KINETIC ENERGY   VIRIAL THEOREM ACCURACY
   6.0    20    -3.766702350E+01  3.783133671E+01 -1.995656691E+00  4.0E-06

 NUCLEAR CHARGE  9.0  SYMMETRY SPECIES            S    P
 N. ELECTRONS    9.0  NUMBER OF PRIMITIVE GTOS   10    6
                      NUMBER OF CONTRACTED GTOS   4    3
                      NUMBER OF CLOSED SHELLS     2    0
                      OPEN SHELL OCCUPATION       0    5

  ZNUC  SCFIT    TOTAL HF ENERGY   KINETIC ENERGY   VIRIAL THEOREM ACCURACY
   9.0    21    -9.940007884E+01  9.950730009E+01 -1.998922479E+00  8.5E-07

 NUCLEAR CHARGE  1.0  SYMMETRY SPECIES            S
 N. ELECTRONS    1.0  NUMBER OF PRIMITIVE GTOS    5
                      NUMBER OF CONTRACTED GTOS   3
                      NUMBER OF CLOSED SHELLS     0
                      OPEN SHELL OCCUPATION       1

  ZNUC  SCFIT    TOTAL HF ENERGY   KINETIC ENERGY   VIRIAL THEOREM ACCURACY
   1.0     1    -4.972863497E-01  5.223199932E-01 -1.952072209E+00  9.2E-16

 NUCLEAR CHARGE  8.0  SYMMETRY SPECIES            S    P
 N. ELECTRONS    8.0  NUMBER OF PRIMITIVE GTOS   10    6
                      NUMBER OF CONTRACTED GTOS   4    3
                      NUMBER OF CLOSED SHELLS     2    0
                      OPEN SHELL OCCUPATION       0    4

  ZNUC  SCFIT    TOTAL HF ENERGY   KINETIC ENERGY   VIRIAL THEOREM ACCURACY
   8.0    21    -7.480300557E+01  7.484351841E+01 -1.999458699E+00  1.2E-06

 NUCLEAR CHARGE 29.0  SYMMETRY SPECIES            S    P    D
 N. ELECTRONS   29.0  NUMBER OF PRIMITIVE GTOS   17   11    6
                      NUMBER OF CONTRACTED GTOS   6    4    3
                      NUMBER OF CLOSED SHELLS     3    2    1
                      OPEN SHELL OCCUPATION       1    0    0

  ZNUC  SCFIT    TOTAL HF ENERGY   KINETIC ENERGY   VIRIAL THEOREM ACCURACY
  29.0    22    -1.638707175E+03  1.639425452E+03 -1.999561873E+00  2.1E-06

 AAAAAAAAAAAAAAAAAAAAAAAAAAAAAAAAAAAAAAAAAAAAAAAAAAAAAAAAAAAAAAAAAAAAAAAAAAAAAAA

 CHARGE NORMALIZATION FACTOR   1.00000000
 TOTAL ATOMIC CHARGES:
   6.0000000   9.0000000   9.0000000   9.0000000   6.0000000   6.0000000
   1.0000000   6.0000000   6.0000000   9.0000000   9.0000000   9.0000000
   8.0000000   8.0000000  29.0000000   6.0000000   9.0000000   9.0000000
   9.0000000   6.0000000   6.0000000   1.0000000   6.0000000   6.0000000
   9.0000000   9.0000000   9.0000000   8.0000000   8.0000000   6.0000000
   9.0000000   9.0000000   9.0000000   6.0000000   6.0000000   1.0000000
   6.0000000   6.0000000   9.0000000   9.0000000   9.0000000   8.0000000
   8.0000000  29.0000000   6.0000000   9.0000000   9.0000000   9.0000000
   6.0000000   6.0000000   1.0000000   6.0000000   6.0000000   9.0000000
   9.0000000   9.0000000   8.0000000   8.0000000
 SUMMED SPIN DENSITY           0.00000000
 TOTAL ATOMIC SPINS  :
   0.0000000   0.0000000   0.0000000   0.0000000   0.0000000   0.0000000
   0.0000000   0.0000000   0.0000000   0.0000000   0.0000000   0.0000000
   0.0000000   0.0000000   0.0000000   0.0000000   0.0000000   0.0000000
   0.0000000   0.0000000   0.0000000   0.0000000   0.0000000   0.0000000
   0.0000000   0.0000000   0.0000000   0.0000000   0.0000000   0.0000000
   0.0000000   0.0000000   0.0000000   0.0000000   0.0000000   0.0000000
   0.0000000   0.0000000   0.0000000   0.0000000   0.0000000   0.0000000
   0.0000000   0.0000000   0.0000000   0.0000000   0.0000000   0.0000000
   0.0000000   0.0000000   0.0000000   0.0000000   0.0000000   0.0000000
   0.0000000   0.0000000   0.0000000   0.0000000
 TTTTTTTTTTTTTTTTTTTTTTTTTTTTTT MOQGAD      TELAPSE        4.25 TCPU        2.01
 TTTTTTTTTTTTTTTTTTTTTTTTTTTTTT SHELLXN     TELAPSE        8.61 TCPU        6.36
 TTTTTTTTTTTTTTTTTTTTTTTTTTTTTT MONMO3      TELAPSE        8.68 TCPU        6.43
 NUMERICALLY INTEGRATED DENSITY    230.9996104894    230.9996104894
 TTTTTTTTTTTTTTTTTTTTTTTTTTTTTT NUMDFT      TELAPSE       29.67 TCPU       27.42
 CYC   0 ETOT(AU) -7.059148274924E+03 DETOT -7.06E+03 tst  0.00E+00 PX  1.00E+00
 TTTTTTTTTTTTTTTTTTTTTTTTTTTTTT DIIS        TELAPSE       29.72 TCPU       27.47
 TTTTTTTTTTTTTTTTTTTTTTTTTTTTTT FDIK        TELAPSE       45.34 TCPU       42.97
 SPIN LOCKING: NO ENERGY GAP COMPUTED
 TTTTTTTTTTTTTTTTTTTTTTTTTTTTTT PDIG        TELAPSE       45.49 TCPU       43.12
 CHARGE NORMALIZATION FACTOR   1.00000000
 TOTAL ATOMIC CHARGES:
   5.2348966   9.2152356   9.2413507   9.2111303   6.8220975   7.1579411
   0.9322838   6.7964779   5.2544346   9.2370869   9.2105687   9.2138005
   9.1897215   9.1850698  19.1519869   5.2514052   9.2150241   9.2331296
   9.2102956   6.8191058   7.1837131   0.9151124   6.8218296   5.2587626
   9.2372785   9.2041106   9.2119282   9.1925847   9.1916376   5.2514054
   9.2150256   9.2331283   9.2102944   6.8191067   7.1837132   0.9151126
   6.8218292   5.2587629   9.2372784   9.2041106   9.2119281   9.1925842
   9.1916385  19.1519864   5.2348974   9.2152356   9.2413496   9.2111303
   6.8220977   7.1579410   0.9322837   6.7964779   5.2544352   9.2370881
   9.2105668   9.2138006   9.1897216   9.1850701
 SUMMED SPIN DENSITY           2.00000000
 TOTAL ATOMIC SPINS  :
   0.0056133   0.0007272   0.0033595   0.0015263   0.0377554   0.0645908
   0.0666200   0.0360715   0.0062040   0.0004867   0.0016348   0.0028340
  -0.0100942  -0.0130370   0.7063182   0.0025726   0.0010366   0.0003897
   0.0008998   0.0195897   0.0177565   0.0445787   0.0215342   0.0025310
   0.0004339   0.0008025   0.0005328  -0.0119207  -0.0113479   0.0025726
   0.0010366   0.0003897   0.0008998   0.0195896   0.0177566   0.0445788
   0.0215344   0.0025310   0.0004340   0.0008025   0.0005328  -0.0119207
  -0.0113478   0.7063178   0.0056133   0.0007272   0.0033595   0.0015263
   0.0377554   0.0645907   0.0666199   0.0360715   0.0062040   0.0004867
   0.0016348   0.0028340  -0.0100942  -0.0130369
 TTTTTTTTTTTTTTTTTTTTTTTTTTTTTT MOQGAD      TELAPSE       45.50 TCPU       43.13
 TTTTTTTTTTTTTTTTTTTTTTTTTTTTTT SHELLXN     TELAPSE       50.63 TCPU       48.25
 TTTTTTTTTTTTTTTTTTTTTTTTTTTTTT MONMO3      TELAPSE       50.70 TCPU       48.32
 NUMERICALLY INTEGRATED DENSITY    231.9995305089    229.9995444137
 TTTTTTTTTTTTTTTTTTTTTTTTTTTTTT NUMDFT      TELAPSE       69.95 TCPU       67.58
 CYC   1 ETOT(AU) -6.972502661678E+03 DETOT  8.66E+01 tst  0.00E+00 PX  1.00E+00
 TTTTTTTTTTTTTTTTTTTTTTTTTTTTTT DIIS        TELAPSE       70.59 TCPU       68.22
 DIIS TEST: 0.39838E+03 AT SCF   CYCLE   1 - MIX   40 %
 TTTTTTTTTTTTTTTTTTTTTTTTTTTTTT FDIK        TELAPSE       72.62 TCPU       70.25
 SPIN LOCKING: NO ENERGY GAP COMPUTED
 TTTTTTTTTTTTTTTTTTTTTTTTTTTTTT PDIG        TELAPSE       72.77 TCPU       70.39
 CHARGE NORMALIZATION FACTOR   1.00000000
 TOTAL ATOMIC CHARGES:
   5.1977663   9.0394678   9.0731522   9.0105772   4.7098293   6.1232501
   0.8675858   4.7873228   5.2024151   9.0042974   9.0671161   9.0665008
  10.2570205  10.2973663  42.9432703   4.9118004   8.3882841   7.8894199
   7.1295708   3.3514392   3.0706258   0.1625490   3.3477820   4.9177900
   7.4180861   7.4772833   8.4089821   9.9539773   9.9253186   4.9106482
   8.3884586   7.8896934   7.1302831   3.3513413   3.0705535   0.1625636
   3.3477325   4.9181584   7.4178499   7.4773326   8.4090043   9.9541028
   9.9253382  42.9432961   5.1994202   9.0386375   9.0728754   9.0101550
   4.7097680   6.1232115   0.8675449   4.7876901   5.2017253   9.0043765
   9.0679832   9.0661154  10.2570425  10.2972510
 SUMMED SPIN DENSITY           2.00000000
 TOTAL ATOMIC SPINS  :
  -0.0142540   0.0047734   0.0068248   0.0080548   0.0206075  -0.0027224
   0.0083042   0.0534803  -0.0403350   0.0030344   0.0111229   0.0092942
  -0.0321477  -0.0237607  -0.0205797  -0.0157476   0.0748288   0.1672360
   0.2331519   0.0184916   0.0108728   0.0044031   0.0763226  -0.0036282
   0.2955727   0.1185873   0.0566904  -0.0034519  -0.0249289  -0.0149839
   0.0749116   0.1668709   0.2324796   0.0185506   0.0108882   0.0044148
   0.0761471  -0.0036938   0.2957982   0.1184737   0.0567776  -0.0035758
  -0.0248333  -0.0205561  -0.0153530   0.0055531   0.0071144   0.0081111
   0.0206290  -0.0027617   0.0083429   0.0534302  -0.0371594   0.0005186
   0.0108859   0.0089265  -0.0322139  -0.0237911
 TTTTTTTTTTTTTTTTTTTTTTTTTTTTTT MOQGAD      TELAPSE       72.77 TCPU       70.40
 TTTTTTTTTTTTTTTTTTTTTTTTTTTTTT SHELLXN     TELAPSE       77.88 TCPU       75.50
 TTTTTTTTTTTTTTTTTTTTTTTTTTTTTT MONMO3      TELAPSE       77.95 TCPU       75.57
 NUMERICALLY INTEGRATED DENSITY    231.9994210566    229.9994267577
 TTTTTTTTTTTTTTTTTTTTTTTTTTTTTT NUMDFT      TELAPSE       97.21 TCPU       94.70
 CYC   2 ETOT(AU) -6.751373383867E+03 DETOT  2.21E+02 tst  7.26E+00 PX  2.18E+01
 TTTTTTTTTTTTTTTTTTTTTTTTTTTTTT DIIS        TELAPSE       97.86 TCPU       95.36
 DIIS TEST: 0.14455E+04 AT SCF   CYCLE   2 - DIIS ACTIVE - HISTORY:     2 CYCLES
 TTTTTTTTTTTTTTTTTTTTTTTTTTTTTT FDIK        TELAPSE      100.21 TCPU       97.69
 SPIN LOCKING: NO ENERGY GAP COMPUTED
 TTTTTTTTTTTTTTTTTTTTTTTTTTTTTT PDIG        TELAPSE      100.36 TCPU       97.83
 CHARGE NORMALIZATION FACTOR   1.00000000
 TOTAL ATOMIC CHARGES:
   5.2337086   9.1033196   8.8756920   9.1399239   3.3122602   3.0352496
   0.8072357   3.3282824   5.2933200   9.1100455   9.1307925   9.0147822
   4.0560626   4.0759687  31.5806728   8.4132909   9.3375634   9.6370234
  10.6914484   7.0828224   7.7429178   2.6714988   7.1013050   8.6994879
   9.7526467  10.4656581   9.3734823   7.4022907   7.5312122   8.4130560
   9.3376456   9.6373528  10.6914232   7.0824724   7.7429958   2.6714736
   7.1011928   8.7000146   9.7521550  10.4652653   9.3738548   7.4023050
   7.5312417  31.5809395   5.2317421   9.1037274   8.8760419   9.1408408
   3.3125484   3.0352643   0.8071847   3.3282544   5.2927218   9.1114498
   9.1310982   9.0137718   4.0560461   4.0759558
 SUMMED SPIN DENSITY           2.00000000
 TOTAL ATOMIC SPINS  :
   0.0250879  -0.0006756   0.0233772   0.0039769   0.0298790   0.0277297
   0.0244939   0.0262714   0.0065406   0.0076788   0.0168256   0.0158421
   0.0103940   0.0480116   0.1735959  -0.0022388   0.0196024   0.0267490
   0.0419192   0.0694872  -0.0065448   0.0082621   0.0970461   0.0649131
   0.0422201   0.0617571   0.0319756   0.0537318   0.0522006  -0.0009929
   0.0192534   0.0258188   0.0417396   0.0698449  -0.0065992   0.0083044
   0.0971846   0.0653581   0.0414840   0.0618548   0.0319891   0.0535368
   0.0522110   0.1736026   0.0270936  -0.0006792   0.0219991   0.0031339
   0.0301875   0.0277202   0.0245451   0.0260789   0.0090782   0.0054697
   0.0165712   0.0159564   0.0102061   0.0479393
 TTTTTTTTTTTTTTTTTTTTTTTTTTTTTT MOQGAD      TELAPSE      100.37 TCPU       97.84
 TTTTTTTTTTTTTTTTTTTTTTTTTTTTTT SHELLXN     TELAPSE      105.48 TCPU      102.95
 TTTTTTTTTTTTTTTTTTTTTTTTTTTTTT MONMO3      TELAPSE      105.56 TCPU      103.03
 NUMERICALLY INTEGRATED DENSITY    231.9978070301    229.9979233456
 TTTTTTTTTTTTTTTTTTTTTTTTTTTTTT NUMDFT      TELAPSE      124.80 TCPU      122.27
 CYC   3 ETOT(AU) -6.872913513094E+03 DETOT -1.22E+02 tst  2.22E+00 PX  2.05E+01
 TTTTTTTTTTTTTTTTTTTTTTTTTTTTTT DIIS        TELAPSE      125.46 TCPU      122.93
 DIIS TEST: 0.15650E+04 AT SCF   CYCLE   3 - DIIS ACTIVE - HISTORY:     3 CYCLES
 TTTTTTTTTTTTTTTTTTTTTTTTTTTTTT FDIK        TELAPSE      127.93 TCPU      125.40
 SPIN LOCKING: NO ENERGY GAP COMPUTED
 TTTTTTTTTTTTTTTTTTTTTTTTTTTTTT PDIG        TELAPSE      128.08 TCPU      125.54
 CHARGE NORMALIZATION FACTOR   1.00000000
 TOTAL ATOMIC CHARGES:
   5.6803684   9.0338655   9.0581896   8.9973332   7.1543916   7.2393807
   0.7087551   7.1061995   5.6995486   9.0556239   8.9819911   9.0423643
   9.4747325   9.4819107  30.0970707   5.1537658   9.1350391   9.1323689
   9.1913900   4.4652838   3.7908406   0.4442889   4.4068253   5.0959402
   9.2310095   9.1253267   9.1004546   8.0032864   7.9123883   5.1521050
   9.1358667   9.1314648   9.1937472   4.4643194   3.7907795   0.4445007
   4.4066774   5.0950850   9.2316055   9.1253373   9.1007645   8.0034984
   7.9123982  30.0973856   5.6790727   9.0336222   9.0588806   8.9976201
   7.1550218   7.2392972   0.7087884   7.1059887   5.7044773   9.0546688
   8.9799817   9.0409365   9.4745357   9.4816396
 SUMMED SPIN DENSITY           2.00000000
 TOTAL ATOMIC SPINS  :
   0.0026812  -0.0046222  -0.0013790  -0.0008378   0.0244579   0.0250806
   0.0107413   0.0276294  -0.0085735   0.0003502   0.0030202   0.0033266
   0.0250431   0.0162930   0.0991051   0.0730095   0.0282284   0.0344896
   0.0216062   0.0909546   0.0634727   0.0945038   0.1314676   0.0735569
   0.0307422   0.0347645   0.0354526   0.0377005   0.0277643   0.0742706
   0.0281658   0.0326032   0.0220658   0.0913883   0.0634103   0.0945867
   0.1317270   0.0739058   0.0299055   0.0350962   0.0353779   0.0374682
   0.0277034   0.0990550   0.0042149  -0.0038649  -0.0026756  -0.0018853
   0.0245673   0.0251387   0.0106733   0.0276996  -0.0050424  -0.0019437
   0.0032044   0.0018212   0.0249978   0.0163354
 TTTTTTTTTTTTTTTTTTTTTTTTTTTTTT MOQGAD      TELAPSE      128.09 TCPU      125.55
 TTTTTTTTTTTTTTTTTTTTTTTTTTTTTT SHELLXN     TELAPSE      133.21 TCPU      130.66
 TTTTTTTTTTTTTTTTTTTTTTTTTTTTTT MONMO3      TELAPSE      133.28 TCPU      130.73
 NUMERICALLY INTEGRATED DENSITY    231.9994623714    229.9994754782
 TTTTTTTTTTTTTTTTTTTTTTTTTTTTTT NUMDFT      TELAPSE      152.59 TCPU      150.03
 CYC   4 ETOT(AU) -6.999970645650E+03 DETOT -1.27E+02 tst  3.27E+00 PX  1.24E+01
 TTTTTTTTTTTTTTTTTTTTTTTTTTTTTT DIIS        TELAPSE      153.28 TCPU      150.72
 DIIS TEST: 0.41251E+03 AT SCF   CYCLE   4 - DIIS ACTIVE - HISTORY:     4 CYCLES
 TTTTTTTTTTTTTTTTTTTTTTTTTTTTTT FDIK        TELAPSE      155.90 TCPU      153.34
 SPIN LOCKING: NO ENERGY GAP COMPUTED
 TTTTTTTTTTTTTTTTTTTTTTTTTTTTTT PDIG        TELAPSE      156.05 TCPU      153.49
 CHARGE NORMALIZATION FACTOR   1.00000000
 TOTAL ATOMIC CHARGES:
   5.3166597   9.1582185   9.1111997   9.1889229   3.9413379   3.9569522
   1.2413560   3.9272371   5.3285030   9.1365827   9.2000549   9.1255269
   7.2276489   7.1060082  30.1577993   5.4750603   9.0660277   9.1079302
   9.0687902   7.2421135   7.5599329   1.2801441   7.2864514   5.4922277
   9.0648236   9.0840150   9.0810409   9.5076897   9.5597634   5.4739124
   9.0676113   9.1070742   9.0693237   7.2417037   7.5601766   1.2803190
   7.2861014   5.4904398   9.0661555   9.0846493   9.0810122   9.5077371
   9.5596433  30.1579181   5.3181989   9.1574242   9.1104059   9.1886661
   3.9418394   3.9570041   1.2413398   3.9270635   5.3285967   9.1362327
   9.1994746   9.1265794   7.2273384   7.1060402
 SUMMED SPIN DENSITY           2.00000000
 TOTAL ATOMIC SPINS  :
   0.0080151  -0.0048271  -0.0018614  -0.0073706   0.0205864   0.0262471
   0.0445776   0.0216648   0.0077328  -0.0006853  -0.0065994  -0.0019551
  -0.0025513   0.0293265   0.1211109   0.0201066   0.0048683   0.0028557
   0.0067620   0.0552741   0.0627278   0.4354531   0.0777051   0.0339031
   0.0022299  -0.0014378   0.0060417   0.0177476   0.0223206   0.0232794
   0.0029060   0.0014801   0.0068139   0.0561193   0.0626359   0.4356850
   0.0780538   0.0343544   0.0020712  -0.0028521   0.0066226   0.0170331
   0.0224370   0.1210827   0.0089648  -0.0037325  -0.0031152  -0.0083745
   0.0205204   0.0263073   0.0445065   0.0217324   0.0087504   0.0003022
  -0.0075315  -0.0029436  -0.0022949   0.0292175
 TTTTTTTTTTTTTTTTTTTTTTTTTTTTTT MOQGAD      TELAPSE      156.06 TCPU      153.50
 TTTTTTTTTTTTTTTTTTTTTTTTTTTTTT SHELLXN     TELAPSE      161.16 TCPU      158.60
 TTTTTTTTTTTTTTTTTTTTTTTTTTTTTT MONMO3      TELAPSE      161.23 TCPU      158.66
 NUMERICALLY INTEGRATED DENSITY    231.9993811598    229.9993935452
 TTTTTTTTTTTTTTTTTTTTTTTTTTTTTT NUMDFT      TELAPSE      180.66 TCPU      178.10
 CYC   5 ETOT(AU) -6.998065172556E+03 DETOT  1.91E+00 tst  7.44E-01 PX  2.03E+00
 TTTTTTTTTTTTTTTTTTTTTTTTTTTTTT DIIS        TELAPSE      181.34 TCPU      178.77
 DIIS TEST: 0.37649E+03 AT SCF   CYCLE   5 - DIIS ACTIVE - HISTORY:     5 CYCLES
 TTTTTTTTTTTTTTTTTTTTTTTTTTTTTT FDIK        TELAPSE      183.62 TCPU      181.05
 SPIN LOCKING: NO ENERGY GAP COMPUTED
 TTTTTTTTTTTTTTTTTTTTTTTTTTTTTT PDIG        TELAPSE      183.77 TCPU      181.20
 CHARGE NORMALIZATION FACTOR   1.00000000
 TOTAL ATOMIC CHARGES:
   5.4638604   9.1517769   9.1286709   9.1464072   5.9227468   6.5447026
   0.8402680   5.9965695   5.4909250   9.1553526   9.1242520   9.1363092
   8.9883338   9.0562208  29.0303998   5.6469869   9.1604486   9.1541916
   9.2013857   5.2167094   5.2591463   1.1618571   5.2368002   5.6638121
   9.1574007   9.1990908   9.1610290   7.7782660   7.8260320   5.6434823
   9.1633607   9.1543265   9.2017229   5.2167212   5.2595562   1.1619262
   5.2364553   5.6624820   9.1583576   9.1997890   9.1608566   7.7781500
   7.8258894  29.0305038   5.4654236   9.1512444   9.1277379   9.1460534
   5.9231574   6.5446532   0.8403033   5.9964365   5.4953768   9.1529831
   9.1222821   9.1363111   8.9881490   9.0563564
 SUMMED SPIN DENSITY           2.00000000
 TOTAL ATOMIC SPINS  :
   0.0122041  -0.0006070   0.0056887  -0.0022443   0.1883810   0.0132959
   0.0015933   0.2232103   0.0007891   0.0066743   0.0020561   0.0032048
   0.0653125   0.0572577   0.0436416   0.0099332   0.0051216   0.0068309
   0.0035559   0.0019768   0.0022432   0.0318347   0.0108126   0.0104330
   0.0031489  -0.0010971   0.0033722   0.1656088   0.1258182   0.0155581
   0.0034587   0.0050265   0.0017541   0.0021810   0.0022730   0.0319501
   0.0111978   0.0101982   0.0034588  -0.0021097   0.0037518   0.1650490
   0.1258442   0.0436148   0.0127594   0.0001442   0.0049251  -0.0031796
   0.1885541   0.0134190   0.0015124   0.2230261   0.0034055   0.0063536
   0.0010649   0.0020361   0.0653923   0.0573296
 TTTTTTTTTTTTTTTTTTTTTTTTTTTTTT MOQGAD      TELAPSE      183.78 TCPU      181.21
 TTTTTTTTTTTTTTTTTTTTTTTTTTTTTT SHELLXN     TELAPSE      188.83 TCPU      186.26
 TTTTTTTTTTTTTTTTTTTTTTTTTTTTTT MONMO3      TELAPSE      188.90 TCPU      186.33
 NUMERICALLY INTEGRATED DENSITY    231.9994340469    229.9994402791
 TTTTTTTTTTTTTTTTTTTTTTTTTTTTTT NUMDFT      TELAPSE      208.15 TCPU      205.57
 CYC   6 ETOT(AU) -7.031039877914E+03 DETOT -3.30E+01 tst  2.63E-01 PX  3.62E+00
 TTTTTTTTTTTTTTTTTTTTTTTTTTTTTT DIIS        TELAPSE      208.82 TCPU      206.24
 DIIS TEST: 0.77675E+02 AT SCF   CYCLE   6 - DIIS ACTIVE - HISTORY:     6 CYCLES
 TTTTTTTTTTTTTTTTTTTTTTTTTTTTTT FDIK        TELAPSE      211.41 TCPU      208.82
 SPIN LOCKING: NO ENERGY GAP COMPUTED
 TTTTTTTTTTTTTTTTTTTTTTTTTTTTTT PDIG        TELAPSE      211.56 TCPU      208.97
 CHARGE NORMALIZATION FACTOR   1.00000000
 TOTAL ATOMIC CHARGES:
   5.4171767   9.1463974   9.1295450   9.1620869   5.6382775   5.4918495
   1.0844562   5.5110840   5.3980642   9.1437549   9.1560628   9.1306711
   7.8723559   7.1300395  28.4957663   5.2892936   9.1348884   9.1818906
   9.1859685   6.4522475   6.1499802   0.7978200   6.3296626   5.2630369
   9.2129644   9.1701941   9.1357846   9.4287295   9.3599414   5.2868213
   9.1349993   9.1825000   9.1880616   6.4520728   6.1501656   0.7978929
   6.3294283   5.2625761   9.2140886   9.1703663   9.1351390   9.4285350
   9.3597520  28.4957412   5.4175279   9.1462628   9.1289621   9.1622972
   5.6385975   5.4917814   1.0845271   5.5109559   5.3983301   9.1434241
   9.1552910   9.1316226   7.8721284   7.1301617
 SUMMED SPIN DENSITY           2.00000000
 TOTAL ATOMIC SPINS  :
   0.0063106   0.0011109   0.0119672   0.0059691   0.0898394   0.1943826
   0.0036670   0.0697901   0.0022800   0.0052042   0.0039538   0.0030522
   0.2397391   0.2772451   0.0500117  -0.0017794   0.0030828   0.0003165
  -0.0029045   0.0011291  -0.0047734   0.0094178  -0.0033596   0.0045101
   0.0008471  -0.0033959  -0.0009760   0.0207171   0.0126752  -0.0023137
   0.0024136   0.0006892  -0.0017818   0.0015625  -0.0048442   0.0095786
  -0.0031390   0.0022758   0.0016481  -0.0031714  -0.0000576   0.0200957
   0.0126148   0.0498943   0.0066399   0.0016377   0.0115926   0.0052470
   0.0897751   0.1946221   0.0036402   0.0695743   0.0025534   0.0060180
   0.0035086   0.0024309   0.2399446   0.2773210
 TTTTTTTTTTTTTTTTTTTTTTTTTTTTTT MOQGAD      TELAPSE      211.57 TCPU      208.98
 TTTTTTTTTTTTTTTTTTTTTTTTTTTTTT SHELLXN     TELAPSE      216.65 TCPU      214.06
 TTTTTTTTTTTTTTTTTTTTTTTTTTTTTT MONMO3      TELAPSE      216.72 TCPU      214.13
 NUMERICALLY INTEGRATED DENSITY    231.9994284048    229.9994373063
 TTTTTTTTTTTTTTTTTTTTTTTTTTTTTT NUMDFT      TELAPSE      236.00 TCPU      233.41
 CYC   7 ETOT(AU) -7.031386475979E+03 DETOT -3.47E-01 tst  9.64E-02 PX  3.17E-01
 TTTTTTTTTTTTTTTTTTTTTTTTTTTTTT DIIS        TELAPSE      236.69 TCPU      234.10
 DIIS TEST: 0.60354E+02 AT SCF   CYCLE   7 - DIIS ACTIVE - HISTORY:     7 CYCLES
 TTTTTTTTTTTTTTTTTTTTTTTTTTTTTT FDIK        TELAPSE      239.38 TCPU      236.78
 SPIN LOCKING: NO ENERGY GAP COMPUTED
 TTTTTTTTTTTTTTTTTTTTTTTTTTTTTT PDIG        TELAPSE      239.53 TCPU      236.93
 CHARGE NORMALIZATION FACTOR   1.00000000
 TOTAL ATOMIC CHARGES:
   5.3386349   9.1605852   9.1550682   9.1576210   5.3200475   6.1114909
   0.8891189   5.5783447   5.3900023   9.1520188   9.1361367   9.1334076
   8.9888816   9.3958166  28.2058810   5.3390978   9.1507356   9.1509433
   9.1584668   5.4849552   6.6694370   0.9005410   5.6235091   5.3425972
   9.1424915   9.1614093   9.1488734   8.2739156   8.3400261   5.3377257
   9.1506785   9.1511072   9.1599232   5.4850122   6.6696424   0.9006956
   5.6235157   5.3400896   9.1443073   9.1617499   9.1491044   8.2735340
   8.3398315  28.2058905   5.3392549   9.1609085   9.1542021   9.1572528
   5.3204105   6.1115951   0.8890430   5.5778207   5.3914265   9.1516802
   9.1353066   9.1335133   8.9886709   9.3960525
 SUMMED SPIN DENSITY           2.00000000
 TOTAL ATOMIC SPINS  :
  -0.0003427  -0.0020962   0.0012444  -0.0007473   0.0164467   0.0022601
  -0.0064086   0.0128000  -0.0014289  -0.0010520  -0.0034462  -0.0019543
   0.0164421   0.0140009   0.0948994   0.0426985   0.0106908   0.0153682
   0.0132997   0.0226552   0.0502810  -0.0014527   0.0209917   0.0357753
   0.0114109   0.0114937   0.0074414   0.3358591   0.2828414   0.0434117
   0.0097012   0.0160415   0.0132991   0.0228068   0.0503372  -0.0014248
   0.0210723   0.0372114   0.0112005   0.0109876   0.0067193   0.3353970
   0.2827064   0.0947775  -0.0004931  -0.0017101   0.0007807  -0.0006385
   0.0163934   0.0022752  -0.0063230   0.0130983  -0.0029568  -0.0000815
  -0.0038996  -0.0010684   0.0165709   0.0138362
 TTTTTTTTTTTTTTTTTTTTTTTTTTTTTT MOQGAD      TELAPSE      239.54 TCPU      236.94
 TTTTTTTTTTTTTTTTTTTTTTTTTTTTTT SHELLXN     TELAPSE      244.75 TCPU      242.15
 TTTTTTTTTTTTTTTTTTTTTTTTTTTTTT MONMO3      TELAPSE      244.82 TCPU      242.21
 NUMERICALLY INTEGRATED DENSITY    231.9994231537    229.9994309767
 TTTTTTTTTTTTTTTTTTTTTTTTTTTTTT NUMDFT      TELAPSE      264.07 TCPU      261.46
 CYC   8 ETOT(AU) -7.036378722479E+03 DETOT -4.99E+00 tst  3.75E-01 PX  3.41E-01
 TTTTTTTTTTTTTTTTTTTTTTTTTTTTTT DIIS        TELAPSE      264.75 TCPU      262.14
 DIIS TEST: 0.22864E+02 AT SCF   CYCLE   8 - DIIS ACTIVE - HISTORY:     8 CYCLES
 TTTTTTTTTTTTTTTTTTTTTTTTTTTTTT FDIK        TELAPSE      267.07 TCPU      264.47
 SPIN LOCKING: NO ENERGY GAP COMPUTED
 TTTTTTTTTTTTTTTTTTTTTTTTTTTTTT PDIG        TELAPSE      267.22 TCPU      264.61
 CHARGE NORMALIZATION FACTOR   1.00000000
 TOTAL ATOMIC CHARGES:
   5.3511829   9.1412865   9.1403830   9.1563557   6.0369274   6.5685272
   0.8421894   5.8800844   5.3827797   9.1610078   9.1598783   9.1423208
   8.6283569   8.2625587  28.2791305   5.4937167   9.1593003   9.1410297
   9.1490028   5.6208266   5.2735003   1.0591901   5.5657579   5.4954024
   9.1496116   9.1525017   9.1556997   8.7597551   8.6917411   5.4918842
   9.1590097   9.1409555   9.1513980   5.6210563   5.2736113   1.0592879
   5.5658067   5.4931493   9.1513659   9.1530981   9.1555128   8.7593722
   8.6915056  28.2791060   5.3518350   9.1412256   9.1400785   9.1558792
   6.0371782   6.5686097   0.8420972   5.8794672   5.3843253   9.1605244
   9.1590285   9.1424973   8.6282361   8.2628934
 SUMMED SPIN DENSITY           2.00000000
 TOTAL ATOMIC SPINS  :
  -0.0031805  -0.0011310  -0.0017958  -0.0003579  -0.0025985   0.0200289
  -0.0068259  -0.0091124   0.0012549  -0.0015929  -0.0020341  -0.0014885
   0.0070883   0.0146820   0.0035860   0.0069156  -0.0006446   0.0058513
   0.0012422   0.1383634   0.4043388  -0.0030297   0.1002198   0.0077751
   0.0012323   0.0008929  -0.0007203   0.1642419   0.1567269   0.0068839
  -0.0013382   0.0059111   0.0021524   0.1387772   0.4043945  -0.0030225
   0.1004726   0.0087247   0.0012351   0.0003475  -0.0011831   0.1637185
   0.1565240   0.0034434  -0.0037112  -0.0009462  -0.0015263  -0.0003497
  -0.0027444   0.0200242  -0.0067607  -0.0087741  -0.0018862  -0.0000022
  -0.0021611   0.0000730   0.0072749   0.0145207
 TTTTTTTTTTTTTTTTTTTTTTTTTTTTTT MOQGAD      TELAPSE      267.23 TCPU      264.62
 TTTTTTTTTTTTTTTTTTTTTTTTTTTTTT SHELLXN     TELAPSE      272.37 TCPU      269.76
 TTTTTTTTTTTTTTTTTTTTTTTTTTTTTT MONMO3      TELAPSE      272.44 TCPU      269.83
 NUMERICALLY INTEGRATED DENSITY    231.9994454403    229.9994454567
 TTTTTTTTTTTTTTTTTTTTTTTTTTTTTT NUMDFT      TELAPSE      291.70 TCPU      289.09
 CYC   9 ETOT(AU) -7.036701643685E+03 DETOT -3.23E-01 tst  2.20E-02 PX  2.27E-01
 TTTTTTTTTTTTTTTTTTTTTTTTTTTTTT DIIS        TELAPSE      292.42 TCPU      289.81
 DIIS TEST: 0.18193E+02 AT SCF   CYCLE   9 - DIIS ACTIVE - HISTORY:     9 CYCLES
 TTTTTTTTTTTTTTTTTTTTTTTTTTTTTT FDIK        TELAPSE      294.91 TCPU      292.29
 SPIN LOCKING: NO ENERGY GAP COMPUTED
 TTTTTTTTTTTTTTTTTTTTTTTTTTTTTT PDIG        TELAPSE      295.06 TCPU      292.44
 CHARGE NORMALIZATION FACTOR   1.00000000
 TOTAL ATOMIC CHARGES:
   5.3810699   9.1497317   9.1415043   9.1510072   5.8963563   6.1686481
   0.9257380   5.8644787   5.3808685   9.1581715   9.1447236   9.1375374
   8.5236709   8.6377027  27.8712292   5.3888226   9.1408146   9.1546622
   9.1651904   5.8610103   6.1131869   0.9386046   5.8230057   5.3950515
   9.1703549   9.1556335   9.1321132   8.4980567   8.5310580   5.3899472
   9.1398333   9.1545175   9.1653439   5.8611065   6.1133515   0.9386813
   5.8227995   5.3937108   9.1706373   9.1562438   9.1327505   8.4977834
   8.5308578  27.8712003   5.3811049   9.1496729   9.1409201   9.1513290
   5.8967023   6.1686670   0.9257364   5.8641678   5.3814942   9.1574279
   9.1445390   9.1379878   8.5235997   8.6378833
 SUMMED SPIN DENSITY           2.00000000
 TOTAL ATOMIC SPINS  :
   0.0132834   0.0017114   0.0021291   0.0037225  -0.0088807   0.0289348
  -0.0026308  -0.0125980   0.0130257   0.0018108   0.0035385   0.0010146
   0.1092101   0.0958324   0.3123765   0.0149899   0.0006530   0.0034594
   0.0034009  -0.0163543   0.1052177  -0.0200842  -0.0278959   0.0161536
   0.0018968   0.0036404   0.0017107   0.1791081   0.1716325   0.0145929
   0.0009401   0.0028878   0.0039497  -0.0157642   0.1051732  -0.0199635
  -0.0279150   0.0158680   0.0020463   0.0038671   0.0016026   0.1788023
   0.1715291   0.3122434   0.0130834   0.0016874   0.0023928   0.0038130
  -0.0091292   0.0289568  -0.0025701  -0.0126073   0.0127635   0.0021692
   0.0034271   0.0011499   0.1093240   0.0956709
 TTTTTTTTTTTTTTTTTTTTTTTTTTTTTT MOQGAD      TELAPSE      295.07 TCPU      292.45
 TTTTTTTTTTTTTTTTTTTTTTTTTTTTTT SHELLXN     TELAPSE      300.21 TCPU      297.59
 TTTTTTTTTTTTTTTTTTTTTTTTTTTTTT MONMO3      TELAPSE      300.28 TCPU      297.66
 NUMERICALLY INTEGRATED DENSITY    231.9994484202    229.9994519571
 TTTTTTTTTTTTTTTTTTTTTTTTTTTTTT NUMDFT      TELAPSE      319.54 TCPU      316.92
 CYC  10 ETOT(AU) -7.037971155765E+03 DETOT -1.27E+00 tst  4.08E-03 PX  1.44E-01
 TTTTTTTTTTTTTTTTTTTTTTTTTTTTTT DIIS        TELAPSE      320.25 TCPU      317.63
 DIIS TEST: 0.38583E+01 AT SCF   CYCLE  10 - DIIS ACTIVE - HISTORY:    10 CYCLES
 TTTTTTTTTTTTTTTTTTTTTTTTTTTTTT FDIK        TELAPSE      322.50 TCPU      319.88

    ALPHA      ELECTRONS
 INSULATING STATE
 TOP OF VALENCE BANDS -    BAND    232; K    1; EIG -1.6208505E-01 AU
 BOTTOM OF VIRTUAL BANDS - BAND    233; K    1; EIG -9.0711480E-02 AU
 DIRECT ENERGY BAND GAP:   1.9422 eV

    BETA       ELECTRONS
 INSULATING STATE
 TOP OF VALENCE BANDS -    BAND    230; K    1; EIG -1.8579022E-01 AU
 BOTTOM OF VIRTUAL BANDS - BAND    231; K    1; EIG -1.4445668E-01 AU
 DIRECT ENERGY BAND GAP:   1.1247 eV
 TTTTTTTTTTTTTTTTTTTTTTTTTTTTTT PDIG        TELAPSE      322.65 TCPU      320.03
 CHARGE NORMALIZATION FACTOR   1.00000000
 TOTAL ATOMIC CHARGES:
   5.3565080   9.1601803   9.1521430   9.1679736   5.6384452   6.2432731
   0.9315974   5.6345369   5.3745079   9.1671020   9.1638469   9.1476749
   8.8470918   8.6193913  27.6363519   5.4211161   9.1544664   9.1539776
   9.1632535   5.6812170   6.0437518   0.9640684   5.7311414   5.4301372
   9.1571522   9.1593257   9.1484500   8.7915508   8.7597661   5.4223223
   9.1538799   9.1536325   9.1630204   5.6812996   6.0440465   0.9641327
   5.7309757   5.4298382   9.1569193   9.1599445   9.1484961   8.7913074
   8.7595767  27.6363029   5.3562180   9.1600697   9.1517613   9.1684324
   5.6388303   6.2432720   0.9315941   5.6343254   5.3750418   9.1668204
   9.1633946   9.1479787   8.8470241   8.6195444
 SUMMED SPIN DENSITY           2.00000000
 TOTAL ATOMIC SPINS  :
   0.0162484   0.0021036   0.0027151   0.0035681  -0.0117817   0.0295837
  -0.0011010  -0.0103098   0.0214646   0.0033972   0.0047817   0.0025201
   0.0976210   0.1479330   0.4760841   0.0103780  -0.0011014   0.0017021
   0.0013130  -0.0208738   0.0653080  -0.0138910  -0.0306999   0.0101914
   0.0004429   0.0016945   0.0002642   0.0973373   0.0931103   0.0101584
  -0.0005052   0.0011374   0.0013892  -0.0203116   0.0653064  -0.0138092
  -0.0305671   0.0106789   0.0004259   0.0017353  -0.0004315   0.0970082
   0.0930461   0.4759590   0.0157091   0.0021843   0.0030680   0.0037500
  -0.0119870   0.0295996  -0.0010702  -0.0105508   0.0222580   0.0031230
   0.0044698   0.0026115   0.0977681   0.1478425
 TTTTTTTTTTTTTTTTTTTTTTTTTTTTTT MOQGAD      TELAPSE      322.66 TCPU      320.04
 TTTTTTTTTTTTTTTTTTTTTTTTTTTTTT SHELLXN     TELAPSE      327.81 TCPU      325.18
 TTTTTTTTTTTTTTTTTTTTTTTTTTTTTT MONMO3      TELAPSE      327.88 TCPU      325.25
 NUMERICALLY INTEGRATED DENSITY    231.9994478323    229.9994509183
 TTTTTTTTTTTTTTTTTTTTTTTTTTTTTT NUMDFT      TELAPSE      347.22 TCPU      344.57
 CYC  11 ETOT(AU) -7.038105534835E+03 DETOT -1.34E-01 tst  3.06E-03 PX  1.68E-01
 TTTTTTTTTTTTTTTTTTTTTTTTTTTTTT DIIS        TELAPSE      347.93 TCPU      345.28
 DIIS TEST: 0.15078E+01 AT SCF   CYCLE  11 - DIIS ACTIVE - HISTORY:    11 CYCLES
 TTTTTTTTTTTTTTTTTTTTTTTTTTTTTT FDIK        TELAPSE      350.03 TCPU      347.38

    ALPHA      ELECTRONS
 INSULATING STATE
 TOP OF VALENCE BANDS -    BAND    232; K    1; EIG -1.8146571E-01 AU
 BOTTOM OF VIRTUAL BANDS - BAND    233; K    1; EIG -1.0261704E-01 AU
 DIRECT ENERGY BAND GAP:   2.1456 eV

    BETA       ELECTRONS
 INSULATING STATE
 TOP OF VALENCE BANDS -    BAND    230; K    1; EIG -2.0171593E-01 AU
 BOTTOM OF VIRTUAL BANDS - BAND    231; K    1; EIG -1.5669093E-01 AU
 DIRECT ENERGY BAND GAP:   1.2252 eV
 TTTTTTTTTTTTTTTTTTTTTTTTTTTTTT PDIG        TELAPSE      350.17 TCPU      347.52
 CHARGE NORMALIZATION FACTOR   1.00000000
 TOTAL ATOMIC CHARGES:
   5.3382118   9.1523349   9.1511150   9.1616344   5.8038408   6.2913821
   0.9047795   5.8038683   5.3627740   9.1602469   9.1565682   9.1378447
   8.4076017   8.7034454  27.7667781   5.3735039   9.1514105   9.1511373
   9.1512440   5.8273418   6.1675315   0.9229719   5.7951233   5.3774964
   9.1550389   9.1501853   9.1455173   8.6714064   8.6576547   5.3748519
   9.1505729   9.1507444   9.1511423   5.8274868   6.1678693   0.9230351
   5.7947190   5.3775769   9.1547345   9.1506754   9.1455282   8.6711308
   8.6575104  27.7667409   5.3383665   9.1520979   9.1505976   9.1619183
   5.8042357   6.2913927   0.9047564   5.8036742   5.3624820   9.1603853
   9.1561585   9.1385220   8.4075202   8.7035848
 SUMMED SPIN DENSITY           2.00000000
 TOTAL ATOMIC SPINS  :
   0.0215496   0.0026034   0.0049175   0.0062423  -0.0075021   0.0253559
  -0.0008694  -0.0133205   0.0167800   0.0021824   0.0038533   0.0013285
   0.1845374   0.1139575   0.3956171   0.0134204   0.0006517   0.0032742
   0.0019289  -0.0192193   0.0352676  -0.0065662  -0.0224519   0.0159345
   0.0018744   0.0027483   0.0017474   0.1020146   0.1121377   0.0141890
   0.0007368   0.0025670   0.0016732  -0.0186504   0.0353377  -0.0065107
  -0.0225594   0.0168624   0.0017274   0.0025897   0.0010740   0.1016968
   0.1121202   0.3954778   0.0214244   0.0025699   0.0051495   0.0062499
  -0.0076988   0.0253875  -0.0008598  -0.0135441   0.0168273   0.0023182
   0.0035423   0.0017728   0.1846799   0.1138543
 TTTTTTTTTTTTTTTTTTTTTTTTTTTTTT MOQGAD      TELAPSE      350.18 TCPU      347.53
 TTTTTTTTTTTTTTTTTTTTTTTTTTTTTT SHELLXN     TELAPSE      355.33 TCPU      352.65
 TTTTTTTTTTTTTTTTTTTTTTTTTTTTTT MONMO3      TELAPSE      355.40 TCPU      352.73
 NUMERICALLY INTEGRATED DENSITY    231.9994410487    229.9994439620
 TTTTTTTTTTTTTTTTTTTTTTTTTTTTTT NUMDFT      TELAPSE      374.80 TCPU      372.12
 CYC  12 ETOT(AU) -7.038077241454E+03 DETOT  2.83E-02 tst  1.26E-03 PX  6.70E-02
 TTTTTTTTTTTTTTTTTTTTTTTTTTTTTT DIIS        TELAPSE      375.52 TCPU      372.84
 DIIS TEST: 0.18970E+01 AT SCF   CYCLE  12 - DIIS ACTIVE - HISTORY:    12 CYCLES
 TTTTTTTTTTTTTTTTTTTTTTTTTTTTTT FDIK        TELAPSE      377.27 TCPU      374.59

    ALPHA      ELECTRONS
 INSULATING STATE
 TOP OF VALENCE BANDS -    BAND    232; K    1; EIG -1.8558729E-01 AU
 BOTTOM OF VIRTUAL BANDS - BAND    233; K    1; EIG -1.0773518E-01 AU
 DIRECT ENERGY BAND GAP:   2.1185 eV

    BETA       ELECTRONS
 INSULATING STATE
 TOP OF VALENCE BANDS -    BAND    230; K    1; EIG -2.0237911E-01 AU
 BOTTOM OF VIRTUAL BANDS - BAND    231; K    1; EIG -1.5841562E-01 AU
 DIRECT ENERGY BAND GAP:   1.1963 eV
 TTTTTTTTTTTTTTTTTTTTTTTTTTTTTT PDIG        TELAPSE      377.42 TCPU      374.74
 CHARGE NORMALIZATION FACTOR   1.00000000
 TOTAL ATOMIC CHARGES:
   5.3585685   9.1512598   9.1448985   9.1562140   5.8423750   6.1742790
   0.9195061   5.7849296   5.3679081   9.1597002   9.1539492   9.1413120
   8.7190339   8.5457989  27.7485318   5.3667518   9.1475443   9.1531699
   9.1565825   5.8446632   6.1637018   0.9234986   5.8320509   5.3746407
   9.1620067   9.1508979   9.1400330   8.5726033   8.6435877   5.3678441
   9.1468924   9.1529438   9.1563904   5.8447886   6.1640553   0.9235476
   5.8316403   5.3747777   9.1616867   9.1513691   9.1400264   8.5723355
   8.6434453  27.7484890   5.3586621   9.1510272   9.1444304   9.1564943
   5.8427662   6.1742877   0.9194819   5.7847438   5.3676526   9.1598087
   9.1535209   9.1419906   8.7189643   8.5459404
 SUMMED SPIN DENSITY           2.00000000
 TOTAL ATOMIC SPINS  :
   0.0133509   0.0012903   0.0031035   0.0037377  -0.0114238   0.0185394
  -0.0011357  -0.0107336   0.0183852   0.0025894   0.0052860   0.0017807
   0.1041370   0.1436971   0.4124267   0.0172934   0.0016930   0.0040128
   0.0033503  -0.0138073   0.0281902  -0.0046137  -0.0158897   0.0162960
   0.0016561   0.0032995   0.0025547   0.1342103   0.1167167   0.0181858
   0.0016587   0.0031901   0.0032005  -0.0132135   0.0282567  -0.0045505
  -0.0159914   0.0171625   0.0014703   0.0031923   0.0019221   0.1338765
   0.1166958   0.4122935   0.0132147   0.0012619   0.0033292   0.0037523
  -0.0116107   0.0185731  -0.0011278  -0.0109666   0.0183766   0.0027528
   0.0050179   0.0022153   0.1042716   0.1435972
 TTTTTTTTTTTTTTTTTTTTTTTTTTTTTT MOQGAD      TELAPSE      377.43 TCPU      374.75
 TTTTTTTTTTTTTTTTTTTTTTTTTTTTTT SHELLXN     TELAPSE      382.48 TCPU      379.80
 TTTTTTTTTTTTTTTTTTTTTTTTTTTTTT MONMO3      TELAPSE      382.55 TCPU      379.87
 NUMERICALLY INTEGRATED DENSITY    231.9994439044    229.9994470272
 TTTTTTTTTTTTTTTTTTTTTTTTTTTTTT NUMDFT      TELAPSE      401.90 TCPU      399.21
 CYC  13 ETOT(AU) -7.038119548382E+03 DETOT -4.23E-02 tst  1.44E-03 PX  4.70E-02
 TTTTTTTTTTTTTTTTTTTTTTTTTTTTTT DIIS        TELAPSE      402.63 TCPU      399.94
 DIIS TEST: 0.13130E+01 AT SCF   CYCLE  13 - DIIS ACTIVE - HISTORY:    13 CYCLES
 TTTTTTTTTTTTTTTTTTTTTTTTTTTTTT FDIK        TELAPSE      404.87 TCPU      402.18

    ALPHA      ELECTRONS
 INSULATING STATE
 TOP OF VALENCE BANDS -    BAND    232; K    1; EIG -1.8284124E-01 AU
 BOTTOM OF VIRTUAL BANDS - BAND    233; K    1; EIG -1.0291720E-01 AU
 DIRECT ENERGY BAND GAP:   2.1748 eV

    BETA       ELECTRONS
 INSULATING STATE
 TOP OF VALENCE BANDS -    BAND    230; K    1; EIG -1.9687584E-01 AU
 BOTTOM OF VIRTUAL BANDS - BAND    231; K    1; EIG -1.5292910E-01 AU
 DIRECT ENERGY BAND GAP:   1.1959 eV
 TTTTTTTTTTTTTTTTTTTTTTTTTTTTTT PDIG        TELAPSE      405.02 TCPU      402.33
 CHARGE NORMALIZATION FACTOR   1.00000000
 TOTAL ATOMIC CHARGES:
   5.3706299   9.1538005   9.1471518   9.1563322   5.7735039   6.1746201
   0.9281620   5.7871439   5.3782623   9.1608472   9.1511745   9.1412721
   8.6198065   8.6863042  27.6918632   5.3771321   9.1468525   9.1575089
   9.1656695   5.8097710   6.1181869   0.9368613   5.7930347   5.3825859
   9.1688923   9.1582824   9.1394349   8.6952132   8.6297060   5.3774563
   9.1464166   9.1576822   9.1657428   5.8092536   6.1186760   0.9368188
   5.7926621   5.3837388   9.1684055   9.1581539   9.1390964   8.6954009
   8.6296114  27.6918573   5.3702837   9.1536204   9.1469925   9.1566857
   5.7738691   6.1745298   0.9281673   5.7870526   5.3786375   9.1606007
   9.1509329   9.1415022   8.6197946   8.6863522
 SUMMED SPIN DENSITY           2.00000000
 TOTAL ATOMIC SPINS  :
   0.0179263   0.0012134   0.0031842   0.0035624  -0.0103180   0.0140798
  -0.0007294  -0.0095913   0.0159450   0.0018171   0.0036875   0.0014369
   0.1301232   0.1165271   0.4533974   0.0141057   0.0010359   0.0027759
   0.0027783  -0.0086844   0.0130255  -0.0013108  -0.0086332   0.0155155
   0.0017972   0.0037457   0.0016120   0.1033740   0.1165736   0.0141667
   0.0011832   0.0024637   0.0026568  -0.0083794   0.0130713  -0.0012386
  -0.0087725   0.0160199   0.0018793   0.0034178   0.0013031   0.1033347
   0.1166651   0.4533636   0.0175803   0.0009986   0.0035761   0.0037694
  -0.0105157   0.0142368  -0.0007330  -0.0097069   0.0152394   0.0021410
   0.0037405   0.0018551   0.1302484   0.1164629
 TTTTTTTTTTTTTTTTTTTTTTTTTTTTTT MOQGAD      TELAPSE      405.03 TCPU      402.34
 TTTTTTTTTTTTTTTTTTTTTTTTTTTTTT SHELLXN     TELAPSE      410.20 TCPU      407.50
 TTTTTTTTTTTTTTTTTTTTTTTTTTTTTT MONMO3      TELAPSE      410.27 TCPU      407.57
 NUMERICALLY INTEGRATED DENSITY    231.9994487723    229.9994519869
 TTTTTTTTTTTTTTTTTTTTTTTTTTTTTT NUMDFT      TELAPSE      429.65 TCPU      426.95
 CYC  14 ETOT(AU) -7.038162409829E+03 DETOT -4.29E-02 tst  6.84E-04 PX  2.00E-02
 TTTTTTTTTTTTTTTTTTTTTTTTTTTTTT DIIS        TELAPSE      430.39 TCPU      427.69
 DIIS TEST: 0.70517E+00 AT SCF   CYCLE  14 - DIIS ACTIVE - HISTORY:    14 CYCLES
 TTTTTTTTTTTTTTTTTTTTTTTTTTTTTT FDIK        TELAPSE      432.28 TCPU      429.57

    ALPHA      ELECTRONS
 INSULATING STATE
 TOP OF VALENCE BANDS -    BAND    232; K    1; EIG -1.7910663E-01 AU
 BOTTOM OF VIRTUAL BANDS - BAND    233; K    1; EIG -1.0215094E-01 AU
 DIRECT ENERGY BAND GAP:   2.0941 eV

    BETA       ELECTRONS
 INSULATING STATE
 TOP OF VALENCE BANDS -    BAND    230; K    1; EIG -1.9966501E-01 AU
 BOTTOM OF VIRTUAL BANDS - BAND    231; K    1; EIG -1.4713681E-01 AU
 DIRECT ENERGY BAND GAP:   1.4294 eV
 TTTTTTTTTTTTTTTTTTTTTTTTTTTTTT PDIG        TELAPSE      432.42 TCPU      429.71
 CHARGE NORMALIZATION FACTOR   1.00000000
 TOTAL ATOMIC CHARGES:
   5.3579142   9.1538659   9.1471567   9.1602215   5.7605731   6.2782725
   0.9149849   5.7507337   5.3714896   9.1609945   9.1579011   9.1411658
   8.6411829   8.6571834  27.6501790   5.3813256   9.1537689   9.1552435
   9.1614952   5.7507314   6.1730753   0.9303946   5.8064668   5.3902141
   9.1593453   9.1556872   9.1451641   8.5985000   8.7347740   5.3816084
   9.1533987   9.1554677   9.1615462   5.7501481   6.1735446   0.9303487
   5.8060925   5.3914677   9.1588075   9.1555319   9.1447960   8.5987179
   8.7346851  27.6501818   5.3575894   9.1536640   9.1470072   9.1605656
   5.7609285   6.2781718   0.9149931   5.7506654   5.3719898   9.1607394
   9.1575690   9.1413583   8.6411800   8.6572306
 SUMMED SPIN DENSITY           2.00000000
 TOTAL ATOMIC SPINS  :
   0.0163637   0.0007870   0.0027834   0.0028534  -0.0102991   0.0091660
  -0.0005815  -0.0083439   0.0152253   0.0017022   0.0039589   0.0012387
   0.1178767   0.1190583   0.4846396   0.0152096   0.0011645   0.0029314
   0.0029009  -0.0030592   0.0016177   0.0011919  -0.0015241   0.0124693
   0.0011144   0.0026309   0.0012408   0.1135600   0.0920935   0.0151925
   0.0012636   0.0025648   0.0029291  -0.0027432   0.0016897   0.0012566
  -0.0016694   0.0129383   0.0012303   0.0023351   0.0009070   0.1135351
   0.0921825   0.4845976   0.0159849   0.0005811   0.0031686   0.0030922
  -0.0104843   0.0093151  -0.0005858  -0.0084520   0.0145729   0.0020216
   0.0039595   0.0016569   0.1179908   0.1189989
 TTTTTTTTTTTTTTTTTTTTTTTTTTTTTT MOQGAD      TELAPSE      432.43 TCPU      429.72
 TTTTTTTTTTTTTTTTTTTTTTTTTTTTTT SHELLXN     TELAPSE      437.58 TCPU      434.86
 TTTTTTTTTTTTTTTTTTTTTTTTTTTTTT MONMO3      TELAPSE      437.64 TCPU      434.92
 NUMERICALLY INTEGRATED DENSITY    231.9994466001    229.9994494859
 TTTTTTTTTTTTTTTTTTTTTTTTTTTTTT NUMDFT      TELAPSE      456.94 TCPU      454.22
 CYC  15 ETOT(AU) -7.038172707165E+03 DETOT -1.03E-02 tst  5.33E-04 PX  3.63E-02
 TTTTTTTTTTTTTTTTTTTTTTTTTTTTTT DIIS        TELAPSE      457.68 TCPU      454.96
 DIIS TEST: 0.51309E+00 AT SCF   CYCLE  15 - DIIS ACTIVE - HISTORY:    15 CYCLES
 TTTTTTTTTTTTTTTTTTTTTTTTTTTTTT FDIK        TELAPSE      459.75 TCPU      457.02

    ALPHA      ELECTRONS
 INSULATING STATE
 TOP OF VALENCE BANDS -    BAND    232; K    1; EIG -1.7794329E-01 AU
 BOTTOM OF VIRTUAL BANDS - BAND    233; K    1; EIG -1.0445755E-01 AU
 DIRECT ENERGY BAND GAP:   1.9996 eV

    BETA       ELECTRONS
 INSULATING STATE
 TOP OF VALENCE BANDS -    BAND    230; K    1; EIG -1.9965083E-01 AU
 BOTTOM OF VIRTUAL BANDS - BAND    231; K    1; EIG -1.4406297E-01 AU
 DIRECT ENERGY BAND GAP:   1.5126 eV
 TTTTTTTTTTTTTTTTTTTTTTTTTTTTTT PDIG        TELAPSE      459.89 TCPU      457.17
 CHARGE NORMALIZATION FACTOR   1.00000000
 TOTAL ATOMIC CHARGES:
   5.3491985   9.1521931   9.1507927   9.1619001   5.7819387   6.2646391
   0.9122947   5.7444035   5.3653363   9.1630540   9.1587665   9.1430865
   8.6791762   8.6625315  27.6120493   5.3847414   9.1531583   9.1524700
   9.1543883   5.8174019   6.1798147   0.9292099   5.7654051   5.3895539
   9.1570247   9.1547817   9.1490091   8.7104522   8.6012302   5.3849628
   9.1528238   9.1526105   9.1544507   5.8169461   6.1801128   0.9292051
   5.7651063   5.3903223   9.1569732   9.1543137   9.1488410   8.7107553
   8.6012237  27.6120298   5.3485852   9.1522754   9.1507970   9.1619973
   5.7823133   6.2646656   0.9122665   5.7443075   5.3655868   9.1630973
   9.1583895   9.1432563   8.6792103   8.6625727
 SUMMED SPIN DENSITY           2.00000000
 TOTAL ATOMIC SPINS  :
   0.0146591   0.0008128   0.0024512   0.0028407  -0.0105574   0.0063446
  -0.0002222  -0.0080321   0.0136589   0.0016065   0.0034338   0.0012030
   0.1077777   0.1094642   0.5121809   0.0129536   0.0008880   0.0020575
   0.0023890   0.0009848  -0.0057345   0.0027626   0.0037575   0.0132921
   0.0018434   0.0031529   0.0013565   0.0921404   0.1105055   0.0127926
   0.0009561   0.0020113   0.0023957   0.0011092  -0.0055089   0.0027904
   0.0036752   0.0134998   0.0019743   0.0029975   0.0011058   0.0921174
   0.1104974   0.5120869   0.0146144   0.0004767   0.0027840   0.0029430
  -0.0106312   0.0064508  -0.0002042  -0.0081696   0.0135284   0.0016795
   0.0034799   0.0013449   0.1078169   0.1094147
 TTTTTTTTTTTTTTTTTTTTTTTTTTTTTT MOQGAD      TELAPSE      459.90 TCPU      457.18
 TTTTTTTTTTTTTTTTTTTTTTTTTTTTTT SHELLXN     TELAPSE      465.05 TCPU      462.32
 TTTTTTTTTTTTTTTTTTTTTTTTTTTTTT MONMO3      TELAPSE      465.12 TCPU      462.39
 NUMERICALLY INTEGRATED DENSITY    231.9994449463    229.9994475470
 TTTTTTTTTTTTTTTTTTTTTTTTTTTTTT NUMDFT      TELAPSE      484.47 TCPU      481.73
 CYC  16 ETOT(AU) -7.038187889101E+03 DETOT -1.52E-02 tst  8.33E-04 PX  3.67E-02
 TTTTTTTTTTTTTTTTTTTTTTTTTTTTTT DIIS        TELAPSE      485.22 TCPU      482.48
 DIIS TEST: 0.26831E+00 AT SCF   CYCLE  16 - DIIS ACTIVE - HISTORY:    16 CYCLES
 TTTTTTTTTTTTTTTTTTTTTTTTTTTTTT FDIK        TELAPSE      486.94 TCPU      484.20

    ALPHA      ELECTRONS
 INSULATING STATE
 TOP OF VALENCE BANDS -    BAND    232; K    1; EIG -1.7765037E-01 AU
 BOTTOM OF VIRTUAL BANDS - BAND    233; K    1; EIG -1.0544506E-01 AU
 DIRECT ENERGY BAND GAP:   1.9648 eV

    BETA       ELECTRONS
 INSULATING STATE
 TOP OF VALENCE BANDS -    BAND    230; K    1; EIG -1.9662636E-01 AU
 BOTTOM OF VIRTUAL BANDS - BAND    231; K    1; EIG -1.4209588E-01 AU
 DIRECT ENERGY BAND GAP:   1.4839 eV
 TTTTTTTTTTTTTTTTTTTTTTTTTTTTTT PDIG        TELAPSE      487.09 TCPU      484.34
 CHARGE NORMALIZATION FACTOR   1.00000000
 TOTAL ATOMIC CHARGES:
   5.3509305   9.1553132   9.1515596   9.1608567   5.7742575   6.2085336
   0.9176322   5.7854678   5.3684883   9.1624635   9.1572768   9.1430262
   8.6750050   8.6948314  27.5755427   5.3827933   9.1521643   9.1547252
   9.1591328   5.7862324   6.1339955   0.9372387   5.8057133   5.3888664
   9.1610722   9.1548271   9.1441558   8.6685406   8.6893606   5.3830033
   9.1518058   9.1548694   9.1592198   5.7857825   6.1342967   0.9372339
   5.8054118   5.3896180   9.1610183   9.1543692   9.1439934   8.6688438
   8.6893541  27.5755272   5.3503020   9.1554013   9.1515807   9.1609423
   5.7746383   6.2085603   0.9176020   5.7853706   5.3686969   9.1625312
   9.1568967   9.1432158   8.6750381   8.6948735
 SUMMED SPIN DENSITY           2.00000000
 TOTAL ATOMIC SPINS  :
   0.0137222   0.0008927   0.0023313   0.0027703  -0.0092869   0.0066068
  -0.0001513  -0.0079467   0.0124430   0.0014597   0.0031415   0.0010616
   0.1044407   0.1013078   0.5373244   0.0129818   0.0008349   0.0022193
   0.0026404   0.0022441  -0.0078338   0.0029358   0.0057513   0.0113272
   0.0016230   0.0027541   0.0009711   0.0966455   0.0947599   0.0128021
   0.0009514   0.0021910   0.0025951   0.0023668  -0.0076054   0.0029630
   0.0056699   0.0115209   0.0017813   0.0026026   0.0007028   0.0966262
   0.0947527   0.5372271   0.0136583   0.0005508   0.0026695   0.0028934
  -0.0093614   0.0067139  -0.0001343  -0.0080822   0.0122989   0.0015453
   0.0031724   0.0012198   0.1044806   0.1012559
 TTTTTTTTTTTTTTTTTTTTTTTTTTTTTT MOQGAD      TELAPSE      487.09 TCPU      484.35
 TTTTTTTTTTTTTTTTTTTTTTTTTTTTTT SHELLXN     TELAPSE      492.24 TCPU      489.49
 TTTTTTTTTTTTTTTTTTTTTTTTTTTTTT MONMO3      TELAPSE      492.31 TCPU      489.56
 NUMERICALLY INTEGRATED DENSITY    231.9994461412    229.9994484729
 TTTTTTTTTTTTTTTTTTTTTTTTTTTTTT NUMDFT      TELAPSE      511.67 TCPU      508.91
 CYC  17 ETOT(AU) -7.038201863894E+03 DETOT -1.40E-02 tst  2.61E-04 PX  3.75E-02
 TTTTTTTTTTTTTTTTTTTTTTTTTTTTTT DIIS        TELAPSE      512.42 TCPU      509.66
 DIIS TEST: 0.66061E-01 AT SCF   CYCLE  17 - DIIS ACTIVE - HISTORY:    17 CYCLES
 TTTTTTTTTTTTTTTTTTTTTTTTTTTTTT FDIK        TELAPSE      514.85 TCPU      512.09

    ALPHA      ELECTRONS
 INSULATING STATE
 TOP OF VALENCE BANDS -    BAND    232; K    1; EIG -1.7763278E-01 AU
 BOTTOM OF VIRTUAL BANDS - BAND    233; K    1; EIG -1.0475182E-01 AU
 DIRECT ENERGY BAND GAP:   1.9832 eV

    BETA       ELECTRONS
 INSULATING STATE
 TOP OF VALENCE BANDS -    BAND    230; K    1; EIG -1.9800504E-01 AU
 BOTTOM OF VIRTUAL BANDS - BAND    231; K    1; EIG -1.4235939E-01 AU
 DIRECT ENERGY BAND GAP:   1.5142 eV
 TTTTTTTTTTTTTTTTTTTTTTTTTTTTTT PDIG        TELAPSE      514.99 TCPU      512.24
 CHARGE NORMALIZATION FACTOR   1.00000000
 TOTAL ATOMIC CHARGES:
   5.3556915   9.1551108   9.1490981   9.1611199   5.7689863   6.2541744
   0.9141679   5.7531485   5.3716902   9.1624431   9.1557924   9.1426558
   8.6802343   8.6811240  27.5726274   5.3741519   9.1515007   9.1573454
   9.1644190   5.7783970   6.1684125   0.9320669   5.7855001   5.3819505
   9.1647692   9.1583735   9.1435717   8.6861301   8.6753535   5.3744459
   9.1513665   9.1573503   9.1643298   5.7781127   6.1686990   0.9320407
   5.7853141   5.3820253   9.1647970   9.1583073   9.1436432   8.6861965
   8.6752791  27.5727327   5.3555921   9.1551526   9.1491571   9.1610874
   5.7691031   6.2541341   0.9141424   5.7530460   5.3716625   9.1623960
   9.1558810   9.1427053   8.6801133   8.6811806
 SUMMED SPIN DENSITY           2.00000000
 TOTAL ATOMIC SPINS  :
   0.0126518   0.0010024   0.0025518   0.0026549  -0.0079365   0.0078245
  -0.0003567  -0.0067273   0.0122761   0.0014091   0.0031551   0.0012237
   0.1010913   0.1013070   0.5393679   0.0119785   0.0009538   0.0022317
   0.0024152   0.0006410  -0.0029059   0.0019530   0.0030264   0.0114466
   0.0014226   0.0026574   0.0012581   0.0948969   0.0965162   0.0118485
   0.0009427   0.0022955   0.0025039   0.0007604  -0.0028651   0.0019702
   0.0029744   0.0115142   0.0013704   0.0027115   0.0011998   0.0948309
   0.0965121   0.5392576   0.0126724   0.0008859   0.0026074   0.0028008
  -0.0080949   0.0078939  -0.0003619  -0.0068110   0.0122493   0.0015391
   0.0031417   0.0011509   0.1011836   0.1013289
 TTTTTTTTTTTTTTTTTTTTTTTTTTTTTT MOQGAD      TELAPSE      515.00 TCPU      512.25
 TTTTTTTTTTTTTTTTTTTTTTTTTTTTTT SHELLXN     TELAPSE      520.16 TCPU      517.40
 TTTTTTTTTTTTTTTTTTTTTTTTTTTTTT MONMO3      TELAPSE      520.23 TCPU      517.46
 NUMERICALLY INTEGRATED DENSITY    231.9994478998    229.9994502626
 TTTTTTTTTTTTTTTTTTTTTTTTTTTTTT NUMDFT      TELAPSE      539.46 TCPU      536.69
 CYC  18 ETOT(AU) -7.038204030492E+03 DETOT -2.17E-03 tst  1.56E-05 PX  5.95E-03
 TTTTTTTTTTTTTTTTTTTTTTTTTTTTTT DIIS        TELAPSE      540.20 TCPU      537.43
 DIIS TEST: 0.29689E-01 AT SCF   CYCLE  18 - DIIS ACTIVE - HISTORY:    18 CYCLES
 TTTTTTTTTTTTTTTTTTTTTTTTTTTTTT FDIK        TELAPSE      542.28 TCPU      539.51

    ALPHA      ELECTRONS
 INSULATING STATE
 TOP OF VALENCE BANDS -    BAND    232; K    1; EIG -1.7571404E-01 AU
 BOTTOM OF VIRTUAL BANDS - BAND    233; K    1; EIG -1.0402220E-01 AU
 DIRECT ENERGY BAND GAP:   1.9508 eV

    BETA       ELECTRONS
 INSULATING STATE
 TOP OF VALENCE BANDS -    BAND    230; K    1; EIG -1.9620019E-01 AU
 BOTTOM OF VIRTUAL BANDS - BAND    231; K    1; EIG -1.4018358E-01 AU
 DIRECT ENERGY BAND GAP:   1.5243 eV
 TTTTTTTTTTTTTTTTTTTTTTTTTTTTTT PDIG        TELAPSE      542.43 TCPU      539.66
 CHARGE NORMALIZATION FACTOR   1.00000000
 TOTAL ATOMIC CHARGES:
   5.3541479   9.1539326   9.1506505   9.1619080   5.7642950   6.2465465
   0.9160970   5.7646572   5.3709987   9.1621844   9.1576073   9.1423055
   8.6830216   8.6857049  27.5526749   5.3808726   9.1542352   9.1548802
   9.1585636   5.7898062   6.1575459   0.9321731   5.7923533   5.3872574
   9.1595378   9.1556211   9.1474569   8.6831595   8.6798094   5.3809984
   9.1541626   9.1549432   9.1585171   5.7895321   6.1578506   0.9321497
   5.7921167   5.3873977   9.1595276   9.1555980   9.1474648   8.6832811
   8.6798054  27.5525279   5.3541510   9.1539675   9.1506179   9.1619197
   5.7643884   6.2465162   0.9160660   5.7646570   5.3709578   9.1622067
   9.1576883   9.1422744   8.6829518   8.6857602
 SUMMED SPIN DENSITY           2.00000000
 TOTAL ATOMIC SPINS  :
   0.0121028   0.0010569   0.0024968   0.0026016  -0.0069355   0.0087950
  -0.0005228  -0.0060985   0.0117464   0.0014027   0.0029359   0.0011988
   0.0984389   0.0976120   0.5514846   0.0113279   0.0008612   0.0021906
   0.0024558  -0.0017830   0.0020937   0.0008172  -0.0003229   0.0112196
   0.0012832   0.0025330   0.0010933   0.0936027   0.0942979   0.0113347
   0.0008604   0.0021864   0.0024556  -0.0016803   0.0021081   0.0008263
  -0.0002974   0.0111508   0.0012979   0.0025506   0.0011191   0.0935023
   0.0942348   0.5516127   0.0121213   0.0009438   0.0025723   0.0026912
  -0.0070647   0.0088572  -0.0005175  -0.0062787   0.0117386   0.0014544
   0.0029553   0.0011801   0.0984662   0.0976327
 TTTTTTTTTTTTTTTTTTTTTTTTTTTTTT MOQGAD      TELAPSE      542.44 TCPU      539.67
 TTTTTTTTTTTTTTTTTTTTTTTTTTTTTT SHELLXN     TELAPSE      547.59 TCPU      544.80
 TTTTTTTTTTTTTTTTTTTTTTTTTTTTTT MONMO3      TELAPSE      547.66 TCPU      544.87
 NUMERICALLY INTEGRATED DENSITY    231.9994473127    229.9994496221
 TTTTTTTTTTTTTTTTTTTTTTTTTTTTTT NUMDFT      TELAPSE      567.11 TCPU      564.33
 CYC  19 ETOT(AU) -7.038205365751E+03 DETOT -1.34E-03 tst  1.81E-05 PX  1.24E-02
 TTTTTTTTTTTTTTTTTTTTTTTTTTTTTT DIIS        TELAPSE      567.89 TCPU      565.10
 DIIS TEST: 0.85076E-02 AT SCF   CYCLE  19 - DIIS ACTIVE - HISTORY:    19 CYCLES
 TTTTTTTTTTTTTTTTTTTTTTTTTTTTTT FDIK        TELAPSE      570.70 TCPU      567.92

    ALPHA      ELECTRONS
 INSULATING STATE
 TOP OF VALENCE BANDS -    BAND    232; K    1; EIG -1.7482365E-01 AU
 BOTTOM OF VIRTUAL BANDS - BAND    233; K    1; EIG -1.0352536E-01 AU
 DIRECT ENERGY BAND GAP:   1.9401 eV

    BETA       ELECTRONS
 INSULATING STATE
 TOP OF VALENCE BANDS -    BAND    230; K    1; EIG -1.9547144E-01 AU
 BOTTOM OF VIRTUAL BANDS - BAND    231; K    1; EIG -1.3915261E-01 AU
 DIRECT ENERGY BAND GAP:   1.5325 eV
 TTTTTTTTTTTTTTTTTTTTTTTTTTTTTT PDIG        TELAPSE      570.85 TCPU      568.06
 CHARGE NORMALIZATION FACTOR   1.00000000
 TOTAL ATOMIC CHARGES:
   5.3516501   9.1552928   9.1508170   9.1622249   5.7728672   6.2479454
   0.9156107   5.7586886   5.3694164   9.1632412   9.1577914   9.1434707
   8.6815546   8.6849455  27.5473153   5.3799118   9.1522221   9.1557005
   9.1611399   5.7815774   6.1635725   0.9325900   5.7925541   5.3867479
   9.1619417   9.1564341   9.1448228   8.6866886   8.6812708   5.3798133
   9.1522620   9.1557149   9.1611412   5.7815671   6.1636275   0.9325987
   5.7925495   5.3867395   9.1619338   9.1564333   9.1448409   8.6866758
   8.6811694  27.5475138   5.3516892   9.1552592   9.1507790   9.1622212
   5.7728208   6.2479272   0.9156171   5.7586851   5.3694334   9.1632452
   9.1577754   9.1434317   8.6815584   8.6849707
 SUMMED SPIN DENSITY           2.00000000
 TOTAL ATOMIC SPINS  :
   0.0121261   0.0009150   0.0024629   0.0025995  -0.0068259   0.0092054
  -0.0006435  -0.0061112   0.0118452   0.0013594   0.0028798   0.0011702
   0.0976354   0.0973064   0.5550527   0.0114415   0.0008163   0.0020723
   0.0023772  -0.0029859   0.0043612   0.0003031  -0.0018161   0.0110353
   0.0012517   0.0025759   0.0011296   0.0930186   0.0934481   0.0114008
   0.0008181   0.0020919   0.0024033  -0.0029099   0.0043240   0.0003139
  -0.0018923   0.0110373   0.0012687   0.0025715   0.0011588   0.0930216
   0.0935174   0.5548865   0.0121993   0.0008732   0.0024233   0.0026149
  -0.0068334   0.0091797  -0.0006398  -0.0061602   0.0118613   0.0013718
   0.0028849   0.0011654   0.0976924   0.0973493
 TTTTTTTTTTTTTTTTTTTTTTTTTTTTTT MOQGAD      TELAPSE      570.86 TCPU      568.07
 TTTTTTTTTTTTTTTTTTTTTTTTTTTTTT SHELLXN     TELAPSE      576.35 TCPU      573.55
 TTTTTTTTTTTTTTTTTTTTTTTTTTTTTT MONMO3      TELAPSE      576.42 TCPU      573.62
 NUMERICALLY INTEGRATED DENSITY    231.9994471076    229.9994493687
 TTTTTTTTTTTTTTTTTTTTTTTTTTTTTT NUMDFT      TELAPSE      595.67 TCPU      592.88
 CYC  20 ETOT(AU) -7.038205704598E+03 DETOT -3.39E-04 tst  1.35E-06 PX  8.14E-03
 TTTTTTTTTTTTTTTTTTTTTTTTTTTTTT DIIS        TELAPSE      596.44 TCPU      593.64
 DIIS TEST: 0.13615E-02 AT SCF   CYCLE  20 - DIIS ACTIVE - HISTORY:    20 CYCLES
 TTTTTTTTTTTTTTTTTTTTTTTTTTTTTT FDIK        TELAPSE      598.47 TCPU      595.65

    ALPHA      ELECTRONS
 INSULATING STATE
 TOP OF VALENCE BANDS -    BAND    232; K    1; EIG -1.7465716E-01 AU
 BOTTOM OF VIRTUAL BANDS - BAND    233; K    1; EIG -1.0333607E-01 AU
 DIRECT ENERGY BAND GAP:   1.9407 eV

    BETA       ELECTRONS
 INSULATING STATE
 TOP OF VALENCE BANDS -    BAND    230; K    1; EIG -1.9540306E-01 AU
 BOTTOM OF VIRTUAL BANDS - BAND    231; K    1; EIG -1.3905153E-01 AU
 DIRECT ENERGY BAND GAP:   1.5334 eV
 TTTTTTTTTTTTTTTTTTTTTTTTTTTTTT PDIG        TELAPSE      598.62 TCPU      595.79
 CHARGE NORMALIZATION FACTOR   1.00000000
 TOTAL ATOMIC CHARGES:
   5.3530274   9.1552418   9.1506958   9.1623417   5.7645581   6.2504523
   0.9154325   5.7634521   5.3707662   9.1627710   9.1572205   9.1428438
   8.6829451   8.6831630  27.5462819   5.3778589   9.1528944   9.1560647
   9.1612379   5.7893807   6.1620389   0.9324043   5.7900159   5.3846752
   9.1619591   9.1569641   9.1459020   8.6848388   8.6826192   5.3778426
   9.1529340   9.1560777   9.1612219   5.7894379   6.1621078   0.9324151
   5.7900577   5.3846776   9.1619770   9.1569677   9.1459399   8.6848245
   8.6827861  27.5454435   5.3530944   9.1552498   9.1506716   9.1623210
   5.7645963   6.2504958   0.9154368   5.7635212   5.3707486   9.1627941
   9.1572275   9.1428593   8.6830306   8.6831945
 SUMMED SPIN DENSITY           2.00000000
 TOTAL ATOMIC SPINS  :
   0.0121619   0.0009129   0.0024608   0.0026027  -0.0066593   0.0095443
  -0.0007130  -0.0060975   0.0118162   0.0013551   0.0029001   0.0011794
   0.0976285   0.0972655   0.5555944   0.0114831   0.0007882   0.0020393
   0.0023266  -0.0043754   0.0069687  -0.0002145  -0.0035972   0.0111605
   0.0012236   0.0025590   0.0011183   0.0931452   0.0934281   0.0113961
   0.0007971   0.0020458   0.0023619  -0.0043027   0.0068673  -0.0002058
  -0.0036475   0.0111219   0.0012303   0.0025641   0.0011476   0.0930328
   0.0933644   0.5561381   0.0122006   0.0008649   0.0024247   0.0026177
  -0.0066696   0.0094891  -0.0007171  -0.0061540   0.0118234   0.0013700
   0.0029126   0.0011578   0.0975431   0.0972198
 TTTTTTTTTTTTTTTTTTTTTTTTTTTTTT MOQGAD      TELAPSE      598.62 TCPU      595.80
 TTTTTTTTTTTTTTTTTTTTTTTTTTTTTT SHELLXN     TELAPSE      603.81 TCPU      600.98
 TTTTTTTTTTTTTTTTTTTTTTTTTTTTTT MONMO3      TELAPSE      603.88 TCPU      601.05
 NUMERICALLY INTEGRATED DENSITY    231.9994475081    229.9994497679
 TTTTTTTTTTTTTTTTTTTTTTTTTTTTTT NUMDFT      TELAPSE      623.14 TCPU      620.31
 CYC  21 ETOT(AU) -7.038205723231E+03 DETOT -1.86E-05 tst  3.29E-07 PX  1.21E-03
 TTTTTTTTTTTTTTTTTTTTTTTTTTTTTT DIIS        TELAPSE      623.91 TCPU      621.08
 DIIS TEST: 0.11055E-02 AT SCF   CYCLE  21 - DIIS ACTIVE - HISTORY:    21 CYCLES
 TTTTTTTTTTTTTTTTTTTTTTTTTTTTTT FDIK        TELAPSE      626.46 TCPU      623.62

    ALPHA      ELECTRONS
 INSULATING STATE
 TOP OF VALENCE BANDS -    BAND    232; K    1; EIG -1.7457173E-01 AU
 BOTTOM OF VIRTUAL BANDS - BAND    233; K    1; EIG -1.0334949E-01 AU
 DIRECT ENERGY BAND GAP:   1.9381 eV

    BETA       ELECTRONS
 INSULATING STATE
 TOP OF VALENCE BANDS -    BAND    230; K    1; EIG -1.9526364E-01 AU
 BOTTOM OF VIRTUAL BANDS - BAND    231; K    1; EIG -1.3893197E-01 AU
 DIRECT ENERGY BAND GAP:   1.5329 eV
 TTTTTTTTTTTTTTTTTTTTTTTTTTTTTT PDIG        TELAPSE      626.60 TCPU      623.77
 CHARGE NORMALIZATION FACTOR   1.00000000
 TOTAL ATOMIC CHARGES:
   5.3531747   9.1548917   9.1506491   9.1621169   5.7703894   6.2486329
   0.9157125   5.7597747   5.3704295   9.1628903   9.1575860   9.1430589
   8.6822616   8.6842927  27.5440723   5.3787054   9.1529763   9.1558495
   9.1609568   5.7847829   6.1628122   0.9322682   5.7937426   5.3856371
   9.1615623   9.1566078   9.1457507   8.6863050   8.6820747   5.3786656
   9.1529951   9.1558317   9.1609493   5.7847861   6.1627384   0.9322758
   5.7936258   5.3855993   9.1615798   9.1565903   9.1457621   8.6862370
   8.6819896  27.5449565   5.3531634   9.1549181   9.1506300   9.1621073
   5.7703204   6.2484972   0.9157124   5.7597139   5.3703801   9.1629038
   9.1575890   9.1430652   8.6822084   8.6842441
 SUMMED SPIN DENSITY           2.00000000
 TOTAL ATOMIC SPINS  :
   0.0121593   0.0008765   0.0024340   0.0025816  -0.0067107   0.0095676
  -0.0007354  -0.0061247   0.0117993   0.0013689   0.0029057   0.0011772
   0.0973245   0.0971399   0.5569662   0.0114899   0.0007815   0.0020280
   0.0023297  -0.0046660   0.0074512  -0.0003290  -0.0040169   0.0111308
   0.0012163   0.0025591   0.0011103   0.0929889   0.0931985   0.0114652
   0.0007914   0.0020440   0.0023532  -0.0046440   0.0074390  -0.0003236
  -0.0040213   0.0111408   0.0012141   0.0025626   0.0011271   0.0930660
   0.0933132   0.5564069   0.0121494   0.0008838   0.0024429   0.0026022
  -0.0066970   0.0095916  -0.0007320  -0.0061457   0.0118104   0.0013699
   0.0029317   0.0011857   0.0974284   0.0972419
 TTTTTTTTTTTTTTTTTTTTTTTTTTTTTT MOQGAD      TELAPSE      626.61 TCPU      623.77
 TTTTTTTTTTTTTTTTTTTTTTTTTTTTTT SHELLXN     TELAPSE      631.95 TCPU      629.11
 TTTTTTTTTTTTTTTTTTTTTTTTTTTTTT MONMO3      TELAPSE      632.02 TCPU      629.18
 NUMERICALLY INTEGRATED DENSITY    231.9994473868    229.9994496444
 TTTTTTTTTTTTTTTTTTTTTTTTTTTTTT NUMDFT      TELAPSE      651.31 TCPU      648.46
 CYC  22 ETOT(AU) -7.038205765260E+03 DETOT -4.20E-05 tst  1.86E-07 PX  1.52E-03
 TTTTTTTTTTTTTTTTTTTTTTTTTTTTTT DIIS        TELAPSE      652.09 TCPU      649.24
 DIIS TEST: 0.28605E-03 AT SCF   CYCLE  22 - DIIS ACTIVE - HISTORY:    22 CYCLES
 TTTTTTTTTTTTTTTTTTTTTTTTTTTTTT FDIK        TELAPSE      654.79 TCPU      651.94

    ALPHA      ELECTRONS
 INSULATING STATE
 TOP OF VALENCE BANDS -    BAND    232; K    1; EIG -1.7433269E-01 AU
 BOTTOM OF VIRTUAL BANDS - BAND    233; K    1; EIG -1.0327472E-01 AU
 DIRECT ENERGY BAND GAP:   1.9336 eV

    BETA       ELECTRONS
 INSULATING STATE
 TOP OF VALENCE BANDS -    BAND    230; K    1; EIG -1.9508851E-01 AU
 BOTTOM OF VIRTUAL BANDS - BAND    231; K    1; EIG -1.3870340E-01 AU
 DIRECT ENERGY BAND GAP:   1.5343 eV
 TTTTTTTTTTTTTTTTTTTTTTTTTTTTTT PDIG        TELAPSE      654.93 TCPU      652.08
 CHARGE NORMALIZATION FACTOR   1.00000000
 TOTAL ATOMIC CHARGES:
   5.3523135   9.1551590   9.1508122   9.1622799   5.7694845   6.2484319
   0.9157725   5.7613726   5.3699053   9.1630629   9.1577077   9.1432040
   8.6824843   8.6836485  27.5442954   5.3794444   9.1524948   9.1557075
   9.1608961   5.7855483   6.1634761   0.9322560   5.7915874   5.3861413
   9.1617330   9.1565235   9.1453684   8.6862494   8.6827642   5.3794940
   9.1525254   9.1557237   9.1609179   5.7857460   6.1636591   0.9322569
   5.7919486   5.3862244   9.1617517   9.1565331   9.1453721   8.6864177
   8.6829877  27.5412140   5.3524362   9.1551375   9.1508253   9.1622954
   5.7697306   6.2488021   0.9157411   5.7616346   5.3699887   9.1630849
   9.1577171   9.1432024   8.6826816   8.6838256
 SUMMED SPIN DENSITY           2.00000000
 TOTAL ATOMIC SPINS  :
   0.0121451   0.0009035   0.0024454   0.0025948  -0.0066513   0.0096491
  -0.0007531  -0.0061384   0.0117781   0.0013875   0.0029136   0.0011872
   0.0973833   0.0972066   0.5568139   0.0114811   0.0007897   0.0020215
   0.0023321  -0.0051280   0.0083013  -0.0004878  -0.0045837   0.0111881
   0.0012154   0.0025484   0.0011096   0.0930673   0.0932649   0.0114311
   0.0007724   0.0020186   0.0023291  -0.0051777   0.0082268  -0.0004868
  -0.0045918   0.0111616   0.0011842   0.0025373   0.0010931   0.0927880
   0.0929816   0.5587225   0.0120755   0.0008751   0.0024331   0.0025892
  -0.0066641   0.0096031  -0.0007464  -0.0061823   0.0117213   0.0013656
   0.0029145   0.0011718   0.0970227   0.0968458
 TTTTTTTTTTTTTTTTTTTTTTTTTTTTTT MOQGAD      TELAPSE      654.94 TCPU      652.09
 TTTTTTTTTTTTTTTTTTTTTTTTTTTTTT SHELLXN     TELAPSE      660.09 TCPU      657.23
 TTTTTTTTTTTTTTTTTTTTTTTTTTTTTT MONMO3      TELAPSE      660.16 TCPU      657.30
 NUMERICALLY INTEGRATED DENSITY    231.9994472646    229.9994495107
 TTTTTTTTTTTTTTTTTTTTTTTTTTTTTT NUMDFT      TELAPSE      679.44 TCPU      676.57
 CYC  23 ETOT(AU) -7.038205773263E+03 DETOT -8.00E-06 tst  2.12E-07 PX  4.10E-03
 TTTTTTTTTTTTTTTTTTTTTTTTTTTTTT DIIS        TELAPSE      680.23 TCPU      677.35
 DIIS TEST: 0.14194E-03 AT SCF   CYCLE  23 - DIIS ACTIVE - HISTORY:    23 CYCLES
 TTTTTTTTTTTTTTTTTTTTTTTTTTTTTT FDIK        TELAPSE      682.27 TCPU      679.39

    ALPHA      ELECTRONS
 INSULATING STATE
 TOP OF VALENCE BANDS -    BAND    232; K    1; EIG -1.7429968E-01 AU
 BOTTOM OF VIRTUAL BANDS - BAND    233; K    1; EIG -1.0325168E-01 AU
 DIRECT ENERGY BAND GAP:   1.9333 eV

    BETA       ELECTRONS
 INSULATING STATE
 TOP OF VALENCE BANDS -    BAND    230; K    1; EIG -1.9507226E-01 AU
 BOTTOM OF VIRTUAL BANDS - BAND    231; K    1; EIG -1.3868686E-01 AU
 DIRECT ENERGY BAND GAP:   1.5343 eV
 TTTTTTTTTTTTTTTTTTTTTTTTTTTTTT PDIG        TELAPSE      682.41 TCPU      679.53
 CHARGE NORMALIZATION FACTOR   1.00000000
 TOTAL ATOMIC CHARGES:
   5.3524827   9.1551734   9.1508332   9.1623055   5.7697229   6.2490461
   0.9157156   5.7612258   5.3700273   9.1630692   9.1577232   9.1432083
   8.6827622   8.6839864  27.5408145   5.3792580   9.1526296   9.1557808
   9.1609421   5.7859621   6.1631010   0.9323124   5.7927769   5.3860260
   9.1617238   9.1565664   9.1454823   8.6863857   8.6828171   5.3791530
   9.1526381   9.1557559   9.1609207   5.7856757   6.1628854   0.9323167
   5.7925422   5.3859485   9.1617018   9.1565416   9.1454618   8.6861155
   8.6825241  27.5443765   5.3524335   9.1551418   9.1507907   9.1622802
   5.7694687   6.2486254   0.9157598   5.7609520   5.3699628   9.1630597
   9.1576807   9.1431865   8.6825064   8.6837336
 SUMMED SPIN DENSITY           2.00000000
 TOTAL ATOMIC SPINS  :
   0.0120754   0.0008769   0.0024304   0.0025780  -0.0066937   0.0095951
  -0.0007608  -0.0061697   0.0117289   0.0013709   0.0028931   0.0011773
   0.0969765   0.0968059   0.5589804   0.0114699   0.0007631   0.0020011
   0.0023157  -0.0052869   0.0084594  -0.0005331  -0.0047942   0.0111728
   0.0012013   0.0025321   0.0010763   0.0927902   0.0929821   0.0115160
   0.0007663   0.0020191   0.0023440  -0.0052612   0.0085175  -0.0005306
  -0.0047608   0.0112391   0.0012052   0.0025457   0.0010854   0.0931181
   0.0933285   0.5567685   0.0121460   0.0008769   0.0024514   0.0025984
  -0.0066386   0.0096915  -0.0007544  -0.0061279   0.0117737   0.0013858
   0.0029338   0.0011877   0.0973715   0.0971891
 TTTTTTTTTTTTTTTTTTTTTTTTTTTTTT MOQGAD      TELAPSE      682.42 TCPU      679.54
 TTTTTTTTTTTTTTTTTTTTTTTTTTTTTT SHELLXN     TELAPSE      687.57 TCPU      684.69
 TTTTTTTTTTTTTTTTTTTTTTTTTTTTTT MONMO3      TELAPSE      687.64 TCPU      684.76
 NUMERICALLY INTEGRATED DENSITY    231.9994473080    229.9994495606
 TTTTTTTTTTTTTTTTTTTTTTTTTTTTTT NUMDFT      TELAPSE      706.94 TCPU      704.05
 CYC  24 ETOT(AU) -7.038205773473E+03 DETOT -2.10E-07 tst  5.29E-07 PX  3.92E-03
 TTTTTTTTTTTTTTTTTTTTTTTTTTTTTT DIIS        TELAPSE      707.74 TCPU      704.85
 DIIS TEST: 0.13460E-03 AT SCF   CYCLE  24 - DIIS ACTIVE - HISTORY:    24 CYCLES
 TTTTTTTTTTTTTTTTTTTTTTTTTTTTTT FDIK        TELAPSE      710.08 TCPU      707.18

    ALPHA      ELECTRONS
 INSULATING STATE
 TOP OF VALENCE BANDS -    BAND    232; K    1; EIG -1.7429859E-01 AU
 BOTTOM OF VIRTUAL BANDS - BAND    233; K    1; EIG -1.0323675E-01 AU
 DIRECT ENERGY BAND GAP:   1.9337 eV

    BETA       ELECTRONS
 INSULATING STATE
 TOP OF VALENCE BANDS -    BAND    230; K    1; EIG -1.9505517E-01 AU
 BOTTOM OF VIRTUAL BANDS - BAND    231; K    1; EIG -1.3862163E-01 AU
 DIRECT ENERGY BAND GAP:   1.5356 eV
 TTTTTTTTTTTTTTTTTTTTTTTTTTTTTT PDIG        TELAPSE      710.23 TCPU      707.33
 CHARGE NORMALIZATION FACTOR   1.00000000
 TOTAL ATOMIC CHARGES:
   5.3526170   9.1551285   9.1507864   9.1622711   5.7698569   6.2488105
   0.9157368   5.7605720   5.3701206   9.1630233   9.1576628   9.1431650
   8.6825729   8.6839819  27.5427968   5.3788910   9.1528275   9.1558305
   9.1609469   5.7856499   6.1627050   0.9323325   5.7934222   5.3857638
   9.1616481   9.1565920   9.1456310   8.6862151   8.6824732   5.3789045
   9.1528372   9.1558326   9.1609520   5.7857357   6.1627221   0.9323396
   5.7934524   5.3857933   9.1616456   9.1565943   9.1456270   8.6863020
   8.6825303  27.5420413   5.3526644   9.1551140   9.1507807   9.1622723
   5.7699163   6.2488622   0.9157390   5.7606273   5.3701418   9.1630356
   9.1576628   9.1431610   8.6826308   8.6840507
 SUMMED SPIN DENSITY           2.00000000
 TOTAL ATOMIC SPINS  :
   0.0121150   0.0008904   0.0024419   0.0025856  -0.0066865   0.0096696
  -0.0007634  -0.0061690   0.0117577   0.0013783   0.0029127   0.0011901
   0.0971946   0.0970534   0.5577455   0.0114938   0.0007818   0.0020177
   0.0023273  -0.0054063   0.0087243  -0.0005773  -0.0049283   0.0111863
   0.0011960   0.0025509   0.0011030   0.0930227   0.0931893   0.0114862
   0.0007727   0.0020100   0.0023296  -0.0054222   0.0086959  -0.0005754
  -0.0049016   0.0111816   0.0011896   0.0025449   0.0010990   0.0929394
   0.0931195   0.5582126   0.0121075   0.0008737   0.0024393   0.0025862
  -0.0066817   0.0096575  -0.0007576  -0.0061749   0.0117285   0.0013784
   0.0029228   0.0011872   0.0971053   0.0969491
 TTTTTTTTTTTTTTTTTTTTTTTTTTTTTT MOQGAD      TELAPSE      710.24 TCPU      707.34
 TTTTTTTTTTTTTTTTTTTTTTTTTTTTTT SHELLXN     TELAPSE      715.38 TCPU      712.47
 TTTTTTTTTTTTTTTTTTTTTTTTTTTTTT MONMO3      TELAPSE      715.45 TCPU      712.54
 NUMERICALLY INTEGRATED DENSITY    231.9994473503    229.9994495967
 TTTTTTTTTTTTTTTTTTTTTTTTTTTTTT NUMDFT      TELAPSE      734.76 TCPU      731.84
 CYC  25 ETOT(AU) -7.038205779310E+03 DETOT -5.84E-06 tst  2.19E-07 PX  2.61E-03
 TTTTTTTTTTTTTTTTTTTTTTTTTTTTTT DIIS        TELAPSE      735.55 TCPU      732.64
 DIIS TEST: 0.30573E-04 AT SCF   CYCLE  25 - DIIS ACTIVE - HISTORY:    25 CYCLES
 TTTTTTTTTTTTTTTTTTTTTTTTTTTTTT FDIK        TELAPSE      738.90 TCPU      735.99

    ALPHA      ELECTRONS
 INSULATING STATE
 TOP OF VALENCE BANDS -    BAND    232; K    1; EIG -1.7426708E-01 AU
 BOTTOM OF VIRTUAL BANDS - BAND    233; K    1; EIG -1.0323886E-01 AU
 DIRECT ENERGY BAND GAP:   1.9328 eV

    BETA       ELECTRONS
 INSULATING STATE
 TOP OF VALENCE BANDS -    BAND    230; K    1; EIG -1.9501918E-01 AU
 BOTTOM OF VIRTUAL BANDS - BAND    231; K    1; EIG -1.3857770E-01 AU
 DIRECT ENERGY BAND GAP:   1.5359 eV
 TTTTTTTTTTTTTTTTTTTTTTTTTTTTTT PDIG        TELAPSE      739.05 TCPU      736.13
 CHARGE NORMALIZATION FACTOR   1.00000000
 TOTAL ATOMIC CHARGES:
   5.3527402   9.1550562   9.1507630   9.1622432   5.7699789   6.2485271
   0.9157658   5.7610376   5.3701836   9.1630091   9.1576701   9.1431315
   8.6825932   8.6839460  27.5419010   5.3790853   9.1527499   9.1557898
   9.1609208   5.7856338   6.1633089   0.9322730   5.7926877   5.3858960
   9.1616642   9.1565762   9.1455849   8.6864207   8.6828597   5.3790846
   9.1527552   9.1557883   9.1609207   5.7855964   6.1633381   0.9322723
   5.7927309   5.3858976   9.1616645   9.1565719   9.1455840   8.6863027
   8.6828765  27.5420233   5.3527348   9.1550736   9.1507611   9.1622403
   5.7699872   6.2485461   0.9157649   5.7610366   5.3701672   9.1630131
   9.1576763   9.1431343   8.6825702   8.6838902
 SUMMED SPIN DENSITY           2.00000000
 TOTAL ATOMIC SPINS  :
   0.0121038   0.0008804   0.0024434   0.0025846  -0.0067011   0.0096790
  -0.0007680  -0.0061910   0.0117660   0.0013708   0.0029013   0.0011829
   0.0971279   0.0969893   0.5582949   0.0114763   0.0007819   0.0020128
   0.0023293  -0.0055500   0.0089443  -0.0006263  -0.0050995   0.0111805
   0.0011963   0.0025463   0.0011026   0.0929367   0.0931045   0.0114786
   0.0007814   0.0020143   0.0023312  -0.0055466   0.0089429  -0.0006278
  -0.0050857   0.0111802   0.0011963   0.0025457   0.0011028   0.0929589
   0.0931099   0.5582126   0.0121070   0.0008789   0.0024441   0.0025825
  -0.0066882   0.0096797  -0.0007684  -0.0061880   0.0117670   0.0013696
   0.0029042   0.0011833   0.0971325   0.0970013
 TTTTTTTTTTTTTTTTTTTTTTTTTTTTTT MOQGAD      TELAPSE      739.06 TCPU      736.14
 TTTTTTTTTTTTTTTTTTTTTTTTTTTTTT SHELLXN     TELAPSE      744.11 TCPU      741.18
 TTTTTTTTTTTTTTTTTTTTTTTTTTTTTT MONMO3      TELAPSE      744.17 TCPU      741.25
 NUMERICALLY INTEGRATED DENSITY    231.9994473271    229.9994495768
 TTTTTTTTTTTTTTTTTTTTTTTTTTTTTT NUMDFT      TELAPSE      763.46 TCPU      760.54
 CYC  26 ETOT(AU) -7.038205780379E+03 DETOT -1.07E-06 tst  1.01E-08 PX  7.38E-04
 TTTTTTTTTTTTTTTTTTTTTTTTTTTTTT DIIS        TELAPSE      764.30 TCPU      761.38
 DIIS TEST: 0.47921E-05 AT SCF   CYCLE  26 - DIIS ACTIVE - HISTORY:    26 CYCLES
 TTTTTTTTTTTTTTTTTTTTTTTTTTTTTT FDIK        TELAPSE      766.76 TCPU      763.82

    ALPHA      ELECTRONS
 INSULATING STATE
 TOP OF VALENCE BANDS -    BAND    232; K    1; EIG -1.7425924E-01 AU
 BOTTOM OF VIRTUAL BANDS - BAND    233; K    1; EIG -1.0323638E-01 AU
 DIRECT ENERGY BAND GAP:   1.9326 eV

    BETA       ELECTRONS
 INSULATING STATE
 TOP OF VALENCE BANDS -    BAND    230; K    1; EIG -1.9503357E-01 AU
 BOTTOM OF VIRTUAL BANDS - BAND    231; K    1; EIG -1.3857156E-01 AU
 DIRECT ENERGY BAND GAP:   1.5364 eV
 TTTTTTTTTTTTTTTTTTTTTTTTTTTTTT PDIG        TELAPSE      766.90 TCPU      763.97
 CHARGE NORMALIZATION FACTOR   1.00000000
 TOTAL ATOMIC CHARGES:
   5.3525559   9.1551449   9.1507868   9.1622849   5.7697465   6.2489738
   0.9157254   5.7608839   5.3700605   9.1630457   9.1576867   9.1431801
   8.6827182   8.6839029  27.5419282   5.3790482   9.1527287   9.1558038
   9.1609301   5.7858592   6.1628180   0.9322940   5.7934519   5.3858808
   9.1616759   9.1565525   9.1455442   8.6861036   8.6826808   5.3790466
   9.1527275   9.1558027   9.1609241   5.7859261   6.1627447   0.9322975
   5.7933128   5.3858810   9.1616756   9.1565529   9.1455461   8.6864145
   8.6825685  27.5418679   5.3525655   9.1551355   9.1507771   9.1622848
   5.7696694   6.2489042   0.9157302   5.7608874   5.3700700   9.1630458
   9.1576814   9.1431778   8.6827194   8.6840668
 SUMMED SPIN DENSITY           2.00000000
 TOTAL ATOMIC SPINS  :
   0.0121029   0.0008806   0.0024443   0.0025826  -0.0067036   0.0096844
  -0.0007704  -0.0061996   0.0117701   0.0013702   0.0029002   0.0011817
   0.0971020   0.0969940   0.5582656   0.0114821   0.0007843   0.0020137
   0.0023316  -0.0056123   0.0090632  -0.0006473  -0.0051748   0.0111867
   0.0011952   0.0025448   0.0011039   0.0929986   0.0931247   0.0114776
   0.0007819   0.0020132   0.0023306  -0.0056106   0.0090586  -0.0006487
  -0.0051660   0.0111854   0.0011950   0.0025468   0.0011044   0.0929510
   0.0931441   0.5583038   0.0121077   0.0008781   0.0024432   0.0025837
  -0.0066969   0.0096857  -0.0007711  -0.0061979   0.0117687   0.0013685
   0.0029001   0.0011826   0.0971138   0.0969675
 TTTTTTTTTTTTTTTTTTTTTTTTTTTTTT MOQGAD      TELAPSE      766.91 TCPU      763.98
 TTTTTTTTTTTTTTTTTTTTTTTTTTTTTT SHELLXN     TELAPSE      772.10 TCPU      769.15
 TTTTTTTTTTTTTTTTTTTTTTTTTTTTTT MONMO3      TELAPSE      772.17 TCPU      769.22
 NUMERICALLY INTEGRATED DENSITY    231.9994473310    229.9994495799
 TTTTTTTTTTTTTTTTTTTTTTTTTTTTTT NUMDFT      TELAPSE      791.47 TCPU      788.51
 CYC  27 ETOT(AU) -7.038205780327E+03 DETOT  5.20E-08 tst  2.13E-09 PX  2.35E-04
 TTTTTTTTTTTTTTTTTTTTTTTTTTTTTT DIIS        TELAPSE      792.30 TCPU      789.35
 DIIS TEST: 0.43645E-05 AT SCF   CYCLE  27 - DIIS ACTIVE - HISTORY:    27 CYCLES
 TTTTTTTTTTTTTTTTTTTTTTTTTTTTTT FDIK        TELAPSE      795.13 TCPU      792.17

    ALPHA      ELECTRONS
 INSULATING STATE
 TOP OF VALENCE BANDS -    BAND    232; K    1; EIG -1.7424193E-01 AU
 BOTTOM OF VIRTUAL BANDS - BAND    233; K    1; EIG -1.0322605E-01 AU
 DIRECT ENERGY BAND GAP:   1.9324 eV

    BETA       ELECTRONS
 INSULATING STATE
 TOP OF VALENCE BANDS -    BAND    230; K    1; EIG -1.9500822E-01 AU
 BOTTOM OF VIRTUAL BANDS - BAND    231; K    1; EIG -1.3855097E-01 AU
 DIRECT ENERGY BAND GAP:   1.5363 eV
 TTTTTTTTTTTTTTTTTTTTTTTTTTTTTT PDIG        TELAPSE      795.28 TCPU      792.32
 CHARGE NORMALIZATION FACTOR   1.00000000
 TOTAL ATOMIC CHARGES:
   5.3525916   9.1551335   9.1507862   9.1622837   5.7698370   6.2487136
   0.9157573   5.7609495   5.3701014   9.1630400   9.1576830   9.1431724
   8.6826260   8.6840445  27.5418031   5.3790447   9.1527559   9.1558039
   9.1609293   5.7858387   6.1630001   0.9322998   5.7929972   5.3858748
   9.1616648   9.1565749   9.1455861   8.6864281   8.6826806   5.3790440
   9.1527593   9.1558058   9.1609315   5.7857741   6.1630326   0.9322979
   5.7931153   5.3858808   9.1616617   9.1565725   9.1455818   8.6861546
   8.6828490  27.5418234   5.3526123   9.1551208   9.1507870   9.1622815
   5.7699343   6.2487485   0.9157555   5.7609043   5.3701030   9.1630425
   9.1576803   9.1431699   8.6826999   8.6838741
 SUMMED SPIN DENSITY           2.00000000
 TOTAL ATOMIC SPINS  :
   0.0121065   0.0008801   0.0024442   0.0025818  -0.0067046   0.0096872
  -0.0007717  -0.0062033   0.0117673   0.0013690   0.0028987   0.0011829
   0.0971201   0.0969718   0.5583495   0.0114794   0.0007812   0.0020133
   0.0023282  -0.0056270   0.0090791  -0.0006513  -0.0051879   0.0111888
   0.0011950   0.0025449   0.0011036   0.0929446   0.0931285   0.0114834
   0.0007813   0.0020140   0.0023295  -0.0056259   0.0090771  -0.0006520
  -0.0051825   0.0111833   0.0011945   0.0025443   0.0011030   0.0929814
   0.0931014   0.5583342   0.0121064   0.0008800   0.0024401   0.0025803
  -0.0067029   0.0096878  -0.0007717  -0.0062037   0.0117701   0.0013691
   0.0029004   0.0011836   0.0970962   0.0969975
 TTTTTTTTTTTTTTTTTTTTTTTTTTTTTT MOQGAD      TELAPSE      795.28 TCPU      792.33
 TTTTTTTTTTTTTTTTTTTTTTTTTTTTTT SHELLXN     TELAPSE      800.43 TCPU      797.47
 TTTTTTTTTTTTTTTTTTTTTTTTTTTTTT MONMO3      TELAPSE      800.50 TCPU      797.54
 NUMERICALLY INTEGRATED DENSITY    231.9994473333    229.9994495815
 TTTTTTTTTTTTTTTTTTTTTTTTTTTTTT NUMDFT      TELAPSE      819.80 TCPU      816.83
 CYC  28 ETOT(AU) -7.038205780469E+03 DETOT -1.42E-07 tst  2.43E-09 PX  1.39E-04
 TTTTTTTTTTTTTTTTTTTTTTTTTTTTTT DIIS        TELAPSE      820.73 TCPU      817.76
 DIIS TEST: 0.19088E-05 AT SCF   CYCLE  28 - DIIS ACTIVE - HISTORY:    28 CYCLES
 TTTTTTTTTTTTTTTTTTTTTTTTTTTTTT FDIK        TELAPSE      823.02 TCPU      820.05

    ALPHA      ELECTRONS
 INSULATING STATE
 TOP OF VALENCE BANDS -    BAND    232; K    1; EIG -1.7424024E-01 AU
 BOTTOM OF VIRTUAL BANDS - BAND    233; K    1; EIG -1.0322674E-01 AU
 DIRECT ENERGY BAND GAP:   1.9324 eV

    BETA       ELECTRONS
 INSULATING STATE
 TOP OF VALENCE BANDS -    BAND    230; K    1; EIG -1.9500574E-01 AU
 BOTTOM OF VIRTUAL BANDS - BAND    231; K    1; EIG -1.3854863E-01 AU
 DIRECT ENERGY BAND GAP:   1.5363 eV
 TTTTTTTTTTTTTTTTTTTTTTTTTTTTTT PDIG        TELAPSE      823.17 TCPU      820.20
 CHARGE NORMALIZATION FACTOR   1.00000000
 TOTAL ATOMIC CHARGES:
   5.3526245   9.1551137   9.1507883   9.1622761   5.7699468   6.2487118
   0.9157566   5.7609322   5.3701136   9.1630368   9.1576821   9.1431622
   8.6827266   8.6838532  27.5417837   5.3790495   9.1527589   9.1558026
   9.1609312   5.7857218   6.1630891   0.9322917   5.7930732   5.3858781
   9.1616634   9.1565741   9.1455838   8.6861914   8.6828818   5.3790491
   9.1527582   9.1558017   9.1609272   5.7858063   6.1630734   0.9322929
   5.7929632   5.3858793   9.1616637   9.1565745   9.1455856   8.6864348
   8.6826843  27.5417853   5.3526232   9.1551177   9.1507784   9.1622787
   5.7698384   6.2486869   0.9157586   5.7610094   5.3701206   9.1630342
   9.1576795   9.1431625   8.6825894   8.6840442
 SUMMED SPIN DENSITY           2.00000000
 TOTAL ATOMIC SPINS  :
   0.0121125   0.0008742   0.0024416   0.0025784  -0.0067094   0.0096905
  -0.0007720  -0.0062056   0.0117776   0.0013668   0.0028988   0.0011792
   0.0970924   0.0970018   0.5583601   0.0114828   0.0007827   0.0020133
   0.0023286  -0.0056364   0.0090909  -0.0006537  -0.0051966   0.0111844
   0.0011937   0.0025440   0.0011036   0.0929799   0.0930957   0.0114808
   0.0007817   0.0020114   0.0023273  -0.0056384   0.0090910  -0.0006542
  -0.0051931   0.0111831   0.0011959   0.0025461   0.0011054   0.0929427
   0.0931311   0.5583591   0.0121134   0.0008765   0.0024411   0.0025809
  -0.0067040   0.0096928  -0.0007726  -0.0062074   0.0117755   0.0013654
   0.0028985   0.0011789   0.0971232   0.0969680
 TTTTTTTTTTTTTTTTTTTTTTTTTTTTTT MOQGAD      TELAPSE      823.18 TCPU      820.21
 TTTTTTTTTTTTTTTTTTTTTTTTTTTTTT SHELLXN     TELAPSE      828.28 TCPU      825.30
 TTTTTTTTTTTTTTTTTTTTTTTTTTTTTT MONMO3      TELAPSE      828.35 TCPU      825.37
 NUMERICALLY INTEGRATED DENSITY    231.9994473307    229.9994495791
 TTTTTTTTTTTTTTTTTTTTTTTTTTTTTT NUMDFT      TELAPSE      847.66 TCPU      844.68
 CYC  29 ETOT(AU) -7.038205780459E+03 DETOT  9.90E-09 tst  2.47E-09 PX  4.06E-05
 TTTTTTTTTTTTTTTTTTTTTTTTTTTTTT DIIS        TELAPSE      848.50 TCPU      845.52
 DIIS TEST: 0.15095E-05 AT SCF   CYCLE  29 - DIIS ACTIVE - HISTORY:    29 CYCLES
 TTTTTTTTTTTTTTTTTTTTTTTTTTTTTT FDIK        TELAPSE      850.78 TCPU      847.80

    ALPHA      ELECTRONS
 INSULATING STATE
 TOP OF VALENCE BANDS -    BAND    232; K    1; EIG -1.7424361E-01 AU
 BOTTOM OF VIRTUAL BANDS - BAND    233; K    1; EIG -1.0323102E-01 AU
 DIRECT ENERGY BAND GAP:   1.9324 eV

    BETA       ELECTRONS
 INSULATING STATE
 TOP OF VALENCE BANDS -    BAND    230; K    1; EIG -1.9501145E-01 AU
 BOTTOM OF VIRTUAL BANDS - BAND    231; K    1; EIG -1.3855217E-01 AU
 DIRECT ENERGY BAND GAP:   1.5363 eV
 TTTTTTTTTTTTTTTTTTTTTTTTTTTTTT PDIG        TELAPSE      850.93 TCPU      847.95
 CHARGE NORMALIZATION FACTOR   1.00000000
 TOTAL ATOMIC CHARGES:
   5.3526366   9.1551068   9.1507773   9.1622719   5.7698122   6.2487540
   0.9157463   5.7610471   5.3701219   9.1630278   9.1576818   9.1431544
   8.6825762   8.6840187  27.5417707   5.3790609   9.1527475   9.1557968
   9.1609248   5.7857956   6.1630708   0.9322863   5.7930812   5.3858828
   9.1616692   9.1565670   9.1455707   8.6863473   8.6826925   5.3790585
   9.1527500   9.1557958   9.1609243   5.7857345   6.1630358   0.9322890
   5.7930987   5.3858824   9.1616694   9.1565645   9.1455711   8.6862909
   8.6828429  27.5417590   5.3526393   9.1551066   9.1507778   9.1622687
   5.7698807   6.2487302   0.9157484   5.7609408   5.3701136   9.1630332
   9.1576829   9.1431573   8.6827705   8.6838860
 SUMMED SPIN DENSITY           2.00000000
 TOTAL ATOMIC SPINS  :
   0.0121113   0.0008766   0.0024425   0.0025817  -0.0067089   0.0096945
  -0.0007732  -0.0062141   0.0117755   0.0013663   0.0028971   0.0011790
   0.0971224   0.0969711   0.5583652   0.0114811   0.0007825   0.0020122
   0.0023277  -0.0056494   0.0091126  -0.0006578  -0.0052109   0.0111857
   0.0011940   0.0025456   0.0011050   0.0929581   0.0931265   0.0114841
   0.0007823   0.0020120   0.0023284  -0.0056503   0.0091141  -0.0006588
  -0.0052109   0.0111821   0.0011946   0.0025449   0.0011055   0.0929717
   0.0931042   0.5583739   0.0121068   0.0008780   0.0024413   0.0025809
  -0.0067100   0.0096967  -0.0007736  -0.0062123   0.0117767   0.0013675
   0.0028991   0.0011804   0.0970921   0.0969986
 TTTTTTTTTTTTTTTTTTTTTTTTTTTTTT MOQGAD      TELAPSE      850.94 TCPU      847.96
 TTTTTTTTTTTTTTTTTTTTTTTTTTTTTT SHELLXN     TELAPSE      856.11 TCPU      853.13
 TTTTTTTTTTTTTTTTTTTTTTTTTTTTTT MONMO3      TELAPSE      856.18 TCPU      853.19
 NUMERICALLY INTEGRATED DENSITY    231.9994473275    229.9994495754
 TTTTTTTTTTTTTTTTTTTTTTTTTTTTTT NUMDFT      TELAPSE      875.48 TCPU      872.50
 CYC  30 ETOT(AU) -7.038205780455E+03 DETOT  3.90E-09 tst  1.62E-09 PX  3.31E-05
 TTTTTTTTTTTTTTTTTTTTTTTTTTTTTT DIIS        TELAPSE      876.39 TCPU      873.41
 DIIS TEST: 0.10980E-05 AT SCF   CYCLE  30 - DIIS ACTIVE - HISTORY:    30 CYCLES
 TTTTTTTTTTTTTTTTTTTTTTTTTTTTTT FDIK        TELAPSE      878.77 TCPU      875.79

    ALPHA      ELECTRONS
 INSULATING STATE
 TOP OF VALENCE BANDS -    BAND    232; K    1; EIG -1.7424068E-01 AU
 BOTTOM OF VIRTUAL BANDS - BAND    233; K    1; EIG -1.0322839E-01 AU
 DIRECT ENERGY BAND GAP:   1.9323 eV

    BETA       ELECTRONS
 INSULATING STATE
 TOP OF VALENCE BANDS -    BAND    230; K    1; EIG -1.9500815E-01 AU
 BOTTOM OF VIRTUAL BANDS - BAND    231; K    1; EIG -1.3854901E-01 AU
 DIRECT ENERGY BAND GAP:   1.5363 eV
 TTTTTTTTTTTTTTTTTTTTTTTTTTTTTT PDIG        TELAPSE      878.92 TCPU      875.94
 CHARGE NORMALIZATION FACTOR   1.00000000
 TOTAL ATOMIC CHARGES:
   5.3526225   9.1551152   9.1507818   9.1622730   5.7698926   6.2487087
   0.9157541   5.7609034   5.3701134   9.1630365   9.1576834   9.1431633
   8.6827493   8.6839436  27.5417516   5.3790568   9.1527501   9.1557979
   9.1609251   5.7858033   6.1630104   0.9322943   5.7930196   5.3858801
   9.1616659   9.1565699   9.1455792   8.6863548   8.6828040   5.3790581
   9.1527526   9.1557995   9.1609261   5.7858178   6.1630614   0.9322910
   5.7930733   5.3858831   9.1616652   9.1565698   9.1455773   8.6862421
   8.6827709  27.5417712   5.3526290   9.1551130   9.1507807   9.1622762
   5.7698754   6.2487523   0.9157510   5.7609885   5.3701158   9.1630346
   9.1576808   9.1431619   8.6825876   8.6839903
 SUMMED SPIN DENSITY           2.00000000
 TOTAL ATOMIC SPINS  :
   0.0121081   0.0008773   0.0024417   0.0025814  -0.0067109   0.0096956
  -0.0007734  -0.0062128   0.0117761   0.0013677   0.0028988   0.0011800
   0.0970971   0.0969928   0.5583798   0.0114802   0.0007831   0.0020128
   0.0023284  -0.0056523   0.0091176  -0.0006591  -0.0052153   0.0111840
   0.0011937   0.0025457   0.0011063   0.0929617   0.0931139   0.0114815
   0.0007828   0.0020123   0.0023289  -0.0056533   0.0091196  -0.0006597
  -0.0052151   0.0111826   0.0011939   0.0025463   0.0011062   0.0929717
   0.0931178   0.5583662   0.0121076   0.0008786   0.0024417   0.0025815
  -0.0067101   0.0096962  -0.0007734  -0.0062145   0.0117740   0.0013670
   0.0028983   0.0011801   0.0971139   0.0969773
 TTTTTTTTTTTTTTTTTTTTTTTTTTTTTT MOQGAD      TELAPSE      878.93 TCPU      875.94
 TTTTTTTTTTTTTTTTTTTTTTTTTTTTTT SHELLXN     TELAPSE      884.01 TCPU      881.02
 TTTTTTTTTTTTTTTTTTTTTTTTTTTTTT MONMO3      TELAPSE      884.08 TCPU      881.08
 NUMERICALLY INTEGRATED DENSITY    231.9994473315    229.9994495794
 TTTTTTTTTTTTTTTTTTTTTTTTTTTTTT NUMDFT      TELAPSE      903.42 TCPU      900.43
 CYC  31 ETOT(AU) -7.038205780478E+03 DETOT -2.32E-08 tst  1.08E-09 PX  3.61E-05
 TTTTTTTTTTTTTTTTTTTTTTTTTTTTTT DIIS        TELAPSE      904.34 TCPU      901.34
 DIIS TEST: 0.70607E-06 AT SCF   CYCLE  31 - DIIS ACTIVE - HISTORY:    31 CYCLES
 TTTTTTTTTTTTTTTTTTTTTTTTTTTTTT FDIK        TELAPSE      906.23 TCPU      903.23

    ALPHA      ELECTRONS
 INSULATING STATE
 TOP OF VALENCE BANDS -    BAND    232; K    1; EIG -1.7423709E-01 AU
 BOTTOM OF VIRTUAL BANDS - BAND    233; K    1; EIG -1.0322615E-01 AU
 DIRECT ENERGY BAND GAP:   1.9323 eV

    BETA       ELECTRONS
 INSULATING STATE
 TOP OF VALENCE BANDS -    BAND    230; K    1; EIG -1.9500402E-01 AU
 BOTTOM OF VIRTUAL BANDS - BAND    231; K    1; EIG -1.3854516E-01 AU
 DIRECT ENERGY BAND GAP:   1.5363 eV
 TTTTTTTTTTTTTTTTTTTTTTTTTTTTTT PDIG        TELAPSE      906.38 TCPU      903.38
 CHARGE NORMALIZATION FACTOR   1.00000000
 TOTAL ATOMIC CHARGES:
   5.3526211   9.1551178   9.1507854   9.1622778   5.7698862   6.2487298
   0.9157551   5.7610074   5.3701146   9.1630354   9.1576827   9.1431625
   8.6825882   8.6839732  27.5417609   5.3790568   9.1527559   9.1558010
   9.1609286   5.7857786   6.1630850   0.9322924   5.7930616   5.3858804
   9.1616631   9.1565729   9.1455828   8.6862434   8.6827962   5.3790526
   9.1527558   9.1558001   9.1609267   5.7857896   6.1630476   0.9322944
   5.7929945   5.3858828   9.1616633   9.1565724   9.1455836   8.6863680
   8.6827819  27.5417518   5.3526218   9.1551155   9.1507825   9.1622763
   5.7698983   6.2486886   0.9157589   5.7609326   5.3701149   9.1630380
   9.1576814   9.1431645   8.6827355   8.6839295
 SUMMED SPIN DENSITY           2.00000000
 TOTAL ATOMIC SPINS  :
   0.0121096   0.0008773   0.0024419   0.0025814  -0.0067118   0.0096949
  -0.0007735  -0.0062132   0.0117754   0.0013669   0.0028979   0.0011793
   0.0971135   0.0969788   0.5583735   0.0114810   0.0007834   0.0020129
   0.0023281  -0.0056546   0.0091203  -0.0006594  -0.0052176   0.0111843
   0.0011938   0.0025452   0.0011054   0.0929722   0.0931131   0.0114808
   0.0007829   0.0020122   0.0023283  -0.0056559   0.0091221  -0.0006603
  -0.0052175   0.0111835   0.0011944   0.0025462   0.0011057   0.0929597
   0.0931167   0.5583806   0.0121080   0.0008783   0.0024413   0.0025805
  -0.0067112   0.0096978  -0.0007734  -0.0062143   0.0117759   0.0013676
   0.0028989   0.0011805   0.0970989   0.0969919
 TTTTTTTTTTTTTTTTTTTTTTTTTTTTTT MOQGAD      TELAPSE      906.39 TCPU      903.38
 TTTTTTTTTTTTTTTTTTTTTTTTTTTTTT SHELLXN     TELAPSE      911.51 TCPU      908.50
 TTTTTTTTTTTTTTTTTTTTTTTTTTTTTT MONMO3      TELAPSE      911.58 TCPU      908.57
 NUMERICALLY INTEGRATED DENSITY    231.9994473324    229.9994495801
 TTTTTTTTTTTTTTTTTTTTTTTTTTTTTT NUMDFT      TELAPSE      930.97 TCPU      927.95
 CYC  32 ETOT(AU) -7.038205780489E+03 DETOT -1.07E-08 tst  5.96E-10 PX  3.68E-05
 TTTTTTTTTTTTTTTTTTTTTTTTTTTTTT DIIS        TELAPSE      931.88 TCPU      928.86
 DIIS TEST: 0.66620E-06 AT SCF   CYCLE  32 - DIIS ACTIVE - HISTORY:    31 CYCLES
 TTTTTTTTTTTTTTTTTTTTTTTTTTTTTT FDIK        TELAPSE      935.22 TCPU      932.19

    ALPHA      ELECTRONS
 INSULATING STATE
 TOP OF VALENCE BANDS -    BAND    232; K    1; EIG -1.7423825E-01 AU
 BOTTOM OF VIRTUAL BANDS - BAND    233; K    1; EIG -1.0322749E-01 AU
 DIRECT ENERGY BAND GAP:   1.9323 eV

    BETA       ELECTRONS
 INSULATING STATE
 TOP OF VALENCE BANDS -    BAND    230; K    1; EIG -1.9500578E-01 AU
 BOTTOM OF VIRTUAL BANDS - BAND    231; K    1; EIG -1.3854629E-01 AU
 DIRECT ENERGY BAND GAP:   1.5363 eV
 TTTTTTTTTTTTTTTTTTTTTTTTTTTTTT PDIG        TELAPSE      935.36 TCPU      932.34
 CHARGE NORMALIZATION FACTOR   1.00000000
 TOTAL ATOMIC CHARGES:
   5.3526215   9.1551134   9.1507841   9.1622772   5.7698767   6.2487264
   0.9157533   5.7609882   5.3701165   9.1630335   9.1576841   9.1431597
   8.6826734   8.6839333  27.5417506   5.3790520   9.1527553   9.1558007
   9.1609271   5.7857769   6.1630686   0.9322914   5.7930591   5.3858815
   9.1616650   9.1565709   9.1455797   8.6863195   8.6827595   5.3790528
   9.1527574   9.1557997   9.1609258   5.7857593   6.1630578   0.9322925
   5.7930612   5.3858806   9.1616649   9.1565709   9.1455794   8.6863137
   8.6827950  27.5417517   5.3526233   9.1551145   9.1507821   9.1622771
   5.7698634   6.2487197   0.9157540   5.7609910   5.3701170   9.1630345
   9.1576810   9.1431597   8.6826600   8.6839606
 SUMMED SPIN DENSITY           2.00000000
 TOTAL ATOMIC SPINS  :
   0.0121094   0.0008778   0.0024411   0.0025806  -0.0067123   0.0096961
  -0.0007736  -0.0062130   0.0117744   0.0013676   0.0028982   0.0011805
   0.0971050   0.0969855   0.5583802   0.0114817   0.0007821   0.0020124
   0.0023286  -0.0056551   0.0091225  -0.0006605  -0.0052193   0.0111836
   0.0011945   0.0025457   0.0011053   0.0929640   0.0931171   0.0114819
   0.0007824   0.0020123   0.0023287  -0.0056553   0.0091232  -0.0006608
  -0.0052195   0.0111837   0.0011942   0.0025455   0.0011054   0.0929653
   0.0931134   0.5583796   0.0121087   0.0008779   0.0024416   0.0025811
  -0.0067111   0.0096967  -0.0007737  -0.0062135   0.0117737   0.0013676
   0.0028984   0.0011808   0.0971080   0.0969837
 TTTTTTTTTTTTTTTTTTTTTTTTTTTTTT MOQGAD      TELAPSE      935.37 TCPU      932.35
 TTTTTTTTTTTTTTTTTTTTTTTTTTTTTT SHELLXN     TELAPSE      940.55 TCPU      937.52
 TTTTTTTTTTTTTTTTTTTTTTTTTTTTTT MONMO3      TELAPSE      940.62 TCPU      937.59
 NUMERICALLY INTEGRATED DENSITY    231.9994473304    229.9994495784
 TTTTTTTTTTTTTTTTTTTTTTTTTTTTTT NUMDFT      TELAPSE      960.78 TCPU      957.74
 CYC  33 ETOT(AU) -7.038205780502E+03 DETOT -1.33E-08 tst  1.97E-10 PX  1.31E-05
 TTTTTTTTTTTTTTTTTTTTTTTTTTTTTT DIIS        TELAPSE      961.63 TCPU      958.60
 DIIS TEST: 0.10895E-06 AT SCF   CYCLE  33 - DIIS ACTIVE - HISTORY:    32 CYCLES
 TTTTTTTTTTTTTTTTTTTTTTTTTTTTTT FDIK        TELAPSE      964.16 TCPU      961.11

    ALPHA      ELECTRONS
 INSULATING STATE
 TOP OF VALENCE BANDS -    BAND    232; K    1; EIG -1.7423894E-01 AU
 BOTTOM OF VIRTUAL BANDS - BAND    233; K    1; EIG -1.0322780E-01 AU
 DIRECT ENERGY BAND GAP:   1.9323 eV

    BETA       ELECTRONS
 INSULATING STATE
 TOP OF VALENCE BANDS -    BAND    230; K    1; EIG -1.9500648E-01 AU
 BOTTOM OF VIRTUAL BANDS - BAND    231; K    1; EIG -1.3854670E-01 AU
 DIRECT ENERGY BAND GAP:   1.5363 eV
 TTTTTTTTTTTTTTTTTTTTTTTTTTTTTT PDIG        TELAPSE      964.30 TCPU      961.25
 CHARGE NORMALIZATION FACTOR   1.00000000
 TOTAL ATOMIC CHARGES:
   5.3526268   9.1551135   9.1507805   9.1622750   5.7698748   6.2487175
   0.9157529   5.7609403   5.3701143   9.1630343   9.1576827   9.1431619
   8.6826558   8.6840136  27.5417343   5.3790576   9.1527512   9.1557990
   9.1609250   5.7857985   6.1630219   0.9322938   5.7930358   5.3858804
   9.1616659   9.1565697   9.1455777   8.6862950   8.6828519   5.3790588
   9.1527502   9.1557983   9.1609237   5.7858498   6.1630555   0.9322919
   5.7930310   5.3858817   9.1616669   9.1565710   9.1455784   8.6862999
   8.6827506  27.5417403   5.3526285   9.1551108   9.1507807   9.1622742
   5.7699139   6.2487416   0.9157512   5.7609346   5.3701168   9.1630357
   9.1576832   9.1431617   8.6826820   8.6839350
 SUMMED SPIN DENSITY           2.00000000
 TOTAL ATOMIC SPINS  :
   0.0121095   0.0008780   0.0024414   0.0025809  -0.0067118   0.0096973
  -0.0007738  -0.0062138   0.0117744   0.0013676   0.0028981   0.0011806
   0.0971082   0.0969803   0.5583903   0.0114814   0.0007826   0.0020125
   0.0023288  -0.0056567   0.0091257  -0.0006612  -0.0052220   0.0111832
   0.0011943   0.0025455   0.0011055   0.0929658   0.0931076   0.0114805
   0.0007828   0.0020124   0.0023287  -0.0056574   0.0091269  -0.0006613
  -0.0052225   0.0111844   0.0011943   0.0025456   0.0011056   0.0929645
   0.0931192   0.5583859   0.0121075   0.0008778   0.0024414   0.0025809
  -0.0067127   0.0096972  -0.0007738  -0.0062147   0.0117740   0.0013677
   0.0028983   0.0011808   0.0971001   0.0969862
 TTTTTTTTTTTTTTTTTTTTTTTTTTTTTT MOQGAD      TELAPSE      964.31 TCPU      961.26
 TTTTTTTTTTTTTTTTTTTTTTTTTTTTTT SHELLXN     TELAPSE      969.47 TCPU      966.42
 TTTTTTTTTTTTTTTTTTTTTTTTTTTTTT MONMO3      TELAPSE      969.55 TCPU      966.49
 NUMERICALLY INTEGRATED DENSITY    231.9994473303    229.9994495783
 TTTTTTTTTTTTTTTTTTTTTTTTTTTTTT NUMDFT      TELAPSE      989.69 TCPU      986.63
 CYC  34 ETOT(AU) -7.038205780486E+03 DETOT  1.67E-08 tst  8.61E-11 PX  1.48E-05
 TTTTTTTTTTTTTTTTTTTTTTTTTTTTTT DIIS        TELAPSE      990.59 TCPU      987.53
 DIIS TEST: 0.18866E-06 AT SCF   CYCLE  34 - DIIS ACTIVE - HISTORY:    33 CYCLES
 TTTTTTTTTTTTTTTTTTTTTTTTTTTTTT FDIK        TELAPSE      992.85 TCPU      989.79

    ALPHA      ELECTRONS
 INSULATING STATE
 TOP OF VALENCE BANDS -    BAND    232; K    1; EIG -1.7423793E-01 AU
 BOTTOM OF VIRTUAL BANDS - BAND    233; K    1; EIG -1.0322731E-01 AU
 DIRECT ENERGY BAND GAP:   1.9323 eV

    BETA       ELECTRONS
 INSULATING STATE
 TOP OF VALENCE BANDS -    BAND    230; K    1; EIG -1.9500549E-01 AU
 BOTTOM OF VIRTUAL BANDS - BAND    231; K    1; EIG -1.3854587E-01 AU
 DIRECT ENERGY BAND GAP:   1.5363 eV
 TTTTTTTTTTTTTTTTTTTTTTTTTTTTTT PDIG        TELAPSE      993.00 TCPU      989.94
 CHARGE NORMALIZATION FACTOR   1.00000000
 TOTAL ATOMIC CHARGES:
   5.3526242   9.1551141   9.1507826   9.1622759   5.7698886   6.2487275
   0.9157528   5.7609673   5.3701152   9.1630346   9.1576837   9.1431619
   8.6826677   8.6839474  27.5417440   5.3790561   9.1527525   9.1558001
   9.1609260   5.7857996   6.1630577   0.9322922   5.7930450   5.3858813
   9.1616651   9.1565711   9.1455796   8.6863065   8.6827792   5.3790565
   9.1527540   9.1557992   9.1609249   5.7857891   6.1630504   0.9322928
   5.7930432   5.3858808   9.1616650   9.1565710   9.1455793   8.6863081
   8.6828019  27.5417403   5.3526255   9.1551138   9.1507815   9.1622762
   5.7698781   6.2487195   0.9157538   5.7609665   5.3701155   9.1630359
   9.1576814   9.1431617   8.6826659   8.6839687
 SUMMED SPIN DENSITY           2.00000000
 TOTAL ATOMIC SPINS  :
   0.0121094   0.0008778   0.0024410   0.0025806  -0.0067122   0.0096970
  -0.0007738  -0.0062142   0.0117746   0.0013675   0.0028981   0.0011805
   0.0971044   0.0969852   0.5583840   0.0114813   0.0007825   0.0020124
   0.0023286  -0.0056574   0.0091271  -0.0006615  -0.0052226   0.0111839
   0.0011944   0.0025455   0.0011054   0.0929649   0.0931153   0.0114811
   0.0007827   0.0020125   0.0023287  -0.0056576   0.0091277  -0.0006616
  -0.0052228   0.0111839   0.0011943   0.0025454   0.0011054   0.0929649
   0.0931130   0.5583864   0.0121087   0.0008779   0.0024415   0.0025809
  -0.0067120   0.0096976  -0.0007739  -0.0062143   0.0117739   0.0013676
   0.0028983   0.0011808   0.0971056   0.0969833
 TTTTTTTTTTTTTTTTTTTTTTTTTTTTTT MOQGAD      TELAPSE      993.01 TCPU      989.95
 TTTTTTTTTTTTTTTTTTTTTTTTTTTTTT SHELLXN     TELAPSE      998.26 TCPU      995.19
 TTTTTTTTTTTTTTTTTTTTTTTTTTTTTT MONMO3      TELAPSE      998.33 TCPU      995.26
 NUMERICALLY INTEGRATED DENSITY    231.9994473309    229.9994495789
 TTTTTTTTTTTTTTTTTTTTTTTTTTTTTT NUMDFT      TELAPSE     1017.60 TCPU     1014.53
 CYC  35 ETOT(AU) -7.038205780500E+03 DETOT -1.42E-08 tst  6.39E-11 PX  1.14E-05
 TTTTTTTTTTTTTTTTTTTTTTTTTTTTTT DIIS        TELAPSE     1018.48 TCPU     1015.40
 DIIS TEST: 0.87630E-07 AT SCF   CYCLE  35 - DIIS ACTIVE - HISTORY:    33 CYCLES
 TTTTTTTTTTTTTTTTTTTTTTTTTTTTTT FDIK        TELAPSE     1021.64 TCPU     1018.55

    ALPHA      ELECTRONS
 INSULATING STATE
 TOP OF VALENCE BANDS -    BAND    232; K    1; EIG -1.7423759E-01 AU
 BOTTOM OF VIRTUAL BANDS - BAND    233; K    1; EIG -1.0322712E-01 AU
 DIRECT ENERGY BAND GAP:   1.9323 eV

    BETA       ELECTRONS
 INSULATING STATE
 TOP OF VALENCE BANDS -    BAND    230; K    1; EIG -1.9500522E-01 AU
 BOTTOM OF VIRTUAL BANDS - BAND    231; K    1; EIG -1.3854564E-01 AU
 DIRECT ENERGY BAND GAP:   1.5363 eV
 TTTTTTTTTTTTTTTTTTTTTTTTTTTTTT PDIG        TELAPSE     1021.78 TCPU     1018.70
 CHARGE NORMALIZATION FACTOR   1.00000000
 TOTAL ATOMIC CHARGES:
   5.3526223   9.1551146   9.1507832   9.1622770   5.7698712   6.2487202
   0.9157538   5.7609806   5.3701154   9.1630342   9.1576835   9.1431609
   8.6826689   8.6839566  27.5417430   5.3790545   9.1527545   9.1558003
   9.1609262   5.7857745   6.1630573   0.9322921   5.7930543   5.3858805
   9.1616650   9.1565708   9.1455796   8.6863132   8.6827923   5.3790547
   9.1527557   9.1557995   9.1609252   5.7857834   6.1630633   0.9322920
   5.7930546   5.3858810   9.1616651   9.1565712   9.1455795   8.6863130
   8.6827742  27.5417458   5.3526230   9.1551141   9.1507825   9.1622771
   5.7698785   6.2487269   0.9157534   5.7609837   5.3701167   9.1630352
   9.1576818   9.1431607   8.6826650   8.6839428
 SUMMED SPIN DENSITY           2.00000000
 TOTAL ATOMIC SPINS  :
   0.0121092   0.0008780   0.0024411   0.0025807  -0.0067122   0.0096978
  -0.0007739  -0.0062144   0.0117743   0.0013678   0.0028980   0.0011807
   0.0971060   0.0969843   0.5583846   0.0114820   0.0007822   0.0020124
   0.0023285  -0.0056582   0.0091283  -0.0006617  -0.0052230   0.0111832
   0.0011946   0.0025455   0.0011056   0.0929651   0.0931134   0.0114818
   0.0007823   0.0020124   0.0023286  -0.0056586   0.0091285  -0.0006617
  -0.0052230   0.0111834   0.0011945   0.0025455   0.0011056   0.0929647
   0.0931156   0.5583829   0.0121088   0.0008780   0.0024413   0.0025808
  -0.0067124   0.0096977  -0.0007739  -0.0062145   0.0117741   0.0013676
   0.0028982   0.0011808   0.0971057   0.0969854
 TTTTTTTTTTTTTTTTTTTTTTTTTTTTTT MOQGAD      TELAPSE     1021.79 TCPU     1018.71
 TTTTTTTTTTTTTTTTTTTTTTTTTTTTTT SHELLXN     TELAPSE     1026.95 TCPU     1023.85
 TTTTTTTTTTTTTTTTTTTTTTTTTTTTTT MONMO3      TELAPSE     1027.02 TCPU     1023.92
 NUMERICALLY INTEGRATED DENSITY    231.9994473307    229.9994495787
 TTTTTTTTTTTTTTTTTTTTTTTTTTTTTT NUMDFT      TELAPSE     1046.29 TCPU     1043.18
 CYC  36 ETOT(AU) -7.038205780503E+03 DETOT -3.03E-09 tst  5.39E-12 PX  4.44E-06
 TTTTTTTTTTTTTTTTTTTTTTTTTTTTTT DIIS        TELAPSE     1047.21 TCPU     1044.10
 DIIS TEST: 0.14474E-07 AT SCF   CYCLE  36 - DIIS ACTIVE - HISTORY:    33 CYCLES
 TTTTTTTTTTTTTTTTTTTTTTTTTTTTTT FDIK        TELAPSE     1049.65 TCPU     1046.52

    ALPHA      ELECTRONS
 INSULATING STATE
 TOP OF VALENCE BANDS -    BAND    232; K    1; EIG -1.7423791E-01 AU
 BOTTOM OF VIRTUAL BANDS - BAND    233; K    1; EIG -1.0322719E-01 AU
 DIRECT ENERGY BAND GAP:   1.9323 eV

    BETA       ELECTRONS
 INSULATING STATE
 TOP OF VALENCE BANDS -    BAND    230; K    1; EIG -1.9500547E-01 AU
 BOTTOM OF VIRTUAL BANDS - BAND    231; K    1; EIG -1.3854582E-01 AU
 DIRECT ENERGY BAND GAP:   1.5363 eV
 TTTTTTTTTTTTTTTTTTTTTTTTTTTTTT PDIG        TELAPSE     1049.79 TCPU     1046.66
 CHARGE NORMALIZATION FACTOR   1.00000000
 TOTAL ATOMIC CHARGES:
   5.3526245   9.1551124   9.1507826   9.1622762   5.7698903   6.2487300
   0.9157529   5.7609632   5.3701160   9.1630339   9.1576842   9.1431608
   8.6826651   8.6839509  27.5417407   5.3790560   9.1527527   9.1557999
   9.1609254   5.7858049   6.1630546   0.9322922   5.7930429   5.3858810
   9.1616662   9.1565708   9.1455790   8.6863072   8.6827826   5.3790562
   9.1527544   9.1557987   9.1609243   5.7857967   6.1630478   0.9322927
   5.7930426   5.3858805   9.1616661   9.1565707   9.1455788   8.6863045
   8.6828030  27.5417382   5.3526250   9.1551132   9.1507814   9.1622761
   5.7698806   6.2487205   0.9157538   5.7609586   5.3701162   9.1630349
   9.1576821   9.1431608   8.6826710   8.6839712
 SUMMED SPIN DENSITY           2.00000000
 TOTAL ATOMIC SPINS  :
   0.0121092   0.0008779   0.0024411   0.0025806  -0.0067127   0.0096980
  -0.0007740  -0.0062147   0.0117744   0.0013677   0.0028980   0.0011808
   0.0971051   0.0969852   0.5583858   0.0114822   0.0007821   0.0020123
   0.0023284  -0.0056591   0.0091291  -0.0006618  -0.0052236   0.0111833
   0.0011946   0.0025455   0.0011056   0.0929647   0.0931144   0.0114820
   0.0007822   0.0020124   0.0023286  -0.0056592   0.0091295  -0.0006619
  -0.0052233   0.0111833   0.0011945   0.0025454   0.0011056   0.0929654
   0.0931127   0.5583877   0.0121089   0.0008780   0.0024412   0.0025807
  -0.0067126   0.0096980  -0.0007739  -0.0062146   0.0117741   0.0013676
   0.0028983   0.0011809   0.0971051   0.0969836
 TTTTTTTTTTTTTTTTTTTTTTTTTTTTTT MOQGAD      TELAPSE     1049.80 TCPU     1046.67
 TTTTTTTTTTTTTTTTTTTTTTTTTTTTTT SHELLXN     TELAPSE     1054.96 TCPU     1051.81
 TTTTTTTTTTTTTTTTTTTTTTTTTTTTTT MONMO3      TELAPSE     1055.03 TCPU     1051.88
 NUMERICALLY INTEGRATED DENSITY    231.9994473302    229.9994495781
 TTTTTTTTTTTTTTTTTTTTTTTTTTTTTT NUMDFT      TELAPSE     1074.30 TCPU     1071.13
 CYC  37 ETOT(AU) -7.038205780498E+03 DETOT  4.53E-09 tst  5.71E-12 PX  4.49E-06
 TTTTTTTTTTTTTTTTTTTTTTTTTTTTTT DIIS        TELAPSE     1075.21 TCPU     1072.04
 DIIS TEST: 0.16460E-07 AT SCF   CYCLE  37 - DIIS ACTIVE - HISTORY:    34 CYCLES
 TTTTTTTTTTTTTTTTTTTTTTTTTTTTTT FDIK        TELAPSE     1078.24 TCPU     1075.07

    ALPHA      ELECTRONS
 INSULATING STATE
 TOP OF VALENCE BANDS -    BAND    232; K    1; EIG -1.7423770E-01 AU
 BOTTOM OF VIRTUAL BANDS - BAND    233; K    1; EIG -1.0322721E-01 AU
 DIRECT ENERGY BAND GAP:   1.9323 eV

    BETA       ELECTRONS
 INSULATING STATE
 TOP OF VALENCE BANDS -    BAND    230; K    1; EIG -1.9500532E-01 AU
 BOTTOM OF VIRTUAL BANDS - BAND    231; K    1; EIG -1.3854568E-01 AU
 DIRECT ENERGY BAND GAP:   1.5363 eV
 TTTTTTTTTTTTTTTTTTTTTTTTTTTTTT PDIG        TELAPSE     1078.38 TCPU     1075.22
 CHARGE NORMALIZATION FACTOR   1.00000000
 TOTAL ATOMIC CHARGES:
   5.3526240   9.1551143   9.1507825   9.1622761   5.7698785   6.2487239
   0.9157532   5.7609725   5.3701158   9.1630344   9.1576832   9.1431613
   8.6826686   8.6839563  27.5417412   5.3790559   9.1527531   9.1558001
   9.1609256   5.7857893   6.1630570   0.9322920   5.7930500   5.3858807
   9.1616651   9.1565709   9.1455795   8.6863094   8.6827856   5.3790561
   9.1527546   9.1557991   9.1609245   5.7857880   6.1630559   0.9322922
   5.7930487   5.3858808   9.1616651   9.1565709   9.1455794   8.6863108
   8.6827899  27.5417411   5.3526244   9.1551140   9.1507819   9.1622764
   5.7698803   6.2487252   0.9157533   5.7609736   5.3701161   9.1630356
   9.1576816   9.1431613   8.6826660   8.6839529
 SUMMED SPIN DENSITY           2.00000000
 TOTAL ATOMIC SPINS  :
   0.0121091   0.0008779   0.0024411   0.0025806  -0.0067125   0.0096979
  -0.0007740  -0.0062147   0.0117741   0.0013677   0.0028981   0.0011808
   0.0971052   0.0969843   0.5583856   0.0114820   0.0007822   0.0020124
   0.0023284  -0.0056590   0.0091293  -0.0006619  -0.0052236   0.0111833
   0.0011945   0.0025455   0.0011056   0.0929653   0.0931144   0.0114820
   0.0007822   0.0020124   0.0023285  -0.0056590   0.0091293  -0.0006619
  -0.0052236   0.0111832   0.0011946   0.0025455   0.0011056   0.0929648
   0.0931139   0.5583856   0.0121091   0.0008779   0.0024411   0.0025807
  -0.0067125   0.0096979  -0.0007740  -0.0062146   0.0117742   0.0013677
   0.0028981   0.0011808   0.0971057   0.0969849
 TTTTTTTTTTTTTTTTTTTTTTTTTTTTTT MOQGAD      TELAPSE     1078.40 TCPU     1075.23
 TTTTTTTTTTTTTTTTTTTTTTTTTTTTTT SHELLXN     TELAPSE     1083.50 TCPU     1080.32
 TTTTTTTTTTTTTTTTTTTTTTTTTTTTTT MONMO3      TELAPSE     1083.57 TCPU     1080.39
 NUMERICALLY INTEGRATED DENSITY    231.9994473307    229.9994495786
 TTTTTTTTTTTTTTTTTTTTTTTTTTTTTT NUMDFT      TELAPSE     1102.91 TCPU     1099.73
 CYC  38 ETOT(AU) -7.038205780501E+03 DETOT -2.64E-09 tst  1.97E-12 PX  2.53E-06
 TTTTTTTTTTTTTTTTTTTTTTTTTTTTTT DIIS        TELAPSE     1103.82 TCPU     1100.64
 DIIS TEST: 0.21672E-08 AT SCF   CYCLE  38 - DIIS ACTIVE - HISTORY:    33 CYCLES
 TTTTTTTTTTTTTTTTTTTTTTTTTTTTTT FDIK        TELAPSE     1106.20 TCPU     1103.02

    ALPHA      ELECTRONS
 INSULATING STATE
 TOP OF VALENCE BANDS -    BAND    232; K    1; EIG -1.7423766E-01 AU
 BOTTOM OF VIRTUAL BANDS - BAND    233; K    1; EIG -1.0322709E-01 AU
 DIRECT ENERGY BAND GAP:   1.9323 eV

    BETA       ELECTRONS
 INSULATING STATE
 TOP OF VALENCE BANDS -    BAND    230; K    1; EIG -1.9500526E-01 AU
 BOTTOM OF VIRTUAL BANDS - BAND    231; K    1; EIG -1.3854567E-01 AU
 DIRECT ENERGY BAND GAP:   1.5363 eV
 TTTTTTTTTTTTTTTTTTTTTTTTTTTTTT PDIG        TELAPSE     1106.35 TCPU     1103.17
 CHARGE NORMALIZATION FACTOR   1.00000000
 TOTAL ATOMIC CHARGES:
   5.3526229   9.1551134   9.1507833   9.1622769   5.7698812   6.2487265
   0.9157534   5.7609757   5.3701159   9.1630339   9.1576840   9.1431605
   8.6826630   8.6839494  27.5417420   5.3790552   9.1527538   9.1557999
   9.1609259   5.7857860   6.1630546   0.9322922   5.7930482   5.3858809
   9.1616657   9.1565708   9.1455791   8.6863147   8.6827909   5.3790554
   9.1527553   9.1557990   9.1609248   5.7857901   6.1630586   0.9322921
   5.7930516   5.3858810   9.1616657   9.1565708   9.1455790   8.6863056
   8.6827836  27.5417416   5.3526237   9.1551138   9.1507820   9.1622768
   5.7698771   6.2487221   0.9157537   5.7609716   5.3701165   9.1630349
   9.1576822   9.1431606   8.6826719   8.6839590
 SUMMED SPIN DENSITY           2.00000000
 TOTAL ATOMIC SPINS  :
   0.0121091   0.0008779   0.0024412   0.0025807  -0.0067124   0.0096981
  -0.0007740  -0.0062146   0.0117742   0.0013677   0.0028982   0.0011808
   0.0971065   0.0969856   0.5583851   0.0114819   0.0007822   0.0020124
   0.0023284  -0.0056589   0.0091291  -0.0006619  -0.0052237   0.0111832
   0.0011945   0.0025455   0.0011056   0.0929642   0.0931133   0.0114820
   0.0007822   0.0020125   0.0023285  -0.0056589   0.0091293  -0.0006619
  -0.0052235   0.0111833   0.0011946   0.0025455   0.0011056   0.0929658
   0.0931150   0.5583854   0.0121090   0.0008779   0.0024412   0.0025807
  -0.0067125   0.0096979  -0.0007740  -0.0062146   0.0117741   0.0013677
   0.0028981   0.0011808   0.0971047   0.0969838
 TTTTTTTTTTTTTTTTTTTTTTTTTTTTTT MOQGAD      TELAPSE     1106.36 TCPU     1103.18
 TTTTTTTTTTTTTTTTTTTTTTTTTTTTTT SHELLXN     TELAPSE     1111.56 TCPU     1108.37
 TTTTTTTTTTTTTTTTTTTTTTTTTTTTTT MONMO3      TELAPSE     1111.63 TCPU     1108.44
 NUMERICALLY INTEGRATED DENSITY    231.9994473304    229.9994495784
 TTTTTTTTTTTTTTTTTTTTTTTTTTTTTT NUMDFT      TELAPSE     1130.92 TCPU     1127.73
 CYC  39 ETOT(AU) -7.038205780501E+03 DETOT -5.18E-11 tst  1.45E-12 PX  1.65E-06
 TTTTTTTTTTTTTTTTTTTTTTTTTTTTTT DIIS        TELAPSE     1131.85 TCPU     1128.65
 DIIS TEST: 0.24684E-08 AT SCF   CYCLE  39 - DIIS ACTIVE - HISTORY:    33 CYCLES
 TTTTTTTTTTTTTTTTTTTTTTTTTTTTTT FDIK        TELAPSE     1133.71 TCPU     1130.48

    ALPHA      ELECTRONS
 INSULATING STATE
 TOP OF VALENCE BANDS -    BAND    232; K    1; EIG -1.7423771E-01 AU
 BOTTOM OF VIRTUAL BANDS - BAND    233; K    1; EIG -1.0322714E-01 AU
 DIRECT ENERGY BAND GAP:   1.9323 eV

    BETA       ELECTRONS
 INSULATING STATE
 TOP OF VALENCE BANDS -    BAND    230; K    1; EIG -1.9500530E-01 AU
 BOTTOM OF VIRTUAL BANDS - BAND    231; K    1; EIG -1.3854570E-01 AU
 DIRECT ENERGY BAND GAP:   1.5363 eV
 TTTTTTTTTTTTTTTTTTTTTTTTTTTTTT PDIG        TELAPSE     1133.86 TCPU     1130.63
 CHARGE NORMALIZATION FACTOR   1.00000000
 TOTAL ATOMIC CHARGES:
   5.3526233   9.1551137   9.1507829   9.1622765   5.7698782   6.2487226
   0.9157534   5.7609709   5.3701160   9.1630341   9.1576836   9.1431608
   8.6826710   8.6839583  27.5417414   5.3790552   9.1527535   9.1558001
   9.1609258   5.7857902   6.1630581   0.9322919   5.7930507   5.3858808
   9.1616656   9.1565708   9.1455792   8.6863069   8.6827844   5.3790556
   9.1527551   9.1557990   9.1609247   5.7857879   6.1630544   0.9322924
   5.7930475   5.3858810   9.1616655   9.1565708   9.1455791   8.6863130
   8.6827914  27.5417416   5.3526239   9.1551139   9.1507820   9.1622765
   5.7698813   6.2487262   0.9157534   5.7609742   5.3701163   9.1630352
   9.1576820   9.1431609   8.6826639   8.6839513
 SUMMED SPIN DENSITY           2.00000000
 TOTAL ATOMIC SPINS  :
   0.0121090   0.0008779   0.0024412   0.0025806  -0.0067125   0.0096979
  -0.0007740  -0.0062147   0.0117741   0.0013677   0.0028981   0.0011808
   0.0971049   0.0969840   0.5583855   0.0114820   0.0007822   0.0020125
   0.0023285  -0.0056589   0.0091293  -0.0006619  -0.0052236   0.0111833
   0.0011946   0.0025455   0.0011056   0.0929656   0.0931146   0.0114819
   0.0007822   0.0020124   0.0023285  -0.0056589   0.0091292  -0.0006619
  -0.0052236   0.0111832   0.0011945   0.0025455   0.0011056   0.0929644
   0.0931136   0.5583853   0.0121091   0.0008779   0.0024412   0.0025807
  -0.0067125   0.0096981  -0.0007740  -0.0062146   0.0117742   0.0013677
   0.0028982   0.0011808   0.0971062   0.0969853
 TTTTTTTTTTTTTTTTTTTTTTTTTTTTTT MOQGAD      TELAPSE     1133.87 TCPU     1130.64
 TTTTTTTTTTTTTTTTTTTTTTTTTTTTTT SHELLXN     TELAPSE     1139.57 TCPU     1136.33
 TTTTTTTTTTTTTTTTTTTTTTTTTTTTTT MONMO3      TELAPSE     1139.64 TCPU     1136.41
 NUMERICALLY INTEGRATED DENSITY    231.9994473305    229.9994495785
 TTTTTTTTTTTTTTTTTTTTTTTTTTTTTT NUMDFT      TELAPSE     1158.98 TCPU     1155.73
 CYC  40 ETOT(AU) -7.038205780501E+03 DETOT  2.60E-10 tst  2.51E-12 PX  1.35E-06
 TTTTTTTTTTTTTTTTTTTTTTTTTTTTTT DIIS        TELAPSE     1159.90 TCPU     1156.65
 DIIS TEST: 0.19921E-08 AT SCF   CYCLE  40 - DIIS ACTIVE - HISTORY:    33 CYCLES
 TTTTTTTTTTTTTTTTTTTTTTTTTTTTTT FDIK        TELAPSE     1162.21 TCPU     1158.93

    ALPHA      ELECTRONS
 INSULATING STATE
 TOP OF VALENCE BANDS -    BAND    232; K    1; EIG -1.7423769E-01 AU
 BOTTOM OF VIRTUAL BANDS - BAND    233; K    1; EIG -1.0322716E-01 AU
 DIRECT ENERGY BAND GAP:   1.9323 eV

    BETA       ELECTRONS
 INSULATING STATE
 TOP OF VALENCE BANDS -    BAND    230; K    1; EIG -1.9500529E-01 AU
 BOTTOM OF VIRTUAL BANDS - BAND    231; K    1; EIG -1.3854567E-01 AU
 DIRECT ENERGY BAND GAP:   1.5363 eV
 TTTTTTTTTTTTTTTTTTTTTTTTTTTTTT PDIG        TELAPSE     1162.44 TCPU     1159.16
 CHARGE NORMALIZATION FACTOR   1.00000000
 TOTAL ATOMIC CHARGES:
   5.3526238   9.1551141   9.1507826   9.1622762   5.7698796   6.2487246
   0.9157532   5.7609733   5.3701159   9.1630343   9.1576832   9.1431612
   8.6826671   8.6839541  27.5417414   5.3790556   9.1527533   9.1558002
   9.1609256   5.7857883   6.1630564   0.9322921   5.7930495   5.3858807
   9.1616652   9.1565709   9.1455794   8.6863107   8.6827874   5.3790560
   9.1527547   9.1557991   9.1609246   5.7857886   6.1630568   0.9322921
   5.7930494   5.3858808   9.1616652   9.1565709   9.1455794   8.6863097
   8.6827881  27.5417411   5.3526244   9.1551141   9.1507818   9.1622763
   5.7698792   6.2487243   0.9157534   5.7609732   5.3701162   9.1630355
   9.1576816   9.1431612   8.6826675   8.6839549
 SUMMED SPIN DENSITY           2.00000000
 TOTAL ATOMIC SPINS  :
   0.0121090   0.0008779   0.0024412   0.0025807  -0.0067125   0.0096980
  -0.0007740  -0.0062146   0.0117741   0.0013677   0.0028982   0.0011808
   0.0971056   0.0969847   0.5583855   0.0114819   0.0007822   0.0020124
   0.0023284  -0.0056589   0.0091293  -0.0006619  -0.0052236   0.0111832
   0.0011946   0.0025455   0.0011056   0.0929650   0.0931140   0.0114820
   0.0007822   0.0020124   0.0023284  -0.0056589   0.0091293  -0.0006619
  -0.0052236   0.0111832   0.0011946   0.0025455   0.0011056   0.0929649
   0.0931142   0.5583856   0.0121090   0.0008779   0.0024412   0.0025807
  -0.0067125   0.0096981  -0.0007740  -0.0062146   0.0117741   0.0013677
   0.0028982   0.0011808   0.0971054   0.0969845
 TTTTTTTTTTTTTTTTTTTTTTTTTTTTTT MOQGAD      TELAPSE     1162.44 TCPU     1159.17
 TTTTTTTTTTTTTTTTTTTTTTTTTTTTTT SHELLXN     TELAPSE     1167.62 TCPU     1164.35
 TTTTTTTTTTTTTTTTTTTTTTTTTTTTTT MONMO3      TELAPSE     1167.69 TCPU     1164.41
 NUMERICALLY INTEGRATED DENSITY    231.9994473306    229.9994495786
 TTTTTTTTTTTTTTTTTTTTTTTTTTTTTT NUMDFT      TELAPSE     1187.05 TCPU     1183.77
 CYC  41 ETOT(AU) -7.038205780501E+03 DETOT -3.74E-10 tst  5.12E-13 PX  7.72E-07
 TTTTTTTTTTTTTTTTTTTTTTTTTTTTTT DIIS        TELAPSE     1187.98 TCPU     1184.70
 DIIS TEST: 0.65351E-09 AT SCF   CYCLE  41 - DIIS ACTIVE - HISTORY:    33 CYCLES
 TTTTTTTTTTTTTTTTTTTTTTTTTTTTTT FDIK        TELAPSE     1189.59 TCPU     1186.29

    ALPHA      ELECTRONS
 INSULATING STATE
 TOP OF VALENCE BANDS -    BAND    232; K    1; EIG -1.7423767E-01 AU
 BOTTOM OF VIRTUAL BANDS - BAND    233; K    1; EIG -1.0322711E-01 AU
 DIRECT ENERGY BAND GAP:   1.9323 eV

    BETA       ELECTRONS
 INSULATING STATE
 TOP OF VALENCE BANDS -    BAND    230; K    1; EIG -1.9500526E-01 AU
 BOTTOM OF VIRTUAL BANDS - BAND    231; K    1; EIG -1.3854567E-01 AU
 DIRECT ENERGY BAND GAP:   1.5363 eV
 TTTTTTTTTTTTTTTTTTTTTTTTTTTTTT PDIG        TELAPSE     1189.73 TCPU     1186.44
 CHARGE NORMALIZATION FACTOR   1.00000000
 TOTAL ATOMIC CHARGES:
   5.3526233   9.1551136   9.1507831   9.1622767   5.7698795   6.2487242
   0.9157534   5.7609730   5.3701160   9.1630339   9.1576839   9.1431607
   8.6826675   8.6839544  27.5417415   5.3790553   9.1527537   9.1558000
   9.1609258   5.7857884   6.1630566   0.9322921   5.7930496   5.3858808
   9.1616656   9.1565708   9.1455791   8.6863103   8.6827872   5.3790557
   9.1527551   9.1557989   9.1609247   5.7857890   6.1630562   0.9322923
   5.7930494   5.3858809   9.1616656   9.1565708   9.1455791   8.6863097
   8.6827880  27.5417415   5.3526238   9.1551137   9.1507821   9.1622768
   5.7698795   6.2487243   0.9157536   5.7609731   5.3701163   9.1630351
   9.1576822   9.1431608   8.6826673   8.6839546
 SUMMED SPIN DENSITY           2.00000000
 TOTAL ATOMIC SPINS  :
   0.0121090   0.0008779   0.0024412   0.0025807  -0.0067125   0.0096980
  -0.0007740  -0.0062146   0.0117741   0.0013677   0.0028981   0.0011808
   0.0971056   0.0969847   0.5583854   0.0114819   0.0007822   0.0020124
   0.0023284  -0.0056589   0.0091293  -0.0006619  -0.0052236   0.0111832
   0.0011946   0.0025455   0.0011056   0.0929650   0.0931140   0.0114820
   0.0007822   0.0020124   0.0023284  -0.0056589   0.0091293  -0.0006619
  -0.0052236   0.0111832   0.0011946   0.0025455   0.0011056   0.0929649
   0.0931142   0.5583854   0.0121090   0.0008779   0.0024412   0.0025807
  -0.0067125   0.0096981  -0.0007740  -0.0062146   0.0117742   0.0013677
   0.0028981   0.0011808   0.0971055   0.0969846
 TTTTTTTTTTTTTTTTTTTTTTTTTTTTTT MOQGAD      TELAPSE     1189.74 TCPU     1186.45
 TTTTTTTTTTTTTTTTTTTTTTTTTTTTTT SHELLXN     TELAPSE     1194.90 TCPU     1191.60
 TTTTTTTTTTTTTTTTTTTTTTTTTTTTTT MONMO3      TELAPSE     1194.97 TCPU     1191.67
 NUMERICALLY INTEGRATED DENSITY    231.9994473305    229.9994495784
 TTTTTTTTTTTTTTTTTTTTTTTTTTTTTT NUMDFT      TELAPSE     1214.45 TCPU     1211.14
 CYC  42 ETOT(AU) -7.038205780501E+03 DETOT  1.55E-11 tst  4.27E-15 PX  3.24E-07
 TTTTTTTTTTTTTTTTTTTTTTTTTTTTTT DIIS        TELAPSE     1215.40 TCPU     1212.09
 DIIS TEST: 0.64572E-09 AT SCF   CYCLE  42 - DIIS ACTIVE - HISTORY:    34 CYCLES
 TTTTTTTTTTTTTTTTTTTTTTTTTTTTTT FDIK        TELAPSE     1216.53 TCPU     1213.20

    ALPHA      ELECTRONS
 INSULATING STATE
 TOP OF VALENCE BANDS -    BAND    232; K    1; EIG -1.7423768E-01 AU
 BOTTOM OF VIRTUAL BANDS - BAND    233; K    1; EIG -1.0322714E-01 AU
 DIRECT ENERGY BAND GAP:   1.9323 eV

    BETA       ELECTRONS
 INSULATING STATE
 TOP OF VALENCE BANDS -    BAND    230; K    1; EIG -1.9500528E-01 AU
 BOTTOM OF VIRTUAL BANDS - BAND    231; K    1; EIG -1.3854568E-01 AU
 DIRECT ENERGY BAND GAP:   1.5363 eV
 TTTTTTTTTTTTTTTTTTTTTTTTTTTTTT PDIG        TELAPSE     1216.67 TCPU     1213.34
 CHARGE NORMALIZATION FACTOR   1.00000000
 TOTAL ATOMIC CHARGES:
   5.3526234   9.1551138   9.1507829   9.1622765   5.7698795   6.2487243
   0.9157534   5.7609731   5.3701160   9.1630341   9.1576836   9.1431609
   8.6826675   8.6839543  27.5417415   5.3790553   9.1527536   9.1558001
   9.1609258   5.7857884   6.1630566   0.9322920   5.7930496   5.3858808
   9.1616655   9.1565708   9.1455792   8.6863104   8.6827873   5.3790557
   9.1527550   9.1557990   9.1609247   5.7857889   6.1630563   0.9322922
   5.7930493   5.3858809   9.1616655   9.1565709   9.1455792   8.6863097
   8.6827881  27.5417415   5.3526239   9.1551139   9.1507820   9.1622766
   5.7698795   6.2487243   0.9157535   5.7609731   5.3701163   9.1630352
   9.1576820   9.1431609   8.6826674   8.6839546
 SUMMED SPIN DENSITY           2.00000000
 TOTAL ATOMIC SPINS  :
   0.0121090   0.0008779   0.0024412   0.0025807  -0.0067125   0.0096980
  -0.0007740  -0.0062146   0.0117741   0.0013677   0.0028981   0.0011808
   0.0971055   0.0969847   0.5583854   0.0114819   0.0007822   0.0020124
   0.0023284  -0.0056589   0.0091293  -0.0006619  -0.0052236   0.0111832
   0.0011946   0.0025455   0.0011056   0.0929650   0.0931140   0.0114820
   0.0007822   0.0020124   0.0023284  -0.0056589   0.0091293  -0.0006619
  -0.0052236   0.0111832   0.0011946   0.0025455   0.0011056   0.0929649
   0.0931142   0.5583854   0.0121090   0.0008779   0.0024412   0.0025807
  -0.0067125   0.0096981  -0.0007740  -0.0062146   0.0117742   0.0013677
   0.0028982   0.0011808   0.0971055   0.0969846
 TTTTTTTTTTTTTTTTTTTTTTTTTTTTTT MOQGAD      TELAPSE     1216.68 TCPU     1213.35
 TTTTTTTTTTTTTTTTTTTTTTTTTTTTTT SHELLXN     TELAPSE     1221.84 TCPU     1218.50
 TTTTTTTTTTTTTTTTTTTTTTTTTTTTTT MONMO3      TELAPSE     1221.91 TCPU     1218.56
 NUMERICALLY INTEGRATED DENSITY    231.9994473305    229.9994495785
 TTTTTTTTTTTTTTTTTTTTTTTTTTTTTT NUMDFT      TELAPSE     1241.21 TCPU     1237.87
 CYC  43 ETOT(AU) -7.038205780501E+03 DETOT  2.00E-11 tst  4.11E-15 PX  1.14E-07
 TTTTTTTTTTTTTTTTTTTTTTTTTTTTTT DIIS        TELAPSE     1242.18 TCPU     1238.83
 DIIS TEST: 0.62357E-09 AT SCF   CYCLE  43 - DIIS ACTIVE - HISTORY:    35 CYCLES
 TTTTTTTTTTTTTTTTTTTTTTTTTTTTTT FDIK        TELAPSE     1243.15 TCPU     1239.81

    ALPHA      ELECTRONS
 INSULATING STATE
 TOP OF VALENCE BANDS -    BAND    232; K    1; EIG -1.7423768E-01 AU
 BOTTOM OF VIRTUAL BANDS - BAND    233; K    1; EIG -1.0322714E-01 AU
 DIRECT ENERGY BAND GAP:   1.9323 eV

    BETA       ELECTRONS
 INSULATING STATE
 TOP OF VALENCE BANDS -    BAND    230; K    1; EIG -1.9500528E-01 AU
 BOTTOM OF VIRTUAL BANDS - BAND    231; K    1; EIG -1.3854568E-01 AU
 DIRECT ENERGY BAND GAP:   1.5363 eV
 TTTTTTTTTTTTTTTTTTTTTTTTTTTTTT PDIG        TELAPSE     1243.29 TCPU     1239.95
 CHARGE NORMALIZATION FACTOR   1.00000000
 TOTAL ATOMIC CHARGES:
   5.3526234   9.1551138   9.1507829   9.1622765   5.7698795   6.2487243
   0.9157534   5.7609731   5.3701160   9.1630341   9.1576836   9.1431609
   8.6826675   8.6839543  27.5417415   5.3790553   9.1527536   9.1558001
   9.1609258   5.7857884   6.1630566   0.9322920   5.7930496   5.3858808
   9.1616655   9.1565708   9.1455792   8.6863104   8.6827873   5.3790557
   9.1527550   9.1557990   9.1609247   5.7857889   6.1630563   0.9322922
   5.7930493   5.3858809   9.1616655   9.1565709   9.1455792   8.6863097
   8.6827881  27.5417415   5.3526239   9.1551139   9.1507820   9.1622766
   5.7698795   6.2487243   0.9157535   5.7609731   5.3701163   9.1630352
   9.1576820   9.1431609   8.6826674   8.6839546
 SUMMED SPIN DENSITY           2.00000000
 TOTAL ATOMIC SPINS  :
   0.0121090   0.0008779   0.0024412   0.0025807  -0.0067125   0.0096980
  -0.0007740  -0.0062146   0.0117741   0.0013677   0.0028981   0.0011808
   0.0971055   0.0969847   0.5583854   0.0114819   0.0007822   0.0020124
   0.0023284  -0.0056589   0.0091293  -0.0006619  -0.0052236   0.0111832
   0.0011946   0.0025455   0.0011056   0.0929650   0.0931140   0.0114820
   0.0007822   0.0020124   0.0023284  -0.0056589   0.0091293  -0.0006619
  -0.0052236   0.0111832   0.0011946   0.0025455   0.0011056   0.0929649
   0.0931142   0.5583854   0.0121090   0.0008779   0.0024412   0.0025807
  -0.0067125   0.0096981  -0.0007740  -0.0062146   0.0117742   0.0013677
   0.0028982   0.0011808   0.0971055   0.0969846
 TTTTTTTTTTTTTTTTTTTTTTTTTTTTTT MOQGAD      TELAPSE     1243.30 TCPU     1239.96
 TTTTTTTTTTTTTTTTTTTTTTTTTTTTTT SHELLXN     TELAPSE     1248.48 TCPU     1245.13
 TTTTTTTTTTTTTTTTTTTTTTTTTTTTTT MONMO3      TELAPSE     1248.55 TCPU     1245.19
 NUMERICALLY INTEGRATED DENSITY    231.9994473305    229.9994495785
 TTTTTTTTTTTTTTTTTTTTTTTTTTTTTT NUMDFT      TELAPSE     1267.86 TCPU     1264.50
 CYC  44 ETOT(AU) -7.038205780501E+03 DETOT  2.73E-12 tst  4.11E-15 PX  2.22E-15
 TTTTTTTTTTTTTTTTTTTTTTTTTTTTTT DIIS        TELAPSE     1268.92 TCPU     1265.57
 DIIS TEST: 0.62357E-09 AT SCF   CYCLE  44 - DIIS ACTIVE - HISTORY:    36 CYCLES
 TTTTTTTTTTTTTTTTTTTTTTTTTTTTTT FDIK        TELAPSE     1269.90 TCPU     1266.54

    ALPHA      ELECTRONS
 INSULATING STATE
 TOP OF VALENCE BANDS -    BAND    232; K    1; EIG -1.7423768E-01 AU
 BOTTOM OF VIRTUAL BANDS - BAND    233; K    1; EIG -1.0322714E-01 AU
 DIRECT ENERGY BAND GAP:   1.9323 eV

    BETA       ELECTRONS
 INSULATING STATE
 TOP OF VALENCE BANDS -    BAND    230; K    1; EIG -1.9500528E-01 AU
 BOTTOM OF VIRTUAL BANDS - BAND    231; K    1; EIG -1.3854568E-01 AU
 DIRECT ENERGY BAND GAP:   1.5363 eV
 TTTTTTTTTTTTTTTTTTTTTTTTTTTTTT PDIG        TELAPSE     1270.04 TCPU     1266.68
 CHARGE NORMALIZATION FACTOR   1.00000000
 TOTAL ATOMIC CHARGES:
   5.3526234   9.1551138   9.1507829   9.1622765   5.7698795   6.2487243
   0.9157534   5.7609731   5.3701160   9.1630341   9.1576836   9.1431609
   8.6826675   8.6839543  27.5417415   5.3790553   9.1527536   9.1558001
   9.1609258   5.7857884   6.1630566   0.9322920   5.7930496   5.3858808
   9.1616655   9.1565708   9.1455792   8.6863104   8.6827873   5.3790557
   9.1527550   9.1557990   9.1609247   5.7857889   6.1630563   0.9322922
   5.7930493   5.3858809   9.1616655   9.1565709   9.1455792   8.6863097
   8.6827881  27.5417415   5.3526239   9.1551139   9.1507820   9.1622766
   5.7698795   6.2487243   0.9157535   5.7609731   5.3701163   9.1630352
   9.1576820   9.1431609   8.6826674   8.6839546
 SUMMED SPIN DENSITY           2.00000000
 TOTAL ATOMIC SPINS  :
   0.0121090   0.0008779   0.0024412   0.0025807  -0.0067125   0.0096980
  -0.0007740  -0.0062146   0.0117741   0.0013677   0.0028981   0.0011808
   0.0971055   0.0969847   0.5583854   0.0114819   0.0007822   0.0020124
   0.0023284  -0.0056589   0.0091293  -0.0006619  -0.0052236   0.0111832
   0.0011946   0.0025455   0.0011056   0.0929650   0.0931140   0.0114820
   0.0007822   0.0020124   0.0023284  -0.0056589   0.0091293  -0.0006619
  -0.0052236   0.0111832   0.0011946   0.0025455   0.0011056   0.0929649
   0.0931142   0.5583854   0.0121090   0.0008779   0.0024412   0.0025807
  -0.0067125   0.0096981  -0.0007740  -0.0062146   0.0117742   0.0013677
   0.0028982   0.0011808   0.0971055   0.0969846
 TTTTTTTTTTTTTTTTTTTTTTTTTTTTTT MOQGAD      TELAPSE     1270.05 TCPU     1266.69
 TTTTTTTTTTTTTTTTTTTTTTTTTTTTTT SHELLXN     TELAPSE     1275.18 TCPU     1271.83

 ::: DIPOLE MOMENT ALONG NON PERIODIC DIRECTIONS:
 ::: A.U.     (X) -1.42506E-07   (Y) -1.93964E-07   (Z)  1.19775E-06
 ::: DEBYE         3.62214E-07        4.93007E-07       -3.04438E-06

 +++ ENERGIES IN A.U. +++
 ::: EXT EL-POLE                                   8.2209425283911E+03
 ::: EXT EL-SPHEROPOLE                             0.0000000000000E+00
 ::: BIELET ZONE E-E                               7.1976211126757E+03
 ::: TOTAL E-E                                     1.5418563641067E+04
 ::: TOTAL E-N + N-E                              -4.1112424024477E+04
 ::: TOTAL N-N                                     1.2169094285880E+04
 ::: KINETIC ENERGY                                7.0517551940686E+03
 ::: PSEUDO TOTAL   ENERGY                        -6.4730109034612E+03
 ::: VIRIAL COEFFICIENT                            1.0427914454442E+00
 TTTTTTTTTTTTTTTTTTTTTTTTTTTTTT MONMO3      TELAPSE     1275.27 TCPU     1271.91
 NUMERICALLY INTEGRATED DENSITY    231.9994473305    229.9994495785
 TTTTTTTTTTTTTTTTTTTTTTTTTTTTTT NUMDFT      TELAPSE     1294.62 TCPU     1291.24
 CYC  45 ETOT(AU) -7.038205780501E+03 DETOT -1.36E-11 tst  4.11E-15 PX  2.22E-15

 == SCF ENDED - CONVERGENCE ON ENERGY      E(AU) -7.0382057805012E+03 CYCLES  45


 ENERGY EXPRESSION=HARTREE+FOCK EXCH*0.00000+(PBE        EXCH)*1.00000+PBE        CORR


 TOTAL ENERGY(DFT)(AU)( 45) -7.0382057805012E+03 DE-1.4E-11 tester 4.1E-15
 TTTTTTTTTTTTTTTTTTTTTTTTTTTTTT EDFT        TELAPSE     1294.62 TCPU     1291.25
 
 INFORMATION **** DFTD3 ENERGY **** CALCULATE DFTD3 ENERGY

           DFT-D V3(BJ)
 DF                                         pbe       
 parameters
 s6       :    1.0000
 s8       :    0.7875
 a1       :    0.4289
 a2       :    4.4407
 k1 k3    :   16.0000   -4.0000
 Cutoff   :   50.2022
 CN-Cutoff:   21.1671
 
 Edisp /kcal,au:   -57.0039 -0.09084145

 E6    /kcal :   -39.4408
 E8    /kcal :   -17.5631
 
 INFORMATION **** DFTD3 ENERGY **** NORMAL TERMINATION OF DFTD3 MODULE

 *******************************************************************************

 DFT-D3 DISPERSION ENERGY CORRECTION

 D3 DISPERSION ENERGY (AU)       -9.0841445526929E-02
 TOTAL ENERGY + DISP (AU)        -7.0382966219467E+03

 *******************************************************************************

 EIGENVECTORS IN FORTRAN UNIT 10
 TTTTTTTTTTTTTTTTTTTTTTTTTTTTTT END         TELAPSE     1295.29 TCPU     1291.86
 EEEEEEEEEE TERMINATION  DATE 02 05 2025 TIME 16:35:47.3
NODE    0 CPU TIME =      1291.862
    TOTAL CPU TIME =     82674.818
