# Supplementary material for: Interrogation of the Intermolecular Forces That Drive Bulk Properties of Molecular Crystals with Terahertz Spectroscopy and Density Functional Theory
Source: Cryst Growth Des. 2025 May 23;25(11):3697–706. doi: 10.1021/acs.cgd.5c00007 (PMC12148306; doi:10.1021/acs.cgd.5c00007)
Supplement: Supplementary file 3 [file cg5c00007_si_003.zip › Calculations/HF/Eclipse/HF_eclipse_opt.txt]

SHRINK 6 Cu (II) (AcAc)2(F3)4, c8nversi8n F t8 H H,C,8,F Cu are P8B-TZVP and PBE-D
MOLECULE
1
58
6       4.925215    0.058662   -2.746350
9       4.922779    1.148992   -1.941169
9       6.029684   -0.671376   -2.485694
9       3.829479   -0.701248   -2.407178
6       4.876062    0.490487   -4.226551
6       4.043868   -0.195864   -5.112297
1       3.419623   -1.004135   -4.745853
6       3.834236    0.298975   -6.403640
6       2.707053   -0.312469   -7.263609
9       1.635876    0.525689   -7.268139
9       2.292397   -1.508204   -6.762051
9       3.116825   -0.500329   -8.534844
8       5.623003    1.492457   -4.479500
8       4.447173    1.259273   -6.971358
29      5.822337    2.347119   -6.186955
6       6.719459    4.635577   -9.627560
9       6.721895    3.545246  -10.432741
9       5.614990    5.365615   -9.888217
9       7.815196    5.395487   -9.966732
6       6.768612    4.203752   -8.147359
6       7.600807    4.890103   -7.261613
1       8.225052    5.698374   -7.628057
6       7.810438    4.395263   -5.970270
6       8.937621    5.006708   -5.110301
9      10.008798    4.168550   -5.105772
9       9.352278    6.202443   -5.611859
9       8.527850    5.194568   -3.839066
8       6.021671    3.201782   -7.894410
8       7.197502    3.434966   -5.402552
6       4.925215    4.752900   -2.746350
9       4.922779    5.843231   -1.941169
9       6.029684    4.022862   -2.485694
9       3.829479    3.992991   -2.407178
6       4.876062    5.184725   -4.226551
6       4.043868    4.498374   -5.112297
1       3.419623    3.690103   -4.745853
6       3.834236    4.993214   -6.403640
6       2.707053    4.381770   -7.263609
9       1.635876    5.219928   -7.268139
9       2.292397    3.186035   -6.762051
9       3.116825    4.193909   -8.534844
8       5.623003    6.186696   -4.479500
8       4.447173    5.953511   -6.971358
29      5.822337    7.041358   -6.186955
6       6.719459    9.329816   -9.627560
9       6.721895    8.239485  -10.432741
9       5.614990   10.059854   -9.888217
9       7.815196   10.089725   -9.966732
6       6.768612    8.897991   -8.147359
6       7.600807    9.584341   -7.261613
1       8.225052   10.392612   -7.628057
6       7.810438    9.089502   -5.970270
6       8.937621    9.700946   -5.110301
9      10.008798    8.862788   -5.105772
9       9.352278   10.896681   -5.611859
9       8.527850    9.888807   -3.839066
8       6.021671    7.896020   -7.894410
8       7.197502    8.129205   -5.402552
BASISSET
POB-TZVP
DFT
SPIN
PBE-D
XLGRID
END
EXCHSIZE
15000000
BIPOSIZE
15000000
MAXCYCLE
200
SCFDIR
TOLINTEG
7 7 7 7 14
TOLDEE
11
SPINLOCK
2 10
SHRINK
6 6
FMIXING
40
END
 PROCESS            1  OF           24  WORKING
 PROCESS            3  OF           24  WORKING
 PROCESS           20  OF           24  WORKING
 PROCESS           13  OF           24  WORKING
 PROCESS           16  OF           24  WORKING
 PROCESS           17  OF           24  WORKING
 PROCESS           18  OF           24  WORKING
 PROCESS           21  OF           24  WORKING
 PROCESS           19  OF           24  WORKING
 PROCESS           23  OF           24  WORKING
 PROCESS           14  OF           24  WORKING
 PROCESS           22  OF           24  WORKING
 PROCESS            0  OF           24  WORKING
 PROCESS            4  OF           24  WORKING
 PROCESS            8  OF           24  WORKING
 PROCESS            9  OF           24  WORKING
 PROCESS           12  OF           24  WORKING
 PROCESS            2  OF           24  WORKING
 PROCESS            5  OF           24  WORKING
 PROCESS            6  OF           24  WORKING
 PROCESS           10  OF           24  WORKING
 PROCESS           11  OF           24  WORKING
 PROCESS           15  OF           24  WORKING
 PROCESS            7  OF           24  WORKING

         
 *******************************************************************************
 *                                                                             *
 *                               CRYSTAL17                                     *
 *                      public : 1.0.1 - Feb 1st, 2017                         *
 *                       HTTP://WWW.CRYSTAL.UNITO.IT                           *
 *                                                                             *
 *                              MAIN AUTHORS                                   *
 *                                                                             *
 *  R. DOVESI(1,11), V.R. SAUNDERS(2), C. ROETTI(1,11), R. ORLANDO(1,11),      *
 *  C.M. ZICOVICH-WILSON(1,3), F. PASCALE(4), B. CIVALLERI(1,11),              *
 *  K. DOLL(5), N.M. HARRISON(2,6), I.J. BUSH(7), Ph. D'ARCO(8),               *
 *  M. LLUNELL(9), M. CAUSA'(10), Y. NOEL(8), L. MASCHIO(1,11), A. ERBA(1,11)  *
 *  M. RE'RAT(14), S. CASASSA(1,11)                                            *
 *                                                                             *
 *        CONTRIBUTIONS TO THE CODE HAVE ALSO BEEN GIVEN BY                    *
 *                                                                             *
 *  M. FERRABONE(1,11), M. DE LA PIERRE(1,11), M. FERRERO(1,11),               *
 *  J. BAIMA(1,11), E. ALBANESE(1,11), M.F. PEINTINGER(12), R. BAST(13),       *
 *  B. KIRTMAN(15), V. LACIVITA(1,11), R. DEMICHELIS(1,16)                     *
 *  G. BRANDEBURG(17), S. SALUSTRO(1,11), G. SANSONE(1,11)                     *
 *  M.T. RUGGIERO(18)                                                          *
 *                                                                             *
 * (1) THEORETICAL CHEMISTRY GROUP - UNIVERSITA' DI TORINO - TORINO (ITALY)    *

 * (2) COMPUTATIONAL SCIENCE & ENGINEERING DEPARTMENT - STFC DARESBURY (UK)    *
 * (3) UNIVERSIDAD AUTONOMA DEL ESTADO DE MORELOS - CUERNAVACA (MEXICO)        *
 * (4) UNIVERSITE' DE LORRAINE - NANCY (FRANCE)                                *
 * (5) UNIVERSITAET STUTTGART- STUTTGART (GERMANY)                             *
 * (6) IMPERIAL COLLEGE - LONDON (UK)                                          *
 * (7) OXFORD E-RESEARCH CENTRE - OXFORD (UK)                                  *
 * (8) UPMC - SORBONNE UNIVERSITES - PARIS (FRANCE)                            *
 * (9) UNIVERSIDAD DE BARCELONA - BARCELONA (SPAIN)                            *
 *(10) UNIVERSITA' DI NAPOLI "FEDERICO II" - NAPOLI (ITALY)                    *
 *(11) NIS - NANOSTRUCTURED INTERFACES AND SURFACES - TORINO (ITALY)           *
 *(12) MPI FUER CHEMISCHE ENERGIEKONVERSION - MUELHEIM AN DER RUHR (GERMANY)   *
 *(13) UNIVERSITY OF TROMSO - TROMSO (NORWAY)                                  *
 *(14) UNIVERSITE' DE PAU ET DES PAYS DE L'ADOUR - PAU (FRANCE)                *
 *(15) UNIVERSITY OF CALIFORNIA SANTA BARBARA - SANTA BARBARA (USA)            *
 *(16) CURTIN UNIVERSITY - PERTH (AUSTRALIA)                                   *
 *(17) UNIVERSITY COLLEGE LONDON - LONDON (UK)                                 *
 *(18) CAMBRIDGE UNIVERSITY - CAMBRIDGE (UK)                                   *
 *                                                                             *
 *******************************************************************************
 EEEEEEEEEE STARTING  DATE 19 09 2022 TIME 13:43:48.5
 SHRINK 6 Cu (II) (AcAc)2(F3)4, c8nversi8n F t8 H H,C,8,F Cu are P8B-TZVP and PBE

 MOLECULAR CALCULATION
 POINT  GROUP  N.  1                  :  1      OR  C1   
 CORRESPONDING SPACE GROUP            :  P 1             


 NUMBER OF IRREDUCIBLE ATOMS IN THE CONVENTIONAL CELL:   58

 INPUT COORDINATES

 ATOM AT. N.              COORDINATES
   1   6     4.925215000000E+00  5.866200000000E-02 -2.746350000000E+00
   2   9     4.922779000000E+00  1.148992000000E+00 -1.941169000000E+00
   3   9     6.029684000000E+00 -6.713760000000E-01 -2.485694000000E+00
   4   9     3.829479000000E+00 -7.012480000000E-01 -2.407178000000E+00
   5   6     4.876062000000E+00  4.904870000000E-01 -4.226551000000E+00
   6   6     4.043868000000E+00 -1.958640000000E-01 -5.112297000000E+00
   7   1     3.419623000000E+00 -1.004135000000E+00 -4.745853000000E+00
   8   6     3.834236000000E+00  2.989750000000E-01 -6.403640000000E+00
   9   6     2.707053000000E+00 -3.124690000000E-01 -7.263609000000E+00
  10   9     1.635876000000E+00  5.256890000000E-01 -7.268139000000E+00
  11   9     2.292397000000E+00 -1.508204000000E+00 -6.762051000000E+00
  12   9     3.116825000000E+00 -5.003290000000E-01 -8.534844000000E+00
  13   8     5.623003000000E+00  1.492457000000E+00 -4.479500000000E+00
  14   8     4.447173000000E+00  1.259273000000E+00 -6.971358000000E+00
  15  29     5.822337000000E+00  2.347119000000E+00 -6.186955000000E+00
  16   6     6.719459000000E+00  4.635577000000E+00 -9.627560000000E+00
  17   9     6.721895000000E+00  3.545246000000E+00 -1.043274100000E+01
  18   9     5.614990000000E+00  5.365615000000E+00 -9.888217000000E+00
  19   9     7.815196000000E+00  5.395487000000E+00 -9.966732000000E+00
  20   6     6.768612000000E+00  4.203752000000E+00 -8.147359000000E+00
  21   6     7.600807000000E+00  4.890103000000E+00 -7.261613000000E+00
  22   1     8.225052000000E+00  5.698374000000E+00 -7.628057000000E+00
  23   6     7.810438000000E+00  4.395263000000E+00 -5.970270000000E+00
  24   6     8.937621000000E+00  5.006708000000E+00 -5.110301000000E+00
  25   9     1.000879800000E+01  4.168550000000E+00 -5.105772000000E+00
  26   9     9.352278000000E+00  6.202443000000E+00 -5.611859000000E+00
  27   9     8.527850000000E+00  5.194568000000E+00 -3.839066000000E+00
  28   8     6.021671000000E+00  3.201782000000E+00 -7.894410000000E+00
  29   8     7.197502000000E+00  3.434966000000E+00 -5.402552000000E+00
  30   6     4.925215000000E+00  4.752900000000E+00 -2.746350000000E+00
  31   9     4.922779000000E+00  5.843231000000E+00 -1.941169000000E+00
  32   9     6.029684000000E+00  4.022862000000E+00 -2.485694000000E+00
  33   9     3.829479000000E+00  3.992991000000E+00 -2.407178000000E+00
  34   6     4.876062000000E+00  5.184725000000E+00 -4.226551000000E+00
  35   6     4.043868000000E+00  4.498374000000E+00 -5.112297000000E+00
  36   1     3.419623000000E+00  3.690103000000E+00 -4.745853000000E+00
  37   6     3.834236000000E+00  4.993214000000E+00 -6.403640000000E+00
  38   6     2.707053000000E+00  4.381770000000E+00 -7.263609000000E+00
  39   9     1.635876000000E+00  5.219928000000E+00 -7.268139000000E+00
  40   9     2.292397000000E+00  3.186035000000E+00 -6.762051000000E+00
  41   9     3.116825000000E+00  4.193909000000E+00 -8.534844000000E+00
  42   8     5.623003000000E+00  6.186696000000E+00 -4.479500000000E+00
  43   8     4.447173000000E+00  5.953511000000E+00 -6.971358000000E+00
  44  29     5.822337000000E+00  7.041358000000E+00 -6.186955000000E+00
  45   6     6.719459000000E+00  9.329816000000E+00 -9.627560000000E+00
  46   9     6.721895000000E+00  8.239485000000E+00 -1.043274100000E+01
  47   9     5.614990000000E+00  1.005985400000E+01 -9.888217000000E+00
  48   9     7.815196000000E+00  1.008972500000E+01 -9.966732000000E+00
  49   6     6.768612000000E+00  8.897991000000E+00 -8.147359000000E+00
  50   6     7.600807000000E+00  9.584341000000E+00 -7.261613000000E+00
  51   1     8.225052000000E+00  1.039261200000E+01 -7.628057000000E+00
  52   6     7.810438000000E+00  9.089502000000E+00 -5.970270000000E+00
  53   6     8.937621000000E+00  9.700946000000E+00 -5.110301000000E+00
  54   9     1.000879800000E+01  8.862788000000E+00 -5.105772000000E+00
  55   9     9.352278000000E+00  1.089668100000E+01 -5.611859000000E+00
  56   9     8.527850000000E+00  9.888807000000E+00 -3.839066000000E+00
  57   8     6.021671000000E+00  7.896020000000E+00 -7.894410000000E+00
  58   8     7.197502000000E+00  8.129205000000E+00 -5.402552000000E+00

 COORDINATES OF THE EQUIVALENT ATOMS (ANGSTROMS)

 N. ATOM EQUIV AT. N.          X                  Y                  Z

   1   1   1    6 C     4.92521500000E+00  5.86620000000E-02 -2.74635000000E+00

   2   2   1    9 F     4.92277900000E+00  1.14899200000E+00 -1.94116900000E+00

   3   3   1    9 F     6.02968400000E+00 -6.71376000000E-01 -2.48569400000E+00

   4   4   1    9 F     3.82947900000E+00 -7.01248000000E-01 -2.40717800000E+00

   5   5   1    6 C     4.87606200000E+00  4.90487000000E-01 -4.22655100000E+00

   6   6   1    6 C     4.04386800000E+00 -1.95864000000E-01 -5.11229700000E+00

   7   7   1    1 H     3.41962300000E+00 -1.00413500000E+00 -4.74585300000E+00

   8   8   1    6 C     3.83423600000E+00  2.98975000000E-01 -6.40364000000E+00

   9   9   1    6 C     2.70705300000E+00 -3.12469000000E-01 -7.26360900000E+00

  10  10   1    9 F     1.63587600000E+00  5.25689000000E-01 -7.26813900000E+00

  11  11   1    9 F     2.29239700000E+00 -1.50820400000E+00 -6.76205100000E+00

  12  12   1    9 F     3.11682500000E+00 -5.00329000000E-01 -8.53484400000E+00

  13  13   1    8 O     5.62300300000E+00  1.49245700000E+00 -4.47950000000E+00

  14  14   1    8 O     4.44717300000E+00  1.25927300000E+00 -6.97135800000E+00

  15  15   1   29 CU    5.82233700000E+00  2.34711900000E+00 -6.18695500000E+00

  16  16   1    6 C     6.71945900000E+00  4.63557700000E+00 -9.62756000000E+00

  17  17   1    9 F     6.72189500000E+00  3.54524600000E+00 -1.04327410000E+01

  18  18   1    9 F     5.61499000000E+00  5.36561500000E+00 -9.88821700000E+00

  19  19   1    9 F     7.81519600000E+00  5.39548700000E+00 -9.96673200000E+00

  20  20   1    6 C     6.76861200000E+00  4.20375200000E+00 -8.14735900000E+00

  21  21   1    6 C     7.60080700000E+00  4.89010300000E+00 -7.26161300000E+00

  22  22   1    1 H     8.22505200000E+00  5.69837400000E+00 -7.62805700000E+00

  23  23   1    6 C     7.81043800000E+00  4.39526300000E+00 -5.97027000000E+00

  24  24   1    6 C     8.93762100000E+00  5.00670800000E+00 -5.11030100000E+00

  25  25   1    9 F     1.00087980000E+01  4.16855000000E+00 -5.10577200000E+00

  26  26   1    9 F     9.35227800000E+00  6.20244300000E+00 -5.61185900000E+00

  27  27   1    9 F     8.52785000000E+00  5.19456800000E+00 -3.83906600000E+00

  28  28   1    8 O     6.02167100000E+00  3.20178200000E+00 -7.89441000000E+00

  29  29   1    8 O     7.19750200000E+00  3.43496600000E+00 -5.40255200000E+00

  30  30   1    6 C     4.92521500000E+00  4.75290000000E+00 -2.74635000000E+00

  31  31   1    9 F     4.92277900000E+00  5.84323100000E+00 -1.94116900000E+00

  32  32   1    9 F     6.02968400000E+00  4.02286200000E+00 -2.48569400000E+00

  33  33   1    9 F     3.82947900000E+00  3.99299100000E+00 -2.40717800000E+00

  34  34   1    6 C     4.87606200000E+00  5.18472500000E+00 -4.22655100000E+00

  35  35   1    6 C     4.04386800000E+00  4.49837400000E+00 -5.11229700000E+00

  36  36   1    1 H     3.41962300000E+00  3.69010300000E+00 -4.74585300000E+00

  37  37   1    6 C     3.83423600000E+00  4.99321400000E+00 -6.40364000000E+00

  38  38   1    6 C     2.70705300000E+00  4.38177000000E+00 -7.26360900000E+00

  39  39   1    9 F     1.63587600000E+00  5.21992800000E+00 -7.26813900000E+00

  40  40   1    9 F     2.29239700000E+00  3.18603500000E+00 -6.76205100000E+00

  41  41   1    9 F     3.11682500000E+00  4.19390900000E+00 -8.53484400000E+00

  42  42   1    8 O     5.62300300000E+00  6.18669600000E+00 -4.47950000000E+00

  43  43   1    8 O     4.44717300000E+00  5.95351100000E+00 -6.97135800000E+00

  44  44   1   29 CU    5.82233700000E+00  7.04135800000E+00 -6.18695500000E+00

  45  45   1    6 C     6.71945900000E+00  9.32981600000E+00 -9.62756000000E+00

  46  46   1    9 F     6.72189500000E+00  8.23948500000E+00 -1.04327410000E+01

  47  47   1    9 F     5.61499000000E+00  1.00598540000E+01 -9.88821700000E+00

  48  48   1    9 F     7.81519600000E+00  1.00897250000E+01 -9.96673200000E+00

  49  49   1    6 C     6.76861200000E+00  8.89799100000E+00 -8.14735900000E+00

  50  50   1    6 C     7.60080700000E+00  9.58434100000E+00 -7.26161300000E+00

  51  51   1    1 H     8.22505200000E+00  1.03926120000E+01 -7.62805700000E+00

  52  52   1    6 C     7.81043800000E+00  9.08950200000E+00 -5.97027000000E+00

  53  53   1    6 C     8.93762100000E+00  9.70094600000E+00 -5.11030100000E+00

  54  54   1    9 F     1.00087980000E+01  8.86278800000E+00 -5.10577200000E+00

  55  55   1    9 F     9.35227800000E+00  1.08966810000E+01 -5.61185900000E+00

  56  56   1    9 F     8.52785000000E+00  9.88880700000E+00 -3.83906600000E+00

  57  57   1    8 O     6.02167100000E+00  7.89602000000E+00 -7.89441000000E+00

  58  58   1    8 O     7.19750200000E+00  8.12920500000E+00 -5.40255200000E+00

 NUMBER OF SYMMETRY OPERATORS         :    1
 *******************************************************************************
 * GEOMETRY EDITING - INPUT COORDINATES ARE GIVEN IN ANGSTROM         
 *******************************************************************************

 GEOMETRY FOR WAVE FUNCTION - DIMENSIONALITY OF THE SYSTEM    0
 (NON PERIODIC DIRECTION: LATTICE PARAMETER FORMALLY SET TO 500)
 *******************************************************************************
 ATOMS IN THE ASYMMETRIC UNIT   58 - ATOMS IN THE UNIT CELL:   58
     ATOM             X(ANGSTROM)         Y(ANGSTROM)         Z(ANGSTROM)
 *******************************************************************************
      1 T   6 C     4.925215000000E+00  5.866200000000E-02 -2.746350000000E+00
      2 T   9 F     4.922779000000E+00  1.148992000000E+00 -1.941169000000E+00
      3 T   9 F     6.029684000000E+00 -6.713760000000E-01 -2.485694000000E+00
      4 T   9 F     3.829479000000E+00 -7.012480000000E-01 -2.407178000000E+00
      5 T   6 C     4.876062000000E+00  4.904870000000E-01 -4.226551000000E+00
      6 T   6 C     4.043868000000E+00 -1.958640000000E-01 -5.112297000000E+00
      7 T   1 H     3.419623000000E+00 -1.004135000000E+00 -4.745853000000E+00
      8 T   6 C     3.834236000000E+00  2.989750000000E-01 -6.403640000000E+00
      9 T   6 C     2.707053000000E+00 -3.124690000000E-01 -7.263609000000E+00
     10 T   9 F     1.635876000000E+00  5.256890000000E-01 -7.268139000000E+00
     11 T   9 F     2.292397000000E+00 -1.508204000000E+00 -6.762051000000E+00
     12 T   9 F     3.116825000000E+00 -5.003290000000E-01 -8.534844000000E+00
     13 T   8 O     5.623003000000E+00  1.492457000000E+00 -4.479500000000E+00
     14 T   8 O     4.447173000000E+00  1.259273000000E+00 -6.971358000000E+00
     15 T  29 CU    5.822337000000E+00  2.347119000000E+00 -6.186955000000E+00
     16 T   6 C     6.719459000000E+00  4.635577000000E+00 -9.627560000000E+00
     17 T   9 F     6.721895000000E+00  3.545246000000E+00 -1.043274100000E+01
     18 T   9 F     5.614990000000E+00  5.365615000000E+00 -9.888217000000E+00
     19 T   9 F     7.815196000000E+00  5.395487000000E+00 -9.966732000000E+00
     20 T   6 C     6.768612000000E+00  4.203752000000E+00 -8.147359000000E+00
     21 T   6 C     7.600807000000E+00  4.890103000000E+00 -7.261613000000E+00
     22 T   1 H     8.225052000000E+00  5.698374000000E+00 -7.628057000000E+00
     23 T   6 C     7.810438000000E+00  4.395263000000E+00 -5.970270000000E+00
     24 T   6 C     8.937621000000E+00  5.006708000000E+00 -5.110301000000E+00
     25 T   9 F     1.000879800000E+01  4.168550000000E+00 -5.105772000000E+00
     26 T   9 F     9.352278000000E+00  6.202443000000E+00 -5.611859000000E+00
     27 T   9 F     8.527850000000E+00  5.194568000000E+00 -3.839066000000E+00
     28 T   8 O     6.021671000000E+00  3.201782000000E+00 -7.894410000000E+00
     29 T   8 O     7.197502000000E+00  3.434966000000E+00 -5.402552000000E+00
     30 T   6 C     4.925215000000E+00  4.752900000000E+00 -2.746350000000E+00
     31 T   9 F     4.922779000000E+00  5.843231000000E+00 -1.941169000000E+00
     32 T   9 F     6.029684000000E+00  4.022862000000E+00 -2.485694000000E+00
     33 T   9 F     3.829479000000E+00  3.992991000000E+00 -2.407178000000E+00
     34 T   6 C     4.876062000000E+00  5.184725000000E+00 -4.226551000000E+00
     35 T   6 C     4.043868000000E+00  4.498374000000E+00 -5.112297000000E+00
     36 T   1 H     3.419623000000E+00  3.690103000000E+00 -4.745853000000E+00
     37 T   6 C     3.834236000000E+00  4.993214000000E+00 -6.403640000000E+00
     38 T   6 C     2.707053000000E+00  4.381770000000E+00 -7.263609000000E+00
     39 T   9 F     1.635876000000E+00  5.219928000000E+00 -7.268139000000E+00
     40 T   9 F     2.292397000000E+00  3.186035000000E+00 -6.762051000000E+00
     41 T   9 F     3.116825000000E+00  4.193909000000E+00 -8.534844000000E+00
     42 T   8 O     5.623003000000E+00  6.186696000000E+00 -4.479500000000E+00
     43 T   8 O     4.447173000000E+00  5.953511000000E+00 -6.971358000000E+00
     44 T  29 CU    5.822337000000E+00  7.041358000000E+00 -6.186955000000E+00
     45 T   6 C     6.719459000000E+00  9.329816000000E+00 -9.627560000000E+00
     46 T   9 F     6.721895000000E+00  8.239485000000E+00 -1.043274100000E+01
     47 T   9 F     5.614990000000E+00  1.005985400000E+01 -9.888217000000E+00
     48 T   9 F     7.815196000000E+00  1.008972500000E+01 -9.966732000000E+00
     49 T   6 C     6.768612000000E+00  8.897991000000E+00 -8.147359000000E+00
     50 T   6 C     7.600807000000E+00  9.584341000000E+00 -7.261613000000E+00
     51 T   1 H     8.225052000000E+00  1.039261200000E+01 -7.628057000000E+00
     52 T   6 C     7.810438000000E+00  9.089502000000E+00 -5.970270000000E+00
     53 T   6 C     8.937621000000E+00  9.700946000000E+00 -5.110301000000E+00
     54 T   9 F     1.000879800000E+01  8.862788000000E+00 -5.105772000000E+00
     55 T   9 F     9.352278000000E+00  1.089668100000E+01 -5.611859000000E+00
     56 T   9 F     8.527850000000E+00  9.888807000000E+00 -3.839066000000E+00
     57 T   8 O     6.021671000000E+00  7.896020000000E+00 -7.894410000000E+00
     58 T   8 O     7.197502000000E+00  8.129205000000E+00 -5.402552000000E+00

 T = ATOM BELONGING TO THE ASYMMETRIC UNIT

 ****    1 SYMMOPS - TRANSLATORS IN FRACTIONAL UNITS
 **** MATRICES AND TRANSLATORS IN THE CRYSTALLOGRAPHIC REFERENCE FRAME
   V INV                    ROTATION MATRICES                   TRANSLATORS
   1   1  1.00  0.00  0.00  0.00  1.00  0.00  0.00  0.00  1.00  0.00  0.00  0.00

 *******************************************************************************
 STARTING BASIS SET HANDLING 
 *******************************************************************************

 Loading internal basis set: POB-TZVP            

 Please cite in your publication:
 Peintinger, M. F., Oliveira, D. V. and Bredow, T. (2013), Consistent Gaussian b
 asis sets of triple-zeta valence with polarization quality for solid-state calc
 ulations. J. Comput. Chem., 34: 451-459. doi: 10.1002/jcc.23153                
                    

 *******************************************************************************
 LOCAL ATOMIC FUNCTIONS BASIS SET
 *******************************************************************************
   ATOM   X(AU)   Y(AU)   Z(AU)  N. TYPE  EXPONENT  S COEF   P COEF   D/F/G COEF
 *******************************************************************************
   1 C    9.307   0.111  -5.190
                                  1 S  
                                         1.358E+04 2.225E-04 0.000E+00 0.000E+00
                                         2.035E+03 1.723E-03 0.000E+00 0.000E+00
                                         4.632E+02 8.926E-03 0.000E+00 0.000E+00
                                         1.312E+02 3.573E-02 0.000E+00 0.000E+00
                                         4.285E+01 1.108E-01 0.000E+00 0.000E+00
                                         1.558E+01 2.430E-01 0.000E+00 0.000E+00
                                  2 S  
                                         6.207E+00 4.144E-01 0.000E+00 0.000E+00
                                         2.576E+00 2.374E-01 0.000E+00 0.000E+00
                                  3 S  
                                         4.941E-01 1.000E+00 0.000E+00 0.000E+00
                                  4 S  
                                         1.644E-01 1.000E+00 0.000E+00 0.000E+00
                           5-     7 P  
                                         3.470E+01 0.000E+00 5.333E-03 0.000E+00
                                         7.958E+00 0.000E+00 3.586E-02 0.000E+00
                                         2.378E+00 0.000E+00 1.422E-01 0.000E+00
                                         8.143E-01 0.000E+00 3.427E-01 0.000E+00
                           8-    10 P  
                                         5.662E-01 0.000E+00 1.000E+00 0.000E+00
                          11-    13 P  
                                         2.674E-01 0.000E+00 1.000E+00 0.000E+00
                          14-    18 D  
                                         8.792E-01 0.000E+00 0.000E+00 1.000E+00
   2 F    9.303   2.171  -3.668
                                 19 S  
                                         3.548E+04 2.155E-04 0.000E+00 0.000E+00
                                         5.318E+03 1.670E-03 0.000E+00 0.000E+00
                                         1.210E+03 8.673E-03 0.000E+00 0.000E+00
                                         3.429E+02 3.505E-02 0.000E+00 0.000E+00
                                         1.120E+02 1.117E-01 0.000E+00 0.000E+00
                                         4.071E+01 2.599E-01 0.000E+00 0.000E+00
                                 20 S  
                                         1.604E+01 3.942E-01 0.000E+00 0.000E+00
                                         6.504E+00 2.500E-01 0.000E+00 0.000E+00
                                 21 S  
                                         1.442E+00 1.000E+00 0.000E+00 0.000E+00
                                 22 S  
                                         4.598E-01 1.000E+00 0.000E+00 0.000E+00
                          23-    25 P  
                                         8.023E+01 0.000E+00 6.369E-03 0.000E+00
                                         1.859E+01 0.000E+00 4.430E-02 0.000E+00
                                         5.687E+00 0.000E+00 1.687E-01 0.000E+00
                                         1.951E+00 0.000E+00 3.617E-01 0.000E+00
                          26-    28 P  
                                         6.323E-01 0.000E+00 1.000E+00 0.000E+00
                          29-    31 P  
                                         1.984E-01 0.000E+00 1.000E+00 0.000E+00
                          32-    36 D  
                                         5.631E-01 0.000E+00 0.000E+00 1.000E+00
   3 F   11.394  -1.269  -4.697
   4 F    7.237  -1.325  -4.549
   5 C    9.214   0.927  -7.987
   6 C    7.642  -0.370  -9.661
   7 H    6.462  -1.898  -8.968
                                109 S  
                                         3.406E+01 6.025E-03 0.000E+00 0.000E+00
                                         5.124E+00 4.502E-02 0.000E+00 0.000E+00
                                         1.165E+00 2.019E-01 0.000E+00 0.000E+00
                                110 S  
                                         4.157E-01 1.000E+00 0.000E+00 0.000E+00
                                111 S  
                                         1.795E-01 1.000E+00 0.000E+00 0.000E+00
                         112-   114 P  
                                         8.000E-01 0.000E+00 1.000E+00 0.000E+00
   8 C    7.246   0.565 -12.101
   9 C    5.116  -0.590 -13.726
  10 F    3.091   0.993 -13.735
  11 F    4.332  -2.850 -12.778
  12 F    5.890  -0.945 -16.129
  13 O   10.626   2.820  -8.465
                                205 S  
                                         2.703E+04 2.173E-04 0.000E+00 0.000E+00
                                         4.052E+03 1.684E-03 0.000E+00 0.000E+00
                                         9.223E+02 8.740E-03 0.000E+00 0.000E+00
                                         2.612E+02 3.524E-02 0.000E+00 0.000E+00
                                         8.535E+01 1.115E-01 0.000E+00 0.000E+00
                                         3.104E+01 2.559E-01 0.000E+00 0.000E+00
                                206 S  
                                         1.226E+01 3.977E-01 0.000E+00 0.000E+00
                                         4.999E+00 2.463E-01 0.000E+00 0.000E+00
                                207 S  
                                         1.099E+00 1.000E+00 0.000E+00 0.000E+00
                                208 S  
                                         3.566E-01 1.000E+00 0.000E+00 0.000E+00
                         209-   211 P  
                                         6.327E+01 0.000E+00 6.069E-03 0.000E+00
                                         1.463E+01 0.000E+00 4.191E-02 0.000E+00
                                         4.450E+00 0.000E+00 1.615E-01 0.000E+00
                                         1.528E+00 0.000E+00 3.571E-01 0.000E+00
                         212-   214 P  
                                         5.490E-01 0.000E+00 1.000E+00 0.000E+00
                         215-   217 P  
                                         1.859E-01 0.000E+00 1.000E+00 0.000E+00
                         218-   222 D  
                                         2.535E-01 0.000E+00 0.000E+00 1.000E+00
  14 O    8.404   2.380 -13.174
  15 CU  11.003   4.435 -11.692
                                241 S  
                                         3.775E+05 2.281E-04 0.000E+00 0.000E+00
                                         5.659E+04 1.769E-03 0.000E+00 0.000E+00
                                         1.288E+04 9.199E-03 0.000E+00 0.000E+00
                                         3.645E+03 3.741E-02 0.000E+00 0.000E+00
                                         1.187E+03 1.219E-01 0.000E+00 0.000E+00
                                         4.265E+02 2.898E-01 0.000E+00 0.000E+00
                                         1.657E+02 4.153E-01 0.000E+00 0.000E+00
                                         6.560E+01 2.191E-01 0.000E+00 0.000E+00
                                242 S  
                                         4.144E+02-2.468E-02 0.000E+00 0.000E+00
                                         1.283E+02-1.172E-01 0.000E+00 0.000E+00
                                         2.062E+01 5.530E-01 0.000E+00 0.000E+00
                                         8.782E+00 5.224E-01 0.000E+00 0.000E+00
                                243 S  
                                         1.374E+01-2.274E-01 0.000E+00 0.000E+00
                                         2.243E+00 7.176E-01 0.000E+00 0.000E+00
                                244 S  
                                         8.153E-01 1.000E+00 0.000E+00 0.000E+00
                                245 S  
                                         4.076E-01 1.000E+00 0.000E+00 0.000E+00
                                246 S  
                                         1.768E-01 1.000E+00 0.000E+00 0.000E+00
                         247-   249 P  
                                         2.035E+03 0.000E+00 2.352E-03 0.000E+00
                                         4.819E+02 0.000E+00 1.913E-02 0.000E+00
                                         1.547E+02 0.000E+00 9.017E-02 0.000E+00
                                         5.774E+01 0.000E+00 2.606E-01 0.000E+00
                                         2.310E+01 0.000E+00 4.209E-01 0.000E+00
                                         9.388E+00 0.000E+00 2.434E-01 0.000E+00
                         250-   252 P  
                                         3.760E+01 0.000E+00-2.899E-02 0.000E+00
                                         5.124E+00 0.000E+00 5.492E-01 0.000E+00
                                         2.012E+00 0.000E+00 9.379E-01 0.000E+00
                         253-   255 P  
                                         1.464E+00 0.000E+00 1.000E+00 0.000E+00
                         256-   258 P  
                                         7.321E-01 0.000E+00 1.000E+00 0.000E+00
                         259-   263 D  
                                         7.413E+01 0.000E+00 0.000E+00 1.436E-02
                                         2.136E+01 0.000E+00 0.000E+00 8.663E-02
                                         7.500E+00 0.000E+00 0.000E+00 2.563E-01
                                         2.760E+00 0.000E+00 0.000E+00 4.037E-01
                         264-   268 D  
                                         1.459E+00 0.000E+00 0.000E+00 1.000E+00
                         269-   273 D  
                                         6.356E-01 0.000E+00 0.000E+00 1.000E+00
                         274-   280 F  
                                         2.233E+00 0.000E+00 0.000E+00 1.000E+00
  16 C   12.698   8.760 -18.193
  17 F   12.703   6.700 -19.715
  18 F   10.611  10.140 -18.686
  19 F   14.769  10.196 -18.834
  20 C   12.791   7.944 -15.396
  21 C   14.363   9.241 -13.722
  22 H   15.543  10.768 -14.415
  23 C   14.760   8.306 -11.282
  24 C   16.890   9.461  -9.657
  25 F   18.914   7.877  -9.649
  26 F   17.673  11.721 -10.605
  27 F   16.115   9.816  -7.255
  28 O   11.379   6.050 -14.918
  29 O   13.601   6.491 -10.209
  30 C    9.307   8.982  -5.190
  31 F    9.303  11.042  -3.668
  32 F   11.394   7.602  -4.697
  33 F    7.237   7.546  -4.549
  34 C    9.214   9.798  -7.987
  35 C    7.642   8.501  -9.661
  36 H    6.462   6.973  -8.968
  37 C    7.246   9.436 -12.101
  38 C    5.116   8.280 -13.726
  39 F    3.091   9.864 -13.735
  40 F    4.332   6.021 -12.778
  41 F    5.890   7.925 -16.129
  42 O   10.626  11.691  -8.465
  43 O    8.404  11.251 -13.174
  44 CU  11.003  13.306 -11.692
  45 C   12.698  17.631 -18.193
  46 F   12.703  15.570 -19.715
  47 F   10.611  19.010 -18.686
  48 F   14.769  19.067 -18.834
  49 C   12.791  16.815 -15.396
  50 C   14.363  18.112 -13.722
  51 H   15.543  19.639 -14.415
  52 C   14.760  17.177 -11.282
  53 C   16.890  18.332  -9.657
  54 F   18.914  16.748  -9.649
  55 F   17.673  20.592 -10.605
  56 F   16.115  18.687  -7.255
  57 O   11.379  14.921 -14.918
  58 O   13.601  15.362 -10.209

 *******************************************************************************
 FINISHED BASIS SET HANDLING 
 *******************************************************************************

 INFORMATION **** SET_MPP **** PCRYSTAL CALCULATION
 INFORMATION **** READM2 **** NEW DEFAULT: FOCK/KS MATRIX MIXING SET TO 30 %
 INFORMATION **** READM2 **** NEW DEFAULT: FULL DIRECT SCF MODE
 INFORMATION **** READM2 **** NEW DEFAULT: COULOMB BIPOLAR BUFFER SET TO 32 Mb
 INFORMATION **** READM2 **** NEW DEFAULT: EXCHANGE BIPOLAR BUFFER SET TO 32 Mb

 *******************************************************************************
 NEW DEFAULT: DFT INTEGRATION GRID INCREASED TO XLGRID
 NEW DEFAULT: DIIS ACCELERATOR ACTIVE
 USE KEYWORD NODIIS TO TURN IT OFF
 *******************************************************************************

 INFORMATION **** DFTD3_INPUT **** PERFORM LATEST DISPERSION CORRECTION DFT-D3(BJ) WITH AUTOMATIC PARAMETER SETUP
 PLEASE CITE:
 (1) DFT-D3 Reference
  S. Grimme, J. Antony, S. Ehrlich, and H. Krieg, J. Chem. Phys. 132 (2010), 154104
 (2) BJ-Damping Reference
  S. Grimme, S. Ehrlich, and L. Goerigk, J. Comput. Chem. 32 (2011), 1456-1465
 (3) General DFT-D Review
  S. Grimme, A. Hansen, J. G. Brandenburg, and C. Bannwarth,
  Chem. Rev. 116 (2016), 5105-5154

 INFORMATION **** EXCHSIZE **** EXCHANGE BIPOLAR BUFFER SIZE SET TO    15000000
 INFORMATION **** BIPOSIZE **** COULOMB BIPOLAR BUFFER SET TO    15000000
 INFORMATION **** MAXCYCLE **** MAX NUMBER OF SCF CYCLES SET TO         200
 INFORMATION **** READM2 **** FULL DIRECT SCF (MONO AND BIEL INT) SELECTED
 INFORMATION **** TOLINTEG **** COULOMB AND EXCHANGE SERIES TOLERANCES MODIFIED
 INFORMATION **** TOLDEE **** SCF TOL ON TOTAL ENERGY SET TO          11
 INFORMATION **** SPINLOCK **** LOCK IN A GIVEN SPIN STATE
 ALPHA-BETA ELECTRONS LOCKED TO   2 FOR  10 SCF CYCLES
 WARNING **** SHRINK **** MOLECULAR CASE - SHRINKING NOT USED
 *******************************************************************************
 N. OF ATOMS PER CELL        58  COULOMB OVERLAP TOL         (T1) 10**   -7
 NUMBER OF SHELLS           460  COULOMB PENETRATION TOL     (T2) 10**   -7
 NUMBER OF AO              1040  EXCHANGE OVERLAP TOL        (T3) 10**   20
 N. OF ELECTRONS PER CELL   462  EXCHANGE PSEUDO OVP (F(G))  (T4) 10**   20
 CORE ELECTRONS PER CELL    140  EXCHANGE PSEUDO OVP (P(G))  (T5) 10**   20
 N. OF SYMMETRY OPERATORS     1  POLE ORDER IN MONO ZONE                  4
 *******************************************************************************
 TYPE OF CALCULATION :  UNRESTRICTED OPEN SHELL
 KOHN-SHAM HAMILTONIAN

 (EXCHANGE)[CORRELATION] FUNCTIONAL:(PERDEW-BURKE-ERNZERHOF)[PERDEW-BURKE-ERNZERHOF]


 SPIN POLARIZED DFT SELECTED
 SPIN POLARIZATION - ALPHA-BETA =  2 FOR  10 CYCLES

 CAPPA:IS1  1;IS2  1;IS3  1; K PTS MONK NET   1; SYMMOPS:K SPACE   2;G SPACE   1

 *******************************************************************************
 MAX NUMBER OF SCF CYCLES     200  CONVERGENCE ON DELTAP        10**-21
 WEIGHT OF F(I) IN F(I+1)      40% CONVERGENCE ON ENERGY        10**-11
 SPIN POLARIZATION - ALPHA-BETA =  2 FOR  10 CYCLES

 DISK SPACE FOR EIGENVECTORS (FTN 10)     1081600 REALS

 SYMMETRY ADAPTION OF THE BLOCH FUNCTIONS DISABLED
 TTTTTTTTTTTTTTTTTTTTTTTTTTTTTT gordsh1     TELAPSE        0.29 TCPU        0.24

 MATRIX SIZE: P(G)  280704, F(G)  140872, P(G) IRR  141998, F(G) IRR  141998
 MAX G-VECTOR INDEX FOR 1- AND 2-ELECTRON INTEGRALS   1

 TTTTTTTTTTTTTTTTTTTTTTTTTTTTTT INPUT       TELAPSE        0.35 TCPU        0.29

 NEIGHBORS OF THE NON-EQUIVALENT ATOMS

 N = NUMBER OF NEIGHBORS AT DISTANCE R
    ATOM  N     R/ANG      R/AU   NEIGHBORS (ATOM LABELS AND CELL INDICES)
   1 C    1     1.3494     2.5499    3 F    0 0 0
   1 C    1     1.3554     2.5614    2 F    0 0 0
   1 C    1     1.3759     2.6001    4 F    0 0 0
   1 C    1     1.5427     2.9153    5 C    0 0 0
   1 C    1     2.3551     4.4505   13 O    0 0 0
   1 C    1     2.5376     4.7953    6 C    0 0 0

   2 F    1     1.3554     2.5614    1 C    0 0 0
   2 F    1     2.1990     4.1555    3 F    0 0 0
   2 F    1     2.1991     4.1556    4 F    0 0 0
   2 F    1     2.3788     4.4953    5 C    0 0 0
   2 F    1     2.6554     5.0181   13 O    0 0 0
   2 F    1     3.0823     5.8248   33 F    0 0 0

   3 F    1     1.3494     2.5499    1 C    0 0 0
   3 F    1     2.1990     4.1555    2 F    0 0 0
   3 F    1     2.2018     4.1608    4 F    0 0 0
   3 F    1     2.3898     4.5161    5 C    0 0 0
   3 F    1     2.9703     5.6131   13 O    0 0 0
   3 F    1     3.3270     6.2870    6 C    0 0 0

   4 F    1     1.3759     2.6001    1 C    0 0 0
   4 F    1     2.1991     4.1556    2 F    0 0 0
   4 F    1     2.2018     4.1608    3 F    0 0 0
   4 F    1     2.3936     4.5232    7 H    0 0 0
   4 F    1     2.4136     4.5611    5 C    0 0 0
   4 F    1     2.7603     5.2161    6 C    0 0 0

   5 C    1     1.2751     2.4096   13 O    0 0 0
   5 C    1     1.3958     2.6376    6 C    0 0 0
   5 C    1     1.5427     2.9153    1 C    0 0 0
   5 C    1     2.1505     4.0639    7 H    0 0 0
   5 C    1     2.3788     4.4953    2 F    0 0 0
   5 C    1     2.3898     4.5161    3 F    0 0 0

   6 C    1     1.0850     2.0504    7 H    0 0 0
   6 C    1     1.3958     2.6376    5 C    0 0 0
   6 C    1     1.3987     2.6432    8 C    0 0 0
   6 C    1     2.3950     4.5260   14 O    0 0 0
   6 C    1     2.3968     4.5292   13 O    0 0 0
   6 C    1     2.5355     4.7914    9 C    0 0 0

   7 H    1     1.0850     2.0504    6 C    0 0 0
   7 H    1     2.1490     4.0610    8 C    0 0 0
   7 H    1     2.1505     4.0639    5 C    0 0 0
   7 H    1     2.3643     4.4678   11 F    0 0 0
   7 H    1     2.3936     4.5232    4 F    0 0 0
   7 H    1     2.7065     5.1146    9 C    0 0 0

   8 C    1     1.2729     2.4054   14 O    0 0 0
   8 C    1     1.3987     2.6432    6 C    0 0 0
   8 C    1     1.5440     2.9177    9 C    0 0 0
   8 C    1     2.1490     4.0610    7 H    0 0 0
   8 C    1     2.3731     4.4845   10 F    0 0 0
   8 C    1     2.3865     4.5099   12 F    0 0 0

   9 C    1     1.3488     2.5488   12 F    0 0 0
   9 C    1     1.3601     2.5703   10 F    0 0 0
   9 C    1     1.3614     2.5726   11 F    0 0 0
   9 C    1     1.5440     2.9177    8 C    0 0 0
   9 C    1     2.3630     4.4654   14 O    0 0 0
   9 C    1     2.5355     4.7914    6 C    0 0 0

  10 F    1     1.3601     2.5703    9 C    0 0 0
  10 F    1     2.1963     4.1505   11 F    0 0 0
  10 F    1     2.2024     4.1619   12 F    0 0 0
  10 F    1     2.3731     4.4845    8 C    0 0 0
  10 F    1     2.7865     5.2657   40 F    0 0 0
  10 F    1     2.9206     5.5190   14 O    0 0 0

  11 F    1     1.3614     2.5726    9 C    0 0 0
  11 F    1     2.1963     4.1505   10 F    0 0 0
  11 F    1     2.1996     4.1567   12 F    0 0 0
  11 F    1     2.3643     4.4678    7 H    0 0 0
  11 F    1     2.4024     4.5399    8 C    0 0 0
  11 F    1     2.7407     5.1792    6 C    0 0 0

  12 F    1     1.3488     2.5488    9 C    0 0 0
  12 F    1     2.1996     4.1567   11 F    0 0 0
  12 F    1     2.2024     4.1619   10 F    0 0 0
  12 F    1     2.3865     4.5099    8 C    0 0 0
  12 F    1     2.7038     5.1094   14 O    0 0 0
  12 F    1     3.5589     6.7254    6 C    0 0 0

  13 O    1     1.2751     2.4096    5 C    0 0 0
  13 O    1     1.9198     3.6279   15 CU   0 0 0
  13 O    1     2.3551     4.4505    1 C    0 0 0
  13 O    1     2.3968     4.5292    6 C    0 0 0
  13 O    1     2.6554     5.0181    2 F    0 0 0
  13 O    1     2.6654     5.0369   29 O    0 0 0

  14 O    1     1.2729     2.4054    8 C    0 0 0
  14 O    1     1.9209     3.6299   15 CU   0 0 0
  14 O    1     2.3630     4.4654    9 C    0 0 0
  14 O    1     2.3950     4.5260    6 C    0 0 0
  14 O    1     2.6654     5.0369   28 O    0 0 0
  14 O    1     2.7038     5.1094   12 F    0 0 0

  15 CU   1     1.9198     3.6279   13 O    0 0 0
  15 CU   1     1.9198     3.6279   28 O    0 0 0
  15 CU   1     1.9209     3.6299   14 O    0 0 0
  15 CU   1     1.9209     3.6299   29 O    0 0 0
  15 CU   1     2.8611     5.4066    5 C    0 0 0
  15 CU   1     2.8611     5.4066   20 C    0 0 0

  16 C    1     1.3494     2.5499   18 F    0 0 0
  16 C    1     1.3554     2.5614   17 F    0 0 0
  16 C    1     1.3759     2.6001   19 F    0 0 0
  16 C    1     1.5427     2.9153   20 C    0 0 0
  16 C    1     2.3551     4.4505   28 O    0 0 0
  16 C    1     2.5376     4.7953   21 C    0 0 0

  17 F    1     1.3554     2.5614   16 C    0 0 0
  17 F    1     2.1990     4.1555   18 F    0 0 0
  17 F    1     2.1991     4.1556   19 F    0 0 0
  17 F    1     2.3788     4.4953   20 C    0 0 0
  17 F    1     2.6554     5.0181   28 O    0 0 0
  17 F    1     3.5549     6.7178   21 C    0 0 0

  18 F    1     1.3494     2.5499   16 C    0 0 0
  18 F    1     2.1990     4.1555   17 F    0 0 0
  18 F    1     2.2018     4.1608   19 F    0 0 0
  18 F    1     2.3898     4.5162   20 C    0 0 0
  18 F    1     2.9703     5.6131   28 O    0 0 0
  18 F    1     3.0733     5.8077   41 F    0 0 0

  19 F    1     1.3759     2.6001   16 C    0 0 0
  19 F    1     2.1991     4.1556   17 F    0 0 0
  19 F    1     2.2018     4.1608   18 F    0 0 0
  19 F    1     2.3936     4.5232   22 H    0 0 0
  19 F    1     2.4136     4.5611   20 C    0 0 0
  19 F    1     2.7603     5.2161   21 C    0 0 0

  20 C    1     1.2751     2.4096   28 O    0 0 0
  20 C    1     1.3958     2.6376   21 C    0 0 0
  20 C    1     1.5427     2.9153   16 C    0 0 0
  20 C    1     2.1505     4.0639   22 H    0 0 0
  20 C    1     2.3788     4.4953   17 F    0 0 0
  20 C    1     2.3898     4.5162   18 F    0 0 0

  21 C    1     1.0850     2.0504   22 H    0 0 0
  21 C    1     1.3958     2.6376   20 C    0 0 0
  21 C    1     1.3987     2.6432   23 C    0 0 0
  21 C    1     2.3950     4.5260   29 O    0 0 0
  21 C    1     2.3968     4.5292   28 O    0 0 0
  21 C    1     2.5355     4.7914   24 C    0 0 0

  22 H    1     1.0850     2.0504   21 C    0 0 0
  22 H    1     2.1490     4.0610   23 C    0 0 0
  22 H    1     2.1505     4.0639   20 C    0 0 0
  22 H    1     2.3643     4.4678   26 F    0 0 0
  22 H    1     2.3936     4.5232   19 F    0 0 0
  22 H    1     2.7065     5.1146   24 C    0 0 0

  23 C    1     1.2729     2.4054   29 O    0 0 0
  23 C    1     1.3987     2.6432   21 C    0 0 0
  23 C    1     1.5440     2.9177   24 C    0 0 0
  23 C    1     2.1490     4.0610   22 H    0 0 0
  23 C    1     2.3731     4.4845   25 F    0 0 0
  23 C    1     2.3865     4.5099   27 F    0 0 0

  24 C    1     1.3488     2.5488   27 F    0 0 0
  24 C    1     1.3601     2.5703   25 F    0 0 0
  24 C    1     1.3614     2.5726   26 F    0 0 0
  24 C    1     1.5440     2.9177   23 C    0 0 0
  24 C    1     2.3630     4.4654   29 O    0 0 0
  24 C    1     2.5355     4.7914   21 C    0 0 0

  25 F    1     1.3601     2.5703   24 C    0 0 0
  25 F    1     2.1963     4.1505   26 F    0 0 0
  25 F    1     2.2024     4.1619   27 F    0 0 0
  25 F    1     2.3731     4.4845   23 C    0 0 0
  25 F    1     2.9205     5.5190   29 O    0 0 0
  25 F    1     3.3116     6.2580   21 C    0 0 0

  26 F    1     1.3614     2.5726   24 C    0 0 0
  26 F    1     2.1963     4.1505   25 F    0 0 0
  26 F    1     2.1996     4.1567   27 F    0 0 0
  26 F    1     2.3643     4.4678   22 H    0 0 0
  26 F    1     2.4024     4.5399   23 C    0 0 0
  26 F    1     2.7407     5.1792   21 C    0 0 0

  27 F    1     1.3488     2.5488   24 C    0 0 0
  27 F    1     2.1996     4.1567   26 F    0 0 0
  27 F    1     2.2024     4.1619   25 F    0 0 0
  27 F    1     2.3865     4.5099   23 C    0 0 0
  27 F    1     2.7038     5.1094   29 O    0 0 0
  27 F    1     3.0733     5.8077   32 F    0 0 0

  28 O    1     1.2751     2.4096   20 C    0 0 0
  28 O    1     1.9198     3.6279   15 CU   0 0 0
  28 O    1     2.3551     4.4505   16 C    0 0 0
  28 O    1     2.3968     4.5292   21 C    0 0 0
  28 O    1     2.6554     5.0181   17 F    0 0 0
  28 O    1     2.6654     5.0369   14 O    0 0 0

  29 O    1     1.2729     2.4054   23 C    0 0 0
  29 O    1     1.9209     3.6299   15 CU   0 0 0
  29 O    1     2.3630     4.4654   24 C    0 0 0
  29 O    1     2.3950     4.5260   21 C    0 0 0
  29 O    1     2.6654     5.0369   13 O    0 0 0
  29 O    1     2.7038     5.1094   27 F    0 0 0

  30 C    1     1.3494     2.5499   32 F    0 0 0
  30 C    1     1.3554     2.5614   31 F    0 0 0
  30 C    1     1.3759     2.6001   33 F    0 0 0
  30 C    1     1.5427     2.9153   34 C    0 0 0
  30 C    1     2.3551     4.4505   42 O    0 0 0
  30 C    1     2.5376     4.7953   35 C    0 0 0

  31 F    1     1.3554     2.5614   30 C    0 0 0
  31 F    1     2.1990     4.1555   32 F    0 0 0
  31 F    1     2.1991     4.1556   33 F    0 0 0
  31 F    1     2.3788     4.4953   34 C    0 0 0
  31 F    1     2.6554     5.0181   42 O    0 0 0
  31 F    1     3.5549     6.7178   35 C    0 0 0

  32 F    1     1.3494     2.5499   30 C    0 0 0
  32 F    1     2.1990     4.1555   31 F    0 0 0
  32 F    1     2.2018     4.1608   33 F    0 0 0
  32 F    1     2.3898     4.5161   34 C    0 0 0
  32 F    1     2.9703     5.6131   42 O    0 0 0
  32 F    1     3.0733     5.8077   27 F    0 0 0

  33 F    1     1.3759     2.6001   30 C    0 0 0
  33 F    1     2.1991     4.1556   31 F    0 0 0
  33 F    1     2.2018     4.1608   32 F    0 0 0
  33 F    1     2.3936     4.5232   36 H    0 0 0
  33 F    1     2.4136     4.5611   34 C    0 0 0
  33 F    1     2.7603     5.2161   35 C    0 0 0

  34 C    1     1.2751     2.4096   42 O    0 0 0
  34 C    1     1.3958     2.6376   35 C    0 0 0
  34 C    1     1.5427     2.9153   30 C    0 0 0
  34 C    1     2.1505     4.0639   36 H    0 0 0
  34 C    1     2.3788     4.4953   31 F    0 0 0
  34 C    1     2.3898     4.5161   32 F    0 0 0

  35 C    1     1.0850     2.0504   36 H    0 0 0
  35 C    1     1.3958     2.6376   34 C    0 0 0
  35 C    1     1.3987     2.6432   37 C    0 0 0
  35 C    1     2.3950     4.5260   43 O    0 0 0
  35 C    1     2.3968     4.5292   42 O    0 0 0
  35 C    1     2.5355     4.7914   38 C    0 0 0

  36 H    1     1.0850     2.0504   35 C    0 0 0
  36 H    1     2.1490     4.0610   37 C    0 0 0
  36 H    1     2.1505     4.0639   34 C    0 0 0
  36 H    1     2.3643     4.4678   40 F    0 0 0
  36 H    1     2.3936     4.5232   33 F    0 0 0
  36 H    1     2.7065     5.1146   38 C    0 0 0

  37 C    1     1.2729     2.4054   43 O    0 0 0
  37 C    1     1.3987     2.6432   35 C    0 0 0
  37 C    1     1.5440     2.9177   38 C    0 0 0
  37 C    1     2.1490     4.0610   36 H    0 0 0
  37 C    1     2.3731     4.4845   39 F    0 0 0
  37 C    1     2.3865     4.5099   41 F    0 0 0

  38 C    1     1.3488     2.5488   41 F    0 0 0
  38 C    1     1.3601     2.5703   39 F    0 0 0
  38 C    1     1.3614     2.5726   40 F    0 0 0
  38 C    1     1.5440     2.9177   37 C    0 0 0
  38 C    1     2.3630     4.4654   43 O    0 0 0
  38 C    1     2.5355     4.7914   35 C    0 0 0

  39 F    1     1.3601     2.5703   38 C    0 0 0
  39 F    1     2.1963     4.1505   40 F    0 0 0
  39 F    1     2.2024     4.1619   41 F    0 0 0
  39 F    1     2.3731     4.4845   37 C    0 0 0
  39 F    1     2.9206     5.5190   43 O    0 0 0
  39 F    1     3.3116     6.2580   35 C    0 0 0

  40 F    1     1.3614     2.5726   38 C    0 0 0
  40 F    1     2.1963     4.1505   39 F    0 0 0
  40 F    1     2.1996     4.1567   41 F    0 0 0
  40 F    1     2.3643     4.4678   36 H    0 0 0
  40 F    1     2.4024     4.5399   37 C    0 0 0
  40 F    1     2.7407     5.1792   35 C    0 0 0

  41 F    1     1.3488     2.5488   38 C    0 0 0
  41 F    1     2.1996     4.1567   40 F    0 0 0
  41 F    1     2.2024     4.1619   39 F    0 0 0
  41 F    1     2.3865     4.5099   37 C    0 0 0
  41 F    1     2.7038     5.1094   43 O    0 0 0
  41 F    1     3.0733     5.8077   18 F    0 0 0

  42 O    1     1.2751     2.4096   34 C    0 0 0
  42 O    1     1.9198     3.6279   44 CU   0 0 0
  42 O    1     2.3551     4.4505   30 C    0 0 0
  42 O    1     2.3968     4.5292   35 C    0 0 0
  42 O    1     2.6554     5.0181   31 F    0 0 0
  42 O    1     2.6654     5.0369   58 O    0 0 0

  43 O    1     1.2729     2.4054   37 C    0 0 0
  43 O    1     1.9209     3.6299   44 CU   0 0 0
  43 O    1     2.3630     4.4654   38 C    0 0 0
  43 O    1     2.3950     4.5260   35 C    0 0 0
  43 O    1     2.6654     5.0369   57 O    0 0 0
  43 O    1     2.7038     5.1094   41 F    0 0 0

  44 CU   2     1.9198     3.6279   42 O    0 0 0   57 O    0 0 0
  44 CU   1     1.9209     3.6299   43 O    0 0 0
  44 CU   1     1.9209     3.6299   58 O    0 0 0
  44 CU   2     2.8611     5.4066   34 C    0 0 0   49 C    0 0 0
  44 CU   2     2.8626     5.4095   37 C    0 0 0   52 C    0 0 0
  44 CU   1     2.9909     5.6521   21 C    0 0 0

  45 C    1     1.3494     2.5499   47 F    0 0 0
  45 C    1     1.3554     2.5614   46 F    0 0 0
  45 C    1     1.3759     2.6001   48 F    0 0 0
  45 C    1     1.5427     2.9153   49 C    0 0 0
  45 C    1     2.3551     4.4505   57 O    0 0 0
  45 C    1     2.5376     4.7953   50 C    0 0 0

  46 F    1     1.3554     2.5614   45 C    0 0 0
  46 F    1     2.1990     4.1555   47 F    0 0 0
  46 F    1     2.1991     4.1556   48 F    0 0 0
  46 F    1     2.3788     4.4953   49 C    0 0 0
  46 F    1     2.6554     5.0181   57 O    0 0 0
  46 F    1     3.0823     5.8248   19 F    0 0 0

  47 F    1     1.3494     2.5499   45 C    0 0 0
  47 F    1     2.1990     4.1555   46 F    0 0 0
  47 F    1     2.2018     4.1608   48 F    0 0 0
  47 F    1     2.3898     4.5162   49 C    0 0 0
  47 F    1     2.9703     5.6131   57 O    0 0 0
  47 F    1     3.3270     6.2870   50 C    0 0 0

  48 F    1     1.3759     2.6001   45 C    0 0 0
  48 F    1     2.1991     4.1556   46 F    0 0 0
  48 F    1     2.2018     4.1608   47 F    0 0 0
  48 F    1     2.3936     4.5232   51 H    0 0 0
  48 F    1     2.4136     4.5611   49 C    0 0 0
  48 F    1     2.7603     5.2161   50 C    0 0 0

  49 C    1     1.2751     2.4096   57 O    0 0 0
  49 C    1     1.3958     2.6376   50 C    0 0 0
  49 C    1     1.5427     2.9153   45 C    0 0 0
  49 C    1     2.1505     4.0639   51 H    0 0 0
  49 C    1     2.3788     4.4953   46 F    0 0 0
  49 C    1     2.3898     4.5162   47 F    0 0 0

  50 C    1     1.0850     2.0504   51 H    0 0 0
  50 C    1     1.3958     2.6376   49 C    0 0 0
  50 C    1     1.3987     2.6432   52 C    0 0 0
  50 C    1     2.3950     4.5260   58 O    0 0 0
  50 C    1     2.3968     4.5292   57 O    0 0 0
  50 C    1     2.5355     4.7914   53 C    0 0 0

  51 H    1     1.0850     2.0504   50 C    0 0 0
  51 H    1     2.1490     4.0610   52 C    0 0 0
  51 H    1     2.1505     4.0639   49 C    0 0 0
  51 H    1     2.3643     4.4678   55 F    0 0 0
  51 H    1     2.3936     4.5232   48 F    0 0 0
  51 H    1     2.7065     5.1146   53 C    0 0 0

  52 C    1     1.2729     2.4054   58 O    0 0 0
  52 C    1     1.3987     2.6432   50 C    0 0 0
  52 C    1     1.5440     2.9177   53 C    0 0 0
  52 C    1     2.1490     4.0610   51 H    0 0 0
  52 C    1     2.3731     4.4845   54 F    0 0 0
  52 C    1     2.3865     4.5099   56 F    0 0 0

  53 C    1     1.3488     2.5488   56 F    0 0 0
  53 C    1     1.3601     2.5703   54 F    0 0 0
  53 C    1     1.3614     2.5726   55 F    0 0 0
  53 C    1     1.5440     2.9177   52 C    0 0 0
  53 C    1     2.3630     4.4654   58 O    0 0 0
  53 C    1     2.5355     4.7914   50 C    0 0 0

  54 F    1     1.3601     2.5703   53 C    0 0 0
  54 F    1     2.1963     4.1505   55 F    0 0 0
  54 F    1     2.2024     4.1619   56 F    0 0 0
  54 F    1     2.3731     4.4845   52 C    0 0 0
  54 F    1     2.7865     5.2657   26 F    0 0 0
  54 F    1     2.9205     5.5190   58 O    0 0 0

  55 F    1     1.3614     2.5726   53 C    0 0 0
  55 F    1     2.1963     4.1505   54 F    0 0 0
  55 F    1     2.1996     4.1567   56 F    0 0 0
  55 F    1     2.3643     4.4678   51 H    0 0 0
  55 F    1     2.4024     4.5399   52 C    0 0 0
  55 F    1     2.7407     5.1792   50 C    0 0 0

  56 F    1     1.3488     2.5488   53 C    0 0 0
  56 F    1     2.1996     4.1567   55 F    0 0 0
  56 F    1     2.2024     4.1619   54 F    0 0 0
  56 F    1     2.3865     4.5099   52 C    0 0 0
  56 F    1     2.7038     5.1094   58 O    0 0 0
  56 F    1     3.5589     6.7254   50 C    0 0 0

  57 O    1     1.2751     2.4096   49 C    0 0 0
  57 O    1     1.9198     3.6279   44 CU   0 0 0
  57 O    1     2.3551     4.4505   45 C    0 0 0
  57 O    1     2.3968     4.5292   50 C    0 0 0
  57 O    1     2.6554     5.0181   46 F    0 0 0
  57 O    1     2.6654     5.0369   43 O    0 0 0

  58 O    1     1.2729     2.4054   52 C    0 0 0
  58 O    1     1.9209     3.6299   44 CU   0 0 0
  58 O    1     2.3630     4.4654   53 C    0 0 0
  58 O    1     2.3950     4.5260   50 C    0 0 0
  58 O    1     2.6654     5.0369   42 O    0 0 0
  58 O    1     2.7038     5.1094   56 F    0 0 0


 SYMMETRY ALLOWED INTERNAL DEGREE(S) OF FREEDOM: 168
 TTTTTTTTTTTTTTTTTTTTTTTTTTTTTT SYMM        TELAPSE        0.36 TCPU        0.30
 TTTTTTTTTTTTTTTTTTTTTTTTTTTTTT INT_SCREEN  TELAPSE        0.36 TCPU        0.30

 DFT PARAMETERS

     ATOM       ELECTRONS   NET CHARGE   R(ANGSTROM)
   1   6  C       6.0000      0.0000     0.77000000
   2   9  F       9.0000      0.0000     0.72000000
   7   1  H       1.0000      0.0000     1.11000000
  13   8  O       8.0000      0.0000     0.74000000
  15  29  CU     29.0000      0.0000     1.28000000

 SIZE OF GRID=    1955464
 TTTTTTTTTTTTTTTTTTTTTTTTTTTTTT MAKE_GRID2  TELAPSE        1.41 TCPU        1.35
 BECKE WEIGHT FUNCTION
 RADSAFE =     2.00
 TOLERANCES - DENSITY:10**- 6; POTENTIAL:10**- 9; GRID WGT:10**-14

 RADIAL INTEGRATION  - INTERVALS (POINTS,UPPER LIMIT):            1( 75,  4.0*R)

 ANGULAR INTEGRATION - INTERVALS (ACCURACY LEVEL [N. POINTS] UPPER LIMIT):
  1(  4[  86]   0.2)  2(  8[ 194]   0.5)  3( 12[ 350]   0.9)  4( 16[ 974]   3.5)
  5( 12[ 350]9999.0)
 TTTTTTTTTTTTTTTTTTTTTTTTTTTTTT INT_CALC    TELAPSE        1.43 TCPU        1.37
 EEEEEEEEEE INT_CALC TERMINATION  DATE 19 09 2022 TIME 13:43:49.8

 *******************************************************************************
 SHRINK 6 Cu (II) (AcAc)2(F3)4, c8nversi8n F t8 H H,C,8,F Cu are P8B-TZVP and PBE
 CRYSTAL - SCF - TYPE OF CALCULATION :  UNRESTRICTED OPEN SHELL
 *******************************************************************************

 CAPPA:IS1  1;IS2  1;IS3  1; K PTS MONK NET   1; SYMMOPS:K SPACE   2;G SPACE   1

 TTTTTTTTTTTTTTTTTTTTTTTTTTTTTT SDIK        TELAPSE        1.70 TCPU        1.65

 AAAAAAAAAAAAAAAAAAAAAAAAAAAAAAAAAAAAAAAAAAAAAAAAAAAAAAAAAAAAAAAAAAAAAAAAAAAAAAA
         ATOMIC WAVEFUNCTION(S)


 NUCLEAR CHARGE  6.0  SYMMETRY SPECIES            S    P
 N. ELECTRONS    6.0  NUMBER OF PRIMITIVE GTOS   10    6
                      NUMBER OF CONTRACTED GTOS   4    3
                      NUMBER OF CLOSED SHELLS     2    0
                      OPEN SHELL OCCUPATION       0    2

  ZNUC  SCFIT    TOTAL HF ENERGY   KINETIC ENERGY   VIRIAL THEOREM ACCURACY
   6.0    20    -3.766702350E+01  3.783133671E+01 -1.995656691E+00  4.0E-06

 NUCLEAR CHARGE  9.0  SYMMETRY SPECIES            S    P
 N. ELECTRONS    9.0  NUMBER OF PRIMITIVE GTOS   10    6
                      NUMBER OF CONTRACTED GTOS   4    3
                      NUMBER OF CLOSED SHELLS     2    0
                      OPEN SHELL OCCUPATION       0    5

  ZNUC  SCFIT    TOTAL HF ENERGY   KINETIC ENERGY   VIRIAL THEOREM ACCURACY
   9.0    21    -9.940007884E+01  9.950730009E+01 -1.998922479E+00  8.5E-07

 NUCLEAR CHARGE  1.0  SYMMETRY SPECIES            S
 N. ELECTRONS    1.0  NUMBER OF PRIMITIVE GTOS    5
                      NUMBER OF CONTRACTED GTOS   3
                      NUMBER OF CLOSED SHELLS     0
                      OPEN SHELL OCCUPATION       1

  ZNUC  SCFIT    TOTAL HF ENERGY   KINETIC ENERGY   VIRIAL THEOREM ACCURACY
   1.0     1    -4.972863497E-01  5.223199932E-01 -1.952072209E+00  6.6E-16

 NUCLEAR CHARGE  8.0  SYMMETRY SPECIES            S    P
 N. ELECTRONS    8.0  NUMBER OF PRIMITIVE GTOS   10    6
                      NUMBER OF CONTRACTED GTOS   4    3
                      NUMBER OF CLOSED SHELLS     2    0
                      OPEN SHELL OCCUPATION       0    4

  ZNUC  SCFIT    TOTAL HF ENERGY   KINETIC ENERGY   VIRIAL THEOREM ACCURACY
   8.0    21    -7.480300557E+01  7.484351841E+01 -1.999458699E+00  1.2E-06

 NUCLEAR CHARGE 29.0  SYMMETRY SPECIES            S    P    D
 N. ELECTRONS   29.0  NUMBER OF PRIMITIVE GTOS   17   11    6
                      NUMBER OF CONTRACTED GTOS   6    4    3
                      NUMBER OF CLOSED SHELLS     3    2    1
                      OPEN SHELL OCCUPATION       1    0    0

  ZNUC  SCFIT    TOTAL HF ENERGY   KINETIC ENERGY   VIRIAL THEOREM ACCURACY
  29.0    22    -1.638707175E+03  1.639424945E+03 -1.999562182E+00  3.7E-06

 AAAAAAAAAAAAAAAAAAAAAAAAAAAAAAAAAAAAAAAAAAAAAAAAAAAAAAAAAAAAAAAAAAAAAAAAAAAAAAA

 CHARGE NORMALIZATION FACTOR   1.00000000
 TOTAL ATOMIC CHARGES:
   6.0000000   9.0000000   9.0000000   9.0000000   6.0000000   6.0000000
   1.0000000   6.0000000   6.0000000   9.0000000   9.0000000   9.0000000
   8.0000000   8.0000000  29.0000000   6.0000000   9.0000000   9.0000000
   9.0000000   6.0000000   6.0000000   1.0000000   6.0000000   6.0000000
   9.0000000   9.0000000   9.0000000   8.0000000   8.0000000   6.0000000
   9.0000000   9.0000000   9.0000000   6.0000000   6.0000000   1.0000000
   6.0000000   6.0000000   9.0000000   9.0000000   9.0000000   8.0000000
   8.0000000  29.0000000   6.0000000   9.0000000   9.0000000   9.0000000
   6.0000000   6.0000000   1.0000000   6.0000000   6.0000000   9.0000000
   9.0000000   9.0000000   8.0000000   8.0000000
 SUMMED SPIN DENSITY           0.00000000
 TOTAL ATOMIC SPINS  :
   0.0000000   0.0000000   0.0000000   0.0000000   0.0000000   0.0000000
   0.0000000   0.0000000   0.0000000   0.0000000   0.0000000   0.0000000
   0.0000000   0.0000000   0.0000000   0.0000000   0.0000000   0.0000000
   0.0000000   0.0000000   0.0000000   0.0000000   0.0000000   0.0000000
   0.0000000   0.0000000   0.0000000   0.0000000   0.0000000   0.0000000
   0.0000000   0.0000000   0.0000000   0.0000000   0.0000000   0.0000000
   0.0000000   0.0000000   0.0000000   0.0000000   0.0000000   0.0000000
   0.0000000   0.0000000   0.0000000   0.0000000   0.0000000   0.0000000
   0.0000000   0.0000000   0.0000000   0.0000000   0.0000000   0.0000000
   0.0000000   0.0000000   0.0000000   0.0000000
 TTTTTTTTTTTTTTTTTTTTTTTTTTTTTT MOQGAD      TELAPSE        1.72 TCPU        1.66
 TTTTTTTTTTTTTTTTTTTTTTTTTTTTTT SHELLXN     TELAPSE        8.95 TCPU        8.89
 TTTTTTTTTTTTTTTTTTTTTTTTTTTTTT MONMO3      TELAPSE        9.04 TCPU        8.98
 NUMERICALLY INTEGRATED DENSITY    230.9994285835    230.9994285835
 TTTTTTTTTTTTTTTTTTTTTTTTTTTTTT NUMDFT      TELAPSE       13.13 TCPU       13.07
 CYC   0 ETOT(AU) -7.047976830501E+03 DETOT -7.05E+03 tst  0.00E+00 PX  1.00E+00
 TTTTTTTTTTTTTTTTTTTTTTTTTTTTTT DIIS        TELAPSE       13.17 TCPU       13.12
 TTTTTTTTTTTTTTTTTTTTTTTTTTTTTT FDIK        TELAPSE       18.29 TCPU       18.23
 SPIN LOCKING: NO ENERGY GAP COMPUTED
 TTTTTTTTTTTTTTTTTTTTTTTTTTTTTT PDIG        TELAPSE       18.39 TCPU       18.33
 CHARGE NORMALIZATION FACTOR   1.00000000
 TOTAL ATOMIC CHARGES:
   4.8485016   9.4347124   9.4370932   9.4353686   6.6769710   7.1442427
   0.9077433   6.6808177   4.8460511   9.4537398   9.4213980   9.4212036
   9.1616905   9.1519082  18.9947636   4.8475562   9.4301451   9.4365940
   9.4347918   6.6542671   7.1262867   0.9218678   6.6651722   4.8500292
   9.4530891   9.4296993   9.4226162   9.1570507   9.1546292   4.8475559
   9.4301452   9.4365940   9.4347909   6.6542672   7.1262867   0.9218680
   6.6651720   4.8500291   9.4530889   9.4296992   9.4226166   9.1570517
   9.1546296  18.9947620   4.8485018   9.4347130   9.4370931   9.4353686
   6.6769705   7.1442427   0.9077433   6.6808180   4.8460515   9.4537399
   9.4213984   9.4212034   9.1616911   9.1519074
 SUMMED SPIN DENSITY           2.00000000
 TOTAL ATOMIC SPINS  :
   0.0203168   0.0036455   0.0016966   0.0018574   0.0375360   0.0187041
   0.0437651   0.0358236   0.0162614   0.0009266   0.0013482   0.0027975
  -0.0073656  -0.0057574   0.6002414   0.0229320   0.0020087   0.0049234
   0.0022688   0.0332499   0.0482657   0.0595536   0.0391075   0.0235087
   0.0008774   0.0046201   0.0050229  -0.0079955  -0.0101406   0.0229319
   0.0020087   0.0049234   0.0022688   0.0332499   0.0482660   0.0595537
   0.0391075   0.0235088   0.0008774   0.0046201   0.0050229  -0.0079954
  -0.0101406   0.6002405   0.0203170   0.0036456   0.0016966   0.0018574
   0.0375363   0.0187042   0.0437651   0.0358235   0.0162615   0.0009266
   0.0013482   0.0027975  -0.0073655  -0.0057575
 TTTTTTTTTTTTTTTTTTTTTTTTTTTTTT MOQGAD      TELAPSE       18.40 TCPU       18.34
 TTTTTTTTTTTTTTTTTTTTTTTTTTTTTT SHELLXN     TELAPSE       26.95 TCPU       26.89
 TTTTTTTTTTTTTTTTTTTTTTTTTTTTTT MONMO3      TELAPSE       27.04 TCPU       26.98
 NUMERICALLY INTEGRATED DENSITY    231.9991528468    229.9991803501
 TTTTTTTTTTTTTTTTTTTTTTTTTTTTTT NUMDFT      TELAPSE       31.20 TCPU       31.14
 CYC   1 ETOT(AU) -6.973641586395E+03 DETOT  7.43E+01 tst  0.00E+00 PX  1.00E+00
 TTTTTTTTTTTTTTTTTTTTTTTTTTTTTT DIIS        TELAPSE       31.69 TCPU       31.63
 DIIS TEST: 0.39072E+03 AT SCF   CYCLE   1 - MIX   40 %
 TTTTTTTTTTTTTTTTTTTTTTTTTTTTTT FDIK        TELAPSE       32.78 TCPU       32.72
 SPIN LOCKING: NO ENERGY GAP COMPUTED
 TTTTTTTTTTTTTTTTTTTTTTTTTTTTTT PDIG        TELAPSE       32.88 TCPU       32.82
 CHARGE NORMALIZATION FACTOR   1.00000000
 TOTAL ATOMIC CHARGES:
   4.9272140   8.1869779   8.0018622   5.9920119   3.6671619   3.0283853
   0.1082261   3.6695740   4.9253989   6.9010793   6.3551009   8.6303208
   9.9769637   9.9787843  43.3620879   5.3581193   9.1986953   9.1868481
   9.1514817   4.8337228   5.8995110   0.8139462   5.3103955   5.3562215
   9.1226026   9.1917598   9.2231029  10.3130385  10.3294024   5.3579302
   9.1988086   9.1868783   9.1514515   4.8338864   5.8994661   0.8139249
   5.3104628   5.3562656   9.1225247   9.1917995   9.2230751  10.3129298
  10.3293272  43.3621171   4.9270938   8.1866842   8.0021317   5.9921512
   3.6671569   3.0283852   0.1082325   3.6696625   4.9253858   6.9010820
   6.3551525   8.6301433   9.9770710   9.9788229
 SUMMED SPIN DENSITY           2.00000000
 TOTAL ATOMIC SPINS  :
   0.0061871   0.2478627   0.3688601   0.0301397  -0.0047598   0.0196180
  -0.0003906  -0.0372948   0.0249204   0.1366663   0.0858980   0.0906281
   0.0124485   0.0102253   0.0205358   0.0056331  -0.0008882   0.0000338
   0.0051758  -0.0003099  -0.0172723   0.0121376  -0.0065760  -0.0086382
  -0.0017940  -0.0011916   0.0025094  -0.0081195   0.0077663   0.0057972
  -0.0009920  -0.0000585   0.0052304  -0.0003272  -0.0172771   0.0121255
  -0.0065271  -0.0089268  -0.0017592  -0.0012880   0.0028375  -0.0081150
   0.0077731   0.0205485   0.0057483   0.2479073   0.3691811   0.0301727
  -0.0046739   0.0195390  -0.0003334  -0.0373140   0.0250332   0.1366903
   0.0857544   0.0905792   0.0124081   0.0102551
 TTTTTTTTTTTTTTTTTTTTTTTTTTTTTT MOQGAD      TELAPSE       32.89 TCPU       32.83
 TTTTTTTTTTTTTTTTTTTTTTTTTTTTTT SHELLXN     TELAPSE       41.44 TCPU       41.38
 TTTTTTTTTTTTTTTTTTTTTTTTTTTTTT MONMO3      TELAPSE       41.53 TCPU       41.47
 NUMERICALLY INTEGRATED DENSITY    231.9990942821    229.9991217205
 TTTTTTTTTTTTTTTTTTTTTTTTTTTTTT NUMDFT      TELAPSE       45.60 TCPU       45.54
 CYC   2 ETOT(AU) -6.725700365239E+03 DETOT  2.48E+02 tst  5.74E+00 PX  2.09E+01
 TTTTTTTTTTTTTTTTTTTTTTTTTTTTTT DIIS        TELAPSE       46.11 TCPU       46.05
 DIIS TEST: 0.14466E+04 AT SCF   CYCLE   2 - DIIS ACTIVE - HISTORY:     2 CYCLES
 TTTTTTTTTTTTTTTTTTTTTTTTTTTTTT FDIK        TELAPSE       47.31 TCPU       47.25
 SPIN LOCKING: NO ENERGY GAP COMPUTED
 TTTTTTTTTTTTTTTTTTTTTTTTTTTTTT PDIG        TELAPSE       47.41 TCPU       47.35
 CHARGE NORMALIZATION FACTOR   1.00000000
 TOTAL ATOMIC CHARGES:
   9.9763568   9.8803332   9.9527479  10.5204697   6.7877741   7.4984287
   2.5515686   6.9242698  10.0553255  10.0627574  10.4533476   9.8446921
   6.4475678   6.6870684  31.5962095   4.9211760   9.1671037   8.8969172
   9.3101011   3.1750031   2.8534147   0.6292105   3.1375408   4.8004875
   9.1974522   9.3234993   8.8157236   3.8361770   3.6972832   4.9210892
   9.1669777   8.8970250   9.3102351   3.1750577   2.8533950   0.6292092
   3.1375115   4.8004359   9.1974438   9.3237285   8.8155768   3.8361620
   3.6972263  31.5962436   9.9768266   9.8801336   9.9522763  10.5205855
   6.7876603   7.4985217   2.5515939   6.9242755  10.0542518  10.0626957
  10.4538800   9.8452239   6.4477278   6.6870230
 SUMMED SPIN DENSITY           2.00000000
 TOTAL ATOMIC SPINS  :
   0.0149963   0.0069680   0.0042267  -0.0034163   0.0448848   0.0222865
   0.0053323   0.0841503   0.0106149   0.0019333  -0.0005184   0.0035015
   0.0434071   0.0323979   0.2035529   0.0284695   0.0170814   0.0599202
   0.0105307   0.0428594   0.0033295   0.0486757   0.0295417   0.0171661
   0.0124214   0.0059566   0.1028330   0.0690432   0.0779049   0.0285680
   0.0170727   0.0598031   0.0105219   0.0428218   0.0032978   0.0487084
   0.0295466   0.0173591   0.0124194   0.0057251   0.1028448   0.0690825
   0.0778921   0.2035463   0.0149465   0.0073660   0.0043477  -0.0035158
   0.0444424   0.0222185   0.0053660   0.0844858   0.0103376   0.0019769
  -0.0004479   0.0034612   0.0434619   0.0322920
 TTTTTTTTTTTTTTTTTTTTTTTTTTTTTT MOQGAD      TELAPSE       47.42 TCPU       47.36
 TTTTTTTTTTTTTTTTTTTTTTTTTTTTTT SHELLXN     TELAPSE       55.96 TCPU       55.90
 TTTTTTTTTTTTTTTTTTTTTTTTTTTTTT MONMO3      TELAPSE       56.05 TCPU       56.00
 NUMERICALLY INTEGRATED DENSITY    231.9988910355    229.9989077126
 TTTTTTTTTTTTTTTTTTTTTTTTTTTTTT NUMDFT      TELAPSE       60.13 TCPU       60.07
 CYC   3 ETOT(AU) -6.828579917593E+03 DETOT -1.03E+02 tst  6.53E-01 PX  2.08E+01
 TTTTTTTTTTTTTTTTTTTTTTTTTTTTTT DIIS        TELAPSE       60.63 TCPU       60.57
 DIIS TEST: 0.17163E+04 AT SCF   CYCLE   3 - DIIS ACTIVE - HISTORY:     3 CYCLES
 TTTTTTTTTTTTTTTTTTTTTTTTTTTTTT FDIK        TELAPSE       61.82 TCPU       61.76
 SPIN LOCKING: NO ENERGY GAP COMPUTED
 TTTTTTTTTTTTTTTTTTTTTTTTTTTTTT PDIG        TELAPSE       61.91 TCPU       61.86
 CHARGE NORMALIZATION FACTOR   1.00000000
 TOTAL ATOMIC CHARGES:
   4.1323363   9.2870747   9.2284787   9.6137337   4.3893059   4.2418124
   0.8646242   4.3290825   4.0820507   9.5110079   9.5624345   8.8235398
   8.2627480   7.9826824  30.1909495   5.6281029   9.1030927   9.1598871
   9.0940377   6.9685512   7.1211001   0.7205309   6.9540700   5.6375413
   9.1385936   9.0574284   9.1828749   9.3538082   9.3785444   5.6281626
   9.1029620   9.1598810   9.0940869   6.9686053   7.1210967   0.7205098
   6.9540664   5.6376327   9.1385177   9.0576738   9.1826209   9.3537624
   9.3785484  30.1909460   4.1342356   9.2871551   9.2264280   9.6137514
   4.3893417   4.2418015   0.8647070   4.3291852   4.0815475   9.5111429
   9.5633219   8.8228378   8.2628341   7.9826133
 SUMMED SPIN DENSITY           2.00000000
 TOTAL ATOMIC SPINS  :
   0.0011879   0.0059871   0.0130593   0.0000587   0.0370863   0.1534048
   0.2194405   0.0747827   0.0121236  -0.0006655   0.0048045   0.1985562
   0.0209349   0.1999730   0.0719668  -0.0004130  -0.0023782   0.0025870
   0.0001511   0.0050975   0.0020253   0.0024915  -0.0114846  -0.0036075
   0.0029275   0.0015381  -0.0012893  -0.0047549  -0.0055875  -0.0004604
  -0.0024543   0.0025790   0.0002932   0.0050472   0.0020448   0.0025035
  -0.0114531  -0.0032189   0.0029753   0.0012802  -0.0015029  -0.0047490
  -0.0055842   0.0719168   0.0013589   0.0066317   0.0133997  -0.0003478
   0.0363169   0.1532989   0.2194332   0.0750089   0.0117868  -0.0006831
   0.0051895   0.1986060   0.0210061   0.1997734
 TTTTTTTTTTTTTTTTTTTTTTTTTTTTTT MOQGAD      TELAPSE       61.93 TCPU       61.87
 TTTTTTTTTTTTTTTTTTTTTTTTTTTTTT SHELLXN     TELAPSE       70.49 TCPU       70.43
 TTTTTTTTTTTTTTTTTTTTTTTTTTTTTT MONMO3      TELAPSE       70.58 TCPU       70.52
 NUMERICALLY INTEGRATED DENSITY    231.9991100820    229.9991183189
 TTTTTTTTTTTTTTTTTTTTTTTTTTTTTT NUMDFT      TELAPSE       74.66 TCPU       74.61
 CYC   4 ETOT(AU) -7.002975059001E+03 DETOT -1.74E+02 tst  8.06E-01 PX  5.57E+00
 TTTTTTTTTTTTTTTTTTTTTTTTTTTTTT DIIS        TELAPSE       75.43 TCPU       75.37
 DIIS TEST: 0.40184E+03 AT SCF   CYCLE   4 - DIIS ACTIVE - HISTORY:     4 CYCLES
 TTTTTTTTTTTTTTTTTTTTTTTTTTTTTT FDIK        TELAPSE       76.53 TCPU       76.47
 SPIN LOCKING: NO ENERGY GAP COMPUTED
 TTTTTTTTTTTTTTTTTTTTTTTTTTTTTT PDIG        TELAPSE       76.62 TCPU       76.57
 CHARGE NORMALIZATION FACTOR   1.00000000
 TOTAL ATOMIC CHARGES:
   5.4176754   9.1526469   9.2339122   9.0124884   7.1320802   7.2214577
   0.6972841   7.1548655   5.4553800   9.0295784   9.0182352   9.3651281
   9.3535010   9.5006239  30.0921383   4.9187126   9.3558834   9.3160298
   9.3972659   4.0286426   3.8940213   1.0680407   4.1298147   4.9490401
   9.3142104   9.4361455   9.3236082   7.8431742   7.1884606   4.9187922
   9.3558826   9.3160065   9.3971113   4.0287306   3.8940514   1.0680589
   4.1297916   4.9486949   9.3143153   9.4364358   9.3235572   7.8431462
   7.1884200  30.0920946   5.4202603   9.1521050   9.2320734   9.0122357
   7.1321536   7.2213676   0.6972643   7.1549779   5.4547587   9.0297417
   9.0191129   9.3646081   9.3535418   9.5006644
 SUMMED SPIN DENSITY           2.00000000
 TOTAL ATOMIC SPINS  :
  -0.0048168   0.0035373   0.0047052  -0.0028455  -0.0056157  -0.0118455
   0.0174452  -0.0014535  -0.0101691  -0.0015931  -0.0016548   0.0054855
   0.0004706  -0.0011448   0.0506130  -0.0086037   0.0012625   0.0073585
   0.0016763   0.0370035   0.0038192   0.0113049   0.0889459  -0.0126868
   0.0023358   0.0033551   0.0081591   0.2378550   0.5770846  -0.0088432
   0.0013201   0.0073761   0.0018455   0.0369974   0.0038730   0.0113112
   0.0890076  -0.0123725   0.0022587   0.0032427   0.0078848   0.2378439
   0.5771565   0.0505612  -0.0045009   0.0038706   0.0050344  -0.0031519
  -0.0063654  -0.0118690   0.0174433  -0.0014364  -0.0099483  -0.0016901
  -0.0012419   0.0051755   0.0005708  -0.0013417
 TTTTTTTTTTTTTTTTTTTTTTTTTTTTTT MOQGAD      TELAPSE       76.64 TCPU       76.58
 TTTTTTTTTTTTTTTTTTTTTTTTTTTTTT SHELLXN     TELAPSE       85.19 TCPU       85.13
 TTTTTTTTTTTTTTTTTTTTTTTTTTTTTT MONMO3      TELAPSE       85.28 TCPU       85.22
 NUMERICALLY INTEGRATED DENSITY    231.9990791268    229.9990793128
 TTTTTTTTTTTTTTTTTTTTTTTTTTTTTT NUMDFT      TELAPSE       89.36 TCPU       89.30
 CYC   5 ETOT(AU) -7.007394231554E+03 DETOT -4.42E+00 tst  3.34E-01 PX  1.19E+00
 TTTTTTTTTTTTTTTTTTTTTTTTTTTTTT DIIS        TELAPSE       89.87 TCPU       89.81
 DIIS TEST: 0.31985E+03 AT SCF   CYCLE   5 - DIIS ACTIVE - HISTORY:     5 CYCLES
 TTTTTTTTTTTTTTTTTTTTTTTTTTTTTT FDIK        TELAPSE       91.13 TCPU       91.07
 SPIN LOCKING: NO ENERGY GAP COMPUTED
 TTTTTTTTTTTTTTTTTTTTTTTTTTTTTT PDIG        TELAPSE       91.23 TCPU       91.17
 CHARGE NORMALIZATION FACTOR   1.00000000
 TOTAL ATOMIC CHARGES:
   5.5113786   9.2828464   9.2563791   9.3074608   5.0967807   4.9576450
   1.1198583   5.1404332   5.5220417   9.2638968   9.3012481   9.2930926
   7.5323701   7.5501785  29.0535573   5.2513798   9.2388127   9.2184228
   9.2816664   6.0658210   6.6800613   0.7711907   6.3234565   5.2275564
   9.2771124   9.2520623   9.2192573   8.8556025   9.1484509   5.2515272
   9.2387324   9.2184553   9.2815264   6.0658464   6.6800873   0.7711814
   6.3234835   5.2273255   9.2771328   9.2523996   9.2190469   8.8556140
   9.1484953  29.0534378   5.5120039   9.2834312   9.2551306   9.3073333
   5.0968606   4.9575994   1.1198951   5.1407281   5.5224817   9.2636835
   9.3010663   9.2927799   7.5324810   7.5502137
 SUMMED SPIN DENSITY           2.00000000
 TOTAL ATOMIC SPINS  :
   0.0225097   0.0045902   0.0030809   0.0013278   0.0074560   0.0668645
   0.0105927   0.0144426   0.0251985   0.0038890   0.0031501   0.0060613
   0.3639288   0.4158517   0.0436843   0.0000417  -0.0004660   0.0009130
  -0.0003123  -0.0080853  -0.0118880   0.0012809   0.0121340  -0.0007271
   0.0007411  -0.0021278  -0.0013223   0.0015415   0.0156617  -0.0000865
  -0.0003471   0.0009328  -0.0003075  -0.0081119  -0.0118782   0.0013073
   0.0121496  -0.0005083   0.0007013  -0.0022970  -0.0014735   0.0015368
   0.0157537   0.0437743   0.0226578   0.0049523   0.0034431   0.0009212
   0.0069010   0.0669190   0.0106053   0.0142179   0.0262304   0.0039170
   0.0024659   0.0058976   0.3640006   0.4157120
 TTTTTTTTTTTTTTTTTTTTTTTTTTTTTT MOQGAD      TELAPSE       91.24 TCPU       91.18
 TTTTTTTTTTTTTTTTTTTTTTTTTTTTTT SHELLXN     TELAPSE       99.81 TCPU       99.75
 TTTTTTTTTTTTTTTTTTTTTTTTTTTTTT MONMO3      TELAPSE       99.90 TCPU       99.84
 NUMERICALLY INTEGRATED DENSITY    231.9991735801    229.9991782128
 TTTTTTTTTTTTTTTTTTTTTTTTTTTTTT NUMDFT      TELAPSE      103.98 TCPU      103.92
 CYC   6 ETOT(AU) -7.031611125680E+03 DETOT -2.42E+01 tst  2.35E+00 PX  2.40E+00
 TTTTTTTTTTTTTTTTTTTTTTTTTTTTTT DIIS        TELAPSE      104.52 TCPU      104.46
 DIIS TEST: 0.93262E+02 AT SCF   CYCLE   6 - DIIS ACTIVE - HISTORY:     6 CYCLES
 TTTTTTTTTTTTTTTTTTTTTTTTTTTTTT FDIK        TELAPSE      105.74 TCPU      105.68
 SPIN LOCKING: NO ENERGY GAP COMPUTED
 TTTTTTTTTTTTTTTTTTTTTTTTTTTTTT PDIG        TELAPSE      105.84 TCPU      105.78
 CHARGE NORMALIZATION FACTOR   1.00000000
 TOTAL ATOMIC CHARGES:
   4.8869215   9.2560123   9.3029814   9.4763998   6.3283721   6.4039001
   0.7942115   6.0722479   4.8792105   9.4209642   9.4642933   9.1230686
   9.4145786   9.3043306  28.7076206   5.2512872   9.2842978   9.2775950
   9.3036825   5.3546564   5.4151237   1.0863427   5.1728729   5.1506267
   9.2785959   9.3455689   9.3037953   8.3485864   6.5918736   5.2514236
   9.2842140   9.2776316   9.3035692   5.3546771   5.4151370   1.0863344
   5.1729108   5.1505697   9.2785639   9.3459134   9.3034500   8.3485767
   6.5919119  28.7075759   4.8872252   9.2564956   9.3021361   9.4763573
   6.3284899   6.4038035   0.7942427   6.0723869   4.8800666   9.4209393
   9.4635078   9.1227693   9.4145910   9.3045112
 SUMMED SPIN DENSITY           2.00000000
 TOTAL ATOMIC SPINS  :
   0.0016150  -0.0011496   0.0006547   0.0005759   0.0091773   0.0141227
   0.0007035   0.0048820   0.0048477  -0.0004539  -0.0005437  -0.0010450
   0.0366501   0.0258822   0.1290485   0.0121090   0.0011112   0.0040105
   0.0031956   0.0529057   0.1750247   0.0066111   0.0040961   0.0082089
   0.0025280   0.0002625   0.0009338   0.1278697   0.3761843   0.0118792
   0.0012490   0.0040668   0.0032310   0.0528806   0.1750504   0.0066317
   0.0040646   0.0084244   0.0024815   0.0000994   0.0007841   0.1278884
   0.3763238   0.1289960   0.0018523  -0.0007568   0.0007491   0.0002554
   0.0086292   0.0141909   0.0006671   0.0050122   0.0048663  -0.0004338
  -0.0005085  -0.0009999   0.0367873   0.0256198
 TTTTTTTTTTTTTTTTTTTTTTTTTTTTTT MOQGAD      TELAPSE      105.85 TCPU      105.79
 TTTTTTTTTTTTTTTTTTTTTTTTTTTTTT SHELLXN     TELAPSE      114.40 TCPU      114.34
 TTTTTTTTTTTTTTTTTTTTTTTTTTTTTT MONMO3      TELAPSE      114.49 TCPU      114.43
 NUMERICALLY INTEGRATED DENSITY    231.9991103997    229.9991150824
 TTTTTTTTTTTTTTTTTTTTTTTTTTTTTT NUMDFT      TELAPSE      118.65 TCPU      118.59
 CYC   7 ETOT(AU) -7.031390304861E+03 DETOT  2.21E-01 tst  1.18E-01 PX  3.41E-01
 TTTTTTTTTTTTTTTTTTTTTTTTTTTTTT DIIS        TELAPSE      119.19 TCPU      119.13
 DIIS TEST: 0.91874E+02 AT SCF   CYCLE   7 - DIIS ACTIVE - HISTORY:     7 CYCLES
 TTTTTTTTTTTTTTTTTTTTTTTTTTTTTT FDIK        TELAPSE      120.29 TCPU      120.23
 SPIN LOCKING: NO ENERGY GAP COMPUTED
 TTTTTTTTTTTTTTTTTTTTTTTTTTTTTT PDIG        TELAPSE      120.39 TCPU      120.33
 CHARGE NORMALIZATION FACTOR   1.00000000
 TOTAL ATOMIC CHARGES:
   5.0974794   9.2763340   9.2949781   9.3016009   5.4704166   6.4706298
   0.8471643   5.6263254   5.0825582   9.2499950   9.2860413   9.3172706
   8.7627140   8.7487642  28.3271381   5.0287091   9.2949103   9.2973569
   9.3059050   5.3102754   5.6620247   0.9149746   5.5210109   5.1669681
   9.2758901   9.2822878   9.2683071   8.1837655   9.3282436   5.0288318
   9.2948587   9.2973952   9.3057678   5.3102807   5.6620181   0.9149762
   5.5210940   5.1669587   9.2759265   9.2825610   9.2678906   8.1837665
   9.3282709  28.3270791   5.0985157   9.2764150   9.2938923   9.3014632
   5.4704783   6.4705508   0.8472067   5.6265574   5.0828885   9.2500290
   9.2852960   9.3172740   8.7627793   8.7489391
 SUMMED SPIN DENSITY           2.00000000
 TOTAL ATOMIC SPINS  :
   0.0018636  -0.0010013   0.0006653  -0.0002676  -0.0164821   0.0002679
  -0.0011340  -0.0170424   0.0058269  -0.0003443   0.0004422  -0.0024785
   0.0238877   0.0306372   0.0394711   0.0542543   0.0093980   0.0164302
   0.0181475   0.0345981   0.2091784   0.0022985   0.1152629   0.0081507
   0.0079895   0.0025687   0.0046218   0.4047649   0.0480397   0.0541028
   0.0095026   0.0164549   0.0181630   0.0345880   0.2091872   0.0023142
   0.1153309   0.0082155   0.0079059   0.0024342   0.0046137   0.4047770
   0.0481253   0.0394490   0.0027169  -0.0008440   0.0002859  -0.0006457
  -0.0168473   0.0003182  -0.0011526  -0.0168833   0.0053751  -0.0002906
   0.0006292  -0.0021981   0.0240092   0.0303478
 TTTTTTTTTTTTTTTTTTTTTTTTTTTTTT MOQGAD      TELAPSE      120.40 TCPU      120.34
 TTTTTTTTTTTTTTTTTTTTTTTTTTTTTT SHELLXN     TELAPSE      128.93 TCPU      128.87
 TTTTTTTTTTTTTTTTTTTTTTTTTTTTTT MONMO3      TELAPSE      129.02 TCPU      128.96
 NUMERICALLY INTEGRATED DENSITY    231.9991181839    229.9991246351
 TTTTTTTTTTTTTTTTTTTTTTTTTTTTTT NUMDFT      TELAPSE      133.17 TCPU      133.11
 CYC   8 ETOT(AU) -7.038561375622E+03 DETOT -7.17E+00 tst  3.76E-01 PX  3.86E-01
 TTTTTTTTTTTTTTTTTTTTTTTTTTTTTT DIIS        TELAPSE      133.72 TCPU      133.66
 DIIS TEST: 0.26252E+02 AT SCF   CYCLE   8 - DIIS ACTIVE - HISTORY:     8 CYCLES
 TTTTTTTTTTTTTTTTTTTTTTTTTTTTTT FDIK        TELAPSE      134.87 TCPU      134.81
 SPIN LOCKING: NO ENERGY GAP COMPUTED
 TTTTTTTTTTTTTTTTTTTTTTTTTTTTTT PDIG        TELAPSE      134.97 TCPU      134.91
 CHARGE NORMALIZATION FACTOR   1.00000000
 TOTAL ATOMIC CHARGES:
   5.1847127   9.2811829   9.2708497   9.2607477   5.8825681   5.8038125
   0.9247957   5.7979631   5.1799514   9.2737598   9.2626087   9.2826905
   8.6506059   8.6998481  28.3473176   5.1894616   9.2529725   9.2147336
   9.2821857   6.0947181   6.2255154   0.8165270   5.9152209   5.0503356
   9.2893717   9.3274330   9.2788738   9.1220609   6.8371971   5.1894919
   9.2529573   9.2147876   9.2821139   6.0947257   6.2255026   0.8165326
   5.9153140   5.0502612   9.2893998   9.3277062   9.2785313   9.1220358
   6.8372162  28.3472768   5.1850256   9.2813398   9.2702811   9.2606572
   5.8826757   5.8037214   0.9248360   5.7982607   5.1803894   9.2738504
   9.2620290   9.2823614   8.6507019   8.6999964
 SUMMED SPIN DENSITY           2.00000000
 TOTAL ATOMIC SPINS  :
   0.0067338  -0.0006491   0.0002210  -0.0003780  -0.0100447   0.0062937
  -0.0024297  -0.0093095   0.0023770   0.0002772  -0.0003620  -0.0014239
   0.0431236   0.0108888   0.0895812   0.0071042  -0.0006798   0.0007137
  -0.0002717  -0.0259938   0.0842989   0.0016556   0.0139150   0.0433187
   0.0073936   0.0089984   0.0049089   0.0394651   0.6802953   0.0070661
  -0.0006371   0.0007220  -0.0002760  -0.0260340   0.0843230   0.0016668
   0.0139153   0.0433266   0.0073614   0.0088660   0.0049166   0.0395001
   0.6804230   0.0895507   0.0082560  -0.0005769  -0.0006654  -0.0007283
  -0.0105065   0.0063634  -0.0024456  -0.0091963   0.0018573   0.0002047
  -0.0003304  -0.0007917   0.0432312   0.0106168
 TTTTTTTTTTTTTTTTTTTTTTTTTTTTTT MOQGAD      TELAPSE      134.98 TCPU      134.92
 TTTTTTTTTTTTTTTTTTTTTTTTTTTTTT SHELLXN     TELAPSE      143.53 TCPU      143.47
 TTTTTTTTTTTTTTTTTTTTTTTTTTTTTT MONMO3      TELAPSE      143.62 TCPU      143.56
 NUMERICALLY INTEGRATED DENSITY    231.9991340796    229.9991399514
 TTTTTTTTTTTTTTTTTTTTTTTTTTTTTT NUMDFT      TELAPSE      147.68 TCPU      147.62
 CYC   9 ETOT(AU) -7.037453190838E+03 DETOT  1.11E+00 tst  4.10E-02 PX  3.41E-01
 TTTTTTTTTTTTTTTTTTTTTTTTTTTTTT DIIS        TELAPSE      148.25 TCPU      148.19
 DIIS TEST: 0.41409E+02 AT SCF   CYCLE   9 - DIIS ACTIVE - HISTORY:     9 CYCLES
 TTTTTTTTTTTTTTTTTTTTTTTTTTTTTT FDIK        TELAPSE      149.42 TCPU      149.36
 SPIN LOCKING: NO ENERGY GAP COMPUTED
 TTTTTTTTTTTTTTTTTTTTTTTTTTTTTT PDIG        TELAPSE      149.52 TCPU      149.46
 CHARGE NORMALIZATION FACTOR   1.00000000
 TOTAL ATOMIC CHARGES:
   5.1026076   9.2748053   9.2724632   9.3524520   5.8487933   5.5558271
   0.9325529   5.6343309   5.1012769   9.3390694   9.3538193   9.2003698
   8.7036596   8.4228788  28.1998191   5.1863091   9.2642065   9.2551678
   9.3016212   5.6180757   6.4465812   0.8563848   5.6142572   5.1259784
   9.2805772   9.2993281   9.2625386   8.5241042   8.6701471   5.1863799
   9.2641278   9.2552042   9.3015606   5.6181430   6.4465589   0.8563935
   5.6144108   5.1260480   9.2803507   9.2995311   9.2623545   8.5240748
   8.6701424  28.1997159   5.1031514   9.2744846   9.2720867   9.3524411
   5.8488551   5.5557569   0.9325782   5.6344795   5.1015083   9.3388134
   9.3541787   9.1998519   8.7037854   8.4230305
 SUMMED SPIN DENSITY           2.00000000
 TOTAL ATOMIC SPINS  :
   0.0132555   0.0016349   0.0056761   0.0036628   0.0820926   0.2037123
  -0.0011965   0.0301637   0.0229609   0.0045843   0.0043952   0.0021949
   0.1571942   0.2211806   0.0894835   0.0096578  -0.0002736  -0.0000603
   0.0011722  -0.0364577   0.0422856  -0.0076273  -0.0025232   0.0041842
   0.0006393   0.0000957  -0.0006459   0.0891171   0.0594551   0.0097446
  -0.0002055  -0.0001115   0.0010510  -0.0364404   0.0422884  -0.0076179
  -0.0025186   0.0043611   0.0004969  -0.0000242  -0.0007027   0.0891407
   0.0595706   0.0895044   0.0143622   0.0017287   0.0047856   0.0037411
   0.0815547   0.2038288  -0.0012609   0.0301014   0.0221364   0.0045648
   0.0046160   0.0029990   0.1573555   0.2209358
 TTTTTTTTTTTTTTTTTTTTTTTTTTTTTT MOQGAD      TELAPSE      149.53 TCPU      149.47
 TTTTTTTTTTTTTTTTTTTTTTTTTTTTTT SHELLXN     TELAPSE      158.08 TCPU      158.02
 TTTTTTTTTTTTTTTTTTTTTTTTTTTTTT MONMO3      TELAPSE      158.17 TCPU      158.11
 NUMERICALLY INTEGRATED DENSITY    231.9991528986    229.9991546903
 TTTTTTTTTTTTTTTTTTTTTTTTTTTTTT NUMDFT      TELAPSE      162.32 TCPU      162.26
 CYC  10 ETOT(AU) -7.039869961998E+03 DETOT -2.42E+00 tst  4.21E-02 PX  2.08E-01
 TTTTTTTTTTTTTTTTTTTTTTTTTTTTTT DIIS        TELAPSE      162.89 TCPU      162.83
 DIIS TEST: 0.11546E+02 AT SCF   CYCLE  10 - DIIS ACTIVE - HISTORY:    10 CYCLES
 TTTTTTTTTTTTTTTTTTTTTTTTTTTTTT FDIK        TELAPSE      164.02 TCPU      163.96

    ALPHA      ELECTRONS
 INSULATING STATE
 TOP OF VALENCE BANDS -    BAND    232; K    1; EIG -2.1548875E-01 AU
 BOTTOM OF VIRTUAL BANDS - BAND    233; K    1; EIG -1.6813643E-01 AU
 DIRECT ENERGY BAND GAP:   1.2885 eV

    BETA       ELECTRONS
 INSULATING STATE
 TOP OF VALENCE BANDS -    BAND    230; K    1; EIG -2.4946748E-01 AU
 BOTTOM OF VIRTUAL BANDS - BAND    231; K    1; EIG -2.0852705E-01 AU
 DIRECT ENERGY BAND GAP:   1.1140 eV
 TTTTTTTTTTTTTTTTTTTTTTTTTTTTTT PDIG        TELAPSE      164.12 TCPU      164.06
 CHARGE NORMALIZATION FACTOR   1.00000000
 TOTAL ATOMIC CHARGES:
   5.0781136   9.2921433   9.2939202   9.3204328   5.5726557   6.2895850
   0.8660480   5.7990664   5.1263498   9.2660759   9.2888485   9.3042816
   8.0112493   8.7790531  27.9699170   5.1406088   9.2881959   9.2532441
   9.2896943   5.7815219   6.0109424   0.8954712   5.8245917   5.1309582
   9.2804093   9.2945351   9.2709753   8.8456347   8.4354817   5.1406053
   9.2881885   9.2532873   9.2896511   5.7815551   6.0109440   0.8954669
   5.8246951   5.1311103   9.2801571   9.2946278   9.2708671   8.8456077
   8.4354820  27.9697906   5.0784016   9.2920255   9.2933068   9.3205518
   5.5729976   6.2894644   0.8661002   5.7990470   5.1264410   9.2657504
   9.2894512   9.3038541   8.0113104   8.7792574
 SUMMED SPIN DENSITY           2.00000000
 TOTAL ATOMIC SPINS  :
   0.0391813   0.0022810   0.0055258   0.0092308   0.0036027   0.0646857
  -0.0067997  -0.0258877   0.0145047   0.0003168   0.0010476  -0.0010100
   0.3950574   0.0826596   0.2392635   0.0093824  -0.0003172  -0.0003799
   0.0007777  -0.0328029   0.0315609  -0.0045896   0.0019702   0.0107954
   0.0014828   0.0020262  -0.0001502   0.0517354   0.1048579   0.0093802
  -0.0002043  -0.0004745   0.0007548  -0.0327935   0.0315779  -0.0045950
   0.0019675   0.0110606   0.0013302   0.0019364  -0.0003142   0.0517648
   0.1049904   0.2392982   0.0394639   0.0023728   0.0051387   0.0096051
   0.0030927   0.0647983  -0.0068785  -0.0258320   0.0139533   0.0005426
   0.0011563  -0.0007130   0.3952241   0.0823875
 TTTTTTTTTTTTTTTTTTTTTTTTTTTTTT MOQGAD      TELAPSE      164.13 TCPU      164.07
 TTTTTTTTTTTTTTTTTTTTTTTTTTTTTT SHELLXN     TELAPSE      172.69 TCPU      172.63
 TTTTTTTTTTTTTTTTTTTTTTTTTTTTTT MONMO3      TELAPSE      172.78 TCPU      172.72
 NUMERICALLY INTEGRATED DENSITY    231.9991519076    229.9991544329
 TTTTTTTTTTTTTTTTTTTTTTTTTTTTTT NUMDFT      TELAPSE      176.88 TCPU      176.82
 CYC  11 ETOT(AU) -7.040055540752E+03 DETOT -1.86E-01 tst  2.18E-02 PX  1.17E-01
 TTTTTTTTTTTTTTTTTTTTTTTTTTTTTT DIIS        TELAPSE      177.47 TCPU      177.41
 DIIS TEST: 0.10105E+02 AT SCF   CYCLE  11 - DIIS ACTIVE - HISTORY:    11 CYCLES
 TTTTTTTTTTTTTTTTTTTTTTTTTTTTTT FDIK        TELAPSE      178.49 TCPU      178.43

    ALPHA      ELECTRONS
 INSULATING STATE
 TOP OF VALENCE BANDS -    BAND    232; K    1; EIG -2.1377391E-01 AU
 BOTTOM OF VIRTUAL BANDS - BAND    233; K    1; EIG -1.4625385E-01 AU
 DIRECT ENERGY BAND GAP:   1.8373 eV

    BETA       ELECTRONS
 INSULATING STATE
 TOP OF VALENCE BANDS -    BAND    230; K    1; EIG -2.3632096E-01 AU
 BOTTOM OF VIRTUAL BANDS - BAND    231; K    1; EIG -2.0055228E-01 AU
 DIRECT ENERGY BAND GAP:   0.9733 eV
 TTTTTTTTTTTTTTTTTTTTTTTTTTTTTT PDIG        TELAPSE      178.59 TCPU      178.53
 CHARGE NORMALIZATION FACTOR   1.00000000
 TOTAL ATOMIC CHARGES:
   5.2133436   9.2714307   9.2725601   9.2671083   5.7713308   6.1119988
   0.8900885   5.6269776   5.1605436   9.2699844   9.2848766   9.3069972
   8.9285947   8.3007565  27.7821441   5.1006358   9.2838581   9.2742267
   9.3197504   5.7484553   6.1399454   0.9019048   5.7701406   5.0895241
   9.3012590   9.3099752   9.2739595   8.5629149   8.4647207   5.1006340
   9.2838537   9.2742723   9.3196912   5.7484999   6.1399416   0.9019004
   5.7702426   5.0896696   9.3010052   9.3100805   9.2738457   8.5628877
   8.4647315  27.7819903   5.2137150   9.2713444   9.2719590   9.2670913
   5.7716849   6.1118681   0.8901552   5.6269758   5.1605577   9.2696637
   9.2855821   9.3065293   8.9286099   8.3010114
 SUMMED SPIN DENSITY           2.00000000
 TOTAL ATOMIC SPINS  :
   0.0059288  -0.0009894  -0.0001680   0.0011701  -0.0158996   0.0456521
  -0.0088317  -0.0198981   0.0203272   0.0017765   0.0032066  -0.0003816
   0.0681133   0.1675416   0.3834841   0.0208201   0.0005626   0.0021986
   0.0036372  -0.0217988   0.0298510  -0.0032238   0.0030829   0.0168529
   0.0026956   0.0033410   0.0012589   0.1458909   0.1438072   0.0208219
   0.0006729   0.0021020   0.0036172  -0.0217868   0.0298694  -0.0032287
   0.0030780   0.0171270   0.0025445   0.0032440   0.0010951   0.1459201
   0.1439329   0.3835515   0.0063666  -0.0008998  -0.0005570   0.0013791
  -0.0164223   0.0457810  -0.0089104  -0.0198329   0.0196896   0.0020002
   0.0034174  -0.0001044   0.0683053   0.1672182
 TTTTTTTTTTTTTTTTTTTTTTTTTTTTTT MOQGAD      TELAPSE      178.60 TCPU      178.54
 TTTTTTTTTTTTTTTTTTTTTTTTTTTTTT SHELLXN     TELAPSE      187.13 TCPU      187.07
 TTTTTTTTTTTTTTTTTTTTTTTTTTTTTT MONMO3      TELAPSE      187.22 TCPU      187.16
 NUMERICALLY INTEGRATED DENSITY    231.9991511970    229.9991525470
 TTTTTTTTTTTTTTTTTTTTTTTTTTTTTT NUMDFT      TELAPSE      191.31 TCPU      191.25
 CYC  12 ETOT(AU) -7.040444982905E+03 DETOT -3.89E-01 tst  5.11E-02 PX  1.48E-01
 TTTTTTTTTTTTTTTTTTTTTTTTTTTTTT DIIS        TELAPSE      191.90 TCPU      191.84
 DIIS TEST: 0.44570E+01 AT SCF   CYCLE  12 - DIIS ACTIVE - HISTORY:    12 CYCLES
 TTTTTTTTTTTTTTTTTTTTTTTTTTTTTT FDIK        TELAPSE      192.94 TCPU      192.88

    ALPHA      ELECTRONS
 INSULATING STATE
 TOP OF VALENCE BANDS -    BAND    232; K    1; EIG -2.2640317E-01 AU
 BOTTOM OF VIRTUAL BANDS - BAND    233; K    1; EIG -1.5170658E-01 AU
 DIRECT ENERGY BAND GAP:   2.0326 eV

    BETA       ELECTRONS
 INSULATING STATE
 TOP OF VALENCE BANDS -    BAND    230; K    1; EIG -2.3867126E-01 AU
 BOTTOM OF VIRTUAL BANDS - BAND    231; K    1; EIG -2.0414723E-01 AU
 DIRECT ENERGY BAND GAP:   0.9394 eV
 TTTTTTTTTTTTTTTTTTTTTTTTTTTTTT PDIG        TELAPSE      193.03 TCPU      192.97
 CHARGE NORMALIZATION FACTOR   1.00000000
 TOTAL ATOMIC CHARGES:
   5.1288036   9.2791616   9.2782237   9.3260728   5.7144864   5.9267185
   0.9123583   5.8175355   5.1519140   9.3046121   9.3084157   9.2385078
   8.4866588   8.8758654  27.7445937   5.1047365   9.2915037   9.2726016
   9.3209991   5.6106734   6.2649885   0.8892469   5.6271991   5.0780841
   9.2959718   9.3296981   9.2811749   8.5718620   8.5673352   5.1047369
   9.2914927   9.2726484   9.3209437   5.6107176   6.2649890   0.8892409
   5.6273173   5.0782025   9.2957319   9.3297937   9.2810794   8.5718341
   8.5673332  27.7444837   5.1292036   9.2790680   9.2775987   9.3260899
   5.7148007   5.9266056   0.9124153   5.8174696   5.1520003   9.3043013
   9.3091061   9.2380449   8.4866947   8.8760537
 SUMMED SPIN DENSITY           2.00000000
 TOTAL ATOMIC SPINS  :
   0.0131926   0.0001620   0.0012435   0.0024200  -0.0129956   0.0319542
  -0.0055284  -0.0247568   0.0111791  -0.0005639   0.0011954  -0.0009389
   0.1301333   0.0635887   0.4131092   0.0220030   0.0009682   0.0019976
   0.0038252  -0.0136225   0.0242096  -0.0014161   0.0022820   0.0214168
   0.0024344   0.0038619   0.0011202   0.1538650   0.1536693   0.0220048
   0.0010807   0.0019017   0.0037992  -0.0136104   0.0242246  -0.0014203
   0.0022729   0.0217045   0.0022703   0.0037776   0.0009412   0.1538953
   0.1538070   0.4131250   0.0136735   0.0002409   0.0008630   0.0025847
  -0.0135161   0.0320674  -0.0055914  -0.0246372   0.0103417  -0.0003299
   0.0014077  -0.0005241   0.1303159   0.0633207
 TTTTTTTTTTTTTTTTTTTTTTTTTTTTTT MOQGAD      TELAPSE      193.05 TCPU      192.99
 TTTTTTTTTTTTTTTTTTTTTTTTTTTTTT SHELLXN     TELAPSE      201.60 TCPU      201.54
 TTTTTTTTTTTTTTTTTTTTTTTTTTTTTT MONMO3      TELAPSE      201.69 TCPU      201.63
 NUMERICALLY INTEGRATED DENSITY    231.9991508787    229.9991526021
 TTTTTTTTTTTTTTTTTTTTTTTTTTTTTT NUMDFT      TELAPSE      205.86 TCPU      205.79
 CYC  13 ETOT(AU) -7.040575735561E+03 DETOT -1.31E-01 tst  5.98E-03 PX  8.76E-02
 TTTTTTTTTTTTTTTTTTTTTTTTTTTTTT DIIS        TELAPSE      206.46 TCPU      206.40
 DIIS TEST: 0.27917E+01 AT SCF   CYCLE  13 - DIIS ACTIVE - HISTORY:    13 CYCLES
 TTTTTTTTTTTTTTTTTTTTTTTTTTTTTT FDIK        TELAPSE      207.48 TCPU      207.42

    ALPHA      ELECTRONS
 INSULATING STATE
 TOP OF VALENCE BANDS -    BAND    232; K    1; EIG -2.4047476E-01 AU
 BOTTOM OF VIRTUAL BANDS - BAND    233; K    1; EIG -1.5292527E-01 AU
 DIRECT ENERGY BAND GAP:   2.3823 eV

    BETA       ELECTRONS
 INSULATING STATE
 TOP OF VALENCE BANDS -    BAND    230; K    1; EIG -2.4879478E-01 AU
 BOTTOM OF VIRTUAL BANDS - BAND    231; K    1; EIG -2.1240563E-01 AU
 DIRECT ENERGY BAND GAP:   0.9902 eV
 TTTTTTTTTTTTTTTTTTTTTTTTTTTTTT PDIG        TELAPSE      207.58 TCPU      207.52
 CHARGE NORMALIZATION FACTOR   1.00000000
 TOTAL ATOMIC CHARGES:
   5.0518732   9.2822885   9.2919764   9.3360816   5.8227930   6.1849898
   0.8788970   5.7106546   5.0604358   9.3001627   9.3284619   9.2758710
   8.5551494   8.5160636  27.7621026   5.1387734   9.2843445   9.2675298
   9.2977588   5.6691243   6.1213102   0.8906132   5.6616481   5.1178844
   9.2879475   9.2961719   9.2789803   8.7360261   8.5940877   5.1388527
   9.2843496   9.2675567   9.2976221   5.6691695   6.1213166   0.8906017
   5.6617880   5.1180127   9.2877129   9.2963413   9.2787914   8.7359954
   8.5940756  27.7619554   5.0519753   9.2823109   9.2915106   9.3361451
   5.8230744   6.1848770   0.8789432   5.7107422   5.0608794   9.2999354
   9.3286870   9.2753272   8.5552054   8.5162443
 SUMMED SPIN DENSITY           2.00000000
 TOTAL ATOMIC SPINS  :
   0.0172971   0.0008872   0.0019642   0.0029716  -0.0108620   0.0193464
  -0.0019615  -0.0129303   0.0215612   0.0015759   0.0030452   0.0008315
   0.1358285   0.1421741   0.4114796   0.0162486   0.0003750   0.0009502
   0.0024558  -0.0139001   0.0137696  -0.0015795  -0.0042176   0.0187951
   0.0018097   0.0031924   0.0007294   0.1044453   0.1237383   0.0161437
   0.0005140   0.0008656   0.0025172  -0.0139032   0.0137685  -0.0015813
  -0.0042449   0.0189979   0.0016936   0.0031352   0.0005464   0.1044694
   0.1239038   0.4115512   0.0183935   0.0006543   0.0014726   0.0029466
  -0.0113322   0.0194228  -0.0020292  -0.0129099   0.0205327   0.0017174
   0.0034728   0.0012297   0.1359774   0.1420540
 TTTTTTTTTTTTTTTTTTTTTTTTTTTTTT MOQGAD      TELAPSE      207.59 TCPU      207.53
 TTTTTTTTTTTTTTTTTTTTTTTTTTTTTT SHELLXN     TELAPSE      216.12 TCPU      216.06
 TTTTTTTTTTTTTTTTTTTTTTTTTTTTTT MONMO3      TELAPSE      216.21 TCPU      216.15
 NUMERICALLY INTEGRATED DENSITY    231.9991503713    229.9991520741
 TTTTTTTTTTTTTTTTTTTTTTTTTTTTTT NUMDFT      TELAPSE      220.29 TCPU      220.23
 CYC  14 ETOT(AU) -7.040665551445E+03 DETOT -8.98E-02 tst  3.31E-03 PX  5.77E-02
 TTTTTTTTTTTTTTTTTTTTTTTTTTTTTT DIIS        TELAPSE      220.90 TCPU      220.84
 DIIS TEST: 0.17730E+01 AT SCF   CYCLE  14 - DIIS ACTIVE - HISTORY:    14 CYCLES
 TTTTTTTTTTTTTTTTTTTTTTTTTTTTTT FDIK        TELAPSE      221.99 TCPU      221.92

    ALPHA      ELECTRONS
 INSULATING STATE
 TOP OF VALENCE BANDS -    BAND    232; K    1; EIG -2.3684980E-01 AU
 BOTTOM OF VIRTUAL BANDS - BAND    233; K    1; EIG -1.5167733E-01 AU
 DIRECT ENERGY BAND GAP:   2.3177 eV

    BETA       ELECTRONS
 INSULATING STATE
 TOP OF VALENCE BANDS -    BAND    230; K    1; EIG -2.4370449E-01 AU
 BOTTOM OF VIRTUAL BANDS - BAND    231; K    1; EIG -2.0439121E-01 AU
 DIRECT ENERGY BAND GAP:   1.0698 eV
 TTTTTTTTTTTTTTTTTTTTTTTTTTTTTT PDIG        TELAPSE      222.08 TCPU      222.02
 CHARGE NORMALIZATION FACTOR   1.00000000
 TOTAL ATOMIC CHARGES:
   5.1049833   9.2880197   9.2889348   9.3135338   5.6653843   6.1448192
   0.8851515   5.7318232   5.1098718   9.2827520   9.3007174   9.2923835
   8.6417469   8.6540428  27.7073431   5.1182873   9.2852193   9.2692959
   9.3082397   5.7167980   6.1423367   0.8908697   5.7857322   5.1163479
   9.2891262   9.3027459   9.2691266   8.5405202   8.5538392   5.1181409
   9.2852861   9.2694171   9.3082395   5.7167531   6.1423370   0.8908605
   5.7858001   5.1163327   9.2890286   9.3027825   9.2691426   8.5405107
   8.5538335  27.7072306   5.1048603   9.2882192   9.2888245   9.3135199
   5.6653924   6.1447093   0.8852379   5.7318333   5.1095782   9.2829152
   9.3008516   9.2924089   8.6418298   8.6541318
 SUMMED SPIN DENSITY           2.00000000
 TOTAL ATOMIC SPINS  :
   0.0156932   0.0004710   0.0011528   0.0026476  -0.0108332   0.0086057
  -0.0002077  -0.0095692   0.0155696   0.0011153   0.0022366   0.0003377
   0.1048974   0.0999162   0.4527816   0.0196446   0.0003749   0.0012735
   0.0034202  -0.0100333   0.0114853  -0.0006873  -0.0085834   0.0196651
   0.0017139   0.0029128   0.0004256   0.1416578   0.1319054   0.0192748
   0.0005458   0.0013363   0.0035480  -0.0100128   0.0114446  -0.0006601
  -0.0086740   0.0193532   0.0018621   0.0029383   0.0004734   0.1416822
   0.1321239   0.4528113   0.0157740   0.0006608   0.0009364   0.0025900
  -0.0109233   0.0086937  -0.0002727  -0.0095176   0.0152949   0.0011236
   0.0022656   0.0004810   0.1050026   0.0998542
 TTTTTTTTTTTTTTTTTTTTTTTTTTTTTT MOQGAD      TELAPSE      222.10 TCPU      222.04
 TTTTTTTTTTTTTTTTTTTTTTTTTTTTTT SHELLXN     TELAPSE      230.66 TCPU      230.60
 TTTTTTTTTTTTTTTTTTTTTTTTTTTTTT MONMO3      TELAPSE      230.75 TCPU      230.69
 NUMERICALLY INTEGRATED DENSITY    231.9991528419    229.9991544421
 TTTTTTTTTTTTTTTTTTTTTTTTTTTTTT NUMDFT      TELAPSE      234.88 TCPU      234.82
 CYC  15 ETOT(AU) -7.040723594728E+03 DETOT -5.80E-02 tst  5.79E-04 PX  4.06E-02
 TTTTTTTTTTTTTTTTTTTTTTTTTTTTTT DIIS        TELAPSE      235.51 TCPU      235.45
 DIIS TEST: 0.90384E+00 AT SCF   CYCLE  15 - DIIS ACTIVE - HISTORY:    15 CYCLES
 TTTTTTTTTTTTTTTTTTTTTTTTTTTTTT FDIK        TELAPSE      236.57 TCPU      236.51

    ALPHA      ELECTRONS
 INSULATING STATE
 TOP OF VALENCE BANDS -    BAND    232; K    1; EIG -2.3850696E-01 AU
 BOTTOM OF VIRTUAL BANDS - BAND    233; K    1; EIG -1.5636321E-01 AU
 DIRECT ENERGY BAND GAP:   2.2352 eV

    BETA       ELECTRONS
 INSULATING STATE
 TOP OF VALENCE BANDS -    BAND    230; K    1; EIG -2.4886627E-01 AU
 BOTTOM OF VIRTUAL BANDS - BAND    231; K    1; EIG -2.0167552E-01 AU
 DIRECT ENERGY BAND GAP:   1.2841 eV
 TTTTTTTTTTTTTTTTTTTTTTTTTTTTTT PDIG        TELAPSE      236.67 TCPU      236.61
 CHARGE NORMALIZATION FACTOR   1.00000000
 TOTAL ATOMIC CHARGES:
   5.1435817   9.2812438   9.2793945   9.2994591   5.7202834   6.0763935
   0.8948561   5.7103184   5.1244380   9.2937545   9.2985524   9.2774623
   8.6500141   8.6324541  27.6142782   5.0979682   9.2863043   9.2725335
   9.3149705   5.6887219   6.1533009   0.8890597   5.6668198   5.0834015
   9.2953679   9.3169538   9.2819942   8.7080253   8.6480827   5.0979769
   9.2862777   9.2725288   9.3149958   5.6886637   6.1533039   0.8890502
   5.6668644   5.0833804   9.2952858   9.3169711   9.2820602   8.7080771
   8.6480529  27.6141130   5.1433805   9.2813965   9.2795540   9.2994735
   5.7200664   6.0763646   0.8949042   5.7103646   5.1241719   9.2939071
   9.2987064   9.2774071   8.6501310   8.6325819
 SUMMED SPIN DENSITY           2.00000000
 TOTAL ATOMIC SPINS  :
   0.0157294   0.0007249   0.0013355   0.0028234  -0.0066285   0.0024268
   0.0010406  -0.0043104   0.0160209   0.0015410   0.0027274   0.0005156
   0.1062023   0.1121053   0.5191848   0.0150627  -0.0000779   0.0005702
   0.0022160  -0.0065654   0.0021097   0.0003571  -0.0111365   0.0167991
   0.0010666   0.0025278   0.0000433   0.0978777   0.1077079   0.0149811
  -0.0000234   0.0005504   0.0022634  -0.0065426   0.0020825   0.0003903
  -0.0112030   0.0165345   0.0011740   0.0025575   0.0000857   0.0978567
   0.1078677   0.5192530   0.0154937   0.0008283   0.0012345   0.0029169
  -0.0065710   0.0024881   0.0009826  -0.0041312   0.0158005   0.0015109
   0.0027048   0.0006220   0.1063201   0.1119749
 TTTTTTTTTTTTTTTTTTTTTTTTTTTTTT MOQGAD      TELAPSE      236.68 TCPU      236.62
 TTTTTTTTTTTTTTTTTTTTTTTTTTTTTT SHELLXN     TELAPSE      245.21 TCPU      245.15
 TTTTTTTTTTTTTTTTTTTTTTTTTTTTTT MONMO3      TELAPSE      245.31 TCPU      245.24
 NUMERICALLY INTEGRATED DENSITY    231.9991508273    229.9991520292
 TTTTTTTTTTTTTTTTTTTTTTTTTTTTTT NUMDFT      TELAPSE      249.37 TCPU      249.31
 CYC  16 ETOT(AU) -7.040754746979E+03 DETOT -3.12E-02 tst  6.11E-04 PX  4.32E-02
 TTTTTTTTTTTTTTTTTTTTTTTTTTTTTT DIIS        TELAPSE      250.01 TCPU      249.95
 DIIS TEST: 0.41649E+00 AT SCF   CYCLE  16 - DIIS ACTIVE - HISTORY:    16 CYCLES
 TTTTTTTTTTTTTTTTTTTTTTTTTTTTTT FDIK        TELAPSE      251.05 TCPU      250.99

    ALPHA      ELECTRONS
 INSULATING STATE
 TOP OF VALENCE BANDS -    BAND    232; K    1; EIG -2.3965467E-01 AU
 BOTTOM OF VIRTUAL BANDS - BAND    233; K    1; EIG -1.6214345E-01 AU
 DIRECT ENERGY BAND GAP:   2.1092 eV

    BETA       ELECTRONS
 INSULATING STATE
 TOP OF VALENCE BANDS -    BAND    230; K    1; EIG -2.5213561E-01 AU
 BOTTOM OF VIRTUAL BANDS - BAND    231; K    1; EIG -2.0446837E-01 AU
 DIRECT ENERGY BAND GAP:   1.2971 eV
 TTTTTTTTTTTTTTTTTTTTTTTTTTTTTT PDIG        TELAPSE      251.15 TCPU      251.09
 CHARGE NORMALIZATION FACTOR   1.00000000
 TOTAL ATOMIC CHARGES:
   5.0916961   9.2851929   9.2872616   9.3116231   5.7753334   6.1163378
   0.8831239   5.7352951   5.0947716   9.2906032   9.3058552   9.2792644
   8.5951307   8.5924616  27.6682060   5.1024145   9.2866531   9.2718295
   9.3108905   5.6813547   6.2350458   0.8763991   5.7376182   5.0984977
   9.2906605   9.3047802   9.2728576   8.5758642   8.6429644   5.1024658
   9.2866423   9.2718030   9.3109005   5.6813149   6.2350257   0.8763955
   5.7376422   5.0983024   9.2906393   9.3048440   9.2729825   8.5758954
   8.6429700  27.6680418   5.0913227   9.2854241   9.2874597   9.3116611
   5.7751956   6.1162926   0.8831523   5.7355254   5.0941948   9.2907457
   9.3060925   9.2793093   8.5952328   8.5925392
 SUMMED SPIN DENSITY           2.00000000
 TOTAL ATOMIC SPINS  :
   0.0161501   0.0007663   0.0014577   0.0030445  -0.0041816   0.0023820
   0.0011342  -0.0025289   0.0169438   0.0018885   0.0030598   0.0007068
   0.1150902   0.1230988   0.4857778   0.0152153   0.0001257   0.0008499
   0.0027469  -0.0038742   0.0015164   0.0005474  -0.0113164   0.0153722
   0.0008510   0.0023114  -0.0000048   0.1105946   0.1002709   0.0150886
   0.0001616   0.0008522   0.0028155  -0.0038698   0.0015133   0.0005723
  -0.0113524   0.0152550   0.0009125   0.0023032  -0.0000195   0.1105932
   0.1003902   0.4858495   0.0160751   0.0007980   0.0013137   0.0031123
  -0.0041875   0.0024576   0.0010942  -0.0025345   0.0170394   0.0018633
   0.0029548   0.0007131   0.1152201   0.1230182
 TTTTTTTTTTTTTTTTTTTTTTTTTTTTTT MOQGAD      TELAPSE      251.16 TCPU      251.10
 TTTTTTTTTTTTTTTTTTTTTTTTTTTTTT SHELLXN     TELAPSE      259.70 TCPU      259.64
 TTTTTTTTTTTTTTTTTTTTTTTTTTTTTT MONMO3      TELAPSE      259.79 TCPU      259.73
 NUMERICALLY INTEGRATED DENSITY    231.9991478160    229.9991493402
 TTTTTTTTTTTTTTTTTTTTTTTTTTTTTT NUMDFT      TELAPSE      263.85 TCPU      263.79
 CYC  17 ETOT(AU) -7.040748949396E+03 DETOT  5.80E-03 tst  1.73E-04 PX  2.21E-02
 TTTTTTTTTTTTTTTTTTTTTTTTTTTTTT DIIS        TELAPSE      264.50 TCPU      264.44
 DIIS TEST: 0.49960E+00 AT SCF   CYCLE  17 - DIIS ACTIVE - HISTORY:    17 CYCLES
 TTTTTTTTTTTTTTTTTTTTTTTTTTTTTT FDIK        TELAPSE      265.72 TCPU      265.66

    ALPHA      ELECTRONS
 INSULATING STATE
 TOP OF VALENCE BANDS -    BAND    232; K    1; EIG -2.3688431E-01 AU
 BOTTOM OF VIRTUAL BANDS - BAND    233; K    1; EIG -1.5922363E-01 AU
 DIRECT ENERGY BAND GAP:   2.1133 eV

    BETA       ELECTRONS
 INSULATING STATE
 TOP OF VALENCE BANDS -    BAND    230; K    1; EIG -2.4842099E-01 AU
 BOTTOM OF VIRTUAL BANDS - BAND    231; K    1; EIG -2.0025042E-01 AU
 DIRECT ENERGY BAND GAP:   1.3108 eV
 TTTTTTTTTTTTTTTTTTTTTTTTTTTTTT PDIG        TELAPSE      265.81 TCPU      265.75
 CHARGE NORMALIZATION FACTOR   1.00000000
 TOTAL ATOMIC CHARGES:
   5.0918557   9.2879233   9.2896913   9.3227614   5.7197340   6.1057497
   0.8909839   5.7304611   5.0999341   9.2927666   9.3116156   9.2819365
   8.6297240   8.6116656  27.6342494   5.1191362   9.2858006   9.2704568
   9.3072123   5.6908038   6.1760036   0.8851116   5.7274205   5.1107737
   9.2912400   9.3020548   9.2737970   8.6168107   8.6423318   5.1189643
   9.2858703   9.2705009   9.3072335   5.6908280   6.1759611   0.8851551
   5.7273806   5.1107819   9.2912305   9.3020579   9.2737786   8.6168027
   8.6423863  27.6341806   5.0920748   9.2878318   9.2896725   9.3227418
   5.7195755   6.1056801   0.8910716   5.7305712   5.0998808   9.2928193
   9.3115861   9.2818780   8.6297232   8.6117752
 SUMMED SPIN DENSITY           2.00000000
 TOTAL ATOMIC SPINS  :
   0.0162007   0.0004503   0.0010629   0.0027779  -0.0042944  -0.0004173
   0.0014121  -0.0011048   0.0160969   0.0014954   0.0026651   0.0004344
   0.1099625   0.1158608   0.5108726   0.0138740   0.0002339   0.0008381
   0.0026189  -0.0028312   0.0017932   0.0005406  -0.0112612   0.0150877
   0.0009685   0.0022528   0.0001135   0.1022509   0.1000391   0.0138102
   0.0002339   0.0008138   0.0026835  -0.0028234   0.0018052   0.0005440
  -0.0112037   0.0149135   0.0009568   0.0023183   0.0001566   0.1022874
   0.1000742   0.5109479   0.0160698   0.0004802   0.0010353   0.0028478
  -0.0043174  -0.0002359   0.0013453  -0.0012820   0.0161508   0.0015743
   0.0026552   0.0003842   0.1099724   0.1158081
 TTTTTTTTTTTTTTTTTTTTTTTTTTTTTT MOQGAD      TELAPSE      265.83 TCPU      265.77
 TTTTTTTTTTTTTTTTTTTTTTTTTTTTTT SHELLXN     TELAPSE      274.35 TCPU      274.29
 TTTTTTTTTTTTTTTTTTTTTTTTTTTTTT MONMO3      TELAPSE      274.45 TCPU      274.38
 NUMERICALLY INTEGRATED DENSITY    231.9991533919    229.9991547782
 TTTTTTTTTTTTTTTTTTTTTTTTTTTTTT NUMDFT      TELAPSE      278.58 TCPU      278.52
 CYC  18 ETOT(AU) -7.040764699442E+03 DETOT -1.58E-02 tst  5.58E-05 PX  2.37E-02
 TTTTTTTTTTTTTTTTTTTTTTTTTTTTTT DIIS        TELAPSE      279.24 TCPU      279.18
 DIIS TEST: 0.25045E+00 AT SCF   CYCLE  18 - DIIS ACTIVE - HISTORY:    18 CYCLES
 TTTTTTTTTTTTTTTTTTTTTTTTTTTTTT FDIK        TELAPSE      280.31 TCPU      280.25

    ALPHA      ELECTRONS
 INSULATING STATE
 TOP OF VALENCE BANDS -    BAND    232; K    1; EIG -2.3635212E-01 AU
 BOTTOM OF VIRTUAL BANDS - BAND    233; K    1; EIG -1.6042156E-01 AU
 DIRECT ENERGY BAND GAP:   2.0662 eV

    BETA       ELECTRONS
 INSULATING STATE
 TOP OF VALENCE BANDS -    BAND    230; K    1; EIG -2.4996254E-01 AU
 BOTTOM OF VIRTUAL BANDS - BAND    231; K    1; EIG -1.9941055E-01 AU
 DIRECT ENERGY BAND GAP:   1.3756 eV
 TTTTTTTTTTTTTTTTTTTTTTTTTTTTTT PDIG        TELAPSE      280.41 TCPU      280.35
 CHARGE NORMALIZATION FACTOR   1.00000000
 TOTAL ATOMIC CHARGES:
   5.1127482   9.2855079   9.2845238   9.3081577   5.7361144   6.1299108
   0.8866695   5.7059993   5.1006200   9.2964899   9.3055452   9.2810580
   8.6201719   8.6228960  27.6156156   5.1061820   9.2842620   9.2716973
   9.3125743   5.7012389   6.1987099   0.8805413   5.7283610   5.0963864
   9.2909827   9.3097336   9.2756800   8.6157450   8.6358834   5.1060511
   9.2843171   9.2717332   9.3125554   5.7012627   6.1986539   0.8805853
   5.7283028   5.0964792   9.2909525   9.3097031   9.2756591   8.6155955
   8.6359486  27.6157207   5.1128989   9.2854394   9.2845554   9.3081405
   5.7359712   6.1297926   0.8867669   5.7061208   5.1005885   9.2965202
   9.3055012   9.2810082   8.6202295   8.6229405
 SUMMED SPIN DENSITY           2.00000000
 TOTAL ATOMIC SPINS  :
   0.0156771   0.0004067   0.0010421   0.0028304  -0.0046618  -0.0006167
   0.0012994  -0.0012358   0.0155920   0.0013474   0.0026917   0.0004075
   0.1090422   0.1123814   0.5223109   0.0133810   0.0002228   0.0007804
   0.0025157  -0.0030912   0.0027707   0.0004730  -0.0104295   0.0144083
   0.0009661   0.0021838   0.0000510   0.0986608   0.0985798   0.0133789
   0.0002086   0.0007572   0.0025515  -0.0030541   0.0027886   0.0004776
  -0.0103840   0.0143015   0.0009393   0.0022198   0.0000909   0.0987699
   0.0985860   0.5222655   0.0155564   0.0004241   0.0010305   0.0028790
  -0.0047213  -0.0004811   0.0012467  -0.0014509   0.0156731   0.0014102
   0.0026770   0.0003685   0.1090624   0.1124410
 TTTTTTTTTTTTTTTTTTTTTTTTTTTTTT MOQGAD      TELAPSE      280.42 TCPU      280.36
 TTTTTTTTTTTTTTTTTTTTTTTTTTTTTT SHELLXN     TELAPSE      288.98 TCPU      288.92
 TTTTTTTTTTTTTTTTTTTTTTTTTTTTTT MONMO3      TELAPSE      289.07 TCPU      289.01
 NUMERICALLY INTEGRATED DENSITY    231.9991510955    229.9991523938
 TTTTTTTTTTTTTTTTTTTTTTTTTTTTTT NUMDFT      TELAPSE      293.18 TCPU      293.12
 CYC  19 ETOT(AU) -7.040769573384E+03 DETOT -4.87E-03 tst  1.49E-05 PX  4.77E-03
 TTTTTTTTTTTTTTTTTTTTTTTTTTTTTT DIIS        TELAPSE      293.85 TCPU      293.79
 DIIS TEST: 0.18333E+00 AT SCF   CYCLE  19 - DIIS ACTIVE - HISTORY:    19 CYCLES
 TTTTTTTTTTTTTTTTTTTTTTTTTTTTTT FDIK        TELAPSE      294.92 TCPU      294.86

    ALPHA      ELECTRONS
 INSULATING STATE
 TOP OF VALENCE BANDS -    BAND    232; K    1; EIG -2.3507640E-01 AU
 BOTTOM OF VIRTUAL BANDS - BAND    233; K    1; EIG -1.5965056E-01 AU
 DIRECT ENERGY BAND GAP:   2.0524 eV

    BETA       ELECTRONS
 INSULATING STATE
 TOP OF VALENCE BANDS -    BAND    230; K    1; EIG -2.4872469E-01 AU
 BOTTOM OF VIRTUAL BANDS - BAND    231; K    1; EIG -1.9790690E-01 AU
 DIRECT ENERGY BAND GAP:   1.3828 eV
 TTTTTTTTTTTTTTTTTTTTTTTTTTTTTT PDIG        TELAPSE      295.02 TCPU      294.96
 CHARGE NORMALIZATION FACTOR   1.00000000
 TOTAL ATOMIC CHARGES:
   5.1010845   9.2864636   9.2880247   9.3146451   5.7304035   6.1076553
   0.8888771   5.7437212   5.1063027   9.2882606   9.3050053   9.2829309
   8.6276771   8.6105973  27.6061884   5.1061699   9.2878403   9.2719156
   9.3101981   5.6930958   6.1941364   0.8823747   5.7302798   5.0998004
   9.2932505   9.3058725   9.2754513   8.6255909   8.6361816   5.1060930
   9.2878848   9.2719451   9.3101870   5.6931428   6.1940914   0.8823999
   5.7302375   5.0999069   9.2932052   9.3058538   9.2754465   8.6256785
   8.6362934  27.6059181   5.1010924   9.2864868   9.2880080   9.3146604
   5.7303206   6.1075829   0.8889725   5.7438218   5.1062641   9.2882934
   9.3049831   9.2829141   8.6276623   8.6106585
 SUMMED SPIN DENSITY           2.00000000
 TOTAL ATOMIC SPINS  :
   0.0154010   0.0003750   0.0009640   0.0027290  -0.0046222   0.0001333
   0.0011291  -0.0017935   0.0153361   0.0013409   0.0026465   0.0003633
   0.1073125   0.1113412   0.5288669   0.0129192   0.0002823   0.0007827
   0.0025467  -0.0032644   0.0031727   0.0003500  -0.0095811   0.0139581
   0.0009612   0.0021955   0.0000808   0.0968391   0.0972289   0.0129052
   0.0002764   0.0007770   0.0025298  -0.0032111   0.0031535   0.0003683
  -0.0095608   0.0138945   0.0009511   0.0022020   0.0001062   0.0967173
   0.0971883   0.5290536   0.0152943   0.0004002   0.0009927   0.0027272
  -0.0046530   0.0002483   0.0010936  -0.0018828   0.0153772   0.0013975
   0.0026053   0.0003261   0.1073660   0.1113610
 TTTTTTTTTTTTTTTTTTTTTTTTTTTTTT MOQGAD      TELAPSE      295.03 TCPU      294.97
 TTTTTTTTTTTTTTTTTTTTTTTTTTTTTT SHELLXN     TELAPSE      303.57 TCPU      303.51
 TTTTTTTTTTTTTTTTTTTTTTTTTTTTTT MONMO3      TELAPSE      303.66 TCPU      303.60
 NUMERICALLY INTEGRATED DENSITY    231.9991515292    229.9991528378
 TTTTTTTTTTTTTTTTTTTTTTTTTTTTTT NUMDFT      TELAPSE      307.74 TCPU      307.68
 CYC  20 ETOT(AU) -7.040772484056E+03 DETOT -2.91E-03 tst  4.58E-06 PX  1.74E-02
 TTTTTTTTTTTTTTTTTTTTTTTTTTTTTT DIIS        TELAPSE      308.42 TCPU      308.36
 DIIS TEST: 0.13188E+00 AT SCF   CYCLE  20 - DIIS ACTIVE - HISTORY:    20 CYCLES
 TTTTTTTTTTTTTTTTTTTTTTTTTTTTTT FDIK        TELAPSE      309.68 TCPU      309.62

    ALPHA      ELECTRONS
 INSULATING STATE
 TOP OF VALENCE BANDS -    BAND    232; K    1; EIG -2.3235857E-01 AU
 BOTTOM OF VIRTUAL BANDS - BAND    233; K    1; EIG -1.5777051E-01 AU
 DIRECT ENERGY BAND GAP:   2.0296 eV

    BETA       ELECTRONS
 INSULATING STATE
 TOP OF VALENCE BANDS -    BAND    230; K    1; EIG -2.4743946E-01 AU
 BOTTOM OF VIRTUAL BANDS - BAND    231; K    1; EIG -1.9475416E-01 AU
 DIRECT ENERGY BAND GAP:   1.4336 eV
 TTTTTTTTTTTTTTTTTTTTTTTTTTTTTT PDIG        TELAPSE      309.78 TCPU      309.72
 CHARGE NORMALIZATION FACTOR   1.00000000
 TOTAL ATOMIC CHARGES:
   5.1058526   9.2868312   9.2871751   9.3137500   5.7364724   6.1192119
   0.8891217   5.7153371   5.1006624   9.2950259   9.3079640   9.2841664
   8.6291411   8.6274714  27.5875322   5.1125108   9.2853179   9.2714060
   9.3113240   5.7037749   6.1832870   0.8859291   5.7262265   5.1025488
   9.2923016   9.3076261   9.2754612   8.6207721   8.6357792   5.1124793
   9.2853546   9.2713819   9.3113090   5.7037519   6.1832248   0.8859192
   5.7262170   5.1024737   9.2923132   9.3076206   9.2754730   8.6206319
   8.6356213  27.5883620   5.1057813   9.2868503   9.2871910   9.3137700
   5.7363465   6.1191628   0.8891212   5.7153073   5.1006758   9.2949945
   9.3079350   9.2841461   8.6291499   8.6274545
 SUMMED SPIN DENSITY           2.00000000
 TOTAL ATOMIC SPINS  :
   0.0146930   0.0002997   0.0008062   0.0025486  -0.0050845   0.0019127
   0.0006605  -0.0031757   0.0145722   0.0012215   0.0024156   0.0002602
   0.1034125   0.1058605   0.5421270   0.0127636   0.0002779   0.0007268
   0.0025115  -0.0039056   0.0044664   0.0000814  -0.0083799   0.0135250
   0.0009827   0.0021942   0.0000963   0.0961595   0.0959739   0.0127779
   0.0002750   0.0007146   0.0025233  -0.0038914   0.0044867   0.0001019
  -0.0084142   0.0134736   0.0009910   0.0022061   0.0001415   0.0963191
   0.0961338   0.5415656   0.0146165   0.0003137   0.0008148   0.0025588
  -0.0050357   0.0019741   0.0006355  -0.0032367   0.0146310   0.0012255
   0.0024010   0.0002501   0.1034888   0.1059543
 TTTTTTTTTTTTTTTTTTTTTTTTTTTTTT MOQGAD      TELAPSE      309.79 TCPU      309.73
 TTTTTTTTTTTTTTTTTTTTTTTTTTTTTT SHELLXN     TELAPSE      318.33 TCPU      318.27
 TTTTTTTTTTTTTTTTTTTTTTTTTTTTTT MONMO3      TELAPSE      318.43 TCPU      318.36
 NUMERICALLY INTEGRATED DENSITY    231.9991525333    229.9991537584
 TTTTTTTTTTTTTTTTTTTTTTTTTTTTTT NUMDFT      TELAPSE      322.52 TCPU      322.46
 CYC  21 ETOT(AU) -7.040776447766E+03 DETOT -3.96E-03 tst  1.81E-05 PX  2.74E-02
 TTTTTTTTTTTTTTTTTTTTTTTTTTTTTT DIIS        TELAPSE      323.21 TCPU      323.15
 DIIS TEST: 0.64070E-01 AT SCF   CYCLE  21 - DIIS ACTIVE - HISTORY:    21 CYCLES
 TTTTTTTTTTTTTTTTTTTTTTTTTTTTTT FDIK        TELAPSE      324.40 TCPU      324.34

    ALPHA      ELECTRONS
 INSULATING STATE
 TOP OF VALENCE BANDS -    BAND    232; K    1; EIG -2.3070258E-01 AU
 BOTTOM OF VIRTUAL BANDS - BAND    233; K    1; EIG -1.5762317E-01 AU
 DIRECT ENERGY BAND GAP:   1.9886 eV

    BETA       ELECTRONS
 INSULATING STATE
 TOP OF VALENCE BANDS -    BAND    230; K    1; EIG -2.4788608E-01 AU
 BOTTOM OF VIRTUAL BANDS - BAND    231; K    1; EIG -1.9297074E-01 AU
 DIRECT ENERGY BAND GAP:   1.4943 eV
 TTTTTTTTTTTTTTTTTTTTTTTTTTTTTT PDIG        TELAPSE      324.50 TCPU      324.44
 CHARGE NORMALIZATION FACTOR   1.00000000
 TOTAL ATOMIC CHARGES:
   5.1054438   9.2863904   9.2868528   9.3143440   5.7192704   6.1340452
   0.8868238   5.7344385   5.1060403   9.2938117   9.3070349   9.2782777
   8.6382854   8.6216596  27.5646251   5.1057226   9.2874148   9.2731963
   9.3123640   5.6938279   6.1989564   0.8821774   5.7285286   5.0958560
   9.2929424   9.3099733   9.2768446   8.6333361   8.6316016   5.1058054
   9.2874359   9.2731949   9.3123751   5.6940154   6.1992004   0.8821751
   5.7287707   5.0959145   9.2929711   9.3100024   9.2768511   8.6336381
   8.6321003  27.5611234   5.1055348   9.2864160   9.2868728   9.3143795
   5.7195652   6.1343026   0.8868426   5.7346777   5.1061797   9.2938070
   9.3070354   9.2782550   8.6385607   8.6219114
 SUMMED SPIN DENSITY           2.00000000
 TOTAL ATOMIC SPINS  :
   0.0138627   0.0002671   0.0007257   0.0024466  -0.0059018   0.0048426
   0.0000861  -0.0051966   0.0140129   0.0010745   0.0022997   0.0001703
   0.1000060   0.1016676   0.5564187   0.0124821   0.0002756   0.0007014
   0.0024704  -0.0056763   0.0060703  -0.0003018  -0.0071763   0.0128667
   0.0010261   0.0022022   0.0001359   0.0939220   0.0941929   0.0123847
   0.0002928   0.0006702   0.0024541  -0.0056211   0.0060217  -0.0002713
  -0.0073401   0.0127685   0.0010187   0.0021723   0.0001469   0.0935707
   0.0937213   0.5587944   0.0136799   0.0002727   0.0007493   0.0024495
  -0.0059966   0.0048346   0.0000714  -0.0052941   0.0139823   0.0010555
   0.0022666   0.0001666   0.0996489   0.1013566
 TTTTTTTTTTTTTTTTTTTTTTTTTTTTTT MOQGAD      TELAPSE      324.51 TCPU      324.45
 TTTTTTTTTTTTTTTTTTTTTTTTTTTTTT SHELLXN     TELAPSE      333.04 TCPU      332.98
 TTTTTTTTTTTTTTTTTTTTTTTTTTTTTT MONMO3      TELAPSE      333.13 TCPU      333.07
 NUMERICALLY INTEGRATED DENSITY    231.9991524083    229.9991535140
 TTTTTTTTTTTTTTTTTTTTTTTTTTTTTT NUMDFT      TELAPSE      337.22 TCPU      337.15
 CYC  22 ETOT(AU) -7.040779117888E+03 DETOT -2.67E-03 tst  2.91E-05 PX  9.29E-03
 TTTTTTTTTTTTTTTTTTTTTTTTTTTTTT DIIS        TELAPSE      337.92 TCPU      337.86
 DIIS TEST: 0.24940E-01 AT SCF   CYCLE  22 - DIIS ACTIVE - HISTORY:    22 CYCLES
 TTTTTTTTTTTTTTTTTTTTTTTTTTTTTT FDIK        TELAPSE      339.03 TCPU      338.97

    ALPHA      ELECTRONS
 INSULATING STATE
 TOP OF VALENCE BANDS -    BAND    232; K    1; EIG -2.2888495E-01 AU
 BOTTOM OF VIRTUAL BANDS - BAND    233; K    1; EIG -1.5708625E-01 AU
 DIRECT ENERGY BAND GAP:   1.9537 eV

    BETA       ELECTRONS
 INSULATING STATE
 TOP OF VALENCE BANDS -    BAND    230; K    1; EIG -2.4648188E-01 AU
 BOTTOM OF VIRTUAL BANDS - BAND    231; K    1; EIG -1.9116995E-01 AU
 DIRECT ENERGY BAND GAP:   1.5051 eV
 TTTTTTTTTTTTTTTTTTTTTTTTTTTTTT PDIG        TELAPSE      339.13 TCPU      339.07
 CHARGE NORMALIZATION FACTOR   1.00000000
 TOTAL ATOMIC CHARGES:
   5.1067632   9.2861959   9.2873814   9.3128385   5.7394660   6.1211605
   0.8883743   5.7324076   5.1039093   9.2910602   9.3057661   9.2852648
   8.6349886   8.6279758  27.5466950   5.1071128   9.2874475   9.2725492
   9.3119373   5.7058004   6.1901784   0.8840832   5.7294280   5.0978758
   9.2943598   9.3083630   9.2768903   8.6303354   8.6331739   5.1069462
   9.2874244   9.2725264   9.3119109   5.7054169   6.1895009   0.8841062
   5.7289090   5.0976978   9.2943144   9.3083324   9.2768713   8.6299212
   8.6324676  27.5538098   5.1065382   9.2862193   9.2873489   9.3128159
   5.7389650   6.1206308   0.8883924   5.7320760   5.1037072   9.2910232
   9.3057142   9.2852195   8.6341104   8.6273013
 SUMMED SPIN DENSITY           2.00000000
 TOTAL ATOMIC SPINS  :
   0.0133895   0.0002250   0.0006627   0.0023816  -0.0063247   0.0059247
  -0.0002174  -0.0060126   0.0135170   0.0010159   0.0022289   0.0001781
   0.0976974   0.0984926   0.5675210   0.0123507   0.0002461   0.0006224
   0.0024036  -0.0065002   0.0064494  -0.0004582  -0.0070495   0.0125991
   0.0009463   0.0021270   0.0000989   0.0928842   0.0926201   0.0124425
   0.0002892   0.0006428   0.0024184  -0.0064549   0.0065715  -0.0004335
  -0.0070694   0.0127191   0.0009730   0.0021378   0.0001203   0.0937084
   0.0934131   0.5630258   0.0134684   0.0002446   0.0007039   0.0024056
  -0.0063000   0.0061064  -0.0002225  -0.0059449   0.0136979   0.0010254
   0.0022503   0.0001642   0.0985489   0.0993282
 TTTTTTTTTTTTTTTTTTTTTTTTTTTTTT MOQGAD      TELAPSE      339.14 TCPU      339.08
 TTTTTTTTTTTTTTTTTTTTTTTTTTTTTT SHELLXN     TELAPSE      347.70 TCPU      347.64
 TTTTTTTTTTTTTTTTTTTTTTTTTTTTTT MONMO3      TELAPSE      347.79 TCPU      347.73
 NUMERICALLY INTEGRATED DENSITY    231.9991527126    229.9991537648
 TTTTTTTTTTTTTTTTTTTTTTTTTTTTTT NUMDFT      TELAPSE      351.88 TCPU      351.82
 CYC  23 ETOT(AU) -7.040780153489E+03 DETOT -1.04E-03 tst  1.17E-05 PX  2.00E-02
 TTTTTTTTTTTTTTTTTTTTTTTTTTTTTT DIIS        TELAPSE      352.59 TCPU      352.53
 DIIS TEST: 0.73584E-02 AT SCF   CYCLE  23 - DIIS ACTIVE - HISTORY:    23 CYCLES
 TTTTTTTTTTTTTTTTTTTTTTTTTTTTTT FDIK        TELAPSE      353.63 TCPU      353.57

    ALPHA      ELECTRONS
 INSULATING STATE
 TOP OF VALENCE BANDS -    BAND    232; K    1; EIG -2.2697285E-01 AU
 BOTTOM OF VIRTUAL BANDS - BAND    233; K    1; EIG -1.5652753E-01 AU
 DIRECT ENERGY BAND GAP:   1.9169 eV

    BETA       ELECTRONS
 INSULATING STATE
 TOP OF VALENCE BANDS -    BAND    230; K    1; EIG -2.4560231E-01 AU
 BOTTOM OF VIRTUAL BANDS - BAND    231; K    1; EIG -1.9043606E-01 AU
 DIRECT ENERGY BAND GAP:   1.5012 eV
 TTTTTTTTTTTTTTTTTTTTTTTTTTTTTT PDIG        TELAPSE      353.72 TCPU      353.66
 CHARGE NORMALIZATION FACTOR   1.00000000
 TOTAL ATOMIC CHARGES:
   5.1071937   9.2869566   9.2873590   9.3122041   5.7336365   6.1254009
   0.8883153   5.7322781   5.1045014   9.2929084   9.3055768   9.2837636
   8.6350376   8.6265483  27.5518456   5.1059487   9.2872864   9.2727839
   9.3131871   5.7030453   6.1908740   0.8851424   5.7279931   5.0972344
   9.2937804   9.3100863   9.2767269   8.6319989   8.6310478   5.1064126
   9.2873102   9.2728947   9.3132987   5.7042331   6.1928475   0.8850001
   5.7298323   5.0978681   9.2937850   9.3101519   9.2767139   8.6331695
   8.6328861  27.5311258   5.1077423   9.2870155   9.2874101   9.3123607
   5.7350804   6.1264001   0.8882964   5.7335473   5.1049392   9.2930191
   9.3056831   9.2838505   8.6377297   8.6287346
 SUMMED SPIN DENSITY           2.00000000
 TOTAL ATOMIC SPINS  :
   0.0133981   0.0002193   0.0006948   0.0024116  -0.0066680   0.0073353
  -0.0004193  -0.0067295   0.0135841   0.0010005   0.0022418   0.0001907
   0.0982456   0.0986974   0.5645904   0.0125605   0.0002535   0.0006105
   0.0023982  -0.0071460   0.0070157  -0.0005626  -0.0069803   0.0127263
   0.0009637   0.0021305   0.0001095   0.0937109   0.0933575   0.0122019
   0.0002390   0.0005574   0.0023104  -0.0072927   0.0067360  -0.0005829
  -0.0071942   0.0124162   0.0009009   0.0020220   0.0000677   0.0915711
   0.0911398   0.5773960   0.0130510   0.0001742   0.0006154   0.0023199
  -0.0069222   0.0069860  -0.0004306  -0.0069114   0.0133141   0.0009216
   0.0021451   0.0001248   0.0958381   0.0963448
 TTTTTTTTTTTTTTTTTTTTTTTTTTTTTT MOQGAD      TELAPSE      353.74 TCPU      353.67
 TTTTTTTTTTTTTTTTTTTTTTTTTTTTTT SHELLXN     TELAPSE      362.27 TCPU      362.21
 TTTTTTTTTTTTTTTTTTTTTTTTTTTTTT MONMO3      TELAPSE      362.36 TCPU      362.30
 NUMERICALLY INTEGRATED DENSITY    231.9991523027    229.9991533127
 TTTTTTTTTTTTTTTTTTTTTTTTTTTTTT NUMDFT      TELAPSE      366.54 TCPU      366.48
 CYC  24 ETOT(AU) -7.040780325862E+03 DETOT -1.72E-04 tst  2.22E-05 PX  3.36E-02
 TTTTTTTTTTTTTTTTTTTTTTTTTTTTTT DIIS        TELAPSE      367.30 TCPU      367.24
 DIIS TEST: 0.42495E-02 AT SCF   CYCLE  24 - DIIS ACTIVE - HISTORY:    24 CYCLES
 TTTTTTTTTTTTTTTTTTTTTTTTTTTTTT FDIK        TELAPSE      368.34 TCPU      368.27

    ALPHA      ELECTRONS
 INSULATING STATE
 TOP OF VALENCE BANDS -    BAND    232; K    1; EIG -2.2734113E-01 AU
 BOTTOM OF VIRTUAL BANDS - BAND    233; K    1; EIG -1.5647297E-01 AU
 DIRECT ENERGY BAND GAP:   1.9284 eV

    BETA       ELECTRONS
 INSULATING STATE
 TOP OF VALENCE BANDS -    BAND    230; K    1; EIG -2.4566036E-01 AU
 BOTTOM OF VIRTUAL BANDS - BAND    231; K    1; EIG -1.8926678E-01 AU
 DIRECT ENERGY BAND GAP:   1.5345 eV
 TTTTTTTTTTTTTTTTTTTTTTTTTTTTTT PDIG        TELAPSE      368.43 TCPU      368.37
 CHARGE NORMALIZATION FACTOR   1.00000000
 TOTAL ATOMIC CHARGES:
   5.1078265   9.2868897   9.2873167   9.3124335   5.7329551   6.1280233
   0.8881165   5.7329302   5.1053462   9.2930501   9.3058386   9.2832488
   8.6377622   8.6283069  27.5353125   5.1060335   9.2873929   9.2729709
   9.3133238   5.7032903   6.1933223   0.8849121   5.7292264   5.0970896
   9.2939054   9.3102755   9.2768519   8.6336664   8.6321484   5.1058535
   9.2874125   9.2729449   9.3132767   5.7028550   6.1925847   0.8849597
   5.7286340   5.0968262   9.2938986   9.3102553   9.2768856   8.6332932
   8.6315550  27.5424473   5.1075089   9.2869459   9.2872996   9.3124372
   5.7324092   6.1275710   0.8881306   5.7325084   5.1050205   9.2930395
   9.3057995   9.2832778   8.6370337   8.6275698
 SUMMED SPIN DENSITY           2.00000000
 TOTAL ATOMIC SPINS  :
   0.0130524   0.0002032   0.0006340   0.0023517  -0.0068773   0.0074360
  -0.0005234  -0.0070456   0.0133192   0.0009503   0.0021676   0.0001398
   0.0962294   0.0965765   0.5749297   0.0123335   0.0002259   0.0005628
   0.0023384  -0.0075574   0.0069174  -0.0006143  -0.0070938   0.0124575
   0.0009266   0.0020577   0.0000804   0.0921505   0.0916892   0.0124730
   0.0002425   0.0005688   0.0023439  -0.0075207   0.0070911  -0.0006126
  -0.0071003   0.0125717   0.0009367   0.0020870   0.0000994   0.0929197
   0.0924729   0.5705158   0.0131509   0.0002137   0.0006708   0.0023787
  -0.0068577   0.0076171  -0.0005352  -0.0070276   0.0134794   0.0009735
   0.0021775   0.0001475   0.0970619   0.0974425
 TTTTTTTTTTTTTTTTTTTTTTTTTTTTTT MOQGAD      TELAPSE      368.45 TCPU      368.38
 TTTTTTTTTTTTTTTTTTTTTTTTTTTTTT SHELLXN     TELAPSE      376.98 TCPU      376.92
 TTTTTTTTTTTTTTTTTTTTTTTTTTTTTT MONMO3      TELAPSE      377.08 TCPU      377.01
 NUMERICALLY INTEGRATED DENSITY    231.9991523527    229.9991533579
 TTTTTTTTTTTTTTTTTTTTTTTTTTTTTT NUMDFT      TELAPSE      381.17 TCPU      381.11
 CYC  25 ETOT(AU) -7.040780517579E+03 DETOT -1.92E-04 tst  1.35E-05 PX  2.01E-02
 TTTTTTTTTTTTTTTTTTTTTTTTTTTTTT DIIS        TELAPSE      381.91 TCPU      381.85
 DIIS TEST: 0.94932E-03 AT SCF   CYCLE  25 - DIIS ACTIVE - HISTORY:    25 CYCLES
 TTTTTTTTTTTTTTTTTTTTTTTTTTTTTT FDIK        TELAPSE      383.17 TCPU      383.11

    ALPHA      ELECTRONS
 INSULATING STATE
 TOP OF VALENCE BANDS -    BAND    232; K    1; EIG -2.2761443E-01 AU
 BOTTOM OF VIRTUAL BANDS - BAND    233; K    1; EIG -1.5664459E-01 AU
 DIRECT ENERGY BAND GAP:   1.9312 eV

    BETA       ELECTRONS
 INSULATING STATE
 TOP OF VALENCE BANDS -    BAND    230; K    1; EIG -2.4582425E-01 AU
 BOTTOM OF VIRTUAL BANDS - BAND    231; K    1; EIG -1.8895875E-01 AU
 DIRECT ENERGY BAND GAP:   1.5474 eV
 TTTTTTTTTTTTTTTTTTTTTTTTTTTTTT PDIG        TELAPSE      383.27 TCPU      383.20
 CHARGE NORMALIZATION FACTOR   1.00000000
 TOTAL ATOMIC CHARGES:
   5.1075307   9.2863756   9.2872815   9.3129250   5.7340495   6.1274817
   0.8879271   5.7319380   5.1051037   9.2921607   9.3060763   9.2836507
   8.6377802   8.6289625  27.5376176   5.1062451   9.2876506   9.2729817
   9.3125597   5.7040547   6.1930802   0.8843504   5.7291120   5.0964934
   9.2943451   9.3094900   9.2771846   8.6334038   8.6322033   5.1062677
   9.2876447   9.2729732   9.3125615   5.7041474   6.1931170   0.8843460
   5.7291496   5.0965351   9.2943370   9.3094815   9.2771822   8.6334237
   8.6322033  27.5371696   5.1075257   9.2863858   9.2872803   9.3129347
   5.7340713   6.1274947   0.8879310   5.7320726   5.1051583   9.2921486
   9.3060697   9.2836297   8.6376736   8.6290692
 SUMMED SPIN DENSITY           2.00000000
 TOTAL ATOMIC SPINS  :
   0.0130972   0.0001979   0.0006313   0.0023491  -0.0069630   0.0078115
  -0.0005955  -0.0072676   0.0133660   0.0009682   0.0021660   0.0001463
   0.0964413   0.0968208   0.5734078   0.0124736   0.0002007   0.0005575
   0.0023354  -0.0077526   0.0071168  -0.0006401  -0.0071918   0.0126154
   0.0009134   0.0020583   0.0000627   0.0926527   0.0920178   0.0124617
   0.0002033   0.0005532   0.0023319  -0.0077606   0.0071261  -0.0006468
  -0.0072030   0.0125949   0.0009058   0.0020592   0.0000729   0.0926143
   0.0919759   0.5736795   0.0130654   0.0002013   0.0006443   0.0023521
  -0.0069447   0.0078021  -0.0005866  -0.0072869   0.0133598   0.0009664
   0.0021631   0.0001443   0.0963942   0.0967598
 TTTTTTTTTTTTTTTTTTTTTTTTTTTTTT MOQGAD      TELAPSE      383.28 TCPU      383.22
 TTTTTTTTTTTTTTTTTTTTTTTTTTTTTT SHELLXN     TELAPSE      391.80 TCPU      391.74
 TTTTTTTTTTTTTTTTTTTTTTTTTTTTTT MONMO3      TELAPSE      391.89 TCPU      391.83
 NUMERICALLY INTEGRATED DENSITY    231.9991526864    229.9991536759
 TTTTTTTTTTTTTTTTTTTTTTTTTTTTTT NUMDFT      TELAPSE      396.01 TCPU      395.95
 CYC  26 ETOT(AU) -7.040780557758E+03 DETOT -4.02E-05 tst  1.07E-06 PX  7.05E-03
 TTTTTTTTTTTTTTTTTTTTTTTTTTTTTT DIIS        TELAPSE      396.75 TCPU      396.69
 DIIS TEST: 0.10362E-03 AT SCF   CYCLE  26 - DIIS ACTIVE - HISTORY:    26 CYCLES
 TTTTTTTTTTTTTTTTTTTTTTTTTTTTTT FDIK        TELAPSE      397.99 TCPU      397.93

    ALPHA      ELECTRONS
 INSULATING STATE
 TOP OF VALENCE BANDS -    BAND    232; K    1; EIG -2.2755317E-01 AU
 BOTTOM OF VIRTUAL BANDS - BAND    233; K    1; EIG -1.5669803E-01 AU
 DIRECT ENERGY BAND GAP:   1.9281 eV

    BETA       ELECTRONS
 INSULATING STATE
 TOP OF VALENCE BANDS -    BAND    230; K    1; EIG -2.4575807E-01 AU
 BOTTOM OF VIRTUAL BANDS - BAND    231; K    1; EIG -1.8890897E-01 AU
 DIRECT ENERGY BAND GAP:   1.5469 eV
 TTTTTTTTTTTTTTTTTTTTTTTTTTTTTT PDIG        TELAPSE      398.09 TCPU      398.02
 CHARGE NORMALIZATION FACTOR   1.00000000
 TOTAL ATOMIC CHARGES:
   5.1070494   9.2870528   9.2873565   9.3124647   5.7346033   6.1263819
   0.8880406   5.7345103   5.1044282   9.2929280   9.3056359   9.2836653
   8.6369691   8.6280119  27.5369041   5.1063230   9.2871844   9.2728304
   9.3131460   5.7042499   6.1924588   0.8844668   5.7294313   5.0973653
   9.2937797   9.3100261   9.2766916   8.6336573   8.6323714   5.1062813
   9.2871855   9.2728361   9.3131456   5.7041544   6.1923406   0.8844722
   5.7294198   5.0973326   9.2937840   9.3100343   9.2766990   8.6335925
   8.6325130  27.5372929   5.1070422   9.2870433   9.2873623   9.3124545
   5.7347001   6.1263227   0.8880342   5.7342731   5.1043691   9.2929349
   9.3056474   9.2836716   8.6374023   8.6276745
 SUMMED SPIN DENSITY           2.00000000
 TOTAL ATOMIC SPINS  :
   0.0131151   0.0001926   0.0006321   0.0023466  -0.0070235   0.0079405
  -0.0006148  -0.0073769   0.0133858   0.0009600   0.0021657   0.0001388
   0.0965514   0.0968882   0.5737912   0.0124678   0.0001958   0.0005533
   0.0023210  -0.0078896   0.0071293  -0.0006425  -0.0073019   0.0126046
   0.0009027   0.0020527   0.0000601   0.0925873   0.0918667   0.0124792
   0.0001937   0.0005523   0.0023251  -0.0078699   0.0071325  -0.0006475
  -0.0072872   0.0126101   0.0009045   0.0020521   0.0000605   0.0926533
   0.0918875   0.5735374   0.0131158   0.0001952   0.0006331   0.0023442
  -0.0070099   0.0079541  -0.0006158  -0.0073794   0.0133999   0.0009678
   0.0021671   0.0001363   0.0965210   0.0969865
 TTTTTTTTTTTTTTTTTTTTTTTTTTTTTT MOQGAD      TELAPSE      398.10 TCPU      398.04
 TTTTTTTTTTTTTTTTTTTTTTTTTTTTTT SHELLXN     TELAPSE      406.66 TCPU      406.60
 TTTTTTTTTTTTTTTTTTTTTTTTTTTTTT MONMO3      TELAPSE      406.76 TCPU      406.70
 NUMERICALLY INTEGRATED DENSITY    231.9991526056    229.9991535925
 TTTTTTTTTTTTTTTTTTTTTTTTTTTTTT NUMDFT      TELAPSE      410.85 TCPU      410.79
 CYC  27 ETOT(AU) -7.040780557112E+03 DETOT  6.46E-07 tst  2.23E-08 PX  5.90E-04
 TTTTTTTTTTTTTTTTTTTTTTTTTTTTTT DIIS        TELAPSE      411.60 TCPU      411.54
 DIIS TEST: 0.83722E-04 AT SCF   CYCLE  27 - DIIS ACTIVE - HISTORY:    27 CYCLES
 TTTTTTTTTTTTTTTTTTTTTTTTTTTTTT FDIK        TELAPSE      412.78 TCPU      412.72

    ALPHA      ELECTRONS
 INSULATING STATE
 TOP OF VALENCE BANDS -    BAND    232; K    1; EIG -2.2748833E-01 AU
 BOTTOM OF VIRTUAL BANDS - BAND    233; K    1; EIG -1.5660179E-01 AU
 DIRECT ENERGY BAND GAP:   1.9289 eV

    BETA       ELECTRONS
 INSULATING STATE
 TOP OF VALENCE BANDS -    BAND    230; K    1; EIG -2.4572176E-01 AU
 BOTTOM OF VIRTUAL BANDS - BAND    231; K    1; EIG -1.8881396E-01 AU
 DIRECT ENERGY BAND GAP:   1.5485 eV
 TTTTTTTTTTTTTTTTTTTTTTTTTTTTTT PDIG        TELAPSE      412.88 TCPU      412.82
 CHARGE NORMALIZATION FACTOR   1.00000000
 TOTAL ATOMIC CHARGES:
   5.1075697   9.2864517   9.2872993   9.3128053   5.7342796   6.1273319
   0.8880566   5.7323490   5.1050824   9.2922464   9.3060320   9.2836527
   8.6378515   8.6283613  27.5369345   5.1060339   9.2876616   9.2730064
   9.3127239   5.7038713   6.1932511   0.8844220   5.7290532   5.0966976
   9.2943063   9.3096083   9.2771491   8.6335642   8.6323502   5.1060585
   9.2876545   9.2730154   9.3127133   5.7040349   6.1933666   0.8844188
   5.7289345   5.0966843   9.2943131   9.3096121   9.2771480   8.6337827
   8.6320277  27.5368298   5.1075548   9.2864577   9.2873055   9.3128249
   5.7339980   6.1274319   0.8880496   5.7327033   5.1051116   9.2922367
   9.3060172   9.2836471   8.6371677   8.6288969
 SUMMED SPIN DENSITY           2.00000000
 TOTAL ATOMIC SPINS  :
   0.0131041   0.0001862   0.0006338   0.0023358  -0.0070447   0.0079204
  -0.0006116  -0.0073940   0.0133788   0.0009654   0.0021698   0.0001388
   0.0964181   0.0968803   0.5738190   0.0124825   0.0001997   0.0005503
   0.0023258  -0.0079042   0.0071173  -0.0006367  -0.0073064   0.0126159
   0.0009008   0.0020567   0.0000602   0.0926918   0.0919450   0.0124928
   0.0001871   0.0005485   0.0023201  -0.0078862   0.0071351  -0.0006453
  -0.0073073   0.0126313   0.0009004   0.0020536   0.0000577   0.0926053
   0.0919654   0.5738737   0.0131154   0.0001931   0.0006372   0.0023438
  -0.0070464   0.0079355  -0.0006171  -0.0073903   0.0133787   0.0009596
   0.0021583   0.0001325   0.0964822   0.0967868
 TTTTTTTTTTTTTTTTTTTTTTTTTTTTTT MOQGAD      TELAPSE      412.89 TCPU      412.83
 TTTTTTTTTTTTTTTTTTTTTTTTTTTTTT SHELLXN     TELAPSE      421.42 TCPU      421.36
 TTTTTTTTTTTTTTTTTTTTTTTTTTTTTT MONMO3      TELAPSE      421.51 TCPU      421.45
 NUMERICALLY INTEGRATED DENSITY    231.9991525935    229.9991535812
 TTTTTTTTTTTTTTTTTTTTTTTTTTTTTT NUMDFT      TELAPSE      425.56 TCPU      425.50
 CYC  28 ETOT(AU) -7.040780560215E+03 DETOT -3.10E-06 tst  1.24E-08 PX  1.25E-03
 TTTTTTTTTTTTTTTTTTTTTTTTTTTTTT DIIS        TELAPSE      426.34 TCPU      426.27
 DIIS TEST: 0.34972E-04 AT SCF   CYCLE  28 - DIIS ACTIVE - HISTORY:    28 CYCLES
 TTTTTTTTTTTTTTTTTTTTTTTTTTTTTT FDIK        TELAPSE      427.77 TCPU      427.70

    ALPHA      ELECTRONS
 INSULATING STATE
 TOP OF VALENCE BANDS -    BAND    232; K    1; EIG -2.2756355E-01 AU
 BOTTOM OF VIRTUAL BANDS - BAND    233; K    1; EIG -1.5666031E-01 AU
 DIRECT ENERGY BAND GAP:   1.9294 eV

    BETA       ELECTRONS
 INSULATING STATE
 TOP OF VALENCE BANDS -    BAND    230; K    1; EIG -2.4577497E-01 AU
 BOTTOM OF VIRTUAL BANDS - BAND    231; K    1; EIG -1.8890080E-01 AU
 DIRECT ENERGY BAND GAP:   1.5476 eV
 TTTTTTTTTTTTTTTTTTTTTTTTTTTTTT PDIG        TELAPSE      427.87 TCPU      427.80
 CHARGE NORMALIZATION FACTOR   1.00000000
 TOTAL ATOMIC CHARGES:
   5.1072996   9.2866635   9.2873294   9.3127589   5.7340262   6.1270845
   0.8879865   5.7332997   5.1049672   9.2924320   9.3058372   9.2836360
   8.6368662   8.6290145  27.5371453   5.1062531   9.2874558   9.2729313
   9.3127899   5.7042597   6.1930223   0.8843992   5.7290399   5.0967669
   9.2941412   9.3097247   9.2769925   8.6339528   8.6319310   5.1062216
   9.2874806   9.2729025   9.3128112   5.7038609   6.1929124   0.8844001
   5.7293835   5.0968264   9.2941121   9.3096979   9.2770110   8.6333281
   8.6327049  27.5371018   5.1073691   9.2866510   9.2873087   9.3127087
   5.7345800   6.1269890   0.8879908   5.7327066   5.1049275   9.2924478
   9.3058740   9.2836479   8.6380973   8.6279396
 SUMMED SPIN DENSITY           2.00000000
 TOTAL ATOMIC SPINS  :
   0.0131295   0.0001868   0.0006356   0.0023450  -0.0070351   0.0079288
  -0.0006146  -0.0073897   0.0133779   0.0009620   0.0021655   0.0001380
   0.0965811   0.0968026   0.5736666   0.0124697   0.0001992   0.0005489
   0.0023231  -0.0078986   0.0071246  -0.0006409  -0.0073140   0.0126178
   0.0009095   0.0020583   0.0000655   0.0926288   0.0920285   0.0124945
   0.0001940   0.0005529   0.0023226  -0.0078979   0.0071405  -0.0006436
  -0.0073174   0.0126024   0.0009087   0.0020538   0.0000642   0.0927453
   0.0919002   0.5736865   0.0131120   0.0001862   0.0006334   0.0023407
  -0.0070324   0.0079330  -0.0006166  -0.0073968   0.0134096   0.0009615
   0.0021662   0.0001364   0.0963881   0.0969714
 TTTTTTTTTTTTTTTTTTTTTTTTTTTTTT MOQGAD      TELAPSE      427.88 TCPU      427.81
 TTTTTTTTTTTTTTTTTTTTTTTTTTTTTT SHELLXN     TELAPSE      436.43 TCPU      436.37
 TTTTTTTTTTTTTTTTTTTTTTTTTTTTTT MONMO3      TELAPSE      436.52 TCPU      436.46
 NUMERICALLY INTEGRATED DENSITY    231.9991526210    229.9991536072
 TTTTTTTTTTTTTTTTTTTTTTTTTTTTTT NUMDFT      TELAPSE      440.63 TCPU      440.57
 CYC  29 ETOT(AU) -7.040780560271E+03 DETOT -5.67E-08 tst  3.91E-08 PX  6.32E-04
 TTTTTTTTTTTTTTTTTTTTTTTTTTTTTT DIIS        TELAPSE      441.42 TCPU      441.36
 DIIS TEST: 0.23625E-04 AT SCF   CYCLE  29 - DIIS ACTIVE - HISTORY:    29 CYCLES
 TTTTTTTTTTTTTTTTTTTTTTTTTTTTTT FDIK        TELAPSE      442.35 TCPU      442.29

    ALPHA      ELECTRONS
 INSULATING STATE
 TOP OF VALENCE BANDS -    BAND    232; K    1; EIG -2.2756538E-01 AU
 BOTTOM OF VIRTUAL BANDS - BAND    233; K    1; EIG -1.5666525E-01 AU
 DIRECT ENERGY BAND GAP:   1.9293 eV

    BETA       ELECTRONS
 INSULATING STATE
 TOP OF VALENCE BANDS -    BAND    230; K    1; EIG -2.4577299E-01 AU
 BOTTOM OF VIRTUAL BANDS - BAND    231; K    1; EIG -1.8890656E-01 AU
 DIRECT ENERGY BAND GAP:   1.5474 eV
 TTTTTTTTTTTTTTTTTTTTTTTTTTTTTT PDIG        TELAPSE      442.45 TCPU      442.39
 CHARGE NORMALIZATION FACTOR   1.00000000
 TOTAL ATOMIC CHARGES:
   5.1073565   9.2866651   9.2873143   9.3126808   5.7346183   6.1269309
   0.8880055   5.7328278   5.1048288   9.2924855   9.3058909   9.2836598
   8.6381055   8.6277825  27.5371872   5.1061889   9.2874778   9.2729054
   9.3128532   5.7038006   6.1928678   0.8844088   5.7294587   5.0968874
   9.2940882   9.3097233   9.2769824   8.6331735   8.6328349   5.1062549
   9.2874383   9.2729257   9.3128102   5.7043379   6.1929781   0.8843982
   5.7289603   5.0968417   9.2941210   9.3097412   9.2769700   8.6340932
   8.6318204  27.5371502   5.1073086   9.2866782   9.2873316   9.3127334
   5.7340243   6.1269961   0.8879982   5.7334361   5.1048829   9.2924639
   9.3058446   9.2836434   8.6367696   8.6290577
 SUMMED SPIN DENSITY           2.00000000
 TOTAL ATOMIC SPINS  :
   0.0131156   0.0001884   0.0006327   0.0023346  -0.0070412   0.0079369
  -0.0006153  -0.0073892   0.0133996   0.0009684   0.0021720   0.0001391
   0.0964039   0.0970049   0.5736341   0.0124873   0.0001970   0.0005512
   0.0023308  -0.0079060   0.0071276  -0.0006407  -0.0073194   0.0126090
   0.0009047   0.0020563   0.0000616   0.0927732   0.0918850   0.0124776
   0.0001912   0.0005487   0.0023228  -0.0079075   0.0071376  -0.0006417
  -0.0073193   0.0126248   0.0009088   0.0020603   0.0000627   0.0926018
   0.0920363   0.5736488   0.0131342   0.0001893   0.0006372   0.0023422
  -0.0070407   0.0079451  -0.0006201  -0.0073901   0.0133921   0.0009629
   0.0021616   0.0001333   0.0966004   0.0967974
 TTTTTTTTTTTTTTTTTTTTTTTTTTTTTT MOQGAD      TELAPSE      442.46 TCPU      442.40
 TTTTTTTTTTTTTTTTTTTTTTTTTTTTTT SHELLXN     TELAPSE      450.97 TCPU      450.90
 TTTTTTTTTTTTTTTTTTTTTTTTTTTTTT MONMO3      TELAPSE      451.06 TCPU      450.99
 NUMERICALLY INTEGRATED DENSITY    231.9991526229    229.9991536077
 TTTTTTTTTTTTTTTTTTTTTTTTTTTTTT NUMDFT      TELAPSE      455.14 TCPU      455.08
 CYC  30 ETOT(AU) -7.040780559804E+03 DETOT  4.67E-07 tst  7.41E-08 PX  2.00E-04
 TTTTTTTTTTTTTTTTTTTTTTTTTTTTTT DIIS        TELAPSE      455.94 TCPU      455.88
 DIIS TEST: 0.29549E-04 AT SCF   CYCLE  30 - DIIS ACTIVE - HISTORY:    30 CYCLES
 TTTTTTTTTTTTTTTTTTTTTTTTTTTTTT FDIK        TELAPSE      457.15 TCPU      457.06

    ALPHA      ELECTRONS
 INSULATING STATE
 TOP OF VALENCE BANDS -    BAND    232; K    1; EIG -2.2754270E-01 AU
 BOTTOM OF VIRTUAL BANDS - BAND    233; K    1; EIG -1.5664894E-01 AU
 DIRECT ENERGY BAND GAP:   1.9291 eV

    BETA       ELECTRONS
 INSULATING STATE
 TOP OF VALENCE BANDS -    BAND    230; K    1; EIG -2.4575491E-01 AU
 BOTTOM OF VIRTUAL BANDS - BAND    231; K    1; EIG -1.8888307E-01 AU
 DIRECT ENERGY BAND GAP:   1.5476 eV
 TTTTTTTTTTTTTTTTTTTTTTTTTTTTTT PDIG        TELAPSE      457.24 TCPU      457.16
 CHARGE NORMALIZATION FACTOR   1.00000000
 TOTAL ATOMIC CHARGES:
   5.1074107   9.2866224   9.2873128   9.3127009   5.7343241   6.1269621
   0.8880386   5.7330343   5.1048318   9.2924509   9.3059295   9.2836525
   8.6374970   8.6284000  27.5371532   5.1061419   9.2875055   9.2729469
   9.3128363   5.7040838   6.1929253   0.8844223   5.7290869   5.0969112
   9.2941342   9.3097331   9.2769934   8.6337630   8.6322008   5.1061279
   9.2875069   9.2729577   9.3128503   5.7039996   6.1929981   0.8844178
   5.7292078   5.0969128   9.2941326   9.3097292   9.2769917   8.6334821
   8.6323776  27.5371384   5.1073990   9.2866291   9.2873239   9.3127107
   5.7342337   6.1270460   0.8880326   5.7331701   5.1048386   9.2924445
   9.3059261   9.2836475   8.6373414   8.6284210
 SUMMED SPIN DENSITY           2.00000000
 TOTAL ATOMIC SPINS  :
   0.0131184   0.0001899   0.0006340   0.0023432  -0.0070481   0.0079599
  -0.0006209  -0.0074087   0.0133967   0.0009674   0.0021629   0.0001369
   0.0965024   0.0969014   0.5736624   0.0124824   0.0001957   0.0005509
   0.0023247  -0.0079190   0.0071436  -0.0006429  -0.0073336   0.0126172
   0.0009050   0.0020583   0.0000630   0.0926808   0.0919768   0.0124903
   0.0001928   0.0005508   0.0023240  -0.0079193   0.0071511  -0.0006458
  -0.0073329   0.0126145   0.0009067   0.0020539   0.0000629   0.0927048
   0.0919420   0.5736583   0.0131265   0.0001895   0.0006324   0.0023421
  -0.0070485   0.0079589  -0.0006195  -0.0074104   0.0134026   0.0009661
   0.0021611   0.0001349   0.0965094   0.0969002
 TTTTTTTTTTTTTTTTTTTTTTTTTTTTTT MOQGAD      TELAPSE      457.26 TCPU      457.17
 TTTTTTTTTTTTTTTTTTTTTTTTTTTTTT SHELLXN     TELAPSE      465.83 TCPU      465.75
 TTTTTTTTTTTTTTTTTTTTTTTTTTTTTT MONMO3      TELAPSE      465.92 TCPU      465.84
 NUMERICALLY INTEGRATED DENSITY    231.9991526166    229.9991536028
 TTTTTTTTTTTTTTTTTTTTTTTTTTTTTT NUMDFT      TELAPSE      470.10 TCPU      470.01
 CYC  31 ETOT(AU) -7.040780561692E+03 DETOT -1.89E-06 tst  1.77E-08 PX  1.01E-04
 TTTTTTTTTTTTTTTTTTTTTTTTTTTTTT DIIS        TELAPSE      470.91 TCPU      470.82
 DIIS TEST: 0.55783E-05 AT SCF   CYCLE  31 - DIIS ACTIVE - HISTORY:    31 CYCLES
 TTTTTTTTTTTTTTTTTTTTTTTTTTTTTT FDIK        TELAPSE      472.01 TCPU      471.92

    ALPHA      ELECTRONS
 INSULATING STATE
 TOP OF VALENCE BANDS -    BAND    232; K    1; EIG -2.2754538E-01 AU
 BOTTOM OF VIRTUAL BANDS - BAND    233; K    1; EIG -1.5664632E-01 AU
 DIRECT ENERGY BAND GAP:   1.9293 eV

    BETA       ELECTRONS
 INSULATING STATE
 TOP OF VALENCE BANDS -    BAND    230; K    1; EIG -2.4576081E-01 AU
 BOTTOM OF VIRTUAL BANDS - BAND    231; K    1; EIG -1.8888216E-01 AU
 DIRECT ENERGY BAND GAP:   1.5477 eV
 TTTTTTTTTTTTTTTTTTTTTTTTTTTTTT PDIG        TELAPSE      472.11 TCPU      472.02
 CHARGE NORMALIZATION FACTOR   1.00000000
 TOTAL ATOMIC CHARGES:
   5.1073243   9.2866619   9.2873257   9.3127484   5.7342143   6.1271204
   0.8880081   5.7331727   5.1049566   9.2924399   9.3058518   9.2836338
   8.6372413   8.6285183  27.5371112   5.1062173   9.2874795   9.2729347
   9.3128222   5.7039321   6.1930544   0.8844103   5.7292940   5.0968536
   9.2941227   9.3097077   9.2770022   8.6333218   8.6325104   5.1062420
   9.2874683   9.2729194   9.3127924   5.7041238   6.1929625   0.8844129
   5.7290042   5.0968297   9.2941403   9.3097213   9.2770135   8.6339546
   8.6320986  27.5370550   5.1073459   9.2866496   9.2873116   9.3127277
   5.7343969   6.1269931   0.8880139   5.7328766   5.1049357   9.2924522
   9.3058586   9.2836505   8.6376848   8.6283727
 SUMMED SPIN DENSITY           2.00000000
 TOTAL ATOMIC SPINS  :
   0.0131231   0.0001905   0.0006312   0.0023424  -0.0070509   0.0079660
  -0.0006215  -0.0074131   0.0133956   0.0009657   0.0021613   0.0001368
   0.0965098   0.0968702   0.5736823   0.0124891   0.0001938   0.0005534
   0.0023252  -0.0079249   0.0071489  -0.0006437  -0.0073419   0.0126161
   0.0009061   0.0020566   0.0000622   0.0927326   0.0919376   0.0124840
   0.0001931   0.0005521   0.0023250  -0.0079281   0.0071524  -0.0006449
  -0.0073367   0.0126212   0.0009080   0.0020564   0.0000626   0.0926664
   0.0919961   0.5737181   0.0131208   0.0001903   0.0006304   0.0023393
  -0.0070521   0.0079665  -0.0006208  -0.0074143   0.0134003   0.0009662
   0.0021621   0.0001361   0.0964565   0.0968925
 TTTTTTTTTTTTTTTTTTTTTTTTTTTTTT MOQGAD      TELAPSE      472.12 TCPU      472.03
 TTTTTTTTTTTTTTTTTTTTTTTTTTTTTT SHELLXN     TELAPSE      480.63 TCPU      480.54
 TTTTTTTTTTTTTTTTTTTTTTTTTTTTTT MONMO3      TELAPSE      480.72 TCPU      480.63
 NUMERICALLY INTEGRATED DENSITY    231.9991526093    229.9991535951
 TTTTTTTTTTTTTTTTTTTTTTTTTTTTTT NUMDFT      TELAPSE      484.87 TCPU      484.79
 CYC  32 ETOT(AU) -7.040780561466E+03 DETOT  2.26E-07 tst  6.66E-09 PX  7.41E-05
 TTTTTTTTTTTTTTTTTTTTTTTTTTTTTT DIIS        TELAPSE      485.68 TCPU      485.59
 DIIS TEST: 0.65074E-05 AT SCF   CYCLE  32 - DIIS ACTIVE - HISTORY:    32 CYCLES
 TTTTTTTTTTTTTTTTTTTTTTTTTTTTTT FDIK        TELAPSE      486.63 TCPU      486.54

    ALPHA      ELECTRONS
 INSULATING STATE
 TOP OF VALENCE BANDS -    BAND    232; K    1; EIG -2.2755443E-01 AU
 BOTTOM OF VIRTUAL BANDS - BAND    233; K    1; EIG -1.5665269E-01 AU
 DIRECT ENERGY BAND GAP:   1.9293 eV

    BETA       ELECTRONS
 INSULATING STATE
 TOP OF VALENCE BANDS -    BAND    230; K    1; EIG -2.4576580E-01 AU
 BOTTOM OF VIRTUAL BANDS - BAND    231; K    1; EIG -1.8889263E-01 AU
 DIRECT ENERGY BAND GAP:   1.5476 eV
 TTTTTTTTTTTTTTTTTTTTTTTTTTTTTT PDIG        TELAPSE      486.73 TCPU      486.64
 CHARGE NORMALIZATION FACTOR   1.00000000
 TOTAL ATOMIC CHARGES:
   5.1073473   9.2866491   9.2873148   9.3127209   5.7343711   6.1269950
   0.8880121   5.7329425   5.1049026   9.2924587   9.3058739   9.2836522
   8.6376371   8.6283368  27.5371327   5.1062190   9.2874709   9.2729255
   9.3128045   5.7041187   6.1929548   0.8844118   5.7290466   5.0968252
   9.2941350   9.3097304   9.2770033   8.6338950   8.6321201   5.1062102
   9.2874785   9.2729301   9.3128257   5.7039533   6.1930034   0.8844092
   5.7292963   5.0968542   9.2941202   9.3097055   9.2769977   8.6333832
   8.6324940  27.5371206   5.1073420   9.2866608   9.2873213   9.3127336
   5.7342398   6.1270629   0.8880051   5.7331538   5.1049229   9.2924453
   9.3058625   9.2836392   8.6372742   8.6285468
 SUMMED SPIN DENSITY           2.00000000
 TOTAL ATOMIC SPINS  :
   0.0131183   0.0001907   0.0006320   0.0023428  -0.0070501   0.0079692
  -0.0006211  -0.0074144   0.0134015   0.0009662   0.0021612   0.0001377
   0.0964730   0.0969026   0.5736734   0.0124862   0.0001931   0.0005533
   0.0023227  -0.0079253   0.0071521  -0.0006438  -0.0073436   0.0126224
   0.0009072   0.0020583   0.0000639   0.0926731   0.0919973   0.0124927
   0.0001933   0.0005519   0.0023256  -0.0079303   0.0071522  -0.0006438
  -0.0073406   0.0126172   0.0009073   0.0020540   0.0000631   0.0927305
   0.0919419   0.5736654   0.0131255   0.0001903   0.0006301   0.0023418
  -0.0070515   0.0079678  -0.0006201  -0.0074146   0.0134009   0.0009659
   0.0021603   0.0001359   0.0965111   0.0968763
 TTTTTTTTTTTTTTTTTTTTTTTTTTTTTT MOQGAD      TELAPSE      486.74 TCPU      486.65
 TTTTTTTTTTTTTTTTTTTTTTTTTTTTTT SHELLXN     TELAPSE      495.25 TCPU      495.16
 TTTTTTTTTTTTTTTTTTTTTTTTTTTTTT MONMO3      TELAPSE      495.34 TCPU      495.25
 NUMERICALLY INTEGRATED DENSITY    231.9991526110    229.9991535979
 TTTTTTTTTTTTTTTTTTTTTTTTTTTTTT NUMDFT      TELAPSE      499.40 TCPU      499.31
 CYC  33 ETOT(AU) -7.040780561555E+03 DETOT -8.88E-08 tst  1.12E-08 PX  8.86E-05
 TTTTTTTTTTTTTTTTTTTTTTTTTTTTTT DIIS        TELAPSE      500.21 TCPU      500.13
 DIIS TEST: 0.53575E-05 AT SCF   CYCLE  33 - DIIS ACTIVE - HISTORY:    33 CYCLES
 TTTTTTTTTTTTTTTTTTTTTTTTTTTTTT FDIK        TELAPSE      501.38 TCPU      501.29

    ALPHA      ELECTRONS
 INSULATING STATE
 TOP OF VALENCE BANDS -    BAND    232; K    1; EIG -2.2755574E-01 AU
 BOTTOM OF VIRTUAL BANDS - BAND    233; K    1; EIG -1.5665547E-01 AU
 DIRECT ENERGY BAND GAP:   1.9293 eV

    BETA       ELECTRONS
 INSULATING STATE
 TOP OF VALENCE BANDS -    BAND    230; K    1; EIG -2.4576414E-01 AU
 BOTTOM OF VIRTUAL BANDS - BAND    231; K    1; EIG -1.8889599E-01 AU
 DIRECT ENERGY BAND GAP:   1.5475 eV
 TTTTTTTTTTTTTTTTTTTTTTTTTTTTTT PDIG        TELAPSE      501.48 TCPU      501.39
 CHARGE NORMALIZATION FACTOR   1.00000000
 TOTAL ATOMIC CHARGES:
   5.1074022   9.2866323   9.2873138   9.3126984   5.7342890   6.1269711
   0.8880195   5.7330747   5.1048441   9.2924463   9.3059213   9.2836499
   8.6374237   8.6284743  27.5371839   5.1061468   9.2874993   9.2729442
   9.3128376   5.7040298   6.1929247   0.8844132   5.7291855   5.0968617
   9.2941346   9.3097258   9.2769892   8.6336391   8.6323258   5.1061427
   9.2874962   9.2729472   9.3128399   5.7040541   6.1929730   0.8844108
   5.7291877   5.0968620   9.2941346   9.3097302   9.2769881   8.6336280
   8.6322761  27.5371743   5.1073906   9.2866341   9.2873201   9.3127033
   5.7342905   6.1270234   0.8880158   5.7331180   5.1048477   9.2924442
   9.3059228   9.2836472   8.6374337   8.6283618
 SUMMED SPIN DENSITY           2.00000000
 TOTAL ATOMIC SPINS  :
   0.0131232   0.0001907   0.0006322   0.0023421  -0.0070459   0.0079687
  -0.0006212  -0.0074128   0.0134028   0.0009650   0.0021621   0.0001363
   0.0965069   0.0968942   0.5736369   0.0124883   0.0001946   0.0005525
   0.0023241  -0.0079286   0.0071508  -0.0006420  -0.0073405   0.0126149
   0.0009093   0.0020573   0.0000632   0.0927058   0.0919690   0.0124886
   0.0001944   0.0005512   0.0023247  -0.0079310   0.0071495  -0.0006429
  -0.0073417   0.0126148   0.0009097   0.0020567   0.0000625   0.0927047
   0.0919679   0.5736407   0.0131262   0.0001895   0.0006308   0.0023405
  -0.0070476   0.0079642  -0.0006194  -0.0074112   0.0134042   0.0009650
   0.0021624   0.0001368   0.0965035   0.0969055
 TTTTTTTTTTTTTTTTTTTTTTTTTTTTTT MOQGAD      TELAPSE      501.49 TCPU      501.40
 TTTTTTTTTTTTTTTTTTTTTTTTTTTTTT SHELLXN     TELAPSE      510.03 TCPU      509.94
 TTTTTTTTTTTTTTTTTTTTTTTTTTTTTT MONMO3      TELAPSE      510.12 TCPU      510.03
 NUMERICALLY INTEGRATED DENSITY    231.9991526197    229.9991536061
 TTTTTTTTTTTTTTTTTTTTTTTTTTTTTT NUMDFT      TELAPSE      514.18 TCPU      514.10
 CYC  34 ETOT(AU) -7.040780561798E+03 DETOT -2.43E-07 tst  2.62E-09 PX  7.76E-05
 TTTTTTTTTTTTTTTTTTTTTTTTTTTTTT DIIS        TELAPSE      515.01 TCPU      514.93
 DIIS TEST: 0.19701E-05 AT SCF   CYCLE  34 - DIIS ACTIVE - HISTORY:    34 CYCLES
 TTTTTTTTTTTTTTTTTTTTTTTTTTTTTT FDIK        TELAPSE      516.39 TCPU      516.30

    ALPHA      ELECTRONS
 INSULATING STATE
 TOP OF VALENCE BANDS -    BAND    232; K    1; EIG -2.2754825E-01 AU
 BOTTOM OF VIRTUAL BANDS - BAND    233; K    1; EIG -1.5664956E-01 AU
 DIRECT ENERGY BAND GAP:   1.9293 eV

    BETA       ELECTRONS
 INSULATING STATE
 TOP OF VALENCE BANDS -    BAND    230; K    1; EIG -2.4576103E-01 AU
 BOTTOM OF VIRTUAL BANDS - BAND    231; K    1; EIG -1.8888642E-01 AU
 DIRECT ENERGY BAND GAP:   1.5476 eV
 TTTTTTTTTTTTTTTTTTTTTTTTTTTTTT PDIG        TELAPSE      516.49 TCPU      516.40
 CHARGE NORMALIZATION FACTOR   1.00000000
 TOTAL ATOMIC CHARGES:
   5.1073447   9.2866509   9.2873136   9.3127383   5.7343162   6.1270906
   0.8880138   5.7330913   5.1049379   9.2924518   9.3058531   9.2836400
   8.6374236   8.6283176  27.5371328   5.1062244   9.2874705   9.2729312
   9.3128101   5.7040775   6.1930432   0.8844100   5.7291386   5.0968659
   9.2941254   9.3097228   9.2770088   8.6336095   8.6322431   5.1062211
   9.2874791   9.2729285   9.3128075   5.7040076   6.1929516   0.8844172
   5.7291256   5.0968611   9.2941290   9.3097143   9.2770134   8.6336398
   8.6323771  27.5371071   5.1073508   9.2866539   9.2873088   9.3127317
   5.7342898   6.1269907   0.8880189   5.7330092   5.1049303   9.2924538
   9.3058482   9.2836460   8.6374682   8.6285229
 SUMMED SPIN DENSITY           2.00000000
 TOTAL ATOMIC SPINS  :
   0.0131211   0.0001897   0.0006315   0.0023417  -0.0070479   0.0079678
  -0.0006219  -0.0074119   0.0134015   0.0009648   0.0021617   0.0001370
   0.0964955   0.0968997   0.5736670   0.0124862   0.0001945   0.0005530
   0.0023241  -0.0079314   0.0071517  -0.0006427  -0.0073446   0.0126142
   0.0009094   0.0020567   0.0000628   0.0926998   0.0919690   0.0124869
   0.0001950   0.0005534   0.0023250  -0.0079334   0.0071553  -0.0006433
  -0.0073447   0.0126162   0.0009091   0.0020564   0.0000627   0.0927093
   0.0919635   0.5736864   0.0131220   0.0001895   0.0006310   0.0023411
  -0.0070469   0.0079669  -0.0006217  -0.0074127   0.0133999   0.0009650
   0.0021621   0.0001367   0.0964896   0.0968797
 TTTTTTTTTTTTTTTTTTTTTTTTTTTTTT MOQGAD      TELAPSE      516.50 TCPU      516.41
 TTTTTTTTTTTTTTTTTTTTTTTTTTTTTT SHELLXN     TELAPSE      525.06 TCPU      524.97
 TTTTTTTTTTTTTTTTTTTTTTTTTTTTTT MONMO3      TELAPSE      525.15 TCPU      525.06
 NUMERICALLY INTEGRATED DENSITY    231.9991526111    229.9991535975
 TTTTTTTTTTTTTTTTTTTTTTTTTTTTTT NUMDFT      TELAPSE      529.35 TCPU      529.26
 CYC  35 ETOT(AU) -7.040780561778E+03 DETOT  1.96E-08 tst  1.99E-10 PX  6.36E-05
 TTTTTTTTTTTTTTTTTTTTTTTTTTTTTT DIIS        TELAPSE      530.53 TCPU      530.45
 DIIS TEST: 0.98524E-06 AT SCF   CYCLE  35 - DIIS ACTIVE - HISTORY:    35 CYCLES
 TTTTTTTTTTTTTTTTTTTTTTTTTTTTTT FDIK        TELAPSE      531.54 TCPU      531.46

    ALPHA      ELECTRONS
 INSULATING STATE
 TOP OF VALENCE BANDS -    BAND    232; K    1; EIG -2.2755516E-01 AU
 BOTTOM OF VIRTUAL BANDS - BAND    233; K    1; EIG -1.5665331E-01 AU
 DIRECT ENERGY BAND GAP:   1.9293 eV

    BETA       ELECTRONS
 INSULATING STATE
 TOP OF VALENCE BANDS -    BAND    230; K    1; EIG -2.4576502E-01 AU
 BOTTOM OF VIRTUAL BANDS - BAND    231; K    1; EIG -1.8889559E-01 AU
 DIRECT ENERGY BAND GAP:   1.5475 eV
 TTTTTTTTTTTTTTTTTTTTTTTTTTTTTT PDIG        TELAPSE      531.64 TCPU      531.55
 CHARGE NORMALIZATION FACTOR   1.00000000
 TOTAL ATOMIC CHARGES:
   5.1073700   9.2866498   9.2873215   9.3127008   5.7342585   6.1269094
   0.8880213   5.7330024   5.1048600   9.2924462   9.3059042   9.2836536
   8.6375009   8.6286173  27.5371425   5.1061614   9.2874967   9.2729365
   9.3128334   5.7039497   6.1928702   0.8844208   5.7291797   5.0968366
   9.2941361   9.3097200   9.2769898   8.6336867   8.6324306   5.1061743
   9.2874811   9.2729364   9.3128335   5.7040887   6.1930443   0.8844040
   5.7292385   5.0968501   9.2941280   9.3097292   9.2769836   8.6335989
   8.6321772  27.5371782   5.1073703   9.2866442   9.2873241   9.3127100
   5.7343571   6.1270926   0.8880102   5.7331368   5.1048748   9.2924429
   9.3059129   9.2836442   8.6373843   8.6282425
 SUMMED SPIN DENSITY           2.00000000
 TOTAL ATOMIC SPINS  :
   0.0131215   0.0001900   0.0006313   0.0023428  -0.0070464   0.0079662
  -0.0006216  -0.0074097   0.0134017   0.0009642   0.0021607   0.0001368
   0.0964937   0.0968757   0.5736653   0.0124889   0.0001946   0.0005537
   0.0023245  -0.0079285   0.0071541  -0.0006420  -0.0073446   0.0126159
   0.0009097   0.0020573   0.0000631   0.0927125   0.0919687   0.0124863
   0.0001949   0.0005528   0.0023244  -0.0079332   0.0071550  -0.0006430
  -0.0073480   0.0126162   0.0009094   0.0020563   0.0000629   0.0927024
   0.0919735   0.5736358   0.0131226   0.0001898   0.0006310   0.0023415
  -0.0070477   0.0079676  -0.0006214  -0.0074112   0.0134011   0.0009659
   0.0021622   0.0001375   0.0965021   0.0969135
 TTTTTTTTTTTTTTTTTTTTTTTTTTTTTT MOQGAD      TELAPSE      531.65 TCPU      531.57
 TTTTTTTTTTTTTTTTTTTTTTTTTTTTTT SHELLXN     TELAPSE      540.17 TCPU      540.08
 TTTTTTTTTTTTTTTTTTTTTTTTTTTTTT MONMO3      TELAPSE      540.26 TCPU      540.17
 NUMERICALLY INTEGRATED DENSITY    231.9991526152    229.9991536019
 TTTTTTTTTTTTTTTTTTTTTTTTTTTTTT NUMDFT      TELAPSE      544.37 TCPU      544.28
 CYC  36 ETOT(AU) -7.040780561749E+03 DETOT  2.85E-08 tst  5.59E-10 PX  4.25E-05
 TTTTTTTTTTTTTTTTTTTTTTTTTTTTTT DIIS        TELAPSE      545.23 TCPU      545.14
 DIIS TEST: 0.14715E-05 AT SCF   CYCLE  36 - DIIS ACTIVE - HISTORY:    36 CYCLES
 TTTTTTTTTTTTTTTTTTTTTTTTTTTTTT FDIK        TELAPSE      546.33 TCPU      546.24

    ALPHA      ELECTRONS
 INSULATING STATE
 TOP OF VALENCE BANDS -    BAND    232; K    1; EIG -2.2755608E-01 AU
 BOTTOM OF VIRTUAL BANDS - BAND    233; K    1; EIG -1.5665442E-01 AU
 DIRECT ENERGY BAND GAP:   1.9293 eV

    BETA       ELECTRONS
 INSULATING STATE
 TOP OF VALENCE BANDS -    BAND    230; K    1; EIG -2.4576488E-01 AU
 BOTTOM OF VIRTUAL BANDS - BAND    231; K    1; EIG -1.8889598E-01 AU
 DIRECT ENERGY BAND GAP:   1.5475 eV
 TTTTTTTTTTTTTTTTTTTTTTTTTTTTTT PDIG        TELAPSE      546.43 TCPU      546.34
 CHARGE NORMALIZATION FACTOR   1.00000000
 TOTAL ATOMIC CHARGES:
   5.1073851   9.2866391   9.2873179   9.3127038   5.7343198   6.1270110
   0.8880165   5.7330765   5.1048606   9.2924461   9.3059117   9.2836499
   8.6374159   8.6284073  27.5371821   5.1061632   9.2874913   9.2729391
   9.3128337   5.7040480   6.1929648   0.8844109   5.7292055   5.0968478
   9.2941335   9.3097259   9.2769887   8.6336222   8.6322810   5.1061594
   9.2874923   9.2729404   9.3128341   5.7040225   6.1929445   0.8844129
   5.7291854   5.0968471   9.2941340   9.3097262   9.2769890   8.6336476
   8.6323252  27.5371679   5.1073770   9.2866428   9.2873216   9.3127059
   5.7342754   6.1269907   0.8880169   5.7330831   5.1048650   9.2924444
   9.3059094   9.2836476   8.6374559   8.6284373
 SUMMED SPIN DENSITY           2.00000000
 TOTAL ATOMIC SPINS  :
   0.0131240   0.0001881   0.0006314   0.0023430  -0.0070479   0.0079691
  -0.0006217  -0.0074101   0.0134029   0.0009649   0.0021624   0.0001364
   0.0965035   0.0968980   0.5736374   0.0124876   0.0001949   0.0005532
   0.0023243  -0.0079292   0.0071544  -0.0006427  -0.0073493   0.0126173
   0.0009097   0.0020571   0.0000636   0.0927062   0.0919715   0.0124867
   0.0001963   0.0005536   0.0023246  -0.0079324   0.0071562  -0.0006434
  -0.0073501   0.0126186   0.0009097   0.0020566   0.0000635   0.0927079
   0.0919688   0.5736472   0.0131246   0.0001884   0.0006309   0.0023420
  -0.0070480   0.0079694  -0.0006215  -0.0074106   0.0134004   0.0009659
   0.0021627   0.0001371   0.0964993   0.0968954
 TTTTTTTTTTTTTTTTTTTTTTTTTTTTTT MOQGAD      TELAPSE      546.44 TCPU      546.35
 TTTTTTTTTTTTTTTTTTTTTTTTTTTTTT SHELLXN     TELAPSE      554.97 TCPU      554.88
 TTTTTTTTTTTTTTTTTTTTTTTTTTTTTT MONMO3      TELAPSE      555.06 TCPU      554.97
 NUMERICALLY INTEGRATED DENSITY    231.9991526168    229.9991536031
 TTTTTTTTTTTTTTTTTTTTTTTTTTTTTT NUMDFT      TELAPSE      559.15 TCPU      559.06
 CYC  37 ETOT(AU) -7.040780561817E+03 DETOT -6.79E-08 tst  3.09E-10 PX  3.20E-05
 TTTTTTTTTTTTTTTTTTTTTTTTTTTTTT DIIS        TELAPSE      560.02 TCPU      559.93
 DIIS TEST: 0.56620E-06 AT SCF   CYCLE  37 - DIIS ACTIVE - HISTORY:    37 CYCLES
 TTTTTTTTTTTTTTTTTTTTTTTTTTTTTT FDIK        TELAPSE      561.61 TCPU      561.52

    ALPHA      ELECTRONS
 INSULATING STATE
 TOP OF VALENCE BANDS -    BAND    232; K    1; EIG -2.2755408E-01 AU
 BOTTOM OF VIRTUAL BANDS - BAND    233; K    1; EIG -1.5665340E-01 AU
 DIRECT ENERGY BAND GAP:   1.9293 eV

    BETA       ELECTRONS
 INSULATING STATE
 TOP OF VALENCE BANDS -    BAND    230; K    1; EIG -2.4576374E-01 AU
 BOTTOM OF VIRTUAL BANDS - BAND    231; K    1; EIG -1.8889360E-01 AU
 DIRECT ENERGY BAND GAP:   1.5475 eV
 TTTTTTTTTTTTTTTTTTTTTTTTTTTTTT PDIG        TELAPSE      561.71 TCPU      561.62
 CHARGE NORMALIZATION FACTOR   1.00000000
 TOTAL ATOMIC CHARGES:
   5.1073733   9.2866423   9.2873131   9.3127180   5.7342930   6.1270144
   0.8880173   5.7330795   5.1048884   9.2924499   9.3058860   9.2836456
   8.6374354   8.6284134  27.5371682   5.1061848   9.2874861   9.2729365
   9.3128234   5.7040474   6.1929660   0.8844124   5.7291599   5.0968574
   9.2941307   9.3097233   9.2770003   8.6336267   8.6323075   5.1061834
   9.2874862   9.2729376   9.3128236   5.7040474   6.1929705   0.8844122
   5.7291639   5.0968569   9.2941309   9.3097241   9.2770001   8.6336213
   8.6323050  27.5371628   5.1073737   9.2866422   9.2873137   9.3127176
   5.7342997   6.1270154   0.8880170   5.7330717   5.1048872   9.2924506
   9.3058868   9.2836462   8.6374358   8.6284161
 SUMMED SPIN DENSITY           2.00000000
 TOTAL ATOMIC SPINS  :
   0.0131235   0.0001892   0.0006316   0.0023417  -0.0070480   0.0079686
  -0.0006219  -0.0074108   0.0134011   0.0009651   0.0021623   0.0001372
   0.0965015   0.0968976   0.5736464   0.0124860   0.0001950   0.0005535
   0.0023250  -0.0079323   0.0071537  -0.0006428  -0.0073446   0.0126151
   0.0009096   0.0020569   0.0000630   0.0927075   0.0919692   0.0124861
   0.0001950   0.0005534   0.0023249  -0.0079332   0.0071540  -0.0006430
  -0.0073451   0.0126150   0.0009096   0.0020568   0.0000630   0.0927089
   0.0919692   0.5736490   0.0131234   0.0001893   0.0006316   0.0023416
  -0.0070478   0.0079680  -0.0006219  -0.0074111   0.0134008   0.0009652
   0.0021623   0.0001372   0.0965000   0.0968976
 TTTTTTTTTTTTTTTTTTTTTTTTTTTTTT MOQGAD      TELAPSE      561.72 TCPU      561.63
 TTTTTTTTTTTTTTTTTTTTTTTTTTTTTT SHELLXN     TELAPSE      570.21 TCPU      570.13
 TTTTTTTTTTTTTTTTTTTTTTTTTTTTTT MONMO3      TELAPSE      570.31 TCPU      570.22
 NUMERICALLY INTEGRATED DENSITY    231.9991526153    229.9991536021
 TTTTTTTTTTTTTTTTTTTTTTTTTTTTTT NUMDFT      TELAPSE      574.38 TCPU      574.29
 CYC  38 ETOT(AU) -7.040780561828E+03 DETOT -1.04E-08 tst  8.01E-12 PX  7.24E-06
 TTTTTTTTTTTTTTTTTTTTTTTTTTTTTT DIIS        TELAPSE      575.26 TCPU      575.17
 DIIS TEST: 0.33353E-07 AT SCF   CYCLE  38 - DIIS ACTIVE - HISTORY:    38 CYCLES
 TTTTTTTTTTTTTTTTTTTTTTTTTTTTTT FDIK        TELAPSE      576.57 TCPU      576.48

    ALPHA      ELECTRONS
 INSULATING STATE
 TOP OF VALENCE BANDS -    BAND    232; K    1; EIG -2.2755348E-01 AU
 BOTTOM OF VIRTUAL BANDS - BAND    233; K    1; EIG -1.5665166E-01 AU
 DIRECT ENERGY BAND GAP:   1.9293 eV

    BETA       ELECTRONS
 INSULATING STATE
 TOP OF VALENCE BANDS -    BAND    230; K    1; EIG -2.4576357E-01 AU
 BOTTOM OF VIRTUAL BANDS - BAND    231; K    1; EIG -1.8889253E-01 AU
 DIRECT ENERGY BAND GAP:   1.5475 eV
 TTTTTTTTTTTTTTTTTTTTTTTTTTTTTT PDIG        TELAPSE      576.67 TCPU      576.58
 CHARGE NORMALIZATION FACTOR   1.00000000
 TOTAL ATOMIC CHARGES:
   5.1073620   9.2866501   9.2873202   9.3127147   5.7343126   6.1270169
   0.8880172   5.7330449   5.1048957   9.2924457   9.3058882   9.2836463
   8.6374417   8.6284289  27.5371567   5.1061911   9.2874828   9.2729335
   9.3128250   5.7040153   6.1929848   0.8844121   5.7291812   5.0968635
   9.2941298   9.3097213   9.2769932   8.6336291   8.6322953   5.1061922
   9.2874833   9.2729320   9.3128237   5.7040126   6.1929732   0.8844128
   5.7291723   5.0968644   9.2941293   9.3097191   9.2769941   8.6336436
   8.6323105  27.5371578   5.1073618   9.2866512   9.2873190   9.3127150
   5.7342992   6.1270181   0.8880170   5.7330628   5.1048982   9.2924443
   9.3058876   9.2836450   8.6374409   8.6284191
 SUMMED SPIN DENSITY           2.00000000
 TOTAL ATOMIC SPINS  :
   0.0131228   0.0001894   0.0006314   0.0023416  -0.0070484   0.0079687
  -0.0006221  -0.0074117   0.0134011   0.0009651   0.0021620   0.0001370
   0.0964973   0.0968939   0.5736539   0.0124865   0.0001950   0.0005534
   0.0023250  -0.0079337   0.0071543  -0.0006428  -0.0073446   0.0126150
   0.0009096   0.0020568   0.0000631   0.0927096   0.0919707   0.0124861
   0.0001949   0.0005536   0.0023251  -0.0079338   0.0071542  -0.0006429
  -0.0073447   0.0126150   0.0009096   0.0020570   0.0000629   0.0927084
   0.0919693   0.5736532   0.0131230   0.0001893   0.0006317   0.0023415
  -0.0070482   0.0079686  -0.0006221  -0.0074120   0.0134010   0.0009651
   0.0021621   0.0001372   0.0964987   0.0968961
 TTTTTTTTTTTTTTTTTTTTTTTTTTTTTT MOQGAD      TELAPSE      576.68 TCPU      576.59
 TTTTTTTTTTTTTTTTTTTTTTTTTTTTTT SHELLXN     TELAPSE      585.20 TCPU      585.11
 TTTTTTTTTTTTTTTTTTTTTTTTTTTTTT MONMO3      TELAPSE      585.29 TCPU      585.20
 NUMERICALLY INTEGRATED DENSITY    231.9991526138    229.9991536006
 TTTTTTTTTTTTTTTTTTTTTTTTTTTTTT NUMDFT      TELAPSE      589.40 TCPU      589.31
 CYC  39 ETOT(AU) -7.040780561824E+03 DETOT  4.06E-09 tst  5.58E-12 PX  7.61E-06
 TTTTTTTTTTTTTTTTTTTTTTTTTTTTTT DIIS        TELAPSE      590.28 TCPU      590.20
 DIIS TEST: 0.36861E-07 AT SCF   CYCLE  39 - DIIS ACTIVE - HISTORY:    39 CYCLES
 TTTTTTTTTTTTTTTTTTTTTTTTTTTTTT FDIK        TELAPSE      591.35 TCPU      591.26

    ALPHA      ELECTRONS
 INSULATING STATE
 TOP OF VALENCE BANDS -    BAND    232; K    1; EIG -2.2755507E-01 AU
 BOTTOM OF VIRTUAL BANDS - BAND    233; K    1; EIG -1.5665323E-01 AU
 DIRECT ENERGY BAND GAP:   1.9293 eV

    BETA       ELECTRONS
 INSULATING STATE
 TOP OF VALENCE BANDS -    BAND    230; K    1; EIG -2.4576442E-01 AU
 BOTTOM OF VIRTUAL BANDS - BAND    231; K    1; EIG -1.8889468E-01 AU
 DIRECT ENERGY BAND GAP:   1.5475 eV
 TTTTTTTTTTTTTTTTTTTTTTTTTTTTTT PDIG        TELAPSE      591.44 TCPU      591.36
 CHARGE NORMALIZATION FACTOR   1.00000000
 TOTAL ATOMIC CHARGES:
   5.1073693   9.2866439   9.2873151   9.3127174   5.7342946   6.1270163
   0.8880163   5.7330793   5.1048877   9.2924494   9.3058872   9.2836459
   8.6374338   8.6284121  27.5371719   5.1061853   9.2874852   9.2729357
   9.3128232   5.7040462   6.1929654   0.8844121   5.7291594   5.0968529
   9.2941310   9.3097235   9.2769992   8.6336290   8.6323117   5.1061851
   9.2874850   9.2729360   9.3128230   5.7040493   6.1929731   0.8844117
   5.7291650   5.0968534   9.2941305   9.3097238   9.2769990   8.6336197
   8.6322997  27.5371726   5.1073697   9.2866440   9.2873153   9.3127170
   5.7342983   6.1270127   0.8880167   5.7330693   5.1048875   9.2924498
   9.3058878   9.2836461   8.6374388   8.6284200
 SUMMED SPIN DENSITY           2.00000000
 TOTAL ATOMIC SPINS  :
   0.0131234   0.0001895   0.0006316   0.0023417  -0.0070483   0.0079691
  -0.0006220  -0.0074117   0.0134015   0.0009652   0.0021621   0.0001370
   0.0965020   0.0968983   0.5736442   0.0124864   0.0001950   0.0005534
   0.0023250  -0.0079335   0.0071542  -0.0006428  -0.0073447   0.0126153
   0.0009095   0.0020568   0.0000630   0.0927088   0.0919698   0.0124863
   0.0001950   0.0005536   0.0023251  -0.0079337   0.0071542  -0.0006429
  -0.0073448   0.0126154   0.0009096   0.0020570   0.0000629   0.0927108
   0.0919718   0.5736434   0.0131232   0.0001894   0.0006317   0.0023416
  -0.0070479   0.0079688  -0.0006221  -0.0074116   0.0134013   0.0009651
   0.0021621   0.0001371   0.0965003   0.0968971
 TTTTTTTTTTTTTTTTTTTTTTTTTTTTTT MOQGAD      TELAPSE      591.46 TCPU      591.37
 TTTTTTTTTTTTTTTTTTTTTTTTTTTTTT SHELLXN     TELAPSE      599.98 TCPU      599.89
 TTTTTTTTTTTTTTTTTTTTTTTTTTTTTT MONMO3      TELAPSE      600.07 TCPU      599.98
 NUMERICALLY INTEGRATED DENSITY    231.9991526145    229.9991536014
 TTTTTTTTTTTTTTTTTTTTTTTTTTTTTT NUMDFT      TELAPSE      604.16 TCPU      604.07
 CYC  40 ETOT(AU) -7.040780561827E+03 DETOT -3.76E-09 tst  1.28E-11 PX  1.54E-05
 TTTTTTTTTTTTTTTTTTTTTTTTTTTTTT DIIS        TELAPSE      605.05 TCPU      604.96
 DIIS TEST: 0.20761E-07 AT SCF   CYCLE  40 - DIIS ACTIVE - HISTORY:    39 CYCLES
 TTTTTTTTTTTTTTTTTTTTTTTTTTTTTT FDIK        TELAPSE      606.39 TCPU      606.30

    ALPHA      ELECTRONS
 INSULATING STATE
 TOP OF VALENCE BANDS -    BAND    232; K    1; EIG -2.2755450E-01 AU
 BOTTOM OF VIRTUAL BANDS - BAND    233; K    1; EIG -1.5665301E-01 AU
 DIRECT ENERGY BAND GAP:   1.9293 eV

    BETA       ELECTRONS
 INSULATING STATE
 TOP OF VALENCE BANDS -    BAND    230; K    1; EIG -2.4576394E-01 AU
 BOTTOM OF VIRTUAL BANDS - BAND    231; K    1; EIG -1.8889397E-01 AU
 DIRECT ENERGY BAND GAP:   1.5475 eV
 TTTTTTTTTTTTTTTTTTTTTTTTTTTTTT PDIG        TELAPSE      606.48 TCPU      606.40
 CHARGE NORMALIZATION FACTOR   1.00000000
 TOTAL ATOMIC CHARGES:
   5.1073703   9.2866445   9.2873147   9.3127172   5.7342990   6.1270109
   0.8880173   5.7330645   5.1048915   9.2924489   9.3058863   9.2836456
   8.6374413   8.6284231  27.5371685   5.1061872   9.2874850   9.2729356
   9.3128240   5.7040360   6.1929736   0.8844119   5.7291733   5.0968596
   9.2941301   9.3097222   9.2769978   8.6336215   8.6322984   5.1061866
   9.2874852   9.2729360   9.3128235   5.7040314   6.1929662   0.8844125
   5.7291677   5.0968591   9.2941302   9.3097223   9.2769979   8.6336342
   8.6323103  27.5371669   5.1073700   9.2866445   9.2873151   9.3127173
   5.7343020   6.1270176   0.8880167   5.7330699   5.1048912   9.2924491
   9.3058866   9.2836454   8.6374325   8.6284120
 SUMMED SPIN DENSITY           2.00000000
 TOTAL ATOMIC SPINS  :
   0.0131232   0.0001895   0.0006316   0.0023416  -0.0070484   0.0079693
  -0.0006221  -0.0074120   0.0134013   0.0009651   0.0021621   0.0001371
   0.0964998   0.0968967   0.5736464   0.0124867   0.0001949   0.0005534
   0.0023250  -0.0079339   0.0071546  -0.0006429  -0.0073449   0.0126152
   0.0009096   0.0020569   0.0000630   0.0927104   0.0919709   0.0124863
   0.0001948   0.0005535   0.0023250  -0.0079339   0.0071545  -0.0006430
  -0.0073449   0.0126150   0.0009096   0.0020569   0.0000630   0.0927086
   0.0919690   0.5736471   0.0131233   0.0001894   0.0006317   0.0023416
  -0.0070482   0.0079694  -0.0006222  -0.0074119   0.0134013   0.0009652
   0.0021622   0.0001372   0.0965013   0.0968984
 TTTTTTTTTTTTTTTTTTTTTTTTTTTTTT MOQGAD      TELAPSE      606.50 TCPU      606.41
 TTTTTTTTTTTTTTTTTTTTTTTTTTTTTT SHELLXN     TELAPSE      615.02 TCPU      614.93
 TTTTTTTTTTTTTTTTTTTTTTTTTTTTTT MONMO3      TELAPSE      615.11 TCPU      615.02
 NUMERICALLY INTEGRATED DENSITY    231.9991526150    229.9991536018
 TTTTTTTTTTTTTTTTTTTTTTTTTTTTTT NUMDFT      TELAPSE      619.21 TCPU      619.12
 CYC  41 ETOT(AU) -7.040780561829E+03 DETOT -1.46E-09 tst  3.32E-12 PX  4.47E-06
 TTTTTTTTTTTTTTTTTTTTTTTTTTTTTT DIIS        TELAPSE      620.11 TCPU      620.02
 DIIS TEST: 0.55859E-08 AT SCF   CYCLE  41 - DIIS ACTIVE - HISTORY:    40 CYCLES
 TTTTTTTTTTTTTTTTTTTTTTTTTTTTTT FDIK        TELAPSE      621.16 TCPU      621.07

    ALPHA      ELECTRONS
 INSULATING STATE
 TOP OF VALENCE BANDS -    BAND    232; K    1; EIG -2.2755432E-01 AU
 BOTTOM OF VIRTUAL BANDS - BAND    233; K    1; EIG -1.5665248E-01 AU
 DIRECT ENERGY BAND GAP:   1.9293 eV

    BETA       ELECTRONS
 INSULATING STATE
 TOP OF VALENCE BANDS -    BAND    230; K    1; EIG -2.4576400E-01 AU
 BOTTOM OF VIRTUAL BANDS - BAND    231; K    1; EIG -1.8889369E-01 AU
 DIRECT ENERGY BAND GAP:   1.5475 eV
 TTTTTTTTTTTTTTTTTTTTTTTTTTTTTT PDIG        TELAPSE      621.25 TCPU      621.17
 CHARGE NORMALIZATION FACTOR   1.00000000
 TOTAL ATOMIC CHARGES:
   5.1073658   9.2866468   9.2873182   9.3127155   5.7343039   6.1270236
   0.8880163   5.7330690   5.1048912   9.2924468   9.3058886   9.2836458
   8.6374276   8.6284101  27.5371657   5.1061882   9.2874842   9.2729343
   9.3128238   5.7040308   6.1929685   0.8844125   5.7291580   5.0968593
   9.2941307   9.3097226   9.2769964   8.6336399   8.6323159   5.1061883
   9.2874840   9.2729338   9.3128237   5.7040406   6.1929824   0.8844115
   5.7291691   5.0968596   9.2941302   9.3097223   9.2769965   8.6336173
   8.6322929  27.5371664   5.1073663   9.2866478   9.2873176   9.3127152
   5.7342931   6.1270111   0.8880172   5.7330624   5.1048917   9.2924467
   9.3058886   9.2836460   8.6374493   8.6284282
 SUMMED SPIN DENSITY           2.00000000
 TOTAL ATOMIC SPINS  :
   0.0131234   0.0001895   0.0006316   0.0023416  -0.0070484   0.0079696
  -0.0006222  -0.0074121   0.0134015   0.0009651   0.0021621   0.0001371
   0.0965018   0.0968986   0.5736482   0.0124864   0.0001948   0.0005534
   0.0023249  -0.0079341   0.0071545  -0.0006430  -0.0073450   0.0126151
   0.0009096   0.0020568   0.0000629   0.0927075   0.0919685   0.0124867
   0.0001949   0.0005534   0.0023250  -0.0079340   0.0071549  -0.0006430
  -0.0073448   0.0126154   0.0009096   0.0020570   0.0000630   0.0927117
   0.0919723   0.5736476   0.0131229   0.0001894   0.0006317   0.0023415
  -0.0070484   0.0079693  -0.0006222  -0.0074122   0.0134010   0.0009651
   0.0021621   0.0001372   0.0964981   0.0968948
 TTTTTTTTTTTTTTTTTTTTTTTTTTTTTT MOQGAD      TELAPSE      621.27 TCPU      621.18
 TTTTTTTTTTTTTTTTTTTTTTTTTTTTTT SHELLXN     TELAPSE      629.77 TCPU      629.68
 TTTTTTTTTTTTTTTTTTTTTTTTTTTTTT MONMO3      TELAPSE      629.86 TCPU      629.77
 NUMERICALLY INTEGRATED DENSITY    231.9991526144    229.9991536012
 TTTTTTTTTTTTTTTTTTTTTTTTTTTTTT NUMDFT      TELAPSE      633.96 TCPU      633.88
 CYC  42 ETOT(AU) -7.040780561828E+03 DETOT  1.03E-09 tst  9.75E-12 PX  3.68E-06
 TTTTTTTTTTTTTTTTTTTTTTTTTTTTTT DIIS        TELAPSE      634.90 TCPU      634.81
 DIIS TEST: 0.10932E-07 AT SCF   CYCLE  42 - DIIS ACTIVE - HISTORY:    37 CYCLES
 TTTTTTTTTTTTTTTTTTTTTTTTTTTTTT FDIK        TELAPSE      635.89 TCPU      635.81

    ALPHA      ELECTRONS
 INSULATING STATE
 TOP OF VALENCE BANDS -    BAND    232; K    1; EIG -2.2755455E-01 AU
 BOTTOM OF VIRTUAL BANDS - BAND    233; K    1; EIG -1.5665276E-01 AU
 DIRECT ENERGY BAND GAP:   1.9293 eV

    BETA       ELECTRONS
 INSULATING STATE
 TOP OF VALENCE BANDS -    BAND    230; K    1; EIG -2.4576409E-01 AU
 BOTTOM OF VIRTUAL BANDS - BAND    231; K    1; EIG -1.8889399E-01 AU
 DIRECT ENERGY BAND GAP:   1.5475 eV
 TTTTTTTTTTTTTTTTTTTTTTTTTTTTTT PDIG        TELAPSE      635.99 TCPU      635.90
 CHARGE NORMALIZATION FACTOR   1.00000000
 TOTAL ATOMIC CHARGES:
   5.1073676   9.2866456   9.2873166   9.3127166   5.7342978   6.1270154
   0.8880168   5.7330683   5.1048904   9.2924482   9.3058875   9.2836459
   8.6374384   8.6284191  27.5371680   5.1061869   9.2874845   9.2729350
   9.3128237   5.7040398   6.1929728   0.8844120   5.7291651   5.0968573
   9.2941306   9.3097229   9.2769974   8.6336258   8.6323038   5.1061869
   9.2874846   9.2729349   9.3128232   5.7040384   6.1929719   0.8844121
   5.7291647   5.0968576   9.2941303   9.3097224   9.2769975   8.6336287
   8.6323056  27.5371678   5.1073678   9.2866459   9.2873162   9.3127165
   5.7342991   6.1270165   0.8880167   5.7330680   5.1048905   9.2924482
   9.3058878   9.2836458   8.6374370   8.6284171
 SUMMED SPIN DENSITY           2.00000000
 TOTAL ATOMIC SPINS  :
   0.0131232   0.0001895   0.0006316   0.0023416  -0.0070485   0.0079694
  -0.0006222  -0.0074121   0.0134013   0.0009651   0.0021621   0.0001371
   0.0965002   0.0968971   0.5736467   0.0124866   0.0001949   0.0005534
   0.0023249  -0.0079340   0.0071546  -0.0006429  -0.0073449   0.0126154
   0.0009096   0.0020569   0.0000630   0.0927098   0.0919706   0.0124865
   0.0001948   0.0005534   0.0023250  -0.0079340   0.0071547  -0.0006430
  -0.0073450   0.0126152   0.0009096   0.0020569   0.0000630   0.0927097
   0.0919704   0.5736466   0.0131232   0.0001895   0.0006317   0.0023416
  -0.0070484   0.0079695  -0.0006222  -0.0074121   0.0134012   0.0009651
   0.0021622   0.0001372   0.0965005   0.0968972
 TTTTTTTTTTTTTTTTTTTTTTTTTTTTTT MOQGAD      TELAPSE      636.00 TCPU      635.92
 TTTTTTTTTTTTTTTTTTTTTTTTTTTTTT SHELLXN     TELAPSE      644.55 TCPU      644.46
 TTTTTTTTTTTTTTTTTTTTTTTTTTTTTT MONMO3      TELAPSE      644.64 TCPU      644.55
 NUMERICALLY INTEGRATED DENSITY    231.9991526144    229.9991536012
 TTTTTTTTTTTTTTTTTTTTTTTTTTTTTT NUMDFT      TELAPSE      648.80 TCPU      648.71
 CYC  43 ETOT(AU) -7.040780561828E+03 DETOT  8.46E-11 tst  5.20E-12 PX  2.29E-06
 TTTTTTTTTTTTTTTTTTTTTTTTTTTTTT DIIS        TELAPSE      649.74 TCPU      649.65
 DIIS TEST: 0.35350E-08 AT SCF   CYCLE  43 - DIIS ACTIVE - HISTORY:    38 CYCLES
 TTTTTTTTTTTTTTTTTTTTTTTTTTTTTT FDIK        TELAPSE      650.97 TCPU      650.89

    ALPHA      ELECTRONS
 INSULATING STATE
 TOP OF VALENCE BANDS -    BAND    232; K    1; EIG -2.2755455E-01 AU
 BOTTOM OF VIRTUAL BANDS - BAND    233; K    1; EIG -1.5665287E-01 AU
 DIRECT ENERGY BAND GAP:   1.9293 eV

    BETA       ELECTRONS
 INSULATING STATE
 TOP OF VALENCE BANDS -    BAND    230; K    1; EIG -2.4576405E-01 AU
 BOTTOM OF VIRTUAL BANDS - BAND    231; K    1; EIG -1.8889399E-01 AU
 DIRECT ENERGY BAND GAP:   1.5475 eV
 TTTTTTTTTTTTTTTTTTTTTTTTTTTTTT PDIG        TELAPSE      651.07 TCPU      650.98
 CHARGE NORMALIZATION FACTOR   1.00000000
 TOTAL ATOMIC CHARGES:
   5.1073684   9.2866452   9.2873159   9.3127169   5.7342995   6.1270150
   0.8880169   5.7330678   5.1048906   9.2924486   9.3058871   9.2836458
   8.6374371   8.6284185  27.5371679   5.1061868   9.2874847   9.2729353
   9.3128238   5.7040368   6.1929712   0.8844120   5.7291678   5.0968581
   9.2941303   9.3097225   9.2769975   8.6336273   8.6323047   5.1061867
   9.2874849   9.2729354   9.3128233   5.7040366   6.1929711   0.8844121
   5.7291678   5.0968580   9.2941301   9.3097223   9.2769977   8.6336281
   8.6323047  27.5371677   5.1073686   9.2866454   9.2873157   9.3127169
   5.7342994   6.1270151   0.8880169   5.7330677   5.1048908   9.2924487
   9.3058873   9.2836457   8.6374379   8.6284175
 SUMMED SPIN DENSITY           2.00000000
 TOTAL ATOMIC SPINS  :
   0.0131232   0.0001895   0.0006317   0.0023416  -0.0070484   0.0079695
  -0.0006222  -0.0074121   0.0134013   0.0009651   0.0021622   0.0001371
   0.0965004   0.0968973   0.5736467   0.0124866   0.0001948   0.0005534
   0.0023250  -0.0079340   0.0071547  -0.0006430  -0.0073450   0.0126152
   0.0009096   0.0020569   0.0000630   0.0927096   0.0919702   0.0124865
   0.0001948   0.0005534   0.0023250  -0.0079341   0.0071547  -0.0006430
  -0.0073450   0.0126152   0.0009096   0.0020569   0.0000630   0.0927098
   0.0919703   0.5736467   0.0131232   0.0001895   0.0006317   0.0023416
  -0.0070483   0.0079695  -0.0006222  -0.0074121   0.0134013   0.0009652
   0.0021622   0.0001372   0.0965004   0.0968972
 TTTTTTTTTTTTTTTTTTTTTTTTTTTTTT MOQGAD      TELAPSE      651.08 TCPU      651.00
 TTTTTTTTTTTTTTTTTTTTTTTTTTTTTT SHELLXN     TELAPSE      659.61 TCPU      659.52
 TTTTTTTTTTTTTTTTTTTTTTTTTTTTTT MONMO3      TELAPSE      659.70 TCPU      659.61
 NUMERICALLY INTEGRATED DENSITY    231.9991526146    229.9991536014
 TTTTTTTTTTTTTTTTTTTTTTTTTTTTTT NUMDFT      TELAPSE      663.80 TCPU      663.71
 CYC  44 ETOT(AU) -7.040780561829E+03 DETOT -9.01E-10 tst  5.59E-14 PX  4.17E-07
 TTTTTTTTTTTTTTTTTTTTTTTTTTTTTT DIIS        TELAPSE      664.74 TCPU      664.65
 DIIS TEST: 0.48320E-09 AT SCF   CYCLE  44 - DIIS ACTIVE - HISTORY:    37 CYCLES
 TTTTTTTTTTTTTTTTTTTTTTTTTTTTTT FDIK        TELAPSE      665.54 TCPU      665.45

    ALPHA      ELECTRONS
 INSULATING STATE
 TOP OF VALENCE BANDS -    BAND    232; K    1; EIG -2.2755449E-01 AU
 BOTTOM OF VIRTUAL BANDS - BAND    233; K    1; EIG -1.5665283E-01 AU
 DIRECT ENERGY BAND GAP:   1.9293 eV

    BETA       ELECTRONS
 INSULATING STATE
 TOP OF VALENCE BANDS -    BAND    230; K    1; EIG -2.4576400E-01 AU
 BOTTOM OF VIRTUAL BANDS - BAND    231; K    1; EIG -1.8889393E-01 AU
 DIRECT ENERGY BAND GAP:   1.5475 eV
 TTTTTTTTTTTTTTTTTTTTTTTTTTTTTT PDIG        TELAPSE      665.63 TCPU      665.54
 CHARGE NORMALIZATION FACTOR   1.00000000
 TOTAL ATOMIC CHARGES:
   5.1073685   9.2866453   9.2873161   9.3127167   5.7342992   6.1270152
   0.8880169   5.7330677   5.1048909   9.2924482   9.3058872   9.2836457
   8.6374371   8.6284185  27.5371678   5.1061875   9.2874846   9.2729351
   9.3128238   5.7040368   6.1929719   0.8844120   5.7291664   5.0968586
   9.2941304   9.3097227   9.2769974   8.6336271   8.6323046   5.1061874
   9.2874847   9.2729352   9.3128234   5.7040366   6.1929716   0.8844121
   5.7291664   5.0968585   9.2941302   9.3097225   9.2769976   8.6336282
   8.6323048  27.5371674   5.1073685   9.2866456   9.2873160   9.3127166
   5.7342991   6.1270156   0.8880168   5.7330677   5.1048911   9.2924482
   9.3058875   9.2836457   8.6374377   8.6284172
 SUMMED SPIN DENSITY           2.00000000
 TOTAL ATOMIC SPINS  :
   0.0131232   0.0001895   0.0006317   0.0023416  -0.0070484   0.0079695
  -0.0006222  -0.0074122   0.0134013   0.0009651   0.0021622   0.0001371
   0.0965004   0.0968973   0.5736468   0.0124866   0.0001948   0.0005534
   0.0023250  -0.0079341   0.0071547  -0.0006430  -0.0073450   0.0126153
   0.0009096   0.0020569   0.0000630   0.0927096   0.0919702   0.0124866
   0.0001948   0.0005534   0.0023249  -0.0079341   0.0071547  -0.0006430
  -0.0073450   0.0126152   0.0009096   0.0020569   0.0000629   0.0927097
   0.0919702   0.5736469   0.0131232   0.0001895   0.0006317   0.0023416
  -0.0070484   0.0079695  -0.0006222  -0.0074122   0.0134013   0.0009651
   0.0021622   0.0001372   0.0965005   0.0968972
 TTTTTTTTTTTTTTTTTTTTTTTTTTTTTT MOQGAD      TELAPSE      665.65 TCPU      665.56
 TTTTTTTTTTTTTTTTTTTTTTTTTTTTTT SHELLXN     TELAPSE      674.16 TCPU      674.07
 TTTTTTTTTTTTTTTTTTTTTTTTTTTTTT MONMO3      TELAPSE      674.25 TCPU      674.16
 NUMERICALLY INTEGRATED DENSITY    231.9991526147    229.9991536015
 TTTTTTTTTTTTTTTTTTTTTTTTTTTTTT NUMDFT      TELAPSE      678.36 TCPU      678.27
 CYC  45 ETOT(AU) -7.040780561829E+03 DETOT -6.37E-11 tst  5.64E-15 PX  1.83E-07
 TTTTTTTTTTTTTTTTTTTTTTTTTTTTTT DIIS        TELAPSE      679.31 TCPU      679.22
 DIIS TEST: 0.47915E-09 AT SCF   CYCLE  45 - DIIS ACTIVE - HISTORY:    38 CYCLES
 TTTTTTTTTTTTTTTTTTTTTTTTTTTTTT FDIK        TELAPSE      680.15 TCPU      680.06

    ALPHA      ELECTRONS
 INSULATING STATE
 TOP OF VALENCE BANDS -    BAND    232; K    1; EIG -2.2755453E-01 AU
 BOTTOM OF VIRTUAL BANDS - BAND    233; K    1; EIG -1.5665284E-01 AU
 DIRECT ENERGY BAND GAP:   1.9293 eV

    BETA       ELECTRONS
 INSULATING STATE
 TOP OF VALENCE BANDS -    BAND    230; K    1; EIG -2.4576404E-01 AU
 BOTTOM OF VIRTUAL BANDS - BAND    231; K    1; EIG -1.8889397E-01 AU
 DIRECT ENERGY BAND GAP:   1.5475 eV
 TTTTTTTTTTTTTTTTTTTTTTTTTTTTTT PDIG        TELAPSE      680.25 TCPU      680.16
 CHARGE NORMALIZATION FACTOR   1.00000000
 TOTAL ATOMIC CHARGES:
   5.1073684   9.2866452   9.2873160   9.3127168   5.7342993   6.1270150
   0.8880169   5.7330677   5.1048907   9.2924484   9.3058871   9.2836458
   8.6374372   8.6284186  27.5371678   5.1061871   9.2874847   9.2729352
   9.3128238   5.7040368   6.1929716   0.8844120   5.7291671   5.0968584
   9.2941303   9.3097226   9.2769975   8.6336272   8.6323046   5.1061869
   9.2874848   9.2729353   9.3128234   5.7040365   6.1929715   0.8844121
   5.7291671   5.0968583   9.2941301   9.3097224   9.2769976   8.6336282
   8.6323047  27.5371675   5.1073685   9.2866455   9.2873159   9.3127168
   5.7342992   6.1270153   0.8880168   5.7330677   5.1048909   9.2924485
   9.3058874   9.2836457   8.6374379   8.6284174
 SUMMED SPIN DENSITY           2.00000000
 TOTAL ATOMIC SPINS  :
   0.0131232   0.0001895   0.0006317   0.0023416  -0.0070484   0.0079695
  -0.0006222  -0.0074122   0.0134013   0.0009651   0.0021621   0.0001371
   0.0965004   0.0968973   0.5736467   0.0124866   0.0001948   0.0005534
   0.0023250  -0.0079341   0.0071547  -0.0006430  -0.0073450   0.0126153
   0.0009096   0.0020569   0.0000630   0.0927096   0.0919702   0.0124866
   0.0001948   0.0005534   0.0023250  -0.0079341   0.0071547  -0.0006430
  -0.0073450   0.0126153   0.0009096   0.0020569   0.0000630   0.0927098
   0.0919703   0.5736468   0.0131231   0.0001895   0.0006317   0.0023416
  -0.0070484   0.0079695  -0.0006222  -0.0074122   0.0134013   0.0009651
   0.0021622   0.0001372   0.0965004   0.0968972
 TTTTTTTTTTTTTTTTTTTTTTTTTTTTTT MOQGAD      TELAPSE      680.26 TCPU      680.17
 TTTTTTTTTTTTTTTTTTTTTTTTTTTTTT SHELLXN     TELAPSE      688.76 TCPU      688.67
 TTTTTTTTTTTTTTTTTTTTTTTTTTTTTT MONMO3      TELAPSE      688.85 TCPU      688.76
 NUMERICALLY INTEGRATED DENSITY    231.9991526146    229.9991536015
 TTTTTTTTTTTTTTTTTTTTTTTTTTTTTT NUMDFT      TELAPSE      692.94 TCPU      692.85
 CYC  46 ETOT(AU) -7.040780561829E+03 DETOT  2.27E-11 tst  3.67E-15 PX  8.42E-08
 TTTTTTTTTTTTTTTTTTTTTTTTTTTTTT DIIS        TELAPSE      693.91 TCPU      693.82
 DIIS TEST: 0.47272E-09 AT SCF   CYCLE  46 - DIIS ACTIVE - HISTORY:    38 CYCLES
 TTTTTTTTTTTTTTTTTTTTTTTTTTTTTT FDIK        TELAPSE      694.65 TCPU      694.56

    ALPHA      ELECTRONS
 INSULATING STATE
 TOP OF VALENCE BANDS -    BAND    232; K    1; EIG -2.2755453E-01 AU
 BOTTOM OF VIRTUAL BANDS - BAND    233; K    1; EIG -1.5665284E-01 AU
 DIRECT ENERGY BAND GAP:   1.9293 eV

    BETA       ELECTRONS
 INSULATING STATE
 TOP OF VALENCE BANDS -    BAND    230; K    1; EIG -2.4576403E-01 AU
 BOTTOM OF VIRTUAL BANDS - BAND    231; K    1; EIG -1.8889396E-01 AU
 DIRECT ENERGY BAND GAP:   1.5475 eV
 TTTTTTTTTTTTTTTTTTTTTTTTTTTTTT PDIG        TELAPSE      694.75 TCPU      694.66
 CHARGE NORMALIZATION FACTOR   1.00000000
 TOTAL ATOMIC CHARGES:
   5.1073684   9.2866452   9.2873160   9.3127168   5.7342993   6.1270151
   0.8880169   5.7330677   5.1048907   9.2924484   9.3058871   9.2836458
   8.6374372   8.6284186  27.5371678   5.1061871   9.2874847   9.2729352
   9.3128238   5.7040368   6.1929716   0.8844120   5.7291671   5.0968584
   9.2941303   9.3097226   9.2769975   8.6336272   8.6323046   5.1061869
   9.2874848   9.2729353   9.3128234   5.7040365   6.1929715   0.8844121
   5.7291671   5.0968583   9.2941301   9.3097224   9.2769976   8.6336282
   8.6323047  27.5371675   5.1073685   9.2866455   9.2873159   9.3127168
   5.7342992   6.1270153   0.8880168   5.7330677   5.1048909   9.2924485
   9.3058874   9.2836457   8.6374379   8.6284174
 SUMMED SPIN DENSITY           2.00000000
 TOTAL ATOMIC SPINS  :
   0.0131232   0.0001895   0.0006317   0.0023416  -0.0070484   0.0079695
  -0.0006222  -0.0074122   0.0134013   0.0009651   0.0021621   0.0001371
   0.0965004   0.0968973   0.5736467   0.0124866   0.0001948   0.0005534
   0.0023250  -0.0079341   0.0071547  -0.0006430  -0.0073450   0.0126153
   0.0009096   0.0020569   0.0000630   0.0927096   0.0919702   0.0124866
   0.0001948   0.0005534   0.0023250  -0.0079341   0.0071547  -0.0006430
  -0.0073450   0.0126153   0.0009096   0.0020569   0.0000630   0.0927098
   0.0919703   0.5736468   0.0131231   0.0001895   0.0006317   0.0023416
  -0.0070484   0.0079695  -0.0006222  -0.0074122   0.0134013   0.0009651
   0.0021622   0.0001372   0.0965004   0.0968972
 TTTTTTTTTTTTTTTTTTTTTTTTTTTTTT MOQGAD      TELAPSE      694.76 TCPU      694.67
 TTTTTTTTTTTTTTTTTTTTTTTTTTTTTT SHELLXN     TELAPSE      703.29 TCPU      703.20
 TTTTTTTTTTTTTTTTTTTTTTTTTTTTTT MONMO3      TELAPSE      703.38 TCPU      703.29
 NUMERICALLY INTEGRATED DENSITY    231.9991526146    229.9991536015
 TTTTTTTTTTTTTTTTTTTTTTTTTTTTTT NUMDFT      TELAPSE      707.48 TCPU      707.39
 CYC  47 ETOT(AU) -7.040780561829E+03 DETOT  5.46E-12 tst  3.77E-15 PX  6.54E-09
 TTTTTTTTTTTTTTTTTTTTTTTTTTTTTT DIIS        TELAPSE      708.51 TCPU      708.42
 DIIS TEST: 0.47271E-09 AT SCF   CYCLE  47 - DIIS ACTIVE - HISTORY:    38 CYCLES
 TTTTTTTTTTTTTTTTTTTTTTTTTTTTTT FDIK        TELAPSE      709.25 TCPU      709.16

    ALPHA      ELECTRONS
 INSULATING STATE
 TOP OF VALENCE BANDS -    BAND    232; K    1; EIG -2.2755453E-01 AU
 BOTTOM OF VIRTUAL BANDS - BAND    233; K    1; EIG -1.5665284E-01 AU
 DIRECT ENERGY BAND GAP:   1.9293 eV

    BETA       ELECTRONS
 INSULATING STATE
 TOP OF VALENCE BANDS -    BAND    230; K    1; EIG -2.4576403E-01 AU
 BOTTOM OF VIRTUAL BANDS - BAND    231; K    1; EIG -1.8889396E-01 AU
 DIRECT ENERGY BAND GAP:   1.5475 eV
 TTTTTTTTTTTTTTTTTTTTTTTTTTTTTT PDIG        TELAPSE      709.35 TCPU      709.26
 CHARGE NORMALIZATION FACTOR   1.00000000
 TOTAL ATOMIC CHARGES:
   5.1073684   9.2866452   9.2873160   9.3127168   5.7342993   6.1270151
   0.8880169   5.7330677   5.1048907   9.2924484   9.3058871   9.2836458
   8.6374372   8.6284186  27.5371678   5.1061871   9.2874847   9.2729352
   9.3128238   5.7040368   6.1929716   0.8844120   5.7291671   5.0968584
   9.2941303   9.3097226   9.2769975   8.6336272   8.6323046   5.1061869
   9.2874848   9.2729353   9.3128234   5.7040365   6.1929715   0.8844121
   5.7291671   5.0968583   9.2941301   9.3097224   9.2769976   8.6336282
   8.6323047  27.5371675   5.1073685   9.2866455   9.2873159   9.3127168
   5.7342992   6.1270153   0.8880168   5.7330677   5.1048909   9.2924485
   9.3058874   9.2836457   8.6374379   8.6284174
 SUMMED SPIN DENSITY           2.00000000
 TOTAL ATOMIC SPINS  :
   0.0131232   0.0001895   0.0006317   0.0023416  -0.0070484   0.0079695
  -0.0006222  -0.0074122   0.0134013   0.0009651   0.0021621   0.0001371
   0.0965004   0.0968973   0.5736467   0.0124866   0.0001948   0.0005534
   0.0023250  -0.0079341   0.0071547  -0.0006430  -0.0073450   0.0126153
   0.0009096   0.0020569   0.0000630   0.0927096   0.0919702   0.0124866
   0.0001948   0.0005534   0.0023250  -0.0079341   0.0071547  -0.0006430
  -0.0073450   0.0126153   0.0009096   0.0020569   0.0000630   0.0927098
   0.0919703   0.5736468   0.0131231   0.0001895   0.0006317   0.0023416
  -0.0070484   0.0079695  -0.0006222  -0.0074122   0.0134013   0.0009651
   0.0021622   0.0001372   0.0965004   0.0968972
 TTTTTTTTTTTTTTTTTTTTTTTTTTTTTT MOQGAD      TELAPSE      709.36 TCPU      709.27
 TTTTTTTTTTTTTTTTTTTTTTTTTTTTTT SHELLXN     TELAPSE      717.87 TCPU      717.78

 ::: DIPOLE MOMENT ALONG NON PERIODIC DIRECTIONS:
 ::: A.U.     (X)  7.29187E-06   (Y)  4.81202E-06   (Z) -4.77588E-06
 ::: DEBYE        -1.85341E-05       -1.22309E-05        1.21391E-05

 +++ ENERGIES IN A.U. +++
 ::: EXT EL-POLE                                   8.1027505146758E+03
 ::: EXT EL-SPHEROPOLE                             0.0000000000000E+00
 ::: BIELET ZONE E-E                               6.7448388124427E+03
 ::: TOTAL E-E                                     1.4847589327118E+04
 ::: TOTAL E-N + N-E                              -3.9952380147672E+04
 ::: TOTAL N-N                                     1.1598888733317E+04
 ::: KINETIC ENERGY                                7.0251407830417E+03
 ::: PSEUDO TOTAL   ENERGY                        -6.4807613041957E+03
 ::: VIRIAL COEFFICIENT                            1.0403067840511E+00
 TTTTTTTTTTTTTTTTTTTTTTTTTTTTTT MONMO3      TELAPSE      717.96 TCPU      717.87
 NUMERICALLY INTEGRATED DENSITY    231.9991526146    229.9991536015
 TTTTTTTTTTTTTTTTTTTTTTTTTTTTTT NUMDFT      TELAPSE      722.07 TCPU      721.98
 CYC  48 ETOT(AU) -7.040780561829E+03 DETOT  2.73E-11 tst  3.77E-15 PX  6.54E-09

 == SCF ENDED - CONVERGENCE ON ENERGY      E(AU) -7.0407805618288E+03 CYCLES  48


 ENERGY EXPRESSION=HARTREE+FOCK EXCH*0.00000+(PBE        EXCH)*1.00000+PBE        CORR


 TOTAL ENERGY(DFT)(AU)( 48) -7.0407805618288E+03 DE 2.7E-11 tester 3.8E-15
 TTTTTTTTTTTTTTTTTTTTTTTTTTTTTT EDFT        TELAPSE      722.08 TCPU      721.99
 
 INFORMATION **** DFTD3 ENERGY **** CALCULATE DFTD3 ENERGY

           DFT-D V3(BJ)
 DF                                         pbe       
 parameters
 s6       :    1.0000
 s8       :    0.7875
 a1       :    0.4289
 a2       :    4.4407
 k1 k3    :   16.0000   -4.0000
 Cutoff   :   50.2022
 CN-Cutoff:   21.1671
 ABC-Cutoff:   21.1671
 
 Edisp /kcal,au:   -54.3160 -0.08655800

 E6    /kcal :   -37.5826
 E8    /kcal :   -16.7334
 
 INFORMATION **** DFTD3 ENERGY **** NORMAL TERMINATION OF DFTD3 MODULE

 *******************************************************************************

 DFT-D3 DISPERSION ENERGY CORRECTION

 D3 DISPERSION ENERGY (AU)       -8.6558001171136E-02
 TOTAL ENERGY + DISP (AU)        -7.0408671198299E+03

 *******************************************************************************

 EIGENVECTORS IN FORTRAN UNIT  8
 TTTTTTTTTTTTTTTTTTTTTTTTTTTTTT END         TELAPSE      722.71 TCPU      722.62
 EEEEEEEEEE TERMINATION  DATE 19 09 2022 TIME 13:55:51.1
NODE    0 CPU TIME =       722.623
NODE    1 CPU TIME =       722.623
NODE    2 CPU TIME =       722.599
NODE    3 CPU TIME =       722.614
NODE    4 CPU TIME =       722.568
NODE    5 CPU TIME =       722.623
NODE    6 CPU TIME =       722.619
NODE    7 CPU TIME =       722.619
NODE    8 CPU TIME =       722.622
NODE    9 CPU TIME =       722.622
NODE   10 CPU TIME =       722.617
NODE   11 CPU TIME =       722.622
NODE   12 CPU TIME =       722.616
NODE   13 CPU TIME =       722.617
NODE   14 CPU TIME =       722.611
NODE   15 CPU TIME =       722.622
NODE   16 CPU TIME =       722.616
NODE   17 CPU TIME =       722.614
NODE   18 CPU TIME =       722.612
NODE   19 CPU TIME =       722.618
NODE   20 CPU TIME =       722.617
NODE   21 CPU TIME =       722.617
NODE   22 CPU TIME =       721.912
NODE   23 CPU TIME =       722.412
    TOTAL CPU TIME =     17341.854
