# Supplementary material for: Interrogation of the Intermolecular Forces That Drive Bulk Properties of Molecular Crystals with Terahertz Spectroscopy and Density Functional Theory
Source: Cryst Growth Des. 2025 May 23;25(11):3697–706. doi: 10.1021/acs.cgd.5c00007 (PMC12148306; doi:10.1021/acs.cgd.5c00007)
Supplement: Supplementary file 3 [file cg5c00007_si_003.zip › Calculations/HF/Methylmehtyl/HF_methylmethly_opt.txt]

SHRINK 6 Cu (II) (AcAc)2(F3)4, conversion F to H H,C,O,F Cu are POB-TZVP and PBE-D
MOLECULE
1
58
6       4.925215    0.058662   -2.746350
9       4.922779    1.148992   -1.941169
9       6.029684   -0.671376   -2.485694
9       3.829479   -0.701248   -2.407178
6       4.876062    0.490487   -4.226551
6       4.043868   -0.195864   -5.112297
1       3.419623   -1.004135   -4.745853
6       3.834236    0.298975   -6.403640
6       2.707053   -0.312469   -7.263609
9       1.635876    0.525689   -7.268139
9       2.292397   -1.508204   -6.762051
9       3.116825   -0.500329   -8.534844
8       5.623003    1.492457   -4.479500
8       4.447173    1.259273   -6.971358
29      5.822337    2.347119   -6.186955
6       6.719459    4.635577   -9.627560
9       6.721895    3.545246  -10.432741
9       5.614990    5.365615   -9.888217
9       7.815196    5.395487   -9.966732
6       6.768612    4.203752   -8.147359
6       7.600807    4.890103   -7.261613
1       8.225052    5.698374   -7.628057
6       7.810438    4.395263   -5.970270
6       8.937621    5.006708   -5.110301
9       10.008798    4.168550   -5.105772
9       9.352278    6.202443   -5.611859
9       8.527850    5.194568   -3.839066
8       6.021671    3.201782   -7.894410
8       7.197502    3.434966   -5.402552
6       0.897122   -2.288458   -3.440605
9       0.899558   -1.198127   -4.245786
9      -0.207347   -3.018496   -3.701262
9       1.992859   -3.048367   -3.779777
6       0.946275   -1.856633   -1.960404
6       1.778469   -2.542984   -1.074658
1       2.402714   -3.351255   -1.441102
6       1.988101   -2.048144    0.216685
6       3.115284   -2.659588    1.076654
9       4.186461   -1.821430    1.081184
9       3.529940   -3.855323    0.575096
9       2.705513   -2.847449    2.347889
8       0.199334   -0.854662   -1.707455
8       1.375164   -1.087847    0.784403
29      0.000000    0.000000    0.000000
6      -0.897122    2.288458    3.440605
9      -0.899558    1.198127    4.245786
9       0.207347    3.018496    3.701262
9      -1.992859    3.048367    3.779777
6      -0.946275    1.856633    1.960404
6      -1.778469    2.542984    1.074658
1      -2.402714    3.351255    1.441102
6      -1.988101    2.048144   -0.216685
6      -3.115284    2.659588   -1.076654
9      -4.186461    1.821430   -1.081184
9      -3.529940    3.855323   -0.575096
9      -2.705513    2.847449   -2.347889
8      -0.199334    0.854662    1.707455
8      -1.375164    1.087847   -0.784403
BASISSET
POB-TZVP
DFT
SPIN
PBE-D
XLGRID
END
EXCHSIZE
15000000
BIPOSIZE
15000000
MAXCYCLE
200
SCFDIR
TOLINTEG
7 7 7 7 14
TOLDEE
11
SPINLOCK
2 10
SHRINK
6 6
FMIXING
40
END
 PROCESS           21  OF           24  WORKING
 PROCESS            9  OF           24  WORKING
 PROCESS           13  OF           24  WORKING
 PROCESS           17  OF           24  WORKING
 PROCESS           22  OF           24  WORKING
 PROCESS            8  OF           24  WORKING
 PROCESS           18  OF           24  WORKING
 PROCESS           19  OF           24  WORKING
 PROCESS            3  OF           24  WORKING
 PROCESS            4  OF           24  WORKING
 PROCESS            6  OF           24  WORKING
 PROCESS           11  OF           24  WORKING
 PROCESS           12  OF           24  WORKING
 PROCESS           16  OF           24  WORKING
 PROCESS            0  OF           24  WORKING
 PROCESS            1  OF           24  WORKING
 PROCESS            2  OF           24  WORKING
 PROCESS           14  OF           24  WORKING
 PROCESS           20  OF           24  WORKING
 PROCESS            5  OF           24  WORKING
 PROCESS           10  OF           24  WORKING
 PROCESS           15  OF           24  WORKING
 PROCESS           23  OF           24  WORKING
 PROCESS            7  OF           24  WORKING

         
 *******************************************************************************
 *                                                                             *
 *                               CRYSTAL17                                     *
 *                      public : 1.0.1 - Feb 1st, 2017                         *
 *                       HTTP://WWW.CRYSTAL.UNITO.IT                           *
 *                                                                             *
 *                              MAIN AUTHORS                                   *
 *                                                                             *
 *  R. DOVESI(1,11), V.R. SAUNDERS(2), C. ROETTI(1,11), R. ORLANDO(1,11),      *
 *  C.M. ZICOVICH-WILSON(1,3), F. PASCALE(4), B. CIVALLERI(1,11),              *
 *  K. DOLL(5), N.M. HARRISON(2,6), I.J. BUSH(7), Ph. D'ARCO(8),               *
 *  M. LLUNELL(9), M. CAUSA'(10), Y. NOEL(8), L. MASCHIO(1,11), A. ERBA(1,11)  *
 *  M. RE'RAT(14), S. CASASSA(1,11)                                            *
 *                                                                             *
 *        CONTRIBUTIONS TO THE CODE HAVE ALSO BEEN GIVEN BY                    *
 *                                                                             *
 *  M. FERRABONE(1,11), M. DE LA PIERRE(1,11), M. FERRERO(1,11),               *
 *  J. BAIMA(1,11), E. ALBANESE(1,11), M.F. PEINTINGER(12), R. BAST(13),       *
 *  B. KIRTMAN(15), V. LACIVITA(1,11), R. DEMICHELIS(1,16)                     *
 *  G. BRANDEBURG(17), S. SALUSTRO(1,11), G. SANSONE(1,11)                     *
 *  M.T. RUGGIERO(18)                                                          *
 *                                                                             *
 * (1) THEORETICAL CHEMISTRY GROUP - UNIVERSITA' DI TORINO - TORINO (ITALY)    *

 * (2) COMPUTATIONAL SCIENCE & ENGINEERING DEPARTMENT - STFC DARESBURY (UK)    *
 * (3) UNIVERSIDAD AUTONOMA DEL ESTADO DE MORELOS - CUERNAVACA (MEXICO)        *
 * (4) UNIVERSITE' DE LORRAINE - NANCY (FRANCE)                                *
 * (5) UNIVERSITAET STUTTGART- STUTTGART (GERMANY)                             *
 * (6) IMPERIAL COLLEGE - LONDON (UK)                                          *
 * (7) OXFORD E-RESEARCH CENTRE - OXFORD (UK)                                  *
 * (8) UPMC - SORBONNE UNIVERSITES - PARIS (FRANCE)                            *
 * (9) UNIVERSIDAD DE BARCELONA - BARCELONA (SPAIN)                            *
 *(10) UNIVERSITA' DI NAPOLI "FEDERICO II" - NAPOLI (ITALY)                    *
 *(11) NIS - NANOSTRUCTURED INTERFACES AND SURFACES - TORINO (ITALY)           *
 *(12) MPI FUER CHEMISCHE ENERGIEKONVERSION - MUELHEIM AN DER RUHR (GERMANY)   *
 *(13) UNIVERSITY OF TROMSO - TROMSO (NORWAY)                                  *
 *(14) UNIVERSITE' DE PAU ET DES PAYS DE L'ADOUR - PAU (FRANCE)                *
 *(15) UNIVERSITY OF CALIFORNIA SANTA BARBARA - SANTA BARBARA (USA)            *
 *(16) CURTIN UNIVERSITY - PERTH (AUSTRALIA)                                   *
 *(17) UNIVERSITY COLLEGE LONDON - LONDON (UK)                                 *
 *(18) CAMBRIDGE UNIVERSITY - CAMBRIDGE (UK)                                   *
 *                                                                             *
 *******************************************************************************
 EEEEEEEEEE STARTING  DATE 19 09 2022 TIME 13:05:49.2
 SHRINK 6 Cu (II) (AcAc)2(F3)4, conversion F to H H,C,O,F Cu are POB-TZVP and PBE

 MOLECULAR CALCULATION
 POINT  GROUP  N.  1                  :  1      OR  C1   
 CORRESPONDING SPACE GROUP            :  P 1             


 NUMBER OF IRREDUCIBLE ATOMS IN THE CONVENTIONAL CELL:   58

 INPUT COORDINATES

 ATOM AT. N.              COORDINATES
   1   6     4.925215000000E+00  5.866200000000E-02 -2.746350000000E+00
   2   9     4.922779000000E+00  1.148992000000E+00 -1.941169000000E+00
   3   9     6.029684000000E+00 -6.713760000000E-01 -2.485694000000E+00
   4   9     3.829479000000E+00 -7.012480000000E-01 -2.407178000000E+00
   5   6     4.876062000000E+00  4.904870000000E-01 -4.226551000000E+00
   6   6     4.043868000000E+00 -1.958640000000E-01 -5.112297000000E+00
   7   1     3.419623000000E+00 -1.004135000000E+00 -4.745853000000E+00
   8   6     3.834236000000E+00  2.989750000000E-01 -6.403640000000E+00
   9   6     2.707053000000E+00 -3.124690000000E-01 -7.263609000000E+00
  10   9     1.635876000000E+00  5.256890000000E-01 -7.268139000000E+00
  11   9     2.292397000000E+00 -1.508204000000E+00 -6.762051000000E+00
  12   9     3.116825000000E+00 -5.003290000000E-01 -8.534844000000E+00
  13   8     5.623003000000E+00  1.492457000000E+00 -4.479500000000E+00
  14   8     4.447173000000E+00  1.259273000000E+00 -6.971358000000E+00
  15  29     5.822337000000E+00  2.347119000000E+00 -6.186955000000E+00
  16   6     6.719459000000E+00  4.635577000000E+00 -9.627560000000E+00
  17   9     6.721895000000E+00  3.545246000000E+00 -1.043274100000E+01
  18   9     5.614990000000E+00  5.365615000000E+00 -9.888217000000E+00
  19   9     7.815196000000E+00  5.395487000000E+00 -9.966732000000E+00
  20   6     6.768612000000E+00  4.203752000000E+00 -8.147359000000E+00
  21   6     7.600807000000E+00  4.890103000000E+00 -7.261613000000E+00
  22   1     8.225052000000E+00  5.698374000000E+00 -7.628057000000E+00
  23   6     7.810438000000E+00  4.395263000000E+00 -5.970270000000E+00
  24   6     8.937621000000E+00  5.006708000000E+00 -5.110301000000E+00
  25   9     1.000879800000E+01  4.168550000000E+00 -5.105772000000E+00
  26   9     9.352278000000E+00  6.202443000000E+00 -5.611859000000E+00
  27   9     8.527850000000E+00  5.194568000000E+00 -3.839066000000E+00
  28   8     6.021671000000E+00  3.201782000000E+00 -7.894410000000E+00
  29   8     7.197502000000E+00  3.434966000000E+00 -5.402552000000E+00
  30   6     8.971220000000E-01 -2.288458000000E+00 -3.440605000000E+00
  31   9     8.995580000000E-01 -1.198127000000E+00 -4.245786000000E+00
  32   9    -2.073470000000E-01 -3.018496000000E+00 -3.701262000000E+00
  33   9     1.992859000000E+00 -3.048367000000E+00 -3.779777000000E+00
  34   6     9.462750000000E-01 -1.856633000000E+00 -1.960404000000E+00
  35   6     1.778469000000E+00 -2.542984000000E+00 -1.074658000000E+00
  36   1     2.402714000000E+00 -3.351255000000E+00 -1.441102000000E+00
  37   6     1.988101000000E+00 -2.048144000000E+00  2.166850000000E-01
  38   6     3.115284000000E+00 -2.659588000000E+00  1.076654000000E+00
  39   9     4.186461000000E+00 -1.821430000000E+00  1.081184000000E+00
  40   9     3.529940000000E+00 -3.855323000000E+00  5.750960000000E-01
  41   9     2.705513000000E+00 -2.847449000000E+00  2.347889000000E+00
  42   8     1.993340000000E-01 -8.546620000000E-01 -1.707455000000E+00
  43   8     1.375164000000E+00 -1.087847000000E+00  7.844030000000E-01
  44  29     0.000000000000E+00  0.000000000000E+00  0.000000000000E+00
  45   6    -8.971220000000E-01  2.288458000000E+00  3.440605000000E+00
  46   9    -8.995580000000E-01  1.198127000000E+00  4.245786000000E+00
  47   9     2.073470000000E-01  3.018496000000E+00  3.701262000000E+00
  48   9    -1.992859000000E+00  3.048367000000E+00  3.779777000000E+00
  49   6    -9.462750000000E-01  1.856633000000E+00  1.960404000000E+00
  50   6    -1.778469000000E+00  2.542984000000E+00  1.074658000000E+00
  51   1    -2.402714000000E+00  3.351255000000E+00  1.441102000000E+00
  52   6    -1.988101000000E+00  2.048144000000E+00 -2.166850000000E-01
  53   6    -3.115284000000E+00  2.659588000000E+00 -1.076654000000E+00
  54   9    -4.186461000000E+00  1.821430000000E+00 -1.081184000000E+00
  55   9    -3.529940000000E+00  3.855323000000E+00 -5.750960000000E-01
  56   9    -2.705513000000E+00  2.847449000000E+00 -2.347889000000E+00
  57   8    -1.993340000000E-01  8.546620000000E-01  1.707455000000E+00
  58   8    -1.375164000000E+00  1.087847000000E+00 -7.844030000000E-01

 COORDINATES OF THE EQUIVALENT ATOMS (ANGSTROMS)

 N. ATOM EQUIV AT. N.          X                  Y                  Z

   1   1   1    6 C     4.92521500000E+00  5.86620000000E-02 -2.74635000000E+00

   2   2   1    9 F     4.92277900000E+00  1.14899200000E+00 -1.94116900000E+00

   3   3   1    9 F     6.02968400000E+00 -6.71376000000E-01 -2.48569400000E+00

   4   4   1    9 F     3.82947900000E+00 -7.01248000000E-01 -2.40717800000E+00

   5   5   1    6 C     4.87606200000E+00  4.90487000000E-01 -4.22655100000E+00

   6   6   1    6 C     4.04386800000E+00 -1.95864000000E-01 -5.11229700000E+00

   7   7   1    1 H     3.41962300000E+00 -1.00413500000E+00 -4.74585300000E+00

   8   8   1    6 C     3.83423600000E+00  2.98975000000E-01 -6.40364000000E+00

   9   9   1    6 C     2.70705300000E+00 -3.12469000000E-01 -7.26360900000E+00

  10  10   1    9 F     1.63587600000E+00  5.25689000000E-01 -7.26813900000E+00

  11  11   1    9 F     2.29239700000E+00 -1.50820400000E+00 -6.76205100000E+00

  12  12   1    9 F     3.11682500000E+00 -5.00329000000E-01 -8.53484400000E+00

  13  13   1    8 O     5.62300300000E+00  1.49245700000E+00 -4.47950000000E+00

  14  14   1    8 O     4.44717300000E+00  1.25927300000E+00 -6.97135800000E+00

  15  15   1   29 CU    5.82233700000E+00  2.34711900000E+00 -6.18695500000E+00

  16  16   1    6 C     6.71945900000E+00  4.63557700000E+00 -9.62756000000E+00

  17  17   1    9 F     6.72189500000E+00  3.54524600000E+00 -1.04327410000E+01

  18  18   1    9 F     5.61499000000E+00  5.36561500000E+00 -9.88821700000E+00

  19  19   1    9 F     7.81519600000E+00  5.39548700000E+00 -9.96673200000E+00

  20  20   1    6 C     6.76861200000E+00  4.20375200000E+00 -8.14735900000E+00

  21  21   1    6 C     7.60080700000E+00  4.89010300000E+00 -7.26161300000E+00

  22  22   1    1 H     8.22505200000E+00  5.69837400000E+00 -7.62805700000E+00

  23  23   1    6 C     7.81043800000E+00  4.39526300000E+00 -5.97027000000E+00

  24  24   1    6 C     8.93762100000E+00  5.00670800000E+00 -5.11030100000E+00

  25  25   1    9 F     1.00087980000E+01  4.16855000000E+00 -5.10577200000E+00

  26  26   1    9 F     9.35227800000E+00  6.20244300000E+00 -5.61185900000E+00

  27  27   1    9 F     8.52785000000E+00  5.19456800000E+00 -3.83906600000E+00

  28  28   1    8 O     6.02167100000E+00  3.20178200000E+00 -7.89441000000E+00

  29  29   1    8 O     7.19750200000E+00  3.43496600000E+00 -5.40255200000E+00

  30  30   1    6 C     8.97122000000E-01 -2.28845800000E+00 -3.44060500000E+00

  31  31   1    9 F     8.99558000000E-01 -1.19812700000E+00 -4.24578600000E+00

  32  32   1    9 F    -2.07347000000E-01 -3.01849600000E+00 -3.70126200000E+00

  33  33   1    9 F     1.99285900000E+00 -3.04836700000E+00 -3.77977700000E+00

  34  34   1    6 C     9.46275000000E-01 -1.85663300000E+00 -1.96040400000E+00

  35  35   1    6 C     1.77846900000E+00 -2.54298400000E+00 -1.07465800000E+00

  36  36   1    1 H     2.40271400000E+00 -3.35125500000E+00 -1.44110200000E+00

  37  37   1    6 C     1.98810100000E+00 -2.04814400000E+00  2.16685000000E-01

  38  38   1    6 C     3.11528400000E+00 -2.65958800000E+00  1.07665400000E+00

  39  39   1    9 F     4.18646100000E+00 -1.82143000000E+00  1.08118400000E+00

  40  40   1    9 F     3.52994000000E+00 -3.85532300000E+00  5.75096000000E-01

  41  41   1    9 F     2.70551300000E+00 -2.84744900000E+00  2.34788900000E+00

  42  42   1    8 O     1.99334000000E-01 -8.54662000000E-01 -1.70745500000E+00

  43  43   1    8 O     1.37516400000E+00 -1.08784700000E+00  7.84403000000E-01

  44  44   1   29 CU    0.00000000000E+00  0.00000000000E+00  0.00000000000E+00

  45  45   1    6 C    -8.97122000000E-01  2.28845800000E+00  3.44060500000E+00

  46  46   1    9 F    -8.99558000000E-01  1.19812700000E+00  4.24578600000E+00

  47  47   1    9 F     2.07347000000E-01  3.01849600000E+00  3.70126200000E+00

  48  48   1    9 F    -1.99285900000E+00  3.04836700000E+00  3.77977700000E+00

  49  49   1    6 C    -9.46275000000E-01  1.85663300000E+00  1.96040400000E+00

  50  50   1    6 C    -1.77846900000E+00  2.54298400000E+00  1.07465800000E+00

  51  51   1    1 H    -2.40271400000E+00  3.35125500000E+00  1.44110200000E+00

  52  52   1    6 C    -1.98810100000E+00  2.04814400000E+00 -2.16685000000E-01

  53  53   1    6 C    -3.11528400000E+00  2.65958800000E+00 -1.07665400000E+00

  54  54   1    9 F    -4.18646100000E+00  1.82143000000E+00 -1.08118400000E+00

  55  55   1    9 F    -3.52994000000E+00  3.85532300000E+00 -5.75096000000E-01

  56  56   1    9 F    -2.70551300000E+00  2.84744900000E+00 -2.34788900000E+00

  57  57   1    8 O    -1.99334000000E-01  8.54662000000E-01  1.70745500000E+00

  58  58   1    8 O    -1.37516400000E+00  1.08784700000E+00 -7.84403000000E-01

 NUMBER OF SYMMETRY OPERATORS         :    1
 *******************************************************************************
 * GEOMETRY EDITING - INPUT COORDINATES ARE GIVEN IN ANGSTROM         
 *******************************************************************************

 GEOMETRY FOR WAVE FUNCTION - DIMENSIONALITY OF THE SYSTEM    0
 (NON PERIODIC DIRECTION: LATTICE PARAMETER FORMALLY SET TO 500)
 *******************************************************************************
 ATOMS IN THE ASYMMETRIC UNIT   58 - ATOMS IN THE UNIT CELL:   58
     ATOM             X(ANGSTROM)         Y(ANGSTROM)         Z(ANGSTROM)
 *******************************************************************************
      1 T   6 C     4.925215000000E+00  5.866200000000E-02 -2.746350000000E+00
      2 T   9 F     4.922779000000E+00  1.148992000000E+00 -1.941169000000E+00
      3 T   9 F     6.029684000000E+00 -6.713760000000E-01 -2.485694000000E+00
      4 T   9 F     3.829479000000E+00 -7.012480000000E-01 -2.407178000000E+00
      5 T   6 C     4.876062000000E+00  4.904870000000E-01 -4.226551000000E+00
      6 T   6 C     4.043868000000E+00 -1.958640000000E-01 -5.112297000000E+00
      7 T   1 H     3.419623000000E+00 -1.004135000000E+00 -4.745853000000E+00
      8 T   6 C     3.834236000000E+00  2.989750000000E-01 -6.403640000000E+00
      9 T   6 C     2.707053000000E+00 -3.124690000000E-01 -7.263609000000E+00
     10 T   9 F     1.635876000000E+00  5.256890000000E-01 -7.268139000000E+00
     11 T   9 F     2.292397000000E+00 -1.508204000000E+00 -6.762051000000E+00
     12 T   9 F     3.116825000000E+00 -5.003290000000E-01 -8.534844000000E+00
     13 T   8 O     5.623003000000E+00  1.492457000000E+00 -4.479500000000E+00
     14 T   8 O     4.447173000000E+00  1.259273000000E+00 -6.971358000000E+00
     15 T  29 CU    5.822337000000E+00  2.347119000000E+00 -6.186955000000E+00
     16 T   6 C     6.719459000000E+00  4.635577000000E+00 -9.627560000000E+00
     17 T   9 F     6.721895000000E+00  3.545246000000E+00 -1.043274100000E+01
     18 T   9 F     5.614990000000E+00  5.365615000000E+00 -9.888217000000E+00
     19 T   9 F     7.815196000000E+00  5.395487000000E+00 -9.966732000000E+00
     20 T   6 C     6.768612000000E+00  4.203752000000E+00 -8.147359000000E+00
     21 T   6 C     7.600807000000E+00  4.890103000000E+00 -7.261613000000E+00
     22 T   1 H     8.225052000000E+00  5.698374000000E+00 -7.628057000000E+00
     23 T   6 C     7.810438000000E+00  4.395263000000E+00 -5.970270000000E+00
     24 T   6 C     8.937621000000E+00  5.006708000000E+00 -5.110301000000E+00
     25 T   9 F     1.000879800000E+01  4.168550000000E+00 -5.105772000000E+00
     26 T   9 F     9.352278000000E+00  6.202443000000E+00 -5.611859000000E+00
     27 T   9 F     8.527850000000E+00  5.194568000000E+00 -3.839066000000E+00
     28 T   8 O     6.021671000000E+00  3.201782000000E+00 -7.894410000000E+00
     29 T   8 O     7.197502000000E+00  3.434966000000E+00 -5.402552000000E+00
     30 T   6 C     8.971220000000E-01 -2.288458000000E+00 -3.440605000000E+00
     31 T   9 F     8.995580000000E-01 -1.198127000000E+00 -4.245786000000E+00
     32 T   9 F    -2.073470000000E-01 -3.018496000000E+00 -3.701262000000E+00
     33 T   9 F     1.992859000000E+00 -3.048367000000E+00 -3.779777000000E+00
     34 T   6 C     9.462750000000E-01 -1.856633000000E+00 -1.960404000000E+00
     35 T   6 C     1.778469000000E+00 -2.542984000000E+00 -1.074658000000E+00
     36 T   1 H     2.402714000000E+00 -3.351255000000E+00 -1.441102000000E+00
     37 T   6 C     1.988101000000E+00 -2.048144000000E+00  2.166850000000E-01
     38 T   6 C     3.115284000000E+00 -2.659588000000E+00  1.076654000000E+00
     39 T   9 F     4.186461000000E+00 -1.821430000000E+00  1.081184000000E+00
     40 T   9 F     3.529940000000E+00 -3.855323000000E+00  5.750960000000E-01
     41 T   9 F     2.705513000000E+00 -2.847449000000E+00  2.347889000000E+00
     42 T   8 O     1.993340000000E-01 -8.546620000000E-01 -1.707455000000E+00
     43 T   8 O     1.375164000000E+00 -1.087847000000E+00  7.844030000000E-01
     44 T  29 CU    0.000000000000E+00  0.000000000000E+00  0.000000000000E+00
     45 T   6 C    -8.971220000000E-01  2.288458000000E+00  3.440605000000E+00
     46 T   9 F    -8.995580000000E-01  1.198127000000E+00  4.245786000000E+00
     47 T   9 F     2.073470000000E-01  3.018496000000E+00  3.701262000000E+00
     48 T   9 F    -1.992859000000E+00  3.048367000000E+00  3.779777000000E+00
     49 T   6 C    -9.462750000000E-01  1.856633000000E+00  1.960404000000E+00
     50 T   6 C    -1.778469000000E+00  2.542984000000E+00  1.074658000000E+00
     51 T   1 H    -2.402714000000E+00  3.351255000000E+00  1.441102000000E+00
     52 T   6 C    -1.988101000000E+00  2.048144000000E+00 -2.166850000000E-01
     53 T   6 C    -3.115284000000E+00  2.659588000000E+00 -1.076654000000E+00
     54 T   9 F    -4.186461000000E+00  1.821430000000E+00 -1.081184000000E+00
     55 T   9 F    -3.529940000000E+00  3.855323000000E+00 -5.750960000000E-01
     56 T   9 F    -2.705513000000E+00  2.847449000000E+00 -2.347889000000E+00
     57 T   8 O    -1.993340000000E-01  8.546620000000E-01  1.707455000000E+00
     58 T   8 O    -1.375164000000E+00  1.087847000000E+00 -7.844030000000E-01

 T = ATOM BELONGING TO THE ASYMMETRIC UNIT

 ****    1 SYMMOPS - TRANSLATORS IN FRACTIONAL UNITS
 **** MATRICES AND TRANSLATORS IN THE CRYSTALLOGRAPHIC REFERENCE FRAME
   V INV                    ROTATION MATRICES                   TRANSLATORS
   1   1  1.00  0.00  0.00  0.00  1.00  0.00  0.00  0.00  1.00  0.00  0.00  0.00

 *******************************************************************************
 STARTING BASIS SET HANDLING 
 *******************************************************************************

 Loading internal basis set: POB-TZVP            

 Please cite in your publication:
 Peintinger, M. F., Oliveira, D. V. and Bredow, T. (2013), Consistent Gaussian b
 asis sets of triple-zeta valence with polarization quality for solid-state calc
 ulations. J. Comput. Chem., 34: 451-459. doi: 10.1002/jcc.23153                
                    

 *******************************************************************************
 LOCAL ATOMIC FUNCTIONS BASIS SET
 *******************************************************************************
   ATOM   X(AU)   Y(AU)   Z(AU)  N. TYPE  EXPONENT  S COEF   P COEF   D/F/G COEF
 *******************************************************************************
   1 C    9.307   0.111  -5.190
                                  1 S  
                                         1.358E+04 2.225E-04 0.000E+00 0.000E+00
                                         2.035E+03 1.723E-03 0.000E+00 0.000E+00
                                         4.632E+02 8.926E-03 0.000E+00 0.000E+00
                                         1.312E+02 3.573E-02 0.000E+00 0.000E+00
                                         4.285E+01 1.108E-01 0.000E+00 0.000E+00
                                         1.558E+01 2.430E-01 0.000E+00 0.000E+00
                                  2 S  
                                         6.207E+00 4.144E-01 0.000E+00 0.000E+00
                                         2.576E+00 2.374E-01 0.000E+00 0.000E+00
                                  3 S  
                                         4.941E-01 1.000E+00 0.000E+00 0.000E+00
                                  4 S  
                                         1.644E-01 1.000E+00 0.000E+00 0.000E+00
                           5-     7 P  
                                         3.470E+01 0.000E+00 5.333E-03 0.000E+00
                                         7.958E+00 0.000E+00 3.586E-02 0.000E+00
                                         2.378E+00 0.000E+00 1.422E-01 0.000E+00
                                         8.143E-01 0.000E+00 3.427E-01 0.000E+00
                           8-    10 P  
                                         5.662E-01 0.000E+00 1.000E+00 0.000E+00
                          11-    13 P  
                                         2.674E-01 0.000E+00 1.000E+00 0.000E+00
                          14-    18 D  
                                         8.792E-01 0.000E+00 0.000E+00 1.000E+00
   2 F    9.303   2.171  -3.668
                                 19 S  
                                         3.548E+04 2.155E-04 0.000E+00 0.000E+00
                                         5.318E+03 1.670E-03 0.000E+00 0.000E+00
                                         1.210E+03 8.673E-03 0.000E+00 0.000E+00
                                         3.429E+02 3.505E-02 0.000E+00 0.000E+00
                                         1.120E+02 1.117E-01 0.000E+00 0.000E+00
                                         4.071E+01 2.599E-01 0.000E+00 0.000E+00
                                 20 S  
                                         1.604E+01 3.942E-01 0.000E+00 0.000E+00
                                         6.504E+00 2.500E-01 0.000E+00 0.000E+00
                                 21 S  
                                         1.442E+00 1.000E+00 0.000E+00 0.000E+00
                                 22 S  
                                         4.598E-01 1.000E+00 0.000E+00 0.000E+00
                          23-    25 P  
                                         8.023E+01 0.000E+00 6.369E-03 0.000E+00
                                         1.859E+01 0.000E+00 4.430E-02 0.000E+00
                                         5.687E+00 0.000E+00 1.687E-01 0.000E+00
                                         1.951E+00 0.000E+00 3.617E-01 0.000E+00
                          26-    28 P  
                                         6.323E-01 0.000E+00 1.000E+00 0.000E+00
                          29-    31 P  
                                         1.984E-01 0.000E+00 1.000E+00 0.000E+00
                          32-    36 D  
                                         5.631E-01 0.000E+00 0.000E+00 1.000E+00
   3 F   11.394  -1.269  -4.697
   4 F    7.237  -1.325  -4.549
   5 C    9.214   0.927  -7.987
   6 C    7.642  -0.370  -9.661
   7 H    6.462  -1.898  -8.968
                                109 S  
                                         3.406E+01 6.025E-03 0.000E+00 0.000E+00
                                         5.124E+00 4.502E-02 0.000E+00 0.000E+00
                                         1.165E+00 2.019E-01 0.000E+00 0.000E+00
                                110 S  
                                         4.157E-01 1.000E+00 0.000E+00 0.000E+00
                                111 S  
                                         1.795E-01 1.000E+00 0.000E+00 0.000E+00
                         112-   114 P  
                                         8.000E-01 0.000E+00 1.000E+00 0.000E+00
   8 C    7.246   0.565 -12.101
   9 C    5.116  -0.590 -13.726
  10 F    3.091   0.993 -13.735
  11 F    4.332  -2.850 -12.778
  12 F    5.890  -0.945 -16.129
  13 O   10.626   2.820  -8.465
                                205 S  
                                         2.703E+04 2.173E-04 0.000E+00 0.000E+00
                                         4.052E+03 1.684E-03 0.000E+00 0.000E+00
                                         9.223E+02 8.740E-03 0.000E+00 0.000E+00
                                         2.612E+02 3.524E-02 0.000E+00 0.000E+00
                                         8.535E+01 1.115E-01 0.000E+00 0.000E+00
                                         3.104E+01 2.559E-01 0.000E+00 0.000E+00
                                206 S  
                                         1.226E+01 3.977E-01 0.000E+00 0.000E+00
                                         4.999E+00 2.463E-01 0.000E+00 0.000E+00
                                207 S  
                                         1.099E+00 1.000E+00 0.000E+00 0.000E+00
                                208 S  
                                         3.566E-01 1.000E+00 0.000E+00 0.000E+00
                         209-   211 P  
                                         6.327E+01 0.000E+00 6.069E-03 0.000E+00
                                         1.463E+01 0.000E+00 4.191E-02 0.000E+00
                                         4.450E+00 0.000E+00 1.615E-01 0.000E+00
                                         1.528E+00 0.000E+00 3.571E-01 0.000E+00
                         212-   214 P  
                                         5.490E-01 0.000E+00 1.000E+00 0.000E+00
                         215-   217 P  
                                         1.859E-01 0.000E+00 1.000E+00 0.000E+00
                         218-   222 D  
                                         2.535E-01 0.000E+00 0.000E+00 1.000E+00
  14 O    8.404   2.380 -13.174
  15 CU  11.003   4.435 -11.692
                                241 S  
                                         3.775E+05 2.281E-04 0.000E+00 0.000E+00
                                         5.659E+04 1.769E-03 0.000E+00 0.000E+00
                                         1.288E+04 9.199E-03 0.000E+00 0.000E+00
                                         3.645E+03 3.741E-02 0.000E+00 0.000E+00
                                         1.187E+03 1.219E-01 0.000E+00 0.000E+00
                                         4.265E+02 2.898E-01 0.000E+00 0.000E+00
                                         1.657E+02 4.153E-01 0.000E+00 0.000E+00
                                         6.560E+01 2.191E-01 0.000E+00 0.000E+00
                                242 S  
                                         4.144E+02-2.468E-02 0.000E+00 0.000E+00
                                         1.283E+02-1.172E-01 0.000E+00 0.000E+00
                                         2.062E+01 5.530E-01 0.000E+00 0.000E+00
                                         8.782E+00 5.224E-01 0.000E+00 0.000E+00
                                243 S  
                                         1.374E+01-2.274E-01 0.000E+00 0.000E+00
                                         2.243E+00 7.176E-01 0.000E+00 0.000E+00
                                244 S  
                                         8.153E-01 1.000E+00 0.000E+00 0.000E+00
                                245 S  
                                         4.076E-01 1.000E+00 0.000E+00 0.000E+00
                                246 S  
                                         1.768E-01 1.000E+00 0.000E+00 0.000E+00
                         247-   249 P  
                                         2.035E+03 0.000E+00 2.352E-03 0.000E+00
                                         4.819E+02 0.000E+00 1.913E-02 0.000E+00
                                         1.547E+02 0.000E+00 9.017E-02 0.000E+00
                                         5.774E+01 0.000E+00 2.606E-01 0.000E+00
                                         2.310E+01 0.000E+00 4.209E-01 0.000E+00
                                         9.388E+00 0.000E+00 2.434E-01 0.000E+00
                         250-   252 P  
                                         3.760E+01 0.000E+00-2.899E-02 0.000E+00
                                         5.124E+00 0.000E+00 5.492E-01 0.000E+00
                                         2.012E+00 0.000E+00 9.379E-01 0.000E+00
                         253-   255 P  
                                         1.464E+00 0.000E+00 1.000E+00 0.000E+00
                         256-   258 P  
                                         7.321E-01 0.000E+00 1.000E+00 0.000E+00
                         259-   263 D  
                                         7.413E+01 0.000E+00 0.000E+00 1.436E-02
                                         2.136E+01 0.000E+00 0.000E+00 8.663E-02
                                         7.500E+00 0.000E+00 0.000E+00 2.563E-01
                                         2.760E+00 0.000E+00 0.000E+00 4.037E-01
                         264-   268 D  
                                         1.459E+00 0.000E+00 0.000E+00 1.000E+00
                         269-   273 D  
                                         6.356E-01 0.000E+00 0.000E+00 1.000E+00
                         274-   280 F  
                                         2.233E+00 0.000E+00 0.000E+00 1.000E+00
  16 C   12.698   8.760 -18.193
  17 F   12.703   6.700 -19.715
  18 F   10.611  10.140 -18.686
  19 F   14.769  10.196 -18.834
  20 C   12.791   7.944 -15.396
  21 C   14.363   9.241 -13.722
  22 H   15.543  10.768 -14.415
  23 C   14.760   8.306 -11.282
  24 C   16.890   9.461  -9.657
  25 F   18.914   7.877  -9.649
  26 F   17.673  11.721 -10.605
  27 F   16.115   9.816  -7.255
  28 O   11.379   6.050 -14.918
  29 O   13.601   6.491 -10.209
  30 C    1.695  -4.325  -6.502
  31 F    1.700  -2.264  -8.023
  32 F   -0.392  -5.704  -6.994
  33 F    3.766  -5.761  -7.143
  34 C    1.788  -3.509  -3.705
  35 C    3.361  -4.806  -2.031
  36 H    4.540  -6.333  -2.723
  37 C    3.757  -3.870   0.409
  38 C    5.887  -5.026   2.035
  39 F    7.911  -3.442   2.043
  40 F    6.671  -7.286   1.087
  41 F    5.113  -5.381   4.437
  42 O    0.377  -1.615  -3.227
  43 O    2.599  -2.056   1.482
  44 CU   0.000   0.000   0.000
  45 C   -1.695   4.325   6.502
  46 F   -1.700   2.264   8.023
  47 F    0.392   5.704   6.994
  48 F   -3.766   5.761   7.143
  49 C   -1.788   3.509   3.705
  50 C   -3.361   4.806   2.031
  51 H   -4.540   6.333   2.723
  52 C   -3.757   3.870  -0.409
  53 C   -5.887   5.026  -2.035
  54 F   -7.911   3.442  -2.043
  55 F   -6.671   7.286  -1.087
  56 F   -5.113   5.381  -4.437
  57 O   -0.377   1.615   3.227
  58 O   -2.599   2.056  -1.482

 *******************************************************************************
 FINISHED BASIS SET HANDLING 
 *******************************************************************************

 INFORMATION **** SET_MPP **** PCRYSTAL CALCULATION
 INFORMATION **** READM2 **** NEW DEFAULT: FOCK/KS MATRIX MIXING SET TO 30 %
 INFORMATION **** READM2 **** NEW DEFAULT: FULL DIRECT SCF MODE
 INFORMATION **** READM2 **** NEW DEFAULT: COULOMB BIPOLAR BUFFER SET TO 32 Mb
 INFORMATION **** READM2 **** NEW DEFAULT: EXCHANGE BIPOLAR BUFFER SET TO 32 Mb

 *******************************************************************************
 NEW DEFAULT: DFT INTEGRATION GRID INCREASED TO XLGRID
 NEW DEFAULT: DIIS ACCELERATOR ACTIVE
 USE KEYWORD NODIIS TO TURN IT OFF
 *******************************************************************************

 INFORMATION **** DFTD3_INPUT **** PERFORM LATEST DISPERSION CORRECTION DFT-D3(BJ) WITH AUTOMATIC PARAMETER SETUP
 PLEASE CITE:
 (1) DFT-D3 Reference
  S. Grimme, J. Antony, S. Ehrlich, and H. Krieg, J. Chem. Phys. 132 (2010), 154104
 (2) BJ-Damping Reference
  S. Grimme, S. Ehrlich, and L. Goerigk, J. Comput. Chem. 32 (2011), 1456-1465
 (3) General DFT-D Review
  S. Grimme, A. Hansen, J. G. Brandenburg, and C. Bannwarth,
  Chem. Rev. 116 (2016), 5105-5154

 INFORMATION **** EXCHSIZE **** EXCHANGE BIPOLAR BUFFER SIZE SET TO    15000000
 INFORMATION **** BIPOSIZE **** COULOMB BIPOLAR BUFFER SET TO    15000000
 INFORMATION **** MAXCYCLE **** MAX NUMBER OF SCF CYCLES SET TO         200
 INFORMATION **** READM2 **** FULL DIRECT SCF (MONO AND BIEL INT) SELECTED
 INFORMATION **** TOLINTEG **** COULOMB AND EXCHANGE SERIES TOLERANCES MODIFIED
 INFORMATION **** TOLDEE **** SCF TOL ON TOTAL ENERGY SET TO          11
 INFORMATION **** SPINLOCK **** LOCK IN A GIVEN SPIN STATE
 ALPHA-BETA ELECTRONS LOCKED TO   2 FOR  10 SCF CYCLES
 WARNING **** SHRINK **** MOLECULAR CASE - SHRINKING NOT USED
 *******************************************************************************
 N. OF ATOMS PER CELL        58  COULOMB OVERLAP TOL         (T1) 10**   -7
 NUMBER OF SHELLS           460  COULOMB PENETRATION TOL     (T2) 10**   -7
 NUMBER OF AO              1040  EXCHANGE OVERLAP TOL        (T3) 10**   20
 N. OF ELECTRONS PER CELL   462  EXCHANGE PSEUDO OVP (F(G))  (T4) 10**   20
 CORE ELECTRONS PER CELL    140  EXCHANGE PSEUDO OVP (P(G))  (T5) 10**   20
 N. OF SYMMETRY OPERATORS     1  POLE ORDER IN MONO ZONE                  4
 *******************************************************************************
 TYPE OF CALCULATION :  UNRESTRICTED OPEN SHELL
 KOHN-SHAM HAMILTONIAN

 (EXCHANGE)[CORRELATION] FUNCTIONAL:(PERDEW-BURKE-ERNZERHOF)[PERDEW-BURKE-ERNZERHOF]


 SPIN POLARIZED DFT SELECTED
 SPIN POLARIZATION - ALPHA-BETA =  2 FOR  10 CYCLES

 CAPPA:IS1  1;IS2  1;IS3  1; K PTS MONK NET   1; SYMMOPS:K SPACE   2;G SPACE   1

 *******************************************************************************
 MAX NUMBER OF SCF CYCLES     200  CONVERGENCE ON DELTAP        10**-21
 WEIGHT OF F(I) IN F(I+1)      40% CONVERGENCE ON ENERGY        10**-11
 SPIN POLARIZATION - ALPHA-BETA =  2 FOR  10 CYCLES

 DISK SPACE FOR EIGENVECTORS (FTN 10)     1081600 REALS

 SYMMETRY ADAPTION OF THE BLOCH FUNCTIONS DISABLED
 TTTTTTTTTTTTTTTTTTTTTTTTTTTTTT gordsh1     TELAPSE        0.26 TCPU        0.20

 MATRIX SIZE: P(G)  219774, F(G)  110407, P(G) IRR  111533, F(G) IRR  111533
 MAX G-VECTOR INDEX FOR 1- AND 2-ELECTRON INTEGRALS   1

 TTTTTTTTTTTTTTTTTTTTTTTTTTTTTT INPUT       TELAPSE        0.29 TCPU        0.23

 NEIGHBORS OF THE NON-EQUIVALENT ATOMS

 N = NUMBER OF NEIGHBORS AT DISTANCE R
    ATOM  N     R/ANG      R/AU   NEIGHBORS (ATOM LABELS AND CELL INDICES)
   1 C    1     1.3494     2.5499    3 F    0 0 0
   1 C    1     1.3554     2.5614    2 F    0 0 0
   1 C    1     1.3759     2.6001    4 F    0 0 0
   1 C    1     1.5427     2.9153    5 C    0 0 0
   1 C    1     2.3551     4.4505   13 O    0 0 0
   1 C    1     2.5376     4.7953    6 C    0 0 0

   2 F    1     1.3554     2.5614    1 C    0 0 0
   2 F    1     2.1990     4.1555    3 F    0 0 0
   2 F    1     2.1991     4.1556    4 F    0 0 0
   2 F    1     2.3788     4.4953    5 C    0 0 0
   2 F    1     2.6554     5.0181   13 O    0 0 0
   2 F    1     3.5549     6.7178    6 C    0 0 0

   3 F    1     1.3494     2.5499    1 C    0 0 0
   3 F    1     2.1990     4.1555    2 F    0 0 0
   3 F    1     2.2018     4.1608    4 F    0 0 0
   3 F    1     2.3898     4.5161    5 C    0 0 0
   3 F    1     2.9703     5.6131   13 O    0 0 0
   3 F    1     3.3270     6.2870    6 C    0 0 0

   4 F    1     1.3759     2.6001    1 C    0 0 0
   4 F    1     2.1991     4.1556    2 F    0 0 0
   4 F    1     2.2018     4.1608    3 F    0 0 0
   4 F    1     2.3936     4.5232    7 H    0 0 0
   4 F    1     2.4136     4.5611    5 C    0 0 0
   4 F    1     2.7603     5.2161    6 C    0 0 0

   5 C    1     1.2751     2.4096   13 O    0 0 0
   5 C    1     1.3958     2.6376    6 C    0 0 0
   5 C    1     1.5427     2.9153    1 C    0 0 0
   5 C    1     2.1505     4.0639    7 H    0 0 0
   5 C    1     2.3788     4.4953    2 F    0 0 0
   5 C    1     2.3898     4.5161    3 F    0 0 0

   6 C    1     1.0850     2.0504    7 H    0 0 0
   6 C    1     1.3958     2.6376    5 C    0 0 0
   6 C    1     1.3987     2.6432    8 C    0 0 0
   6 C    1     2.3950     4.5260   14 O    0 0 0
   6 C    1     2.3968     4.5292   13 O    0 0 0
   6 C    1     2.5355     4.7914    9 C    0 0 0

   7 H    1     1.0850     2.0504    6 C    0 0 0
   7 H    1     2.1490     4.0610    8 C    0 0 0
   7 H    1     2.1505     4.0639    5 C    0 0 0
   7 H    1     2.3643     4.4678   11 F    0 0 0
   7 H    1     2.3936     4.5232    4 F    0 0 0
   7 H    1     2.5765     4.8689   31 F    0 0 0

   8 C    1     1.2729     2.4054   14 O    0 0 0
   8 C    1     1.3987     2.6432    6 C    0 0 0
   8 C    1     1.5440     2.9177    9 C    0 0 0
   8 C    1     2.1490     4.0610    7 H    0 0 0
   8 C    1     2.3731     4.4845   10 F    0 0 0
   8 C    1     2.3865     4.5099   12 F    0 0 0

   9 C    1     1.3488     2.5488   12 F    0 0 0
   9 C    1     1.3601     2.5703   10 F    0 0 0
   9 C    1     1.3614     2.5726   11 F    0 0 0
   9 C    1     1.5440     2.9177    8 C    0 0 0
   9 C    1     2.3630     4.4654   14 O    0 0 0
   9 C    1     2.5355     4.7914    6 C    0 0 0

  10 F    1     1.3601     2.5703    9 C    0 0 0
  10 F    1     2.1963     4.1505   11 F    0 0 0
  10 F    1     2.2024     4.1619   12 F    0 0 0
  10 F    1     2.3731     4.4845    8 C    0 0 0
  10 F    1     2.9206     5.5190   14 O    0 0 0
  10 F    1     3.3116     6.2580    6 C    0 0 0

  11 F    1     1.3614     2.5726    9 C    0 0 0
  11 F    1     2.1963     4.1505   10 F    0 0 0
  11 F    1     2.1996     4.1567   12 F    0 0 0
  11 F    1     2.3643     4.4678    7 H    0 0 0
  11 F    1     2.4024     4.5399    8 C    0 0 0
  11 F    1     2.7407     5.1792    6 C    0 0 0

  12 F    1     1.3488     2.5488    9 C    0 0 0
  12 F    1     2.1996     4.1567   11 F    0 0 0
  12 F    1     2.2024     4.1619   10 F    0 0 0
  12 F    1     2.3865     4.5099    8 C    0 0 0
  12 F    1     2.7038     5.1094   14 O    0 0 0
  12 F    1     3.5589     6.7254    6 C    0 0 0

  13 O    1     1.2751     2.4096    5 C    0 0 0
  13 O    1     1.9198     3.6279   15 CU   0 0 0
  13 O    1     2.3551     4.4505    1 C    0 0 0
  13 O    1     2.3968     4.5292    6 C    0 0 0
  13 O    1     2.6554     5.0181    2 F    0 0 0
  13 O    1     2.6654     5.0369   29 O    0 0 0

  14 O    1     1.2729     2.4054    8 C    0 0 0
  14 O    1     1.9209     3.6299   15 CU   0 0 0
  14 O    1     2.3630     4.4654    9 C    0 0 0
  14 O    1     2.3950     4.5260    6 C    0 0 0
  14 O    1     2.6654     5.0369   28 O    0 0 0
  14 O    1     2.7038     5.1094   12 F    0 0 0

  15 CU   1     1.9198     3.6279   13 O    0 0 0
  15 CU   1     1.9198     3.6279   28 O    0 0 0
  15 CU   1     1.9209     3.6299   14 O    0 0 0
  15 CU   1     1.9209     3.6299   29 O    0 0 0
  15 CU   1     2.8611     5.4066    5 C    0 0 0
  15 CU   1     2.8611     5.4066   20 C    0 0 0

  16 C    1     1.3494     2.5499   18 F    0 0 0
  16 C    1     1.3554     2.5614   17 F    0 0 0
  16 C    1     1.3759     2.6001   19 F    0 0 0
  16 C    1     1.5427     2.9153   20 C    0 0 0
  16 C    1     2.3551     4.4505   28 O    0 0 0
  16 C    1     2.5376     4.7953   21 C    0 0 0

  17 F    1     1.3554     2.5614   16 C    0 0 0
  17 F    1     2.1990     4.1555   18 F    0 0 0
  17 F    1     2.1991     4.1556   19 F    0 0 0
  17 F    1     2.3788     4.4953   20 C    0 0 0
  17 F    1     2.6554     5.0181   28 O    0 0 0
  17 F    1     3.5549     6.7178   21 C    0 0 0

  18 F    1     1.3494     2.5499   16 C    0 0 0
  18 F    1     2.1990     4.1555   17 F    0 0 0
  18 F    1     2.2018     4.1608   19 F    0 0 0
  18 F    1     2.3898     4.5162   20 C    0 0 0
  18 F    1     2.9703     5.6131   28 O    0 0 0
  18 F    1     3.3270     6.2870   21 C    0 0 0

  19 F    1     1.3759     2.6001   16 C    0 0 0
  19 F    1     2.1991     4.1556   17 F    0 0 0
  19 F    1     2.2018     4.1608   18 F    0 0 0
  19 F    1     2.3936     4.5232   22 H    0 0 0
  19 F    1     2.4136     4.5611   20 C    0 0 0
  19 F    1     2.7603     5.2161   21 C    0 0 0

  20 C    1     1.2751     2.4096   28 O    0 0 0
  20 C    1     1.3958     2.6376   21 C    0 0 0
  20 C    1     1.5427     2.9153   16 C    0 0 0
  20 C    1     2.1505     4.0639   22 H    0 0 0
  20 C    1     2.3788     4.4953   17 F    0 0 0
  20 C    1     2.3898     4.5162   18 F    0 0 0

  21 C    1     1.0850     2.0504   22 H    0 0 0
  21 C    1     1.3958     2.6376   20 C    0 0 0
  21 C    1     1.3987     2.6432   23 C    0 0 0
  21 C    1     2.3950     4.5260   29 O    0 0 0
  21 C    1     2.3968     4.5292   28 O    0 0 0
  21 C    1     2.5355     4.7914   24 C    0 0 0

  22 H    1     1.0850     2.0504   21 C    0 0 0
  22 H    1     2.1490     4.0610   23 C    0 0 0
  22 H    1     2.1505     4.0639   20 C    0 0 0
  22 H    1     2.3643     4.4678   26 F    0 0 0
  22 H    1     2.3936     4.5232   19 F    0 0 0
  22 H    1     2.7065     5.1146   24 C    0 0 0

  23 C    1     1.2729     2.4054   29 O    0 0 0
  23 C    1     1.3987     2.6432   21 C    0 0 0
  23 C    1     1.5440     2.9177   24 C    0 0 0
  23 C    1     2.1490     4.0610   22 H    0 0 0
  23 C    1     2.3731     4.4845   25 F    0 0 0
  23 C    1     2.3865     4.5099   27 F    0 0 0

  24 C    1     1.3488     2.5488   27 F    0 0 0
  24 C    1     1.3601     2.5703   25 F    0 0 0
  24 C    1     1.3614     2.5726   26 F    0 0 0
  24 C    1     1.5440     2.9177   23 C    0 0 0
  24 C    1     2.3630     4.4654   29 O    0 0 0
  24 C    1     2.5355     4.7914   21 C    0 0 0

  25 F    1     1.3601     2.5703   24 C    0 0 0
  25 F    1     2.1963     4.1505   26 F    0 0 0
  25 F    1     2.2024     4.1619   27 F    0 0 0
  25 F    1     2.3731     4.4845   23 C    0 0 0
  25 F    1     2.9205     5.5190   29 O    0 0 0
  25 F    1     3.3116     6.2580   21 C    0 0 0

  26 F    1     1.3614     2.5726   24 C    0 0 0
  26 F    1     2.1963     4.1505   25 F    0 0 0
  26 F    1     2.1996     4.1567   27 F    0 0 0
  26 F    1     2.3643     4.4678   22 H    0 0 0
  26 F    1     2.4024     4.5399   23 C    0 0 0
  26 F    1     2.7407     5.1792   21 C    0 0 0

  27 F    1     1.3488     2.5488   24 C    0 0 0
  27 F    1     2.1996     4.1567   26 F    0 0 0
  27 F    1     2.2024     4.1619   25 F    0 0 0
  27 F    1     2.3865     4.5099   23 C    0 0 0
  27 F    1     2.7038     5.1094   29 O    0 0 0
  27 F    1     3.5589     6.7254   21 C    0 0 0

  28 O    1     1.2751     2.4096   20 C    0 0 0
  28 O    1     1.9198     3.6279   15 CU   0 0 0
  28 O    1     2.3551     4.4505   16 C    0 0 0
  28 O    1     2.3968     4.5292   21 C    0 0 0
  28 O    1     2.6554     5.0181   17 F    0 0 0
  28 O    1     2.6654     5.0369   14 O    0 0 0

  29 O    1     1.2729     2.4054   23 C    0 0 0
  29 O    1     1.9209     3.6299   15 CU   0 0 0
  29 O    1     2.3630     4.4654   24 C    0 0 0
  29 O    1     2.3950     4.5260   21 C    0 0 0
  29 O    1     2.6654     5.0369   13 O    0 0 0
  29 O    1     2.7038     5.1094   27 F    0 0 0

  30 C    1     1.3494     2.5499   32 F    0 0 0
  30 C    1     1.3554     2.5614   31 F    0 0 0
  30 C    1     1.3759     2.6001   33 F    0 0 0
  30 C    1     1.5427     2.9153   34 C    0 0 0
  30 C    1     2.3551     4.4505   42 O    0 0 0
  30 C    1     2.5376     4.7953   35 C    0 0 0

  31 F    1     1.3554     2.5614   30 C    0 0 0
  31 F    1     2.1990     4.1555   32 F    0 0 0
  31 F    1     2.1991     4.1556   33 F    0 0 0
  31 F    1     2.3788     4.4953   34 C    0 0 0
  31 F    1     2.5765     4.8689    7 H    0 0 0
  31 F    1     2.6554     5.0181   42 O    0 0 0

  32 F    1     1.3494     2.5499   30 C    0 0 0
  32 F    1     2.1990     4.1555   31 F    0 0 0
  32 F    1     2.2018     4.1608   33 F    0 0 0
  32 F    1     2.3898     4.5162   34 C    0 0 0
  32 F    1     2.9703     5.6131   42 O    0 0 0
  32 F    1     3.3270     6.2870   35 C    0 0 0

  33 F    1     1.3759     2.6001   30 C    0 0 0
  33 F    1     2.1991     4.1556   31 F    0 0 0
  33 F    1     2.2018     4.1608   32 F    0 0 0
  33 F    1     2.3936     4.5232   36 H    0 0 0
  33 F    1     2.4136     4.5611   34 C    0 0 0
  33 F    1     2.6735     5.0523    7 H    0 0 0

  34 C    1     1.2751     2.4096   42 O    0 0 0
  34 C    1     1.3958     2.6376   35 C    0 0 0
  34 C    1     1.5427     2.9153   30 C    0 0 0
  34 C    1     2.1505     4.0639   36 H    0 0 0
  34 C    1     2.3788     4.4953   31 F    0 0 0
  34 C    1     2.3898     4.5162   32 F    0 0 0

  35 C    1     1.0850     2.0504   36 H    0 0 0
  35 C    1     1.3958     2.6376   34 C    0 0 0
  35 C    1     1.3987     2.6432   37 C    0 0 0
  35 C    1     2.3950     4.5260   43 O    0 0 0
  35 C    1     2.3968     4.5292   42 O    0 0 0
  35 C    1     2.5355     4.7914   38 C    0 0 0

  36 H    1     1.0850     2.0504   35 C    0 0 0
  36 H    1     2.1490     4.0610   37 C    0 0 0
  36 H    1     2.1505     4.0639   34 C    0 0 0
  36 H    1     2.3643     4.4678   40 F    0 0 0
  36 H    1     2.3936     4.5232   33 F    0 0 0
  36 H    1     2.7065     5.1146   38 C    0 0 0

  37 C    1     1.2729     2.4054   43 O    0 0 0
  37 C    1     1.3987     2.6432   35 C    0 0 0
  37 C    1     1.5440     2.9177   38 C    0 0 0
  37 C    1     2.1490     4.0610   36 H    0 0 0
  37 C    1     2.3731     4.4845   39 F    0 0 0
  37 C    1     2.3865     4.5099   41 F    0 0 0

  38 C    1     1.3488     2.5488   41 F    0 0 0
  38 C    1     1.3601     2.5703   39 F    0 0 0
  38 C    1     1.3614     2.5726   40 F    0 0 0
  38 C    1     1.5440     2.9177   37 C    0 0 0
  38 C    1     2.3630     4.4654   43 O    0 0 0
  38 C    1     2.5355     4.7914   35 C    0 0 0

  39 F    1     1.3601     2.5703   38 C    0 0 0
  39 F    1     2.1963     4.1505   40 F    0 0 0
  39 F    1     2.2024     4.1619   41 F    0 0 0
  39 F    1     2.3731     4.4845   37 C    0 0 0
  39 F    1     2.9206     5.5190   43 O    0 0 0
  39 F    1     3.3116     6.2580   35 C    0 0 0

  40 F    1     1.3614     2.5726   38 C    0 0 0
  40 F    1     2.1963     4.1505   39 F    0 0 0
  40 F    1     2.1996     4.1567   41 F    0 0 0
  40 F    1     2.3643     4.4678   36 H    0 0 0
  40 F    1     2.4024     4.5399   37 C    0 0 0
  40 F    1     2.7407     5.1792   35 C    0 0 0

  41 F    1     1.3488     2.5488   38 C    0 0 0
  41 F    1     2.1996     4.1567   40 F    0 0 0
  41 F    1     2.2024     4.1619   39 F    0 0 0
  41 F    1     2.3865     4.5099   37 C    0 0 0
  41 F    1     2.7038     5.1094   43 O    0 0 0
  41 F    1     3.5589     6.7254   35 C    0 0 0

  42 O    1     1.2751     2.4096   34 C    0 0 0
  42 O    1     1.9198     3.6279   44 CU   0 0 0
  42 O    1     2.3551     4.4505   30 C    0 0 0
  42 O    1     2.3968     4.5292   35 C    0 0 0
  42 O    1     2.6554     5.0181   31 F    0 0 0
  42 O    1     2.6654     5.0369   58 O    0 0 0

  43 O    1     1.2729     2.4054   37 C    0 0 0
  43 O    1     1.9209     3.6299   44 CU   0 0 0
  43 O    1     2.3630     4.4654   38 C    0 0 0
  43 O    1     2.3950     4.5260   35 C    0 0 0
  43 O    1     2.6654     5.0369   57 O    0 0 0
  43 O    1     2.7038     5.1094   41 F    0 0 0

  44 CU   2     1.9198     3.6279   42 O    0 0 0   57 O    0 0 0
  44 CU   2     1.9209     3.6299   43 O    0 0 0   58 O    0 0 0
  44 CU   2     2.8611     5.4066   34 C    0 0 0   49 C    0 0 0
  44 CU   2     2.8626     5.4095   37 C    0 0 0   52 C    0 0 0
  44 CU   2     3.2840     6.2058   35 C    0 0 0   50 C    0 0 0
  44 CU   2     4.2284     7.9906   30 C    0 0 0   45 C    0 0 0

  45 C    1     1.3494     2.5499   47 F    0 0 0
  45 C    1     1.3554     2.5614   46 F    0 0 0
  45 C    1     1.3759     2.6001   48 F    0 0 0
  45 C    1     1.5427     2.9153   49 C    0 0 0
  45 C    1     2.3551     4.4505   57 O    0 0 0
  45 C    1     2.5376     4.7953   50 C    0 0 0

  46 F    1     1.3554     2.5614   45 C    0 0 0
  46 F    1     2.1990     4.1555   47 F    0 0 0
  46 F    1     2.1991     4.1556   48 F    0 0 0
  46 F    1     2.3788     4.4953   49 C    0 0 0
  46 F    1     2.6554     5.0181   57 O    0 0 0
  46 F    1     3.5549     6.7178   50 C    0 0 0

  47 F    1     1.3494     2.5499   45 C    0 0 0
  47 F    1     2.1990     4.1555   46 F    0 0 0
  47 F    1     2.2018     4.1608   48 F    0 0 0
  47 F    1     2.3898     4.5162   49 C    0 0 0
  47 F    1     2.9703     5.6131   57 O    0 0 0
  47 F    1     3.3270     6.2870   50 C    0 0 0

  48 F    1     1.3759     2.6001   45 C    0 0 0
  48 F    1     2.1991     4.1556   46 F    0 0 0
  48 F    1     2.2018     4.1608   47 F    0 0 0
  48 F    1     2.3936     4.5232   51 H    0 0 0
  48 F    1     2.4136     4.5611   49 C    0 0 0
  48 F    1     2.7603     5.2161   50 C    0 0 0

  49 C    1     1.2751     2.4096   57 O    0 0 0
  49 C    1     1.3958     2.6376   50 C    0 0 0
  49 C    1     1.5427     2.9153   45 C    0 0 0
  49 C    1     2.1505     4.0639   51 H    0 0 0
  49 C    1     2.3788     4.4953   46 F    0 0 0
  49 C    1     2.3898     4.5162   47 F    0 0 0

  50 C    1     1.0850     2.0504   51 H    0 0 0
  50 C    1     1.3958     2.6376   49 C    0 0 0
  50 C    1     1.3987     2.6432   52 C    0 0 0
  50 C    1     2.3950     4.5260   58 O    0 0 0
  50 C    1     2.3968     4.5292   57 O    0 0 0
  50 C    1     2.5355     4.7914   53 C    0 0 0

  51 H    1     1.0850     2.0504   50 C    0 0 0
  51 H    1     2.1490     4.0610   52 C    0 0 0
  51 H    1     2.1505     4.0639   49 C    0 0 0
  51 H    1     2.3643     4.4678   55 F    0 0 0
  51 H    1     2.3936     4.5232   48 F    0 0 0
  51 H    1     2.7065     5.1146   53 C    0 0 0

  52 C    1     1.2729     2.4054   58 O    0 0 0
  52 C    1     1.3987     2.6432   50 C    0 0 0
  52 C    1     1.5440     2.9177   53 C    0 0 0
  52 C    1     2.1490     4.0610   51 H    0 0 0
  52 C    1     2.3731     4.4845   54 F    0 0 0
  52 C    1     2.3865     4.5099   56 F    0 0 0

  53 C    1     1.3488     2.5488   56 F    0 0 0
  53 C    1     1.3601     2.5703   54 F    0 0 0
  53 C    1     1.3614     2.5726   55 F    0 0 0
  53 C    1     1.5440     2.9177   52 C    0 0 0
  53 C    1     2.3630     4.4654   58 O    0 0 0
  53 C    1     2.5355     4.7914   50 C    0 0 0

  54 F    1     1.3601     2.5703   53 C    0 0 0
  54 F    1     2.1963     4.1505   55 F    0 0 0
  54 F    1     2.2024     4.1619   56 F    0 0 0
  54 F    1     2.3731     4.4845   52 C    0 0 0
  54 F    1     2.9206     5.5190   58 O    0 0 0
  54 F    1     3.3116     6.2580   50 C    0 0 0

  55 F    1     1.3614     2.5726   53 C    0 0 0
  55 F    1     2.1963     4.1505   54 F    0 0 0
  55 F    1     2.1996     4.1567   56 F    0 0 0
  55 F    1     2.3643     4.4678   51 H    0 0 0
  55 F    1     2.4024     4.5399   52 C    0 0 0
  55 F    1     2.7407     5.1792   50 C    0 0 0

  56 F    1     1.3488     2.5488   53 C    0 0 0
  56 F    1     2.1996     4.1567   55 F    0 0 0
  56 F    1     2.2024     4.1619   54 F    0 0 0
  56 F    1     2.3865     4.5099   52 C    0 0 0
  56 F    1     2.7038     5.1094   58 O    0 0 0
  56 F    1     3.5589     6.7254   50 C    0 0 0

  57 O    1     1.2751     2.4096   49 C    0 0 0
  57 O    1     1.9198     3.6279   44 CU   0 0 0
  57 O    1     2.3551     4.4505   45 C    0 0 0
  57 O    1     2.3968     4.5292   50 C    0 0 0
  57 O    1     2.6554     5.0181   46 F    0 0 0
  57 O    1     2.6654     5.0369   43 O    0 0 0

  58 O    1     1.2729     2.4054   52 C    0 0 0
  58 O    1     1.9209     3.6299   44 CU   0 0 0
  58 O    1     2.3630     4.4654   53 C    0 0 0
  58 O    1     2.3950     4.5260   50 C    0 0 0
  58 O    1     2.6654     5.0369   42 O    0 0 0
  58 O    1     2.7038     5.1094   56 F    0 0 0


 SYMMETRY ALLOWED INTERNAL DEGREE(S) OF FREEDOM: 168
 TTTTTTTTTTTTTTTTTTTTTTTTTTTTTT SYMM        TELAPSE        0.30 TCPU        0.24
 TTTTTTTTTTTTTTTTTTTTTTTTTTTTTT INT_SCREEN  TELAPSE        0.30 TCPU        0.25

 DFT PARAMETERS

     ATOM       ELECTRONS   NET CHARGE   R(ANGSTROM)
   1   6  C       6.0000      0.0000     0.77000000
   2   9  F       9.0000      0.0000     0.72000000
   7   1  H       1.0000      0.0000     1.11000000
  13   8  O       8.0000      0.0000     0.74000000
  15  29  CU     29.0000      0.0000     1.28000000

 SIZE OF GRID=    1979311
 TTTTTTTTTTTTTTTTTTTTTTTTTTTTTT MAKE_GRID2  TELAPSE        1.27 TCPU        1.21
 BECKE WEIGHT FUNCTION
 RADSAFE =     2.00
 TOLERANCES - DENSITY:10**- 6; POTENTIAL:10**- 9; GRID WGT:10**-14

 RADIAL INTEGRATION  - INTERVALS (POINTS,UPPER LIMIT):            1( 75,  4.0*R)

 ANGULAR INTEGRATION - INTERVALS (ACCURACY LEVEL [N. POINTS] UPPER LIMIT):
  1(  4[  86]   0.2)  2(  8[ 194]   0.5)  3( 12[ 350]   0.9)  4( 16[ 974]   3.5)
  5( 12[ 350]9999.0)
 TTTTTTTTTTTTTTTTTTTTTTTTTTTTTT INT_CALC    TELAPSE        1.29 TCPU        1.23
 EEEEEEEEEE INT_CALC TERMINATION  DATE 19 09 2022 TIME 13:05:50.4

 *******************************************************************************
 SHRINK 6 Cu (II) (AcAc)2(F3)4, conversion F to H H,C,O,F Cu are POB-TZVP and PBE
 CRYSTAL - SCF - TYPE OF CALCULATION :  UNRESTRICTED OPEN SHELL
 *******************************************************************************

 CAPPA:IS1  1;IS2  1;IS3  1; K PTS MONK NET   1; SYMMOPS:K SPACE   2;G SPACE   1

 TTTTTTTTTTTTTTTTTTTTTTTTTTTTTT SDIK        TELAPSE        1.55 TCPU        1.49

 AAAAAAAAAAAAAAAAAAAAAAAAAAAAAAAAAAAAAAAAAAAAAAAAAAAAAAAAAAAAAAAAAAAAAAAAAAAAAAA
         ATOMIC WAVEFUNCTION(S)


 NUCLEAR CHARGE  6.0  SYMMETRY SPECIES            S    P
 N. ELECTRONS    6.0  NUMBER OF PRIMITIVE GTOS   10    6
                      NUMBER OF CONTRACTED GTOS   4    3
                      NUMBER OF CLOSED SHELLS     2    0
                      OPEN SHELL OCCUPATION       0    2

  ZNUC  SCFIT    TOTAL HF ENERGY   KINETIC ENERGY   VIRIAL THEOREM ACCURACY
   6.0    20    -3.766702350E+01  3.783133671E+01 -1.995656691E+00  4.0E-06

 NUCLEAR CHARGE  9.0  SYMMETRY SPECIES            S    P
 N. ELECTRONS    9.0  NUMBER OF PRIMITIVE GTOS   10    6
                      NUMBER OF CONTRACTED GTOS   4    3
                      NUMBER OF CLOSED SHELLS     2    0
                      OPEN SHELL OCCUPATION       0    5

  ZNUC  SCFIT    TOTAL HF ENERGY   KINETIC ENERGY   VIRIAL THEOREM ACCURACY
   9.0    21    -9.940007884E+01  9.950730009E+01 -1.998922479E+00  8.5E-07

 NUCLEAR CHARGE  1.0  SYMMETRY SPECIES            S
 N. ELECTRONS    1.0  NUMBER OF PRIMITIVE GTOS    5
                      NUMBER OF CONTRACTED GTOS   3
                      NUMBER OF CLOSED SHELLS     0
                      OPEN SHELL OCCUPATION       1

  ZNUC  SCFIT    TOTAL HF ENERGY   KINETIC ENERGY   VIRIAL THEOREM ACCURACY
   1.0     1    -4.972863497E-01  5.223199932E-01 -1.952072209E+00  6.6E-16

 NUCLEAR CHARGE  8.0  SYMMETRY SPECIES            S    P
 N. ELECTRONS    8.0  NUMBER OF PRIMITIVE GTOS   10    6
                      NUMBER OF CONTRACTED GTOS   4    3
                      NUMBER OF CLOSED SHELLS     2    0
                      OPEN SHELL OCCUPATION       0    4

  ZNUC  SCFIT    TOTAL HF ENERGY   KINETIC ENERGY   VIRIAL THEOREM ACCURACY
   8.0    21    -7.480300557E+01  7.484351841E+01 -1.999458699E+00  1.2E-06

 NUCLEAR CHARGE 29.0  SYMMETRY SPECIES            S    P    D
 N. ELECTRONS   29.0  NUMBER OF PRIMITIVE GTOS   17   11    6
                      NUMBER OF CONTRACTED GTOS   6    4    3
                      NUMBER OF CLOSED SHELLS     3    2    1
                      OPEN SHELL OCCUPATION       1    0    0

  ZNUC  SCFIT    TOTAL HF ENERGY   KINETIC ENERGY   VIRIAL THEOREM ACCURACY
  29.0    22    -1.638707175E+03  1.639424945E+03 -1.999562182E+00  3.7E-06

 AAAAAAAAAAAAAAAAAAAAAAAAAAAAAAAAAAAAAAAAAAAAAAAAAAAAAAAAAAAAAAAAAAAAAAAAAAAAAAA

 CHARGE NORMALIZATION FACTOR   1.00000000
 TOTAL ATOMIC CHARGES:
   6.0000000   9.0000000   9.0000000   9.0000000   6.0000000   6.0000000
   1.0000000   6.0000000   6.0000000   9.0000000   9.0000000   9.0000000
   8.0000000   8.0000000  29.0000000   6.0000000   9.0000000   9.0000000
   9.0000000   6.0000000   6.0000000   1.0000000   6.0000000   6.0000000
   9.0000000   9.0000000   9.0000000   8.0000000   8.0000000   6.0000000
   9.0000000   9.0000000   9.0000000   6.0000000   6.0000000   1.0000000
   6.0000000   6.0000000   9.0000000   9.0000000   9.0000000   8.0000000
   8.0000000  29.0000000   6.0000000   9.0000000   9.0000000   9.0000000
   6.0000000   6.0000000   1.0000000   6.0000000   6.0000000   9.0000000
   9.0000000   9.0000000   8.0000000   8.0000000
 SUMMED SPIN DENSITY           0.00000000
 TOTAL ATOMIC SPINS  :
   0.0000000   0.0000000   0.0000000   0.0000000   0.0000000   0.0000000
   0.0000000   0.0000000   0.0000000   0.0000000   0.0000000   0.0000000
   0.0000000   0.0000000   0.0000000   0.0000000   0.0000000   0.0000000
   0.0000000   0.0000000   0.0000000   0.0000000   0.0000000   0.0000000
   0.0000000   0.0000000   0.0000000   0.0000000   0.0000000   0.0000000
   0.0000000   0.0000000   0.0000000   0.0000000   0.0000000   0.0000000
   0.0000000   0.0000000   0.0000000   0.0000000   0.0000000   0.0000000
   0.0000000   0.0000000   0.0000000   0.0000000   0.0000000   0.0000000
   0.0000000   0.0000000   0.0000000   0.0000000   0.0000000   0.0000000
   0.0000000   0.0000000   0.0000000   0.0000000
 TTTTTTTTTTTTTTTTTTTTTTTTTTTTTT MOQGAD      TELAPSE        1.56 TCPU        1.50
 TTTTTTTTTTTTTTTTTTTTTTTTTTTTTT SHELLXN     TELAPSE        5.06 TCPU        5.00
 TTTTTTTTTTTTTTTTTTTTTTTTTTTTTT MONMO3      TELAPSE        5.14 TCPU        5.08
 NUMERICALLY INTEGRATED DENSITY    230.9993435251    230.9993435251
 TTTTTTTTTTTTTTTTTTTTTTTTTTTTTT NUMDFT      TELAPSE        8.27 TCPU        8.21
 CYC   0 ETOT(AU) -7.047960215485E+03 DETOT -7.05E+03 tst  0.00E+00 PX  1.00E+00
 TTTTTTTTTTTTTTTTTTTTTTTTTTTTTT DIIS        TELAPSE        8.30 TCPU        8.24
 TTTTTTTTTTTTTTTTTTTTTTTTTTTTTT FDIK        TELAPSE       13.17 TCPU       13.11
 SPIN LOCKING: NO ENERGY GAP COMPUTED
 TTTTTTTTTTTTTTTTTTTTTTTTTTTTTT PDIG        TELAPSE       13.25 TCPU       13.19
 CHARGE NORMALIZATION FACTOR   1.00000000
 TOTAL ATOMIC CHARGES:
   4.8511913   9.4318570   9.4370506   9.4633936   6.6683655   7.1479813
   0.9164445   6.6721282   4.8463345   9.4537333   9.4232270   9.4210876
   9.1415193   9.1388817  19.0741997   4.8451257   9.4315695   9.4368387
   9.4351720   6.6632915   7.1437030   0.8988617   6.6675038   4.8454809
   9.4542725   9.4214115   9.4208900   9.1403318   9.1377932   4.8561585
   9.4364543   9.4364980   9.4348525   6.6533660   7.1310818   0.9114109
   6.6722254   4.8468854   9.4541587   9.4215068   9.4210495   9.1418644
   9.1379019  19.0785179   4.8446422   9.4315006   9.4368003   9.4351255
   6.6622490   7.1433479   0.8975285   6.6666474   4.8450648   9.4542481
   9.4213789   9.4208222   9.1397078   9.1373642
 SUMMED SPIN DENSITY           2.00000000
 TOTAL ATOMIC SPINS  :
   0.0211813   0.0027213   0.0014365   0.0047096   0.0277735   0.0237806
   0.0510566   0.0251590   0.0158883   0.0008557   0.0018296   0.0026096
  -0.0165507  -0.0172506   0.7559692   0.0157612   0.0023189   0.0012468
   0.0017031   0.0239982   0.0178885   0.0348904   0.0219919   0.0133439
   0.0008071   0.0012548   0.0023267  -0.0177802  -0.0183332   0.0243138
   0.0036365   0.0013446   0.0047568   0.0291582   0.0191943   0.0464285
   0.0265151   0.0150749   0.0008299   0.0013167   0.0025539  -0.0164346
  -0.0173111   0.7603228   0.0152789   0.0022494   0.0012087   0.0016572
   0.0229551   0.0175328   0.0335562   0.0211392   0.0129302   0.0007828
   0.0012221   0.0022586  -0.0183484  -0.0187108
 TTTTTTTTTTTTTTTTTTTTTTTTTTTTTT MOQGAD      TELAPSE       13.26 TCPU       13.20
 TTTTTTTTTTTTTTTTTTTTTTTTTTTTTT SHELLXN     TELAPSE       17.42 TCPU       17.36
 TTTTTTTTTTTTTTTTTTTTTTTTTTTTTT MONMO3      TELAPSE       17.49 TCPU       17.43
 NUMERICALLY INTEGRATED DENSITY    231.9990288759    229.9990579045
 TTTTTTTTTTTTTTTTTTTTTTTTTTTTTT NUMDFT      TELAPSE       20.61 TCPU       20.55
 CYC   1 ETOT(AU) -6.972959440500E+03 DETOT  7.50E+01 tst  0.00E+00 PX  1.00E+00
 TTTTTTTTTTTTTTTTTTTTTTTTTTTTTT DIIS        TELAPSE       21.08 TCPU       21.02
 DIIS TEST: 0.39398E+03 AT SCF   CYCLE   1 - MIX   40 %
 TTTTTTTTTTTTTTTTTTTTTTTTTTTTTT FDIK        TELAPSE       22.18 TCPU       22.12
 SPIN LOCKING: NO ENERGY GAP COMPUTED
 TTTTTTTTTTTTTTTTTTTTTTTTTTTTTT PDIG        TELAPSE       22.25 TCPU       22.19
 CHARGE NORMALIZATION FACTOR   1.00000000
 TOTAL ATOMIC CHARGES:
   5.0120920   9.2100108   9.0313280   8.7673755   4.1018121   3.2449606
   0.1702901   4.0918595   4.9697995   8.9207701   7.9637826   9.0468373
  10.0862019  10.0631392  43.6536342   5.0455391   9.1452357   9.0141840
   8.8149639   4.0743073   3.3365517   0.1996429   4.1219777   4.9948607
   9.0241243   8.7398873   9.1357317  10.0349085  10.0123438   4.9526804
   8.6652693   8.6938828   6.1411664   3.8784787   3.0938167   0.1532239
   3.9592440   4.9297418   8.4760601   7.3162824   8.8985321  10.0603165
   9.9985917  43.3793842   4.9883240   9.1094415   9.0023437   8.8227999
   4.0327894   3.2607736   0.1787760   4.0256889   4.9855045   9.0041261
   8.7797155   9.1212211  10.0302573  10.0334156
 SUMMED SPIN DENSITY           2.00000000
 TOTAL ATOMIC SPINS  :
   0.0353923   0.0267407   0.0360700   0.0170292   0.0457098  -0.0255201
   0.0076507   0.0790463   0.0314196   0.1316601   0.6715167   0.1022061
   0.0207183  -0.0182158   0.3129548   0.0227030   0.0289055   0.0626313
   0.0074879   0.0531764   0.0432057   0.0181319   0.0432278   0.0543325
   0.0538783  -0.0119835   0.0230417   0.0146622   0.0110866  -0.0053012
   0.0231106   0.0117526   0.0253650  -0.0012013   0.0115682   0.0043410
  -0.0525417   0.0478642   0.0239678  -0.0578903  -0.0230507   0.0102408
   0.0216306   0.0452088  -0.0059733  -0.0040551   0.0074573  -0.0159368
  -0.0034772  -0.0048367   0.0245889  -0.0495221   0.0123463  -0.0159006
   0.0021316   0.0057396   0.0224184   0.0410892
 TTTTTTTTTTTTTTTTTTTTTTTTTTTTTT MOQGAD      TELAPSE       22.27 TCPU       22.20
 TTTTTTTTTTTTTTTTTTTTTTTTTTTTTT SHELLXN     TELAPSE       26.40 TCPU       26.34
 TTTTTTTTTTTTTTTTTTTTTTTTTTTTTT MONMO3      TELAPSE       26.48 TCPU       26.42
 NUMERICALLY INTEGRATED DENSITY    231.9988312257    229.9988661274
 TTTTTTTTTTTTTTTTTTTTTTTTTTTTTT NUMDFT      TELAPSE       29.60 TCPU       29.53
 CYC   2 ETOT(AU) -6.767876090679E+03 DETOT  2.05E+02 tst  3.42E+00 PX  2.44E+01
 TTTTTTTTTTTTTTTTTTTTTTTTTTTTTT DIIS        TELAPSE       30.08 TCPU       30.02
 DIIS TEST: 0.12902E+04 AT SCF   CYCLE   2 - DIIS ACTIVE - HISTORY:     2 CYCLES
 TTTTTTTTTTTTTTTTTTTTTTTTTTTTTT FDIK        TELAPSE       31.38 TCPU       31.32
 SPIN LOCKING: NO ENERGY GAP COMPUTED
 TTTTTTTTTTTTTTTTTTTTTTTTTTTTTT PDIG        TELAPSE       31.46 TCPU       31.40
 CHARGE NORMALIZATION FACTOR   1.00000000
 TOTAL ATOMIC CHARGES:
   5.9000958   8.9954718   9.1769869   9.5488966   5.3863187   6.1766729
   1.7678406   5.6411392   6.4738482   9.1459559   9.7771794   9.0819820
   4.5810227   4.8460105  30.4974530   5.7557724   9.0875729   9.1378170
   9.3251925   4.9461627   5.7455682   1.1150499   4.9830856   5.7627862
   9.1267092   9.3405108   9.0863076   4.4357994   4.5782757   9.8927351
   9.8980392   9.8334786  10.8270410   6.3555468   7.1614026   2.2479758
   6.1426125   9.2779866   9.8181066  10.0840725   9.7142246   6.9783572
   6.8405030  31.3170454   5.8358966   9.1154624   9.1538766   9.3129599
   5.5978019   5.8994218   1.1110739   5.6265976   5.8307636   9.1525159
   9.3157645   9.1072532   5.5156987   5.6123016
 SUMMED SPIN DENSITY           2.00000000
 TOTAL ATOMIC SPINS  :
  -0.0129984   0.0042525   0.0001302  -0.0006229   0.0054785  -0.0020459
   0.0187327   0.0000843   0.0575225   0.0117378   0.0175521  -0.0015357
   0.0112600   0.0268250   0.0950660  -0.0009644   0.0010588   0.0010546
   0.0056966  -0.0200923  -0.0059284   0.0121367  -0.0195850  -0.0151375
   0.0012623   0.0067980  -0.0005728  -0.0077141   0.0112934   0.0047218
   0.0040918   0.0118902   0.0180285   0.0533411   0.0726834   0.1110180
   0.0915947   0.1566713   0.0327288   0.0223584   0.0457007   0.0356064
   0.2482936   0.2481854  -0.0031565  -0.0000478   0.0076203   0.0037827
   0.0017308   0.0974218   0.0177642   0.0144272   0.0091857   0.0020987
   0.0044631  -0.0022762   0.2175481   0.2717795
 TTTTTTTTTTTTTTTTTTTTTTTTTTTTTT MOQGAD      TELAPSE       31.47 TCPU       31.41
 TTTTTTTTTTTTTTTTTTTTTTTTTTTTTT SHELLXN     TELAPSE       35.62 TCPU       35.56
 TTTTTTTTTTTTTTTTTTTTTTTTTTTTTT MONMO3      TELAPSE       35.69 TCPU       35.63
 NUMERICALLY INTEGRATED DENSITY    231.9988669523    229.9988816616
 TTTTTTTTTTTTTTTTTTTTTTTTTTTTTT NUMDFT      TELAPSE       38.77 TCPU       38.71
 CYC   3 ETOT(AU) -6.947671044350E+03 DETOT -1.80E+02 tst  1.13E+00 PX  2.63E+01
 TTTTTTTTTTTTTTTTTTTTTTTTTTTTTT DIIS        TELAPSE       39.27 TCPU       39.20
 DIIS TEST: 0.79752E+03 AT SCF   CYCLE   3 - DIIS ACTIVE - HISTORY:     3 CYCLES
 TTTTTTTTTTTTTTTTTTTTTTTTTTTTTT FDIK        TELAPSE       40.79 TCPU       40.73
 SPIN LOCKING: NO ENERGY GAP COMPUTED
 TTTTTTTTTTTTTTTTTTTTTTTTTTTTTT PDIG        TELAPSE       40.87 TCPU       40.81
 CHARGE NORMALIZATION FACTOR   1.00000000
 TOTAL ATOMIC CHARGES:
   5.4312313   9.3701032   9.2623452   8.7067568   7.6805995   6.3464960
   0.5280070   7.1491078   5.1233578   9.3168984   8.9946834   9.3852086
  11.9003741  11.6970548  31.2131385   9.8786679   9.9360139   9.9043124
   9.8990269  10.4004320   9.0513509   2.4813685  10.3606649   9.8501832
   9.9408556   9.8921049   9.9128843  14.2623054  14.1075419   2.6949255
   3.7870890   3.7599251   3.8267846   2.8429593   2.7498071   0.0678221
   2.9984627   2.7242746   3.7865464   3.8049448   3.7779183   5.2583674
   5.4682292  28.5187094   5.3264222   9.2056550   9.2547133   9.2843745
   6.1776242   6.1280358   0.9189598   6.2032798   5.3468917   9.2179345
   9.2893757   9.2390736   9.1878557   9.1699636
 SUMMED SPIN DENSITY           2.00000000
 TOTAL ATOMIC SPINS  :
   0.0160667   0.0149800   0.0082136   0.0489055   0.5106929   0.4160815
   0.0166359   0.1442291   0.0080389   0.0104897   0.0189151   0.0015205
   0.1691291   0.1785565   0.1087238   0.0017699  -0.0029813  -0.0001295
  -0.0008094   0.0202164   0.0464604   0.0106919   0.0363072   0.0300505
   0.0021104  -0.0014281   0.0031931   0.0791967   0.0925776   0.0054447
   0.0007222  -0.0015179  -0.0008185  -0.0126944  -0.0035430   0.0009648
  -0.0119223   0.0068288  -0.0031298   0.0008793  -0.0017863  -0.0134458
   0.0150705   0.0388620   0.0022926  -0.0003761  -0.0001368  -0.0045732
  -0.0045939  -0.0049528   0.0079183  -0.0138231   0.0109835  -0.0057355
  -0.0028866  -0.0059309   0.0049860   0.0085102
 TTTTTTTTTTTTTTTTTTTTTTTTTTTTTT MOQGAD      TELAPSE       40.88 TCPU       40.82
 TTTTTTTTTTTTTTTTTTTTTTTTTTTTTT SHELLXN     TELAPSE       45.02 TCPU       44.96
 TTTTTTTTTTTTTTTTTTTTTTTTTTTTTT MONMO3      TELAPSE       45.10 TCPU       45.03
 NUMERICALLY INTEGRATED DENSITY    231.9986016621    229.9986309194
 TTTTTTTTTTTTTTTTTTTTTTTTTTTTTT NUMDFT      TELAPSE       48.21 TCPU       48.15
 CYC   4 ETOT(AU) -6.563469791166E+03 DETOT  3.84E+02 tst  3.41E+00 PX  1.29E+01
 TTTTTTTTTTTTTTTTTTTTTTTTTTTTTT DIIS        TELAPSE       48.71 TCPU       48.65
 DIIS TEST: 0.11325E+04 AT SCF   CYCLE   4 - DIIS ACTIVE - HISTORY:     4 CYCLES
 TTTTTTTTTTTTTTTTTTTTTTTTTTTTTT FDIK        TELAPSE       49.86 TCPU       49.80
 SPIN LOCKING: NO ENERGY GAP COMPUTED
 TTTTTTTTTTTTTTTTTTTTTTTTTTTTTT PDIG        TELAPSE       49.94 TCPU       49.87
 CHARGE NORMALIZATION FACTOR   1.00000000
 TOTAL ATOMIC CHARGES:
   5.4968992   9.2842605   9.2614385  10.1685934   5.2002760   5.1490433
   1.4615378   5.1753239   5.0379329   9.3372625   9.5137243   9.2316459
   7.8279641   6.7108399  27.8319043   2.6759883   3.7869924   3.7831454
   3.7752082   2.3975111   1.9961724   0.0051667   2.3949680   2.6833610
   3.7806250   3.7678885   3.7898006   3.6296863   3.6348888  10.7297103
  10.3753739  10.7851937  10.6609314  10.6405416  10.0709184   2.6185389
  10.9675436  11.4722784  11.4715484  12.3108582  11.8563083  13.9519253
  14.8599057  30.6993674   5.8288525   9.4376650   9.3382671   9.3097083
   7.2858209   6.7555675   0.9876109   6.9930353   5.4246338   9.3291878
   9.2408787   9.3010557  10.3936447  10.1130790
 SUMMED SPIN DENSITY           2.00000000
 TOTAL ATOMIC SPINS  :
  -0.0082479   0.0007712  -0.0036674   0.0103134   0.0168835  -0.0000634
   0.0123054  -0.0092448   0.0069856  -0.0015728   0.0185207  -0.0050495
  -0.0056009   0.0079687   0.0042749   0.0044535  -0.0032148   0.0004612
  -0.0004447   0.0025035   0.0054984   0.0010487  -0.0067646   0.0077907
   0.0005607  -0.0017988  -0.0029525  -0.0039199   0.0014280   0.2236580
   0.0309740   0.1608917   0.0901871   0.0533481   0.1087322   0.0559001
   0.0099163   0.0124177   0.0429131   0.0953168   0.0448263   0.1976341
   0.2386851   0.1098029   0.0600391   0.0093402   0.0086486   0.0092091
   0.0177152   0.0204939   0.0116842   0.0129684   0.0133358  -0.0061914
   0.0019846  -0.0014924   0.2218306   0.0960043
 TTTTTTTTTTTTTTTTTTTTTTTTTTTTTT MOQGAD      TELAPSE       49.95 TCPU       49.88
 TTTTTTTTTTTTTTTTTTTTTTTTTTTTTT SHELLXN     TELAPSE       54.10 TCPU       54.04
 TTTTTTTTTTTTTTTTTTTTTTTTTTTTTT MONMO3      TELAPSE       54.18 TCPU       54.11
 NUMERICALLY INTEGRATED DENSITY    231.9973187591    229.9975547730
 TTTTTTTTTTTTTTTTTTTTTTTTTTTTTT NUMDFT      TELAPSE       57.26 TCPU       57.20
 CYC   5 ETOT(AU) -6.386115440237E+03 DETOT  1.77E+02 tst  7.60E-01 PX  1.76E+01
 TTTTTTTTTTTTTTTTTTTTTTTTTTTTTT DIIS        TELAPSE       57.78 TCPU       57.71
 DIIS TEST: 0.12576E+04 AT SCF   CYCLE   5 - DIIS ACTIVE - HISTORY:     5 CYCLES
 TTTTTTTTTTTTTTTTTTTTTTTTTTTTTT FDIK        TELAPSE       58.86 TCPU       58.80
 SPIN LOCKING: NO ENERGY GAP COMPUTED
 TTTTTTTTTTTTTTTTTTTTTTTTTTTTTT PDIG        TELAPSE       58.94 TCPU       58.88
 CHARGE NORMALIZATION FACTOR   1.00000000
 TOTAL ATOMIC CHARGES:
   5.1873339   9.3048200   9.3238062   9.3304899   5.1739730   5.9801041
   1.0676403   5.4218380   5.1673704   9.3006041   9.3836705   9.3147418
   8.8154491   8.9822123  28.3519132   5.8013533   9.5863148   9.6053377
   9.6885811   5.6427993   5.9148691   1.0571742   5.6207399   5.7946653
   9.6354058   9.6582100   9.6001650   9.1456172   9.1276316   4.3334779
   9.6342656   9.6292188   9.7249861   4.8997013   4.9869033   1.0987025
   4.9350194   4.3356023   9.6405480   9.6791784   9.6160303   8.7072553
   8.5990620  28.3866328   5.0543657   9.3177245   9.3032356   9.3437467
   5.0294804   4.9285664   1.0904162   5.0470834   5.1586950   9.3044758
   9.3392627   9.3197482   7.5084272   8.0633572
 SUMMED SPIN DENSITY           2.00000000
 TOTAL ATOMIC SPINS  :
  -0.0071139   0.0023510  -0.0017240   0.0014979   0.0066000   0.0050736
   0.0010262  -0.0038947   0.0044204  -0.0022373   0.0027250  -0.0013516
  -0.0077788  -0.0109521   0.0233882   0.7608213   0.0453806   0.0640500
   0.1077775  -0.0037483   0.0069742   0.0072069  -0.0018699   0.7625398
   0.0746867   0.0880736   0.0679999   0.0044120   0.0040546   0.0052197
   0.0005791   0.0019471   0.0003269  -0.0035993  -0.0074865   0.0034839
  -0.0046743  -0.0045090  -0.0018428  -0.0018252  -0.0000821  -0.0023431
   0.0067713   0.0213080   0.0039451   0.0002703   0.0000891  -0.0044977
  -0.0095996  -0.0010600  -0.0035477  -0.0106425   0.0072107  -0.0061688
   0.0010690  -0.0059113  -0.0005761   0.0157568
 TTTTTTTTTTTTTTTTTTTTTTTTTTTTTT MOQGAD      TELAPSE       58.95 TCPU       58.89
 TTTTTTTTTTTTTTTTTTTTTTTTTTTTTT SHELLXN     TELAPSE       63.23 TCPU       63.04
 TTTTTTTTTTTTTTTTTTTTTTTTTTTTTT MONMO3      TELAPSE       63.30 TCPU       63.12
 NUMERICALLY INTEGRATED DENSITY    231.9990825250    229.9991489613
 TTTTTTTTTTTTTTTTTTTTTTTTTTTTTT NUMDFT      TELAPSE       66.41 TCPU       66.23
 CYC   6 ETOT(AU) -7.029855259381E+03 DETOT -6.44E+02 tst  1.47E+00 PX  1.74E+01
 TTTTTTTTTTTTTTTTTTTTTTTTTTTTTT DIIS        TELAPSE       66.93 TCPU       66.75
 DIIS TEST: 0.87421E+02 AT SCF   CYCLE   6 - DIIS ACTIVE - HISTORY:     6 CYCLES
 TTTTTTTTTTTTTTTTTTTTTTTTTTTTTT FDIK        TELAPSE       68.37 TCPU       68.18
 SPIN LOCKING: NO ENERGY GAP COMPUTED
 TTTTTTTTTTTTTTTTTTTTTTTTTTTTTT PDIG        TELAPSE       68.45 TCPU       68.26
 CHARGE NORMALIZATION FACTOR   1.00000000
 TOTAL ATOMIC CHARGES:
   5.1858740   9.2704014   9.2225898   9.3911851   6.0925644   5.4552737
   0.9155403   5.9098573   5.1509299   9.2886082   9.2851247   9.2406630
   7.4625891   5.9619763  28.3966550   4.9172902   8.5012550   8.4872032
   6.2553007   5.1559428   5.5878534   0.8596780   5.4716775   4.9803802
   7.5154151   8.3053925   8.8363279   5.2317609   5.6931525   6.0903001
   8.9137919   8.9865372   8.8366038   6.7843612   7.1591452   0.6836259
   6.7032393   5.9661694   8.9437243   8.8879210   8.9661641   8.7024242
   8.8313496  29.8170124   6.6514020   9.2548900   9.2591008   9.4795808
   9.2656160   8.4274331   1.4356380   8.3333999   5.4527837   9.2194525
   9.2191895   9.1543327  10.6431514   9.9031978
 SUMMED SPIN DENSITY           2.00000000
 TOTAL ATOMIC SPINS  :
  -0.0001741   0.0009234  -0.0000737  -0.0001344  -0.0019291  -0.0001839
   0.0048877  -0.0019223   0.0003436   0.0016633   0.0002180   0.0001645
  -0.0006351  -0.0015249   0.0198208   0.1054983   0.3283627   0.2589110
   0.1926097   0.1144545   0.0279398   0.0107234   0.0615236   0.0879096
   0.5251382   0.0818783   0.0891917   0.0505470   0.0439691   0.0002263
   0.0022030  -0.0036556  -0.0006178   0.0016817  -0.0096764   0.0027803
  -0.0109186   0.0078976  -0.0043531  -0.0000184  -0.0048241  -0.0084138
  -0.0067999   0.0324592  -0.0022625   0.0033537  -0.0009865  -0.0001164
  -0.0100744   0.0067764  -0.0002134   0.0061897   0.0019665  -0.0031227
  -0.0012406   0.0000784   0.0051070  -0.0035264
 TTTTTTTTTTTTTTTTTTTTTTTTTTTTTT MOQGAD      TELAPSE       68.46 TCPU       68.27
 TTTTTTTTTTTTTTTTTTTTTTTTTTTTTT SHELLXN     TELAPSE       72.61 TCPU       72.42
 TTTTTTTTTTTTTTTTTTTTTTTTTTTTTT MONMO3      TELAPSE       72.68 TCPU       72.50
 NUMERICALLY INTEGRATED DENSITY    231.9987669970    229.9988042775
 TTTTTTTTTTTTTTTTTTTTTTTTTTTTTT NUMDFT      TELAPSE       75.78 TCPU       75.60
 CYC   7 ETOT(AU) -6.959691572008E+03 DETOT  7.02E+01 tst  3.13E-01 PX  5.86E+00
 TTTTTTTTTTTTTTTTTTTTTTTTTTTTTT DIIS        TELAPSE       76.32 TCPU       76.13
 DIIS TEST: 0.34038E+03 AT SCF   CYCLE   7 - DIIS ACTIVE - HISTORY:     7 CYCLES
 TTTTTTTTTTTTTTTTTTTTTTTTTTTTTT FDIK        TELAPSE       77.52 TCPU       77.33
 SPIN LOCKING: NO ENERGY GAP COMPUTED
 TTTTTTTTTTTTTTTTTTTTTTTTTTTTTT PDIG        TELAPSE       77.60 TCPU       77.41
 CHARGE NORMALIZATION FACTOR   1.00000000
 TOTAL ATOMIC CHARGES:
   5.3399397   9.2020474   9.2829829   9.4264430   6.8081678   6.9571255
   0.9129652   6.8040004   5.3825226   9.2662008   9.3079365   9.2345377
   8.9767076   9.2414478  29.9606136   5.1497194   9.1805312   9.1338431
   9.5604780   6.6062316   6.2588175   0.8430772   6.1063042   5.0433291
   9.4243000   9.2510504   9.1013755   9.2156267   9.0582475   7.8722492
   9.3104728   9.2040560   9.7151871   7.1383103   7.5263694   1.2935382
   7.0861819   7.2936688   9.1842712   9.5074582   9.1371193   8.6291451
   8.6465170  28.0475310   4.1395940   8.9445553   8.9238513   6.1440302
   3.2681731   3.3462856   0.2711501   3.9646465   4.8750055   9.2895512
   9.2844053   9.3223757   5.1694229   5.4283078
 SUMMED SPIN DENSITY           2.00000000
 TOTAL ATOMIC SPINS  :
  -0.0002402   0.0025797  -0.0041275   0.0023577   0.0076389  -0.0001941
   0.0085780  -0.0120842   0.0032293   0.0050830  -0.0024897  -0.0010070
  -0.0126234   0.0006109   0.0206596   0.0567550  -0.0142056  -0.0190518
  -0.0161746   0.0038484  -0.0032393   0.0010844  -0.0011470   0.0542816
  -0.0121834  -0.0207729  -0.0201994  -0.0050685  -0.0081183   0.1670127
   0.0745219   0.0062533   0.0229909   0.0714255   0.0146376   0.0992917
   0.0136416   0.2665354   0.0197877   0.1340468   0.0133198   0.0167888
   0.0221432   0.0629397   0.0057915   0.0920679   0.0719637   0.2248732
   0.0352407   0.0778984   0.0533914   0.0685964   0.0447228   0.0077030
   0.0202690   0.0131390   0.0982930   0.1669338
 TTTTTTTTTTTTTTTTTTTTTTTTTTTTTT MOQGAD      TELAPSE       77.61 TCPU       77.42
 TTTTTTTTTTTTTTTTTTTTTTTTTTTTTT SHELLXN     TELAPSE       81.74 TCPU       81.56
 TTTTTTTTTTTTTTTTTTTTTTTTTTTTTT MONMO3      TELAPSE       81.82 TCPU       81.63
 NUMERICALLY INTEGRATED DENSITY    231.9988698174    229.9988851294
 TTTTTTTTTTTTTTTTTTTTTTTTTTTTTT NUMDFT      TELAPSE       84.95 TCPU       84.76
 CYC   8 ETOT(AU) -6.974247130638E+03 DETOT -1.46E+01 tst  6.76E-01 PX  6.72E+00
 TTTTTTTTTTTTTTTTTTTTTTTTTTTTTT DIIS        TELAPSE       85.49 TCPU       85.30
 DIIS TEST: 0.42290E+03 AT SCF   CYCLE   8 - DIIS ACTIVE - HISTORY:     8 CYCLES
 TTTTTTTTTTTTTTTTTTTTTTTTTTTTTT FDIK        TELAPSE       86.66 TCPU       86.48
 SPIN LOCKING: NO ENERGY GAP COMPUTED
 TTTTTTTTTTTTTTTTTTTTTTTTTTTTTT PDIG        TELAPSE       86.74 TCPU       86.55
 CHARGE NORMALIZATION FACTOR   1.00000000
 TOTAL ATOMIC CHARGES:
   5.1668344   9.2564881   9.2721302   9.3916724   5.6285459   5.9843301
   0.9510050   5.5784659   5.2332846   9.2613907   9.3222493   9.2571434
   8.1147315   8.7251439  28.2758035   5.1081507   9.1958450   9.1564316
   9.5534654   5.5983364   5.8932582   0.9167480   5.4555400   5.0067055
   9.3932972   9.2575136   9.0862939   8.6579146   8.3216464   5.6468248
   9.1360773   9.1468735   9.1768188   5.7335144   6.5164866   0.8764574
   5.7615845   5.7169358   9.1289426   9.1673446   9.1309959   8.2732989
   8.3668091  28.3170768   4.9602107   9.3094745   9.2984061   9.5133550
   5.2012635   6.3170755   0.8738297   5.4288074   5.1865301   9.2865799
   9.3005302   9.2696041   9.0681573   8.8697696
 SUMMED SPIN DENSITY           2.00000000
 TOTAL ATOMIC SPINS  :
   0.0246550   0.0016792   0.0021426   0.0039095   0.0112489   0.1663306
   0.0031632   0.0398414   0.0103050   0.0038387   0.0005677   0.0018652
   0.3044891   0.1018899   0.1210726   0.0702979  -0.0107553  -0.0079682
  -0.0106435   0.0789309   0.3081552   0.0044080   0.0575942   0.1020269
   0.0089804   0.0155976   0.0483039   0.1823477   0.3542927   0.0019138
  -0.0009656  -0.0019924   0.0007680   0.0041811  -0.0088800   0.0039474
   0.0035086  -0.0000728  -0.0021375   0.0004532  -0.0017042  -0.0018502
  -0.0016545   0.0111407  -0.0076370   0.0009268   0.0008276   0.0020657
   0.0057825  -0.0019474   0.0033446   0.0010722   0.0006363  -0.0009499
  -0.0001036  -0.0004244  -0.0071332  -0.0016827
 TTTTTTTTTTTTTTTTTTTTTTTTTTTTTT MOQGAD      TELAPSE       86.75 TCPU       86.56
 TTTTTTTTTTTTTTTTTTTTTTTTTTTTTT SHELLXN     TELAPSE       90.90 TCPU       90.72
 TTTTTTTTTTTTTTTTTTTTTTTTTTTTTT MONMO3      TELAPSE       90.98 TCPU       90.79
 NUMERICALLY INTEGRATED DENSITY    231.9989375930    229.9989384046
 TTTTTTTTTTTTTTTTTTTTTTTTTTTTTT NUMDFT      TELAPSE       94.06 TCPU       93.87
 CYC   9 ETOT(AU) -7.038830194315E+03 DETOT -6.46E+01 tst  2.48E-01 PX  6.44E+00
 TTTTTTTTTTTTTTTTTTTTTTTTTTTTTT DIIS        TELAPSE       94.86 TCPU       94.67
 DIIS TEST: 0.24017E+02 AT SCF   CYCLE   9 - DIIS ACTIVE - HISTORY:     9 CYCLES
 TTTTTTTTTTTTTTTTTTTTTTTTTTTTTT FDIK        TELAPSE       96.07 TCPU       95.88
 SPIN LOCKING: NO ENERGY GAP COMPUTED
 TTTTTTTTTTTTTTTTTTTTTTTTTTTTTT PDIG        TELAPSE       96.15 TCPU       95.96
 CHARGE NORMALIZATION FACTOR   1.00000000
 TOTAL ATOMIC CHARGES:
   5.1855594   9.2676649   9.2644218   9.3171551   6.0454812   5.9877968
   0.8949334   5.8868127   5.1380155   9.2946587   9.3155016   9.2668459
   9.0719514   7.7566727  28.3709861   5.1755698   9.3483337   9.3723728
   8.9063565   5.7158372   6.1189194   0.8446246   6.0690740   5.2356956
   9.1072852   9.2800381   9.3829596   7.5650967   8.8374740   5.1979313
   9.3097603   9.2883655   9.3359553   5.9406037   5.7850631   0.9387439
   5.7325791   5.0750365   9.3313811   9.3402492   9.3062558   9.0017957
   8.8440901  28.2676606   5.3778107   9.2528799   9.2667089   8.9960572
   6.2945626   6.0554376   0.8845588   6.0420175   5.0928502   9.2845781
   9.2926931   9.2805257   7.3673980   7.7923559
 SUMMED SPIN DENSITY           2.00000000
 TOTAL ATOMIC SPINS  :
   0.0013527  -0.0012556   0.0001304   0.0004056  -0.0223801   0.0287007
  -0.0027081  -0.0029728   0.0123416   0.0029329   0.0007721  -0.0005137
   0.0152807   0.1224200   0.0508124   0.0853237  -0.0015254  -0.0017568
   0.0877564  -0.0018460   0.0946142  -0.0080121  -0.0449687   0.0347470
  -0.0115696  -0.0101917  -0.0057199   0.5402893   0.0389463   0.0247003
   0.0033864   0.0071276   0.0045928   0.1606723   0.0159144   0.0010141
   0.1769612   0.0056343   0.0076165   0.0043869   0.0077598   0.0542753
   0.0699341   0.0397557   0.0132865   0.0022228   0.0041880   0.0130213
   0.0077687   0.0139150   0.0022537   0.0045181   0.0226827  -0.0002261
   0.0006170   0.0008097   0.1921466   0.1376587
 TTTTTTTTTTTTTTTTTTTTTTTTTTTTTT MOQGAD      TELAPSE       96.16 TCPU       95.97
 TTTTTTTTTTTTTTTTTTTTTTTTTTTTTT SHELLXN     TELAPSE      100.29 TCPU      100.11
 TTTTTTTTTTTTTTTTTTTTTTTTTTTTTT MONMO3      TELAPSE      100.37 TCPU      100.18
 NUMERICALLY INTEGRATED DENSITY    231.9990030689    229.9990107893
 TTTTTTTTTTTTTTTTTTTTTTTTTTTTTT NUMDFT      TELAPSE      103.48 TCPU      103.29
 CYC  10 ETOT(AU) -7.037730702480E+03 DETOT  1.10E+00 tst  5.15E-02 PX  2.56E-01
 TTTTTTTTTTTTTTTTTTTTTTTTTTTTTT DIIS        TELAPSE      104.04 TCPU      103.86
 DIIS TEST: 0.39099E+02 AT SCF   CYCLE  10 - DIIS ACTIVE - HISTORY:    10 CYCLES
 TTTTTTTTTTTTTTTTTTTTTTTTTTTTTT FDIK        TELAPSE      105.43 TCPU      105.24

    ALPHA      ELECTRONS
 INSULATING STATE
 TOP OF VALENCE BANDS -    BAND    231; K    1; EIG -2.3403244E-01 AU
 BOTTOM OF VIRTUAL BANDS - BAND    232; K    1; EIG -2.0371577E-01 AU
 DIRECT ENERGY BAND GAP:   0.8250 eV

    BETA       ELECTRONS
 INSULATING STATE
 TOP OF VALENCE BANDS -    BAND    231; K    1; EIG -2.2432387E-01 AU
 BOTTOM OF VIRTUAL BANDS - BAND    232; K    1; EIG -1.9071938E-01 AU
 DIRECT ENERGY BAND GAP:   0.9144 eV
 TTTTTTTTTTTTTTTTTTTTTTTTTTTTTT PDIG        TELAPSE      105.51 TCPU      105.32
 CHARGE NORMALIZATION FACTOR   1.00000000
 TOTAL ATOMIC CHARGES:
   5.0998279   9.2878260   9.2846447   9.3452432   5.5756954   6.1564621
   0.9235328   5.7645435   5.1318895   9.2871848   9.3110602   9.2793380
   7.9101928   8.6485852  27.8532373   5.1941423   9.2984533   9.3105355
   9.2077788   5.7838982   6.1417226   0.8854666   5.6793060   5.1626973
   9.2255616   9.3174207   9.3330849   8.8336103   7.7913733   5.1593467
   9.3168381   9.3059959   9.3731412   5.6018389   6.0221030   0.9579968
   5.6624463   5.0906344   9.3199239   9.3532288   9.3114881   8.6393437
   8.6694551  28.2805171   5.2808842   9.2418918   9.2399413   9.1999462
   5.9329833   5.8980685   0.8728156   5.7323532   5.1461494   9.2732310
   9.2883347   9.2636823   8.8448884   8.6962175
 SUMMED SPIN DENSITY          -0.00000000
 TOTAL ATOMIC SPINS  :
  -0.0007872  -0.0019697  -0.0032227  -0.0013595  -0.0288524   0.0236719
  -0.0041784  -0.0205539   0.0003862  -0.0018482  -0.0011121  -0.0016354
   0.0083935  -0.0048606  -0.0157192   0.0195807  -0.0065142  -0.0081552
  -0.0077366  -0.0397208   0.0578057  -0.0115095  -0.0437111   0.0244959
  -0.0074613  -0.0078255  -0.0043704   0.0223729   0.0668851  -0.0017478
  -0.0007139  -0.0013514  -0.0002975   0.0148866  -0.0155200   0.0006337
   0.0147900   0.0002748  -0.0019349  -0.0002714  -0.0004049  -0.0065877
  -0.0047476   0.0019643  -0.0013140   0.0006746   0.0006270   0.0005539
   0.0006783  -0.0061560   0.0005952   0.0003252   0.0033189  -0.0009668
  -0.0007702  -0.0007732   0.0036301   0.0001168
 TTTTTTTTTTTTTTTTTTTTTTTTTTTTTT MOQGAD      TELAPSE      105.52 TCPU      105.33
 TTTTTTTTTTTTTTTTTTTTTTTTTTTTTT SHELLXN     TELAPSE      109.67 TCPU      109.48
 TTTTTTTTTTTTTTTTTTTTTTTTTTTTTT MONMO3      TELAPSE      109.74 TCPU      109.56
 NUMERICALLY INTEGRATED DENSITY    230.9990346506    230.9990320248
 TTTTTTTTTTTTTTTTTTTTTTTTTTTTTT NUMDFT      TELAPSE      112.86 TCPU      112.67
 CYC  11 ETOT(AU) -7.039561557228E+03 DETOT -1.83E+00 tst  4.61E-01 PX  2.44E-01
 TTTTTTTTTTTTTTTTTTTTTTTTTTTTTT DIIS        TELAPSE      113.44 TCPU      113.25
 DIIS TEST: 0.14715E+02 AT SCF   CYCLE  11 - DIIS ACTIVE - HISTORY:    11 CYCLES
 TTTTTTTTTTTTTTTTTTTTTTTTTTTTTT FDIK        TELAPSE      114.68 TCPU      114.49

    ALPHA      ELECTRONS
 INSULATING STATE
 TOP OF VALENCE BANDS -    BAND    232; K    1; EIG -2.1015876E-01 AU
 BOTTOM OF VIRTUAL BANDS - BAND    233; K    1; EIG -1.6936532E-01 AU
 DIRECT ENERGY BAND GAP:   1.1100 eV

    BETA       ELECTRONS
 INSULATING STATE
 TOP OF VALENCE BANDS -    BAND    230; K    1; EIG -2.0919927E-01 AU
 BOTTOM OF VIRTUAL BANDS - BAND    231; K    1; EIG -2.0873035E-01 AU
 DIRECT ENERGY BAND GAP:   0.0128 eV
 TTTTTTTTTTTTTTTTTTTTTTTTTTTTTT PDIG        TELAPSE      114.76 TCPU      114.57
 CHARGE NORMALIZATION FACTOR   1.00000000
 TOTAL ATOMIC CHARGES:
   5.1802668   9.2764777   9.2781635   9.3464389   5.7254660   6.0240491
   0.9282217   5.5484063   5.1396652   9.2913692   9.3281386   9.2767369
   8.9560027   8.5097184  28.2020730   5.0686445   9.2802650   9.2732549
   9.3206191   5.4773176   5.9343034   0.9173092   5.7289325   5.1712962
   9.2961375   9.2926289   9.2809123   7.9970906   8.9744648   5.1717977
   9.2915991   9.2915902   9.3320100   5.6943946   6.1040838   0.9332842
   5.7358400   5.1600932   9.2952322   9.3172765   9.2870139   8.4084144
   8.4034374  27.7538476   5.1378120   9.2612037   9.2600550   9.3593170
   5.7238625   6.2007637   0.8822615   5.7917191   5.1430322   9.2752248
   9.2979372   9.2598186   8.5728786   8.6298290
 SUMMED SPIN DENSITY           2.00000000
 TOTAL ATOMIC SPINS  :
   0.0039115  -0.0008837  -0.0017694  -0.0005166  -0.0222175   0.0303568
  -0.0030824  -0.0096599   0.0082529   0.0010235   0.0007084  -0.0000308
   0.0178422   0.0679871   0.0849748   0.0752185   0.0052993   0.0094560
   0.0140760   0.0022209   0.1120255  -0.0039160  -0.0417621   0.0259284
  -0.0033210  -0.0033647  -0.0001621   0.5701046   0.0612455   0.0193038
   0.0008184   0.0013638   0.0031427   0.0173217   0.0061226   0.0001463
   0.0208909   0.0201916   0.0013495   0.0035897   0.0000044   0.1633299
   0.1654567   0.4193203   0.0081924   0.0005984   0.0006087   0.0025804
   0.0010227   0.0018117   0.0004494   0.0038428   0.0101339   0.0002848
   0.0003615   0.0002928   0.0678587   0.0596638
 TTTTTTTTTTTTTTTTTTTTTTTTTTTTTT MOQGAD      TELAPSE      114.77 TCPU      114.58
 TTTTTTTTTTTTTTTTTTTTTTTTTTTTTT SHELLXN     TELAPSE      118.92 TCPU      118.73
 TTTTTTTTTTTTTTTTTTTTTTTTTTTTTT MONMO3      TELAPSE      119.00 TCPU      118.81
 NUMERICALLY INTEGRATED DENSITY    231.9990222482    229.9990264001
 TTTTTTTTTTTTTTTTTTTTTTTTTTTTTT NUMDFT      TELAPSE      122.16 TCPU      121.97
 CYC  12 ETOT(AU) -7.039965196781E+03 DETOT -4.04E-01 tst  2.43E-02 PX  3.93E-01
 TTTTTTTTTTTTTTTTTTTTTTTTTTTTTT DIIS        TELAPSE      122.75 TCPU      122.56
 DIIS TEST: 0.10278E+02 AT SCF   CYCLE  12 - DIIS ACTIVE - HISTORY:    12 CYCLES
 TTTTTTTTTTTTTTTTTTTTTTTTTTTTTT FDIK        TELAPSE      123.91 TCPU      123.72

    ALPHA      ELECTRONS
 INSULATING STATE
 TOP OF VALENCE BANDS -    BAND    231; K    1; EIG -2.0647577E-01 AU
 BOTTOM OF VIRTUAL BANDS - BAND    232; K    1; EIG -1.9718724E-01 AU
 DIRECT ENERGY BAND GAP:   0.2528 eV

    BETA       ELECTRONS
 INSULATING STATE
 TOP OF VALENCE BANDS -    BAND    231; K    1; EIG -1.9992253E-01 AU
 BOTTOM OF VIRTUAL BANDS - BAND    232; K    1; EIG -1.9060943E-01 AU
 DIRECT ENERGY BAND GAP:   0.2534 eV
 TTTTTTTTTTTTTTTTTTTTTTTTTTTTTT PDIG        TELAPSE      123.99 TCPU      123.80
 CHARGE NORMALIZATION FACTOR   1.00000000
 TOTAL ATOMIC CHARGES:
   5.1169617   9.2849771   9.2818698   9.3402794   5.7321527   6.0526311
   0.9086181   5.7440072   5.1063605   9.2871919   9.2988915   9.2824559
   8.4634719   8.1679864  27.2482141   5.1822593   9.2557862   9.2590682
   9.2951761   5.8473795   6.1203845   0.8735855   5.6118105   5.1326806
   9.2937418   9.3004841   9.2560176   8.7578122   8.5240286   5.1901175
   9.2794527   9.2710859   9.2751766   5.7057525   5.9476843   0.9059696
   5.5897670   5.1873428   9.2788926   9.2818961   9.2732773   8.8935157
   8.8017293  28.3034627   5.1155750   9.3068858   9.3127106   9.3655494
   5.7133864   6.2622464   0.9351913   5.7567832   5.1310208   9.3084548
   9.3244896   9.2971008   8.4042653   8.5549342
 SUMMED SPIN DENSITY          -0.00000000
 TOTAL ATOMIC SPINS  :
  -0.0002691  -0.0006970  -0.0017166  -0.0005016  -0.0172482   0.0157882
  -0.0011693  -0.0105947  -0.0024932  -0.0006116  -0.0015503   0.0002007
  -0.0030751  -0.0098861   0.0069706   0.0075651  -0.0018862  -0.0021654
  -0.0017008  -0.0332317   0.0298757  -0.0052345  -0.0310016   0.0082343
  -0.0022932  -0.0019577  -0.0010757   0.0419491   0.0199645  -0.0001491
  -0.0001173  -0.0003810   0.0001447  -0.0013952  -0.0039526  -0.0014417
   0.0002874   0.0003371  -0.0006338  -0.0004780  -0.0006264   0.0036553
   0.0052065   0.0007807   0.0000176  -0.0001247  -0.0001894  -0.0001193
  -0.0015502  -0.0041182   0.0007380  -0.0010825   0.0017300  -0.0007202
  -0.0009683   0.0000424   0.0038600   0.0010599
 TTTTTTTTTTTTTTTTTTTTTTTTTTTTTT MOQGAD      TELAPSE      124.00 TCPU      123.81
 TTTTTTTTTTTTTTTTTTTTTTTTTTTTTT SHELLXN     TELAPSE      128.15 TCPU      127.96
 TTTTTTTTTTTTTTTTTTTTTTTTTTTTTT MONMO3      TELAPSE      128.23 TCPU      128.04
 NUMERICALLY INTEGRATED DENSITY    230.9990104959    230.9990090611
 TTTTTTTTTTTTTTTTTTTTTTTTTTTTTT NUMDFT      TELAPSE      131.38 TCPU      131.19
 CYC  13 ETOT(AU) -7.039933406141E+03 DETOT  3.18E-02 tst  3.14E-02 PX  6.23E-01
 TTTTTTTTTTTTTTTTTTTTTTTTTTTTTT DIIS        TELAPSE      131.99 TCPU      131.80
 DIIS TEST: 0.92656E+01 AT SCF   CYCLE  13 - DIIS ACTIVE - HISTORY:    13 CYCLES
 TTTTTTTTTTTTTTTTTTTTTTTTTTTTTT FDIK        TELAPSE      133.16 TCPU      132.97

    ALPHA      ELECTRONS
 INSULATING STATE
 TOP OF VALENCE BANDS -    BAND    231; K    1; EIG -1.8811495E-01 AU
 BOTTOM OF VIRTUAL BANDS - BAND    232; K    1; EIG -1.6137048E-01 AU
 DIRECT ENERGY BAND GAP:   0.7278 eV

    BETA       ELECTRONS
 INSULATING STATE
 TOP OF VALENCE BANDS -    BAND    231; K    1; EIG -1.8525179E-01 AU
 BOTTOM OF VIRTUAL BANDS - BAND    232; K    1; EIG -1.6214166E-01 AU
 DIRECT ENERGY BAND GAP:   0.6289 eV
 TTTTTTTTTTTTTTTTTTTTTTTTTTTTTT PDIG        TELAPSE      133.24 TCPU      133.05
 CHARGE NORMALIZATION FACTOR   1.00000000
 TOTAL ATOMIC CHARGES:
   5.1136477   9.2814580   9.2832345   9.3467822   5.6585866   6.0362464
   0.8716328   5.8567675   5.1456402   9.2776640   9.2867487   9.2716759
   8.5750856   8.8951957  28.2917632   5.1436588   9.2953210   9.3000084
   9.2535413   5.7924648   6.1495946   0.8738610   5.7413969   5.0979325
   9.2735464   9.3090767   9.2958361   8.7945017   8.5139437   5.1330719
   9.2929361   9.2804630   9.3055635   5.7968696   6.1098638   0.8907491
   5.7954174   5.1385841   9.2912744   9.2998557   9.2786565   8.6096379
   8.6389901  26.7090470   5.1508906   9.3056150   9.3078893   9.2927845
   5.8063100   6.0841145   0.9450893   5.6936082   5.0896260   9.3143108
   9.3198132   9.3073540   8.4741147   8.3106872
 SUMMED SPIN DENSITY          -0.00000000
 TOTAL ATOMIC SPINS  :
   0.0018553  -0.0006784  -0.0006561   0.0000587  -0.0042489   0.0041412
  -0.0006040  -0.0034360  -0.0001036   0.0000078  -0.0010759   0.0006764
   0.0008799   0.0021438  -0.0039777   0.0025307  -0.0000966  -0.0008412
   0.0000285  -0.0290253   0.0161838  -0.0034785  -0.0185013   0.0005889
  -0.0001271   0.0002835   0.0000037   0.0301633   0.0073160   0.0018301
  -0.0006244  -0.0011825   0.0004421  -0.0113181  -0.0007842  -0.0006327
  -0.0092921   0.0009800  -0.0007725   0.0003108  -0.0006132   0.0076317
   0.0060286   0.0762769  -0.0016762  -0.0005854  -0.0001597   0.0001515
  -0.0030912  -0.0057219   0.0000093  -0.0047599  -0.0030869  -0.0010371
  -0.0008264   0.0004484  -0.0182038  -0.0297524
 TTTTTTTTTTTTTTTTTTTTTTTTTTTTTT MOQGAD      TELAPSE      133.25 TCPU      133.06
 TTTTTTTTTTTTTTTTTTTTTTTTTTTTTT SHELLXN     TELAPSE      137.39 TCPU      137.20
 TTTTTTTTTTTTTTTTTTTTTTTTTTTTTT MONMO3      TELAPSE      137.47 TCPU      137.28
 NUMERICALLY INTEGRATED DENSITY    230.9990046553    230.9990037864
 TTTTTTTTTTTTTTTTTTTTTTTTTTTTTT NUMDFT      TELAPSE      140.57 TCPU      140.38
 CYC  14 ETOT(AU) -7.039529490054E+03 DETOT  4.04E-01 tst  1.93E-02 PX  1.09E+00
 TTTTTTTTTTTTTTTTTTTTTTTTTTTTTT DIIS        TELAPSE      141.19 TCPU      140.99
 DIIS TEST: 0.16530E+02 AT SCF   CYCLE  14 - DIIS ACTIVE - HISTORY:    14 CYCLES
 TTTTTTTTTTTTTTTTTTTTTTTTTTTTTT FDIK        TELAPSE      142.52 TCPU      142.33

    ALPHA      ELECTRONS
 INSULATING STATE
 TOP OF VALENCE BANDS -    BAND    231; K    1; EIG -2.0527215E-01 AU
 BOTTOM OF VIRTUAL BANDS - BAND    232; K    1; EIG -1.7817392E-01 AU
 DIRECT ENERGY BAND GAP:   0.7374 eV

    BETA       ELECTRONS
 INSULATING STATE
 TOP OF VALENCE BANDS -    BAND    231; K    1; EIG -2.0476302E-01 AU
 BOTTOM OF VIRTUAL BANDS - BAND    232; K    1; EIG -1.6731695E-01 AU
 DIRECT ENERGY BAND GAP:   1.0190 eV
 TTTTTTTTTTTTTTTTTTTTTTTTTTTTTT PDIG        TELAPSE      142.60 TCPU      142.41
 CHARGE NORMALIZATION FACTOR   1.00000000
 TOTAL ATOMIC CHARGES:
   5.1127848   9.2782561   9.2832837   9.3388612   5.7587642   6.1544408
   0.8611799   5.7619818   5.1272956   9.2830567   9.2990234   9.2751517
   8.6900873   8.7896826  28.0766833   5.1176333   9.3038483   9.3071453
   9.3031063   5.7314338   6.1901180   0.8826724   5.8803074   5.1129345
   9.2823198   9.3091708   9.2964393   8.5223311   8.6986891   5.0949403
   9.3003011   9.2856502   9.3315846   5.7554319   6.1747826   0.8964100
   5.7771559   5.0878240   9.3006533   9.3175370   9.2846960   8.4299122
   8.4617738  27.1665193   5.1129354   9.3019190   9.3005849   9.2775467
   5.6870440   5.9748004   0.9272481   5.6641258   5.0794213   9.3049204
   9.3083870   9.3004110   8.5412506   8.5255510
 SUMMED SPIN DENSITY           0.00000000
 TOTAL ATOMIC SPINS  :
   0.0010599   0.0001334  -0.0003010   0.0000158  -0.0047653   0.0045373
  -0.0009625  -0.0038210   0.0002886   0.0001397  -0.0002484   0.0005241
  -0.0003221   0.0016025  -0.0002486  -0.0006562   0.0004607  -0.0000257
   0.0004665  -0.0269777   0.0120473  -0.0018201  -0.0174070  -0.0024456
   0.0007626   0.0011345   0.0008333   0.0331654   0.0028356  -0.0005950
   0.0002366  -0.0004897   0.0007655  -0.0083102  -0.0010992   0.0004958
  -0.0093352   0.0015996  -0.0004198  -0.0000316  -0.0001597   0.0103158
   0.0075361   0.0657710  -0.0034892  -0.0006162  -0.0007668  -0.0013098
  -0.0008840  -0.0059915   0.0001828  -0.0020145  -0.0019604  -0.0012618
  -0.0016966  -0.0003154  -0.0231703  -0.0229923
 TTTTTTTTTTTTTTTTTTTTTTTTTTTTTT MOQGAD      TELAPSE      142.61 TCPU      142.42
 TTTTTTTTTTTTTTTTTTTTTTTTTTTTTT SHELLXN     TELAPSE      146.77 TCPU      146.58
 TTTTTTTTTTTTTTTTTTTTTTTTTTTTTT MONMO3      TELAPSE      146.84 TCPU      146.65
 NUMERICALLY INTEGRATED DENSITY    230.9990154757    230.9990150341
 TTTTTTTTTTTTTTTTTTTTTTTTTTTTTT NUMDFT      TELAPSE      149.98 TCPU      149.79
 CYC  15 ETOT(AU) -7.040301421151E+03 DETOT -7.72E-01 tst  4.00E-03 PX  7.25E-01
 TTTTTTTTTTTTTTTTTTTTTTTTTTTTTT DIIS        TELAPSE      150.60 TCPU      150.41
 DIIS TEST: 0.39178E+01 AT SCF   CYCLE  15 - DIIS ACTIVE - HISTORY:    15 CYCLES
 TTTTTTTTTTTTTTTTTTTTTTTTTTTTTT FDIK        TELAPSE      151.79 TCPU      151.60

    ALPHA      ELECTRONS
 INSULATING STATE
 TOP OF VALENCE BANDS -    BAND    231; K    1; EIG -1.8474561E-01 AU
 BOTTOM OF VIRTUAL BANDS - BAND    232; K    1; EIG -1.7177698E-01 AU
 DIRECT ENERGY BAND GAP:   0.3529 eV

    BETA       ELECTRONS
 INSULATING STATE
 TOP OF VALENCE BANDS -    BAND    231; K    1; EIG -1.7724733E-01 AU
 BOTTOM OF VIRTUAL BANDS - BAND    232; K    1; EIG -1.7057922E-01 AU
 DIRECT ENERGY BAND GAP:   0.1814 eV
 TTTTTTTTTTTTTTTTTTTTTTTTTTTTTT PDIG        TELAPSE      151.87 TCPU      151.68
 CHARGE NORMALIZATION FACTOR   1.00000000
 TOTAL ATOMIC CHARGES:
   5.1065219   9.2877446   9.2873573   9.3454834   5.7217744   6.1241674
   0.8873404   5.7641183   5.1105801   9.2932259   9.3027122   9.2870110
   8.5469368   8.6143178  26.6865955   5.1201454   9.2875602   9.2871839
   9.3315776   5.7582651   6.1036818   0.9095873   5.6793920   5.1142767
   9.3127704   9.3151158   9.2832796   8.6643932   8.4944130   5.1340741
   9.2912016   9.2817679   9.3172312   5.7084985   6.0636342   0.8956660
   5.7194491   5.1259127   9.2905916   9.3067878   9.2807305   8.7860945
   8.7653124  28.0549585   5.1097926   9.2870784   9.2897480   9.3248109
   5.7365287   6.1479374   0.8873554   5.7518341   5.1349972   9.2959139
   9.3108028   9.2829419   8.7239144   8.6669046
 SUMMED SPIN DENSITY           0.00000000
 TOTAL ATOMIC SPINS  :
   0.0003332  -0.0000678   0.0001942   0.0002533  -0.0034509   0.0038102
  -0.0002868  -0.0047984  -0.0002263   0.0003296   0.0002921   0.0004444
  -0.0028024  -0.0000585   0.0010692   0.0006180   0.0007215   0.0005272
   0.0006501  -0.0152448   0.0068593  -0.0011894  -0.0094914  -0.0009420
   0.0007726   0.0006748   0.0005059   0.0174843   0.0030836  -0.0001713
   0.0001533  -0.0000612   0.0003262  -0.0058137   0.0008124  -0.0001739
  -0.0062467   0.0008228   0.0001638  -0.0000737   0.0000660   0.0047007
   0.0036424   0.0035979  -0.0012903  -0.0001695  -0.0000352   0.0002361
   0.0029127  -0.0026846   0.0003323   0.0003815   0.0007253  -0.0001073
  -0.0002968  -0.0000763  -0.0014022  -0.0003355
 TTTTTTTTTTTTTTTTTTTTTTTTTTTTTT MOQGAD      TELAPSE      151.88 TCPU      151.69
 TTTTTTTTTTTTTTTTTTTTTTTTTTTTTT SHELLXN     TELAPSE      156.03 TCPU      155.83
 TTTTTTTTTTTTTTTTTTTTTTTTTTTTTT MONMO3      TELAPSE      156.10 TCPU      155.91
 NUMERICALLY INTEGRATED DENSITY    230.9990190765    230.9990191702
 TTTTTTTTTTTTTTTTTTTTTTTTTTTTTT NUMDFT      TELAPSE      159.20 TCPU      159.01
 CYC  16 ETOT(AU) -7.040049363897E+03 DETOT  2.52E-01 tst  1.90E-03 PX  2.90E-01
 TTTTTTTTTTTTTTTTTTTTTTTTTTTTTT DIIS        TELAPSE      159.84 TCPU      159.65
 DIIS TEST: 0.85853E+01 AT SCF   CYCLE  16 - DIIS ACTIVE - HISTORY:    16 CYCLES
 TTTTTTTTTTTTTTTTTTTTTTTTTTTTTT FDIK        TELAPSE      161.27 TCPU      161.08

    ALPHA      ELECTRONS
 INSULATING STATE
 TOP OF VALENCE BANDS -    BAND    231; K    1; EIG -1.8414850E-01 AU
 BOTTOM OF VIRTUAL BANDS - BAND    232; K    1; EIG -1.6242595E-01 AU
 DIRECT ENERGY BAND GAP:   0.5911 eV

    BETA       ELECTRONS
 INSULATING STATE
 TOP OF VALENCE BANDS -    BAND    231; K    1; EIG -1.8261893E-01 AU
 BOTTOM OF VIRTUAL BANDS - BAND    232; K    1; EIG -1.5402848E-01 AU
 DIRECT ENERGY BAND GAP:   0.7780 eV
 TTTTTTTTTTTTTTTTTTTTTTTTTTTTTT PDIG        TELAPSE      161.35 TCPU      161.15
 CHARGE NORMALIZATION FACTOR   1.00000000
 TOTAL ATOMIC CHARGES:
   5.1174134   9.2900018   9.2905155   9.3502835   5.7620150   6.1673078
   0.8859905   5.7599306   5.1139260   9.2991502   9.3099358   9.2915105
   8.6993442   8.6595304  28.0177543   5.1305729   9.2806832   9.2808678
   9.3262778   5.7878798   6.1305211   0.8906733   5.6846787   5.1197191
   9.3081859   9.3137018   9.2789083   8.8164840   8.6636694   5.1151049
   9.2940392   9.2849217   9.3116333   5.7308457   6.0921093   0.8961421
   5.7182921   5.1074214   9.2929531   9.3047662   9.2843673   8.6515328
   8.6040768  26.6972615   5.0820565   9.2898939   9.2925144   9.3274812
   5.7349373   6.1753718   0.8864111   5.7671257   5.1040185   9.2971009
   9.3086453   9.2856686   8.4938895   8.5419854
 SUMMED SPIN DENSITY           0.00000000
 TOTAL ATOMIC SPINS  :
   0.0004862   0.0000144   0.0000227  -0.0000386  -0.0037192   0.0033548
  -0.0004003  -0.0028000   0.0004942  -0.0000558   0.0000421  -0.0001056
   0.0006104   0.0015254   0.0006821   0.0001897   0.0002198   0.0003068
   0.0004154  -0.0151236   0.0080192  -0.0014024  -0.0104797  -0.0004590
   0.0003495   0.0005351   0.0004953   0.0137353   0.0031242   0.0004526
  -0.0000802  -0.0000824  -0.0000844  -0.0050923   0.0000752  -0.0000537
  -0.0061282   0.0005914  -0.0000735  -0.0000844  -0.0002171   0.0027535
   0.0017806   0.0309321  -0.0017444  -0.0000166   0.0000179  -0.0003348
  -0.0002909  -0.0021655   0.0002702  -0.0006221  -0.0006346  -0.0002552
  -0.0003046  -0.0000774  -0.0100994  -0.0084696
 TTTTTTTTTTTTTTTTTTTTTTTTTTTTTT MOQGAD      TELAPSE      161.36 TCPU      161.16
 TTTTTTTTTTTTTTTTTTTTTTTTTTTTTT SHELLXN     TELAPSE      165.50 TCPU      165.31
 TTTTTTTTTTTTTTTTTTTTTTTTTTTTTT MONMO3      TELAPSE      165.57 TCPU      165.38
 NUMERICALLY INTEGRATED DENSITY    230.9990181193    230.9990177403
 TTTTTTTTTTTTTTTTTTTTTTTTTTTTTT NUMDFT      TELAPSE      168.67 TCPU      168.48
 CYC  17 ETOT(AU) -7.040057226292E+03 DETOT -7.86E-03 tst  2.45E-04 PX  2.92E-01
 TTTTTTTTTTTTTTTTTTTTTTTTTTTTTT DIIS        TELAPSE      169.52 TCPU      169.32
 DIIS TEST: 0.88361E+01 AT SCF   CYCLE  17 - DIIS ACTIVE - HISTORY:    17 CYCLES
 TTTTTTTTTTTTTTTTTTTTTTTTTTTTTT FDIK        TELAPSE      170.57 TCPU      170.37

    ALPHA      ELECTRONS
 INSULATING STATE
 TOP OF VALENCE BANDS -    BAND    231; K    1; EIG -1.7657939E-01 AU
 BOTTOM OF VIRTUAL BANDS - BAND    232; K    1; EIG -1.6161378E-01 AU
 DIRECT ENERGY BAND GAP:   0.4072 eV

    BETA       ELECTRONS
 INSULATING STATE
 TOP OF VALENCE BANDS -    BAND    231; K    1; EIG -1.7002809E-01 AU
 BOTTOM OF VIRTUAL BANDS - BAND    232; K    1; EIG -1.5989203E-01 AU
 DIRECT ENERGY BAND GAP:   0.2758 eV
 TTTTTTTTTTTTTTTTTTTTTTTTTTTTTT PDIG        TELAPSE      170.65 TCPU      170.45
 CHARGE NORMALIZATION FACTOR   1.00000000
 TOTAL ATOMIC CHARGES:
   5.0957059   9.2933112   9.2914875   9.3534840   5.7163326   6.1248608
   0.8936175   5.7768881   5.0976977   9.2973819   9.3042944   9.2896441
   8.5111401   8.6077466  26.6671290   5.1091457   9.2862029   9.2878580
   9.3148624   5.7688959   6.1610572   0.8894776   5.7164414   5.0954583
   9.3015426   9.3094606   9.2823589   8.6488376   8.5325784   5.1179396
   9.2925696   9.2866577   9.3096292   5.7511858   6.1212652   0.8831281
   5.7622011   5.1215276   9.2915445   9.3024092   9.2836923   8.7320961
   8.7431506  27.9873809   5.1090792   9.2918760   9.2933656   9.3280189
   5.7806148   6.1976432   0.8867499   5.7516365   5.1121246   9.3027320
   9.3146382   9.2891221   8.6947256   8.6363973
 SUMMED SPIN DENSITY           0.00000000
 TOTAL ATOMIC SPINS  :
   0.0005058  -0.0000929  -0.0001423  -0.0001065  -0.0043480   0.0039117
  -0.0005904  -0.0033434   0.0003761  -0.0001225  -0.0000035  -0.0002431
  -0.0005262   0.0004470  -0.0022683   0.0015684  -0.0000475   0.0000081
   0.0001772  -0.0145435   0.0092110  -0.0014591  -0.0108768   0.0007571
  -0.0000636   0.0000760   0.0000918   0.0175304   0.0041135   0.0004307
  -0.0000775  -0.0000669  -0.0000854  -0.0034134  -0.0005891  -0.0000965
  -0.0040625   0.0008390  -0.0000404  -0.0000509  -0.0002372   0.0027556
   0.0023897   0.0041055  -0.0003646  -0.0000712   0.0001068  -0.0000381
  -0.0003741  -0.0007941   0.0001629  -0.0004272   0.0004126  -0.0001213
  -0.0000895   0.0000420   0.0001003  -0.0003416
 TTTTTTTTTTTTTTTTTTTTTTTTTTTTTT MOQGAD      TELAPSE      170.65 TCPU      170.46
 TTTTTTTTTTTTTTTTTTTTTTTTTTTTTT SHELLXN     TELAPSE      174.79 TCPU      174.59
 TTTTTTTTTTTTTTTTTTTTTTTTTTTTTT MONMO3      TELAPSE      174.87 TCPU      174.67
 NUMERICALLY INTEGRATED DENSITY    230.9990164873    230.9990159411
 TTTTTTTTTTTTTTTTTTTTTTTTTTTTTT NUMDFT      TELAPSE      177.95 TCPU      177.75
 CYC  18 ETOT(AU) -7.040071685508E+03 DETOT -1.45E-02 tst  1.64E-04 PX  2.94E-01
 TTTTTTTTTTTTTTTTTTTTTTTTTTTTTT DIIS        TELAPSE      178.63 TCPU      178.43
 DIIS TEST: 0.84811E+01 AT SCF   CYCLE  18 - DIIS ACTIVE - HISTORY:    18 CYCLES
 TTTTTTTTTTTTTTTTTTTTTTTTTTTTTT FDIK        TELAPSE      179.92 TCPU      179.73

    ALPHA      ELECTRONS
 INSULATING STATE
 TOP OF VALENCE BANDS -    BAND    231; K    1; EIG -1.7547203E-01 AU
 BOTTOM OF VIRTUAL BANDS - BAND    232; K    1; EIG -1.5526037E-01 AU
 DIRECT ENERGY BAND GAP:   0.5500 eV

    BETA       ELECTRONS
 INSULATING STATE
 TOP OF VALENCE BANDS -    BAND    231; K    1; EIG -1.6874534E-01 AU
 BOTTOM OF VIRTUAL BANDS - BAND    232; K    1; EIG -1.5336261E-01 AU
 DIRECT ENERGY BAND GAP:   0.4186 eV
 TTTTTTTTTTTTTTTTTTTTTTTTTTTTTT PDIG        TELAPSE      180.00 TCPU      179.80
 CHARGE NORMALIZATION FACTOR   1.00000000
 TOTAL ATOMIC CHARGES:
   5.1065056   9.2870511   9.2868750   9.3518686   5.7435053   6.1273215
   0.8905639   5.7764422   5.1073092   9.2938368   9.3055098   9.2842312
   8.5829483   8.6061412  26.6177240   5.1060230   9.2891026   9.2895764
   9.3221187   5.7746941   6.1382722   0.9012704   5.7116247   5.0949387
   9.3080880   9.3124524   9.2863383   8.6345172   8.4880786   5.1391709
   9.2854582   9.2770041   9.3099436   5.7519565   6.0994217   0.8850643
   5.7469096   5.1381146   9.2858069   9.3012385   9.2766773   8.7760306
   8.7497993  27.9561267   5.1169915   9.2892824   9.2905238   9.3221874
   5.7509276   6.1770990   0.8885251   5.7631581   5.1249078   9.2979752
   9.3111716   9.2842173   8.7206668   8.6587149
 SUMMED SPIN DENSITY           0.00000000
 TOTAL ATOMIC SPINS  :
   0.0006118  -0.0001560  -0.0001147  -0.0001458  -0.0050652   0.0043087
  -0.0008647  -0.0032457   0.0002367  -0.0001264   0.0000339  -0.0002294
   0.0003728   0.0006435  -0.0045203   0.0026197  -0.0003580  -0.0003331
  -0.0001567  -0.0150167   0.0106854  -0.0019388  -0.0114675   0.0018103
  -0.0002414  -0.0002285  -0.0002520   0.0183518   0.0047832   0.0004534
  -0.0002143  -0.0000650  -0.0001667  -0.0032524  -0.0016437   0.0000250
  -0.0035025   0.0006266  -0.0002728  -0.0000821  -0.0001131   0.0025306
   0.0021488   0.0054376  -0.0000810  -0.0000638   0.0001053  -0.0000835
  -0.0007808  -0.0007369   0.0002157  -0.0008391   0.0004702  -0.0001820
  -0.0000581  -0.0000970   0.0001882   0.0000366
 TTTTTTTTTTTTTTTTTTTTTTTTTTTTTT MOQGAD      TELAPSE      180.01 TCPU      179.81
 TTTTTTTTTTTTTTTTTTTTTTTTTTTTTT SHELLXN     TELAPSE      184.15 TCPU      183.95
 TTTTTTTTTTTTTTTTTTTTTTTTTTTTTT MONMO3      TELAPSE      184.23 TCPU      184.02
 NUMERICALLY INTEGRATED DENSITY    230.9990152068    230.9990146848
 TTTTTTTTTTTTTTTTTTTTTTTTTTTTTT NUMDFT      TELAPSE      187.34 TCPU      187.13
 CYC  19 ETOT(AU) -7.040018390637E+03 DETOT  5.33E-02 tst  2.43E-04 PX  6.41E-02
 TTTTTTTTTTTTTTTTTTTTTTTTTTTTTT DIIS        TELAPSE      188.00 TCPU      187.80
 DIIS TEST: 0.94107E+01 AT SCF   CYCLE  19 - DIIS ACTIVE - HISTORY:    19 CYCLES
 TTTTTTTTTTTTTTTTTTTTTTTTTTTTTT FDIK        TELAPSE      189.13 TCPU      188.93

    ALPHA      ELECTRONS
 INSULATING STATE
 TOP OF VALENCE BANDS -    BAND    231; K    1; EIG -1.7883884E-01 AU
 BOTTOM OF VIRTUAL BANDS - BAND    232; K    1; EIG -1.5342667E-01 AU
 DIRECT ENERGY BAND GAP:   0.6915 eV

    BETA       ELECTRONS
 INSULATING STATE
 TOP OF VALENCE BANDS -    BAND    231; K    1; EIG -1.7191742E-01 AU
 BOTTOM OF VIRTUAL BANDS - BAND    232; K    1; EIG -1.5181265E-01 AU
 DIRECT ENERGY BAND GAP:   0.5471 eV
 TTTTTTTTTTTTTTTTTTTTTTTTTTTTTT PDIG        TELAPSE      189.21 TCPU      189.01
 CHARGE NORMALIZATION FACTOR   1.00000000
 TOTAL ATOMIC CHARGES:
   5.1009930   9.2913000   9.2900929   9.3536227   5.7346470   6.1316839
   0.8912165   5.7949309   5.1057336   9.2956444   9.3046818   9.2866495
   8.5302534   8.6284137  26.5916177   5.1058325   9.2894402   9.2893365
   9.3213388   5.7531159   6.1278253   0.9006024   5.7057683   5.1002117
   9.3063837   9.3106468   9.2853437   8.6439267   8.5532697   5.1349846
   9.2862779   9.2794316   9.3099324   5.7357515   6.1082236   0.8832160
   5.7614262   5.1325444   9.2853130   9.3003346   9.2772122   8.7538566
   8.7670102  27.9697511   5.1128848   9.2874436   9.2894670   9.3206456
   5.7695741   6.1861995   0.8835388   5.7626675   5.1232638   9.2979283
   9.3115878   9.2832728   8.7189446   8.6427926
 SUMMED SPIN DENSITY          -0.00000000
 TOTAL ATOMIC SPINS  :
   0.0004362  -0.0000843  -0.0001677  -0.0001953  -0.0054831   0.0049222
  -0.0008535  -0.0037341   0.0000600  -0.0000372   0.0000727  -0.0001387
   0.0009908   0.0006691  -0.0045466   0.0038426  -0.0007087  -0.0006613
  -0.0005799  -0.0156801   0.0117078  -0.0021139  -0.0126999   0.0028072
  -0.0005397  -0.0005734  -0.0004156   0.0183549   0.0053448   0.0002639
  -0.0001617  -0.0000316  -0.0001032  -0.0032156  -0.0015407   0.0001223
  -0.0033673   0.0003031  -0.0001838   0.0000563  -0.0001241   0.0026358
   0.0022218   0.0051619   0.0000495  -0.0000423   0.0000928  -0.0000778
  -0.0010820  -0.0005241   0.0001537  -0.0010281   0.0003451  -0.0001416
  -0.0000605  -0.0000442   0.0001369   0.0001902
 TTTTTTTTTTTTTTTTTTTTTTTTTTTTTT MOQGAD      TELAPSE      189.22 TCPU      189.02
 TTTTTTTTTTTTTTTTTTTTTTTTTTTTTT SHELLXN     TELAPSE      193.36 TCPU      193.16
 TTTTTTTTTTTTTTTTTTTTTTTTTTTTTT MONMO3      TELAPSE      193.43 TCPU      193.23
 NUMERICALLY INTEGRATED DENSITY    230.9990154310    230.9990148506
 TTTTTTTTTTTTTTTTTTTTTTTTTTTTTT NUMDFT      TELAPSE      196.53 TCPU      196.32
 CYC  20 ETOT(AU) -7.039992587732E+03 DETOT  2.58E-02 tst  4.21E-05 PX  2.73E-02
 TTTTTTTTTTTTTTTTTTTTTTTTTTTTTT DIIS        TELAPSE      197.20 TCPU      196.99
 DIIS TEST: 0.98436E+01 AT SCF   CYCLE  20 - DIIS ACTIVE - HISTORY:    20 CYCLES
 TTTTTTTTTTTTTTTTTTTTTTTTTTTTTT FDIK        TELAPSE      198.25 TCPU      198.04

    ALPHA      ELECTRONS
 INSULATING STATE
 TOP OF VALENCE BANDS -    BAND    231; K    1; EIG -1.8126963E-01 AU
 BOTTOM OF VIRTUAL BANDS - BAND    232; K    1; EIG -1.5285471E-01 AU
 DIRECT ENERGY BAND GAP:   0.7732 eV

    BETA       ELECTRONS
 INSULATING STATE
 TOP OF VALENCE BANDS -    BAND    231; K    1; EIG -1.7436900E-01 AU
 BOTTOM OF VIRTUAL BANDS - BAND    232; K    1; EIG -1.5269203E-01 AU
 DIRECT ENERGY BAND GAP:   0.5899 eV
 TTTTTTTTTTTTTTTTTTTTTTTTTTTTTT PDIG        TELAPSE      198.33 TCPU      198.12
 CHARGE NORMALIZATION FACTOR   1.00000000
 TOTAL ATOMIC CHARGES:
   5.1013118   9.2915073   9.2900832   9.3541810   5.7331107   6.1288919
   0.8930643   5.7816819   5.1045181   9.2967423   9.3055793   9.2876337
   8.5527345   8.6222757  26.5930956   5.1062733   9.2887349   9.2892071
   9.3212781   5.7656592   6.1388881   0.8995730   5.7087780   5.0993658
   9.3068426   9.3115274   9.2852583   8.6437257   8.5227751   5.1312807
   9.2866847   9.2805362   9.3089901   5.7438465   6.1103270   0.8821158
   5.7572312   5.1293753   9.2864175   9.3007465   9.2784164   8.7591106
   8.7564622  27.9761118   5.1096361   9.2882626   9.2901447   9.3224559
   5.7675394   6.1852055   0.8828047   5.7594628   5.1209955   9.2985085
   9.3114996   9.2840380   8.7183179   8.6491783
 SUMMED SPIN DENSITY           0.00000000
 TOTAL ATOMIC SPINS  :
   0.0005385  -0.0000837  -0.0001394  -0.0001110  -0.0056456   0.0050556
  -0.0008152  -0.0038563   0.0001803  -0.0001002   0.0000647  -0.0001640
   0.0010668   0.0005931  -0.0047694   0.0039018  -0.0006853  -0.0006797
  -0.0006699  -0.0157960   0.0120288  -0.0021766  -0.0129898   0.0030039
  -0.0005828  -0.0006411  -0.0004812   0.0181285   0.0058550   0.0003723
  -0.0001979  -0.0001347  -0.0001116  -0.0029951  -0.0016223   0.0000829
  -0.0028375   0.0001787  -0.0002312   0.0000614  -0.0001151   0.0026281
   0.0020747   0.0047360   0.0000143  -0.0000644   0.0000210  -0.0001070
  -0.0007771  -0.0005611   0.0001723  -0.0010626   0.0003426  -0.0001882
  -0.0000525  -0.0000797   0.0001797   0.0002442
 TTTTTTTTTTTTTTTTTTTTTTTTTTTTTT MOQGAD      TELAPSE      198.34 TCPU      198.13
 TTTTTTTTTTTTTTTTTTTTTTTTTTTTTT SHELLXN     TELAPSE      202.47 TCPU      202.26
 TTTTTTTTTTTTTTTTTTTTTTTTTTTTTT MONMO3      TELAPSE      202.54 TCPU      202.34
 NUMERICALLY INTEGRATED DENSITY    230.9990158138    230.9990152827
 TTTTTTTTTTTTTTTTTTTTTTTTTTTTTT NUMDFT      TELAPSE      205.73 TCPU      205.52
 CYC  21 ETOT(AU) -7.039990639364E+03 DETOT  1.95E-03 tst  6.66E-06 PX  9.95E-03
 TTTTTTTTTTTTTTTTTTTTTTTTTTTTTT DIIS        TELAPSE      206.43 TCPU      206.22
 DIIS TEST: 0.98459E+01 AT SCF   CYCLE  21 - DIIS ACTIVE - HISTORY:    21 CYCLES
 TTTTTTTTTTTTTTTTTTTTTTTTTTTTTT FDIK        TELAPSE      207.94 TCPU      207.73

    ALPHA      ELECTRONS
 INSULATING STATE
 TOP OF VALENCE BANDS -    BAND    231; K    1; EIG -1.8074276E-01 AU
 BOTTOM OF VIRTUAL BANDS - BAND    232; K    1; EIG -1.5343434E-01 AU
 DIRECT ENERGY BAND GAP:   0.7431 eV

    BETA       ELECTRONS
 INSULATING STATE
 TOP OF VALENCE BANDS -    BAND    231; K    1; EIG -1.7386393E-01 AU
 BOTTOM OF VIRTUAL BANDS - BAND    232; K    1; EIG -1.5235131E-01 AU
 DIRECT ENERGY BAND GAP:   0.5854 eV
 TTTTTTTTTTTTTTTTTTTTTTTTTTTTTT PDIG        TELAPSE      208.02 TCPU      207.81
 CHARGE NORMALIZATION FACTOR   1.00000000
 TOTAL ATOMIC CHARGES:
   5.0999962   9.2921258   9.2902618   9.3541024   5.7305706   6.1262901
   0.8931718   5.7760933   5.1028524   9.2975576   9.3054848   9.2886541
   8.5621717   8.6223201  26.5992020   5.1063533   9.2880187   9.2887400
   9.3209088   5.7671963   6.1402413   0.8987673   5.7091887   5.0995859
   9.3065634   9.3113859   9.2846429   8.6451489   8.5167850   5.1298234
   9.2871525   9.2817364   9.3086709   5.7450941   6.1151171   0.8817747
   5.7582237   5.1269027   9.2871179   9.3011232   9.2792293   8.7568469
   8.7518228  27.9787676   5.1072992   9.2885538   9.2904060   9.3233002
   5.7690026   6.1866359   0.8825228   5.7561980   5.1197723   9.2990537
   9.3118827   9.2845373   8.7169029   8.6501484
 SUMMED SPIN DENSITY           0.00000000
 TOTAL ATOMIC SPINS  :
   0.0003575  -0.0000379  -0.0001033  -0.0001081  -0.0054388   0.0048272
  -0.0007921  -0.0038164   0.0000926  -0.0000814   0.0000206  -0.0000305
   0.0009509   0.0006603  -0.0046548   0.0041360  -0.0008164  -0.0007389
  -0.0007452  -0.0156229   0.0117433  -0.0021278  -0.0126577   0.0030195
  -0.0006456  -0.0006437  -0.0005211   0.0180849   0.0056918   0.0003559
  -0.0001162  -0.0000592  -0.0001685  -0.0030137  -0.0015356   0.0001455
  -0.0031123   0.0003046  -0.0002146   0.0000349  -0.0000842   0.0024358
   0.0022022   0.0047363  -0.0000628   0.0000323   0.0000296   0.0000091
  -0.0009794  -0.0006575   0.0001958  -0.0009651   0.0002629  -0.0001160
  -0.0000698  -0.0000470   0.0002291   0.0002258
 TTTTTTTTTTTTTTTTTTTTTTTTTTTTTT MOQGAD      TELAPSE      208.03 TCPU      207.82
 TTTTTTTTTTTTTTTTTTTTTTTTTTTTTT SHELLXN     TELAPSE      212.18 TCPU      211.97
 TTTTTTTTTTTTTTTTTTTTTTTTTTTTTT MONMO3      TELAPSE      212.25 TCPU      212.04
 NUMERICALLY INTEGRATED DENSITY    230.9990159697    230.9990153927
 TTTTTTTTTTTTTTTTTTTTTTTTTTTTTT NUMDFT      TELAPSE      215.38 TCPU      215.17
 CYC  22 ETOT(AU) -7.039999443747E+03 DETOT -8.80E-03 tst  6.07E-07 PX  9.08E-03
 TTTTTTTTTTTTTTTTTTTTTTTTTTTTTT DIIS        TELAPSE      216.27 TCPU      216.06
 DIIS TEST: 0.96835E+01 AT SCF   CYCLE  22 - DIIS ACTIVE - HISTORY:    22 CYCLES
 TTTTTTTTTTTTTTTTTTTTTTTTTTTTTT FDIK        TELAPSE      217.36 TCPU      217.15

    ALPHA      ELECTRONS
 INSULATING STATE
 TOP OF VALENCE BANDS -    BAND    231; K    1; EIG -1.7966542E-01 AU
 BOTTOM OF VIRTUAL BANDS - BAND    232; K    1; EIG -1.5564191E-01 AU
 DIRECT ENERGY BAND GAP:   0.6537 eV

    BETA       ELECTRONS
 INSULATING STATE
 TOP OF VALENCE BANDS -    BAND    231; K    1; EIG -1.7285650E-01 AU
 BOTTOM OF VIRTUAL BANDS - BAND    232; K    1; EIG -1.5386898E-01 AU
 DIRECT ENERGY BAND GAP:   0.5167 eV
 TTTTTTTTTTTTTTTTTTTTTTTTTTTTTT PDIG        TELAPSE      217.43 TCPU      217.22
 CHARGE NORMALIZATION FACTOR   1.00000000
 TOTAL ATOMIC CHARGES:
   5.1024298   9.2904507   9.2892513   9.3530699   5.7341202   6.1300926
   0.8920095   5.7808315   5.1050184   9.2957478   9.3052035   9.2867347
   8.5464459   8.6162404  26.6180500   5.1061098   9.2878789   9.2883308
   9.3211109   5.7670846   6.1432055   0.8978105   5.7125638   5.0987715
   9.3060996   9.3109187   9.2841521   8.6352491   8.5196662   5.1297496
   9.2880822   9.2806357   9.3099027   5.7450186   6.1068272   0.8836862
   5.7521256   5.1279013   9.2875826   9.3016473   9.2792843   8.7628403
   8.7544760  27.9783187   5.1080383   9.2895336   9.2911278   9.3238575
   5.7611479   6.1815693   0.8836441   5.7588993   5.1205868   9.2988011
   9.3114393   9.2849084   8.7178775   8.6558425
 SUMMED SPIN DENSITY           0.00000000
 TOTAL ATOMIC SPINS  :
   0.0003355  -0.0000342  -0.0001115  -0.0000955  -0.0054983   0.0048045
  -0.0007548  -0.0038979   0.0000277  -0.0000564   0.0000358  -0.0000097
   0.0009826   0.0006342  -0.0046521   0.0041381  -0.0008374  -0.0007493
  -0.0007429  -0.0155095   0.0117847  -0.0021326  -0.0126185   0.0030596
  -0.0006731  -0.0006545  -0.0005294   0.0181927   0.0055688   0.0002625
  -0.0000931  -0.0000379  -0.0001816  -0.0028744  -0.0015220   0.0001405
  -0.0029335   0.0002311  -0.0001731   0.0000257  -0.0000583   0.0023598
   0.0021150   0.0046751  -0.0001576   0.0000593   0.0000517   0.0000316
  -0.0010217  -0.0006139   0.0001779  -0.0010479   0.0002254  -0.0000991
  -0.0000687  -0.0000199   0.0002370   0.0003033
 TTTTTTTTTTTTTTTTTTTTTTTTTTTTTT MOQGAD      TELAPSE      217.44 TCPU      217.23
 TTTTTTTTTTTTTTTTTTTTTTTTTTTTTT SHELLXN     TELAPSE      221.58 TCPU      221.36
 TTTTTTTTTTTTTTTTTTTTTTTTTTTTTT MONMO3      TELAPSE      221.65 TCPU      221.44
 NUMERICALLY INTEGRATED DENSITY    230.9990158428    230.9990152513
 TTTTTTTTTTTTTTTTTTTTTTTTTTTTTT NUMDFT      TELAPSE      224.73 TCPU      224.51
 CYC  23 ETOT(AU) -7.040017755058E+03 DETOT -1.83E-02 tst  4.39E-06 PX  1.50E-02
 TTTTTTTTTTTTTTTTTTTTTTTTTTTTTT DIIS        TELAPSE      225.50 TCPU      225.28
 DIIS TEST: 0.93673E+01 AT SCF   CYCLE  23 - DIIS ACTIVE - HISTORY:    23 CYCLES
 TTTTTTTTTTTTTTTTTTTTTTTTTTTTTT FDIK        TELAPSE      226.56 TCPU      226.34

    ALPHA      ELECTRONS
 INSULATING STATE
 TOP OF VALENCE BANDS -    BAND    231; K    1; EIG -1.7961700E-01 AU
 BOTTOM OF VIRTUAL BANDS - BAND    232; K    1; EIG -1.5587315E-01 AU
 DIRECT ENERGY BAND GAP:   0.6461 eV

    BETA       ELECTRONS
 INSULATING STATE
 TOP OF VALENCE BANDS -    BAND    231; K    1; EIG -1.7274360E-01 AU
 BOTTOM OF VIRTUAL BANDS - BAND    232; K    1; EIG -1.5411959E-01 AU
 DIRECT ENERGY BAND GAP:   0.5068 eV
 TTTTTTTTTTTTTTTTTTTTTTTTTTTTTT PDIG        TELAPSE      226.64 TCPU      226.42
 CHARGE NORMALIZATION FACTOR   1.00000000
 TOTAL ATOMIC CHARGES:
   5.0987409   9.2922000   9.2900859   9.3537131   5.7280475   6.1185794
   0.8931569   5.7679009   5.1010161   9.2979123   9.3052316   9.2893013
   8.5842875   8.6244540  26.6109152   5.1061390   9.2884849   9.2890197
   9.3186939   5.7653878   6.1245138   0.9003702   5.6983753   5.0965300
   9.3063399   9.3113505   9.2861454   8.6661848   8.5112552   5.1323386
   9.2861120   9.2821015   9.3091875   5.7432950   6.1257746   0.8809159
   5.7704803   5.1305699   9.2862682   9.3007348   9.2781509   8.7372854
   8.7490347  27.9766903   5.1138618   9.2865963   9.2887429   9.3210344
   5.7810669   6.1926353   0.8822033   5.7551712   5.1207524   9.2989409
   9.3123858   9.2839333   8.7154582   8.6339447
 SUMMED SPIN DENSITY           0.00000000
 TOTAL ATOMIC SPINS  :
   0.0003108  -0.0000115  -0.0001055  -0.0000603  -0.0055192   0.0049037
  -0.0007983  -0.0039635  -0.0000607   0.0000015   0.0000508   0.0000837
   0.0009383   0.0007547  -0.0048466   0.0043661  -0.0008786  -0.0007520
  -0.0008223  -0.0155491   0.0119229  -0.0021978  -0.0124264   0.0031515
  -0.0006907  -0.0006894  -0.0004792   0.0176330   0.0057304   0.0002851
  -0.0001510   0.0000307  -0.0002443  -0.0030285  -0.0016177   0.0002075
  -0.0031931   0.0002816  -0.0002310   0.0000274  -0.0000690   0.0025357
   0.0021129   0.0049464  -0.0001153   0.0000589   0.0000721   0.0000315
  -0.0010763  -0.0007216   0.0002703  -0.0010619   0.0002022  -0.0000983
  -0.0000398  -0.0000554   0.0002269   0.0004179
 TTTTTTTTTTTTTTTTTTTTTTTTTTTTTT MOQGAD      TELAPSE      226.65 TCPU      226.43
 TTTTTTTTTTTTTTTTTTTTTTTTTTTTTT SHELLXN     TELAPSE      230.88 TCPU      230.59
 TTTTTTTTTTTTTTTTTTTTTTTTTTTTTT MONMO3      TELAPSE      230.95 TCPU      230.66
 NUMERICALLY INTEGRATED DENSITY    230.9990156376    230.9990150340
 TTTTTTTTTTTTTTTTTTTTTTTTTTTTTT NUMDFT      TELAPSE      234.06 TCPU      233.76
 CYC  24 ETOT(AU) -7.040017372874E+03 DETOT  3.82E-04 tst  1.06E-05 PX  1.26E-02
 TTTTTTTTTTTTTTTTTTTTTTTTTTTTTT DIIS        TELAPSE      234.78 TCPU      234.48
 DIIS TEST: 0.93952E+01 AT SCF   CYCLE  24 - DIIS ACTIVE - HISTORY:    24 CYCLES
 TTTTTTTTTTTTTTTTTTTTTTTTTTTTTT FDIK        TELAPSE      235.88 TCPU      235.59

    ALPHA      ELECTRONS
 INSULATING STATE
 TOP OF VALENCE BANDS -    BAND    231; K    1; EIG -1.7663397E-01 AU
 BOTTOM OF VIRTUAL BANDS - BAND    232; K    1; EIG -1.6688918E-01 AU
 DIRECT ENERGY BAND GAP:   0.2652 eV

    BETA       ELECTRONS
 INSULATING STATE
 TOP OF VALENCE BANDS -    BAND    231; K    1; EIG -1.7003439E-01 AU
 BOTTOM OF VIRTUAL BANDS - BAND    232; K    1; EIG -1.6521575E-01 AU
 DIRECT ENERGY BAND GAP:   0.1311 eV
 TTTTTTTTTTTTTTTTTTTTTTTTTTTTTT PDIG        TELAPSE      235.96 TCPU      235.67
 CHARGE NORMALIZATION FACTOR   1.00000000
 TOTAL ATOMIC CHARGES:
   5.0865979   9.2982113   9.2931611   9.3550371   5.7038772   6.1148692
   0.8929490   5.7699390   5.0936363   9.3024386   9.3024200   9.2948005
   8.5545374   8.6403026  26.6870247   5.1068764   9.2829804   9.2848002
   9.3194019   5.7518332   6.1545034   0.8931147   5.7207013   5.1063486
   9.3026661   9.3081935   9.2778661   8.6126718   8.5132696   5.1375466
   9.2863640   9.2872836   9.3003455   5.7541999   6.1333913   0.8809247
   5.7376262   5.1243628   9.2889721   9.3019756   9.2825451   8.7833012
   8.7106061  27.9834807   5.1016309   9.2873581   9.2901169   9.3260521
   5.7652765   6.1994757   0.8830363   5.7442628   5.1167790   9.3007685
   9.3133517   9.2853054   8.6884426   8.6801886
 SUMMED SPIN DENSITY           0.00000000
 TOTAL ATOMIC SPINS  :
   0.0003477  -0.0000654  -0.0001277  -0.0000303  -0.0056150   0.0050497
  -0.0007681  -0.0041118   0.0000162  -0.0000326   0.0000351   0.0000159
   0.0010182   0.0004570  -0.0058106   0.0049472  -0.0010769  -0.0009619
  -0.0009519  -0.0151925   0.0118252  -0.0021674  -0.0123126   0.0036417
  -0.0008191  -0.0008459  -0.0007246   0.0187447   0.0055224   0.0002520
  -0.0001157   0.0000115  -0.0002607  -0.0026239  -0.0015444   0.0001189
  -0.0027990   0.0001885  -0.0002000   0.0000366   0.0000010   0.0020271
   0.0019411   0.0046970  -0.0000823   0.0000977   0.0000497   0.0000481
  -0.0013468  -0.0005203   0.0001807  -0.0011101   0.0001993  -0.0000913
  -0.0000371   0.0000012   0.0003448   0.0005298
 TTTTTTTTTTTTTTTTTTTTTTTTTTTTTT MOQGAD      TELAPSE      235.97 TCPU      235.68
 TTTTTTTTTTTTTTTTTTTTTTTTTTTTTT SHELLXN     TELAPSE      240.12 TCPU      239.82
 TTTTTTTTTTTTTTTTTTTTTTTTTTTTTT MONMO3      TELAPSE      240.19 TCPU      239.90
 NUMERICALLY INTEGRATED DENSITY    230.9990165227    230.9990159101
 TTTTTTTTTTTTTTTTTTTTTTTTTTTTTT NUMDFT      TELAPSE      243.29 TCPU      243.00
 CYC  25 ETOT(AU) -7.040095816568E+03 DETOT -7.84E-02 tst  8.86E-05 PX  8.37E-02
 TTTTTTTTTTTTTTTTTTTTTTTTTTTTTT DIIS        TELAPSE      244.02 TCPU      243.73
 DIIS TEST: 0.80096E+01 AT SCF   CYCLE  25 - DIIS ACTIVE - HISTORY:    25 CYCLES
 TTTTTTTTTTTTTTTTTTTTTTTTTTTTTT FDIK        TELAPSE      245.03 TCPU      244.73

    ALPHA      ELECTRONS
 INSULATING STATE
 TOP OF VALENCE BANDS -    BAND    231; K    1; EIG -1.7684307E-01 AU
 BOTTOM OF VIRTUAL BANDS - BAND    232; K    1; EIG -1.7226457E-01 AU
 DIRECT ENERGY BAND GAP:   0.1246 eV

    BETA       ELECTRONS
 INSULATING STATE
 TOP OF VALENCE BANDS -    BAND    231; K    1; EIG -1.7534212E-01 AU
 BOTTOM OF VIRTUAL BANDS - BAND    232; K    1; EIG -1.6594027E-01 AU
 DIRECT ENERGY BAND GAP:   0.2558 eV
 TTTTTTTTTTTTTTTTTTTTTTTTTTTTTT PDIG        TELAPSE      245.10 TCPU      244.81
 CHARGE NORMALIZATION FACTOR   1.00000000
 TOTAL ATOMIC CHARGES:
   5.1186104   9.2906815   9.2893058   9.3533082   5.7479726   6.1376800
   0.8881704   5.7628760   5.1187395   9.2979806   9.3073767   9.2889937
   8.7074444   8.7168678  28.0040074   5.1208856   9.2841447   9.2853565
   9.3206321   5.7780532   6.1573612   0.8894394   5.7255540   5.1204759
   9.3037284   9.3110015   9.2798579   8.7545758   8.6645256   5.1123805
   9.2912651   9.2841572   9.3059111   5.7250312   6.1148758   0.8858739
   5.7488309   5.1080151   9.2888706   9.2984886   9.2822723   8.6081754
   8.6407317  26.7113480   5.0771711   9.2911459   9.2922944   9.3226374
   5.7535016   6.1652278   0.8871028   5.7312934   5.0939999   9.2993946
   9.3092505   9.2870721   8.5768619   8.4812130
 SUMMED SPIN DENSITY          -0.00000000
 TOTAL ATOMIC SPINS  :
   0.0005947  -0.0000472  -0.0001097   0.0000193  -0.0055870   0.0050024
  -0.0007176  -0.0039222   0.0001294  -0.0000451   0.0001179   0.0000284
   0.0026351   0.0014987  -0.0005952   0.0046875  -0.0012254  -0.0011367
  -0.0011813  -0.0147839   0.0112213  -0.0021472  -0.0121011   0.0038922
  -0.0010446  -0.0009924  -0.0008163   0.0124372   0.0041818   0.0002478
  -0.0001371  -0.0000461  -0.0003048  -0.0018089  -0.0018585   0.0001798
  -0.0015669   0.0000273  -0.0001251  -0.0000466  -0.0000451   0.0007477
   0.0004385   0.0213998  -0.0008817   0.0000307  -0.0000512  -0.0000252
  -0.0013426  -0.0010401   0.0001004  -0.0013724  -0.0007409  -0.0001703
  -0.0002261  -0.0001003  -0.0052277  -0.0060474
 TTTTTTTTTTTTTTTTTTTTTTTTTTTTTT MOQGAD      TELAPSE      245.11 TCPU      244.82
 TTTTTTTTTTTTTTTTTTTTTTTTTTTTTT SHELLXN     TELAPSE      249.26 TCPU      248.97
 TTTTTTTTTTTTTTTTTTTTTTTTTTTTTT MONMO3      TELAPSE      249.34 TCPU      249.04
 NUMERICALLY INTEGRATED DENSITY    230.9990156824    230.9990150005
 TTTTTTTTTTTTTTTTTTTTTTTTTTTTTT NUMDFT      TELAPSE      252.44 TCPU      252.14
 CYC  26 ETOT(AU) -7.040093754652E+03 DETOT  2.06E-03 tst  1.26E-04 PX  2.90E-01
 TTTTTTTTTTTTTTTTTTTTTTTTTTTTTT DIIS        TELAPSE      253.24 TCPU      252.94
 DIIS TEST: 0.82281E+01 AT SCF   CYCLE  26 - DIIS ACTIVE - HISTORY:    26 CYCLES
 TTTTTTTTTTTTTTTTTTTTTTTTTTTTTT FDIK        TELAPSE      254.37 TCPU      254.07

    ALPHA      ELECTRONS
 INSULATING STATE
 TOP OF VALENCE BANDS -    BAND    232; K    1; EIG -1.7473373E-01 AU
 BOTTOM OF VIRTUAL BANDS - BAND    233; K    1; EIG -1.4764481E-01 AU
 DIRECT ENERGY BAND GAP:   0.7371 eV

    BETA       ELECTRONS
 INSULATING STATE
 TOP OF VALENCE BANDS -    BAND    230; K    1; EIG -2.2531497E-01 AU
 BOTTOM OF VIRTUAL BANDS - BAND    231; K    1; EIG -1.7453084E-01 AU
 DIRECT ENERGY BAND GAP:   1.3819 eV
 TTTTTTTTTTTTTTTTTTTTTTTTTTTTTT PDIG        TELAPSE      254.45 TCPU      254.15
 CHARGE NORMALIZATION FACTOR   1.00000000
 TOTAL ATOMIC CHARGES:
   5.1090965   9.2896155   9.2884721   9.3515951   5.7457243   6.1389891
   0.8875530   5.7615692   5.1092217   9.2965669   9.3056066   9.2880213
   8.6278869   8.6436942  27.3867782   5.1105333   9.2853423   9.2857573
   9.3161154   5.7714431   6.1385241   0.8906222   5.7088187   5.1065498
   9.3021748   9.3090094   9.2824706   8.7018779   8.5858966   5.1182247
   9.2912059   9.2838270   9.3085767   5.7414425   6.1246400   0.8849797
   5.7556910   5.1136295   9.2899987   9.3012499   9.2821581   8.6713181
   8.6755123  27.3466555   5.0899504   9.2913392   9.2926487   9.3229314
   5.7543277   6.1700113   0.8858613   5.7485531   5.1062047   9.2992293
   9.3098237   9.2866784   8.6277576   8.6000477
 SUMMED SPIN DENSITY           2.00000000
 TOTAL ATOMIC SPINS  :
   0.0097223   0.0005115   0.0006236   0.0022762  -0.0001791   0.0108027
  -0.0008071   0.0011476   0.0089633   0.0011042   0.0020616   0.0005063
   0.0753315   0.0703951   0.6192091   0.0142594  -0.0007504  -0.0004352
   0.0010349  -0.0088216   0.0173515  -0.0021323  -0.0062727   0.0145890
   0.0002891   0.0012411  -0.0004136   0.0830978   0.0852386   0.0081445
   0.0003764   0.0005874   0.0018799   0.0038505   0.0026956   0.0001848
   0.0039769   0.0079923   0.0009002   0.0017643   0.0002641   0.0626766
   0.0613749   0.6462354   0.0094781   0.0007244   0.0009005   0.0025129
   0.0039048   0.0058497   0.0001557   0.0040695   0.0102253   0.0010796
   0.0022083   0.0004272   0.0767986   0.0788174
 TTTTTTTTTTTTTTTTTTTTTTTTTTTTTT MOQGAD      TELAPSE      254.46 TCPU      254.16
 TTTTTTTTTTTTTTTTTTTTTTTTTTTTTT SHELLXN     TELAPSE      258.60 TCPU      258.30
 TTTTTTTTTTTTTTTTTTTTTTTTTTTTTT MONMO3      TELAPSE      258.67 TCPU      258.37
 NUMERICALLY INTEGRATED DENSITY    231.9990139266    229.9990155541
 TTTTTTTTTTTTTTTTTTTTTTTTTTTTTT NUMDFT      TELAPSE      261.77 TCPU      261.47
 CYC  27 ETOT(AU) -7.040704161244E+03 DETOT -6.10E-01 tst  2.86E-05 PX  1.40E-01
 TTTTTTTTTTTTTTTTTTTTTTTTTTTTTT DIIS        TELAPSE      262.53 TCPU      262.23
 DIIS TEST: 0.12232E+01 AT SCF   CYCLE  27 - DIIS ACTIVE - HISTORY:    27 CYCLES
 TTTTTTTTTTTTTTTTTTTTTTTTTTTTTT FDIK        TELAPSE      263.73 TCPU      263.43

    ALPHA      ELECTRONS
 INSULATING STATE
 TOP OF VALENCE BANDS -    BAND    232; K    1; EIG -1.9916153E-01 AU
 BOTTOM OF VIRTUAL BANDS - BAND    233; K    1; EIG -1.4331783E-01 AU
 DIRECT ENERGY BAND GAP:   1.5196 eV

    BETA       ELECTRONS
 INSULATING STATE
 TOP OF VALENCE BANDS -    BAND    230; K    1; EIG -2.3133787E-01 AU
 BOTTOM OF VIRTUAL BANDS - BAND    231; K    1; EIG -1.8372182E-01 AU
 DIRECT ENERGY BAND GAP:   1.2957 eV
 TTTTTTTTTTTTTTTTTTTTTTTTTTTTTT PDIG        TELAPSE      263.81 TCPU      263.51
 CHARGE NORMALIZATION FACTOR   1.00000000
 TOTAL ATOMIC CHARGES:
   5.1081213   9.2864207   9.2857518   9.3480922   5.7420723   6.1453706
   0.8836042   5.7404711   5.1024205   9.2940115   9.3052727   9.2852015
   8.6341154   8.6250571  27.4902554   5.1041081   9.2871559   9.2867718
   9.3097858   5.7432293   6.1437344   0.8846844   5.7221473   5.0964953
   9.2945128   9.3062894   9.2857437   8.6730246   8.6118988   5.1158754
   9.2933114   9.2837812   9.3163841   5.7399173   6.1289821   0.8906214
   5.7388454   5.1132913   9.2931106   9.3080082   9.2834628   8.6468316
   8.6352421  27.4096141   5.1123217   9.2901203   9.2904259   9.3087097
   5.7407746   6.1380548   0.8892263   5.7374373   5.1057549   9.2982600
   9.3082129   9.2876847   8.6526195   8.6172983
 SUMMED SPIN DENSITY           2.00000000
 TOTAL ATOMIC SPINS  :
   0.0104422   0.0004075   0.0005760   0.0022046  -0.0032157   0.0104790
  -0.0008639  -0.0023363   0.0102984   0.0010874   0.0021329   0.0004847
   0.0824951   0.0817622   0.5973410   0.0146787  -0.0006954  -0.0003172
   0.0013543  -0.0109320   0.0158140  -0.0021064  -0.0087665   0.0146541
   0.0002273   0.0013769  -0.0004421   0.0919783   0.0897776   0.0091696
   0.0001242   0.0004577   0.0016126  -0.0002582   0.0030085  -0.0000162
  -0.0004687   0.0095412   0.0006336   0.0015972   0.0000629   0.0693261
   0.0692974   0.6525849   0.0097685   0.0002641   0.0005269   0.0022507
  -0.0006502   0.0044908  -0.0000497  -0.0006101   0.0105239   0.0008491
   0.0019063  -0.0000103   0.0758254   0.0783447
 TTTTTTTTTTTTTTTTTTTTTTTTTTTTTT MOQGAD      TELAPSE      263.82 TCPU      263.52
 TTTTTTTTTTTTTTTTTTTTTTTTTTTTTT SHELLXN     TELAPSE      267.96 TCPU      267.66
 TTTTTTTTTTTTTTTTTTTTTTTTTTTTTT MONMO3      TELAPSE      268.04 TCPU      267.74
 NUMERICALLY INTEGRATED DENSITY    231.9990124303    229.9990134162
 TTTTTTTTTTTTTTTTTTTTTTTTTTTTTT NUMDFT      TELAPSE      271.13 TCPU      270.83
 CYC  28 ETOT(AU) -7.040755803327E+03 DETOT -5.16E-02 tst  2.12E-04 PX  1.76E-01
 TTTTTTTTTTTTTTTTTTTTTTTTTTTTTT DIIS        TELAPSE      272.17 TCPU      271.86
 DIIS TEST: 0.32649E+00 AT SCF   CYCLE  28 - DIIS ACTIVE - HISTORY:    28 CYCLES
 TTTTTTTTTTTTTTTTTTTTTTTTTTTTTT FDIK        TELAPSE      273.42 TCPU      273.12

    ALPHA      ELECTRONS
 INSULATING STATE
 TOP OF VALENCE BANDS -    BAND    232; K    1; EIG -2.1278224E-01 AU
 BOTTOM OF VIRTUAL BANDS - BAND    233; K    1; EIG -1.4663769E-01 AU
 DIRECT ENERGY BAND GAP:   1.7999 eV

    BETA       ELECTRONS
 INSULATING STATE
 TOP OF VALENCE BANDS -    BAND    230; K    1; EIG -2.3610945E-01 AU
 BOTTOM OF VIRTUAL BANDS - BAND    231; K    1; EIG -1.8829184E-01 AU
 DIRECT ENERGY BAND GAP:   1.3012 eV
 TTTTTTTTTTTTTTTTTTTTTTTTTTTTTT PDIG        TELAPSE      273.50 TCPU      273.20
 CHARGE NORMALIZATION FACTOR   1.00000000
 TOTAL ATOMIC CHARGES:
   5.1126702   9.2856796   9.2848703   9.3453420   5.7380153   6.1172956
   0.8825037   5.7498388   5.1116513   9.2913003   9.3017536   9.2825948
   8.6177468   8.6578816  27.5589882   5.1070894   9.2868445   9.2874719
   9.3146127   5.7570761   6.1110729   0.8932896   5.7374312   5.1063365
   9.2992017   9.3060739   9.2830726   8.6146352   8.5839371   5.1113389
   9.2966207   9.2867082   9.3139038   5.7201047   6.1126810   0.8916969
   5.7647658   5.1111527   9.2929823   9.3031385   9.2842099   8.5987657
   8.6567525  27.5043964   5.0941774   9.2893736   9.2899893   9.3248118
   5.7358109   6.1461188   0.8894815   5.7574548   5.1077440   9.2961622
   9.3070652   9.2848624   8.5742383   8.6272147
 SUMMED SPIN DENSITY           2.00000000
 TOTAL ATOMIC SPINS  :
   0.0114074   0.0001920   0.0005006   0.0021292  -0.0053211   0.0088298
  -0.0008575  -0.0048594   0.0109234   0.0009139   0.0020202   0.0001373
   0.0868881   0.0811606   0.5631477   0.0158848  -0.0001618   0.0002852
   0.0019989  -0.0106607   0.0146399  -0.0015560  -0.0096022   0.0161663
   0.0006801   0.0019678  -0.0001625   0.1071593   0.1060438   0.0106004
   0.0001562   0.0004380   0.0019751  -0.0033263   0.0046454  -0.0002993
  -0.0032674   0.0103398   0.0005874   0.0017343   0.0000089   0.0814957
   0.0755502   0.6083945   0.0121168   0.0002872   0.0007848   0.0024230
  -0.0035712   0.0066690  -0.0004903  -0.0035015   0.0119508   0.0008407
   0.0019792   0.0000886   0.0941133   0.0873819
 TTTTTTTTTTTTTTTTTTTTTTTTTTTTTT MOQGAD      TELAPSE      273.51 TCPU      273.21
 TTTTTTTTTTTTTTTTTTTTTTTTTTTTTT SHELLXN     TELAPSE      277.65 TCPU      277.34
 TTTTTTTTTTTTTTTTTTTTTTTTTTTTTT MONMO3      TELAPSE      277.72 TCPU      277.41
 NUMERICALLY INTEGRATED DENSITY    231.9990134660    229.9990145491
 TTTTTTTTTTTTTTTTTTTTTTTTTTTTTT NUMDFT      TELAPSE      280.85 TCPU      280.55
 CYC  29 ETOT(AU) -7.040767906687E+03 DETOT -1.21E-02 tst  2.64E-04 PX  7.57E-02
 TTTTTTTTTTTTTTTTTTTTTTTTTTTTTT DIIS        TELAPSE      281.63 TCPU      281.33
 DIIS TEST: 0.11666E+00 AT SCF   CYCLE  29 - DIIS ACTIVE - HISTORY:    29 CYCLES
 TTTTTTTTTTTTTTTTTTTTTTTTTTTTTT FDIK        TELAPSE      282.63 TCPU      282.32

    ALPHA      ELECTRONS
 INSULATING STATE
 TOP OF VALENCE BANDS -    BAND    232; K    1; EIG -2.1715537E-01 AU
 BOTTOM OF VIRTUAL BANDS - BAND    233; K    1; EIG -1.4336663E-01 AU
 DIRECT ENERGY BAND GAP:   2.0079 eV

    BETA       ELECTRONS
 INSULATING STATE
 TOP OF VALENCE BANDS -    BAND    230; K    1; EIG -2.3680188E-01 AU
 BOTTOM OF VIRTUAL BANDS - BAND    231; K    1; EIG -1.8921106E-01 AU
 DIRECT ENERGY BAND GAP:   1.2950 eV
 TTTTTTTTTTTTTTTTTTTTTTTTTTTTTT PDIG        TELAPSE      282.71 TCPU      282.40
 CHARGE NORMALIZATION FACTOR   1.00000000
 TOTAL ATOMIC CHARGES:
   5.1115279   9.2864371   9.2855141   9.3458124   5.7386479   6.1263428
   0.8836782   5.7369737   5.1101990   9.2924736   9.3031640   9.2840880
   8.6215645   8.6191142  27.5606654   5.1121440   9.2863174   9.2865019
   9.3122516   5.7303806   6.1176841   0.8893433   5.7326601   5.1117884
   9.2947489   9.3046361   9.2822203   8.6297639   8.6300644   5.1123505
   9.2939367   9.2852354   9.3136185   5.7420401   6.1193221   0.8921715
   5.7266532   5.1086577   9.2944674   9.3069096   9.2852117   8.6401320
   8.5958034  27.5302900   5.1067912   9.2880912   9.2891315   9.3160016
   5.7468907   6.1305866   0.8923995   5.7168066   5.1061094   9.2978428
   9.3086858   9.2870244   8.6455184   8.5946126
 SUMMED SPIN DENSITY           2.00000000
 TOTAL ATOMIC SPINS  :
   0.0126621   0.0000778   0.0004951   0.0021983  -0.0051439   0.0086105
  -0.0008643  -0.0057641   0.0129250   0.0008999   0.0021299   0.0000982
   0.0941508   0.0947223   0.5653483   0.0141466  -0.0000982   0.0002861
   0.0022495  -0.0100499   0.0108613  -0.0012178  -0.0092260   0.0142045
   0.0008565   0.0018333  -0.0002975   0.0992674   0.0945248   0.0107734
   0.0003991   0.0005670   0.0020141  -0.0042958   0.0060984  -0.0003873
  -0.0055377   0.0123572   0.0006072   0.0017072   0.0000549   0.0844339
   0.0885776   0.5943340   0.0117726   0.0001562   0.0006584   0.0023861
  -0.0048501   0.0068439  -0.0004076  -0.0058194   0.0129546   0.0009234
   0.0019507  -0.0001168   0.0885648   0.0933935
 TTTTTTTTTTTTTTTTTTTTTTTTTTTTTT MOQGAD      TELAPSE      282.72 TCPU      282.41
 TTTTTTTTTTTTTTTTTTTTTTTTTTTTTT SHELLXN     TELAPSE      286.88 TCPU      286.57
 TTTTTTTTTTTTTTTTTTTTTTTTTTTTTT MONMO3      TELAPSE      286.95 TCPU      286.64
 NUMERICALLY INTEGRATED DENSITY    231.9990140643    229.9990149587
 TTTTTTTTTTTTTTTTTTTTTTTTTTTTTT NUMDFT      TELAPSE      290.05 TCPU      289.75
 CYC  30 ETOT(AU) -7.040773946084E+03 DETOT -6.04E-03 tst  1.28E-04 PX  3.82E-02
 TTTTTTTTTTTTTTTTTTTTTTTTTTTTTT DIIS        TELAPSE      290.84 TCPU      290.53
 DIIS TEST: 0.32405E-01 AT SCF   CYCLE  30 - DIIS ACTIVE - HISTORY:    30 CYCLES
 TTTTTTTTTTTTTTTTTTTTTTTTTTTTTT FDIK        TELAPSE      291.97 TCPU      291.67

    ALPHA      ELECTRONS
 INSULATING STATE
 TOP OF VALENCE BANDS -    BAND    232; K    1; EIG -2.1845905E-01 AU
 BOTTOM OF VIRTUAL BANDS - BAND    233; K    1; EIG -1.4348305E-01 AU
 DIRECT ENERGY BAND GAP:   2.0402 eV

    BETA       ELECTRONS
 INSULATING STATE
 TOP OF VALENCE BANDS -    BAND    230; K    1; EIG -2.3747938E-01 AU
 BOTTOM OF VIRTUAL BANDS - BAND    231; K    1; EIG -1.8834682E-01 AU
 DIRECT ENERGY BAND GAP:   1.3370 eV
 TTTTTTTTTTTTTTTTTTTTTTTTTTTTTT PDIG        TELAPSE      292.05 TCPU      291.74
 CHARGE NORMALIZATION FACTOR   1.00000000
 TOTAL ATOMIC CHARGES:
   5.1092952   9.2876604   9.2861412   9.3460869   5.7278682   6.1299313
   0.8839415   5.7280417   5.1054697   9.2937250   9.3039514   9.2857018
   8.6320014   8.6235581  27.5570507   5.1116108   9.2862798   9.2866219
   9.3116548   5.7260336   6.1381844   0.8867163   5.7303665   5.1089872
   9.2931415   9.3053383   9.2834680   8.6299362   8.6275916   5.1138251
   9.2934671   9.2852333   9.3156373   5.7211361   6.1192401   0.8921208
   5.7333850   5.1105279   9.2931798   9.3073385   9.2836828   8.6155820
   8.6308294  27.5301711   5.1117393   9.2893416   9.2894661   9.3114521
   5.7212452   6.1288723   0.8918038   5.7326240   5.1080862   9.2965126
   9.3067772   9.2862876   8.6205193   8.6335609
 SUMMED SPIN DENSITY           2.00000000
 TOTAL ATOMIC SPINS  :
   0.0128320   0.0002405   0.0005669   0.0022069  -0.0061618   0.0083187
  -0.0006492  -0.0061198   0.0131451   0.0010252   0.0021871   0.0001605
   0.0947980   0.0957147   0.5687538   0.0136646   0.0000492   0.0003947
   0.0021152  -0.0092396   0.0094367  -0.0010006  -0.0089548   0.0135860
   0.0007025   0.0019159   0.0000268   0.0964808   0.0937090   0.0117329
   0.0001036   0.0005153   0.0021169  -0.0057362   0.0064058  -0.0004689
  -0.0057315   0.0120313   0.0006597   0.0018520   0.0000135   0.0889028
   0.0868614   0.5925984   0.0122871   0.0002152   0.0006782   0.0022203
  -0.0060833   0.0069619  -0.0004634  -0.0060923   0.0125428   0.0007926
   0.0018480   0.0000703   0.0929064   0.0903539
 TTTTTTTTTTTTTTTTTTTTTTTTTTTTTT MOQGAD      TELAPSE      292.06 TCPU      291.75
 TTTTTTTTTTTTTTTTTTTTTTTTTTTTTT SHELLXN     TELAPSE      296.21 TCPU      295.90
 TTTTTTTTTTTTTTTTTTTTTTTTTTTTTT MONMO3      TELAPSE      296.28 TCPU      295.97
 NUMERICALLY INTEGRATED DENSITY    231.9990137994    229.9990148001
 TTTTTTTTTTTTTTTTTTTTTTTTTTTTTT NUMDFT      TELAPSE      299.39 TCPU      299.08
 CYC  31 ETOT(AU) -7.040775609439E+03 DETOT -1.66E-03 tst  4.20E-05 PX  2.60E-02
 TTTTTTTTTTTTTTTTTTTTTTTTTTTTTT DIIS        TELAPSE      300.19 TCPU      299.88
 DIIS TEST: 0.10768E-01 AT SCF   CYCLE  31 - DIIS ACTIVE - HISTORY:    31 CYCLES
 TTTTTTTTTTTTTTTTTTTTTTTTTTTTTT FDIK        TELAPSE      301.48 TCPU      301.17

    ALPHA      ELECTRONS
 INSULATING STATE
 TOP OF VALENCE BANDS -    BAND    232; K    1; EIG -2.1868664E-01 AU
 BOTTOM OF VIRTUAL BANDS - BAND    233; K    1; EIG -1.4323727E-01 AU
 DIRECT ENERGY BAND GAP:   2.0531 eV

    BETA       ELECTRONS
 INSULATING STATE
 TOP OF VALENCE BANDS -    BAND    230; K    1; EIG -2.3805944E-01 AU
 BOTTOM OF VIRTUAL BANDS - BAND    231; K    1; EIG -1.8895650E-01 AU
 DIRECT ENERGY BAND GAP:   1.3362 eV
 TTTTTTTTTTTTTTTTTTTTTTTTTTTTTT PDIG        TELAPSE      301.56 TCPU      301.25
 CHARGE NORMALIZATION FACTOR   1.00000000
 TOTAL ATOMIC CHARGES:
   5.1104347   9.2862078   9.2848727   9.3448568   5.7359193   6.1307467
   0.8817681   5.7318923   5.1051757   9.2925155   9.3029008   9.2842019
   8.6266238   8.6293331  27.5644744   5.1067001   9.2874579   9.2873473
   9.3138057   5.7346215   6.1243641   0.8893515   5.7330170   5.1033579
   9.2967559   9.3056959   9.2847933   8.6247007   8.6225171   5.1090158
   9.2960427   9.2860941   9.3158018   5.7284778   6.1126492   0.8928512
   5.7330899   5.1063240   9.2948078   9.3075171   9.2857605   8.6268327
   8.6134157  27.5391253   5.1080973   9.2879350   9.2882061   9.3149812
   5.7318519   6.1294011   0.8906628   5.7354665   5.1074652   9.2961635
   9.3069013   9.2858532   8.6219781   8.6208217
 SUMMED SPIN DENSITY           2.00000000
 TOTAL ATOMIC SPINS  :
   0.0128466   0.0001809   0.0005810   0.0022194  -0.0065781   0.0078353
  -0.0006205  -0.0067533   0.0129870   0.0009766   0.0021913   0.0001354
   0.0945952   0.0947570   0.5642987   0.0135508   0.0001331   0.0005828
   0.0023107  -0.0077895   0.0087033  -0.0007035  -0.0078143   0.0135976
   0.0009145   0.0021211   0.0001012   0.0981785   0.0963480   0.0120104
   0.0001637   0.0004807   0.0020821  -0.0061592   0.0068036  -0.0004922
  -0.0065526   0.0124144   0.0008140   0.0019530   0.0000825   0.0899181
   0.0911376   0.5842679   0.0125359   0.0001560   0.0005917   0.0022550
  -0.0064065   0.0072298  -0.0005625  -0.0066574   0.0127015   0.0008387
   0.0020007   0.0000914   0.0938451   0.0925698
 TTTTTTTTTTTTTTTTTTTTTTTTTTTTTT MOQGAD      TELAPSE      301.57 TCPU      301.26
 TTTTTTTTTTTTTTTTTTTTTTTTTTTTTT SHELLXN     TELAPSE      305.72 TCPU      305.41
 TTTTTTTTTTTTTTTTTTTTTTTTTTTTTT MONMO3      TELAPSE      305.80 TCPU      305.49
 NUMERICALLY INTEGRATED DENSITY    231.9990133975    229.9990143616
 TTTTTTTTTTTTTTTTTTTTTTTTTTTTTT NUMDFT      TELAPSE      308.89 TCPU      308.58
 CYC  32 ETOT(AU) -7.040775993441E+03 DETOT -3.84E-04 tst  6.69E-06 PX  1.64E-02
 TTTTTTTTTTTTTTTTTTTTTTTTTTTTTT DIIS        TELAPSE      309.72 TCPU      309.41
 DIIS TEST: 0.57733E-02 AT SCF   CYCLE  32 - DIIS ACTIVE - HISTORY:    32 CYCLES
 TTTTTTTTTTTTTTTTTTTTTTTTTTTTTT FDIK        TELAPSE      310.92 TCPU      310.61

    ALPHA      ELECTRONS
 INSULATING STATE
 TOP OF VALENCE BANDS -    BAND    232; K    1; EIG -2.1846371E-01 AU
 BOTTOM OF VIRTUAL BANDS - BAND    233; K    1; EIG -1.4251057E-01 AU
 DIRECT ENERGY BAND GAP:   2.0668 eV

    BETA       ELECTRONS
 INSULATING STATE
 TOP OF VALENCE BANDS -    BAND    230; K    1; EIG -2.3807254E-01 AU
 BOTTOM OF VIRTUAL BANDS - BAND    231; K    1; EIG -1.8676762E-01 AU
 DIRECT ENERGY BAND GAP:   1.3961 eV
 TTTTTTTTTTTTTTTTTTTTTTTTTTTTTT PDIG        TELAPSE      311.00 TCPU      310.68
 CHARGE NORMALIZATION FACTOR   1.00000000
 TOTAL ATOMIC CHARGES:
   5.1091824   9.2877408   9.2863038   9.3457161   5.7339025   6.1275896
   0.8834467   5.7346515   5.1051526   9.2935348   9.3037135   9.2854259
   8.6295616   8.6205806  27.5552087   5.1102633   9.2870457   9.2877601
   9.3130741   5.7304141   6.1258949   0.8895282   5.7353741   5.1088803
   9.2950332   9.3062825   9.2838485   8.6268610   8.6244546   5.1101657
   9.2944662   9.2861827   9.3153194   5.7268358   6.1120605   0.8929305
   5.7310781   5.1066223   9.2941457   9.3074334   9.2852170   8.6239853
   8.6197864  27.5395768   5.1092110   9.2883371   9.2887784   9.3137937
   5.7315761   6.1260705   0.8914357   5.7303659   5.1077371   9.2963100
   9.3071150   9.2857965   8.6251595   8.6260819
 SUMMED SPIN DENSITY           2.00000000
 TOTAL ATOMIC SPINS  :
   0.0128397   0.0001851   0.0005666   0.0021881  -0.0066372   0.0076085
  -0.0006001  -0.0069505   0.0132650   0.0009280   0.0021719   0.0001148
   0.0945971   0.0960339   0.5706204   0.0128113   0.0001974   0.0005956
   0.0022860  -0.0071009   0.0076549  -0.0006277  -0.0071429   0.0129089
   0.0008801   0.0020541   0.0001291   0.0949858   0.0933279   0.0122772
   0.0001654   0.0004881   0.0021191  -0.0063669   0.0070638  -0.0005619
  -0.0067587   0.0125139   0.0008303   0.0020187   0.0000788   0.0914415
   0.0917926   0.5825002   0.0126184   0.0001586   0.0005646   0.0022206
  -0.0067615   0.0073786  -0.0006047  -0.0069275   0.0127231   0.0008156
   0.0020019   0.0000887   0.0937306   0.0924999
 TTTTTTTTTTTTTTTTTTTTTTTTTTTTTT MOQGAD      TELAPSE      311.01 TCPU      310.69
 TTTTTTTTTTTTTTTTTTTTTTTTTTTTTT SHELLXN     TELAPSE      315.19 TCPU      314.88
 TTTTTTTTTTTTTTTTTTTTTTTTTTTTTT MONMO3      TELAPSE      315.27 TCPU      314.96
 NUMERICALLY INTEGRATED DENSITY    231.9990140317    229.9990149538
 TTTTTTTTTTTTTTTTTTTTTTTTTTTTTT NUMDFT      TELAPSE      318.38 TCPU      318.07
 CYC  33 ETOT(AU) -7.040776255155E+03 DETOT -2.62E-04 tst  6.27E-06 PX  1.28E-02
 TTTTTTTTTTTTTTTTTTTTTTTTTTTTTT DIIS        TELAPSE      319.20 TCPU      318.89
 DIIS TEST: 0.23327E-02 AT SCF   CYCLE  33 - DIIS ACTIVE - HISTORY:    33 CYCLES
 TTTTTTTTTTTTTTTTTTTTTTTTTTTTTT FDIK        TELAPSE      320.76 TCPU      320.45

    ALPHA      ELECTRONS
 INSULATING STATE
 TOP OF VALENCE BANDS -    BAND    232; K    1; EIG -2.1936991E-01 AU
 BOTTOM OF VIRTUAL BANDS - BAND    233; K    1; EIG -1.4219722E-01 AU
 DIRECT ENERGY BAND GAP:   2.1000 eV

    BETA       ELECTRONS
 INSULATING STATE
 TOP OF VALENCE BANDS -    BAND    230; K    1; EIG -2.3883116E-01 AU
 BOTTOM OF VIRTUAL BANDS - BAND    231; K    1; EIG -1.8635679E-01 AU
 DIRECT ENERGY BAND GAP:   1.4279 eV
 TTTTTTTTTTTTTTTTTTTTTTTTTTTTTT PDIG        TELAPSE      320.83 TCPU      320.52
 CHARGE NORMALIZATION FACTOR   1.00000000
 TOTAL ATOMIC CHARGES:
   5.1105034   9.2870909   9.2856003   9.3458660   5.7338231   6.1302966
   0.8834495   5.7295149   5.1059233   9.2933483   9.3038646   9.2850576
   8.6283327   8.6247598  27.5541514   5.1099709   9.2873026   9.2875415
   9.3129037   5.7314365   6.1303778   0.8889483   5.7309507   5.1079020
   9.2953353   9.3059431   9.2847086   8.6259074   8.6255343   5.1100171
   9.2947445   9.2855555   9.3153527   5.7256068   6.1126383   0.8924486
   5.7304007   5.1064697   9.2940232   9.3073391   9.2850301   8.6269519
   8.6180302  27.5429957   5.1095803   9.2882089   9.2884583   9.3134202
   5.7288738   6.1290795   0.8907227   5.7343798   5.1077871   9.2959985
   9.3066712   9.2855533   8.6243777   8.6229394
 SUMMED SPIN DENSITY           2.00000000
 TOTAL ATOMIC SPINS  :
   0.0128454   0.0001714   0.0005556   0.0021650  -0.0067813   0.0075556
  -0.0005825  -0.0071316   0.0131936   0.0009298   0.0021589   0.0001240
   0.0946320   0.0955537   0.5717770   0.0126888   0.0002136   0.0006043
   0.0023085  -0.0068077   0.0074383  -0.0005794  -0.0069528   0.0128006
   0.0008990   0.0020769   0.0001390   0.0945760   0.0933223   0.0123867
   0.0001483   0.0004873   0.0021214  -0.0066135   0.0072327  -0.0005920
  -0.0069848   0.0126694   0.0008520   0.0020285   0.0000849   0.0917897
   0.0926285   0.5802368   0.0127234   0.0001655   0.0005546   0.0022412
  -0.0069549   0.0074756  -0.0006055  -0.0071359   0.0128224   0.0008394
   0.0020175   0.0000923   0.0943610   0.0930332
 TTTTTTTTTTTTTTTTTTTTTTTTTTTTTT MOQGAD      TELAPSE      320.84 TCPU      320.53
 TTTTTTTTTTTTTTTTTTTTTTTTTTTTTT SHELLXN     TELAPSE      325.00 TCPU      324.68
 TTTTTTTTTTTTTTTTTTTTTTTTTTTTTT MONMO3      TELAPSE      325.07 TCPU      324.76
 NUMERICALLY INTEGRATED DENSITY    231.9990138944    229.9990148242
 TTTTTTTTTTTTTTTTTTTTTTTTTTTTTT NUMDFT      TELAPSE      328.17 TCPU      327.86
 CYC  34 ETOT(AU) -7.040776319558E+03 DETOT -6.44E-05 tst  6.83E-07 PX  3.65E-03
 TTTTTTTTTTTTTTTTTTTTTTTTTTTTTT DIIS        TELAPSE      329.00 TCPU      328.69
 DIIS TEST: 0.13033E-02 AT SCF   CYCLE  34 - DIIS ACTIVE - HISTORY:    34 CYCLES
 TTTTTTTTTTTTTTTTTTTTTTTTTTTTTT FDIK        TELAPSE      330.27 TCPU      329.96

    ALPHA      ELECTRONS
 INSULATING STATE
 TOP OF VALENCE BANDS -    BAND    232; K    1; EIG -2.2032702E-01 AU
 BOTTOM OF VIRTUAL BANDS - BAND    233; K    1; EIG -1.4176946E-01 AU
 DIRECT ENERGY BAND GAP:   2.1377 eV

    BETA       ELECTRONS
 INSULATING STATE
 TOP OF VALENCE BANDS -    BAND    230; K    1; EIG -2.3948786E-01 AU
 BOTTOM OF VIRTUAL BANDS - BAND    231; K    1; EIG -1.8581845E-01 AU
 DIRECT ENERGY BAND GAP:   1.4604 eV
 TTTTTTTTTTTTTTTTTTTTTTTTTTTTTT PDIG        TELAPSE      330.35 TCPU      330.03
 CHARGE NORMALIZATION FACTOR   1.00000000
 TOTAL ATOMIC CHARGES:
   5.1095396   9.2875899   9.2860233   9.3458854   5.7336246   6.1296167
   0.8836134   5.7337837   5.1055452   9.2934850   9.3035347   9.2851489
   8.6278730   8.6216393  27.5549246   5.1092147   9.2873243   9.2877419
   9.3133680   5.7311603   6.1274228   0.8893987   5.7346967   5.1074847
   9.2956301   9.3060812   9.2842546   8.6260210   8.6245728   5.1098174
   9.2946003   9.2859353   9.3147923   5.7265768   6.1114469   0.8920861
   5.7310241   5.1064151   9.2939403   9.3069760   9.2851813   8.6260048
   8.6191539  27.5446341   5.1093163   9.2878401   9.2881832   9.3138585
   5.7317476   6.1274323   0.8908038   5.7314005   5.1072454   9.2961414
   9.3068595   9.2856151   8.6241595   8.6246132
 SUMMED SPIN DENSITY           2.00000000
 TOTAL ATOMIC SPINS  :
   0.0128748   0.0001654   0.0005476   0.0021426  -0.0068867   0.0076193
  -0.0005848  -0.0072775   0.0132621   0.0009193   0.0021464   0.0001147
   0.0946531   0.0957494   0.5716950   0.0126686   0.0002043   0.0005996
   0.0023034  -0.0066335   0.0074053  -0.0005751  -0.0068754   0.0128329
   0.0008935   0.0020626   0.0001246   0.0944300   0.0933167   0.0124775
   0.0001375   0.0005044   0.0021260  -0.0068096   0.0073494  -0.0006040
  -0.0071654   0.0127049   0.0008627   0.0020339   0.0000974   0.0922245
   0.0928186   0.5792285   0.0127812   0.0001671   0.0005532   0.0022561
  -0.0071115   0.0075986  -0.0006148  -0.0072070   0.0128637   0.0008485
   0.0020310   0.0000948   0.0946158   0.0932385
 TTTTTTTTTTTTTTTTTTTTTTTTTTTTTT MOQGAD      TELAPSE      330.36 TCPU      330.04
 TTTTTTTTTTTTTTTTTTTTTTTTTTTTTT SHELLXN     TELAPSE      334.53 TCPU      334.22
 TTTTTTTTTTTTTTTTTTTTTTTTTTTTTT MONMO3      TELAPSE      334.60 TCPU      334.29
 NUMERICALLY INTEGRATED DENSITY    231.9990139393    229.9990148599
 TTTTTTTTTTTTTTTTTTTTTTTTTTTTTT NUMDFT      TELAPSE      337.69 TCPU      337.38
 CYC  35 ETOT(AU) -7.040776349856E+03 DETOT -3.03E-05 tst  1.93E-07 PX  4.37E-03
 TTTTTTTTTTTTTTTTTTTTTTTTTTTTTT DIIS        TELAPSE      338.54 TCPU      338.23
 DIIS TEST: 0.90488E-03 AT SCF   CYCLE  35 - DIIS ACTIVE - HISTORY:    35 CYCLES
 TTTTTTTTTTTTTTTTTTTTTTTTTTTTTT FDIK        TELAPSE      339.78 TCPU      339.47

    ALPHA      ELECTRONS
 INSULATING STATE
 TOP OF VALENCE BANDS -    BAND    232; K    1; EIG -2.2046288E-01 AU
 BOTTOM OF VIRTUAL BANDS - BAND    233; K    1; EIG -1.4139257E-01 AU
 DIRECT ENERGY BAND GAP:   2.1516 eV

    BETA       ELECTRONS
 INSULATING STATE
 TOP OF VALENCE BANDS -    BAND    230; K    1; EIG -2.3968205E-01 AU
 BOTTOM OF VIRTUAL BANDS - BAND    231; K    1; EIG -1.8530282E-01 AU
 DIRECT ENERGY BAND GAP:   1.4797 eV
 TTTTTTTTTTTTTTTTTTTTTTTTTTTTTT PDIG        TELAPSE      339.86 TCPU      339.54
 CHARGE NORMALIZATION FACTOR   1.00000000
 TOTAL ATOMIC CHARGES:
   5.1098089   9.2875598   9.2860455   9.3462323   5.7341841   6.1286661
   0.8840530   5.7319283   5.1051838   9.2936929   9.3041090   9.2853553
   8.6277702   8.6233754  27.5534996   5.1098843   9.2873103   9.2878298
   9.3129510   5.7315721   6.1281257   0.8894918   5.7329328   5.1079070
   9.2952657   9.3062883   9.2845585   8.6257636   8.6248198   5.1101232
   9.2942658   9.2856389   9.3149979   5.7267177   6.1118451   0.8921715
   5.7306567   5.1066722   9.2937692   9.3071488   9.2849587   8.6264112
   8.6184280  27.5445951   5.1092348   9.2881393   9.2884118   9.3134870
   5.7301935   6.1276602   0.8906546   5.7337007   5.1078392   9.2958925
   9.3066321   9.2853326   8.6245375   8.6237194
 SUMMED SPIN DENSITY           2.00000000
 TOTAL ATOMIC SPINS  :
   0.0128399   0.0001647   0.0005459   0.0021451  -0.0069243   0.0076372
  -0.0005866  -0.0072699   0.0131686   0.0009222   0.0021457   0.0001244
   0.0944011   0.0953426   0.5726976   0.0126542   0.0002001   0.0006019
   0.0023013  -0.0066509   0.0074188  -0.0005782  -0.0068587   0.0127984
   0.0008932   0.0020674   0.0001278   0.0943388   0.0932339   0.0124954
   0.0001239   0.0005038   0.0021162  -0.0067859   0.0073474  -0.0005978
  -0.0071669   0.0127429   0.0008609   0.0020301   0.0000918   0.0922121
   0.0929543   0.5791594   0.0127842   0.0001603   0.0005552   0.0022437
  -0.0070835   0.0075847  -0.0006164  -0.0071978   0.0128843   0.0008357
   0.0020184   0.0000903   0.0945495   0.0932015
 TTTTTTTTTTTTTTTTTTTTTTTTTTTTTT MOQGAD      TELAPSE      339.87 TCPU      339.55
 TTTTTTTTTTTTTTTTTTTTTTTTTTTTTT SHELLXN     TELAPSE      344.02 TCPU      343.71
 TTTTTTTTTTTTTTTTTTTTTTTTTTTTTT MONMO3      TELAPSE      344.09 TCPU      343.78
 NUMERICALLY INTEGRATED DENSITY    231.9990138818    229.9990148052
 TTTTTTTTTTTTTTTTTTTTTTTTTTTTTT NUMDFT      TELAPSE      347.20 TCPU      346.89
 CYC  36 ETOT(AU) -7.040776367614E+03 DETOT -1.78E-05 tst  1.40E-07 PX  2.98E-03
 TTTTTTTTTTTTTTTTTTTTTTTTTTTTTT DIIS        TELAPSE      348.05 TCPU      347.74
 DIIS TEST: 0.62874E-03 AT SCF   CYCLE  36 - DIIS ACTIVE - HISTORY:    36 CYCLES
 TTTTTTTTTTTTTTTTTTTTTTTTTTTTTT FDIK        TELAPSE      349.13 TCPU      348.82

    ALPHA      ELECTRONS
 INSULATING STATE
 TOP OF VALENCE BANDS -    BAND    232; K    1; EIG -2.2113065E-01 AU
 BOTTOM OF VIRTUAL BANDS - BAND    233; K    1; EIG -1.4086973E-01 AU
 DIRECT ENERGY BAND GAP:   2.1840 eV

    BETA       ELECTRONS
 INSULATING STATE
 TOP OF VALENCE BANDS -    BAND    230; K    1; EIG -2.4028344E-01 AU
 BOTTOM OF VIRTUAL BANDS - BAND    231; K    1; EIG -1.8462034E-01 AU
 DIRECT ENERGY BAND GAP:   1.5147 eV
 TTTTTTTTTTTTTTTTTTTTTTTTTTTTTT PDIG        TELAPSE      349.21 TCPU      348.90
 CHARGE NORMALIZATION FACTOR   1.00000000
 TOTAL ATOMIC CHARGES:
   5.1102626   9.2874717   9.2858926   9.3464006   5.7333930   6.1307600
   0.8841041   5.7316905   5.1061299   9.2935985   9.3039711   9.2850855
   8.6279194   8.6226240  27.5522336   5.1094321   9.2875652   9.2878177
   9.3133142   5.7307353   6.1294245   0.8895022   5.7324171   5.1076295
   9.2957650   9.3060672   9.2847700   8.6258452   8.6242481   5.1101823
   9.2943571   9.2855464   9.3146968   5.7256818   6.1123175   0.8918886
   5.7309852   5.1068223   9.2936290   9.3068603   9.2849047   8.6264695
   8.6190069  27.5457734   5.1098759   9.2877185   9.2879497   9.3133681
   5.7309049   6.1287977   0.8903285   5.7322032   5.1073492   9.2959414
   9.3066099   9.2853948   8.6245857   8.6237803
 SUMMED SPIN DENSITY           2.00000000
 TOTAL ATOMIC SPINS  :
   0.0127710   0.0001586   0.0005408   0.0021334  -0.0069417   0.0076077
  -0.0005929  -0.0072700   0.0131004   0.0009125   0.0021332   0.0001182
   0.0939662   0.0949481   0.5736782   0.0126670   0.0001950   0.0006005
   0.0022964  -0.0066630   0.0074302  -0.0005791  -0.0068748   0.0128195
   0.0008850   0.0020680   0.0001259   0.0943619   0.0933078   0.0125308
   0.0001241   0.0005060   0.0021273  -0.0068175   0.0073995  -0.0006030
  -0.0071829   0.0127511   0.0008612   0.0020401   0.0000984   0.0924218
   0.0930420   0.5783531   0.0127994   0.0001614   0.0005599   0.0022483
  -0.0070539   0.0075950  -0.0006078  -0.0071945   0.0129196   0.0008423
   0.0020275   0.0000911   0.0946514   0.0934045
 TTTTTTTTTTTTTTTTTTTTTTTTTTTTTT MOQGAD      TELAPSE      349.22 TCPU      348.91
 TTTTTTTTTTTTTTTTTTTTTTTTTTTTTT SHELLXN     TELAPSE      353.37 TCPU      353.06
 TTTTTTTTTTTTTTTTTTTTTTTTTTTTTT MONMO3      TELAPSE      353.45 TCPU      353.13
 NUMERICALLY INTEGRATED DENSITY    231.9990138120    229.9990147329
 TTTTTTTTTTTTTTTTTTTTTTTTTTTTTT NUMDFT      TELAPSE      356.57 TCPU      356.25
 CYC  37 ETOT(AU) -7.040776389112E+03 DETOT -2.15E-05 tst  1.39E-07 PX  1.38E-03
 TTTTTTTTTTTTTTTTTTTTTTTTTTTTTT DIIS        TELAPSE      357.43 TCPU      357.12
 DIIS TEST: 0.36219E-03 AT SCF   CYCLE  37 - DIIS ACTIVE - HISTORY:    37 CYCLES
 TTTTTTTTTTTTTTTTTTTTTTTTTTTTTT FDIK        TELAPSE      358.47 TCPU      358.16

    ALPHA      ELECTRONS
 INSULATING STATE
 TOP OF VALENCE BANDS -    BAND    232; K    1; EIG -2.2164993E-01 AU
 BOTTOM OF VIRTUAL BANDS - BAND    233; K    1; EIG -1.4057666E-01 AU
 DIRECT ENERGY BAND GAP:   2.2061 eV

    BETA       ELECTRONS
 INSULATING STATE
 TOP OF VALENCE BANDS -    BAND    230; K    1; EIG -2.4067298E-01 AU
 BOTTOM OF VIRTUAL BANDS - BAND    231; K    1; EIG -1.8418619E-01 AU
 DIRECT ENERGY BAND GAP:   1.5371 eV
 TTTTTTTTTTTTTTTTTTTTTTTTTTTTTT PDIG        TELAPSE      358.55 TCPU      358.24
 CHARGE NORMALIZATION FACTOR   1.00000000
 TOTAL ATOMIC CHARGES:
   5.1099687   9.2876858   9.2861387   9.3465500   5.7340153   6.1290922
   0.8846345   5.7320905   5.1056348   9.2937980   9.3042023   9.2853322
   8.6272870   8.6228704  27.5517224   5.1096411   9.2874442   9.2879641
   9.3131167   5.7316569   6.1280252   0.8896936   5.7331056   5.1077347
   9.2954841   9.3063501   9.2846678   8.6257482   8.6243280   5.1104924
   9.2939968   9.2855029   9.3146037   5.7268508   6.1116699   0.8917659
   5.7306651   5.1069217   9.2935117   9.3068508   9.2848628   8.6263901
   8.6187789  27.5467789   5.1092325   9.2878894   9.2881009   9.3134404
   5.7304583   6.1277490   0.8902793   5.7337321   5.1076819   9.2957588
   9.3064611   9.2851378   8.6248210   8.6236322
 SUMMED SPIN DENSITY           2.00000000
 TOTAL ATOMIC SPINS  :
   0.0127564   0.0001617   0.0005375   0.0021343  -0.0069375   0.0076164
  -0.0005865  -0.0072584   0.0130870   0.0009053   0.0021254   0.0001165
   0.0939444   0.0948458   0.5741567   0.0126712   0.0001883   0.0005881
   0.0022887  -0.0066996   0.0074070  -0.0005746  -0.0069154   0.0128244
   0.0008812   0.0020557   0.0001209   0.0942626   0.0932027   0.0125545
   0.0001278   0.0005037   0.0021288  -0.0068222   0.0074096  -0.0006029
  -0.0071980   0.0127889   0.0008621   0.0020422   0.0000943   0.0925613
   0.0932370   0.5776714   0.0128320   0.0001585   0.0005621   0.0022511
  -0.0070390   0.0075947  -0.0006089  -0.0071895   0.0129318   0.0008471
   0.0020299   0.0000943   0.0947672   0.0935041
 TTTTTTTTTTTTTTTTTTTTTTTTTTTTTT MOQGAD      TELAPSE      358.56 TCPU      358.25
 TTTTTTTTTTTTTTTTTTTTTTTTTTTTTT SHELLXN     TELAPSE      362.71 TCPU      362.40
 TTTTTTTTTTTTTTTTTTTTTTTTTTTTTT MONMO3      TELAPSE      362.79 TCPU      362.48
 NUMERICALLY INTEGRATED DENSITY    231.9990138744    229.9990147944
 TTTTTTTTTTTTTTTTTTTTTTTTTTTTTT NUMDFT      TELAPSE      365.88 TCPU      365.57
 CYC  38 ETOT(AU) -7.040776399793E+03 DETOT -1.07E-05 tst  6.88E-08 PX  2.12E-03
 TTTTTTTTTTTTTTTTTTTTTTTTTTTTTT DIIS        TELAPSE      366.83 TCPU      366.51
 DIIS TEST: 0.21604E-03 AT SCF   CYCLE  38 - DIIS ACTIVE - HISTORY:    38 CYCLES
 TTTTTTTTTTTTTTTTTTTTTTTTTTTTTT FDIK        TELAPSE      367.95 TCPU      367.64

    ALPHA      ELECTRONS
 INSULATING STATE
 TOP OF VALENCE BANDS -    BAND    232; K    1; EIG -2.2243890E-01 AU
 BOTTOM OF VIRTUAL BANDS - BAND    233; K    1; EIG -1.4042055E-01 AU
 DIRECT ENERGY BAND GAP:   2.2318 eV

    BETA       ELECTRONS
 INSULATING STATE
 TOP OF VALENCE BANDS -    BAND    230; K    1; EIG -2.4111067E-01 AU
 BOTTOM OF VIRTUAL BANDS - BAND    231; K    1; EIG -1.8334726E-01 AU
 DIRECT ENERGY BAND GAP:   1.5718 eV
 TTTTTTTTTTTTTTTTTTTTTTTTTTTTTT PDIG        TELAPSE      368.03 TCPU      367.72
 CHARGE NORMALIZATION FACTOR   1.00000000
 TOTAL ATOMIC CHARGES:
   5.1099349   9.2877781   9.2862206   9.3469823   5.7340182   6.1294025
   0.8849357   5.7321876   5.1052917   9.2939811   9.3045787   9.2854064
   8.6269739   8.6227297  27.5509227   5.1096758   9.2875390   9.2880121
   9.3132929   5.7311661   6.1285035   0.8899679   5.7325870   5.1076866
   9.2956443   9.3064174   9.2848384   8.6253081   8.6238827   5.1103993
   9.2938000   9.2853475   9.3145276   5.7260169   6.1118150   0.8915449
   5.7313913   5.1073227   9.2931875   9.3067240   9.2846050   8.6268569
   8.6188951  27.5478670   5.1094458   9.2877709   9.2879666   9.3132114
   5.7313867   6.1280475   0.8900701   5.7325340   5.1076979   9.2956648
   9.3064156   9.2850262   8.6247807   8.6238149
 SUMMED SPIN DENSITY           2.00000000
 TOTAL ATOMIC SPINS  :
   0.0127008   0.0001552   0.0005302   0.0021178  -0.0069157   0.0075979
  -0.0005864  -0.0072396   0.0130184   0.0008935   0.0021118   0.0001125
   0.0935154   0.0944260   0.5749555   0.0127334   0.0001763   0.0005763
   0.0022728  -0.0067976   0.0074829  -0.0005915  -0.0070061   0.0128710
   0.0008691   0.0020415   0.0001132   0.0944396   0.0933342   0.0125756
   0.0001289   0.0005048   0.0021463  -0.0068239   0.0074248  -0.0005959
  -0.0071901   0.0128062   0.0008701   0.0020531   0.0000959   0.0927307
   0.0933364   0.5769165   0.0128314   0.0001677   0.0005725   0.0022618
  -0.0070177   0.0075988  -0.0006065  -0.0071664   0.0129509   0.0008559
   0.0020461   0.0000923   0.0948581   0.0936672
 TTTTTTTTTTTTTTTTTTTTTTTTTTTTTT MOQGAD      TELAPSE      368.04 TCPU      367.73
 TTTTTTTTTTTTTTTTTTTTTTTTTTTTTT SHELLXN     TELAPSE      372.21 TCPU      371.90
 TTTTTTTTTTTTTTTTTTTTTTTTTTTTTT MONMO3      TELAPSE      372.28 TCPU      371.97
 NUMERICALLY INTEGRATED DENSITY    231.9990138025    229.9990147222
 TTTTTTTTTTTTTTTTTTTTTTTTTTTTTT NUMDFT      TELAPSE      375.36 TCPU      375.05
 CYC  39 ETOT(AU) -7.040776410584E+03 DETOT -1.08E-05 tst  9.21E-08 PX  1.88E-03
 TTTTTTTTTTTTTTTTTTTTTTTTTTTTTT DIIS        TELAPSE      376.24 TCPU      375.92
 DIIS TEST: 0.81075E-04 AT SCF   CYCLE  39 - DIIS ACTIVE - HISTORY:    39 CYCLES
 TTTTTTTTTTTTTTTTTTTTTTTTTTTTTT FDIK        TELAPSE      377.29 TCPU      376.98

    ALPHA      ELECTRONS
 INSULATING STATE
 TOP OF VALENCE BANDS -    BAND    232; K    1; EIG -2.2226098E-01 AU
 BOTTOM OF VIRTUAL BANDS - BAND    233; K    1; EIG -1.4066930E-01 AU
 DIRECT ENERGY BAND GAP:   2.2202 eV

    BETA       ELECTRONS
 INSULATING STATE
 TOP OF VALENCE BANDS -    BAND    230; K    1; EIG -2.4084681E-01 AU
 BOTTOM OF VIRTUAL BANDS - BAND    231; K    1; EIG -1.8340046E-01 AU
 DIRECT ENERGY BAND GAP:   1.5632 eV
 TTTTTTTTTTTTTTTTTTTTTTTTTTTTTT PDIG        TELAPSE      377.37 TCPU      377.05
 CHARGE NORMALIZATION FACTOR   1.00000000
 TOTAL ATOMIC CHARGES:
   5.1101185   9.2878251   9.2862201   9.3469971   5.7336145   6.1296930
   0.8850939   5.7323731   5.1058330   9.2939598   9.3044232   9.2853323
   8.6269700   8.6225787  27.5500145   5.1095472   9.2876388   9.2880970
   9.3132780   5.7309997   6.1284131   0.8900109   5.7328416   5.1076779
   9.2957299   9.3063774   9.2848602   8.6255994   8.6236914   5.1106491
   9.2937326   9.2853459   9.3142658   5.7267777   6.1118634   0.8914357
   5.7307565   5.1072277   9.2932216   9.3066098   9.2847111   8.6264375
   8.6191133  27.5484426   5.1095321   9.2876428   9.2878014   9.3132610
   5.7308883   6.1282141   0.8899375   5.7331186   5.1076287   9.2956407
   9.3063309   9.2849625   8.6250019   8.6236398
 SUMMED SPIN DENSITY           2.00000000
 TOTAL ATOMIC SPINS  :
   0.0126619   0.0001559   0.0005258   0.0021092  -0.0068899   0.0075554
  -0.0005872  -0.0072028   0.0129757   0.0008906   0.0021034   0.0001116
   0.0933256   0.0942055   0.5756130   0.0127590   0.0001717   0.0005647
   0.0022641  -0.0068756   0.0074970  -0.0005916  -0.0070514   0.0128895
   0.0008606   0.0020357   0.0001026   0.0944234   0.0933056   0.0125936
   0.0001319   0.0005097   0.0021488  -0.0068230   0.0074339  -0.0005975
  -0.0071875   0.0128385   0.0008705   0.0020492   0.0000914   0.0928237
   0.0934054   0.5765349   0.0128305   0.0001663   0.0005738   0.0022694
  -0.0069903   0.0076109  -0.0006060  -0.0071659   0.0129588   0.0008593
   0.0020474   0.0001003   0.0948869   0.0937261
 TTTTTTTTTTTTTTTTTTTTTTTTTTTTTT MOQGAD      TELAPSE      377.38 TCPU      377.06
 TTTTTTTTTTTTTTTTTTTTTTTTTTTTTT SHELLXN     TELAPSE      381.55 TCPU      381.23
 TTTTTTTTTTTTTTTTTTTTTTTTTTTTTT MONMO3      TELAPSE      381.62 TCPU      381.31
 NUMERICALLY INTEGRATED DENSITY    231.9990137882    229.9990147082
 TTTTTTTTTTTTTTTTTTTTTTTTTTTTTT NUMDFT      TELAPSE      384.71 TCPU      384.39
 CYC  40 ETOT(AU) -7.040776413624E+03 DETOT -3.04E-06 tst  3.88E-08 PX  9.42E-04
 TTTTTTTTTTTTTTTTTTTTTTTTTTTTTT DIIS        TELAPSE      385.60 TCPU      385.29
 DIIS TEST: 0.38672E-04 AT SCF   CYCLE  40 - DIIS ACTIVE - HISTORY:    40 CYCLES
 TTTTTTTTTTTTTTTTTTTTTTTTTTTTTT FDIK        TELAPSE      386.96 TCPU      386.64

    ALPHA      ELECTRONS
 INSULATING STATE
 TOP OF VALENCE BANDS -    BAND    232; K    1; EIG -2.2215762E-01 AU
 BOTTOM OF VIRTUAL BANDS - BAND    233; K    1; EIG -1.4076226E-01 AU
 DIRECT ENERGY BAND GAP:   2.2149 eV

    BETA       ELECTRONS
 INSULATING STATE
 TOP OF VALENCE BANDS -    BAND    230; K    1; EIG -2.4075286E-01 AU
 BOTTOM OF VIRTUAL BANDS - BAND    231; K    1; EIG -1.8356406E-01 AU
 DIRECT ENERGY BAND GAP:   1.5562 eV
 TTTTTTTTTTTTTTTTTTTTTTTTTTTTTT PDIG        TELAPSE      387.03 TCPU      386.72
 CHARGE NORMALIZATION FACTOR   1.00000000
 TOTAL ATOMIC CHARGES:
   5.1101091   9.2878360   9.2862461   9.3470003   5.7339596   6.1296428
   0.8851943   5.7321651   5.1058318   9.2939874   9.3044674   9.2853652
   8.6268460   8.6224108  27.5497681   5.1095514   9.2875986   9.2880875
   9.3132988   5.7314485   6.1283345   0.8899925   5.7328580   5.1076463
   9.2957221   9.3064305   9.2848435   8.6255107   8.6236350   5.1106647
   9.2937230   9.2853584   9.3142909   5.7262776   6.1117497   0.8913973
   5.7310996   5.1073072   9.2931750   9.3065675   9.2846675   8.6265666
   8.6190592  27.5488746   5.1094514   9.2876210   9.2877827   9.3132634
   5.7311522   6.1281115   0.8898903   5.7329531   5.1075519   9.2956317
   9.3063213   9.2849552   8.6250696   8.6236779
 SUMMED SPIN DENSITY           2.00000000
 TOTAL ATOMIC SPINS  :
   0.0126646   0.0001541   0.0005208   0.0021061  -0.0068615   0.0075271
  -0.0005834  -0.0071781   0.0129707   0.0008911   0.0021028   0.0001114
   0.0932880   0.0941828   0.5757911   0.0127614   0.0001698   0.0005617
   0.0022578  -0.0069130   0.0075173  -0.0005961  -0.0071016   0.0128875
   0.0008560   0.0020351   0.0000997   0.0944024   0.0932847   0.0125859
   0.0001390   0.0005164   0.0021501  -0.0068084   0.0074257  -0.0005968
  -0.0071720   0.0128415   0.0008723   0.0020503   0.0000962   0.0928939
   0.0934593   0.5762627   0.0128319   0.0001736   0.0005735   0.0022690
  -0.0069777   0.0076119  -0.0006062  -0.0071598   0.0129673   0.0008616
   0.0020478   0.0000994   0.0949039   0.0937772
 TTTTTTTTTTTTTTTTTTTTTTTTTTTTTT MOQGAD      TELAPSE      387.04 TCPU      386.73
 TTTTTTTTTTTTTTTTTTTTTTTTTTTTTT SHELLXN     TELAPSE      391.18 TCPU      390.86
 TTTTTTTTTTTTTTTTTTTTTTTTTTTTTT MONMO3      TELAPSE      391.25 TCPU      390.93
 NUMERICALLY INTEGRATED DENSITY    231.9990138011    229.9990147203
 TTTTTTTTTTTTTTTTTTTTTTTTTTTTTT NUMDFT      TELAPSE      394.36 TCPU      394.04
 CYC  41 ETOT(AU) -7.040776414680E+03 DETOT -1.06E-06 tst  1.08E-08 PX  5.48E-04
 TTTTTTTTTTTTTTTTTTTTTTTTTTTTTT DIIS        TELAPSE      395.27 TCPU      394.96
 DIIS TEST: 0.62450E-05 AT SCF   CYCLE  41 - DIIS ACTIVE - HISTORY:    41 CYCLES
 TTTTTTTTTTTTTTTTTTTTTTTTTTTTTT FDIK        TELAPSE      396.67 TCPU      396.35

    ALPHA      ELECTRONS
 INSULATING STATE
 TOP OF VALENCE BANDS -    BAND    232; K    1; EIG -2.2212397E-01 AU
 BOTTOM OF VIRTUAL BANDS - BAND    233; K    1; EIG -1.4082684E-01 AU
 DIRECT ENERGY BAND GAP:   2.2122 eV

    BETA       ELECTRONS
 INSULATING STATE
 TOP OF VALENCE BANDS -    BAND    230; K    1; EIG -2.4071408E-01 AU
 BOTTOM OF VIRTUAL BANDS - BAND    231; K    1; EIG -1.8364856E-01 AU
 DIRECT ENERGY BAND GAP:   1.5528 eV
 TTTTTTTTTTTTTTTTTTTTTTTTTTTTTT PDIG        TELAPSE      396.75 TCPU      396.43
 CHARGE NORMALIZATION FACTOR   1.00000000
 TOTAL ATOMIC CHARGES:
   5.1100584   9.2878262   9.2862277   9.3471243   5.7336918   6.1297203
   0.8852122   5.7324578   5.1057371   9.2939858   9.3045409   9.2853186
   8.6268421   8.6225028  27.5497815   5.1095091   9.2876584   9.2880936
   9.3133341   5.7310478   6.1284110   0.8900453   5.7328134   5.1076370
   9.2957600   9.3063803   9.2848918   8.6255998   8.6235722   5.1106457
   9.2936890   9.2852772   9.3142752   5.7266816   6.1117879   0.8913465
   5.7308109   5.1072455   9.2931530   9.3066093   9.2846645   8.6265123
   8.6191548  27.5490757   5.1094336   9.2876591   9.2878026   9.3132215
   5.7310753   6.1282086   0.8898513   5.7329601   5.1076198   9.2955955
   9.3063044   9.2849300   8.6250074   8.6236202
 SUMMED SPIN DENSITY           2.00000000
 TOTAL ATOMIC SPINS  :
   0.0126567   0.0001527   0.0005203   0.0021042  -0.0068527   0.0075094
  -0.0005823  -0.0071671   0.0129599   0.0008897   0.0021003   0.0001101
   0.0932386   0.0941138   0.5758048   0.0127729   0.0001694   0.0005625
   0.0022555  -0.0069295   0.0075409  -0.0005988  -0.0071214   0.0129034
   0.0008551   0.0020356   0.0000985   0.0944617   0.0933467   0.0125887
   0.0001391   0.0005155   0.0021510  -0.0068046   0.0074242  -0.0005949
  -0.0071665   0.0128422   0.0008747   0.0020508   0.0000963   0.0929019
   0.0934665   0.5761397   0.0128371   0.0001739   0.0005720   0.0022700
  -0.0069680   0.0076077  -0.0006046  -0.0071522   0.0129683   0.0008636
   0.0020486   0.0001019   0.0949369   0.0938093
 TTTTTTTTTTTTTTTTTTTTTTTTTTTTTT MOQGAD      TELAPSE      396.76 TCPU      396.44
 TTTTTTTTTTTTTTTTTTTTTTTTTTTTTT SHELLXN     TELAPSE      400.90 TCPU      400.58
 TTTTTTTTTTTTTTTTTTTTTTTTTTTTTT MONMO3      TELAPSE      400.97 TCPU      400.65
 NUMERICALLY INTEGRATED DENSITY    231.9990137972    229.9990147169
 TTTTTTTTTTTTTTTTTTTTTTTTTTTTTT NUMDFT      TELAPSE      404.06 TCPU      403.74
 CYC  42 ETOT(AU) -7.040776414751E+03 DETOT -7.12E-08 tst  4.53E-09 PX  3.82E-04
 TTTTTTTTTTTTTTTTTTTTTTTTTTTTTT DIIS        TELAPSE      405.15 TCPU      404.83
 DIIS TEST: 0.22650E-05 AT SCF   CYCLE  42 - DIIS ACTIVE - HISTORY:    42 CYCLES
 TTTTTTTTTTTTTTTTTTTTTTTTTTTTTT FDIK        TELAPSE      406.30 TCPU      405.98

    ALPHA      ELECTRONS
 INSULATING STATE
 TOP OF VALENCE BANDS -    BAND    232; K    1; EIG -2.2207028E-01 AU
 BOTTOM OF VIRTUAL BANDS - BAND    233; K    1; EIG -1.4082596E-01 AU
 DIRECT ENERGY BAND GAP:   2.2108 eV

    BETA       ELECTRONS
 INSULATING STATE
 TOP OF VALENCE BANDS -    BAND    230; K    1; EIG -2.4067760E-01 AU
 BOTTOM OF VIRTUAL BANDS - BAND    231; K    1; EIG -1.8362659E-01 AU
 DIRECT ENERGY BAND GAP:   1.5524 eV
 TTTTTTTTTTTTTTTTTTTTTTTTTTTTTT PDIG        TELAPSE      406.38 TCPU      406.05
 CHARGE NORMALIZATION FACTOR   1.00000000
 TOTAL ATOMIC CHARGES:
   5.1101760   9.2878642   9.2862666   9.3469714   5.7339637   6.1296692
   0.8852328   5.7321813   5.1058626   9.2940171   9.3044273   9.2853948
   8.6267954   8.6224211  27.5495835   5.1095690   9.2876125   9.2881132
   9.3132816   5.7314096   6.1283322   0.8900428   5.7327875   5.1076312
   9.2957386   9.3064525   9.2848534   8.6254875   8.6236346   5.1106635
   9.2937018   9.2853881   9.3142317   5.7262944   6.1117926   0.8913678
   5.7311556   5.1073724   9.2931655   9.3065178   9.2846599   8.6265911
   8.6190637  27.5489036   5.1095947   9.2875724   9.2877334   9.3132415
   5.7309988   6.1281246   0.8898853   5.7329506   5.1075800   9.2956328
   9.3063050   9.2849430   8.6251121   8.6236827
 SUMMED SPIN DENSITY           2.00000000
 TOTAL ATOMIC SPINS  :
   0.0126540   0.0001524   0.0005205   0.0021049  -0.0068500   0.0075087
  -0.0005825  -0.0071678   0.0129617   0.0008889   0.0021016   0.0001095
   0.0932303   0.0941256   0.5759219   0.0127642   0.0001692   0.0005616
   0.0022552  -0.0069296   0.0075343  -0.0005990  -0.0071220   0.0128947
   0.0008545   0.0020335   0.0000981   0.0944226   0.0932931   0.0125849
   0.0001390   0.0005147   0.0021507  -0.0068028   0.0074203  -0.0005945
  -0.0071651   0.0128370   0.0008743   0.0020499   0.0000955   0.0928789
   0.0934391   0.5762388   0.0128350   0.0001740   0.0005717   0.0022692
  -0.0069667   0.0076068  -0.0006042  -0.0071508   0.0129665   0.0008631
   0.0020484   0.0001024   0.0949189   0.0937945
 TTTTTTTTTTTTTTTTTTTTTTTTTTTTTT MOQGAD      TELAPSE      406.39 TCPU      406.06
 TTTTTTTTTTTTTTTTTTTTTTTTTTTTTT SHELLXN     TELAPSE      410.52 TCPU      410.20
 TTTTTTTTTTTTTTTTTTTTTTTTTTTTTT MONMO3      TELAPSE      410.60 TCPU      410.27
 NUMERICALLY INTEGRATED DENSITY    231.9990137943    229.9990147131
 TTTTTTTTTTTTTTTTTTTTTTTTTTTTTT NUMDFT      TELAPSE      413.68 TCPU      413.36
 CYC  43 ETOT(AU) -7.040776414791E+03 DETOT -3.97E-08 tst  2.21E-09 PX  3.07E-04
 TTTTTTTTTTTTTTTTTTTTTTTTTTTTTT DIIS        TELAPSE      414.71 TCPU      414.38
 DIIS TEST: 0.27749E-05 AT SCF   CYCLE  43 - DIIS ACTIVE - HISTORY:    43 CYCLES
 TTTTTTTTTTTTTTTTTTTTTTTTTTTTTT FDIK        TELAPSE      415.89 TCPU      415.56

    ALPHA      ELECTRONS
 INSULATING STATE
 TOP OF VALENCE BANDS -    BAND    232; K    1; EIG -2.2210043E-01 AU
 BOTTOM OF VIRTUAL BANDS - BAND    233; K    1; EIG -1.4081946E-01 AU
 DIRECT ENERGY BAND GAP:   2.2118 eV

    BETA       ELECTRONS
 INSULATING STATE
 TOP OF VALENCE BANDS -    BAND    230; K    1; EIG -2.4069886E-01 AU
 BOTTOM OF VIRTUAL BANDS - BAND    231; K    1; EIG -1.8364124E-01 AU
 DIRECT ENERGY BAND GAP:   1.5526 eV
 TTTTTTTTTTTTTTTTTTTTTTTTTTTTTT PDIG        TELAPSE      415.96 TCPU      415.64
 CHARGE NORMALIZATION FACTOR   1.00000000
 TOTAL ATOMIC CHARGES:
   5.1100994   9.2878384   9.2862425   9.3470664   5.7338366   6.1296898
   0.8852238   5.7322850   5.1058098   9.2939932   9.3045060   9.2853472
   8.6268255   8.6224514  27.5496846   5.1095228   9.2876299   9.2880960
   9.3133195   5.7312853   6.1283599   0.8900300   5.7328486   5.1076365
   9.2957429   9.3064156   9.2848676   8.6255394   8.6235844   5.1106812
   9.2936956   9.2853150   9.3142731   5.7264420   6.1117708   0.8913710
   5.7309625   5.1073078   9.2931537   9.3065747   9.2846601   8.6265353
   8.6191117  27.5490400   5.1094589   9.2876220   9.2877758   9.3132387
   5.7311199   6.1281722   0.8898605   5.7329504   5.1075763   9.2956109
   9.3063090   9.2849368   8.6250506   8.6236450
 SUMMED SPIN DENSITY           2.00000000
 TOTAL ATOMIC SPINS  :
   0.0126563   0.0001526   0.0005204   0.0021051  -0.0068488   0.0075065
  -0.0005822  -0.0071678   0.0129622   0.0008894   0.0021014   0.0001098
   0.0932415   0.0941310   0.5758597   0.0127665   0.0001697   0.0005621
   0.0022548  -0.0069314   0.0075382  -0.0005994  -0.0071225   0.0128961
   0.0008548   0.0020346   0.0000988   0.0944366   0.0933143   0.0125887
   0.0001392   0.0005155   0.0021514  -0.0068019   0.0074221  -0.0005940
  -0.0071638   0.0128415   0.0008752   0.0020506   0.0000956   0.0929031
   0.0934642   0.5761574   0.0128360   0.0001741   0.0005717   0.0022696
  -0.0069692   0.0076076  -0.0006041  -0.0071535   0.0129687   0.0008632
   0.0020482   0.0001024   0.0949282   0.0938020
 TTTTTTTTTTTTTTTTTTTTTTTTTTTTTT MOQGAD      TELAPSE      415.97 TCPU      415.65
 TTTTTTTTTTTTTTTTTTTTTTTTTTTTTT SHELLXN     TELAPSE      420.13 TCPU      419.80
 TTTTTTTTTTTTTTTTTTTTTTTTTTTTTT MONMO3      TELAPSE      420.20 TCPU      419.87
 NUMERICALLY INTEGRATED DENSITY    231.9990137905    229.9990147098
 TTTTTTTTTTTTTTTTTTTTTTTTTTTTTT NUMDFT      TELAPSE      423.33 TCPU      423.00
 CYC  44 ETOT(AU) -7.040776414851E+03 DETOT -6.01E-08 tst  9.72E-10 PX  2.16E-04
 TTTTTTTTTTTTTTTTTTTTTTTTTTTTTT DIIS        TELAPSE      424.29 TCPU      423.96
 DIIS TEST: 0.55751E-06 AT SCF   CYCLE  44 - DIIS ACTIVE - HISTORY:    44 CYCLES
 TTTTTTTTTTTTTTTTTTTTTTTTTTTTTT FDIK        TELAPSE      425.59 TCPU      425.26

    ALPHA      ELECTRONS
 INSULATING STATE
 TOP OF VALENCE BANDS -    BAND    232; K    1; EIG -2.2209838E-01 AU
 BOTTOM OF VIRTUAL BANDS - BAND    233; K    1; EIG -1.4083041E-01 AU
 DIRECT ENERGY BAND GAP:   2.2114 eV

    BETA       ELECTRONS
 INSULATING STATE
 TOP OF VALENCE BANDS -    BAND    230; K    1; EIG -2.4069576E-01 AU
 BOTTOM OF VIRTUAL BANDS - BAND    231; K    1; EIG -1.8364612E-01 AU
 DIRECT ENERGY BAND GAP:   1.5524 eV
 TTTTTTTTTTTTTTTTTTTTTTTTTTTTTT PDIG        TELAPSE      425.67 TCPU      425.34
 CHARGE NORMALIZATION FACTOR   1.00000000
 TOTAL ATOMIC CHARGES:
   5.1101120   9.2878425   9.2862460   9.3470522   5.7338403   6.1296953
   0.8852218   5.7323360   5.1057910   9.2940036   9.3044868   9.2853553
   8.6268149   8.6224426  27.5496905   5.1095404   9.2876374   9.2881027
   9.3133093   5.7312211   6.1283840   0.8900412   5.7327855   5.1076375
   9.2957532   9.3064111   9.2848760   8.6255497   8.6235973   5.1106468
   9.2936963   9.2853342   9.3142529   5.7264884   6.1117896   0.8913510
   5.7310011   5.1072962   9.2931590   9.3065664   9.2846621   8.6265413
   8.6191031  27.5490346   5.1094845   9.2876264   9.2877757   9.3132359
   5.7310370   6.1281544   0.8898662   5.7329605   5.1075968   9.2956137
   9.3063029   9.2849376   8.6250595   8.6236490
 SUMMED SPIN DENSITY           2.00000000
 TOTAL ATOMIC SPINS  :
   0.0126554   0.0001523   0.0005199   0.0021050  -0.0068482   0.0075046
  -0.0005819  -0.0071656   0.0129603   0.0008894   0.0021012   0.0001099
   0.0932336   0.0941227   0.5758584   0.0127691   0.0001697   0.0005618
   0.0022546  -0.0069350   0.0075420  -0.0005998  -0.0071242   0.0128984
   0.0008545   0.0020347   0.0000983   0.0944465   0.0933231   0.0125870
   0.0001391   0.0005156   0.0021511  -0.0068005   0.0074201  -0.0005939
  -0.0071639   0.0128403   0.0008752   0.0020504   0.0000953   0.0928942
   0.0934560   0.5761619   0.0128367   0.0001738   0.0005720   0.0022699
  -0.0069673   0.0076065  -0.0006039  -0.0071515   0.0129694   0.0008629
   0.0020486   0.0001023   0.0949350   0.0938071
 TTTTTTTTTTTTTTTTTTTTTTTTTTTTTT MOQGAD      TELAPSE      425.68 TCPU      425.35
 TTTTTTTTTTTTTTTTTTTTTTTTTTTTTT SHELLXN     TELAPSE      429.84 TCPU      429.51
 TTTTTTTTTTTTTTTTTTTTTTTTTTTTTT MONMO3      TELAPSE      429.91 TCPU      429.58
 NUMERICALLY INTEGRATED DENSITY    231.9990137992    229.9990147185
 TTTTTTTTTTTTTTTTTTTTTTTTTTTTTT NUMDFT      TELAPSE      433.01 TCPU      432.68
 CYC  45 ETOT(AU) -7.040776414867E+03 DETOT -1.61E-08 tst  9.27E-11 PX  1.75E-05
 TTTTTTTTTTTTTTTTTTTTTTTTTTTTTT DIIS        TELAPSE      433.97 TCPU      433.64
 DIIS TEST: 0.15620E-06 AT SCF   CYCLE  45 - DIIS ACTIVE - HISTORY:    45 CYCLES
 TTTTTTTTTTTTTTTTTTTTTTTTTTTTTT FDIK        TELAPSE      435.11 TCPU      434.78

    ALPHA      ELECTRONS
 INSULATING STATE
 TOP OF VALENCE BANDS -    BAND    232; K    1; EIG -2.2210011E-01 AU
 BOTTOM OF VIRTUAL BANDS - BAND    233; K    1; EIG -1.4081925E-01 AU
 DIRECT ENERGY BAND GAP:   2.2118 eV

    BETA       ELECTRONS
 INSULATING STATE
 TOP OF VALENCE BANDS -    BAND    230; K    1; EIG -2.4069852E-01 AU
 BOTTOM OF VIRTUAL BANDS - BAND    231; K    1; EIG -1.8363806E-01 AU
 DIRECT ENERGY BAND GAP:   1.5527 eV
 TTTTTTTTTTTTTTTTTTTTTTTTTTTTTT PDIG        TELAPSE      435.19 TCPU      434.85
 CHARGE NORMALIZATION FACTOR   1.00000000
 TOTAL ATOMIC CHARGES:
   5.1101086   9.2878381   9.2862418   9.3470633   5.7338177   6.1296890
   0.8852270   5.7322727   5.1058200   9.2939875   9.3045051   9.2853450
   8.6268239   8.6224805  27.5496822   5.1095254   9.2876268   9.2880943
   9.3133208   5.7312831   6.1283399   0.8900337   5.7328666   5.1076383
   9.2957376   9.3064184   9.2848617   8.6255379   8.6235911   5.1106845
   9.2936956   9.2853086   9.3142772   5.7264557   6.1117713   0.8913729
   5.7309321   5.1073176   9.2931539   9.3065740   9.2846617   8.6265423
   8.6191245  27.5490185   5.1094928   9.2876108   9.2877673   9.3132347
   5.7311164   6.1281849   0.8898613   5.7329354   5.1075826   9.2956103
   9.3063104   9.2849360   8.6250384   8.6236499
 SUMMED SPIN DENSITY           2.00000000
 TOTAL ATOMIC SPINS  :
   0.0126565   0.0001524   0.0005201   0.0021052  -0.0068470   0.0075053
  -0.0005818  -0.0071651   0.0129612   0.0008895   0.0021011   0.0001100
   0.0932401   0.0941266   0.5758596   0.0127681   0.0001697   0.0005618
   0.0022545  -0.0069355   0.0075414  -0.0005997  -0.0071244   0.0128972
   0.0008545   0.0020345   0.0000983   0.0944410   0.0933156   0.0125871
   0.0001391   0.0005158   0.0021510  -0.0067989   0.0074201  -0.0005939
  -0.0071619   0.0128408   0.0008753   0.0020505   0.0000953   0.0928975
   0.0934586   0.5761707   0.0128352   0.0001738   0.0005720   0.0022697
  -0.0069676   0.0076050  -0.0006038  -0.0071514   0.0129683   0.0008627
   0.0020485   0.0001021   0.0949278   0.0938000
 TTTTTTTTTTTTTTTTTTTTTTTTTTTTTT MOQGAD      TELAPSE      435.20 TCPU      434.86
 TTTTTTTTTTTTTTTTTTTTTTTTTTTTTT SHELLXN     TELAPSE      439.34 TCPU      439.01
 TTTTTTTTTTTTTTTTTTTTTTTTTTTTTT MONMO3      TELAPSE      439.42 TCPU      439.08
 NUMERICALLY INTEGRATED DENSITY    231.9990137875    229.9990147068
 TTTTTTTTTTTTTTTTTTTTTTTTTTTTTT NUMDFT      TELAPSE      442.52 TCPU      442.19
 CYC  46 ETOT(AU) -7.040776414863E+03 DETOT  4.41E-09 tst  6.21E-11 PX  3.68E-05
 TTTTTTTTTTTTTTTTTTTTTTTTTTTTTT DIIS        TELAPSE      443.50 TCPU      443.16
 DIIS TEST: 0.18337E-06 AT SCF   CYCLE  46 - DIIS ACTIVE - HISTORY:    46 CYCLES
 TTTTTTTTTTTTTTTTTTTTTTTTTTTTTT FDIK        TELAPSE      444.69 TCPU      444.35

    ALPHA      ELECTRONS
 INSULATING STATE
 TOP OF VALENCE BANDS -    BAND    232; K    1; EIG -2.2209847E-01 AU
 BOTTOM OF VIRTUAL BANDS - BAND    233; K    1; EIG -1.4082524E-01 AU
 DIRECT ENERGY BAND GAP:   2.2116 eV

    BETA       ELECTRONS
 INSULATING STATE
 TOP OF VALENCE BANDS -    BAND    230; K    1; EIG -2.4069626E-01 AU
 BOTTOM OF VIRTUAL BANDS - BAND    231; K    1; EIG -1.8364505E-01 AU
 DIRECT ENERGY BAND GAP:   1.5524 eV
 TTTTTTTTTTTTTTTTTTTTTTTTTTTTTT PDIG        TELAPSE      444.77 TCPU      444.43
 CHARGE NORMALIZATION FACTOR   1.00000000
 TOTAL ATOMIC CHARGES:
   5.1101036   9.2878407   9.2862443   9.3470613   5.7338345   6.1296929
   0.8852235   5.7323115   5.1058034   9.2939986   9.3044965   9.2853506
   8.6268189   8.6224461  27.5496926   5.1095281   9.2876344   9.2880999
   9.3133147   5.7312549   6.1283693   0.8900360   5.7328214   5.1076342
   9.2957487   9.3064130   9.2848727   8.6255430   8.6235884   5.1106686
   9.2936956   9.2853247   9.3142623   5.7264572   6.1117802   0.8913627
   5.7309785   5.1073049   9.2931555   9.3065707   9.2846607   8.6265374
   8.6191084  27.5490429   5.1094688   9.2876246   9.2877756   9.3132373
   5.7310793   6.1281664   0.8898627   5.7329588   5.1075862   9.2956117
   9.3063059   9.2849363   8.6250556   8.6236432
 SUMMED SPIN DENSITY           2.00000000
 TOTAL ATOMIC SPINS  :
   0.0126562   0.0001524   0.0005200   0.0021050  -0.0068473   0.0075047
  -0.0005818  -0.0071657   0.0129610   0.0008895   0.0021011   0.0001099
   0.0932372   0.0941266   0.5758554   0.0127688   0.0001696   0.0005619
   0.0022545  -0.0069362   0.0075423  -0.0005999  -0.0071250   0.0128981
   0.0008544   0.0020346   0.0000982   0.0944448   0.0933203   0.0125874
   0.0001391   0.0005158   0.0021511  -0.0067987   0.0074198  -0.0005938
  -0.0071622   0.0128410   0.0008753   0.0020505   0.0000954   0.0928990
   0.0934598   0.5761560   0.0128356   0.0001739   0.0005720   0.0022699
  -0.0069673   0.0076060  -0.0006040  -0.0071515   0.0129691   0.0008628
   0.0020486   0.0001022   0.0949320   0.0938048
 TTTTTTTTTTTTTTTTTTTTTTTTTTTTTT MOQGAD      TELAPSE      444.78 TCPU      444.44
 TTTTTTTTTTTTTTTTTTTTTTTTTTTTTT SHELLXN     TELAPSE      448.91 TCPU      448.57
 TTTTTTTTTTTTTTTTTTTTTTTTTTTTTT MONMO3      TELAPSE      448.99 TCPU      448.65
 NUMERICALLY INTEGRATED DENSITY    231.9990137940    229.9990147133
 TTTTTTTTTTTTTTTTTTTTTTTTTTTTTT NUMDFT      TELAPSE      452.08 TCPU      451.74
 CYC  47 ETOT(AU) -7.040776414864E+03 DETOT -1.66E-09 tst  3.46E-11 PX  4.11E-05
 TTTTTTTTTTTTTTTTTTTTTTTTTTTTTT DIIS        TELAPSE      453.17 TCPU      452.83
 DIIS TEST: 0.41461E-07 AT SCF   CYCLE  47 - DIIS ACTIVE - HISTORY:    46 CYCLES
 TTTTTTTTTTTTTTTTTTTTTTTTTTTTTT FDIK        TELAPSE      454.53 TCPU      454.13

    ALPHA      ELECTRONS
 INSULATING STATE
 TOP OF VALENCE BANDS -    BAND    232; K    1; EIG -2.2209792E-01 AU
 BOTTOM OF VIRTUAL BANDS - BAND    233; K    1; EIG -1.4082689E-01 AU
 DIRECT ENERGY BAND GAP:   2.2115 eV

    BETA       ELECTRONS
 INSULATING STATE
 TOP OF VALENCE BANDS -    BAND    230; K    1; EIG -2.4069606E-01 AU
 BOTTOM OF VIRTUAL BANDS - BAND    231; K    1; EIG -1.8364437E-01 AU
 DIRECT ENERGY BAND GAP:   1.5525 eV
 TTTTTTTTTTTTTTTTTTTTTTTTTTTTTT PDIG        TELAPSE      454.61 TCPU      454.20
 CHARGE NORMALIZATION FACTOR   1.00000000
 TOTAL ATOMIC CHARGES:
   5.1101149   9.2878395   9.2862437   9.3470554   5.7338357   6.1296929
   0.8852247   5.7323007   5.1058045   9.2939952   9.3044958   9.2853505
   8.6268176   8.6224639  27.5496820   5.1095369   9.2876318   9.2880982
   9.3133150   5.7312473   6.1283644   0.8900384   5.7328177   5.1076418
   9.2957455   9.3064149   9.2848682   8.6255452   8.6235950   5.1106620
   9.2936954   9.2853204   9.3142652   5.7264831   6.1117802   0.8913592
   5.7309698   5.1073021   9.2931577   9.3065694   9.2846626   8.6265391
   8.6191146  27.5490308   5.1094912   9.2876177   9.2877708   9.3132361
   5.7310753   6.1281653   0.8898638   5.7329436   5.1075902   9.2956124
   9.3063062   9.2849375   8.6250472   8.6236540
 SUMMED SPIN DENSITY           2.00000000
 TOTAL ATOMIC SPINS  :
   0.0126560   0.0001523   0.0005199   0.0021050  -0.0068471   0.0075041
  -0.0005818  -0.0071654   0.0129608   0.0008894   0.0021010   0.0001099
   0.0932352   0.0941235   0.5758619   0.0127688   0.0001697   0.0005618
   0.0022546  -0.0069366   0.0075425  -0.0005999  -0.0071253   0.0128982
   0.0008544   0.0020345   0.0000983   0.0944450   0.0933199   0.0125870
   0.0001390   0.0005157   0.0021510  -0.0067983   0.0074189  -0.0005937
  -0.0071621   0.0128406   0.0008752   0.0020504   0.0000953   0.0928953
   0.0934566   0.5761633   0.0128357   0.0001739   0.0005720   0.0022699
  -0.0069667   0.0076057  -0.0006039  -0.0071507   0.0129689   0.0008628
   0.0020485   0.0001022   0.0949327   0.0938042
 TTTTTTTTTTTTTTTTTTTTTTTTTTTTTT MOQGAD      TELAPSE      454.62 TCPU      454.21
 TTTTTTTTTTTTTTTTTTTTTTTTTTTTTT SHELLXN     TELAPSE      458.77 TCPU      458.37
 TTTTTTTTTTTTTTTTTTTTTTTTTTTTTT MONMO3      TELAPSE      458.85 TCPU      458.44
 NUMERICALLY INTEGRATED DENSITY    231.9990137941    229.9990147134
 TTTTTTTTTTTTTTTTTTTTTTTTTTTTTT NUMDFT      TELAPSE      461.99 TCPU      461.59
 CYC  48 ETOT(AU) -7.040776414867E+03 DETOT -2.71E-09 tst  8.29E-12 PX  1.74E-05
 TTTTTTTTTTTTTTTTTTTTTTTTTTTTTT DIIS        TELAPSE      462.99 TCPU      462.58
 DIIS TEST: 0.94261E-08 AT SCF   CYCLE  48 - DIIS ACTIVE - HISTORY:    46 CYCLES
 TTTTTTTTTTTTTTTTTTTTTTTTTTTTTT FDIK        TELAPSE      464.21 TCPU      463.80

    ALPHA      ELECTRONS
 INSULATING STATE
 TOP OF VALENCE BANDS -    BAND    232; K    1; EIG -2.2209935E-01 AU
 BOTTOM OF VIRTUAL BANDS - BAND    233; K    1; EIG -1.4082379E-01 AU
 DIRECT ENERGY BAND GAP:   2.2116 eV

    BETA       ELECTRONS
 INSULATING STATE
 TOP OF VALENCE BANDS -    BAND    230; K    1; EIG -2.4069701E-01 AU
 BOTTOM OF VIRTUAL BANDS - BAND    231; K    1; EIG -1.8364374E-01 AU
 DIRECT ENERGY BAND GAP:   1.5525 eV
 TTTTTTTTTTTTTTTTTTTTTTTTTTTTTT PDIG        TELAPSE      464.28 TCPU      463.88
 CHARGE NORMALIZATION FACTOR   1.00000000
 TOTAL ATOMIC CHARGES:
   5.1100991   9.2878425   9.2862448   9.3470636   5.7338214   6.1296940
   0.8852230   5.7323218   5.1058029   9.2939996   9.3044956   9.2853500
   8.6268204   8.6224436  27.5496966   5.1095250   9.2876349   9.2881004
   9.3133150   5.7312580   6.1283660   0.8900357   5.7328295   5.1076300
   9.2957496   9.3064125   9.2848733   8.6255419   8.6235869   5.1106679
   9.2936965   9.2853273   9.3142617   5.7264465   6.1117815   0.8913642
   5.7309795   5.1073095   9.2931541   9.3065713   9.2846599   8.6265407
   8.6191050  27.5490415   5.1094704   9.2876251   9.2877758   9.3132359
   5.7310717   6.1281714   0.8898624   5.7329661   5.1075892   9.2956107
   9.3063058   9.2849348   8.6250583   8.6236379
 SUMMED SPIN DENSITY           2.00000000
 TOTAL ATOMIC SPINS  :
   0.0126564   0.0001524   0.0005199   0.0021051  -0.0068472   0.0075047
  -0.0005818  -0.0071655   0.0129612   0.0008894   0.0021011   0.0001099
   0.0932381   0.0941275   0.5758528   0.0127688   0.0001697   0.0005618
   0.0022546  -0.0069367   0.0075427  -0.0006000  -0.0071255   0.0128982
   0.0008544   0.0020345   0.0000983   0.0944453   0.0933204   0.0125875
   0.0001390   0.0005157   0.0021511  -0.0067981   0.0074191  -0.0005937
  -0.0071617   0.0128410   0.0008753   0.0020505   0.0000954   0.0928989
   0.0934602   0.5761569   0.0128356   0.0001739   0.0005720   0.0022698
  -0.0069669   0.0076056  -0.0006039  -0.0071510   0.0129688   0.0008628
   0.0020485   0.0001021   0.0949308   0.0938043
 TTTTTTTTTTTTTTTTTTTTTTTTTTTTTT MOQGAD      TELAPSE      464.29 TCPU      463.89
 TTTTTTTTTTTTTTTTTTTTTTTTTTTTTT SHELLXN     TELAPSE      468.47 TCPU      468.07
 TTTTTTTTTTTTTTTTTTTTTTTTTTTTTT MONMO3      TELAPSE      468.55 TCPU      468.14
 NUMERICALLY INTEGRATED DENSITY    231.9990137940    229.9990147133
 TTTTTTTTTTTTTTTTTTTTTTTTTTTTTT NUMDFT      TELAPSE      471.66 TCPU      471.25
 CYC  49 ETOT(AU) -7.040776414864E+03 DETOT  2.62E-09 tst  1.12E-11 PX  1.78E-05
 TTTTTTTTTTTTTTTTTTTTTTTTTTTTTT DIIS        TELAPSE      472.67 TCPU      472.26
 DIIS TEST: 0.12837E-07 AT SCF   CYCLE  49 - DIIS ACTIVE - HISTORY:    46 CYCLES
 TTTTTTTTTTTTTTTTTTTTTTTTTTTTTT FDIK        TELAPSE      473.91 TCPU      473.50

    ALPHA      ELECTRONS
 INSULATING STATE
 TOP OF VALENCE BANDS -    BAND    232; K    1; EIG -2.2209826E-01 AU
 BOTTOM OF VIRTUAL BANDS - BAND    233; K    1; EIG -1.4082574E-01 AU
 DIRECT ENERGY BAND GAP:   2.2115 eV

    BETA       ELECTRONS
 INSULATING STATE
 TOP OF VALENCE BANDS -    BAND    230; K    1; EIG -2.4069621E-01 AU
 BOTTOM OF VIRTUAL BANDS - BAND    231; K    1; EIG -1.8364456E-01 AU
 DIRECT ENERGY BAND GAP:   1.5525 eV
 TTTTTTTTTTTTTTTTTTTTTTTTTTTTTT PDIG        TELAPSE      473.99 TCPU      473.58
 CHARGE NORMALIZATION FACTOR   1.00000000
 TOTAL ATOMIC CHARGES:
   5.1101081   9.2878402   9.2862441   9.3470588   5.7338375   6.1296923
   0.8852239   5.7323058   5.1058033   9.2939977   9.3044962   9.2853509
   8.6268172   8.6224537  27.5496884   5.1095310   9.2876338   9.2880996
   9.3133146   5.7312513   6.1283683   0.8900371   5.7328190   5.1076364
   9.2957479   9.3064137   9.2848714   8.6255444   8.6235910   5.1106674
   9.2936951   9.2853232   9.3142628   5.7264686   6.1117801   0.8913615
   5.7309729   5.1073037   9.2931568   9.3065700   9.2846616   8.6265370
   8.6191123  27.5490376   5.1094764   9.2876222   9.2877739   9.3132371
   5.7310793   6.1281659   0.8898633   5.7329519   5.1075870   9.2956123
   9.3063061   9.2849371   8.6250520   8.6236476
 SUMMED SPIN DENSITY           2.00000000
 TOTAL ATOMIC SPINS  :
   0.0126561   0.0001523   0.0005199   0.0021050  -0.0068471   0.0075043
  -0.0005818  -0.0071654   0.0129609   0.0008894   0.0021011   0.0001099
   0.0932363   0.0941253   0.5758581   0.0127688   0.0001697   0.0005618
   0.0022546  -0.0069368   0.0075427  -0.0006000  -0.0071255   0.0128982
   0.0008544   0.0020345   0.0000983   0.0944453   0.0933202   0.0125872
   0.0001390   0.0005157   0.0021511  -0.0067982   0.0074189  -0.0005937
  -0.0071619   0.0128407   0.0008753   0.0020505   0.0000953   0.0928973
   0.0934582   0.5761592   0.0128357   0.0001739   0.0005720   0.0022699
  -0.0069667   0.0076056  -0.0006039  -0.0071508   0.0129689   0.0008629
   0.0020485   0.0001022   0.0949321   0.0938045
 TTTTTTTTTTTTTTTTTTTTTTTTTTTTTT MOQGAD      TELAPSE      474.00 TCPU      473.59
 TTTTTTTTTTTTTTTTTTTTTTTTTTTTTT SHELLXN     TELAPSE      478.18 TCPU      477.77
 TTTTTTTTTTTTTTTTTTTTTTTTTTTTTT MONMO3      TELAPSE      478.25 TCPU      477.84
 NUMERICALLY INTEGRATED DENSITY    231.9990137941    229.9990147134
 TTTTTTTTTTTTTTTTTTTTTTTTTTTTTT NUMDFT      TELAPSE      481.33 TCPU      480.93
 CYC  50 ETOT(AU) -7.040776414866E+03 DETOT -1.52E-09 tst  3.93E-12 PX  7.97E-06
 TTTTTTTTTTTTTTTTTTTTTTTTTTTTTT DIIS        TELAPSE      482.44 TCPU      482.04
 DIIS TEST: 0.19613E-08 AT SCF   CYCLE  50 - DIIS ACTIVE - HISTORY:    45 CYCLES
 TTTTTTTTTTTTTTTTTTTTTTTTTTTTTT FDIK        TELAPSE      483.35 TCPU      482.95

    ALPHA      ELECTRONS
 INSULATING STATE
 TOP OF VALENCE BANDS -    BAND    232; K    1; EIG -2.2209850E-01 AU
 BOTTOM OF VIRTUAL BANDS - BAND    233; K    1; EIG -1.4082562E-01 AU
 DIRECT ENERGY BAND GAP:   2.2115 eV

    BETA       ELECTRONS
 INSULATING STATE
 TOP OF VALENCE BANDS -    BAND    230; K    1; EIG -2.4069646E-01 AU
 BOTTOM OF VIRTUAL BANDS - BAND    231; K    1; EIG -1.8364426E-01 AU
 DIRECT ENERGY BAND GAP:   1.5525 eV
 TTTTTTTTTTTTTTTTTTTTTTTTTTTTTT PDIG        TELAPSE      483.43 TCPU      483.02
 CHARGE NORMALIZATION FACTOR   1.00000000
 TOTAL ATOMIC CHARGES:
   5.1101081   9.2878409   9.2862442   9.3470590   5.7338270   6.1296939
   0.8852239   5.7323115   5.1058046   9.2939966   9.3044958   9.2853498
   8.6268196   8.6224543  27.5496877   5.1095327   9.2876326   9.2880987
   9.3133151   5.7312524   6.1283647   0.8900372   5.7328231   5.1076383
   9.2957467   9.3064138   9.2848698   8.6255438   8.6235914   5.1106631
   9.2936963   9.2853231   9.3142644   5.7264666   6.1117808   0.8913611
   5.7309768   5.1073048   9.2931560   9.3065702   9.2846614   8.6265404
   8.6191087  27.5490364   5.1094825   9.2876208   9.2877729   9.3132360
   5.7310725   6.1281677   0.8898631   5.7329547   5.1075902   9.2956114
   9.3063060   9.2849361   8.6250522   8.6236466
 SUMMED SPIN DENSITY           2.00000000
 TOTAL ATOMIC SPINS  :
   0.0126561   0.0001523   0.0005199   0.0021050  -0.0068470   0.0075043
  -0.0005818  -0.0071653   0.0129609   0.0008894   0.0021011   0.0001099
   0.0932364   0.0941253   0.5758583   0.0127688   0.0001697   0.0005618
   0.0022546  -0.0069369   0.0075427  -0.0006000  -0.0071256   0.0128982
   0.0008544   0.0020345   0.0000983   0.0944451   0.0933199   0.0125872
   0.0001390   0.0005157   0.0021511  -0.0067981   0.0074189  -0.0005937
  -0.0071618   0.0128407   0.0008753   0.0020505   0.0000954   0.0928969
   0.0934583   0.5761599   0.0128356   0.0001739   0.0005720   0.0022698
  -0.0069667   0.0076056  -0.0006039  -0.0071508   0.0129688   0.0008629
   0.0020485   0.0001022   0.0949319   0.0938043
 TTTTTTTTTTTTTTTTTTTTTTTTTTTTTT MOQGAD      TELAPSE      483.44 TCPU      483.03
 TTTTTTTTTTTTTTTTTTTTTTTTTTTTTT SHELLXN     TELAPSE      487.64 TCPU      487.23
 TTTTTTTTTTTTTTTTTTTTTTTTTTTTTT MONMO3      TELAPSE      487.72 TCPU      487.31
 NUMERICALLY INTEGRATED DENSITY    231.9990137939    229.9990147132
 TTTTTTTTTTTTTTTTTTTTTTTTTTTTTT NUMDFT      TELAPSE      490.83 TCPU      490.42
 CYC  51 ETOT(AU) -7.040776414867E+03 DETOT -7.35E-10 tst  3.22E-13 PX  1.64E-06
 TTTTTTTTTTTTTTTTTTTTTTTTTTTTTT DIIS        TELAPSE      492.04 TCPU      491.64
 DIIS TEST: 0.19565E-08 AT SCF   CYCLE  51 - DIIS ACTIVE - HISTORY:    45 CYCLES
 TTTTTTTTTTTTTTTTTTTTTTTTTTTTTT FDIK        TELAPSE      493.06 TCPU      492.66

    ALPHA      ELECTRONS
 INSULATING STATE
 TOP OF VALENCE BANDS -    BAND    232; K    1; EIG -2.2209849E-01 AU
 BOTTOM OF VIRTUAL BANDS - BAND    233; K    1; EIG -1.4082556E-01 AU
 DIRECT ENERGY BAND GAP:   2.2115 eV

    BETA       ELECTRONS
 INSULATING STATE
 TOP OF VALENCE BANDS -    BAND    230; K    1; EIG -2.4069640E-01 AU
 BOTTOM OF VIRTUAL BANDS - BAND    231; K    1; EIG -1.8364435E-01 AU
 DIRECT ENERGY BAND GAP:   1.5525 eV
 TTTTTTTTTTTTTTTTTTTTTTTTTTTTTT PDIG        TELAPSE      493.14 TCPU      492.73
 CHARGE NORMALIZATION FACTOR   1.00000000
 TOTAL ATOMIC CHARGES:
   5.1101079   9.2878406   9.2862441   9.3470590   5.7338325   6.1296930
   0.8852239   5.7323081   5.1058033   9.2939975   9.3044958   9.2853506
   8.6268182   8.6224545  27.5496886   5.1095313   9.2876334   9.2880993
   9.3133149   5.7312520   6.1283659   0.8900371   5.7328218   5.1076363
   9.2957476   9.3064138   9.2848709   8.6255440   8.6235913   5.1106655
   9.2936956   9.2853235   9.3142632   5.7264674   6.1117804   0.8913614
   5.7309734   5.1073047   9.2931563   9.3065702   9.2846615   8.6265386
   8.6191112  27.5490371   5.1094802   9.2876214   9.2877733   9.3132363
   5.7310756   6.1281673   0.8898632   5.7329527   5.1075888   9.2956118
   9.3063061   9.2849365   8.6250521   8.6236471
 SUMMED SPIN DENSITY           2.00000000
 TOTAL ATOMIC SPINS  :
   0.0126562   0.0001523   0.0005199   0.0021050  -0.0068470   0.0075043
  -0.0005818  -0.0071654   0.0129610   0.0008894   0.0021011   0.0001099
   0.0932364   0.0941254   0.5758578   0.0127688   0.0001697   0.0005619
   0.0022546  -0.0069369   0.0075428  -0.0006000  -0.0071256   0.0128982
   0.0008544   0.0020345   0.0000983   0.0944453   0.0933201   0.0125872
   0.0001390   0.0005157   0.0021511  -0.0067981   0.0074189  -0.0005937
  -0.0071617   0.0128407   0.0008753   0.0020505   0.0000954   0.0928972
   0.0934582   0.5761595   0.0128357   0.0001739   0.0005720   0.0022699
  -0.0069667   0.0076056  -0.0006039  -0.0071508   0.0129689   0.0008628
   0.0020485   0.0001022   0.0949319   0.0938044
 TTTTTTTTTTTTTTTTTTTTTTTTTTTTTT MOQGAD      TELAPSE      493.15 TCPU      492.74
 TTTTTTTTTTTTTTTTTTTTTTTTTTTTTT SHELLXN     TELAPSE      497.40 TCPU      496.99
 TTTTTTTTTTTTTTTTTTTTTTTTTTTTTT MONMO3      TELAPSE      497.48 TCPU      497.07
 NUMERICALLY INTEGRATED DENSITY    231.9990137941    229.9990147134
 TTTTTTTTTTTTTTTTTTTTTTTTTTTTTT NUMDFT      TELAPSE      500.62 TCPU      500.21
 CYC  52 ETOT(AU) -7.040776414866E+03 DETOT  4.37E-10 tst  7.18E-14 PX  7.35E-07
 TTTTTTTTTTTTTTTTTTTTTTTTTTTTTT DIIS        TELAPSE      501.66 TCPU      501.25
 DIIS TEST: 0.60524E-09 AT SCF   CYCLE  52 - DIIS ACTIVE - HISTORY:    44 CYCLES
 TTTTTTTTTTTTTTTTTTTTTTTTTTTTTT FDIK        TELAPSE      502.41 TCPU      502.00

    ALPHA      ELECTRONS
 INSULATING STATE
 TOP OF VALENCE BANDS -    BAND    232; K    1; EIG -2.2209834E-01 AU
 BOTTOM OF VIRTUAL BANDS - BAND    233; K    1; EIG -1.4082568E-01 AU
 DIRECT ENERGY BAND GAP:   2.2115 eV

    BETA       ELECTRONS
 INSULATING STATE
 TOP OF VALENCE BANDS -    BAND    230; K    1; EIG -2.4069632E-01 AU
 BOTTOM OF VIRTUAL BANDS - BAND    231; K    1; EIG -1.8364438E-01 AU
 DIRECT ENERGY BAND GAP:   1.5525 eV
 TTTTTTTTTTTTTTTTTTTTTTTTTTTTTT PDIG        TELAPSE      502.48 TCPU      502.08
 CHARGE NORMALIZATION FACTOR   1.00000000
 TOTAL ATOMIC CHARGES:
   5.1101081   9.2878405   9.2862442   9.3470588   5.7338324   6.1296930
   0.8852239   5.7323087   5.1058042   9.2939971   9.3044960   9.2853504
   8.6268183   8.6224541  27.5496877   5.1095319   9.2876332   9.2880991
   9.3133147   5.7312515   6.1283670   0.8900371   5.7328207   5.1076375
   9.2957472   9.3064138   9.2848706   8.6255443   8.6235913   5.1106655
   9.2936957   9.2853231   9.3142636   5.7264675   6.1117804   0.8913614
   5.7309749   5.1073042   9.2931565   9.3065700   9.2846615   8.6265387
   8.6191106  27.5490367   5.1094789   9.2876216   9.2877735   9.3132367
   5.7310764   6.1281664   0.8898633   5.7329535   5.1075883   9.2956119
   9.3063060   9.2849367   8.6250522   8.6236472
 SUMMED SPIN DENSITY           2.00000000
 TOTAL ATOMIC SPINS  :
   0.0126561   0.0001523   0.0005199   0.0021050  -0.0068470   0.0075042
  -0.0005818  -0.0071654   0.0129609   0.0008894   0.0021011   0.0001099
   0.0932363   0.0941253   0.5758584   0.0127688   0.0001697   0.0005618
   0.0022546  -0.0069370   0.0075429  -0.0006000  -0.0071256   0.0128983
   0.0008543   0.0020345   0.0000983   0.0944453   0.0933200   0.0125872
   0.0001390   0.0005157   0.0021511  -0.0067981   0.0074188  -0.0005937
  -0.0071617   0.0128407   0.0008753   0.0020505   0.0000954   0.0928971
   0.0934582   0.5761597   0.0128356   0.0001739   0.0005720   0.0022699
  -0.0069666   0.0076055  -0.0006039  -0.0071507   0.0129689   0.0008628
   0.0020485   0.0001022   0.0949319   0.0938043
 TTTTTTTTTTTTTTTTTTTTTTTTTTTTTT MOQGAD      TELAPSE      502.50 TCPU      502.09
 TTTTTTTTTTTTTTTTTTTTTTTTTTTTTT SHELLXN     TELAPSE      506.68 TCPU      506.27
 TTTTTTTTTTTTTTTTTTTTTTTTTTTTTT MONMO3      TELAPSE      506.75 TCPU      506.34
 NUMERICALLY INTEGRATED DENSITY    231.9990137940    229.9990147133
 TTTTTTTTTTTTTTTTTTTTTTTTTTTTTT NUMDFT      TELAPSE      509.84 TCPU      509.43
 CYC  53 ETOT(AU) -7.040776414866E+03 DETOT -2.00E-11 tst  5.71E-14 PX  3.01E-07
 TTTTTTTTTTTTTTTTTTTTTTTTTTTTTT DIIS        TELAPSE      510.89 TCPU      510.48
 DIIS TEST: 0.60524E-09 AT SCF   CYCLE  53 - DIIS ACTIVE - HISTORY:    45 CYCLES
 TTTTTTTTTTTTTTTTTTTTTTTTTTTTTT FDIK        TELAPSE      511.56 TCPU      511.15

    ALPHA      ELECTRONS
 INSULATING STATE
 TOP OF VALENCE BANDS -    BAND    232; K    1; EIG -2.2209841E-01 AU
 BOTTOM OF VIRTUAL BANDS - BAND    233; K    1; EIG -1.4082563E-01 AU
 DIRECT ENERGY BAND GAP:   2.2115 eV

    BETA       ELECTRONS
 INSULATING STATE
 TOP OF VALENCE BANDS -    BAND    230; K    1; EIG -2.4069635E-01 AU
 BOTTOM OF VIRTUAL BANDS - BAND    231; K    1; EIG -1.8364437E-01 AU
 DIRECT ENERGY BAND GAP:   1.5525 eV
 TTTTTTTTTTTTTTTTTTTTTTTTTTTTTT PDIG        TELAPSE      511.63 TCPU      511.22
 CHARGE NORMALIZATION FACTOR   1.00000000
 TOTAL ATOMIC CHARGES:
   5.1101080   9.2878405   9.2862441   9.3470588   5.7338324   6.1296930
   0.8852239   5.7323086   5.1058040   9.2939972   9.3044960   9.2853504
   8.6268183   8.6224541  27.5496881   5.1095317   9.2876333   9.2880992
   9.3133148   5.7312517   6.1283665   0.8900371   5.7328210   5.1076371
   9.2957474   9.3064139   9.2848706   8.6255442   8.6235912   5.1106655
   9.2936957   9.2853232   9.3142636   5.7264675   6.1117804   0.8913614
   5.7309746   5.1073043   9.2931564   9.3065700   9.2846615   8.6265387
   8.6191107  27.5490369   5.1094794   9.2876215   9.2877734   9.3132366
   5.7310761   6.1281667   0.8898633   5.7329532   5.1075885   9.2956119
   9.3063060   9.2849366   8.6250522   8.6236472
 SUMMED SPIN DENSITY           2.00000000
 TOTAL ATOMIC SPINS  :
   0.0126562   0.0001523   0.0005199   0.0021050  -0.0068470   0.0075043
  -0.0005818  -0.0071654   0.0129609   0.0008894   0.0021011   0.0001099
   0.0932363   0.0941253   0.5758581   0.0127688   0.0001697   0.0005619
   0.0022546  -0.0069370   0.0075429  -0.0006000  -0.0071256   0.0128983
   0.0008544   0.0020345   0.0000983   0.0944453   0.0933201   0.0125872
   0.0001390   0.0005157   0.0021511  -0.0067981   0.0074188  -0.0005937
  -0.0071617   0.0128407   0.0008753   0.0020505   0.0000954   0.0928971
   0.0934582   0.5761596   0.0128356   0.0001739   0.0005720   0.0022699
  -0.0069667   0.0076056  -0.0006039  -0.0071507   0.0129689   0.0008628
   0.0020485   0.0001022   0.0949319   0.0938044
 TTTTTTTTTTTTTTTTTTTTTTTTTTTTTT MOQGAD      TELAPSE      511.64 TCPU      511.23
 TTTTTTTTTTTTTTTTTTTTTTTTTTTTTT SHELLXN     TELAPSE      515.86 TCPU      515.45
 TTTTTTTTTTTTTTTTTTTTTTTTTTTTTT MONMO3      TELAPSE      515.94 TCPU      515.53
 NUMERICALLY INTEGRATED DENSITY    231.9990137940    229.9990147133
 TTTTTTTTTTTTTTTTTTTTTTTTTTTTTT NUMDFT      TELAPSE      519.02 TCPU      518.61
 CYC  54 ETOT(AU) -7.040776414866E+03 DETOT  2.18E-11 tst  1.64E-14 PX  1.10E-07
 TTTTTTTTTTTTTTTTTTTTTTTTTTTTTT DIIS        TELAPSE      520.07 TCPU      519.66
 DIIS TEST: 0.59626E-09 AT SCF   CYCLE  54 - DIIS ACTIVE - HISTORY:    44 CYCLES
 TTTTTTTTTTTTTTTTTTTTTTTTTTTTTT FDIK        TELAPSE      520.80 TCPU      520.39

    ALPHA      ELECTRONS
 INSULATING STATE
 TOP OF VALENCE BANDS -    BAND    232; K    1; EIG -2.2209841E-01 AU
 BOTTOM OF VIRTUAL BANDS - BAND    233; K    1; EIG -1.4082563E-01 AU
 DIRECT ENERGY BAND GAP:   2.2115 eV

    BETA       ELECTRONS
 INSULATING STATE
 TOP OF VALENCE BANDS -    BAND    230; K    1; EIG -2.4069635E-01 AU
 BOTTOM OF VIRTUAL BANDS - BAND    231; K    1; EIG -1.8364436E-01 AU
 DIRECT ENERGY BAND GAP:   1.5525 eV
 TTTTTTTTTTTTTTTTTTTTTTTTTTTTTT PDIG        TELAPSE      520.88 TCPU      520.47
 CHARGE NORMALIZATION FACTOR   1.00000000
 TOTAL ATOMIC CHARGES:
   5.1101080   9.2878405   9.2862441   9.3470589   5.7338326   6.1296931
   0.8852239   5.7323083   5.1058037   9.2939973   9.3044959   9.2853505
   8.6268182   8.6224542  27.5496882   5.1095316   9.2876333   9.2880993
   9.3133149   5.7312519   6.1283662   0.8900372   5.7328213   5.1076369
   9.2957474   9.3064138   9.2848707   8.6255441   8.6235913   5.1106654
   9.2936956   9.2853233   9.3142634   5.7264676   6.1117804   0.8913614
   5.7309742   5.1073044   9.2931564   9.3065702   9.2846615   8.6265386
   8.6191109  27.5490369   5.1094797   9.2876215   9.2877734   9.3132364
   5.7310758   6.1281670   0.8898632   5.7329530   5.1075886   9.2956119
   9.3063061   9.2849366   8.6250522   8.6236471
 SUMMED SPIN DENSITY           2.00000000
 TOTAL ATOMIC SPINS  :
   0.0126562   0.0001523   0.0005199   0.0021050  -0.0068470   0.0075042
  -0.0005818  -0.0071653   0.0129609   0.0008894   0.0021011   0.0001099
   0.0932364   0.0941253   0.5758581   0.0127688   0.0001697   0.0005619
   0.0022546  -0.0069370   0.0075429  -0.0006000  -0.0071256   0.0128983
   0.0008543   0.0020345   0.0000983   0.0944453   0.0933200   0.0125872
   0.0001390   0.0005157   0.0021511  -0.0067980   0.0074188  -0.0005937
  -0.0071617   0.0128407   0.0008753   0.0020505   0.0000953   0.0928971
   0.0934582   0.5761596   0.0128356   0.0001739   0.0005720   0.0022699
  -0.0069666   0.0076055  -0.0006039  -0.0071507   0.0129689   0.0008628
   0.0020485   0.0001022   0.0949319   0.0938044
 TTTTTTTTTTTTTTTTTTTTTTTTTTTTTT MOQGAD      TELAPSE      520.89 TCPU      520.48
 TTTTTTTTTTTTTTTTTTTTTTTTTTTTTT SHELLXN     TELAPSE      525.07 TCPU      524.66
 TTTTTTTTTTTTTTTTTTTTTTTTTTTTTT MONMO3      TELAPSE      525.14 TCPU      524.73
 NUMERICALLY INTEGRATED DENSITY    231.9990137940    229.9990147133
 TTTTTTTTTTTTTTTTTTTTTTTTTTTTTT NUMDFT      TELAPSE      528.26 TCPU      527.84
 CYC  55 ETOT(AU) -7.040776414866E+03 DETOT  3.64E-11 tst  5.06E-15 PX  1.44E-07
 TTTTTTTTTTTTTTTTTTTTTTTTTTTTTT DIIS        TELAPSE      529.33 TCPU      528.92
 DIIS TEST: 0.51773E-09 AT SCF   CYCLE  55 - DIIS ACTIVE - HISTORY:    45 CYCLES
 TTTTTTTTTTTTTTTTTTTTTTTTTTTTTT FDIK        TELAPSE      530.06 TCPU      529.65

    ALPHA      ELECTRONS
 INSULATING STATE
 TOP OF VALENCE BANDS -    BAND    232; K    1; EIG -2.2209844E-01 AU
 BOTTOM OF VIRTUAL BANDS - BAND    233; K    1; EIG -1.4082561E-01 AU
 DIRECT ENERGY BAND GAP:   2.2115 eV

    BETA       ELECTRONS
 INSULATING STATE
 TOP OF VALENCE BANDS -    BAND    230; K    1; EIG -2.4069637E-01 AU
 BOTTOM OF VIRTUAL BANDS - BAND    231; K    1; EIG -1.8364437E-01 AU
 DIRECT ENERGY BAND GAP:   1.5525 eV
 TTTTTTTTTTTTTTTTTTTTTTTTTTTTTT PDIG        TELAPSE      530.14 TCPU      529.73
 CHARGE NORMALIZATION FACTOR   1.00000000
 TOTAL ATOMIC CHARGES:
   5.1101080   9.2878405   9.2862441   9.3470589   5.7338326   6.1296930
   0.8852239   5.7323083   5.1058037   9.2939973   9.3044959   9.2853505
   8.6268182   8.6224543  27.5496883   5.1095316   9.2876333   9.2880993
   9.3133148   5.7312519   6.1283663   0.8900371   5.7328213   5.1076368
   9.2957474   9.3064138   9.2848707   8.6255441   8.6235913   5.1106655
   9.2936956   9.2853233   9.3142634   5.7264675   6.1117804   0.8913614
   5.7309741   5.1073045   9.2931564   9.3065701   9.2846615   8.6265387
   8.6191109  27.5490370   5.1094797   9.2876215   9.2877734   9.3132365
   5.7310759   6.1281669   0.8898632   5.7329529   5.1075886   9.2956119
   9.3063061   9.2849366   8.6250522   8.6236472
 SUMMED SPIN DENSITY           2.00000000
 TOTAL ATOMIC SPINS  :
   0.0126562   0.0001523   0.0005199   0.0021050  -0.0068470   0.0075043
  -0.0005818  -0.0071653   0.0129609   0.0008894   0.0021011   0.0001099
   0.0932364   0.0941254   0.5758580   0.0127688   0.0001697   0.0005618
   0.0022546  -0.0069370   0.0075429  -0.0006000  -0.0071256   0.0128983
   0.0008543   0.0020345   0.0000983   0.0944453   0.0933201   0.0125872
   0.0001390   0.0005157   0.0021511  -0.0067981   0.0074188  -0.0005937
  -0.0071617   0.0128407   0.0008753   0.0020505   0.0000953   0.0928971
   0.0934582   0.5761596   0.0128356   0.0001739   0.0005720   0.0022699
  -0.0069666   0.0076056  -0.0006039  -0.0071508   0.0129689   0.0008628
   0.0020485   0.0001022   0.0949319   0.0938044
 TTTTTTTTTTTTTTTTTTTTTTTTTTTTTT MOQGAD      TELAPSE      530.15 TCPU      529.74
 TTTTTTTTTTTTTTTTTTTTTTTTTTTTTT SHELLXN     TELAPSE      534.34 TCPU      533.93
 TTTTTTTTTTTTTTTTTTTTTTTTTTTTTT MONMO3      TELAPSE      534.41 TCPU      534.00
 NUMERICALLY INTEGRATED DENSITY    231.9990137940    229.9990147134
 TTTTTTTTTTTTTTTTTTTTTTTTTTTTTT NUMDFT      TELAPSE      537.51 TCPU      537.09
 CYC  56 ETOT(AU) -7.040776414866E+03 DETOT -1.40E-10 tst  4.53E-15 PX  3.91E-08
 TTTTTTTTTTTTTTTTTTTTTTTTTTTTTT DIIS        TELAPSE      538.59 TCPU      538.18
 DIIS TEST: 0.35312E-09 AT SCF   CYCLE  56 - DIIS ACTIVE - HISTORY:    45 CYCLES
 TTTTTTTTTTTTTTTTTTTTTTTTTTTTTT FDIK        TELAPSE      539.24 TCPU      538.82

    ALPHA      ELECTRONS
 INSULATING STATE
 TOP OF VALENCE BANDS -    BAND    232; K    1; EIG -2.2209842E-01 AU
 BOTTOM OF VIRTUAL BANDS - BAND    233; K    1; EIG -1.4082562E-01 AU
 DIRECT ENERGY BAND GAP:   2.2115 eV

    BETA       ELECTRONS
 INSULATING STATE
 TOP OF VALENCE BANDS -    BAND    230; K    1; EIG -2.4069636E-01 AU
 BOTTOM OF VIRTUAL BANDS - BAND    231; K    1; EIG -1.8364437E-01 AU
 DIRECT ENERGY BAND GAP:   1.5525 eV
 TTTTTTTTTTTTTTTTTTTTTTTTTTTTTT PDIG        TELAPSE      539.31 TCPU      538.90
 CHARGE NORMALIZATION FACTOR   1.00000000
 TOTAL ATOMIC CHARGES:
   5.1101080   9.2878405   9.2862441   9.3470589   5.7338326   6.1296930
   0.8852239   5.7323083   5.1058037   9.2939973   9.3044959   9.2853505
   8.6268182   8.6224543  27.5496882   5.1095316   9.2876333   9.2880993
   9.3133148   5.7312519   6.1283663   0.8900371   5.7328213   5.1076368
   9.2957474   9.3064138   9.2848707   8.6255441   8.6235913   5.1106655
   9.2936956   9.2853233   9.3142634   5.7264675   6.1117804   0.8913614
   5.7309741   5.1073045   9.2931564   9.3065701   9.2846615   8.6265387
   8.6191109  27.5490370   5.1094797   9.2876215   9.2877734   9.3132365
   5.7310759   6.1281669   0.8898632   5.7329529   5.1075886   9.2956119
   9.3063061   9.2849366   8.6250522   8.6236472
 SUMMED SPIN DENSITY           2.00000000
 TOTAL ATOMIC SPINS  :
   0.0126562   0.0001523   0.0005199   0.0021050  -0.0068470   0.0075043
  -0.0005818  -0.0071653   0.0129609   0.0008894   0.0021011   0.0001099
   0.0932364   0.0941254   0.5758581   0.0127688   0.0001697   0.0005618
   0.0022546  -0.0069370   0.0075429  -0.0006000  -0.0071256   0.0128983
   0.0008543   0.0020345   0.0000983   0.0944453   0.0933200   0.0125872
   0.0001390   0.0005157   0.0021511  -0.0067981   0.0074188  -0.0005937
  -0.0071617   0.0128407   0.0008753   0.0020505   0.0000953   0.0928971
   0.0934582   0.5761596   0.0128356   0.0001739   0.0005720   0.0022699
  -0.0069666   0.0076056  -0.0006039  -0.0071508   0.0129689   0.0008628
   0.0020485   0.0001022   0.0949319   0.0938044
 TTTTTTTTTTTTTTTTTTTTTTTTTTTTTT MOQGAD      TELAPSE      539.32 TCPU      538.91
 TTTTTTTTTTTTTTTTTTTTTTTTTTTTTT SHELLXN     TELAPSE      543.47 TCPU      543.05
 TTTTTTTTTTTTTTTTTTTTTTTTTTTTTT MONMO3      TELAPSE      543.54 TCPU      543.12
 NUMERICALLY INTEGRATED DENSITY    231.9990137940    229.9990147134
 TTTTTTTTTTTTTTTTTTTTTTTTTTTTTT NUMDFT      TELAPSE      546.67 TCPU      546.25
 CYC  57 ETOT(AU) -7.040776414866E+03 DETOT -9.09E-12 tst  3.02E-15 PX  1.85E-08
 TTTTTTTTTTTTTTTTTTTTTTTTTTTTTT DIIS        TELAPSE      547.76 TCPU      547.34
 DIIS TEST: 0.35291E-09 AT SCF   CYCLE  57 - DIIS ACTIVE - HISTORY:    46 CYCLES
 TTTTTTTTTTTTTTTTTTTTTTTTTTTTTT FDIK        TELAPSE      548.40 TCPU      547.98

    ALPHA      ELECTRONS
 INSULATING STATE
 TOP OF VALENCE BANDS -    BAND    232; K    1; EIG -2.2209842E-01 AU
 BOTTOM OF VIRTUAL BANDS - BAND    233; K    1; EIG -1.4082562E-01 AU
 DIRECT ENERGY BAND GAP:   2.2115 eV

    BETA       ELECTRONS
 INSULATING STATE
 TOP OF VALENCE BANDS -    BAND    230; K    1; EIG -2.4069636E-01 AU
 BOTTOM OF VIRTUAL BANDS - BAND    231; K    1; EIG -1.8364437E-01 AU
 DIRECT ENERGY BAND GAP:   1.5525 eV
 TTTTTTTTTTTTTTTTTTTTTTTTTTTTTT PDIG        TELAPSE      548.48 TCPU      548.06
 CHARGE NORMALIZATION FACTOR   1.00000000
 TOTAL ATOMIC CHARGES:
   5.1101080   9.2878405   9.2862441   9.3470589   5.7338326   6.1296930
   0.8852239   5.7323083   5.1058037   9.2939973   9.3044959   9.2853505
   8.6268182   8.6224543  27.5496882   5.1095316   9.2876333   9.2880993
   9.3133148   5.7312519   6.1283663   0.8900371   5.7328213   5.1076368
   9.2957474   9.3064138   9.2848707   8.6255441   8.6235913   5.1106655
   9.2936956   9.2853233   9.3142634   5.7264675   6.1117804   0.8913614
   5.7309741   5.1073045   9.2931564   9.3065701   9.2846615   8.6265387
   8.6191109  27.5490370   5.1094797   9.2876215   9.2877734   9.3132365
   5.7310759   6.1281669   0.8898632   5.7329529   5.1075886   9.2956119
   9.3063061   9.2849366   8.6250522   8.6236472
 SUMMED SPIN DENSITY           2.00000000
 TOTAL ATOMIC SPINS  :
   0.0126562   0.0001523   0.0005199   0.0021050  -0.0068470   0.0075043
  -0.0005818  -0.0071653   0.0129609   0.0008894   0.0021011   0.0001099
   0.0932364   0.0941254   0.5758581   0.0127688   0.0001697   0.0005618
   0.0022546  -0.0069370   0.0075429  -0.0006000  -0.0071256   0.0128983
   0.0008543   0.0020345   0.0000983   0.0944453   0.0933200   0.0125872
   0.0001390   0.0005157   0.0021511  -0.0067981   0.0074188  -0.0005937
  -0.0071617   0.0128407   0.0008753   0.0020505   0.0000953   0.0928971
   0.0934582   0.5761596   0.0128356   0.0001739   0.0005720   0.0022699
  -0.0069666   0.0076056  -0.0006039  -0.0071508   0.0129689   0.0008628
   0.0020485   0.0001022   0.0949319   0.0938044
 TTTTTTTTTTTTTTTTTTTTTTTTTTTTTT MOQGAD      TELAPSE      548.49 TCPU      548.07
 TTTTTTTTTTTTTTTTTTTTTTTTTTTTTT SHELLXN     TELAPSE      552.62 TCPU      552.20

 ::: DIPOLE MOMENT ALONG NON PERIODIC DIRECTIONS:
 ::: A.U.     (X)  5.21998E-02   (Y)  1.82631E-02   (Z) -4.28632E-02
 ::: DEBYE        -1.32679E-01       -4.64203E-02        1.08947E-01

 +++ ENERGIES IN A.U. +++
 ::: EXT EL-POLE                                   6.9718541733976E+03
 ::: EXT EL-SPHEROPOLE                             0.0000000000000E+00
 ::: BIELET ZONE E-E                               6.2634472191608E+03
 ::: TOTAL E-E                                     1.3235301392558E+04
 ::: TOTAL E-N + N-E                              -3.6726745914061E+04
 ::: TOTAL N-N                                     9.9855129650925E+03
 ::: KINETIC ENERGY                                7.0251711855054E+03
 ::: PSEUDO TOTAL   ENERGY                        -6.4807603709043E+03
 ::: VIRIAL COEFFICIENT                            1.0403090162517E+00
 TTTTTTTTTTTTTTTTTTTTTTTTTTTTTT MONMO3      TELAPSE      552.69 TCPU      552.27
 NUMERICALLY INTEGRATED DENSITY    231.9990137940    229.9990147134
 TTTTTTTTTTTTTTTTTTTTTTTTTTTTTT NUMDFT      TELAPSE      555.81 TCPU      555.39
 CYC  58 ETOT(AU) -7.040776414866E+03 DETOT  1.09E-11 tst  3.02E-15 PX  1.85E-08

 == SCF ENDED - CONVERGENCE ON ENERGY      E(AU) -7.0407764148662E+03 CYCLES  58


 ENERGY EXPRESSION=HARTREE+FOCK EXCH*0.00000+(PBE        EXCH)*1.00000+PBE        CORR


 TOTAL ENERGY(DFT)(AU)( 58) -7.0407764148662E+03 DE 1.1E-11 tester 3.0E-15
 TTTTTTTTTTTTTTTTTTTTTTTTTTTTTT EDFT        TELAPSE      555.81 TCPU      555.39
 
 INFORMATION **** DFTD3 ENERGY **** CALCULATE DFTD3 ENERGY

           DFT-D V3(BJ)
 DF                                         pbe       
 parameters
 s6       :    1.0000
 s8       :    0.7875
 a1       :    0.4289
 a2       :    4.4407
 k1 k3    :   16.0000   -4.0000
 Cutoff   :   50.2022
 CN-Cutoff:   21.1671
 ABC-Cutoff:   21.1671
 
 Edisp /kcal,au:   -43.1885 -0.06882529

 E6    /kcal :   -29.8866
 E8    /kcal :   -13.3019
 
 INFORMATION **** DFTD3 ENERGY **** NORMAL TERMINATION OF DFTD3 MODULE

 *******************************************************************************

 DFT-D3 DISPERSION ENERGY CORRECTION

 D3 DISPERSION ENERGY (AU)       -6.8825289817062E-02
 TOTAL ENERGY + DISP (AU)        -7.0408452401560E+03

 *******************************************************************************

 EIGENVECTORS IN FORTRAN UNIT  8
 TTTTTTTTTTTTTTTTTTTTTTTTTTTTTT END         TELAPSE      556.31 TCPU      555.89
 EEEEEEEEEE TERMINATION  DATE 19 09 2022 TIME 13:15:05.5
NODE    0 CPU TIME =       555.889
NODE    1 CPU TIME =       556.044
NODE    2 CPU TIME =       556.040
NODE    3 CPU TIME =       556.042
NODE    4 CPU TIME =       556.036
NODE    5 CPU TIME =       556.035
NODE    6 CPU TIME =       556.033
NODE    7 CPU TIME =       556.039
NODE    8 CPU TIME =       556.038
NODE    9 CPU TIME =       556.036
NODE   10 CPU TIME =       556.033
NODE   11 CPU TIME =       556.039
NODE   12 CPU TIME =       556.039
NODE   13 CPU TIME =       556.037
NODE   14 CPU TIME =       556.037
NODE   15 CPU TIME =       556.034
NODE   16 CPU TIME =       556.036
NODE   17 CPU TIME =       556.040
NODE   18 CPU TIME =       556.038
NODE   19 CPU TIME =       556.035
NODE   20 CPU TIME =       556.032
NODE   21 CPU TIME =       556.036
NODE   22 CPU TIME =       554.657
NODE   23 CPU TIME =       555.330
    TOTAL CPU TIME =     13342.654
