# Supplementary material for: Interrogation of the Intermolecular Forces That Drive Bulk Properties of Molecular Crystals with Terahertz Spectroscopy and Density Functional Theory
Source: Cryst Growth Des. 2025 May 23;25(11):3697–706. doi: 10.1021/acs.cgd.5c00007 (PMC12148306; doi:10.1021/acs.cgd.5c00007)
Supplement: Supplementary file 3 [file cg5c00007_si_003.zip › Calculations/FH/Eclipse/FH_eclipse_opt.txt]

SHRINK 6 Cu (II) (AcAc)2(F3)4, conversion F to H H,C,O,F Cu are POB-TZVP and PBE-D
MOLECULE
1
58
1       0.925120    1.095203    2.378190
1       2.020044   -0.272804    2.623738
1       1.244321    0.443226    4.015858
1       4.198426    3.797909    0.054778
1       4.625158    5.135573    1.160727
1       5.836685    3.913329    0.755262
8       3.338177    1.708187    4.390942
8       5.037559    3.576134    3.229385
6       1.689578    0.684908    3.046934
6       2.843276    1.627151    3.209693
6       3.327774    2.352985    2.102099
1       2.824228    2.217005    1.145853
6       4.365793    3.283240    2.168179
6       4.768254    4.067428    0.950121
29      4.775540    2.840729    4.979152
1       8.625960    4.586255    7.580115
1       7.531036    5.954262    7.334566
1       8.306759    5.238232    5.942446
1       5.352654    1.883550    9.903526
1       4.925922    0.545885    8.797577
1       3.714395    1.768129    9.203042
8       6.212903    3.973271    5.567362
8       4.513521    2.105324    6.728919
6       7.861502    4.996550    6.911370
6       6.707804    4.054308    6.748611
6       6.223306    3.328473    7.856206
1       6.726852    3.464454    8.812452
6       5.185287    2.398218    7.790125
6       4.782826    1.614030    9.008184
1       5.672609    1.095203    2.378190
1       6.767533   -0.272804    2.623738
1       5.991810    0.443226    4.015858
1       8.945915    3.797909    0.054778
1       9.372647    5.135573    1.160727
1      10.584173    3.913329    0.755262
8       8.085666    1.708187    4.390942
8       9.785048    3.576134    3.229385
6       6.437067    0.684908    3.046934
6       7.590765    1.627151    3.209693
6       8.075262    2.352985    2.102099
1       7.571717    2.217005    1.145853
6       9.113282    3.283240    2.168179
6       9.515743    4.067428    0.950121
29      9.523029    2.840729    4.979152
1      13.373449    4.586255    7.580115
1      12.278525    5.954262    7.334566
1      13.054248    5.238232    5.942446
1      10.100143    1.883550    9.903526
1       9.673411    0.545885    8.797577
1       8.461884    1.768129    9.203042
8      10.960391    3.973271    5.567362
8       9.261009    2.105324    6.728919
6      12.608991    4.996550    6.911370
6      11.455293    4.054308    6.748611
6      10.970795    3.328473    7.856206
1      11.474341    3.464454    8.812452
6       9.932776    2.398218    7.790125
6       9.530315    1.614030    9.008184
BASISSET
POB-TZVP
DFT
SPIN
PBE-D
XLGRID
END
EXCHSIZE
15000000
BIPOSIZE
15000000
MAXCYCLE
200
SCFDIR
TOLINTEG
7 7 7 7 14
TOLDEE
11
SPINLOCK
2 10
SHRINK
6 6
FMIXING
40
END
 PROCESS           23  OF           24  WORKING
 PROCESS            9  OF           24  WORKING
 PROCESS           14  OF           24  WORKING
 PROCESS           15  OF           24  WORKING
 PROCESS           18  OF           24  WORKING
 PROCESS           22  OF           24  WORKING
 PROCESS            5  OF           24  WORKING
 PROCESS           10  OF           24  WORKING
 PROCESS           20  OF           24  WORKING
 PROCESS            3  OF           24  WORKING
 PROCESS            4  OF           24  WORKING
 PROCESS           17  OF           24  WORKING
 PROCESS           11  OF           24  WORKING
 PROCESS            1  OF           24  WORKING
 PROCESS           13  OF           24  WORKING
 PROCESS           12  OF           24  WORKING
 PROCESS           21  OF           24  WORKING
 PROCESS            0  OF           24  WORKING
 PROCESS            8  OF           24  WORKING
 PROCESS           16  OF           24  WORKING
 PROCESS           19  OF           24  WORKING
 PROCESS            2  OF           24  WORKING
 PROCESS            7  OF           24  WORKING
 PROCESS            6  OF           24  WORKING

         
 *******************************************************************************
 *                                                                             *
 *                               CRYSTAL17                                     *
 *                      public : 1.0.1 - Feb 1st, 2017                         *
 *                       HTTP://WWW.CRYSTAL.UNITO.IT                           *
 *                                                                             *
 *                              MAIN AUTHORS                                   *
 *                                                                             *
 *  R. DOVESI(1,11), V.R. SAUNDERS(2), C. ROETTI(1,11), R. ORLANDO(1,11),      *
 *  C.M. ZICOVICH-WILSON(1,3), F. PASCALE(4), B. CIVALLERI(1,11),              *
 *  K. DOLL(5), N.M. HARRISON(2,6), I.J. BUSH(7), Ph. D'ARCO(8),               *
 *  M. LLUNELL(9), M. CAUSA'(10), Y. NOEL(8), L. MASCHIO(1,11), A. ERBA(1,11)  *
 *  M. RE'RAT(14), S. CASASSA(1,11)                                            *
 *                                                                             *
 *        CONTRIBUTIONS TO THE CODE HAVE ALSO BEEN GIVEN BY                    *
 *                                                                             *
 *  M. FERRABONE(1,11), M. DE LA PIERRE(1,11), M. FERRERO(1,11),               *
 *  J. BAIMA(1,11), E. ALBANESE(1,11), M.F. PEINTINGER(12), R. BAST(13),       *
 *  B. KIRTMAN(15), V. LACIVITA(1,11), R. DEMICHELIS(1,16)                     *
 *  G. BRANDEBURG(17), S. SALUSTRO(1,11), G. SANSONE(1,11)                     *
 *  M.T. RUGGIERO(18)                                                          *
 *                                                                             *
 * (1) THEORETICAL CHEMISTRY GROUP - UNIVERSITA' DI TORINO - TORINO (ITALY)    *

 * (2) COMPUTATIONAL SCIENCE & ENGINEERING DEPARTMENT - STFC DARESBURY (UK)    *
 * (3) UNIVERSIDAD AUTONOMA DEL ESTADO DE MORELOS - CUERNAVACA (MEXICO)        *
 * (4) UNIVERSITE' DE LORRAINE - NANCY (FRANCE)                                *
 * (5) UNIVERSITAET STUTTGART- STUTTGART (GERMANY)                             *
 * (6) IMPERIAL COLLEGE - LONDON (UK)                                          *
 * (7) OXFORD E-RESEARCH CENTRE - OXFORD (UK)                                  *
 * (8) UPMC - SORBONNE UNIVERSITES - PARIS (FRANCE)                            *
 * (9) UNIVERSIDAD DE BARCELONA - BARCELONA (SPAIN)                            *
 *(10) UNIVERSITA' DI NAPOLI "FEDERICO II" - NAPOLI (ITALY)                    *
 *(11) NIS - NANOSTRUCTURED INTERFACES AND SURFACES - TORINO (ITALY)           *
 *(12) MPI FUER CHEMISCHE ENERGIEKONVERSION - MUELHEIM AN DER RUHR (GERMANY)   *
 *(13) UNIVERSITY OF TROMSO - TROMSO (NORWAY)                                  *
 *(14) UNIVERSITE' DE PAU ET DES PAYS DE L'ADOUR - PAU (FRANCE)                *
 *(15) UNIVERSITY OF CALIFORNIA SANTA BARBARA - SANTA BARBARA (USA)            *
 *(16) CURTIN UNIVERSITY - PERTH (AUSTRALIA)                                   *
 *(17) UNIVERSITY COLLEGE LONDON - LONDON (UK)                                 *
 *(18) CAMBRIDGE UNIVERSITY - CAMBRIDGE (UK)                                   *
 *                                                                             *
 *******************************************************************************
 EEEEEEEEEE STARTING  DATE 23 09 2022 TIME 11:14:52.0
 SHRINK 6 Cu (II) (AcAc)2(F3)4, conversion F to H H,C,O,F Cu are POB-TZVP and PBE

 MOLECULAR CALCULATION
 POINT  GROUP  N.  1                  :  1      OR  C1   
 CORRESPONDING SPACE GROUP            :  P 1             


 NUMBER OF IRREDUCIBLE ATOMS IN THE CONVENTIONAL CELL:   58

 INPUT COORDINATES

 ATOM AT. N.              COORDINATES
   1   1     9.251200000000E-01  1.095203000000E+00  2.378190000000E+00
   2   1     2.020044000000E+00 -2.728040000000E-01  2.623738000000E+00
   3   1     1.244321000000E+00  4.432260000000E-01  4.015858000000E+00
   4   1     4.198426000000E+00  3.797909000000E+00  5.477800000000E-02
   5   1     4.625158000000E+00  5.135573000000E+00  1.160727000000E+00
   6   1     5.836685000000E+00  3.913329000000E+00  7.552620000000E-01
   7   8     3.338177000000E+00  1.708187000000E+00  4.390942000000E+00
   8   8     5.037559000000E+00  3.576134000000E+00  3.229385000000E+00
   9   6     1.689578000000E+00  6.849080000000E-01  3.046934000000E+00
  10   6     2.843276000000E+00  1.627151000000E+00  3.209693000000E+00
  11   6     3.327774000000E+00  2.352985000000E+00  2.102099000000E+00
  12   1     2.824228000000E+00  2.217005000000E+00  1.145853000000E+00
  13   6     4.365793000000E+00  3.283240000000E+00  2.168179000000E+00
  14   6     4.768254000000E+00  4.067428000000E+00  9.501210000000E-01
  15  29     4.775540000000E+00  2.840729000000E+00  4.979152000000E+00
  16   1     8.625960000000E+00  4.586255000000E+00  7.580115000000E+00
  17   1     7.531036000000E+00  5.954262000000E+00  7.334566000000E+00
  18   1     8.306759000000E+00  5.238232000000E+00  5.942446000000E+00
  19   1     5.352654000000E+00  1.883550000000E+00  9.903526000000E+00
  20   1     4.925922000000E+00  5.458850000000E-01  8.797577000000E+00
  21   1     3.714395000000E+00  1.768129000000E+00  9.203042000000E+00
  22   8     6.212903000000E+00  3.973271000000E+00  5.567362000000E+00
  23   8     4.513521000000E+00  2.105324000000E+00  6.728919000000E+00
  24   6     7.861502000000E+00  4.996550000000E+00  6.911370000000E+00
  25   6     6.707804000000E+00  4.054308000000E+00  6.748611000000E+00
  26   6     6.223306000000E+00  3.328473000000E+00  7.856206000000E+00
  27   1     6.726852000000E+00  3.464454000000E+00  8.812452000000E+00
  28   6     5.185287000000E+00  2.398218000000E+00  7.790125000000E+00
  29   6     4.782826000000E+00  1.614030000000E+00  9.008184000000E+00
  30   1     5.672609000000E+00  1.095203000000E+00  2.378190000000E+00
  31   1     6.767533000000E+00 -2.728040000000E-01  2.623738000000E+00
  32   1     5.991810000000E+00  4.432260000000E-01  4.015858000000E+00
  33   1     8.945915000000E+00  3.797909000000E+00  5.477800000000E-02
  34   1     9.372647000000E+00  5.135573000000E+00  1.160727000000E+00
  35   1     1.058417300000E+01  3.913329000000E+00  7.552620000000E-01
  36   8     8.085666000000E+00  1.708187000000E+00  4.390942000000E+00
  37   8     9.785048000000E+00  3.576134000000E+00  3.229385000000E+00
  38   6     6.437067000000E+00  6.849080000000E-01  3.046934000000E+00
  39   6     7.590765000000E+00  1.627151000000E+00  3.209693000000E+00
  40   6     8.075262000000E+00  2.352985000000E+00  2.102099000000E+00
  41   1     7.571717000000E+00  2.217005000000E+00  1.145853000000E+00
  42   6     9.113282000000E+00  3.283240000000E+00  2.168179000000E+00
  43   6     9.515743000000E+00  4.067428000000E+00  9.501210000000E-01
  44  29     9.523029000000E+00  2.840729000000E+00  4.979152000000E+00
  45   1     1.337344900000E+01  4.586255000000E+00  7.580115000000E+00
  46   1     1.227852500000E+01  5.954262000000E+00  7.334566000000E+00
  47   1     1.305424800000E+01  5.238232000000E+00  5.942446000000E+00
  48   1     1.010014300000E+01  1.883550000000E+00  9.903526000000E+00
  49   1     9.673411000000E+00  5.458850000000E-01  8.797577000000E+00
  50   1     8.461884000000E+00  1.768129000000E+00  9.203042000000E+00
  51   8     1.096039100000E+01  3.973271000000E+00  5.567362000000E+00
  52   8     9.261009000000E+00  2.105324000000E+00  6.728919000000E+00
  53   6     1.260899100000E+01  4.996550000000E+00  6.911370000000E+00
  54   6     1.145529300000E+01  4.054308000000E+00  6.748611000000E+00
  55   6     1.097079500000E+01  3.328473000000E+00  7.856206000000E+00
  56   1     1.147434100000E+01  3.464454000000E+00  8.812452000000E+00
  57   6     9.932776000000E+00  2.398218000000E+00  7.790125000000E+00
  58   6     9.530315000000E+00  1.614030000000E+00  9.008184000000E+00

 COORDINATES OF THE EQUIVALENT ATOMS (ANGSTROMS)

 N. ATOM EQUIV AT. N.          X                  Y                  Z

   1   1   1    1 H     9.25120000000E-01  1.09520300000E+00  2.37819000000E+00

   2   2   1    1 H     2.02004400000E+00 -2.72804000000E-01  2.62373800000E+00

   3   3   1    1 H     1.24432100000E+00  4.43226000000E-01  4.01585800000E+00

   4   4   1    1 H     4.19842600000E+00  3.79790900000E+00  5.47780000000E-02

   5   5   1    1 H     4.62515800000E+00  5.13557300000E+00  1.16072700000E+00

   6   6   1    1 H     5.83668500000E+00  3.91332900000E+00  7.55262000000E-01

   7   7   1    8 O     3.33817700000E+00  1.70818700000E+00  4.39094200000E+00

   8   8   1    8 O     5.03755900000E+00  3.57613400000E+00  3.22938500000E+00

   9   9   1    6 C     1.68957800000E+00  6.84908000000E-01  3.04693400000E+00

  10  10   1    6 C     2.84327600000E+00  1.62715100000E+00  3.20969300000E+00

  11  11   1    6 C     3.32777400000E+00  2.35298500000E+00  2.10209900000E+00

  12  12   1    1 H     2.82422800000E+00  2.21700500000E+00  1.14585300000E+00

  13  13   1    6 C     4.36579300000E+00  3.28324000000E+00  2.16817900000E+00

  14  14   1    6 C     4.76825400000E+00  4.06742800000E+00  9.50121000000E-01

  15  15   1   29 CU    4.77554000000E+00  2.84072900000E+00  4.97915200000E+00

  16  16   1    1 H     8.62596000000E+00  4.58625500000E+00  7.58011500000E+00

  17  17   1    1 H     7.53103600000E+00  5.95426200000E+00  7.33456600000E+00

  18  18   1    1 H     8.30675900000E+00  5.23823200000E+00  5.94244600000E+00

  19  19   1    1 H     5.35265400000E+00  1.88355000000E+00  9.90352600000E+00

  20  20   1    1 H     4.92592200000E+00  5.45885000000E-01  8.79757700000E+00

  21  21   1    1 H     3.71439500000E+00  1.76812900000E+00  9.20304200000E+00

  22  22   1    8 O     6.21290300000E+00  3.97327100000E+00  5.56736200000E+00

  23  23   1    8 O     4.51352100000E+00  2.10532400000E+00  6.72891900000E+00

  24  24   1    6 C     7.86150200000E+00  4.99655000000E+00  6.91137000000E+00

  25  25   1    6 C     6.70780400000E+00  4.05430800000E+00  6.74861100000E+00

  26  26   1    6 C     6.22330600000E+00  3.32847300000E+00  7.85620600000E+00

  27  27   1    1 H     6.72685200000E+00  3.46445400000E+00  8.81245200000E+00

  28  28   1    6 C     5.18528700000E+00  2.39821800000E+00  7.79012500000E+00

  29  29   1    6 C     4.78282600000E+00  1.61403000000E+00  9.00818400000E+00

  30  30   1    1 H     5.67260900000E+00  1.09520300000E+00  2.37819000000E+00

  31  31   1    1 H     6.76753300000E+00 -2.72804000000E-01  2.62373800000E+00

  32  32   1    1 H     5.99181000000E+00  4.43226000000E-01  4.01585800000E+00

  33  33   1    1 H     8.94591500000E+00  3.79790900000E+00  5.47780000000E-02

  34  34   1    1 H     9.37264700000E+00  5.13557300000E+00  1.16072700000E+00

  35  35   1    1 H     1.05841730000E+01  3.91332900000E+00  7.55262000000E-01

  36  36   1    8 O     8.08566600000E+00  1.70818700000E+00  4.39094200000E+00

  37  37   1    8 O     9.78504800000E+00  3.57613400000E+00  3.22938500000E+00

  38  38   1    6 C     6.43706700000E+00  6.84908000000E-01  3.04693400000E+00

  39  39   1    6 C     7.59076500000E+00  1.62715100000E+00  3.20969300000E+00

  40  40   1    6 C     8.07526200000E+00  2.35298500000E+00  2.10209900000E+00

  41  41   1    1 H     7.57171700000E+00  2.21700500000E+00  1.14585300000E+00

  42  42   1    6 C     9.11328200000E+00  3.28324000000E+00  2.16817900000E+00

  43  43   1    6 C     9.51574300000E+00  4.06742800000E+00  9.50121000000E-01

  44  44   1   29 CU    9.52302900000E+00  2.84072900000E+00  4.97915200000E+00

  45  45   1    1 H     1.33734490000E+01  4.58625500000E+00  7.58011500000E+00

  46  46   1    1 H     1.22785250000E+01  5.95426200000E+00  7.33456600000E+00

  47  47   1    1 H     1.30542480000E+01  5.23823200000E+00  5.94244600000E+00

  48  48   1    1 H     1.01001430000E+01  1.88355000000E+00  9.90352600000E+00

  49  49   1    1 H     9.67341100000E+00  5.45885000000E-01  8.79757700000E+00

  50  50   1    1 H     8.46188400000E+00  1.76812900000E+00  9.20304200000E+00

  51  51   1    8 O     1.09603910000E+01  3.97327100000E+00  5.56736200000E+00

  52  52   1    8 O     9.26100900000E+00  2.10532400000E+00  6.72891900000E+00

  53  53   1    6 C     1.26089910000E+01  4.99655000000E+00  6.91137000000E+00

  54  54   1    6 C     1.14552930000E+01  4.05430800000E+00  6.74861100000E+00

  55  55   1    6 C     1.09707950000E+01  3.32847300000E+00  7.85620600000E+00

  56  56   1    1 H     1.14743410000E+01  3.46445400000E+00  8.81245200000E+00

  57  57   1    6 C     9.93277600000E+00  2.39821800000E+00  7.79012500000E+00

  58  58   1    6 C     9.53031500000E+00  1.61403000000E+00  9.00818400000E+00

 NUMBER OF SYMMETRY OPERATORS         :    1
 *******************************************************************************
 * GEOMETRY EDITING - INPUT COORDINATES ARE GIVEN IN ANGSTROM         
 *******************************************************************************

 GEOMETRY FOR WAVE FUNCTION - DIMENSIONALITY OF THE SYSTEM    0
 (NON PERIODIC DIRECTION: LATTICE PARAMETER FORMALLY SET TO 500)
 *******************************************************************************
 ATOMS IN THE ASYMMETRIC UNIT   58 - ATOMS IN THE UNIT CELL:   58
     ATOM             X(ANGSTROM)         Y(ANGSTROM)         Z(ANGSTROM)
 *******************************************************************************
      1 T   1 H     9.251200000000E-01  1.095203000000E+00  2.378190000000E+00
      2 T   1 H     2.020044000000E+00 -2.728040000000E-01  2.623738000000E+00
      3 T   1 H     1.244321000000E+00  4.432260000000E-01  4.015858000000E+00
      4 T   1 H     4.198426000000E+00  3.797909000000E+00  5.477800000000E-02
      5 T   1 H     4.625158000000E+00  5.135573000000E+00  1.160727000000E+00
      6 T   1 H     5.836685000000E+00  3.913329000000E+00  7.552620000000E-01
      7 T   8 O     3.338177000000E+00  1.708187000000E+00  4.390942000000E+00
      8 T   8 O     5.037559000000E+00  3.576134000000E+00  3.229385000000E+00
      9 T   6 C     1.689578000000E+00  6.849080000000E-01  3.046934000000E+00
     10 T   6 C     2.843276000000E+00  1.627151000000E+00  3.209693000000E+00
     11 T   6 C     3.327774000000E+00  2.352985000000E+00  2.102099000000E+00
     12 T   1 H     2.824228000000E+00  2.217005000000E+00  1.145853000000E+00
     13 T   6 C     4.365793000000E+00  3.283240000000E+00  2.168179000000E+00
     14 T   6 C     4.768254000000E+00  4.067428000000E+00  9.501210000000E-01
     15 T  29 CU    4.775540000000E+00  2.840729000000E+00  4.979152000000E+00
     16 T   1 H     8.625960000000E+00  4.586255000000E+00  7.580115000000E+00
     17 T   1 H     7.531036000000E+00  5.954262000000E+00  7.334566000000E+00
     18 T   1 H     8.306759000000E+00  5.238232000000E+00  5.942446000000E+00
     19 T   1 H     5.352654000000E+00  1.883550000000E+00  9.903526000000E+00
     20 T   1 H     4.925922000000E+00  5.458850000000E-01  8.797577000000E+00
     21 T   1 H     3.714395000000E+00  1.768129000000E+00  9.203042000000E+00
     22 T   8 O     6.212903000000E+00  3.973271000000E+00  5.567362000000E+00
     23 T   8 O     4.513521000000E+00  2.105324000000E+00  6.728919000000E+00
     24 T   6 C     7.861502000000E+00  4.996550000000E+00  6.911370000000E+00
     25 T   6 C     6.707804000000E+00  4.054308000000E+00  6.748611000000E+00
     26 T   6 C     6.223306000000E+00  3.328473000000E+00  7.856206000000E+00
     27 T   1 H     6.726852000000E+00  3.464454000000E+00  8.812452000000E+00
     28 T   6 C     5.185287000000E+00  2.398218000000E+00  7.790125000000E+00
     29 T   6 C     4.782826000000E+00  1.614030000000E+00  9.008184000000E+00
     30 T   1 H     5.672609000000E+00  1.095203000000E+00  2.378190000000E+00
     31 T   1 H     6.767533000000E+00 -2.728040000000E-01  2.623738000000E+00
     32 T   1 H     5.991810000000E+00  4.432260000000E-01  4.015858000000E+00
     33 T   1 H     8.945915000000E+00  3.797909000000E+00  5.477800000000E-02
     34 T   1 H     9.372647000000E+00  5.135573000000E+00  1.160727000000E+00
     35 T   1 H     1.058417300000E+01  3.913329000000E+00  7.552620000000E-01
     36 T   8 O     8.085666000000E+00  1.708187000000E+00  4.390942000000E+00
     37 T   8 O     9.785048000000E+00  3.576134000000E+00  3.229385000000E+00
     38 T   6 C     6.437067000000E+00  6.849080000000E-01  3.046934000000E+00
     39 T   6 C     7.590765000000E+00  1.627151000000E+00  3.209693000000E+00
     40 T   6 C     8.075262000000E+00  2.352985000000E+00  2.102099000000E+00
     41 T   1 H     7.571717000000E+00  2.217005000000E+00  1.145853000000E+00
     42 T   6 C     9.113282000000E+00  3.283240000000E+00  2.168179000000E+00
     43 T   6 C     9.515743000000E+00  4.067428000000E+00  9.501210000000E-01
     44 T  29 CU    9.523029000000E+00  2.840729000000E+00  4.979152000000E+00
     45 T   1 H     1.337344900000E+01  4.586255000000E+00  7.580115000000E+00
     46 T   1 H     1.227852500000E+01  5.954262000000E+00  7.334566000000E+00
     47 T   1 H     1.305424800000E+01  5.238232000000E+00  5.942446000000E+00
     48 T   1 H     1.010014300000E+01  1.883550000000E+00  9.903526000000E+00
     49 T   1 H     9.673411000000E+00  5.458850000000E-01  8.797577000000E+00
     50 T   1 H     8.461884000000E+00  1.768129000000E+00  9.203042000000E+00
     51 T   8 O     1.096039100000E+01  3.973271000000E+00  5.567362000000E+00
     52 T   8 O     9.261009000000E+00  2.105324000000E+00  6.728919000000E+00
     53 T   6 C     1.260899100000E+01  4.996550000000E+00  6.911370000000E+00
     54 T   6 C     1.145529300000E+01  4.054308000000E+00  6.748611000000E+00
     55 T   6 C     1.097079500000E+01  3.328473000000E+00  7.856206000000E+00
     56 T   1 H     1.147434100000E+01  3.464454000000E+00  8.812452000000E+00
     57 T   6 C     9.932776000000E+00  2.398218000000E+00  7.790125000000E+00
     58 T   6 C     9.530315000000E+00  1.614030000000E+00  9.008184000000E+00

 T = ATOM BELONGING TO THE ASYMMETRIC UNIT

 ****    1 SYMMOPS - TRANSLATORS IN FRACTIONAL UNITS
 **** MATRICES AND TRANSLATORS IN THE CRYSTALLOGRAPHIC REFERENCE FRAME
   V INV                    ROTATION MATRICES                   TRANSLATORS
   1   1  1.00  0.00  0.00  0.00  1.00  0.00  0.00  0.00  1.00  0.00  0.00  0.00

 *******************************************************************************
 STARTING BASIS SET HANDLING 
 *******************************************************************************

 Loading internal basis set: POB-TZVP            

 Please cite in your publication:
 Peintinger, M. F., Oliveira, D. V. and Bredow, T. (2013), Consistent Gaussian b
 asis sets of triple-zeta valence with polarization quality for solid-state calc
 ulations. J. Comput. Chem., 34: 451-459. doi: 10.1002/jcc.23153                
                    

 *******************************************************************************
 LOCAL ATOMIC FUNCTIONS BASIS SET
 *******************************************************************************
   ATOM   X(AU)   Y(AU)   Z(AU)  N. TYPE  EXPONENT  S COEF   P COEF   D/F/G COEF
 *******************************************************************************
   1 H    1.748   2.070   4.494
                                  1 S  
                                         3.406E+01 6.025E-03 0.000E+00 0.000E+00
                                         5.124E+00 4.502E-02 0.000E+00 0.000E+00
                                         1.165E+00 2.019E-01 0.000E+00 0.000E+00
                                  2 S  
                                         4.157E-01 1.000E+00 0.000E+00 0.000E+00
                                  3 S  
                                         1.795E-01 1.000E+00 0.000E+00 0.000E+00
                           4-     6 P  
                                         8.000E-01 0.000E+00 1.000E+00 0.000E+00
   2 H    3.817  -0.516   4.958
   3 H    2.351   0.838   7.589
   4 H    7.934   7.177   0.104
   5 H    8.740   9.705   2.193
   6 H   11.030   7.395   1.427
   7 O    6.308   3.228   8.298
                                 37 S  
                                         2.703E+04 2.173E-04 0.000E+00 0.000E+00
                                         4.052E+03 1.684E-03 0.000E+00 0.000E+00
                                         9.223E+02 8.740E-03 0.000E+00 0.000E+00
                                         2.612E+02 3.524E-02 0.000E+00 0.000E+00
                                         8.535E+01 1.115E-01 0.000E+00 0.000E+00
                                         3.104E+01 2.559E-01 0.000E+00 0.000E+00
                                 38 S  
                                         1.226E+01 3.977E-01 0.000E+00 0.000E+00
                                         4.999E+00 2.463E-01 0.000E+00 0.000E+00
                                 39 S  
                                         1.099E+00 1.000E+00 0.000E+00 0.000E+00
                                 40 S  
                                         3.566E-01 1.000E+00 0.000E+00 0.000E+00
                          41-    43 P  
                                         6.327E+01 0.000E+00 6.069E-03 0.000E+00
                                         1.463E+01 0.000E+00 4.191E-02 0.000E+00
                                         4.450E+00 0.000E+00 1.615E-01 0.000E+00
                                         1.528E+00 0.000E+00 3.571E-01 0.000E+00
                          44-    46 P  
                                         5.490E-01 0.000E+00 1.000E+00 0.000E+00
                          47-    49 P  
                                         1.859E-01 0.000E+00 1.000E+00 0.000E+00
                          50-    54 D  
                                         2.535E-01 0.000E+00 0.000E+00 1.000E+00
   8 O    9.520   6.758   6.103
   9 C    3.193   1.294   5.758
                                 73 S  
                                         1.358E+04 2.225E-04 0.000E+00 0.000E+00
                                         2.035E+03 1.723E-03 0.000E+00 0.000E+00
                                         4.632E+02 8.926E-03 0.000E+00 0.000E+00
                                         1.312E+02 3.573E-02 0.000E+00 0.000E+00
                                         4.285E+01 1.108E-01 0.000E+00 0.000E+00
                                         1.558E+01 2.430E-01 0.000E+00 0.000E+00
                                 74 S  
                                         6.207E+00 4.144E-01 0.000E+00 0.000E+00
                                         2.576E+00 2.374E-01 0.000E+00 0.000E+00
                                 75 S  
                                         4.941E-01 1.000E+00 0.000E+00 0.000E+00
                                 76 S  
                                         1.644E-01 1.000E+00 0.000E+00 0.000E+00
                          77-    79 P  
                                         3.470E+01 0.000E+00 5.333E-03 0.000E+00
                                         7.958E+00 0.000E+00 3.586E-02 0.000E+00
                                         2.378E+00 0.000E+00 1.422E-01 0.000E+00
                                         8.143E-01 0.000E+00 3.427E-01 0.000E+00
                          80-    82 P  
                                         5.662E-01 0.000E+00 1.000E+00 0.000E+00
                          83-    85 P  
                                         2.674E-01 0.000E+00 1.000E+00 0.000E+00
                          86-    90 D  
                                         8.792E-01 0.000E+00 0.000E+00 1.000E+00
  10 C    5.373   3.075   6.065
  11 C    6.289   4.446   3.972
  12 H    5.337   4.190   2.165
  13 C    8.250   6.204   4.097
  14 C    9.011   7.686   1.795
  15 CU   9.024   5.368   9.409
                                169 S  
                                         3.775E+05 2.281E-04 0.000E+00 0.000E+00
                                         5.659E+04 1.769E-03 0.000E+00 0.000E+00
                                         1.288E+04 9.199E-03 0.000E+00 0.000E+00
                                         3.645E+03 3.741E-02 0.000E+00 0.000E+00
                                         1.187E+03 1.219E-01 0.000E+00 0.000E+00
                                         4.265E+02 2.898E-01 0.000E+00 0.000E+00
                                         1.657E+02 4.153E-01 0.000E+00 0.000E+00
                                         6.560E+01 2.191E-01 0.000E+00 0.000E+00
                                170 S  
                                         4.144E+02-2.468E-02 0.000E+00 0.000E+00
                                         1.283E+02-1.172E-01 0.000E+00 0.000E+00
                                         2.062E+01 5.530E-01 0.000E+00 0.000E+00
                                         8.782E+00 5.224E-01 0.000E+00 0.000E+00
                                171 S  
                                         1.374E+01-2.274E-01 0.000E+00 0.000E+00
                                         2.243E+00 7.176E-01 0.000E+00 0.000E+00
                                172 S  
                                         8.153E-01 1.000E+00 0.000E+00 0.000E+00
                                173 S  
                                         4.076E-01 1.000E+00 0.000E+00 0.000E+00
                                174 S  
                                         1.768E-01 1.000E+00 0.000E+00 0.000E+00
                         175-   177 P  
                                         2.035E+03 0.000E+00 2.352E-03 0.000E+00
                                         4.819E+02 0.000E+00 1.913E-02 0.000E+00
                                         1.547E+02 0.000E+00 9.017E-02 0.000E+00
                                         5.774E+01 0.000E+00 2.606E-01 0.000E+00
                                         2.310E+01 0.000E+00 4.209E-01 0.000E+00
                                         9.388E+00 0.000E+00 2.434E-01 0.000E+00
                         178-   180 P  
                                         3.760E+01 0.000E+00-2.899E-02 0.000E+00
                                         5.124E+00 0.000E+00 5.492E-01 0.000E+00
                                         2.012E+00 0.000E+00 9.379E-01 0.000E+00
                         181-   183 P  
                                         1.464E+00 0.000E+00 1.000E+00 0.000E+00
                         184-   186 P  
                                         7.321E-01 0.000E+00 1.000E+00 0.000E+00
                         187-   191 D  
                                         7.413E+01 0.000E+00 0.000E+00 1.436E-02
                                         2.136E+01 0.000E+00 0.000E+00 8.663E-02
                                         7.500E+00 0.000E+00 0.000E+00 2.563E-01
                                         2.760E+00 0.000E+00 0.000E+00 4.037E-01
                         192-   196 D  
                                         1.459E+00 0.000E+00 0.000E+00 1.000E+00
                         197-   201 D  
                                         6.356E-01 0.000E+00 0.000E+00 1.000E+00
                         202-   208 F  
                                         2.233E+00 0.000E+00 0.000E+00 1.000E+00
  16 H   16.301   8.667  14.324
  17 H   14.232  11.252  13.860
  18 H   15.697   9.899  11.230
  19 H   10.115   3.559  18.715
  20 H    9.309   1.032  16.625
  21 H    7.019   3.341  17.391
  22 O   11.741   7.508  10.521
  23 O    8.529   3.978  12.716
  24 C   14.856   9.442  13.061
  25 C   12.676   7.662  12.753
  26 C   11.760   6.290  14.846
  27 H   12.712   6.547  16.653
  28 C    9.799   4.532  14.721
  29 C    9.038   3.050  17.023
  30 H   10.720   2.070   4.494
  31 H   12.789  -0.516   4.958
  32 H   11.323   0.838   7.589
  33 H   16.905   7.177   0.104
  34 H   17.712   9.705   2.193
  35 H   20.001   7.395   1.427
  36 O   15.280   3.228   8.298
  37 O   18.491   6.758   6.103
  38 C   12.164   1.294   5.758
  39 C   14.344   3.075   6.065
  40 C   15.260   4.446   3.972
  41 H   14.308   4.190   2.165
  42 C   17.222   6.204   4.097
  43 C   17.982   7.686   1.795
  44 CU  17.996   5.368   9.409
  45 H   25.272   8.667  14.324
  46 H   23.203  11.252  13.860
  47 H   24.669   9.899  11.230
  48 H   19.087   3.559  18.715
  49 H   18.280   1.032  16.625
  50 H   15.991   3.341  17.391
  51 O   20.712   7.508  10.521
  52 O   17.501   3.978  12.716
  53 C   23.828   9.442  13.061
  54 C   21.647   7.662  12.753
  55 C   20.732   6.290  14.846
  56 H   21.683   6.547  16.653
  57 C   18.770   4.532  14.721
  58 C   18.010   3.050  17.023

 *******************************************************************************
 FINISHED BASIS SET HANDLING 
 *******************************************************************************

 INFORMATION **** SET_MPP **** PCRYSTAL CALCULATION
 INFORMATION **** READM2 **** NEW DEFAULT: FOCK/KS MATRIX MIXING SET TO 30 %
 INFORMATION **** READM2 **** NEW DEFAULT: FULL DIRECT SCF MODE
 INFORMATION **** READM2 **** NEW DEFAULT: COULOMB BIPOLAR BUFFER SET TO 32 Mb
 INFORMATION **** READM2 **** NEW DEFAULT: EXCHANGE BIPOLAR BUFFER SET TO 32 Mb

 *******************************************************************************
 NEW DEFAULT: DFT INTEGRATION GRID INCREASED TO XLGRID
 NEW DEFAULT: DIIS ACCELERATOR ACTIVE
 USE KEYWORD NODIIS TO TURN IT OFF
 *******************************************************************************

 INFORMATION **** DFTD3_INPUT **** PERFORM LATEST DISPERSION CORRECTION DFT-D3(BJ) WITH AUTOMATIC PARAMETER SETUP
 PLEASE CITE:
 (1) DFT-D3 Reference
  S. Grimme, J. Antony, S. Ehrlich, and H. Krieg, J. Chem. Phys. 132 (2010), 154104
 (2) BJ-Damping Reference
  S. Grimme, S. Ehrlich, and L. Goerigk, J. Comput. Chem. 32 (2011), 1456-1465
 (3) General DFT-D Review
  S. Grimme, A. Hansen, J. G. Brandenburg, and C. Bannwarth,
  Chem. Rev. 116 (2016), 5105-5154

 INFORMATION **** EXCHSIZE **** EXCHANGE BIPOLAR BUFFER SIZE SET TO    15000000
 INFORMATION **** BIPOSIZE **** COULOMB BIPOLAR BUFFER SET TO    15000000
 INFORMATION **** MAXCYCLE **** MAX NUMBER OF SCF CYCLES SET TO         200
 INFORMATION **** READM2 **** FULL DIRECT SCF (MONO AND BIEL INT) SELECTED
 INFORMATION **** TOLINTEG **** COULOMB AND EXCHANGE SERIES TOLERANCES MODIFIED
 INFORMATION **** TOLDEE **** SCF TOL ON TOTAL ENERGY SET TO          11
 INFORMATION **** SPINLOCK **** LOCK IN A GIVEN SPIN STATE
 ALPHA-BETA ELECTRONS LOCKED TO   2 FOR  10 SCF CYCLES
 WARNING **** SHRINK **** MOLECULAR CASE - SHRINKING NOT USED
 *******************************************************************************
 N. OF ATOMS PER CELL        58  COULOMB OVERLAP TOL         (T1) 10**   -7
 NUMBER OF SHELLS           364  COULOMB PENETRATION TOL     (T2) 10**   -7
 NUMBER OF AO               752  EXCHANGE OVERLAP TOL        (T3) 10**   20
 N. OF ELECTRONS PER CELL   270  EXCHANGE PSEUDO OVP (F(G))  (T4) 10**   20
 CORE ELECTRONS PER CELL     92  EXCHANGE PSEUDO OVP (P(G))  (T5) 10**   20
 N. OF SYMMETRY OPERATORS     1  POLE ORDER IN MONO ZONE                  4
 *******************************************************************************
 TYPE OF CALCULATION :  UNRESTRICTED OPEN SHELL
 KOHN-SHAM HAMILTONIAN

 (EXCHANGE)[CORRELATION] FUNCTIONAL:(PERDEW-BURKE-ERNZERHOF)[PERDEW-BURKE-ERNZERHOF]


 SPIN POLARIZED DFT SELECTED
 SPIN POLARIZATION - ALPHA-BETA =  2 FOR  10 CYCLES

 CAPPA:IS1  1;IS2  1;IS3  1; K PTS MONK NET   1; SYMMOPS:K SPACE   2;G SPACE   1

 *******************************************************************************
 MAX NUMBER OF SCF CYCLES     200  CONVERGENCE ON DELTAP        10**-21
 WEIGHT OF F(I) IN F(I+1)      40% CONVERGENCE ON ENERGY        10**-11
 SPIN POLARIZATION - ALPHA-BETA =  2 FOR  10 CYCLES

 DISK SPACE FOR EIGENVECTORS (FTN 10)      565504 REALS

 SYMMETRY ADAPTION OF THE BLOCH FUNCTIONS DISABLED
 TTTTTTTTTTTTTTTTTTTTTTTTTTTTTT gordsh1     TELAPSE        0.27 TCPU        0.22

 MATRIX SIZE: P(G)  179110, F(G)   89931, P(G) IRR   90673, F(G) IRR   90673
 MAX G-VECTOR INDEX FOR 1- AND 2-ELECTRON INTEGRALS   1

 TTTTTTTTTTTTTTTTTTTTTTTTTTTTTT INPUT       TELAPSE        0.30 TCPU        0.25

 NEIGHBORS OF THE NON-EQUIVALENT ATOMS

 N = NUMBER OF NEIGHBORS AT DISTANCE R
    ATOM  N     R/ANG      R/AU   NEIGHBORS (ATOM LABELS AND CELL INDICES)
   1 H    1     1.0954     2.0701    9 C    0 0 0
   1 H    1     1.7693     3.3436    2 H    0 0 0
   1 H    1     1.7913     3.3852    3 H    0 0 0
   1 H    1     2.1572     4.0766   10 C    0 0 0
   1 H    1     2.5266     4.7746   12 H    0 0 0
   1 H    1     2.7260     5.1514   11 C    0 0 0

   2 H    1     1.0980     2.0748    9 C    0 0 0
   2 H    1     1.7471     3.3016    3 H    0 0 0
   2 H    1     1.7693     3.3436    1 H    0 0 0
   2 H    1     2.1519     4.0666   10 C    0 0 0
   2 H    1     2.9639     5.6010    7 O    0 0 0
   2 H    1     2.9794     5.6303   11 C    0 0 0

   3 H    1     1.0934     2.0662    9 C    0 0 0
   3 H    1     1.7471     3.3016    2 H    0 0 0
   3 H    1     1.7913     3.3852    1 H    0 0 0
   3 H    1     2.1467     4.0566   10 C    0 0 0
   3 H    1     2.4749     4.6769    7 O    0 0 0
   3 H    1     3.4133     6.4502   11 C    0 0 0

   4 H    1     1.0950     2.0692   14 C    0 0 0
   4 H    1     1.7855     3.3740    6 H    0 0 0
   4 H    1     1.7873     3.3776    5 H    0 0 0
   4 H    1     2.1816     4.1226   13 C    0 0 0
   4 H    1     2.3618     4.4632   12 H    0 0 0
   4 H    1     2.6528     5.0131   11 C    0 0 0

   5 H    1     1.0981     2.0751   14 C    0 0 0
   5 H    1     1.7681     3.3412    6 H    0 0 0
   5 H    1     1.7873     3.3776    4 H    0 0 0
   5 H    1     2.1245     4.0147   13 C    0 0 0
   5 H    1     2.6232     4.9572    8 O    0 0 0
   5 H    1     3.2113     6.0684   11 C    0 0 0

   6 H    1     1.0969     2.0729   14 C    0 0 0
   6 H    1     1.7681     3.3412    5 H    0 0 0
   6 H    1     1.7855     3.3740    4 H    0 0 0
   6 H    1     2.1347     4.0340   13 C    0 0 0
   6 H    1     2.4577     4.6444   41 H    0 0 0
   6 H    1     2.6218     4.9544    8 O    0 0 0

   7 O    1     1.2833     2.4251   10 C    0 0 0
   7 O    1     1.9221     3.6323   15 CU   0 0 0
   7 O    1     2.3604     4.4604    9 C    0 0 0
   7 O    1     2.3780     4.4937   11 C    0 0 0
   7 O    1     2.4749     4.6769    3 H    0 0 0
   7 O    1     2.6468     5.0016   23 O    0 0 0

   8 O    1     1.2897     2.4371   13 C    0 0 0
   8 O    1     1.9160     3.6208   15 CU   0 0 0
   8 O    1     2.3471     4.4354   14 C    0 0 0
   8 O    1     2.3854     4.5078   11 C    0 0 0
   8 O    1     2.6218     4.9544    6 H    0 0 0
   8 O    1     2.6232     4.9572    5 H    0 0 0

   9 C    1     1.0934     2.0662    3 H    0 0 0
   9 C    1     1.0954     2.0701    1 H    0 0 0
   9 C    1     1.0980     2.0748    2 H    0 0 0
   9 C    1     1.4984     2.8316   10 C    0 0 0
   9 C    1     2.3604     4.4604    7 O    0 0 0
   9 C    1     2.5217     4.7653   11 C    0 0 0

  10 C    1     1.2833     2.4251    7 O    0 0 0
  10 C    1     1.4101     2.6647   11 C    0 0 0
  10 C    1     1.4984     2.8316    9 C    0 0 0
  10 C    1     2.1466     4.0564   12 H    0 0 0
  10 C    1     2.1467     4.0566    3 H    0 0 0
  10 C    1     2.1519     4.0666    2 H    0 0 0

  11 C    1     1.0892     2.0584   12 H    0 0 0
  11 C    1     1.3954     2.6370   13 C    0 0 0
  11 C    1     1.4101     2.6647   10 C    0 0 0
  11 C    1     2.3780     4.4937    7 O    0 0 0
  11 C    1     2.3854     4.5078    8 O    0 0 0
  11 C    1     2.5182     4.7587   14 C    0 0 0

  12 H    1     1.0892     2.0584   11 C    0 0 0
  12 H    1     2.1350     4.0347   13 C    0 0 0
  12 H    1     2.1466     4.0564   10 C    0 0 0
  12 H    1     2.3618     4.4632    4 H    0 0 0
  12 H    1     2.5266     4.7746    1 H    0 0 0
  12 H    1     2.6910     5.0853   14 C    0 0 0

  13 C    1     1.2897     2.4371    8 O    0 0 0
  13 C    1     1.3954     2.6370   11 C    0 0 0
  13 C    1     1.5035     2.8413   14 C    0 0 0
  13 C    1     2.1245     4.0147    5 H    0 0 0
  13 C    1     2.1347     4.0340    6 H    0 0 0
  13 C    1     2.1350     4.0347   12 H    0 0 0

  14 C    1     1.0950     2.0692    4 H    0 0 0
  14 C    1     1.0969     2.0729    6 H    0 0 0
  14 C    1     1.0981     2.0751    5 H    0 0 0
  14 C    1     1.5035     2.8413   13 C    0 0 0
  14 C    1     2.3471     4.4354    8 O    0 0 0
  14 C    1     2.5182     4.7587   11 C    0 0 0

  15 CU   2     1.9160     3.6208    8 O    0 0 0   23 O    0 0 0
  15 CU   2     1.9221     3.6323    7 O    0 0 0   22 O    0 0 0
  15 CU   1     2.8557     5.3966   32 H    0 0 0
  15 CU   2     2.8749     5.4328   13 C    0 0 0   28 C    0 0 0
  15 CU   1     2.8875     5.4565   10 C    0 0 0
  15 CU   1     2.8875     5.4565   25 C    0 0 0

  16 H    1     1.0954     2.0701   24 C    0 0 0
  16 H    1     1.7693     3.3436   17 H    0 0 0
  16 H    1     1.7913     3.3852   18 H    0 0 0
  16 H    1     2.1572     4.0766   25 C    0 0 0
  16 H    1     2.5266     4.7746   27 H    0 0 0
  16 H    1     2.5572     4.8324   57 C    0 0 0

  17 H    1     1.0980     2.0748   24 C    0 0 0
  17 H    1     1.7471     3.3016   18 H    0 0 0
  17 H    1     1.7693     3.3436   16 H    0 0 0
  17 H    1     2.1519     4.0666   25 C    0 0 0
  17 H    1     2.9639     5.6010   22 O    0 0 0
  17 H    1     2.9794     5.6303   26 C    0 0 0

  18 H    1     1.0934     2.0662   24 C    0 0 0
  18 H    1     1.7471     3.3016   17 H    0 0 0
  18 H    1     1.7913     3.3852   16 H    0 0 0
  18 H    1     2.1467     4.0566   25 C    0 0 0
  18 H    1     2.4749     4.6769   22 O    0 0 0
  18 H    1     2.8557     5.3966   44 CU   0 0 0

  19 H    1     1.0950     2.0692   29 C    0 0 0
  19 H    1     1.7855     3.3740   21 H    0 0 0
  19 H    1     1.7873     3.3776   20 H    0 0 0
  19 H    1     2.1816     4.1226   28 C    0 0 0
  19 H    1     2.3618     4.4632   27 H    0 0 0
  19 H    1     2.6528     5.0131   26 C    0 0 0

  20 H    1     1.0981     2.0751   29 C    0 0 0
  20 H    1     1.7681     3.3412   21 H    0 0 0
  20 H    1     1.7873     3.3776   19 H    0 0 0
  20 H    1     2.1245     4.0147   28 C    0 0 0
  20 H    1     2.6232     4.9572   23 O    0 0 0
  20 H    1     3.2113     6.0684   26 C    0 0 0

  21 H    1     1.0969     2.0729   29 C    0 0 0
  21 H    1     1.7681     3.3412   20 H    0 0 0
  21 H    1     1.7855     3.3740   19 H    0 0 0
  21 H    1     2.1347     4.0340   28 C    0 0 0
  21 H    1     2.6218     4.9544   23 O    0 0 0
  21 H    1     3.2470     6.1360   26 C    0 0 0

  22 O    1     1.2833     2.4251   25 C    0 0 0
  22 O    1     1.9221     3.6323   15 CU   0 0 0
  22 O    1     2.3604     4.4604   24 C    0 0 0
  22 O    1     2.3780     4.4937   26 C    0 0 0
  22 O    1     2.4749     4.6769   18 H    0 0 0
  22 O    1     2.6468     5.0016    8 O    0 0 0

  23 O    1     1.2897     2.4371   28 C    0 0 0
  23 O    1     1.9160     3.6208   15 CU   0 0 0
  23 O    1     2.3471     4.4354   29 C    0 0 0
  23 O    1     2.3854     4.5078   26 C    0 0 0
  23 O    1     2.6218     4.9544   21 H    0 0 0
  23 O    1     2.6232     4.9572   20 H    0 0 0

  24 C    1     1.0934     2.0662   18 H    0 0 0
  24 C    1     1.0954     2.0701   16 H    0 0 0
  24 C    1     1.0980     2.0748   17 H    0 0 0
  24 C    1     1.4984     2.8316   25 C    0 0 0
  24 C    1     2.3604     4.4604   22 O    0 0 0
  24 C    1     2.5217     4.7653   26 C    0 0 0

  25 C    1     1.2833     2.4251   22 O    0 0 0
  25 C    1     1.4101     2.6647   26 C    0 0 0
  25 C    1     1.4984     2.8316   24 C    0 0 0
  25 C    1     2.1466     4.0564   27 H    0 0 0
  25 C    1     2.1467     4.0566   18 H    0 0 0
  25 C    1     2.1519     4.0666   17 H    0 0 0

  26 C    1     1.0892     2.0584   27 H    0 0 0
  26 C    1     1.3954     2.6370   28 C    0 0 0
  26 C    1     1.4101     2.6647   25 C    0 0 0
  26 C    1     2.3780     4.4937   22 O    0 0 0
  26 C    1     2.3854     4.5078   23 O    0 0 0
  26 C    1     2.5182     4.7587   29 C    0 0 0

  27 H    1     1.0892     2.0584   26 C    0 0 0
  27 H    1     2.1350     4.0347   28 C    0 0 0
  27 H    1     2.1466     4.0564   25 C    0 0 0
  27 H    1     2.3618     4.4632   19 H    0 0 0
  27 H    1     2.4577     4.6444   50 H    0 0 0
  27 H    1     2.5266     4.7746   16 H    0 0 0

  28 C    1     1.2897     2.4371   23 O    0 0 0
  28 C    1     1.3954     2.6370   26 C    0 0 0
  28 C    1     1.5035     2.8413   29 C    0 0 0
  28 C    1     2.1245     4.0147   20 H    0 0 0
  28 C    1     2.1347     4.0340   21 H    0 0 0
  28 C    1     2.1350     4.0347   27 H    0 0 0

  29 C    1     1.0950     2.0692   19 H    0 0 0
  29 C    1     1.0969     2.0729   21 H    0 0 0
  29 C    1     1.0981     2.0751   20 H    0 0 0
  29 C    1     1.5035     2.8413   28 C    0 0 0
  29 C    1     2.3471     4.4354   23 O    0 0 0
  29 C    1     2.5182     4.7587   26 C    0 0 0

  30 H    1     1.0954     2.0701   38 C    0 0 0
  30 H    1     1.7693     3.3436   31 H    0 0 0
  30 H    1     1.7913     3.3852   32 H    0 0 0
  30 H    1     2.1572     4.0766   39 C    0 0 0
  30 H    1     2.5266     4.7746   41 H    0 0 0
  30 H    1     2.5572     4.8324   13 C    0 0 0

  31 H    1     1.0980     2.0748   38 C    0 0 0
  31 H    1     1.7471     3.3016   32 H    0 0 0
  31 H    1     1.7693     3.3436   30 H    0 0 0
  31 H    1     2.1519     4.0666   39 C    0 0 0
  31 H    1     2.9639     5.6010   36 O    0 0 0
  31 H    1     2.9794     5.6303   40 C    0 0 0

  32 H    1     1.0934     2.0662   38 C    0 0 0
  32 H    1     1.7471     3.3016   31 H    0 0 0
  32 H    1     1.7913     3.3852   30 H    0 0 0
  32 H    1     2.1467     4.0566   39 C    0 0 0
  32 H    1     2.4749     4.6769   36 O    0 0 0
  32 H    1     2.8557     5.3966   15 CU   0 0 0

  33 H    1     1.0950     2.0692   43 C    0 0 0
  33 H    1     1.7855     3.3740   35 H    0 0 0
  33 H    1     1.7873     3.3776   34 H    0 0 0
  33 H    1     2.1816     4.1226   42 C    0 0 0
  33 H    1     2.3618     4.4632   41 H    0 0 0
  33 H    1     2.6528     5.0131   40 C    0 0 0

  34 H    1     1.0981     2.0751   43 C    0 0 0
  34 H    1     1.7681     3.3412   35 H    0 0 0
  34 H    1     1.7873     3.3776   33 H    0 0 0
  34 H    1     2.1245     4.0147   42 C    0 0 0
  34 H    1     2.6232     4.9572   37 O    0 0 0
  34 H    1     3.2113     6.0684   40 C    0 0 0

  35 H    1     1.0969     2.0729   43 C    0 0 0
  35 H    1     1.7681     3.3412   34 H    0 0 0
  35 H    1     1.7855     3.3740   33 H    0 0 0
  35 H    1     2.1347     4.0340   42 C    0 0 0
  35 H    1     2.6218     4.9544   37 O    0 0 0
  35 H    1     3.2470     6.1360   40 C    0 0 0

  36 O    1     1.2833     2.4251   39 C    0 0 0
  36 O    1     1.9221     3.6323   44 CU   0 0 0
  36 O    1     2.3604     4.4604   38 C    0 0 0
  36 O    1     2.3780     4.4937   40 C    0 0 0
  36 O    1     2.4749     4.6769   32 H    0 0 0
  36 O    1     2.6467     5.0016   52 O    0 0 0

  37 O    1     1.2897     2.4371   42 C    0 0 0
  37 O    1     1.9160     3.6208   44 CU   0 0 0
  37 O    1     2.3471     4.4354   43 C    0 0 0
  37 O    1     2.3854     4.5078   40 C    0 0 0
  37 O    1     2.6218     4.9544   35 H    0 0 0
  37 O    1     2.6232     4.9572   34 H    0 0 0

  38 C    1     1.0934     2.0662   32 H    0 0 0
  38 C    1     1.0954     2.0701   30 H    0 0 0
  38 C    1     1.0980     2.0748   31 H    0 0 0
  38 C    1     1.4984     2.8316   39 C    0 0 0
  38 C    1     2.3604     4.4604   36 O    0 0 0
  38 C    1     2.5217     4.7653   40 C    0 0 0

  39 C    1     1.2833     2.4251   36 O    0 0 0
  39 C    1     1.4101     2.6647   40 C    0 0 0
  39 C    1     1.4984     2.8316   38 C    0 0 0
  39 C    1     2.1466     4.0564   41 H    0 0 0
  39 C    1     2.1467     4.0566   32 H    0 0 0
  39 C    1     2.1519     4.0666   31 H    0 0 0

  40 C    1     1.0892     2.0584   41 H    0 0 0
  40 C    1     1.3954     2.6370   42 C    0 0 0
  40 C    1     1.4101     2.6647   39 C    0 0 0
  40 C    1     2.3780     4.4937   36 O    0 0 0
  40 C    1     2.3854     4.5078   37 O    0 0 0
  40 C    1     2.5182     4.7587   43 C    0 0 0

  41 H    1     1.0892     2.0584   40 C    0 0 0
  41 H    1     2.1350     4.0347   42 C    0 0 0
  41 H    1     2.1466     4.0564   39 C    0 0 0
  41 H    1     2.3618     4.4632   33 H    0 0 0
  41 H    1     2.4577     4.6444    6 H    0 0 0
  41 H    1     2.5266     4.7746   30 H    0 0 0

  42 C    1     1.2897     2.4371   37 O    0 0 0
  42 C    1     1.3954     2.6370   40 C    0 0 0
  42 C    1     1.5035     2.8413   43 C    0 0 0
  42 C    1     2.1245     4.0147   34 H    0 0 0
  42 C    1     2.1347     4.0340   35 H    0 0 0
  42 C    1     2.1350     4.0347   41 H    0 0 0

  43 C    1     1.0950     2.0692   33 H    0 0 0
  43 C    1     1.0969     2.0729   35 H    0 0 0
  43 C    1     1.0981     2.0751   34 H    0 0 0
  43 C    1     1.5035     2.8413   42 C    0 0 0
  43 C    1     2.3471     4.4354   37 O    0 0 0
  43 C    1     2.5182     4.7587   40 C    0 0 0

  44 CU   1     1.9160     3.6208   37 O    0 0 0
  44 CU   1     1.9160     3.6208   52 O    0 0 0
  44 CU   1     1.9221     3.6323   51 O    0 0 0
  44 CU   1     1.9221     3.6323   36 O    0 0 0
  44 CU   1     2.8557     5.3966   18 H    0 0 0
  44 CU   2     2.8749     5.4328   42 C    0 0 0   57 C    0 0 0

  45 H    1     1.0954     2.0701   53 C    0 0 0
  45 H    1     1.7693     3.3436   46 H    0 0 0
  45 H    1     1.7913     3.3852   47 H    0 0 0
  45 H    1     2.1572     4.0766   54 C    0 0 0
  45 H    1     2.5266     4.7746   56 H    0 0 0
  45 H    1     2.7260     5.1514   55 C    0 0 0

  46 H    1     1.0980     2.0748   53 C    0 0 0
  46 H    1     1.7471     3.3016   47 H    0 0 0
  46 H    1     1.7693     3.3436   45 H    0 0 0
  46 H    1     2.1519     4.0666   54 C    0 0 0
  46 H    1     2.9639     5.6010   51 O    0 0 0
  46 H    1     2.9794     5.6303   55 C    0 0 0

  47 H    1     1.0934     2.0662   53 C    0 0 0
  47 H    1     1.7471     3.3016   46 H    0 0 0
  47 H    1     1.7913     3.3852   45 H    0 0 0
  47 H    1     2.1467     4.0566   54 C    0 0 0
  47 H    1     2.4749     4.6769   51 O    0 0 0
  47 H    1     3.4133     6.4502   55 C    0 0 0

  48 H    1     1.0950     2.0692   58 C    0 0 0
  48 H    1     1.7855     3.3740   50 H    0 0 0
  48 H    1     1.7873     3.3776   49 H    0 0 0
  48 H    1     2.1816     4.1226   57 C    0 0 0
  48 H    1     2.3618     4.4632   56 H    0 0 0
  48 H    1     2.6528     5.0131   55 C    0 0 0

  49 H    1     1.0981     2.0751   58 C    0 0 0
  49 H    1     1.7681     3.3412   50 H    0 0 0
  49 H    1     1.7873     3.3776   48 H    0 0 0
  49 H    1     2.1245     4.0147   57 C    0 0 0
  49 H    1     2.6232     4.9572   52 O    0 0 0
  49 H    1     3.2113     6.0684   55 C    0 0 0

  50 H    1     1.0969     2.0729   58 C    0 0 0
  50 H    1     1.7681     3.3412   49 H    0 0 0
  50 H    1     1.7855     3.3740   48 H    0 0 0
  50 H    1     2.1347     4.0340   57 C    0 0 0
  50 H    1     2.4577     4.6444   27 H    0 0 0
  50 H    1     2.6218     4.9544   52 O    0 0 0

  51 O    1     1.2833     2.4251   54 C    0 0 0
  51 O    1     1.9221     3.6323   44 CU   0 0 0
  51 O    1     2.3604     4.4605   53 C    0 0 0
  51 O    1     2.3780     4.4937   55 C    0 0 0
  51 O    1     2.4749     4.6769   47 H    0 0 0
  51 O    1     2.6467     5.0016   37 O    0 0 0

  52 O    1     1.2897     2.4371   57 C    0 0 0
  52 O    1     1.9160     3.6208   44 CU   0 0 0
  52 O    1     2.3471     4.4354   58 C    0 0 0
  52 O    1     2.3854     4.5078   55 C    0 0 0
  52 O    1     2.6218     4.9544   50 H    0 0 0
  52 O    1     2.6232     4.9572   49 H    0 0 0

  53 C    1     1.0934     2.0662   47 H    0 0 0
  53 C    1     1.0954     2.0701   45 H    0 0 0
  53 C    1     1.0980     2.0748   46 H    0 0 0
  53 C    1     1.4984     2.8316   54 C    0 0 0
  53 C    1     2.3604     4.4605   51 O    0 0 0
  53 C    1     2.5217     4.7653   55 C    0 0 0

  54 C    1     1.2833     2.4251   51 O    0 0 0
  54 C    1     1.4101     2.6647   55 C    0 0 0
  54 C    1     1.4984     2.8316   53 C    0 0 0
  54 C    1     2.1466     4.0564   56 H    0 0 0
  54 C    1     2.1467     4.0566   47 H    0 0 0
  54 C    1     2.1519     4.0666   46 H    0 0 0

  55 C    1     1.0892     2.0584   56 H    0 0 0
  55 C    1     1.3954     2.6370   57 C    0 0 0
  55 C    1     1.4101     2.6647   54 C    0 0 0
  55 C    1     2.3780     4.4937   51 O    0 0 0
  55 C    1     2.3854     4.5078   52 O    0 0 0
  55 C    1     2.5182     4.7587   58 C    0 0 0

  56 H    1     1.0892     2.0584   55 C    0 0 0
  56 H    1     2.1350     4.0347   57 C    0 0 0
  56 H    1     2.1466     4.0564   54 C    0 0 0
  56 H    1     2.3618     4.4632   48 H    0 0 0
  56 H    1     2.5266     4.7746   45 H    0 0 0
  56 H    1     2.6910     5.0853   58 C    0 0 0

  57 C    1     1.2897     2.4371   52 O    0 0 0
  57 C    1     1.3954     2.6370   55 C    0 0 0
  57 C    1     1.5035     2.8413   58 C    0 0 0
  57 C    1     2.1245     4.0147   49 H    0 0 0
  57 C    1     2.1347     4.0340   50 H    0 0 0
  57 C    1     2.1350     4.0347   56 H    0 0 0

  58 C    1     1.0950     2.0692   48 H    0 0 0
  58 C    1     1.0969     2.0729   50 H    0 0 0
  58 C    1     1.0981     2.0751   49 H    0 0 0
  58 C    1     1.5035     2.8413   57 C    0 0 0
  58 C    1     2.3471     4.4354   52 O    0 0 0
  58 C    1     2.5182     4.7587   55 C    0 0 0


 SYMMETRY ALLOWED INTERNAL DEGREE(S) OF FREEDOM: 168
 TTTTTTTTTTTTTTTTTTTTTTTTTTTTTT SYMM        TELAPSE        0.30 TCPU        0.26
 TTTTTTTTTTTTTTTTTTTTTTTTTTTTTT INT_SCREEN  TELAPSE        0.31 TCPU        0.26

 DFT PARAMETERS

     ATOM       ELECTRONS   NET CHARGE   R(ANGSTROM)
   1   1  H       1.0000      0.0000     1.11000000
   7   8  O       8.0000      0.0000     0.74000000
   9   6  C       6.0000      0.0000     0.77000000
  15  29  CU     29.0000      0.0000     1.28000000

 SIZE OF GRID=    1835902
 TTTTTTTTTTTTTTTTTTTTTTTTTTTTTT MAKE_GRID2  TELAPSE        1.56 TCPU        1.52
 BECKE WEIGHT FUNCTION
 RADSAFE =     2.00
 TOLERANCES - DENSITY:10**- 6; POTENTIAL:10**- 9; GRID WGT:10**-14

 RADIAL INTEGRATION  - INTERVALS (POINTS,UPPER LIMIT):            1( 75,  4.0*R)

 ANGULAR INTEGRATION - INTERVALS (ACCURACY LEVEL [N. POINTS] UPPER LIMIT):
  1(  4[  86]   0.2)  2(  8[ 194]   0.5)  3( 12[ 350]   0.9)  4( 16[ 974]   3.5)
  5( 12[ 350]9999.0)
 TTTTTTTTTTTTTTTTTTTTTTTTTTTTTT INT_CALC    TELAPSE        1.57 TCPU        1.52
 EEEEEEEEEE INT_CALC TERMINATION  DATE 23 09 2022 TIME 11:14:53.5

 *******************************************************************************
 SHRINK 6 Cu (II) (AcAc)2(F3)4, conversion F to H H,C,O,F Cu are POB-TZVP and PBE
 CRYSTAL - SCF - TYPE OF CALCULATION :  UNRESTRICTED OPEN SHELL
 *******************************************************************************

 CAPPA:IS1  1;IS2  1;IS3  1; K PTS MONK NET   1; SYMMOPS:K SPACE   2;G SPACE   1

 TTTTTTTTTTTTTTTTTTTTTTTTTTTTTT SDIK        TELAPSE        1.69 TCPU        1.64

 AAAAAAAAAAAAAAAAAAAAAAAAAAAAAAAAAAAAAAAAAAAAAAAAAAAAAAAAAAAAAAAAAAAAAAAAAAAAAAA
         ATOMIC WAVEFUNCTION(S)


 NUCLEAR CHARGE  1.0  SYMMETRY SPECIES            S
 N. ELECTRONS    1.0  NUMBER OF PRIMITIVE GTOS    5
                      NUMBER OF CONTRACTED GTOS   3
                      NUMBER OF CLOSED SHELLS     0
                      OPEN SHELL OCCUPATION       1

  ZNUC  SCFIT    TOTAL HF ENERGY   KINETIC ENERGY   VIRIAL THEOREM ACCURACY
   1.0     1    -4.972863497E-01  5.223199932E-01 -1.952072209E+00  6.6E-16

 NUCLEAR CHARGE  8.0  SYMMETRY SPECIES            S    P
 N. ELECTRONS    8.0  NUMBER OF PRIMITIVE GTOS   10    6
                      NUMBER OF CONTRACTED GTOS   4    3
                      NUMBER OF CLOSED SHELLS     2    0
                      OPEN SHELL OCCUPATION       0    4

  ZNUC  SCFIT    TOTAL HF ENERGY   KINETIC ENERGY   VIRIAL THEOREM ACCURACY
   8.0    21    -7.480300557E+01  7.484351841E+01 -1.999458699E+00  1.2E-06

 NUCLEAR CHARGE  6.0  SYMMETRY SPECIES            S    P
 N. ELECTRONS    6.0  NUMBER OF PRIMITIVE GTOS   10    6
                      NUMBER OF CONTRACTED GTOS   4    3
                      NUMBER OF CLOSED SHELLS     2    0
                      OPEN SHELL OCCUPATION       0    2

  ZNUC  SCFIT    TOTAL HF ENERGY   KINETIC ENERGY   VIRIAL THEOREM ACCURACY
   6.0    20    -3.766702350E+01  3.783133671E+01 -1.995656691E+00  4.0E-06

 NUCLEAR CHARGE 29.0  SYMMETRY SPECIES            S    P    D
 N. ELECTRONS   29.0  NUMBER OF PRIMITIVE GTOS   17   11    6
                      NUMBER OF CONTRACTED GTOS   6    4    3
                      NUMBER OF CLOSED SHELLS     3    2    1
                      OPEN SHELL OCCUPATION       1    0    0

  ZNUC  SCFIT    TOTAL HF ENERGY   KINETIC ENERGY   VIRIAL THEOREM ACCURACY
  29.0    22    -1.638707175E+03  1.639424945E+03 -1.999562182E+00  3.7E-06

 AAAAAAAAAAAAAAAAAAAAAAAAAAAAAAAAAAAAAAAAAAAAAAAAAAAAAAAAAAAAAAAAAAAAAAAAAAAAAAA

 CHARGE NORMALIZATION FACTOR   1.00000000
 TOTAL ATOMIC CHARGES:
   1.0000000   1.0000000   1.0000000   1.0000000   1.0000000   1.0000000
   8.0000000   8.0000000   6.0000000   6.0000000   6.0000000   1.0000000
   6.0000000   6.0000000  29.0000000   1.0000000   1.0000000   1.0000000
   1.0000000   1.0000000   1.0000000   8.0000000   8.0000000   6.0000000
   6.0000000   6.0000000   1.0000000   6.0000000   6.0000000   1.0000000
   1.0000000   1.0000000   1.0000000   1.0000000   1.0000000   8.0000000
   8.0000000   6.0000000   6.0000000   6.0000000   1.0000000   6.0000000
   6.0000000  29.0000000   1.0000000   1.0000000   1.0000000   1.0000000
   1.0000000   1.0000000   8.0000000   8.0000000   6.0000000   6.0000000
   6.0000000   1.0000000   6.0000000   6.0000000
 SUMMED SPIN DENSITY           0.00000000
 TOTAL ATOMIC SPINS  :
   0.0000000   0.0000000   0.0000000   0.0000000   0.0000000   0.0000000
   0.0000000   0.0000000   0.0000000   0.0000000   0.0000000   0.0000000
   0.0000000   0.0000000   0.0000000   0.0000000   0.0000000   0.0000000
   0.0000000   0.0000000   0.0000000   0.0000000   0.0000000   0.0000000
   0.0000000   0.0000000   0.0000000   0.0000000   0.0000000   0.0000000
   0.0000000   0.0000000   0.0000000   0.0000000   0.0000000   0.0000000
   0.0000000   0.0000000   0.0000000   0.0000000   0.0000000   0.0000000
   0.0000000   0.0000000   0.0000000   0.0000000   0.0000000   0.0000000
   0.0000000   0.0000000   0.0000000   0.0000000   0.0000000   0.0000000
   0.0000000   0.0000000   0.0000000   0.0000000
 TTTTTTTTTTTTTTTTTTTTTTTTTTTTTT MOQGAD      TELAPSE        1.70 TCPU        1.65
 TTTTTTTTTTTTTTTTTTTTTTTTTTTTTT SHELLXN     TELAPSE        6.88 TCPU        6.84
 TTTTTTTTTTTTTTTTTTTTTTTTTTTTTT MONMO3      TELAPSE        6.95 TCPU        6.90
 NUMERICALLY INTEGRATED DENSITY    135.0000054998    135.0000054998
 TTTTTTTTTTTTTTTTTTTTTTTTTTTTTT NUMDFT      TELAPSE        9.78 TCPU        9.73
 CYC   0 ETOT(AU) -4.663059346405E+03 DETOT -4.66E+03 tst  0.00E+00 PX  1.00E+00
 TTTTTTTTTTTTTTTTTTTTTTTTTTTTTT DIIS        TELAPSE        9.81 TCPU        9.76
 TTTTTTTTTTTTTTTTTTTTTTTTTTTTTT FDIK        TELAPSE       11.65 TCPU       11.60
 SPIN LOCKING: NO ENERGY GAP COMPUTED
 TTTTTTTTTTTTTTTTTTTTTTTTTTTTTT PDIG        TELAPSE       11.70 TCPU       11.65
 CHARGE NORMALIZATION FACTOR   1.00000000
 TOTAL ATOMIC CHARGES:
   0.9099886   0.9432026   0.8545605   0.8818076   0.9397439   1.0832308
   9.1710340   9.1816897   6.5750702   6.5061229   7.1032984   0.9037278
   6.5412137   6.5354865  18.5296606   0.9904529   0.9944643   0.9156557
   0.9315800   0.9223661   0.9084194   9.1813243   9.1644989   6.5639922
   6.5169911   7.0978815   1.0480612   6.5490980   6.5553772   0.9904524
   0.9944643   0.9156558   0.9315803   0.9223663   0.9084192   9.1813242
   9.1644989   6.5639924   6.5169912   7.0978812   1.0480610   6.5490976
   6.5553775  18.5296604   0.9099889   0.9432026   0.8545606   0.8818075
   0.9397436   1.0832302   9.1710341   9.1816899   6.5750700   6.5061227
   7.1032986   0.9037277   6.5412140   6.5354866
 SUMMED SPIN DENSITY           2.00000000
 TOTAL ATOMIC SPINS  :
   0.0089072   0.0028875   0.0012185   0.0359500   0.0283909   0.1135239
  -0.0034362   0.0025551  -0.0014282   0.0092819   0.0080249   0.0263227
   0.0318843  -0.0156339   0.1978118   0.0617617   0.0530174   0.0509135
   0.0819295   0.0081232   0.0143748   0.0048848   0.0004978  -0.0152189
   0.0519085   0.0367272   0.1607623   0.0380955   0.0059627   0.0617616
   0.0530173   0.0509136   0.0819298   0.0081231   0.0143746   0.0048849
   0.0004978  -0.0152189   0.0519086   0.0367271   0.1607621   0.0380953
   0.0059628   0.1978114   0.0089072   0.0028876   0.0012185   0.0359499
   0.0283909   0.1135238  -0.0034362   0.0025551  -0.0014282   0.0092819
   0.0080249   0.0263227   0.0318843  -0.0156338
 TTTTTTTTTTTTTTTTTTTTTTTTTTTTTT MOQGAD      TELAPSE       11.70 TCPU       11.66
 TTTTTTTTTTTTTTTTTTTTTTTTTTTTTT SHELLXN     TELAPSE       17.77 TCPU       17.73
 TTTTTTTTTTTTTTTTTTTTTTTTTTTTTT MONMO3      TELAPSE       17.84 TCPU       17.79
 NUMERICALLY INTEGRATED DENSITY    136.0000109580    134.0000078158
 TTTTTTTTTTTTTTTTTTTTTTTTTTTTTT NUMDFT      TELAPSE       20.89 TCPU       20.84
 CYC   1 ETOT(AU) -4.587851442690E+03 DETOT  7.52E+01 tst  0.00E+00 PX  1.00E+00
 TTTTTTTTTTTTTTTTTTTTTTTTTTTTTT DIIS        TELAPSE       21.06 TCPU       21.01
 DIIS TEST: 0.36944E+03 AT SCF   CYCLE   1 - MIX   40 %
 TTTTTTTTTTTTTTTTTTTTTTTTTTTTTT FDIK        TELAPSE       21.53 TCPU       21.49
 SPIN LOCKING: NO ENERGY GAP COMPUTED
 TTTTTTTTTTTTTTTTTTTTTTTTTTTTTT PDIG        TELAPSE       21.58 TCPU       21.53
 CHARGE NORMALIZATION FACTOR   1.00000000
 TOTAL ATOMIC CHARGES:
   0.6417848   0.7415673   1.0224013   0.2419327   0.4336171   0.2287423
   9.9839997  10.0590839   4.5706154   3.7771012   3.2051247   0.1413535
   3.6063289   3.2625354  44.4769230   0.6986597   0.7683075   1.4688148
   0.3544773   0.9580171   0.9672718  10.9044372  10.1463587   5.8514958
   4.6973252   3.3096980   0.1344264   3.9685563   4.3790245   0.6987661
   0.7683084   1.4688745   0.3546096   0.9580306   0.9672761  10.9040311
  10.1468723   5.8513292   4.6975296   3.3097563   0.1344300   3.9684777
   4.3788424  44.4770480   0.6418582   0.7415268   1.0224318   0.2419032
   0.4335514   0.2287984   9.9838590  10.0591550   4.5704690   3.7771834
   3.2050825   0.1413605   3.6061572   3.2625002
 SUMMED SPIN DENSITY           2.00000000
 TOTAL ATOMIC SPINS  :
   0.2048728   0.1643735  -0.0100610  -0.0016141   0.0063654  -0.0058235
   0.0033578   0.0077616   0.3364378   0.0133895   0.0063834   0.0052694
  -0.0105866   0.0017682   0.0376276   0.0046063  -0.0038860   0.0057824
   0.0927933  -0.0044840   0.0234996  -0.0022064  -0.0102730   0.0055693
   0.0025695   0.0130360  -0.0012477   0.0167922   0.0980427   0.0046047
  -0.0038681   0.0058199   0.0928557  -0.0044610   0.0235227  -0.0020820
  -0.0103140   0.0054799   0.0026230   0.0129756  -0.0012488   0.0169158
   0.0977822   0.0377643   0.2047330   0.1644151  -0.0099815  -0.0016199
   0.0063116  -0.0058945   0.0033896   0.0075298   0.3361376   0.0136320
   0.0063427   0.0052623  -0.0105622   0.0018186
 TTTTTTTTTTTTTTTTTTTTTTTTTTTTTT MOQGAD      TELAPSE       21.59 TCPU       21.54
 TTTTTTTTTTTTTTTTTTTTTTTTTTTTTT SHELLXN     TELAPSE       27.69 TCPU       27.64
 TTTTTTTTTTTTTTTTTTTTTTTTTTTTTT MONMO3      TELAPSE       27.75 TCPU       27.71
 NUMERICALLY INTEGRATED DENSITY    136.0000268555    134.0000260214
 TTTTTTTTTTTTTTTTTTTTTTTTTTTTTT NUMDFT      TELAPSE       30.80 TCPU       30.75
 CYC   2 ETOT(AU) -4.344829064124E+03 DETOT  2.43E+02 tst  3.39E+00 PX  2.65E+01
 TTTTTTTTTTTTTTTTTTTTTTTTTTTTTT DIIS        TELAPSE       30.98 TCPU       30.93
 DIIS TEST: 0.16698E+04 AT SCF   CYCLE   2 - DIIS ACTIVE - HISTORY:     2 CYCLES
 TTTTTTTTTTTTTTTTTTTTTTTTTTTTTT FDIK        TELAPSE       31.51 TCPU       31.46
 SPIN LOCKING: NO ENERGY GAP COMPUTED
 TTTTTTTTTTTTTTTTTTTTTTTTTTTTTT PDIG        TELAPSE       31.56 TCPU       31.51
 CHARGE NORMALIZATION FACTOR   1.00000000
 TOTAL ATOMIC CHARGES:
   1.0937356   0.9790968   0.9503780   1.8429862   0.9893120   0.9353239
   8.2221928   7.9191495   6.2390319   5.2860315   6.3161901   1.3279025
   5.6937080   6.8241225  34.0082414   1.2134522   1.1760034   1.1588158
   1.1487153   0.9569918   0.9740091   5.2073079   7.3160867   5.5235151
   4.1025947   4.9261040   1.3644624   5.0523993   6.2521366   1.2135029
   1.1760142   1.1588350   1.1486870   0.9569784   0.9740057   5.2071187
   7.3164205   5.5233572   4.1027298   4.9260993   1.3644531   5.0524808
   6.2522353  34.0085205   1.0937179   0.9790580   0.9504159   1.8430067
   0.9893569   0.9354458   8.2219926   7.9189305   6.2391099   5.2859202
   6.3162883   1.3279051   5.6935355   6.8238812
 SUMMED SPIN DENSITY           2.00000000
 TOTAL ATOMIC SPINS  :
   0.0090031   0.0072616  -0.0045188   0.5506743   0.0832721   0.0756613
   0.0348860   0.0275855  -0.0097937   0.0137155   0.0108030   0.0353567
  -0.0060484   0.0222638   0.0323504   0.0025494   0.0031699   0.0027256
   0.0166537  -0.0016002   0.0000606   0.0312624   0.0493471  -0.0068985
   0.0081282  -0.0139038   0.0317769  -0.0005606  -0.0051799   0.0025478
   0.0031917   0.0027130   0.0166665  -0.0015847   0.0000713   0.0314782
   0.0492049  -0.0069522   0.0081320  -0.0138634   0.0317766  -0.0004286
  -0.0052562   0.0320578   0.0090002   0.0072547  -0.0045285   0.5506272
   0.0832786   0.0756557   0.0349397   0.0277307  -0.0097972   0.0137808
   0.0107379   0.0353655  -0.0060892   0.0222859
 TTTTTTTTTTTTTTTTTTTTTTTTTTTTTT MOQGAD      TELAPSE       31.56 TCPU       31.52
 TTTTTTTTTTTTTTTTTTTTTTTTTTTTTT SHELLXN     TELAPSE       37.66 TCPU       37.61
 TTTTTTTTTTTTTTTTTTTTTTTTTTTTTT MONMO3      TELAPSE       37.72 TCPU       37.67
 NUMERICALLY INTEGRATED DENSITY    136.0000048507    134.0000050446
 TTTTTTTTTTTTTTTTTTTTTTTTTTTTTT NUMDFT      TELAPSE       40.71 TCPU       40.66
 CYC   3 ETOT(AU) -4.583446971656E+03 DETOT -2.39E+02 tst  1.29E+00 PX  2.12E+01
 TTTTTTTTTTTTTTTTTTTTTTTTTTTTTT DIIS        TELAPSE       40.89 TCPU       40.84
 DIIS TEST: 0.63420E+03 AT SCF   CYCLE   3 - DIIS ACTIVE - HISTORY:     3 CYCLES
 TTTTTTTTTTTTTTTTTTTTTTTTTTTTTT FDIK        TELAPSE       41.40 TCPU       41.35
 SPIN LOCKING: NO ENERGY GAP COMPUTED
 TTTTTTTTTTTTTTTTTTTTTTTTTTTTTT PDIG        TELAPSE       41.44 TCPU       41.40
 CHARGE NORMALIZATION FACTOR   1.00000000
 TOTAL ATOMIC CHARGES:
   0.9888222   0.9884129   1.0095666   0.9757631   1.0530371   1.1243885
   8.1460295   8.7804615   5.8096694   4.7146225   4.2846982   1.1067993
   4.5721946   5.5030604  29.5325618   0.7310508   0.8896069   0.8939947
   0.9429703   0.9205115   0.9122203   9.8145852   9.1636967   6.1526497
   7.0259537   6.3579741   0.7881673   5.7828270   6.0336900   0.7310261
   0.8895861   0.8939761   0.9429548   0.9205254   0.9122547   9.8143541
   9.1634912   6.1527515   7.0260561   6.3580540   0.7881699   5.7828548
   6.0336403  29.5333467   0.9888451   0.9884177   1.0095694   0.9757347
   1.0530045   1.1243548   8.1458939   8.7802319   5.8096110   4.7145744
   4.2846771   1.1068012   4.5720304   5.5032263
 SUMMED SPIN DENSITY           2.00000000
 TOTAL ATOMIC SPINS  :
   0.0080844   0.0075461  -0.0023288   0.0287670   0.0082531   0.0102324
   0.0981628   0.0985441   0.0122745  -0.0038320   0.0421222   0.0176962
   0.0369015   0.0340301   0.2824368   0.0100225   0.0027920   0.0106544
   0.0140549  -0.0006933   0.0032509   0.0941724   0.0547534  -0.0098588
   0.1322091  -0.0159731   0.0189222   0.0130646  -0.0063084   0.0100309
   0.0028189   0.0106264   0.0140174  -0.0007169   0.0032290   0.0942760
   0.0547896  -0.0098951   0.1322414  -0.0160598   0.0189241   0.0130856
  -0.0061307   0.2820079   0.0081056   0.0075653  -0.0023131   0.0288040
   0.0082518   0.0102732   0.0982022   0.0989293   0.0122058  -0.0037671
   0.0419770   0.0177025   0.0369724   0.0338933
 TTTTTTTTTTTTTTTTTTTTTTTTTTTTTT MOQGAD      TELAPSE       41.45 TCPU       41.40
 TTTTTTTTTTTTTTTTTTTTTTTTTTTTTT SHELLXN     TELAPSE       47.53 TCPU       47.48
 TTTTTTTTTTTTTTTTTTTTTTTTTTTTTT MONMO3      TELAPSE       47.60 TCPU       47.55
 NUMERICALLY INTEGRATED DENSITY    136.0000180205    134.0000131880
 TTTTTTTTTTTTTTTTTTTTTTTTTTTTTT NUMDFT      TELAPSE       50.52 TCPU       50.47
 CYC   4 ETOT(AU) -4.641163456932E+03 DETOT -5.77E+01 tst  1.32E+00 PX  5.20E+00
 TTTTTTTTTTTTTTTTTTTTTTTTTTTTTT DIIS        TELAPSE       50.71 TCPU       50.66
 DIIS TEST: 0.21543E+03 AT SCF   CYCLE   4 - DIIS ACTIVE - HISTORY:     4 CYCLES
 TTTTTTTTTTTTTTTTTTTTTTTTTTTTTT FDIK        TELAPSE       51.21 TCPU       51.16
 SPIN LOCKING: NO ENERGY GAP COMPUTED
 TTTTTTTTTTTTTTTTTTTTTTTTTTTTTT PDIG        TELAPSE       51.25 TCPU       51.21
 CHARGE NORMALIZATION FACTOR   1.00000000
 TOTAL ATOMIC CHARGES:
   0.9357233   0.8852463   0.8501044   0.9396173   0.9133477   0.7875656
   9.4873224   9.0184590   6.2847893   7.5995138   7.6287680   1.4046239
   7.2503682   6.2154523  29.9358522   1.2693745   1.0242102   1.1133919
   1.0788477   1.0615216   1.0822648   5.0707145   8.3039943   5.7746818
   3.6712632   4.0849474   1.1880723   4.4411675   5.6987592   1.2694050
   1.0241922   1.1134742   1.0788456   1.0615416   1.0822627   5.0704664
   8.3039960   5.7745409   3.6713369   4.0850534   1.1880775   4.4412425
   5.6987362  29.9362521   0.9357349   0.8851856   0.8501179   0.9396218
   0.9133762   0.7876305   9.4872250   9.0183363   6.2848963   7.5993898
   7.6289951   1.4045962   7.2500516   6.2154551
 SUMMED SPIN DENSITY           2.00000000
 TOTAL ATOMIC SPINS  :
   0.0015202   0.0018726  -0.0053035   0.0067152   0.0041292   0.0062617
   0.0317265   0.0204348   0.0344735   0.0234619   0.0221129   0.1827387
   0.0065070   0.0103497   0.1156374   0.0077584   0.0018918   0.0021395
   0.0044819  -0.0031481  -0.0053653   0.2361517   0.0421623   0.0632699
   0.0391619  -0.0006780   0.0934310   0.0542833   0.0017931   0.0077948
   0.0018937   0.0021424   0.0045128  -0.0031352  -0.0053685   0.2363343
   0.0420291   0.0632304   0.0391029  -0.0007477   0.0934233   0.0544932
   0.0017140   0.1155240   0.0015067   0.0018666  -0.0053231   0.0067251
   0.0041359   0.0062797   0.0315602   0.0207146   0.0345380   0.0234587
   0.0221605   0.1827146   0.0064545   0.0102931
 TTTTTTTTTTTTTTTTTTTTTTTTTTTTTT MOQGAD      TELAPSE       51.26 TCPU       51.21
 TTTTTTTTTTTTTTTTTTTTTTTTTTTTTT SHELLXN     TELAPSE       57.35 TCPU       57.31
 TTTTTTTTTTTTTTTTTTTTTTTTTTTTTT MONMO3      TELAPSE       57.42 TCPU       57.37
 NUMERICALLY INTEGRATED DENSITY    136.0000021432    134.0000016922
 TTTTTTTTTTTTTTTTTTTTTTTTTTTTTT NUMDFT      TELAPSE       60.52 TCPU       60.48
 CYC   5 ETOT(AU) -4.618912847576E+03 DETOT  2.23E+01 tst  1.47E-01 PX  1.46E+00
 TTTTTTTTTTTTTTTTTTTTTTTTTTTTTT DIIS        TELAPSE       60.72 TCPU       60.67
 DIIS TEST: 0.39813E+03 AT SCF   CYCLE   5 - DIIS ACTIVE - HISTORY:     5 CYCLES
 TTTTTTTTTTTTTTTTTTTTTTTTTTTTTT FDIK        TELAPSE       61.20 TCPU       61.15
 SPIN LOCKING: NO ENERGY GAP COMPUTED
 TTTTTTTTTTTTTTTTTTTTTTTTTTTTTT PDIG        TELAPSE       61.24 TCPU       61.20
 CHARGE NORMALIZATION FACTOR   1.00000000
 TOTAL ATOMIC CHARGES:
   0.9764795   0.9625372   0.9780266   0.9427184   0.9195802   0.9213514
   8.5884887   8.3405663   6.0907954   5.1779928   5.8444304   0.9510689
   5.4084660   6.2611304  29.2934395   0.9493939   0.9424815   1.0134148
   0.9611143   0.9326636   0.9376042   9.0152078   8.3822754   6.1427172
   5.0527027   6.3040884   0.9707918   5.6310917   6.1073734   0.9494429
   0.9425055   1.0134596   0.9610875   0.9326611   0.9376135   9.0149740
   8.3823306   6.1425500   5.0528515   6.3041123   0.9707906   5.6311612
   6.1074163  29.2936249   0.9764677   0.9625616   0.9780392   0.9427157
   0.9195953   0.9213732   8.5886026   8.3403354   6.0907643   5.1778466
   5.8445504   0.9510650   5.4083719   6.2611374
 SUMMED SPIN DENSITY           2.00000000
 TOTAL ATOMIC SPINS  :
   0.0020176   0.0069175  -0.0011346   0.0017417   0.0027193   0.0074018
   0.0972155   0.1858902   0.0021667   0.0569175   0.4450372   0.0087978
   0.0643496  -0.0046283   0.0341252   0.0065625   0.0022851   0.0022007
   0.0034500  -0.0006979  -0.0007271   0.0123105   0.0197884   0.0056160
   0.0046565   0.0244526   0.0101366   0.0030312  -0.0026182   0.0065591
   0.0022715   0.0022047   0.0034368  -0.0006986  -0.0007362   0.0125960
   0.0195002   0.0056101   0.0046423   0.0243732   0.0101418   0.0032364
  -0.0026584   0.0340468   0.0019833   0.0069064  -0.0012249   0.0017371
   0.0027016   0.0074167   0.0972048   0.1860777   0.0025204   0.0566144
   0.4450799   0.0087919   0.0643340  -0.0046503
 TTTTTTTTTTTTTTTTTTTTTTTTTTTTTT MOQGAD      TELAPSE       61.25 TCPU       61.20
 TTTTTTTTTTTTTTTTTTTTTTTTTTTTTT SHELLXN     TELAPSE       67.33 TCPU       67.28
 TTTTTTTTTTTTTTTTTTTTTTTTTTTTTT MONMO3      TELAPSE       67.39 TCPU       67.35
 NUMERICALLY INTEGRATED DENSITY    136.0000074101    134.0000072349
 TTTTTTTTTTTTTTTTTTTTTTTTTTTTTT NUMDFT      TELAPSE       70.32 TCPU       70.27
 CYC   6 ETOT(AU) -4.654424545399E+03 DETOT -3.55E+01 tst  3.89E-01 PX  2.50E+00
 TTTTTTTTTTTTTTTTTTTTTTTTTTTTTT DIIS        TELAPSE       70.52 TCPU       70.47
 DIIS TEST: 0.68514E+02 AT SCF   CYCLE   6 - DIIS ACTIVE - HISTORY:     6 CYCLES
 TTTTTTTTTTTTTTTTTTTTTTTTTTTTTT FDIK        TELAPSE       70.96 TCPU       70.91
 SPIN LOCKING: NO ENERGY GAP COMPUTED
 TTTTTTTTTTTTTTTTTTTTTTTTTTTTTT PDIG        TELAPSE       71.00 TCPU       70.96
 CHARGE NORMALIZATION FACTOR   1.00000000
 TOTAL ATOMIC CHARGES:
   0.9732707   0.9374137   0.9304451   1.0325165   0.9617147   0.9249132
   8.6546101   9.1321533   6.0728282   5.6381484   5.9813254   1.0297870
   5.4486364   6.0226543  29.1698280   1.0181857   0.9939588   0.9925858
   0.9987204   0.9757562   0.9805049   7.3637109   9.1920367   5.9767666
   6.0461134   5.0965204   1.1381072   5.2539822   6.0627796   1.0182378
   0.9939543   0.9926243   0.9987013   0.9757656   0.9805073   7.3634901
   9.1920264   5.9766674   6.0462157   5.0965584   1.1381041   5.2540703
   6.0628059  29.1700483   0.9732663   0.9374173   0.9304531   1.0325029
   0.9617240   0.9249442   8.6546567   9.1320024   6.0728211   5.6380415
   5.9814393   1.0297784   5.4485235   6.0226788
 SUMMED SPIN DENSITY           2.00000000
 TOTAL ATOMIC SPINS  :
  -0.0002358   0.0005313  -0.0017077  -0.0055027  -0.0008448   0.0072802
   0.0034978   0.0164005  -0.0062667  -0.0246693   0.1172917  -0.0162082
  -0.0419380  -0.0040524   0.0250602   0.0008150  -0.0000986   0.0020607
   0.0020683   0.0167331   0.0185748   0.1932581   0.0617701  -0.0020544
   0.0084695   0.3181219   0.0079428   0.3013613   0.0023227   0.0007845
  -0.0001045   0.0020512   0.0020617   0.0167366   0.0185699   0.1934985
   0.0614767  -0.0020080   0.0084223   0.3180591   0.0079515   0.3015222
   0.0022885   0.0251167  -0.0002671   0.0005439  -0.0017649  -0.0055023
  -0.0008579   0.0072909   0.0034684   0.0165699  -0.0059918  -0.0249298
   0.1173540  -0.0162171  -0.0420509  -0.0040538
 TTTTTTTTTTTTTTTTTTTTTTTTTTTTTT MOQGAD      TELAPSE       71.01 TCPU       70.96
 TTTTTTTTTTTTTTTTTTTTTTTTTTTTTT SHELLXN     TELAPSE       77.11 TCPU       77.06
 TTTTTTTTTTTTTTTTTTTTTTTTTTTTTT MONMO3      TELAPSE       77.18 TCPU       77.13
 NUMERICALLY INTEGRATED DENSITY    136.0000074031    134.0000066408
 TTTTTTTTTTTTTTTTTTTTTTTTTTTTTT NUMDFT      TELAPSE       80.17 TCPU       80.12
 CYC   7 ETOT(AU) -4.654461129055E+03 DETOT -3.66E-02 tst  1.71E-02 PX  7.16E-01
 TTTTTTTTTTTTTTTTTTTTTTTTTTTTTT DIIS        TELAPSE       80.37 TCPU       80.32
 DIIS TEST: 0.72037E+02 AT SCF   CYCLE   7 - DIIS ACTIVE - HISTORY:     7 CYCLES
 TTTTTTTTTTTTTTTTTTTTTTTTTTTTTT FDIK        TELAPSE       80.86 TCPU       80.81
 SPIN LOCKING: NO ENERGY GAP COMPUTED
 TTTTTTTTTTTTTTTTTTTTTTTTTTTTTT PDIG        TELAPSE       80.90 TCPU       80.85
 CHARGE NORMALIZATION FACTOR   1.00000000
 TOTAL ATOMIC CHARGES:
   0.9700744   0.9455902   0.9306172   1.0170190   0.9498131   0.9261382
   8.7451669   8.6454979   6.0843211   5.6384733   6.0820399   1.0209697
   5.5626614   6.0731512  28.8689885   0.9863838   0.9607341   0.9906417
   1.0077558   0.9682405   0.9728332   8.8595912   8.4034393   6.0236031
   5.3745750   5.5251855   1.0267041   5.4072817   6.0325087   0.9864153
   0.9607490   0.9906686   1.0077527   0.9682442   0.9728398   8.8594445
   8.4036776   6.0235142   5.3747284   5.5251974   1.0267013   5.4073888
   6.0325094  28.8688097   0.9700842   0.9455992   0.9306520   1.0169709
   0.9497530   0.9261632   8.7451231   8.6454172   6.0842556   5.6384048
   6.0821203   1.0209618   5.5625505   6.0733033
 SUMMED SPIN DENSITY           2.00000000
 TOTAL ATOMIC SPINS  :
  -0.0012955  -0.0003924  -0.0003077  -0.0041599  -0.0018818   0.0048908
   0.0004886   0.0212322  -0.0031725  -0.0365219   0.1185892  -0.0167931
  -0.0390646  -0.0013650   0.0091690   0.0036381   0.0137597   0.0018596
   0.0018095   0.0047739   0.0048131   0.0982946   0.1364621   0.0066881
   0.1347699   0.4746575  -0.0002524   0.0814707  -0.0121698   0.0036504
   0.0137483   0.0018639   0.0018155   0.0047772   0.0048164   0.0984487
   0.1364998   0.0066717   0.1347408   0.4745927  -0.0002464   0.0816294
  -0.0122135   0.0090680  -0.0013476  -0.0003989  -0.0004068  -0.0041295
  -0.0018233   0.0049251   0.0004794   0.0212924  -0.0027695  -0.0368494
   0.1186690  -0.0168023  -0.0391365  -0.0015551
 TTTTTTTTTTTTTTTTTTTTTTTTTTTTTT MOQGAD      TELAPSE       80.91 TCPU       80.86
 TTTTTTTTTTTTTTTTTTTTTTTTTTTTTT SHELLXN     TELAPSE       86.99 TCPU       86.95
 TTTTTTTTTTTTTTTTTTTTTTTTTTTTTT MONMO3      TELAPSE       87.06 TCPU       87.01
 NUMERICALLY INTEGRATED DENSITY    136.0000065227    134.0000060450
 TTTTTTTTTTTTTTTTTTTTTTTTTTTTTT NUMDFT      TELAPSE       90.03 TCPU       89.99
 CYC   8 ETOT(AU) -4.656644423169E+03 DETOT -2.18E+00 tst  2.70E-02 PX  1.06E+00
 TTTTTTTTTTTTTTTTTTTTTTTTTTTTTT DIIS        TELAPSE       90.24 TCPU       90.19
 DIIS TEST: 0.43886E+02 AT SCF   CYCLE   8 - DIIS ACTIVE - HISTORY:     8 CYCLES
 TTTTTTTTTTTTTTTTTTTTTTTTTTTTTT FDIK        TELAPSE       90.71 TCPU       90.66
 SPIN LOCKING: NO ENERGY GAP COMPUTED
 TTTTTTTTTTTTTTTTTTTTTTTTTTTTTT PDIG        TELAPSE       90.75 TCPU       90.70
 CHARGE NORMALIZATION FACTOR   1.00000000
 TOTAL ATOMIC CHARGES:
   0.9934339   0.9858511   0.9988368   0.9719295   0.9431776   0.9782564
   8.5399078   8.5999723   6.0675833   5.2035295   5.4810498   1.0648234
   5.4936733   6.1667133  28.9804679   0.9378500   0.9709210   0.9757556
   0.9390640   0.9043056   0.9151533   7.8872132   8.9391250   6.1151735
   5.5496647   6.6144711   0.8663736   5.8231861   6.0925262   0.9378879
   0.9709402   0.9757711   0.9390456   0.9042897   0.9151654   7.8871336
   8.9391502   6.1150873   5.5498256   6.6144748   0.8663695   5.8232410
   6.0925932  28.9803600   0.9934285   0.9858738   0.9988660   0.9718845
   0.9431267   0.9782797   8.5398803   8.5999861   6.0675191   5.2034411
   5.4811306   1.0648196   5.4935857   6.1668545
 SUMMED SPIN DENSITY           2.00000000
 TOTAL ATOMIC SPINS  :
   0.0001995   0.0046665   0.0008092  -0.0047666   0.0087863   0.0108168
   0.1008193   0.1720592   0.0043950   0.0457438   0.4807350  -0.0071540
   0.1201420   0.0020801   0.0066912   0.0092029   0.0033618  -0.0001655
   0.0010868  -0.0025580  -0.0011107   0.0049621  -0.0045902  -0.0019807
  -0.0014754   0.1375821  -0.0243662  -0.0530183  -0.0129692   0.0092158
   0.0033504  -0.0001586   0.0010840  -0.0025610  -0.0011151   0.0052229
  -0.0047612  -0.0019948  -0.0015048   0.1375233  -0.0243572  -0.0528713
  -0.0130097   0.0066276   0.0001515   0.0046485   0.0006955  -0.0047382
   0.0088411   0.0108581   0.1008181   0.1722002   0.0048548   0.0453328
   0.4808039  -0.0071581   0.1201337   0.0018830
 TTTTTTTTTTTTTTTTTTTTTTTTTTTTTT MOQGAD      TELAPSE       90.76 TCPU       90.71
 TTTTTTTTTTTTTTTTTTTTTTTTTTTTTT SHELLXN     TELAPSE       96.84 TCPU       96.79
 TTTTTTTTTTTTTTTTTTTTTTTTTTTTTT MONMO3      TELAPSE       96.91 TCPU       96.86
 NUMERICALLY INTEGRATED DENSITY    136.0000079901    134.0000079490
 TTTTTTTTTTTTTTTTTTTTTTTTTTTTTT NUMDFT      TELAPSE       99.88 TCPU       99.83
 CYC   9 ETOT(AU) -4.655859630951E+03 DETOT  7.85E-01 tst  1.90E-02 PX  3.76E-01
 TTTTTTTTTTTTTTTTTTTTTTTTTTTTTT DIIS        TELAPSE      100.10 TCPU      100.05
 DIIS TEST: 0.52781E+02 AT SCF   CYCLE   9 - DIIS ACTIVE - HISTORY:     9 CYCLES
 TTTTTTTTTTTTTTTTTTTTTTTTTTTTTT FDIK        TELAPSE      100.60 TCPU      100.55
 SPIN LOCKING: NO ENERGY GAP COMPUTED
 TTTTTTTTTTTTTTTTTTTTTTTTTTTTTT PDIG        TELAPSE      100.64 TCPU      100.59
 CHARGE NORMALIZATION FACTOR   1.00000000
 TOTAL ATOMIC CHARGES:
   0.9672864   0.9654780   0.9619040   0.9338443   0.9225471   0.9445445
   7.9445813   8.8318196   6.0579060   5.2634034   6.3518475   0.9324419
   5.3797677   6.2389657  28.5323934   0.9129778   0.9226673   0.9466059
   0.9464892   0.9179465   0.9229328   8.7727590   8.7978058   6.2271418
   5.5852056   6.1969928   0.9859953   5.4357651   6.1999845   0.9130146
   0.9226783   0.9466314   0.9464744   0.9179376   0.9229402   8.7725300
   8.7979698   6.2270416   5.5853649   6.1969851   0.9859920   5.4358677
   6.2000123  28.5322626   0.9672700   0.9655003   0.9619279   0.9337837
   0.9224856   0.9445695   7.9445901   8.8317851   6.0579674   5.2633294
   6.3517849   0.9324341   5.3797163   6.2391529
 SUMMED SPIN DENSITY           2.00000000
 TOTAL ATOMIC SPINS  :
   0.0085201   0.0043275   0.0040315  -0.0005131   0.0017318   0.0022753
   0.5944841   0.0977588   0.0703474   0.0101047   0.0993273  -0.0056022
   0.0032536   0.0167513   0.0471129  -0.0007231   0.0024078  -0.0010755
   0.0015340  -0.0038081  -0.0024405  -0.0209035   0.0373718  -0.0199539
  -0.0033986   0.2120110  -0.0386029  -0.1174335   0.0010890  -0.0007159
   0.0024007  -0.0010668   0.0015322  -0.0038064  -0.0024364  -0.0205958
   0.0372221  -0.0199553  -0.0034688   0.2119701  -0.0385973  -0.1173029
   0.0010420   0.0470874   0.0084640   0.0043210   0.0039218  -0.0004744
   0.0018034   0.0023093   0.5945079   0.0978715   0.0707007   0.0096851
   0.0995255  -0.0056135   0.0031677   0.0165158
 TTTTTTTTTTTTTTTTTTTTTTTTTTTTTT MOQGAD      TELAPSE      100.65 TCPU      100.60
 TTTTTTTTTTTTTTTTTTTTTTTTTTTTTT SHELLXN     TELAPSE      106.73 TCPU      106.69
 TTTTTTTTTTTTTTTTTTTTTTTTTTTTTT MONMO3      TELAPSE      106.80 TCPU      106.75
 NUMERICALLY INTEGRATED DENSITY    136.0000071275    134.0000076149
 TTTTTTTTTTTTTTTTTTTTTTTTTTTTTT NUMDFT      TELAPSE      109.92 TCPU      109.87
 CYC  10 ETOT(AU) -4.658023483850E+03 DETOT -2.16E+00 tst  1.20E-02 PX  3.00E-01
 TTTTTTTTTTTTTTTTTTTTTTTTTTTTTT DIIS        TELAPSE      110.14 TCPU      110.09
 DIIS TEST: 0.25020E+02 AT SCF   CYCLE  10 - DIIS ACTIVE - HISTORY:    10 CYCLES
 TTTTTTTTTTTTTTTTTTTTTTTTTTTTTT FDIK        TELAPSE      110.56 TCPU      110.51

    ALPHA      ELECTRONS
 INSULATING STATE
 TOP OF VALENCE BANDS -    BAND    136; K    1; EIG -1.4354879E-01 AU
 BOTTOM OF VIRTUAL BANDS - BAND    137; K    1; EIG -5.3302968E-02 AU
 DIRECT ENERGY BAND GAP:   2.4557 eV

    BETA       ELECTRONS
 INSULATING STATE
 TOP OF VALENCE BANDS -    BAND    134; K    1; EIG -1.5414859E-01 AU
 BOTTOM OF VIRTUAL BANDS - BAND    135; K    1; EIG -1.3942941E-01 AU
 DIRECT ENERGY BAND GAP:   0.4005 eV
 TTTTTTTTTTTTTTTTTTTTTTTTTTTTTT PDIG        TELAPSE      110.60 TCPU      110.55
 CHARGE NORMALIZATION FACTOR   1.00000000
 TOTAL ATOMIC CHARGES:
   0.9076685   0.9247275   0.9435891   0.9810538   0.9624234   0.9751913
   9.3262787   7.8898514   6.2056464   5.9643031   5.5232334   1.0065833
   5.3528897   6.0513654  28.3302080   0.9293616   0.9687987   0.9912582
   0.9516360   0.9382998   0.9508324   8.5736089   8.7324196   6.1138047
   5.5297154   6.0882430   0.9916647   5.7739139   6.1213535   0.9294958
   0.9687655   0.9913146   0.9516178   0.9384568   0.9508977   8.5735803
   8.7327118   6.1138376   5.5295286   6.0882400   0.9916707   5.7735471
   6.1213803  28.3305847   0.9078998   0.9246521   0.9437549   0.9810115
   0.9623326   0.9752554   9.3262195   7.8894372   6.2053034   5.9642714
   5.5234219   1.0065236   5.3529347   6.0514294
 SUMMED SPIN DENSITY           2.00000000
 TOTAL ATOMIC SPINS  :
   0.0002819  -0.0006246   0.0009822   0.0061575   0.0036735   0.0033424
   0.0449234   0.5518197   0.0115164  -0.0179256   0.0640133   0.0047126
   0.0405197   0.0643875   0.0742204   0.0032169   0.0052391   0.0001017
   0.0002374  -0.0046562  -0.0027401   0.0631956   0.0261746  -0.0046039
   0.0165044   0.2142321  -0.0336773  -0.1408268   0.0056545   0.0031416
   0.0052726   0.0000699   0.0002415  -0.0048333  -0.0027881   0.0632773
   0.0258530  -0.0047452   0.0168002   0.2141947  -0.0336822  -0.1402415
   0.0056242   0.0738388   0.0000736  -0.0006195   0.0007733   0.0061939
   0.0037631   0.0033405   0.0449216   0.5522951   0.0121717  -0.0183565
   0.0640345   0.0047533   0.0403027   0.0642769
 TTTTTTTTTTTTTTTTTTTTTTTTTTTTTT MOQGAD      TELAPSE      110.61 TCPU      110.56
 TTTTTTTTTTTTTTTTTTTTTTTTTTTTTT SHELLXN     TELAPSE      116.72 TCPU      116.67
 TTTTTTTTTTTTTTTTTTTTTTTTTTTTTT MONMO3      TELAPSE      116.78 TCPU      116.73
 NUMERICALLY INTEGRATED DENSITY    136.0000071454    134.0000070198
 TTTTTTTTTTTTTTTTTTTTTTTTTTTTTT NUMDFT      TELAPSE      119.71 TCPU      119.66
 CYC  11 ETOT(AU) -4.657664026910E+03 DETOT  3.59E-01 tst  5.32E-02 PX  2.35E-01
 TTTTTTTTTTTTTTTTTTTTTTTTTTTTTT DIIS        TELAPSE      119.93 TCPU      119.89
 DIIS TEST: 0.30152E+02 AT SCF   CYCLE  11 - DIIS ACTIVE - HISTORY:    11 CYCLES
 TTTTTTTTTTTTTTTTTTTTTTTTTTTTTT FDIK        TELAPSE      120.39 TCPU      120.34

    ALPHA      ELECTRONS
 INSULATING STATE
 TOP OF VALENCE BANDS -    BAND    136; K    1; EIG -1.4755814E-01 AU
 BOTTOM OF VIRTUAL BANDS - BAND    137; K    1; EIG -7.4801595E-02 AU
 DIRECT ENERGY BAND GAP:   1.9798 eV

    BETA       ELECTRONS
 INSULATING STATE
 TOP OF VALENCE BANDS -    BAND    134; K    1; EIG -1.4269507E-01 AU
 BOTTOM OF VIRTUAL BANDS - BAND    135; K    1; EIG -1.4220190E-01 AU
 DIRECT ENERGY BAND GAP:   0.0134 eV
 TTTTTTTTTTTTTTTTTTTTTTTTTTTTTT PDIG        TELAPSE      120.43 TCPU      120.38
 CHARGE NORMALIZATION FACTOR   1.00000000
 TOTAL ATOMIC CHARGES:
   0.9520691   0.9273558   0.9452346   0.9427553   0.9337665   0.9254528
   8.9112257   9.0241363   6.1383957   5.3160429   5.8504680   0.9838821
   5.9179486   6.1082669  28.2175928   0.9874458   0.9686409   0.9732453
   0.9932031   0.9672469   0.9669316   8.6412019   8.2040762   6.0593780
   5.5161293   5.9278261   1.0094933   5.6856326   6.0047436   0.9876558
   0.9686268   0.9732935   0.9931407   0.9670975   0.9668249   8.6410168
   8.2046211   6.0592128   5.5156684   5.9282028   1.0094614   5.6850994
   6.0053768  28.2180402   0.9523820   0.9274286   0.9453849   0.9428090
   0.9336658   0.9254448   8.9117206   9.0246411   6.1379254   5.3154740
   5.8506619   0.9837102   5.9174375   6.1081876
 SUMMED SPIN DENSITY           2.00000000
 TOTAL ATOMIC SPINS  :
  -0.0011857  -0.0028096  -0.0013275  -0.0015558   0.0002410   0.0006973
   0.0595283   0.0315572   0.0129235  -0.0269296  -0.0274510   0.0020414
   0.0087947   0.0052371   0.0698321   0.0040520   0.0045050   0.0006245
   0.0066759  -0.0024859   0.0005222   0.1549930   0.3962429   0.0106150
   0.0361978   0.3134416  -0.0234068  -0.0735400   0.0421687   0.0038842
   0.0045337   0.0006033   0.0067315  -0.0023447   0.0006396   0.1552581
   0.3956427   0.0106745   0.0367219   0.3130435  -0.0233727  -0.0727793
   0.0414975   0.0693296  -0.0015403  -0.0028587  -0.0015421  -0.0016021
   0.0003424   0.0007745   0.0589154   0.0312669   0.0137008  -0.0268049
  -0.0274424   0.0021967   0.0090991   0.0052324
 TTTTTTTTTTTTTTTTTTTTTTTTTTTTTT MOQGAD      TELAPSE      120.44 TCPU      120.39
 TTTTTTTTTTTTTTTTTTTTTTTTTTTTTT SHELLXN     TELAPSE      126.56 TCPU      126.51
 TTTTTTTTTTTTTTTTTTTTTTTTTTTTTT MONMO3      TELAPSE      126.62 TCPU      126.57
 NUMERICALLY INTEGRATED DENSITY    136.0000062225    134.0000059765
 TTTTTTTTTTTTTTTTTTTTTTTTTTTTTT NUMDFT      TELAPSE      129.67 TCPU      129.62
 CYC  12 ETOT(AU) -4.658907329662E+03 DETOT -1.24E+00 tst  5.29E-02 PX  1.77E-01
 TTTTTTTTTTTTTTTTTTTTTTTTTTTTTT DIIS        TELAPSE      129.90 TCPU      129.85
 DIIS TEST: 0.15520E+02 AT SCF   CYCLE  12 - DIIS ACTIVE - HISTORY:    12 CYCLES
 TTTTTTTTTTTTTTTTTTTTTTTTTTTTTT FDIK        TELAPSE      130.36 TCPU      130.31

    ALPHA      ELECTRONS
 INSULATING STATE
 TOP OF VALENCE BANDS -    BAND    136; K    1; EIG -1.5771797E-01 AU
 BOTTOM OF VIRTUAL BANDS - BAND    137; K    1; EIG -5.0327725E-02 AU
 DIRECT ENERGY BAND GAP:   2.9222 eV

    BETA       ELECTRONS
 INSULATING STATE
 TOP OF VALENCE BANDS -    BAND    134; K    1; EIG -1.5871078E-01 AU
 BOTTOM OF VIRTUAL BANDS - BAND    135; K    1; EIG -1.3938711E-01 AU
 DIRECT ENERGY BAND GAP:   0.5258 eV
 TTTTTTTTTTTTTTTTTTTTTTTTTTTTTT PDIG        TELAPSE      130.40 TCPU      130.35
 CHARGE NORMALIZATION FACTOR   1.00000000
 TOTAL ATOMIC CHARGES:
   0.9517844   0.9355654   0.9269320   0.9913894   0.9541518   0.9455621
   8.5624574   8.3236310   6.1241764   5.7554349   6.2159333   0.9794810
   5.5664034   6.0451250  28.0302136   0.9672767   0.9619664   0.9649309
   0.9656983   0.9488598   0.9582270   8.7243102   8.9397415   6.0950851
   5.4879541   6.0046973   0.9896078   5.6033189   6.0800474   0.9673514
   0.9625117   0.9650251   0.9655611   0.9493412   0.9584292   8.7237131
   8.9398380   6.0948656   5.4877524   6.0049307   0.9894897   5.6031767
   6.0796632  28.0305059   0.9520528   0.9355771   0.9269661   0.9913173
   0.9538585   0.9455451   8.5619297   8.3236194   6.1239180   5.7553780
   6.2164023   0.9791991   5.5667246   6.0453947
 SUMMED SPIN DENSITY           2.00000000
 TOTAL ATOMIC SPINS  :
   0.0018976  -0.0021632  -0.0012883   0.0052540   0.0001667   0.0000126
   0.1960317   0.3133141   0.0285397  -0.0078385  -0.0189185   0.0044176
   0.0136895   0.0372973   0.2156182   0.0036316   0.0028745  -0.0007837
   0.0005121  -0.0043761  -0.0028744   0.1039029   0.0763030   0.0112251
   0.0006984   0.1277444  -0.0203480  -0.1087046   0.0241847   0.0036032
   0.0023402  -0.0008447   0.0006424  -0.0048658  -0.0030660   0.1046084
   0.0760300   0.0113120   0.0010067   0.1274775  -0.0202269  -0.1083433
   0.0245289   0.2155238   0.0015747  -0.0021736  -0.0013680   0.0053239
   0.0004694   0.0000911   0.1964221   0.3133931   0.0291704  -0.0082500
  -0.0192015   0.0046743   0.0131680   0.0369597
 TTTTTTTTTTTTTTTTTTTTTTTTTTTTTT MOQGAD      TELAPSE      130.41 TCPU      130.36
 TTTTTTTTTTTTTTTTTTTTTTTTTTTTTT SHELLXN     TELAPSE      136.51 TCPU      136.46
 TTTTTTTTTTTTTTTTTTTTTTTTTTTTTT MONMO3      TELAPSE      136.57 TCPU      136.52
 NUMERICALLY INTEGRATED DENSITY    136.0000064931    134.0000070017
 TTTTTTTTTTTTTTTTTTTTTTTTTTTTTT NUMDFT      TELAPSE      139.50 TCPU      139.45
 CYC  13 ETOT(AU) -4.659541478958E+03 DETOT -6.34E-01 tst  2.05E-02 PX  1.18E-01
 TTTTTTTTTTTTTTTTTTTTTTTTTTTTTT DIIS        TELAPSE      139.73 TCPU      139.68
 DIIS TEST: 0.81104E+01 AT SCF   CYCLE  13 - DIIS ACTIVE - HISTORY:    13 CYCLES
 TTTTTTTTTTTTTTTTTTTTTTTTTTTTTT FDIK        TELAPSE      140.19 TCPU      140.14

    ALPHA      ELECTRONS
 INSULATING STATE
 TOP OF VALENCE BANDS -    BAND    136; K    1; EIG -1.5762853E-01 AU
 BOTTOM OF VIRTUAL BANDS - BAND    137; K    1; EIG -5.7050649E-02 AU
 DIRECT ENERGY BAND GAP:   2.7369 eV

    BETA       ELECTRONS
 INSULATING STATE
 TOP OF VALENCE BANDS -    BAND    134; K    1; EIG -1.5477673E-01 AU
 BOTTOM OF VIRTUAL BANDS - BAND    135; K    1; EIG -1.3884242E-01 AU
 DIRECT ENERGY BAND GAP:   0.4336 eV
 TTTTTTTTTTTTTTTTTTTTTTTTTTTTTT PDIG        TELAPSE      140.23 TCPU      140.18
 CHARGE NORMALIZATION FACTOR   1.00000000
 TOTAL ATOMIC CHARGES:
   0.9462366   0.9419374   0.9249694   0.9638918   0.9306937   0.9381250
   8.7794972   8.8252033   6.1387747   5.6723325   6.1228926   0.9859934
   5.3754895   6.1762051  28.0357010   0.9382641   0.9348268   0.9232676
   0.9608710   0.9299999   0.9344770   8.5289117   8.4015019   6.1958211
   5.7469793   6.1121874   0.9919773   5.4849161   6.1579913   0.9381842
   0.9347489   0.9234694   0.9606796   0.9302174   0.9344913   8.5284068
   8.4015834   6.1957856   5.7471302   6.1122632   0.9918580   5.4848864
   6.1579977  28.0360771   0.9462705   0.9421323   0.9248703   0.9639522
   0.9307192   0.9380146   8.7792817   8.8250119   6.1387041   5.6723632
   6.1232002   0.9857068   5.3754994   6.1765586
 SUMMED SPIN DENSITY           2.00000000
 TOTAL ATOMIC SPINS  :
   0.0003620  -0.0010549  -0.0015640   0.0006710  -0.0007349  -0.0013736
   0.0895999   0.0857670   0.0151622  -0.0053547  -0.0252540   0.0033236
   0.0017328   0.0136585   0.2151696   0.0033348   0.0010292   0.0002966
   0.0056573  -0.0022471  -0.0018906   0.1961079   0.3314200   0.0233935
  -0.0078979   0.0874960  -0.0117534  -0.0640819   0.0490678   0.0034782
   0.0011236   0.0001363   0.0058352  -0.0024697  -0.0018946   0.1966394
   0.3312253   0.0232683  -0.0079519   0.0874321  -0.0116328  -0.0638163
   0.0490078   0.2148270   0.0001993  -0.0012599  -0.0015288   0.0006613
  -0.0007243  -0.0012711   0.0897481   0.0861001   0.0157219  -0.0058961
  -0.0253892   0.0036083   0.0015637   0.0132163
 TTTTTTTTTTTTTTTTTTTTTTTTTTTTTT MOQGAD      TELAPSE      140.24 TCPU      140.19
 TTTTTTTTTTTTTTTTTTTTTTTTTTTTTT SHELLXN     TELAPSE      146.33 TCPU      146.28
 TTTTTTTTTTTTTTTTTTTTTTTTTTTTTT MONMO3      TELAPSE      146.40 TCPU      146.35
 NUMERICALLY INTEGRATED DENSITY    136.0000065461    134.0000068193
 TTTTTTTTTTTTTTTTTTTTTTTTTTTTTT NUMDFT      TELAPSE      149.40 TCPU      149.35
 CYC  14 ETOT(AU) -4.659610424786E+03 DETOT -6.89E-02 tst  1.04E-02 PX  8.83E-02
 TTTTTTTTTTTTTTTTTTTTTTTTTTTTTT DIIS        TELAPSE      149.64 TCPU      149.59
 DIIS TEST: 0.72321E+01 AT SCF   CYCLE  14 - DIIS ACTIVE - HISTORY:    14 CYCLES
 TTTTTTTTTTTTTTTTTTTTTTTTTTTTTT FDIK        TELAPSE      150.13 TCPU      150.08

    ALPHA      ELECTRONS
 INSULATING STATE
 TOP OF VALENCE BANDS -    BAND    136; K    1; EIG -1.6333990E-01 AU
 BOTTOM OF VIRTUAL BANDS - BAND    137; K    1; EIG -5.2803455E-02 AU
 DIRECT ENERGY BAND GAP:   3.0079 eV

    BETA       ELECTRONS
 INSULATING STATE
 TOP OF VALENCE BANDS -    BAND    134; K    1; EIG -1.6287145E-01 AU
 BOTTOM OF VIRTUAL BANDS - BAND    135; K    1; EIG -1.4553011E-01 AU
 DIRECT ENERGY BAND GAP:   0.4719 eV
 TTTTTTTTTTTTTTTTTTTTTTTTTTTTTT PDIG        TELAPSE      150.17 TCPU      150.12
 CHARGE NORMALIZATION FACTOR   1.00000000
 TOTAL ATOMIC CHARGES:
   0.9527412   0.9481502   0.9394182   0.9542238   0.9335571   0.9399897
   8.7011986   8.7035920   6.1261185   5.5131826   6.0437523   0.9939656
   5.6403914   6.1485321  27.9188576   0.9523727   0.9479633   0.9469601
   0.9507363   0.9286929   0.9328307   8.6409712   8.7556228   6.1418499
   5.5486824   6.0006836   1.0025754   5.6341415   6.1582972   0.9524032
   0.9481140   0.9471173   0.9507641   0.9288659   0.9326932   8.6405901
   8.7555976   6.1414129   5.5490529   6.0007773   1.0024510   5.6340135
   6.1584046  27.9189866   0.9531275   0.9484047   0.9395568   0.9541442
   0.9334982   0.9396936   8.7010363   8.7035796   6.1252766   5.5132911
   6.0438601   0.9937843   5.6405503   6.1489016
 SUMMED SPIN DENSITY           2.00000000
 TOTAL ATOMIC SPINS  :
   0.0016364  -0.0007139  -0.0004726   0.0020444  -0.0001497  -0.0002438
   0.1426705   0.1490619   0.0224898  -0.0014809  -0.0078748   0.0026801
   0.0078179   0.0199970   0.2993500   0.0027467   0.0005250  -0.0003980
   0.0021828  -0.0027937  -0.0028409   0.1697446   0.1548677   0.0243253
  -0.0031166   0.0535763  -0.0068553  -0.0606953   0.0318294   0.0028064
   0.0004644  -0.0005180   0.0022578  -0.0029720  -0.0026944   0.1700759
   0.1545961   0.0243397  -0.0030950   0.0534119  -0.0067281  -0.0601030
   0.0315357   0.2993262   0.0013823  -0.0008146  -0.0007399   0.0021878
  -0.0001040  -0.0000101   0.1428236   0.1490098   0.0230941  -0.0013758
  -0.0081077   0.0028580   0.0075392   0.0196432
 TTTTTTTTTTTTTTTTTTTTTTTTTTTTTT MOQGAD      TELAPSE      150.18 TCPU      150.13
 TTTTTTTTTTTTTTTTTTTTTTTTTTTTTT SHELLXN     TELAPSE      156.27 TCPU      156.23
 TTTTTTTTTTTTTTTTTTTTTTTTTTTTTT MONMO3      TELAPSE      156.34 TCPU      156.29
 NUMERICALLY INTEGRATED DENSITY    136.0000066096    134.0000068948
 TTTTTTTTTTTTTTTTTTTTTTTTTTTTTT NUMDFT      TELAPSE      159.32 TCPU      159.27
 CYC  15 ETOT(AU) -4.659853207285E+03 DETOT -2.43E-01 tst  6.14E-03 PX  5.78E-02
 TTTTTTTTTTTTTTTTTTTTTTTTTTTTTT DIIS        TELAPSE      159.57 TCPU      159.52
 DIIS TEST: 0.38449E+01 AT SCF   CYCLE  15 - DIIS ACTIVE - HISTORY:    15 CYCLES
 TTTTTTTTTTTTTTTTTTTTTTTTTTTTTT FDIK        TELAPSE      160.06 TCPU      160.01

    ALPHA      ELECTRONS
 INSULATING STATE
 TOP OF VALENCE BANDS -    BAND    136; K    1; EIG -1.7212100E-01 AU
 BOTTOM OF VIRTUAL BANDS - BAND    137; K    1; EIG -6.0572761E-02 AU
 DIRECT ENERGY BAND GAP:   3.0354 eV

    BETA       ELECTRONS
 INSULATING STATE
 TOP OF VALENCE BANDS -    BAND    134; K    1; EIG -1.7285362E-01 AU
 BOTTOM OF VIRTUAL BANDS - BAND    135; K    1; EIG -1.5038784E-01 AU
 DIRECT ENERGY BAND GAP:   0.6113 eV
 TTTTTTTTTTTTTTTTTTTTTTTTTTTTTT PDIG        TELAPSE      160.10 TCPU      160.05
 CHARGE NORMALIZATION FACTOR   1.00000000
 TOTAL ATOMIC CHARGES:
   0.9442222   0.9387838   0.9285793   0.9762160   0.9562656   0.9620269
   8.5732899   8.6545222   6.1272405   5.6655979   6.1105072   0.9707345
   5.6088341   6.0356337  28.0152035   0.9470897   0.9451126   0.9402536
   0.9796933   0.9515062   0.9558668   8.6953627   8.5823913   6.1281248
   5.7035665   6.1245377   0.9701929   5.5705652   6.0381135   0.9470790
   0.9451362   0.9402442   0.9796701   0.9515396   0.9558131   8.6950881
   8.5828534   6.1280662   5.7036369   6.1245750   0.9700170   5.5703325
   6.0383663  28.0154575   0.9442855   0.9387424   0.9286399   0.9762421
   0.9561831   0.9619957   8.5734757   8.6542379   6.1272063   5.6654864
   6.1105513   0.9706412   5.6087003   6.0357031
 SUMMED SPIN DENSITY           2.00000000
 TOTAL ATOMIC SPINS  :
   0.0022808   0.0000129  -0.0002953   0.0034497  -0.0001193  -0.0000497
   0.1687525   0.1608201   0.0238059   0.0002581   0.0059821   0.0012982
   0.0047206   0.0219562   0.2446128   0.0015540  -0.0003281  -0.0011709
   0.0033985  -0.0020296  -0.0022711   0.1331920   0.1961760   0.0208546
  -0.0024489   0.0160634  -0.0006533  -0.0343007   0.0344288   0.0016251
  -0.0002795  -0.0011731   0.0034479  -0.0020461  -0.0022061   0.1332252
   0.1956008   0.0206947  -0.0020732   0.0159804  -0.0005435  -0.0338317
   0.0341459   0.2445534   0.0022029  -0.0000552  -0.0005460   0.0035118
   0.0000357  -0.0000762   0.1685250   0.1607725   0.0242871   0.0005669
   0.0057116   0.0013693   0.0049859   0.0216380
 TTTTTTTTTTTTTTTTTTTTTTTTTTTTTT MOQGAD      TELAPSE      160.11 TCPU      160.06
 TTTTTTTTTTTTTTTTTTTTTTTTTTTTTT SHELLXN     TELAPSE      166.22 TCPU      166.17
 TTTTTTTTTTTTTTTTTTTTTTTTTTTTTT MONMO3      TELAPSE      166.28 TCPU      166.23
 NUMERICALLY INTEGRATED DENSITY    136.0000066651    134.0000068793
 TTTTTTTTTTTTTTTTTTTTTTTTTTTTTT NUMDFT      TELAPSE      169.29 TCPU      169.24
 CYC  16 ETOT(AU) -4.659748052950E+03 DETOT  1.05E-01 tst  9.71E-04 PX  4.73E-02
 TTTTTTTTTTTTTTTTTTTTTTTTTTTTTT DIIS        TELAPSE      169.60 TCPU      169.55
 DIIS TEST: 0.54088E+01 AT SCF   CYCLE  16 - DIIS ACTIVE - HISTORY:    16 CYCLES
 TTTTTTTTTTTTTTTTTTTTTTTTTTTTTT FDIK        TELAPSE      170.12 TCPU      170.07

    ALPHA      ELECTRONS
 INSULATING STATE
 TOP OF VALENCE BANDS -    BAND    136; K    1; EIG -1.7082235E-01 AU
 BOTTOM OF VIRTUAL BANDS - BAND    137; K    1; EIG -5.7526382E-02 AU
 DIRECT ENERGY BAND GAP:   3.0829 eV

    BETA       ELECTRONS
 INSULATING STATE
 TOP OF VALENCE BANDS -    BAND    134; K    1; EIG -1.7180261E-01 AU
 BOTTOM OF VIRTUAL BANDS - BAND    135; K    1; EIG -1.5092082E-01 AU
 DIRECT ENERGY BAND GAP:   0.5682 eV
 TTTTTTTTTTTTTTTTTTTTTTTTTTTTTT PDIG        TELAPSE      170.16 TCPU      170.11
 CHARGE NORMALIZATION FACTOR   1.00000000
 TOTAL ATOMIC CHARGES:
   0.9486758   0.9416528   0.9311387   0.9700579   0.9488323   0.9546545
   8.5997508   8.6802400   6.1213850   5.6321345   6.1425669   0.9722430
   5.5412245   6.0784086  28.0130622   0.9462993   0.9456229   0.9409123
   0.9692539   0.9428672   0.9468653   8.6965459   8.6047390   6.1406971
   5.6455130   6.1125041   0.9768297   5.5714608   6.0838635   0.9462784
   0.9456730   0.9409191   0.9692406   0.9428823   0.9469029   8.6963087
   8.6050724   6.1406533   5.6454180   6.1124759   0.9768414   5.5716385
   6.0837617  28.0132267   0.9487424   0.9416487   0.9311847   0.9700793
   0.9488815   0.9547541   8.6001249   8.6797666   6.1211534   5.6325913
   6.1424353   0.9722690   5.5409218   6.0781527
 SUMMED SPIN DENSITY           2.00000000
 TOTAL ATOMIC SPINS  :
   0.0023274   0.0000521  -0.0002721   0.0033245  -0.0001510  -0.0000633
   0.1621295   0.1581554   0.0231134   0.0006858   0.0099130   0.0006671
   0.0030830   0.0218228   0.2471322   0.0014649  -0.0005038  -0.0011572
   0.0031897  -0.0017366  -0.0018534   0.1422248   0.1883274   0.0232270
  -0.0000698  -0.0011070   0.0030968  -0.0192369   0.0322383   0.0015027
  -0.0004884  -0.0012326   0.0031986  -0.0017905  -0.0019011   0.1422944
   0.1880294   0.0232083  -0.0000262  -0.0011666   0.0031191  -0.0190664
   0.0323158   0.2469138   0.0023346   0.0000093  -0.0003763   0.0032833
  -0.0001259  -0.0002040   0.1618896   0.1584361   0.0233786   0.0005914
   0.0100058   0.0006817   0.0030533   0.0221080
 TTTTTTTTTTTTTTTTTTTTTTTTTTTTTT MOQGAD      TELAPSE      170.17 TCPU      170.12
 TTTTTTTTTTTTTTTTTTTTTTTTTTTTTT SHELLXN     TELAPSE      176.27 TCPU      176.22
 TTTTTTTTTTTTTTTTTTTTTTTTTTTTTT MONMO3      TELAPSE      176.34 TCPU      176.29
 NUMERICALLY INTEGRATED DENSITY    136.0000066798    134.0000068379
 TTTTTTTTTTTTTTTTTTTTTTTTTTTTTT NUMDFT      TELAPSE      179.26 TCPU      179.21
 CYC  17 ETOT(AU) -4.659758422231E+03 DETOT -1.04E-02 tst  3.38E-05 PX  1.07E-02
 TTTTTTTTTTTTTTTTTTTTTTTTTTTTTT DIIS        TELAPSE      179.52 TCPU      179.47
 DIIS TEST: 0.52759E+01 AT SCF   CYCLE  17 - DIIS ACTIVE - HISTORY:    17 CYCLES
 TTTTTTTTTTTTTTTTTTTTTTTTTTTTTT FDIK        TELAPSE      180.01 TCPU      179.96

    ALPHA      ELECTRONS
 INSULATING STATE
 TOP OF VALENCE BANDS -    BAND    136; K    1; EIG -1.7140458E-01 AU
 BOTTOM OF VIRTUAL BANDS - BAND    137; K    1; EIG -5.5825845E-02 AU
 DIRECT ENERGY BAND GAP:   3.1451 eV

    BETA       ELECTRONS
 INSULATING STATE
 TOP OF VALENCE BANDS -    BAND    134; K    1; EIG -1.7247067E-01 AU
 BOTTOM OF VIRTUAL BANDS - BAND    135; K    1; EIG -1.4900974E-01 AU
 DIRECT ENERGY BAND GAP:   0.6384 eV
 TTTTTTTTTTTTTTTTTTTTTTTTTTTTTT PDIG        TELAPSE      180.05 TCPU      180.00
 CHARGE NORMALIZATION FACTOR   1.00000000
 TOTAL ATOMIC CHARGES:
   0.9493354   0.9406249   0.9309804   0.9722584   0.9499269   0.9559906
   8.6204257   8.7203822   6.1211931   5.6363730   6.1756025   0.9684931
   5.4865476   6.0798159  27.9774271   0.9506932   0.9509765   0.9443698
   0.9673199   0.9407219   0.9449636   8.6922429   8.6017813   6.1308521
   5.5847450   6.1387928   0.9748531   5.6034550   6.0886959   0.9506902
   0.9510715   0.9442586   0.9673504   0.9407821   0.9450734   8.6913018
   8.6033834   6.1308722   5.5845576   6.1390793   0.9748764   5.6038303
   6.0884872  27.9781063   0.9493162   0.9406038   0.9309484   0.9724942
   0.9501387   0.9563018   8.6221751   8.7179568   6.1212227   5.6377427
   6.1752173   0.9685074   5.4851314   6.0786832
 SUMMED SPIN DENSITY           2.00000000
 TOTAL ATOMIC SPINS  :
   0.0020648  -0.0001698  -0.0004593   0.0029662  -0.0001623  -0.0001412
   0.1510004   0.1439388   0.0215908   0.0004199   0.0041045   0.0012278
   0.0039094   0.0203569   0.2695185   0.0018841  -0.0003247  -0.0010382
   0.0031428  -0.0020552  -0.0021667   0.1495320   0.1931101   0.0239016
  -0.0032643   0.0146080   0.0002440  -0.0318208   0.0342060   0.0019380
  -0.0003218  -0.0010953   0.0032118  -0.0020784  -0.0021638   0.1496436
   0.1920694   0.0237611  -0.0030577   0.0145329   0.0002486  -0.0316712
   0.0339672   0.2688619   0.0020414  -0.0001655  -0.0005714   0.0030482
  -0.0001174  -0.0001011   0.1507043   0.1451901   0.0217687   0.0003527
   0.0041531   0.0012527   0.0039269   0.0205468
 TTTTTTTTTTTTTTTTTTTTTTTTTTTTTT MOQGAD      TELAPSE      180.06 TCPU      180.01
 TTTTTTTTTTTTTTTTTTTTTTTTTTTTTT SHELLXN     TELAPSE      186.16 TCPU      186.11
 TTTTTTTTTTTTTTTTTTTTTTTTTTTTTT MONMO3      TELAPSE      186.23 TCPU      186.18
 NUMERICALLY INTEGRATED DENSITY    136.0000065175    134.0000067075
 TTTTTTTTTTTTTTTTTTTTTTTTTTTTTT NUMDFT      TELAPSE      189.26 TCPU      189.21
 CYC  18 ETOT(AU) -4.659803807837E+03 DETOT -4.54E-02 tst  4.30E-05 PX  1.77E-02
 TTTTTTTTTTTTTTTTTTTTTTTTTTTTTT DIIS        TELAPSE      189.52 TCPU      189.48
 DIIS TEST: 0.46659E+01 AT SCF   CYCLE  18 - DIIS ACTIVE - HISTORY:    18 CYCLES
 TTTTTTTTTTTTTTTTTTTTTTTTTTTTTT FDIK        TELAPSE      190.02 TCPU      189.97

    ALPHA      ELECTRONS
 INSULATING STATE
 TOP OF VALENCE BANDS -    BAND    136; K    1; EIG -1.6470912E-01 AU
 BOTTOM OF VIRTUAL BANDS - BAND    137; K    1; EIG -5.5014324E-02 AU
 DIRECT ENERGY BAND GAP:   2.9849 eV

    BETA       ELECTRONS
 INSULATING STATE
 TOP OF VALENCE BANDS -    BAND    134; K    1; EIG -1.6650574E-01 AU
 BOTTOM OF VIRTUAL BANDS - BAND    135; K    1; EIG -1.3915708E-01 AU
 DIRECT ENERGY BAND GAP:   0.7442 eV
 TTTTTTTTTTTTTTTTTTTTTTTTTTTTTT PDIG        TELAPSE      190.06 TCPU      190.01
 CHARGE NORMALIZATION FACTOR   1.00000000
 TOTAL ATOMIC CHARGES:
   0.9548587   0.9475845   0.9359595   0.9522223   0.9308578   0.9364135
   8.6728516   8.5761614   6.1176400   5.5818754   6.1381550   0.9820908
   5.6053959   6.1552619  27.9120814   0.9351555   0.9339960   0.9223332
   0.9606200   0.9343438   0.9370863   8.7267434   8.6254178   6.2004612
   5.7285901   6.0762981   0.9838752   5.4916869   6.1443796   0.9345043
   0.9344008   0.9229358   0.9611003   0.9346289   0.9376228   8.7311998
   8.6130619   6.2004074   5.7326526   6.0737526   0.9841948   5.4902548
   6.1427121  27.9085273   0.9553627   0.9479370   0.9359703   0.9513769
   0.9303201   0.9366818   8.6651380   8.5927033   6.1168044   5.5760198
   6.1397470   0.9819103   5.6107531   6.1569222
 SUMMED SPIN DENSITY           2.00000000
 TOTAL ATOMIC SPINS  :
   0.0017792  -0.0001596  -0.0006319   0.0036321   0.0001803  -0.0000180
   0.1461657   0.1693985   0.0211408   0.0016981  -0.0052043   0.0026362
   0.0069509   0.0206196   0.3208520   0.0017500  -0.0003792  -0.0006627
   0.0023636  -0.0027148  -0.0027894   0.1192834   0.1754275   0.0172849
  -0.0151744   0.0447164  -0.0064505  -0.0563474   0.0343516   0.0017704
  -0.0002889  -0.0010407   0.0028339  -0.0025470  -0.0027645   0.1189263
   0.1812169   0.0176346  -0.0152013   0.0448559  -0.0065482  -0.0553343
   0.0346377   0.3229914   0.0019242  -0.0003369  -0.0007300   0.0035162
   0.0004146   0.0000757   0.1473277   0.1608437   0.0211461   0.0020496
  -0.0060249   0.0027543   0.0071073   0.0190915
 TTTTTTTTTTTTTTTTTTTTTTTTTTTTTT MOQGAD      TELAPSE      190.07 TCPU      190.02
 TTTTTTTTTTTTTTTTTTTTTTTTTTTTTT SHELLXN     TELAPSE      196.17 TCPU      196.12
 TTTTTTTTTTTTTTTTTTTTTTTTTTTTTT MONMO3      TELAPSE      196.24 TCPU      196.19
 NUMERICALLY INTEGRATED DENSITY    136.0000068986    134.0000071949
 TTTTTTTTTTTTTTTTTTTTTTTTTTTTTT NUMDFT      TELAPSE      199.20 TCPU      199.15
 CYC  19 ETOT(AU) -4.659871317870E+03 DETOT -6.75E-02 tst  2.34E-04 PX  1.09E-01
 TTTTTTTTTTTTTTTTTTTTTTTTTTTTTT DIIS        TELAPSE      199.47 TCPU      199.42
 DIIS TEST: 0.35096E+01 AT SCF   CYCLE  19 - DIIS ACTIVE - HISTORY:    19 CYCLES
 TTTTTTTTTTTTTTTTTTTTTTTTTTTTTT FDIK        TELAPSE      200.03 TCPU      199.98

    ALPHA      ELECTRONS
 INSULATING STATE
 TOP OF VALENCE BANDS -    BAND    136; K    1; EIG -1.4734213E-01 AU
 BOTTOM OF VIRTUAL BANDS - BAND    137; K    1; EIG -5.5845599E-02 AU
 DIRECT ENERGY BAND GAP:   2.4897 eV

    BETA       ELECTRONS
 INSULATING STATE
 TOP OF VALENCE BANDS -    BAND    134; K    1; EIG -1.5989676E-01 AU
 BOTTOM OF VIRTUAL BANDS - BAND    135; K    1; EIG -1.1705471E-01 AU
 DIRECT ENERGY BAND GAP:   1.1658 eV
 TTTTTTTTTTTTTTTTTTTTTTTTTTTTTT PDIG        TELAPSE      200.07 TCPU      200.02
 CHARGE NORMALIZATION FACTOR   1.00000000
 TOTAL ATOMIC CHARGES:
   0.9390706   0.9364447   0.9156753   0.9602213   0.9401122   0.9544923
   8.5366360   8.7411275   6.1748801   5.7290829   6.0452553   0.9897816
   5.6598509   6.1139794  27.7020660   0.9505717   0.9452025   0.9358194
   0.9561414   0.9309570   0.9354945   8.6714055   8.6232931   6.1620329
   5.6468592   6.0997936   0.9891585   5.6707051   6.1433759   0.9540578
   0.9442639   0.9322356   0.9521935   0.9290959   0.9322966   8.6412099
   8.6812291   6.1595801   5.6273530   6.1045607   0.9868026   5.6834564
   6.1498557  27.7162946   0.9370805   0.9355521   0.9158448   0.9640540
   0.9410955   0.9544491   8.5781055   8.6677859   6.1753317   5.7519141
   6.0459568   0.9913685   5.6370699   6.1104198
 SUMMED SPIN DENSITY           2.00000000
 TOTAL ATOMIC SPINS  :
   0.0015056  -0.0004031  -0.0003405   0.0025917   0.0002344  -0.0001892
   0.1316276   0.0969416   0.0161017  -0.0019474  -0.0085336   0.0020513
   0.0069589   0.0101579   0.4754341   0.0020259  -0.0002777  -0.0004942
   0.0019954  -0.0030354  -0.0030687   0.1121683   0.1464229   0.0150904
  -0.0318995   0.0887168  -0.0152859  -0.0736241   0.0292672   0.0021857
  -0.0000842  -0.0003941   0.0018291  -0.0026614  -0.0029457   0.1185228
   0.1277854   0.0152297  -0.0300243   0.0884415  -0.0152915  -0.0745455
   0.0262277   0.4656732   0.0018064  -0.0000976  -0.0005049   0.0035153
   0.0004246   0.0003056   0.1289318   0.1168335   0.0145859   0.0010814
  -0.0079355   0.0023457   0.0069657   0.0116012
 TTTTTTTTTTTTTTTTTTTTTTTTTTTTTT MOQGAD      TELAPSE      200.08 TCPU      200.03
 TTTTTTTTTTTTTTTTTTTTTTTTTTTTTT SHELLXN     TELAPSE      206.17 TCPU      206.12
 TTTTTTTTTTTTTTTTTTTTTTTTTTTTTT MONMO3      TELAPSE      206.23 TCPU      206.18
 NUMERICALLY INTEGRATED DENSITY    136.0000067193    134.0000070613
 TTTTTTTTTTTTTTTTTTTTTTTTTTTTTT NUMDFT      TELAPSE      209.33 TCPU      209.28
 CYC  20 ETOT(AU) -4.660051581464E+03 DETOT -1.80E-01 tst  1.60E-03 PX  2.36E-01
 TTTTTTTTTTTTTTTTTTTTTTTTTTTTTT DIIS        TELAPSE      209.61 TCPU      209.56
 DIIS TEST: 0.76435E+00 AT SCF   CYCLE  20 - DIIS ACTIVE - HISTORY:    20 CYCLES
 TTTTTTTTTTTTTTTTTTTTTTTTTTTTTT FDIK        TELAPSE      210.15 TCPU      210.10

    ALPHA      ELECTRONS
 INSULATING STATE
 TOP OF VALENCE BANDS -    BAND    136; K    1; EIG -1.4326478E-01 AU
 BOTTOM OF VIRTUAL BANDS - BAND    137; K    1; EIG -5.6438217E-02 AU
 DIRECT ENERGY BAND GAP:   2.3627 eV

    BETA       ELECTRONS
 INSULATING STATE
 TOP OF VALENCE BANDS -    BAND    134; K    1; EIG -1.6366604E-01 AU
 BOTTOM OF VIRTUAL BANDS - BAND    135; K    1; EIG -1.1203490E-01 AU
 DIRECT ENERGY BAND GAP:   1.4050 eV
 TTTTTTTTTTTTTTTTTTTTTTTTTTTTTT PDIG        TELAPSE      210.19 TCPU      210.14
 CHARGE NORMALIZATION FACTOR   1.00000000
 TOTAL ATOMIC CHARGES:
   0.9474583   0.9422503   0.9264111   0.9708552   0.9396553   0.9513654
   8.7330422   8.6147922   6.1399801   5.6185784   6.1996161   0.9689386
   5.6190929   6.1017266  27.6351707   0.9638915   0.9520914   0.9292505
   0.9677627   0.9397364   0.9436275   8.6116087   8.7456618   6.1353933
   5.6147814   6.1895044   0.9749239   5.6230178   6.1003177   0.9581709
   0.9515063   0.9339996   0.9741093   0.9417297   0.9472216   8.6796178
   8.6576570   6.1407855   5.6454593   6.1899065   0.9774958   5.5978213
   6.0937750  27.5980758   0.9528183   0.9451446   0.9276966   0.9637994
   0.9374886   0.9501723   8.6622195   8.7304719   6.1356880   5.5801192
   6.1936560   0.9684174   5.6550316   6.1094426
 SUMMED SPIN DENSITY           2.00000000
 TOTAL ATOMIC SPINS  :
   0.0013258  -0.0002611  -0.0003926   0.0031980   0.0001217  -0.0002150
   0.0926648   0.1141611   0.0114287  -0.0016820  -0.0049643   0.0017075
   0.0048272   0.0115356   0.5220653   0.0022794  -0.0002760  -0.0005767
   0.0017670  -0.0023710  -0.0024012   0.1230311   0.1096310   0.0161680
  -0.0282083   0.0752276  -0.0131972  -0.0595385   0.0225146   0.0020497
  -0.0002727  -0.0007293   0.0024740  -0.0023077  -0.0022497   0.1045874
   0.1310891   0.0136606  -0.0292514   0.0738342  -0.0132405  -0.0572751
   0.0243736   0.5465427   0.0013623  -0.0001762  -0.0006191   0.0027401
   0.0000321   0.0000184   0.1006053   0.0854466   0.0121865  -0.0028179
  -0.0057066   0.0015690   0.0042098   0.0082944
 TTTTTTTTTTTTTTTTTTTTTTTTTTTTTT MOQGAD      TELAPSE      210.20 TCPU      210.15
 TTTTTTTTTTTTTTTTTTTTTTTTTTTTTT SHELLXN     TELAPSE      216.30 TCPU      216.25
 TTTTTTTTTTTTTTTTTTTTTTTTTTTTTT MONMO3      TELAPSE      216.36 TCPU      216.31
 NUMERICALLY INTEGRATED DENSITY    136.0000065731    134.0000068757
 TTTTTTTTTTTTTTTTTTTTTTTTTTTTTT NUMDFT      TELAPSE      219.46 TCPU      219.41
 CYC  21 ETOT(AU) -4.660081756696E+03 DETOT -3.02E-02 tst  1.03E-03 PX  7.18E-02
 TTTTTTTTTTTTTTTTTTTTTTTTTTTTTT DIIS        TELAPSE      219.74 TCPU      219.69
 DIIS TEST: 0.28612E+00 AT SCF   CYCLE  21 - DIIS ACTIVE - HISTORY:    21 CYCLES
 TTTTTTTTTTTTTTTTTTTTTTTTTTTTTT FDIK        TELAPSE      220.30 TCPU      220.25

    ALPHA      ELECTRONS
 INSULATING STATE
 TOP OF VALENCE BANDS -    BAND    136; K    1; EIG -1.4206389E-01 AU
 BOTTOM OF VIRTUAL BANDS - BAND    137; K    1; EIG -5.6923366E-02 AU
 DIRECT ENERGY BAND GAP:   2.3168 eV

    BETA       ELECTRONS
 INSULATING STATE
 TOP OF VALENCE BANDS -    BAND    134; K    1; EIG -1.6247213E-01 AU
 BOTTOM OF VIRTUAL BANDS - BAND    135; K    1; EIG -1.1151952E-01 AU
 DIRECT ENERGY BAND GAP:   1.3865 eV
 TTTTTTTTTTTTTTTTTTTTTTTTTTTTTT PDIG        TELAPSE      220.34 TCPU      220.29
 CHARGE NORMALIZATION FACTOR   1.00000000
 TOTAL ATOMIC CHARGES:
   0.9537364   0.9446390   0.9297284   0.9594489   0.9350513   0.9444918
   8.6544107   8.7309240   6.1336327   5.5986420   6.1780115   0.9732576
   5.6518556   6.1292537  27.5741836   0.9550762   0.9495542   0.9300040
   0.9689450   0.9371664   0.9417174   8.7049791   8.6600858   6.1581147
   5.6301249   6.1717373   0.9780213   5.6086280   6.1137217   0.9609994
   0.9509630   0.9270127   0.9636207   0.9370309   0.9403073   8.6224070
   8.7364567   6.1510685   5.6027361   6.1675149   0.9773620   5.6351253
   6.1146595  27.6303621   0.9480136   0.9414781   0.9281637   0.9650759
   0.9359823   0.9456412   8.7251008   8.6263958   6.1369555   5.6309074
   6.1841363   0.9719857   5.6226156   6.1207790
 SUMMED SPIN DENSITY           2.00000000
 TOTAL ATOMIC SPINS  :
   0.0018142  -0.0000776  -0.0004663   0.0023837   0.0000499  -0.0004001
   0.0973639   0.0858141   0.0114263  -0.0024152  -0.0016789   0.0010520
  -0.0001381   0.0092238   0.5639541   0.0017127  -0.0004203  -0.0004902
   0.0025839  -0.0016459  -0.0014756   0.0988842   0.1205144   0.0130241
  -0.0242786   0.0523588  -0.0091731  -0.0379741   0.0188819   0.0023029
   0.0000395  -0.0005234   0.0021768  -0.0014444  -0.0017699   0.1217466
   0.1069919   0.0148924  -0.0205341   0.0524666  -0.0090715  -0.0396087
   0.0182490   0.5267427   0.0014539  -0.0001359  -0.0004572   0.0033434
   0.0000132  -0.0003049   0.0914093   0.1105081   0.0113744  -0.0034281
  -0.0007242   0.0010627   0.0011549   0.0116660
 TTTTTTTTTTTTTTTTTTTTTTTTTTTTTT MOQGAD      TELAPSE      220.35 TCPU      220.30
 TTTTTTTTTTTTTTTTTTTTTTTTTTTTTT SHELLXN     TELAPSE      226.45 TCPU      226.40
 TTTTTTTTTTTTTTTTTTTTTTTTTTTTTT MONMO3      TELAPSE      226.52 TCPU      226.47
 NUMERICALLY INTEGRATED DENSITY    136.0000065589    134.0000068038
 TTTTTTTTTTTTTTTTTTTTTTTTTTTTTT NUMDFT      TELAPSE      229.51 TCPU      229.46
 CYC  22 ETOT(AU) -4.660087271951E+03 DETOT -5.52E-03 tst  5.49E-04 PX  6.70E-02
 TTTTTTTTTTTTTTTTTTTTTTTTTTTTTT DIIS        TELAPSE      229.80 TCPU      229.75
 DIIS TEST: 0.20104E+00 AT SCF   CYCLE  22 - DIIS ACTIVE - HISTORY:    22 CYCLES
 TTTTTTTTTTTTTTTTTTTTTTTTTTTTTT FDIK        TELAPSE      230.31 TCPU      230.26

    ALPHA      ELECTRONS
 INSULATING STATE
 TOP OF VALENCE BANDS -    BAND    136; K    1; EIG -1.4331071E-01 AU
 BOTTOM OF VIRTUAL BANDS - BAND    137; K    1; EIG -5.6433587E-02 AU
 DIRECT ENERGY BAND GAP:   2.3640 eV

    BETA       ELECTRONS
 INSULATING STATE
 TOP OF VALENCE BANDS -    BAND    134; K    1; EIG -1.6149415E-01 AU
 BOTTOM OF VIRTUAL BANDS - BAND    135; K    1; EIG -1.0759574E-01 AU
 DIRECT ENERGY BAND GAP:   1.4667 eV
 TTTTTTTTTTTTTTTTTTTTTTTTTTTTTT PDIG        TELAPSE      230.35 TCPU      230.30
 CHARGE NORMALIZATION FACTOR   1.00000000
 TOTAL ATOMIC CHARGES:
   0.9489620   0.9411744   0.9272456   0.9597053   0.9349099   0.9439585
   8.6690047   8.6904167   6.1426536   5.6375653   6.1559657   0.9771588
   5.6378832   6.1317409  27.6075327   0.9571827   0.9500212   0.9285280
   0.9616799   0.9338161   0.9372513   8.6656524   8.6890253   6.1603229
   5.6088574   6.1501217   0.9806247   5.6416990   6.1296823   0.9567658
   0.9493745   0.9285457   0.9619372   0.9337078   0.9371692   8.6797726
   8.6915185   6.1615375   5.6112196   6.1485888   0.9804739   5.6392979
   6.1302982  27.5832645   0.9491864   0.9414023   0.9270813   0.9601550
   0.9353103   0.9445308   8.6672956   8.6914159   6.1432175   5.6405139
   6.1579811   0.9777089   5.6390359   6.1313514
 SUMMED SPIN DENSITY           2.00000000
 TOTAL ATOMIC SPINS  :
   0.0018464  -0.0000910  -0.0001907   0.0027280  -0.0002195  -0.0003411
   0.0955772   0.0970225   0.0110254  -0.0032338   0.0017009   0.0006251
  -0.0018251   0.0108093   0.5434830   0.0017725  -0.0004107  -0.0006049
   0.0022844  -0.0014389  -0.0014673   0.1102222   0.1123293   0.0145383
  -0.0179657   0.0385612  -0.0066694  -0.0278797   0.0176491   0.0018361
  -0.0003173  -0.0006356   0.0022587  -0.0012922  -0.0012501   0.1049336
   0.1090410   0.0132968  -0.0182495   0.0374564  -0.0065030  -0.0276122
   0.0168326   0.5591995   0.0015937  -0.0001528  -0.0003327   0.0027714
  -0.0003785  -0.0003186   0.0948611   0.0945278   0.0114119  -0.0038720
   0.0010071   0.0006361  -0.0013784   0.0107919
 TTTTTTTTTTTTTTTTTTTTTTTTTTTTTT MOQGAD      TELAPSE      230.36 TCPU      230.31
 TTTTTTTTTTTTTTTTTTTTTTTTTTTTTT SHELLXN     TELAPSE      236.46 TCPU      236.41
 TTTTTTTTTTTTTTTTTTTTTTTTTTTTTT MONMO3      TELAPSE      236.53 TCPU      236.48
 NUMERICALLY INTEGRATED DENSITY    136.0000065798    134.0000067902
 TTTTTTTTTTTTTTTTTTTTTTTTTTTTTT NUMDFT      TELAPSE      239.47 TCPU      239.42
 CYC  23 ETOT(AU) -4.660099765705E+03 DETOT -1.25E-02 tst  2.32E-04 PX  6.55E-02
 TTTTTTTTTTTTTTTTTTTTTTTTTTTTTT DIIS        TELAPSE      239.76 TCPU      239.71
 DIIS TEST: 0.32840E-01 AT SCF   CYCLE  23 - DIIS ACTIVE - HISTORY:    23 CYCLES
 TTTTTTTTTTTTTTTTTTTTTTTTTTTTTT FDIK        TELAPSE      240.31 TCPU      240.26

    ALPHA      ELECTRONS
 INSULATING STATE
 TOP OF VALENCE BANDS -    BAND    136; K    1; EIG -1.3991727E-01 AU
 BOTTOM OF VIRTUAL BANDS - BAND    137; K    1; EIG -5.5936374E-02 AU
 DIRECT ENERGY BAND GAP:   2.2852 eV

    BETA       ELECTRONS
 INSULATING STATE
 TOP OF VALENCE BANDS -    BAND    134; K    1; EIG -1.6041086E-01 AU
 BOTTOM OF VIRTUAL BANDS - BAND    135; K    1; EIG -1.0589090E-01 AU
 DIRECT ENERGY BAND GAP:   1.4836 eV
 TTTTTTTTTTTTTTTTTTTTTTTTTTTTTT PDIG        TELAPSE      240.35 TCPU      240.30
 CHARGE NORMALIZATION FACTOR   1.00000000
 TOTAL ATOMIC CHARGES:
   0.9483139   0.9407494   0.9250037   0.9615294   0.9355094   0.9457659
   8.6761849   8.6844546   6.1494442   5.6406498   6.1649675   0.9770808
   5.6406374   6.1293036  27.5540003   0.9586625   0.9503982   0.9294280
   0.9614918   0.9332437   0.9367113   8.6756074   8.7006182   6.1572934
   5.6145983   6.1482840   0.9820738   5.6426869   6.1347281   0.9586327
   0.9512603   0.9301572   0.9621359   0.9334900   0.9371893   8.6667593
   8.6789991   6.1551511   5.6145098   6.1503931   0.9823546   5.6410535
   6.1324061  27.6018063   0.9491234   0.9413506   0.9257215   0.9602313
   0.9352015   0.9456876   8.6626991   8.7012121   6.1470026   5.6283937
   6.1593737   0.9773855   5.6420150   6.1288837
 SUMMED SPIN DENSITY           2.00000000
 TOTAL ATOMIC SPINS  :
   0.0015430  -0.0002102  -0.0003366   0.0026350  -0.0003240  -0.0004830
   0.0896268   0.0935455   0.0107753  -0.0044276   0.0036355   0.0000534
  -0.0036431   0.0105276   0.5780890   0.0015109  -0.0005112  -0.0007204
   0.0023664  -0.0010898  -0.0010540   0.1015849   0.1013707   0.0133273
  -0.0140806   0.0243154  -0.0039420  -0.0184388   0.0144796   0.0017243
  -0.0005074  -0.0006987   0.0026339  -0.0009279  -0.0010258   0.1087287
   0.1114571   0.0141736  -0.0136939   0.0253225  -0.0039432  -0.0177468
   0.0155786   0.5473214   0.0015701  -0.0001223  -0.0003098   0.0026980
  -0.0002955  -0.0004580   0.0952537   0.0942367   0.0115500  -0.0042631
   0.0040500   0.0000820  -0.0033351   0.0108216
 TTTTTTTTTTTTTTTTTTTTTTTTTTTTTT MOQGAD      TELAPSE      240.36 TCPU      240.31
 TTTTTTTTTTTTTTTTTTTTTTTTTTTTTT SHELLXN     TELAPSE      246.45 TCPU      246.40
 TTTTTTTTTTTTTTTTTTTTTTTTTTTTTT MONMO3      TELAPSE      246.52 TCPU      246.47
 NUMERICALLY INTEGRATED DENSITY    136.0000066178    134.0000068030
 TTTTTTTTTTTTTTTTTTTTTTTTTTTTTT NUMDFT      TELAPSE      249.43 TCPU      249.38
 CYC  24 ETOT(AU) -4.660100162918E+03 DETOT -3.97E-04 tst  1.59E-04 PX  8.27E-02
 TTTTTTTTTTTTTTTTTTTTTTTTTTTTTT DIIS        TELAPSE      249.73 TCPU      249.68
 DIIS TEST: 0.27030E-01 AT SCF   CYCLE  24 - DIIS ACTIVE - HISTORY:    24 CYCLES
 TTTTTTTTTTTTTTTTTTTTTTTTTTTTTT FDIK        TELAPSE      250.25 TCPU      250.20

    ALPHA      ELECTRONS
 INSULATING STATE
 TOP OF VALENCE BANDS -    BAND    136; K    1; EIG -1.4035211E-01 AU
 BOTTOM OF VIRTUAL BANDS - BAND    137; K    1; EIG -5.5884056E-02 AU
 DIRECT ENERGY BAND GAP:   2.2985 eV

    BETA       ELECTRONS
 INSULATING STATE
 TOP OF VALENCE BANDS -    BAND    134; K    1; EIG -1.6029957E-01 AU
 BOTTOM OF VIRTUAL BANDS - BAND    135; K    1; EIG -1.0188468E-01 AU
 DIRECT ENERGY BAND GAP:   1.5896 eV
 TTTTTTTTTTTTTTTTTTTTTTTTTTTTTT PDIG        TELAPSE      250.29 TCPU      250.24
 CHARGE NORMALIZATION FACTOR   1.00000000
 TOTAL ATOMIC CHARGES:
   0.9488470   0.9411953   0.9246983   0.9610620   0.9352535   0.9462118
   8.6686178   8.6937272   6.1492425   5.6310007   6.1665667   0.9764884
   5.6438582   6.1285599  27.5711415   0.9592358   0.9510693   0.9299772
   0.9625976   0.9337770   0.9374280   8.6735850   8.6894573   6.1549360
   5.6161171   6.1521220   0.9826410   5.6379497   6.1328177   0.9595505
   0.9510203   0.9295316   0.9622628   0.9335797   0.9372196   8.6665987
   8.6934790   6.1553377   5.6167925   6.1541259   0.9824536   5.6415446
   6.1337308  27.5612227   0.9485970   0.9411057   0.9246961   0.9610006
   0.9349037   0.9457965   8.6748838   8.6933266   6.1495552   5.6316672
   6.1663139   0.9763362   5.6437830   6.1294034
 SUMMED SPIN DENSITY           2.00000000
 TOTAL ATOMIC SPINS  :
   0.0015950  -0.0001866  -0.0003097   0.0026292  -0.0003645  -0.0005692
   0.0914048   0.0935847   0.0110342  -0.0050901   0.0058444  -0.0003307
  -0.0048055   0.0107368   0.5671639   0.0015949  -0.0004873  -0.0007111
   0.0025732  -0.0007460  -0.0008214   0.1034026   0.1042629   0.0133514
  -0.0104043   0.0150028  -0.0021388  -0.0108934   0.0136327   0.0016079
  -0.0004965  -0.0007086   0.0025504  -0.0007209  -0.0007899   0.1035223
   0.1023545   0.0131589  -0.0104269   0.0150100  -0.0021988  -0.0108567
   0.0132574   0.5733743   0.0015439  -0.0002218  -0.0002910   0.0025847
  -0.0004130  -0.0005841   0.0894360   0.0924108   0.0108126  -0.0049836
   0.0055857  -0.0003173  -0.0049190   0.0107638
 TTTTTTTTTTTTTTTTTTTTTTTTTTTTTT MOQGAD      TELAPSE      250.30 TCPU      250.25
 TTTTTTTTTTTTTTTTTTTTTTTTTTTTTT SHELLXN     TELAPSE      256.40 TCPU      256.35
 TTTTTTTTTTTTTTTTTTTTTTTTTTTTTT MONMO3      TELAPSE      256.46 TCPU      256.41
 NUMERICALLY INTEGRATED DENSITY    136.0000066367    134.0000067988
 TTTTTTTTTTTTTTTTTTTTTTTTTTTTTT NUMDFT      TELAPSE      259.39 TCPU      259.34
 CYC  25 ETOT(AU) -4.660101641530E+03 DETOT -1.48E-03 tst  8.86E-05 PX  6.07E-02
 TTTTTTTTTTTTTTTTTTTTTTTTTTTTTT DIIS        TELAPSE      259.69 TCPU      259.64
 DIIS TEST: 0.26334E-02 AT SCF   CYCLE  25 - DIIS ACTIVE - HISTORY:    25 CYCLES
 TTTTTTTTTTTTTTTTTTTTTTTTTTTTTT FDIK        TELAPSE      260.23 TCPU      260.18

    ALPHA      ELECTRONS
 INSULATING STATE
 TOP OF VALENCE BANDS -    BAND    136; K    1; EIG -1.4103303E-01 AU
 BOTTOM OF VIRTUAL BANDS - BAND    137; K    1; EIG -5.6415420E-02 AU
 DIRECT ENERGY BAND GAP:   2.3026 eV

    BETA       ELECTRONS
 INSULATING STATE
 TOP OF VALENCE BANDS -    BAND    134; K    1; EIG -1.6085981E-01 AU
 BOTTOM OF VIRTUAL BANDS - BAND    135; K    1; EIG -1.0200693E-01 AU
 DIRECT ENERGY BAND GAP:   1.6015 eV
 TTTTTTTTTTTTTTTTTTTTTTTTTTTTTT PDIG        TELAPSE      260.28 TCPU      260.23
 CHARGE NORMALIZATION FACTOR   1.00000000
 TOTAL ATOMIC CHARGES:
   0.9490060   0.9413795   0.9255595   0.9597871   0.9341602   0.9445990
   8.6721452   8.6972164   6.1459405   5.6345927   6.1620844   0.9761321
   5.6459221   6.1321723  27.5654617   0.9585509   0.9500502   0.9281973
   0.9625721   0.9339148   0.9375623   8.6648317   8.6923750   6.1597196
   5.6144762   6.1579075   0.9815429   5.6410057   6.1309969   0.9583052
   0.9497497   0.9282844   0.9628010   0.9340776   0.9377769   8.6759266
   8.6936062   6.1596695   5.6133993   6.1547014   0.9817251   5.6362098
   6.1304657  27.5676135   0.9489779   0.9413501   0.9253478   0.9600640
   0.9342846   0.9449805   8.6688113   8.6906242   6.1460266   5.6372930
   6.1642840   0.9761425   5.6459905   6.1316495
 SUMMED SPIN DENSITY           2.00000000
 TOTAL ATOMIC SPINS  :
   0.0016029  -0.0002524  -0.0003242   0.0025032  -0.0004325  -0.0005516
   0.0899121   0.0925511   0.0109946  -0.0054625   0.0063662  -0.0005322
  -0.0053418   0.0107887   0.5703310   0.0015731  -0.0005016  -0.0007324
   0.0026057  -0.0006206  -0.0007063   0.1039609   0.1028836   0.0132364
  -0.0085923   0.0114741  -0.0013980  -0.0082736   0.0129379   0.0015603
  -0.0005173  -0.0007341   0.0025962  -0.0006103  -0.0006852   0.1022257
   0.1026766   0.0130967  -0.0085401   0.0114216  -0.0013973  -0.0082468
   0.0129016   0.5690569   0.0015692  -0.0002390  -0.0003073   0.0025527
  -0.0004593  -0.0005742   0.0911465   0.0940184   0.0111332  -0.0052981
   0.0064285  -0.0004904  -0.0052806   0.0109968
 TTTTTTTTTTTTTTTTTTTTTTTTTTTTTT MOQGAD      TELAPSE      260.29 TCPU      260.23
 TTTTTTTTTTTTTTTTTTTTTTTTTTTTTT SHELLXN     TELAPSE      266.39 TCPU      266.34
 TTTTTTTTTTTTTTTTTTTTTTTTTTTTTT MONMO3      TELAPSE      266.46 TCPU      266.41
 NUMERICALLY INTEGRATED DENSITY    136.0000066235    134.0000067784
 TTTTTTTTTTTTTTTTTTTTTTTTTTTTTT NUMDFT      TELAPSE      269.50 TCPU      269.45
 CYC  26 ETOT(AU) -4.660101710597E+03 DETOT -6.91E-05 tst  2.92E-06 PX  1.80E-02
 TTTTTTTTTTTTTTTTTTTTTTTTTTTTTT DIIS        TELAPSE      269.82 TCPU      269.76
 DIIS TEST: 0.11062E-02 AT SCF   CYCLE  26 - DIIS ACTIVE - HISTORY:    26 CYCLES
 TTTTTTTTTTTTTTTTTTTTTTTTTTTTTT FDIK        TELAPSE      270.25 TCPU      270.20

    ALPHA      ELECTRONS
 INSULATING STATE
 TOP OF VALENCE BANDS -    BAND    136; K    1; EIG -1.4105450E-01 AU
 BOTTOM OF VIRTUAL BANDS - BAND    137; K    1; EIG -5.6398493E-02 AU
 DIRECT ENERGY BAND GAP:   2.3036 eV

    BETA       ELECTRONS
 INSULATING STATE
 TOP OF VALENCE BANDS -    BAND    134; K    1; EIG -1.6084594E-01 AU
 BOTTOM OF VIRTUAL BANDS - BAND    135; K    1; EIG -1.0200579E-01 AU
 DIRECT ENERGY BAND GAP:   1.6011 eV
 TTTTTTTTTTTTTTTTTTTTTTTTTTTTTT PDIG        TELAPSE      270.29 TCPU      270.24
 CHARGE NORMALIZATION FACTOR   1.00000000
 TOTAL ATOMIC CHARGES:
   0.9488954   0.9412376   0.9254728   0.9603288   0.9345507   0.9449296
   8.6696246   8.6897802   6.1462260   5.6372095   6.1649027   0.9761564
   5.6456241   6.1310287  27.5679787   0.9583447   0.9499724   0.9283417
   0.9625553   0.9339440   0.9376009   8.6747924   8.6926765   6.1591512
   5.6147499   6.1529367   0.9818310   5.6383530   6.1309148   0.9587167
   0.9502601   0.9283926   0.9623724   0.9337474   0.9373914   8.6648547
   8.6917592   6.1588716   5.6153916   6.1557822   0.9815842   5.6430350
   6.1311267  27.5666510   0.9490110   0.9413343   0.9256445   0.9601209
   0.9345074   0.9448548   8.6716238   8.6972198   6.1460825   5.6342809
   6.1624385   0.9763353   5.6455891   6.1309104
 SUMMED SPIN DENSITY           2.00000000
 TOTAL ATOMIC SPINS  :
   0.0016055  -0.0002808  -0.0002935   0.0025310  -0.0004473  -0.0005750
   0.0909653   0.0943744   0.0111463  -0.0055216   0.0067056  -0.0005458
  -0.0055389   0.0110223   0.5686691   0.0015724  -0.0004617  -0.0007049
   0.0026167  -0.0005614  -0.0006667   0.1022063   0.1025581   0.0129104
  -0.0075626   0.0097810  -0.0011333  -0.0070476   0.0126624   0.0016155
  -0.0004766  -0.0007249   0.0026483  -0.0005326  -0.0006100   0.1037490
   0.1027708   0.0130690  -0.0074133   0.0097911  -0.0011216  -0.0071070
   0.0125510   0.5694239   0.0015351  -0.0002735  -0.0003198   0.0024951
  -0.0004498  -0.0006111   0.0902457   0.0928533   0.0111375  -0.0057045
   0.0066672  -0.0005623  -0.0055822   0.0109511
 TTTTTTTTTTTTTTTTTTTTTTTTTTTTTT MOQGAD      TELAPSE      270.30 TCPU      270.25
 TTTTTTTTTTTTTTTTTTTTTTTTTTTTTT SHELLXN     TELAPSE      276.41 TCPU      276.35
 TTTTTTTTTTTTTTTTTTTTTTTTTTTTTT MONMO3      TELAPSE      276.47 TCPU      276.42
 NUMERICALLY INTEGRATED DENSITY    136.0000066256    134.0000067759
 TTTTTTTTTTTTTTTTTTTTTTTTTTTTTT NUMDFT      TELAPSE      279.39 TCPU      279.34
 CYC  27 ETOT(AU) -4.660101726268E+03 DETOT -1.57E-05 tst  1.24E-06 PX  5.59E-03
 TTTTTTTTTTTTTTTTTTTTTTTTTTTTTT DIIS        TELAPSE      279.71 TCPU      279.66
 DIIS TEST: 0.86000E-03 AT SCF   CYCLE  27 - DIIS ACTIVE - HISTORY:    27 CYCLES
 TTTTTTTTTTTTTTTTTTTTTTTTTTTTTT FDIK        TELAPSE      280.24 TCPU      280.19

    ALPHA      ELECTRONS
 INSULATING STATE
 TOP OF VALENCE BANDS -    BAND    136; K    1; EIG -1.4087665E-01 AU
 BOTTOM OF VIRTUAL BANDS - BAND    137; K    1; EIG -5.6233274E-02 AU
 DIRECT ENERGY BAND GAP:   2.3033 eV

    BETA       ELECTRONS
 INSULATING STATE
 TOP OF VALENCE BANDS -    BAND    134; K    1; EIG -1.6066719E-01 AU
 BOTTOM OF VIRTUAL BANDS - BAND    135; K    1; EIG -1.0163495E-01 AU
 DIRECT ENERGY BAND GAP:   1.6063 eV
 TTTTTTTTTTTTTTTTTTTTTTTTTTTTTT PDIG        TELAPSE      280.29 TCPU      280.24
 CHARGE NORMALIZATION FACTOR   1.00000000
 TOTAL ATOMIC CHARGES:
   0.9488218   0.9411574   0.9254002   0.9606622   0.9349005   0.9452976
   8.6710647   8.6939185   6.1473545   5.6342032   6.1645342   0.9764796
   5.6448770   6.1297766  27.5664870   0.9589433   0.9505990   0.9288949
   0.9623638   0.9337761   0.9374031   8.6694883   8.6924973   6.1573500
   5.6154983   6.1535839   0.9819498   5.6409523   6.1317573   0.9589133
   0.9505470   0.9288628   0.9624350   0.9338073   0.9374335   8.6699998
   8.6914659   6.1574367   5.6160710   6.1537251   0.9819395   5.6406065
   6.1316849  27.5666143   0.9488080   0.9411615   0.9253673   0.9606283
   0.9348633   0.9452617   8.6715646   8.6928598   6.1473416   5.6342933
   6.1648609   0.9764464   5.6450653   6.1299427
 SUMMED SPIN DENSITY           2.00000000
 TOTAL ATOMIC SPINS  :
   0.0015657  -0.0002687  -0.0003191   0.0025100  -0.0004515  -0.0005860
   0.0904680   0.0936397   0.0111343  -0.0056828   0.0067398  -0.0005849
  -0.0056706   0.0109705   0.5696024   0.0015868  -0.0004586  -0.0007225
   0.0026316  -0.0005153  -0.0005986   0.1028219   0.1023163   0.0129686
  -0.0071076   0.0090695  -0.0009321  -0.0065739   0.0124438   0.0015957
  -0.0004678  -0.0007135   0.0026393  -0.0005221  -0.0005936   0.1027266
   0.1024840   0.0129258  -0.0069906   0.0089667  -0.0008965  -0.0065986
   0.0124540   0.5695381   0.0015503  -0.0002604  -0.0003289   0.0025107
  -0.0004561  -0.0005771   0.0904170   0.0936816   0.0111362  -0.0057031
   0.0067748  -0.0006143  -0.0056827   0.0110077
 TTTTTTTTTTTTTTTTTTTTTTTTTTTTTT MOQGAD      TELAPSE      280.29 TCPU      280.24
 TTTTTTTTTTTTTTTTTTTTTTTTTTTTTT SHELLXN     TELAPSE      286.39 TCPU      286.34
 TTTTTTTTTTTTTTTTTTTTTTTTTTTTTT MONMO3      TELAPSE      286.45 TCPU      286.40
 NUMERICALLY INTEGRATED DENSITY    136.0000066296    134.0000067790
 TTTTTTTTTTTTTTTTTTTTTTTTTTTTTT NUMDFT      TELAPSE      289.44 TCPU      289.38
 CYC  28 ETOT(AU) -4.660101773836E+03 DETOT -4.76E-05 tst  3.25E-07 PX  4.12E-03
 TTTTTTTTTTTTTTTTTTTTTTTTTTTTTT DIIS        TELAPSE      289.75 TCPU      289.70
 DIIS TEST: 0.12295E-03 AT SCF   CYCLE  28 - DIIS ACTIVE - HISTORY:    28 CYCLES
 TTTTTTTTTTTTTTTTTTTTTTTTTTTTTT FDIK        TELAPSE      290.32 TCPU      290.27

    ALPHA      ELECTRONS
 INSULATING STATE
 TOP OF VALENCE BANDS -    BAND    136; K    1; EIG -1.4097988E-01 AU
 BOTTOM OF VIRTUAL BANDS - BAND    137; K    1; EIG -5.6314970E-02 AU
 DIRECT ENERGY BAND GAP:   2.3039 eV

    BETA       ELECTRONS
 INSULATING STATE
 TOP OF VALENCE BANDS -    BAND    134; K    1; EIG -1.6077246E-01 AU
 BOTTOM OF VIRTUAL BANDS - BAND    135; K    1; EIG -1.0175997E-01 AU
 DIRECT ENERGY BAND GAP:   1.6058 eV
 TTTTTTTTTTTTTTTTTTTTTTTTTTTTTT PDIG        TELAPSE      290.37 TCPU      290.32
 CHARGE NORMALIZATION FACTOR   1.00000000
 TOTAL ATOMIC CHARGES:
   0.9488677   0.9412475   0.9253284   0.9603190   0.9345598   0.9450761
   8.6717457   8.6931434   6.1468278   5.6354238   6.1635665   0.9764183
   5.6451488   6.1309622  27.5665683   0.9587172   0.9502545   0.9286814
   0.9627570   0.9339955   0.9376357   8.6705166   8.6915686   6.1583815
   5.6151730   6.1556054   0.9818156   5.6386572   6.1310391   0.9587960
   0.9503216   0.9287510   0.9626148   0.9339536   0.9376134   8.6702291
   8.6942579   6.1582043   5.6137436   6.1547685   0.9818347   5.6390652
   6.1310832  27.5664762   0.9488961   0.9412773   0.9253800   0.9602676
   0.9345579   0.9451078   8.6703395   8.6947327   6.1468359   5.6351471
   6.1632320   0.9764306   5.6452309   6.1308498
 SUMMED SPIN DENSITY           2.00000000
 TOTAL ATOMIC SPINS  :
   0.0015484  -0.0002684  -0.0003324   0.0025118  -0.0004596  -0.0005908
   0.0904023   0.0936941   0.0111625  -0.0057791   0.0068216  -0.0006022
  -0.0057740   0.0110062   0.5695417   0.0015815  -0.0004503  -0.0007123
   0.0026533  -0.0005003  -0.0005819   0.1025949   0.1025160   0.0128978
  -0.0067200   0.0085301  -0.0008021  -0.0062889   0.0123981   0.0015979
  -0.0004533  -0.0007128   0.0026523  -0.0004935  -0.0005742   0.1026498
   0.1021255   0.0128964  -0.0066941   0.0084979  -0.0007974  -0.0062389
   0.0123218   0.5696532   0.0015480  -0.0002679  -0.0003341   0.0025120
  -0.0004619  -0.0005784   0.0906484   0.0936124   0.0111959  -0.0057775
   0.0068407  -0.0006205  -0.0057367   0.0109909
 TTTTTTTTTTTTTTTTTTTTTTTTTTTTTT MOQGAD      TELAPSE      290.38 TCPU      290.32
 TTTTTTTTTTTTTTTTTTTTTTTTTTTTTT SHELLXN     TELAPSE      296.48 TCPU      296.43
 TTTTTTTTTTTTTTTTTTTTTTTTTTTTTT MONMO3      TELAPSE      296.54 TCPU      296.49
 NUMERICALLY INTEGRATED DENSITY    136.0000066297    134.0000067775
 TTTTTTTTTTTTTTTTTTTTTTTTTTTTTT NUMDFT      TELAPSE      299.45 TCPU      299.40
 CYC  29 ETOT(AU) -4.660101772925E+03 DETOT  9.11E-07 tst  8.27E-08 PX  4.87E-04
 TTTTTTTTTTTTTTTTTTTTTTTTTTTTTT DIIS        TELAPSE      299.77 TCPU      299.72
 DIIS TEST: 0.10265E-03 AT SCF   CYCLE  29 - DIIS ACTIVE - HISTORY:    29 CYCLES
 TTTTTTTTTTTTTTTTTTTTTTTTTTTTTT FDIK        TELAPSE      300.27 TCPU      300.22

    ALPHA      ELECTRONS
 INSULATING STATE
 TOP OF VALENCE BANDS -    BAND    136; K    1; EIG -1.4106347E-01 AU
 BOTTOM OF VIRTUAL BANDS - BAND    137; K    1; EIG -5.6334215E-02 AU
 DIRECT ENERGY BAND GAP:   2.3056 eV

    BETA       ELECTRONS
 INSULATING STATE
 TOP OF VALENCE BANDS -    BAND    134; K    1; EIG -1.6081320E-01 AU
 BOTTOM OF VIRTUAL BANDS - BAND    135; K    1; EIG -1.0188632E-01 AU
 DIRECT ENERGY BAND GAP:   1.6035 eV
 TTTTTTTTTTTTTTTTTTTTTTTTTTTTTT PDIG        TELAPSE      300.31 TCPU      300.26
 CHARGE NORMALIZATION FACTOR   1.00000000
 TOTAL ATOMIC CHARGES:
   0.9489574   0.9413018   0.9254603   0.9603145   0.9345981   0.9450789
   8.6702823   8.6941970   6.1465529   5.6346611   6.1641715   0.9762836
   5.6453902   6.1305949  27.5673869   0.9587034   0.9503162   0.9286963
   0.9624298   0.9338513   0.9375209   8.6698914   8.6936749   6.1582898
   5.6141917   6.1536110   0.9818702   5.6404238   6.1312944   0.9586536
   0.9502134   0.9285579   0.9625782   0.9338632   0.9375203   8.6698720
   8.6906865   6.1584847   5.6158734   6.1547179   0.9818006   5.6401892
   6.1312546  27.5675047   0.9489039   0.9412556   0.9253977   0.9604086
   0.9346483   0.9450808   8.6719367   8.6927724   6.1466175   5.6351139
   6.1642686   0.9762839   5.6449713   6.1305740
 SUMMED SPIN DENSITY           2.00000000
 TOTAL ATOMIC SPINS  :
   0.0015509  -0.0002654  -0.0003341   0.0025055  -0.0004606  -0.0005945
   0.0907362   0.0937646   0.0112056  -0.0057681   0.0068487  -0.0006132
  -0.0057366   0.0110293   0.5690315   0.0015890  -0.0004395  -0.0007166
   0.0026494  -0.0004954  -0.0005743   0.1027637   0.1022505   0.0129036
  -0.0066180   0.0084533  -0.0007803  -0.0062410   0.0123546   0.0015966
  -0.0004497  -0.0007094   0.0026638  -0.0004909  -0.0005673   0.1027112
   0.1026546   0.0128961  -0.0066471   0.0084693  -0.0007818  -0.0062374
   0.0123648   0.5689470   0.0015441  -0.0002698  -0.0003418   0.0025103
  -0.0004608  -0.0005798   0.0904777   0.0938297   0.0111877  -0.0057982
   0.0068425  -0.0006196  -0.0057501   0.0110095
 TTTTTTTTTTTTTTTTTTTTTTTTTTTTTT MOQGAD      TELAPSE      300.32 TCPU      300.27
 TTTTTTTTTTTTTTTTTTTTTTTTTTTTTT SHELLXN     TELAPSE      306.42 TCPU      306.37
 TTTTTTTTTTTTTTTTTTTTTTTTTTTTTT MONMO3      TELAPSE      306.48 TCPU      306.43
 NUMERICALLY INTEGRATED DENSITY    136.0000066296    134.0000067773
 TTTTTTTTTTTTTTTTTTTTTTTTTTTTTT NUMDFT      TELAPSE      309.40 TCPU      309.35
 CYC  30 ETOT(AU) -4.660101774053E+03 DETOT -1.13E-06 tst  1.46E-07 PX  1.64E-03
 TTTTTTTTTTTTTTTTTTTTTTTTTTTTTT DIIS        TELAPSE      309.74 TCPU      309.69
 DIIS TEST: 0.73080E-04 AT SCF   CYCLE  30 - DIIS ACTIVE - HISTORY:    30 CYCLES
 TTTTTTTTTTTTTTTTTTTTTTTTTTTTTT FDIK        TELAPSE      310.25 TCPU      310.20

    ALPHA      ELECTRONS
 INSULATING STATE
 TOP OF VALENCE BANDS -    BAND    136; K    1; EIG -1.4103693E-01 AU
 BOTTOM OF VIRTUAL BANDS - BAND    137; K    1; EIG -5.6304238E-02 AU
 DIRECT ENERGY BAND GAP:   2.3057 eV

    BETA       ELECTRONS
 INSULATING STATE
 TOP OF VALENCE BANDS -    BAND    134; K    1; EIG -1.6078202E-01 AU
 BOTTOM OF VIRTUAL BANDS - BAND    135; K    1; EIG -1.0183136E-01 AU
 DIRECT ENERGY BAND GAP:   1.6041 eV
 TTTTTTTTTTTTTTTTTTTTTTTTTTTTTT PDIG        TELAPSE      310.29 TCPU      310.24
 CHARGE NORMALIZATION FACTOR   1.00000000
 TOTAL ATOMIC CHARGES:
   0.9488657   0.9412125   0.9254082   0.9604754   0.9347344   0.9451215
   8.6714957   8.6933594   6.1468695   5.6347804   6.1642984   0.9763504
   5.6448609   6.1303229  27.5674214   0.9587511   0.9503543   0.9286657
   0.9624756   0.9338349   0.9374866   8.6697961   8.6915561   6.1580912
   5.6155013   6.1542174   0.9818551   5.6403987   6.1314424   0.9587498
   0.9503873   0.9287296   0.9624397   0.9338396   0.9374921   8.6699219
   8.6925504   6.1580478   5.6149852   6.1537492   0.9818922   5.6404101
   6.1314407  27.5673561   0.9489003   0.9412379   0.9254272   0.9604253
   0.9346927   0.9451108   8.6708749   8.6935477   6.1468182   5.6345251
   6.1644270   0.9763279   5.6453107   6.1303797
 SUMMED SPIN DENSITY           2.00000000
 TOTAL ATOMIC SPINS  :
   0.0015492  -0.0002699  -0.0003351   0.0025059  -0.0004630  -0.0005852
   0.0905408   0.0938113   0.0111935  -0.0058143   0.0068787  -0.0006208
  -0.0057739   0.0110267   0.5690000   0.0015928  -0.0004417  -0.0007076
   0.0026663  -0.0004867  -0.0005621   0.1027068   0.1024959   0.0128745
  -0.0065306   0.0083033  -0.0007507  -0.0061254   0.0123206   0.0015916
  -0.0004434  -0.0007059   0.0026618  -0.0004862  -0.0005638   0.1026973
   0.1023558   0.0128843  -0.0065410   0.0083013  -0.0007508  -0.0061177
   0.0123124   0.5690484   0.0015506  -0.0002694  -0.0003368   0.0025106
  -0.0004649  -0.0005834   0.0906477   0.0938086   0.0111981  -0.0058135
   0.0068804  -0.0006206  -0.0057710   0.0110199
 TTTTTTTTTTTTTTTTTTTTTTTTTTTTTT MOQGAD      TELAPSE      310.30 TCPU      310.25
 TTTTTTTTTTTTTTTTTTTTTTTTTTTTTT SHELLXN     TELAPSE      316.40 TCPU      316.35
 TTTTTTTTTTTTTTTTTTTTTTTTTTTTTT MONMO3      TELAPSE      316.47 TCPU      316.41
 NUMERICALLY INTEGRATED DENSITY    136.0000066297    134.0000067768
 TTTTTTTTTTTTTTTTTTTTTTTTTTTTTT NUMDFT      TELAPSE      319.45 TCPU      319.39
 CYC  31 ETOT(AU) -4.660101778238E+03 DETOT -4.19E-06 tst  6.11E-08 PX  3.89E-04
 TTTTTTTTTTTTTTTTTTTTTTTTTTTTTT DIIS        TELAPSE      319.78 TCPU      319.73
 DIIS TEST: 0.16288E-04 AT SCF   CYCLE  31 - DIIS ACTIVE - HISTORY:    31 CYCLES
 TTTTTTTTTTTTTTTTTTTTTTTTTTTTTT FDIK        TELAPSE      320.38 TCPU      320.33

    ALPHA      ELECTRONS
 INSULATING STATE
 TOP OF VALENCE BANDS -    BAND    136; K    1; EIG -1.4099376E-01 AU
 BOTTOM OF VIRTUAL BANDS - BAND    137; K    1; EIG -5.6294142E-02 AU
 DIRECT ENERGY BAND GAP:   2.3048 eV

    BETA       ELECTRONS
 INSULATING STATE
 TOP OF VALENCE BANDS -    BAND    134; K    1; EIG -1.6076135E-01 AU
 BOTTOM OF VIRTUAL BANDS - BAND    135; K    1; EIG -1.0176552E-01 AU
 DIRECT ENERGY BAND GAP:   1.6054 eV
 TTTTTTTTTTTTTTTTTTTTTTTTTTTTTT PDIG        TELAPSE      320.43 TCPU      320.38
 CHARGE NORMALIZATION FACTOR   1.00000000
 TOTAL ATOMIC CHARGES:
   0.9488712   0.9412266   0.9253917   0.9603938   0.9346652   0.9451098
   8.6709974   8.6936896   6.1469493   5.6348297   6.1638884   0.9764242
   5.6452740   6.1305672  27.5668924   0.9587956   0.9503964   0.9287660
   0.9625649   0.9339149   0.9375561   8.6701746   8.6926549   6.1580062
   5.6148271   6.1544842   0.9818801   5.6395118   6.1312954   0.9588030
   0.9503848   0.9287422   0.9625739   0.9339127   0.9375480   8.6701726
   8.6923406   6.1580153   5.6149541   6.1546466   0.9818628   5.6394862
   6.1313025  27.5668967   0.9488466   0.9412065   0.9253790   0.9604203
   0.9346912   0.9451236   8.6712807   8.6937891   6.1469823   5.6350144
   6.1637452   0.9764463   5.6448936   6.1305407
 SUMMED SPIN DENSITY           2.00000000
 TOTAL ATOMIC SPINS  :
   0.0015501  -0.0002692  -0.0003371   0.0025057  -0.0004675  -0.0005870
   0.0905774   0.0937466   0.0111924  -0.0058253   0.0069035  -0.0006267
  -0.0058073   0.0110267   0.5693492   0.0015921  -0.0004407  -0.0007090
   0.0026662  -0.0004813  -0.0005590   0.1025993   0.1023042   0.0128633
  -0.0064690   0.0081477  -0.0007180  -0.0060090   0.0122816   0.0015923
  -0.0004413  -0.0007094   0.0026663  -0.0004813  -0.0005603   0.1026008
   0.1023526   0.0128635  -0.0064664   0.0081540  -0.0007201  -0.0060089
   0.0122892   0.5693455   0.0015486  -0.0002713  -0.0003371   0.0025050
  -0.0004672  -0.0005870   0.0905373   0.0937318   0.0111890  -0.0058228
   0.0068991  -0.0006267  -0.0058035   0.0110280
 TTTTTTTTTTTTTTTTTTTTTTTTTTTTTT MOQGAD      TELAPSE      320.44 TCPU      320.38
 TTTTTTTTTTTTTTTTTTTTTTTTTTTTTT SHELLXN     TELAPSE      326.54 TCPU      326.49
 TTTTTTTTTTTTTTTTTTTTTTTTTTTTTT MONMO3      TELAPSE      326.61 TCPU      326.56
 NUMERICALLY INTEGRATED DENSITY    136.0000066298    134.0000067766
 TTTTTTTTTTTTTTTTTTTTTTTTTTTTTT NUMDFT      TELAPSE      329.60 TCPU      329.55
 CYC  32 ETOT(AU) -4.660101778839E+03 DETOT -6.01E-07 tst  1.33E-08 PX  8.54E-04
 TTTTTTTTTTTTTTTTTTTTTTTTTTTTTT DIIS        TELAPSE      329.95 TCPU      329.89
 DIIS TEST: 0.77441E-05 AT SCF   CYCLE  32 - DIIS ACTIVE - HISTORY:    32 CYCLES
 TTTTTTTTTTTTTTTTTTTTTTTTTTTTTT FDIK        TELAPSE      330.51 TCPU      330.45

    ALPHA      ELECTRONS
 INSULATING STATE
 TOP OF VALENCE BANDS -    BAND    136; K    1; EIG -1.4103541E-01 AU
 BOTTOM OF VIRTUAL BANDS - BAND    137; K    1; EIG -5.6315559E-02 AU
 DIRECT ENERGY BAND GAP:   2.3053 eV

    BETA       ELECTRONS
 INSULATING STATE
 TOP OF VALENCE BANDS -    BAND    134; K    1; EIG -1.6078815E-01 AU
 BOTTOM OF VIRTUAL BANDS - BAND    135; K    1; EIG -1.0181970E-01 AU
 DIRECT ENERGY BAND GAP:   1.6046 eV
 TTTTTTTTTTTTTTTTTTTTTTTTTTTTTT PDIG        TELAPSE      330.55 TCPU      330.50
 CHARGE NORMALIZATION FACTOR   1.00000000
 TOTAL ATOMIC CHARGES:
   0.9488944   0.9412499   0.9254083   0.9603955   0.9346633   0.9451182
   8.6712518   8.6936787   6.1467488   5.6349143   6.1640215   0.9763557
   5.6449973   6.1305221  27.5671762   0.9587443   0.9503168   0.9287033
   0.9625348   0.9338868   0.9375343   8.6700331   8.6922932   6.1581981
   5.6149645   6.1542580   0.9818722   5.6399729   6.1312922   0.9587386
   0.9503116   0.9286978   0.9625288   0.9338800   0.9375275   8.6699275
   8.6923112   6.1582154   5.6150130   6.1542847   0.9818624   5.6400359
   6.1313079  27.5671995   0.9489092   0.9412610   0.9254133   0.9603875
   0.9346500   0.9451004   8.6710672   8.6935200   6.1467388   5.6348423
   6.1641317   0.9763455   5.6452489   6.1305419
 SUMMED SPIN DENSITY           2.00000000
 TOTAL ATOMIC SPINS  :
   0.0015497  -0.0002707  -0.0003379   0.0025054  -0.0004683  -0.0005877
   0.0905680   0.0937771   0.0111948  -0.0058247   0.0069088  -0.0006267
  -0.0058082   0.0110343   0.5691632   0.0015938  -0.0004389  -0.0007081
   0.0026684  -0.0004811  -0.0005582   0.1026406   0.1023800   0.0128622
  -0.0064453   0.0081493  -0.0007173  -0.0060113   0.0122886   0.0015941
  -0.0004394  -0.0007085   0.0026676  -0.0004815  -0.0005591   0.1026389
   0.1023619   0.0128633  -0.0064487   0.0081503  -0.0007184  -0.0060133
   0.0122876   0.5691477   0.0015489  -0.0002712  -0.0003379   0.0025061
  -0.0004680  -0.0005874   0.0905964   0.0937892   0.0111997  -0.0058277
   0.0069105  -0.0006267  -0.0058078   0.0110336
 TTTTTTTTTTTTTTTTTTTTTTTTTTTTTT MOQGAD      TELAPSE      330.56 TCPU      330.50
 TTTTTTTTTTTTTTTTTTTTTTTTTTTTTT SHELLXN     TELAPSE      336.66 TCPU      336.61
 TTTTTTTTTTTTTTTTTTTTTTTTTTTTTT MONMO3      TELAPSE      336.72 TCPU      336.67
 NUMERICALLY INTEGRATED DENSITY    136.0000066302    134.0000067770
 TTTTTTTTTTTTTTTTTTTTTTTTTTTTTT NUMDFT      TELAPSE      339.77 TCPU      339.71
 CYC  33 ETOT(AU) -4.660101779157E+03 DETOT -3.19E-07 tst  4.81E-09 PX  4.79E-04
 TTTTTTTTTTTTTTTTTTTTTTTTTTTTTT DIIS        TELAPSE      340.12 TCPU      340.06
 DIIS TEST: 0.14391E-05 AT SCF   CYCLE  33 - DIIS ACTIVE - HISTORY:    33 CYCLES
 TTTTTTTTTTTTTTTTTTTTTTTTTTTTTT FDIK        TELAPSE      340.60 TCPU      340.55

    ALPHA      ELECTRONS
 INSULATING STATE
 TOP OF VALENCE BANDS -    BAND    136; K    1; EIG -1.4103363E-01 AU
 BOTTOM OF VIRTUAL BANDS - BAND    137; K    1; EIG -5.6309876E-02 AU
 DIRECT ENERGY BAND GAP:   2.3055 eV

    BETA       ELECTRONS
 INSULATING STATE
 TOP OF VALENCE BANDS -    BAND    134; K    1; EIG -1.6078586E-01 AU
 BOTTOM OF VIRTUAL BANDS - BAND    135; K    1; EIG -1.0182049E-01 AU
 DIRECT ENERGY BAND GAP:   1.6045 eV
 TTTTTTTTTTTTTTTTTTTTTTTTTTTTTT PDIG        TELAPSE      340.64 TCPU      340.59
 CHARGE NORMALIZATION FACTOR   1.00000000
 TOTAL ATOMIC CHARGES:
   0.9488882   0.9412333   0.9253988   0.9604010   0.9346669   0.9450937
   8.6710120   8.6935018   6.1468479   5.6348348   6.1641297   0.9763625
   5.6452398   6.1305207  27.5672357   0.9587519   0.9503484   0.9287081
   0.9625152   0.9338722   0.9375226   8.6699290   8.6922833   6.1581233
   5.6150572   6.1543450   0.9818546   5.6399672   6.1313537   0.9587607
   0.9503572   0.9287143   0.9625207   0.9338804   0.9375322   8.6700924
   8.6923118   6.1580998   5.6149674   6.1542551   0.9818730   5.6398841
   6.1313394  27.5672045   0.9488730   0.9412226   0.9253984   0.9604072
   0.9346783   0.9451110   8.6712923   8.6936963   6.1468521   5.6348362
   6.1639851   0.9763722   5.6449854   6.1304985
 SUMMED SPIN DENSITY           2.00000000
 TOTAL ATOMIC SPINS  :
   0.0015498  -0.0002714  -0.0003374   0.0025056  -0.0004683  -0.0005879
   0.0906040   0.0937985   0.0111982  -0.0058275   0.0069137  -0.0006276
  -0.0058104   0.0110362   0.5691225   0.0015945  -0.0004385  -0.0007074
   0.0026686  -0.0004803  -0.0005577   0.1026345   0.1023657   0.0128583
  -0.0064343   0.0081320  -0.0007145  -0.0060015   0.0122826   0.0015947
  -0.0004384  -0.0007081   0.0026689  -0.0004801  -0.0005577   0.1026363
   0.1023823   0.0128615  -0.0064313   0.0081357  -0.0007152  -0.0059992
   0.0122854   0.5691458   0.0015483  -0.0002712  -0.0003382   0.0025054
  -0.0004682  -0.0005879   0.0905719   0.0937802   0.0111976  -0.0058280
   0.0069119  -0.0006275  -0.0058108   0.0110358
 TTTTTTTTTTTTTTTTTTTTTTTTTTTTTT MOQGAD      TELAPSE      340.65 TCPU      340.60
 TTTTTTTTTTTTTTTTTTTTTTTTTTTTTT SHELLXN     TELAPSE      346.75 TCPU      346.70
 TTTTTTTTTTTTTTTTTTTTTTTTTTTTTT MONMO3      TELAPSE      346.82 TCPU      346.77
 NUMERICALLY INTEGRATED DENSITY    136.0000066298    134.0000067765
 TTTTTTTTTTTTTTTTTTTTTTTTTTTTTT NUMDFT      TELAPSE      349.93 TCPU      349.88
 CYC  34 ETOT(AU) -4.660101779120E+03 DETOT  3.73E-08 tst  7.33E-10 PX  1.21E-04
 TTTTTTTTTTTTTTTTTTTTTTTTTTTTTT DIIS        TELAPSE      350.29 TCPU      350.24
 DIIS TEST: 0.15462E-05 AT SCF   CYCLE  34 - DIIS ACTIVE - HISTORY:    34 CYCLES
 TTTTTTTTTTTTTTTTTTTTTTTTTTTTTT FDIK        TELAPSE      350.75 TCPU      350.69

    ALPHA      ELECTRONS
 INSULATING STATE
 TOP OF VALENCE BANDS -    BAND    136; K    1; EIG -1.4102765E-01 AU
 BOTTOM OF VIRTUAL BANDS - BAND    137; K    1; EIG -5.6307166E-02 AU
 DIRECT ENERGY BAND GAP:   2.3054 eV

    BETA       ELECTRONS
 INSULATING STATE
 TOP OF VALENCE BANDS -    BAND    134; K    1; EIG -1.6078188E-01 AU
 BOTTOM OF VIRTUAL BANDS - BAND    135; K    1; EIG -1.0181179E-01 AU
 DIRECT ENERGY BAND GAP:   1.6047 eV
 TTTTTTTTTTTTTTTTTTTTTTTTTTTTTT PDIG        TELAPSE      350.79 TCPU      350.74
 CHARGE NORMALIZATION FACTOR   1.00000000
 TOTAL ATOMIC CHARGES:
   0.9488795   0.9412293   0.9254018   0.9604053   0.9346740   0.9451057
   8.6711801   8.6936289   6.1468544   5.6348240   6.1640157   0.9763786
   5.6451055   6.1305100  27.5671769   0.9587622   0.9503578   0.9287158
   0.9625240   0.9338830   0.9375334   8.6700462   8.6923288   6.1581005
   5.6149891   6.1543095   0.9818683   5.6398775   6.1313346   0.9587624
   0.9503568   0.9287171   0.9625252   0.9338820   0.9375315   8.6700173
   8.6923066   6.1581022   5.6150084   6.1543329   0.9818654   5.6398889
   6.1313379  27.5671783   0.9488800   0.9412285   0.9253974   0.9604065
   0.9346746   0.9451046   8.6711213   8.6936040   6.1468590   5.6348685
   6.1640451   0.9763764   5.6451060   6.1305146
 SUMMED SPIN DENSITY           2.00000000
 TOTAL ATOMIC SPINS  :
   0.0015496  -0.0002716  -0.0003380   0.0025050  -0.0004685  -0.0005882
   0.0905814   0.0937834   0.0111975  -0.0058292   0.0069149  -0.0006279
  -0.0058133   0.0110367   0.5691633   0.0015942  -0.0004383  -0.0007076
   0.0026688  -0.0004795  -0.0005571   0.1026267   0.1023655   0.0128580
  -0.0064252   0.0081166  -0.0007117  -0.0059864   0.0122806   0.0015940
  -0.0004384  -0.0007083   0.0026688  -0.0004793  -0.0005571   0.1026252
   0.1023642   0.0128591  -0.0064246   0.0081170  -0.0007124  -0.0059871
   0.0122803   0.5691625   0.0015488  -0.0002711  -0.0003381   0.0025053
  -0.0004684  -0.0005878   0.0905869   0.0937843   0.0111982  -0.0058306
   0.0069147  -0.0006286  -0.0058127   0.0110355
 TTTTTTTTTTTTTTTTTTTTTTTTTTTTTT MOQGAD      TELAPSE      350.80 TCPU      350.74
 TTTTTTTTTTTTTTTTTTTTTTTTTTTTTT SHELLXN     TELAPSE      356.90 TCPU      356.85
 TTTTTTTTTTTTTTTTTTTTTTTTTTTTTT MONMO3      TELAPSE      356.97 TCPU      356.91
 NUMERICALLY INTEGRATED DENSITY    136.0000066298    134.0000067765
 TTTTTTTTTTTTTTTTTTTTTTTTTTTTTT NUMDFT      TELAPSE      359.99 TCPU      359.94
 CYC  35 ETOT(AU) -4.660101779175E+03 DETOT -5.52E-08 tst  3.31E-10 PX  1.00E-04
 TTTTTTTTTTTTTTTTTTTTTTTTTTTTTT DIIS        TELAPSE      360.35 TCPU      360.30
 DIIS TEST: 0.66086E-06 AT SCF   CYCLE  35 - DIIS ACTIVE - HISTORY:    34 CYCLES
 TTTTTTTTTTTTTTTTTTTTTTTTTTTTTT FDIK        TELAPSE      360.90 TCPU      360.85

    ALPHA      ELECTRONS
 INSULATING STATE
 TOP OF VALENCE BANDS -    BAND    136; K    1; EIG -1.4102584E-01 AU
 BOTTOM OF VIRTUAL BANDS - BAND    137; K    1; EIG -5.6308023E-02 AU
 DIRECT ENERGY BAND GAP:   2.3053 eV

    BETA       ELECTRONS
 INSULATING STATE
 TOP OF VALENCE BANDS -    BAND    134; K    1; EIG -1.6078090E-01 AU
 BOTTOM OF VIRTUAL BANDS - BAND    135; K    1; EIG -1.0180867E-01 AU
 DIRECT ENERGY BAND GAP:   1.6047 eV
 TTTTTTTTTTTTTTTTTTTTTTTTTTTTTT PDIG        TELAPSE      360.94 TCPU      360.89
 CHARGE NORMALIZATION FACTOR   1.00000000
 TOTAL ATOMIC CHARGES:
   0.9488871   0.9412394   0.9254036   0.9604071   0.9346721   0.9451105
   8.6711259   8.6936198   6.1468193   5.6348932   6.1640525   0.9763736
   5.6450857   6.1305122  27.5671560   0.9587609   0.9503459   0.9287165
   0.9625323   0.9338874   0.9375332   8.6700093   8.6923205   6.1581295
   5.6149934   6.1543094   0.9818721   5.6399146   6.1313168   0.9587592
   0.9503455   0.9287149   0.9625317   0.9338877   0.9375328   8.6700315
   8.6923216   6.1581311   5.6149922   6.1542975   0.9818720   5.6399051
   6.1313167  27.5671541   0.9488893   0.9412415   0.9254093   0.9604037
   0.9346707   0.9451092   8.6711872   8.6936186   6.1468115   5.6348279
   6.1640270   0.9763755   5.6451208   6.1305147
 SUMMED SPIN DENSITY           2.00000000
 TOTAL ATOMIC SPINS  :
   0.0015491  -0.0002717  -0.0003381   0.0025050  -0.0004688  -0.0005883
   0.0905825   0.0937816   0.0111978  -0.0058313   0.0069172  -0.0006282
  -0.0058164   0.0110373   0.5691757   0.0015947  -0.0004380  -0.0007080
   0.0026691  -0.0004790  -0.0005566   0.1026231   0.1023581   0.0128569
  -0.0064190   0.0081025  -0.0007091  -0.0059754   0.0122775   0.0015945
  -0.0004382  -0.0007083   0.0026691  -0.0004787  -0.0005567   0.1026223
   0.1023600   0.0128578  -0.0064188   0.0081033  -0.0007093  -0.0059758
   0.0122774   0.5691778   0.0015490  -0.0002717  -0.0003380   0.0025051
  -0.0004686  -0.0005881   0.0905791   0.0937809   0.0111980  -0.0058315
   0.0069170  -0.0006285  -0.0058158   0.0110367
 TTTTTTTTTTTTTTTTTTTTTTTTTTTTTT MOQGAD      TELAPSE      360.95 TCPU      360.90
 TTTTTTTTTTTTTTTTTTTTTTTTTTTTTT SHELLXN     TELAPSE      367.06 TCPU      367.01
 TTTTTTTTTTTTTTTTTTTTTTTTTTTTTT MONMO3      TELAPSE      367.13 TCPU      367.07
 NUMERICALLY INTEGRATED DENSITY    136.0000066301    134.0000067767
 TTTTTTTTTTTTTTTTTTTTTTTTTTTTTT NUMDFT      TELAPSE      370.11 TCPU      370.05
 CYC  36 ETOT(AU) -4.660101779193E+03 DETOT -1.73E-08 tst  2.72E-11 PX  7.27E-05
 TTTTTTTTTTTTTTTTTTTTTTTTTTTTTT DIIS        TELAPSE      370.47 TCPU      370.42
 DIIS TEST: 0.15677E-06 AT SCF   CYCLE  36 - DIIS ACTIVE - HISTORY:    35 CYCLES
 TTTTTTTTTTTTTTTTTTTTTTTTTTTTTT FDIK        TELAPSE      370.96 TCPU      370.91

    ALPHA      ELECTRONS
 INSULATING STATE
 TOP OF VALENCE BANDS -    BAND    136; K    1; EIG -1.4103336E-01 AU
 BOTTOM OF VIRTUAL BANDS - BAND    137; K    1; EIG -5.6310518E-02 AU
 DIRECT ENERGY BAND GAP:   2.3054 eV

    BETA       ELECTRONS
 INSULATING STATE
 TOP OF VALENCE BANDS -    BAND    134; K    1; EIG -1.6078570E-01 AU
 BOTTOM OF VIRTUAL BANDS - BAND    135; K    1; EIG -1.0181846E-01 AU
 DIRECT ENERGY BAND GAP:   1.6046 eV
 TTTTTTTTTTTTTTTTTTTTTTTTTTTTTT PDIG        TELAPSE      371.01 TCPU      370.95
 CHARGE NORMALIZATION FACTOR   1.00000000
 TOTAL ATOMIC CHARGES:
   0.9488840   0.9412337   0.9254034   0.9603998   0.9346683   0.9451029
   8.6711947   8.6936029   6.1468358   5.6347879   6.1640288   0.9763711
   5.6451529   6.1305171  27.5672036   0.9587561   0.9503485   0.9287148
   0.9625233   0.9338798   0.9375299   8.6700309   8.6923181   6.1581173
   5.6149961   6.1542998   0.9818654   5.6398978   6.1313355   0.9587588
   0.9503488   0.9287148   0.9625243   0.9338799   0.9375290   8.6700048
   8.6923100   6.1581172   5.6149977   6.1543161   0.9818659   5.6399098
   6.1313359  27.5672073   0.9488780   0.9412275   0.9253933   0.9604068
   0.9346726   0.9451060   8.6711116   8.6936187   6.1468509   5.6349107
   6.1640600   0.9763675   5.6450675   6.1305082
 SUMMED SPIN DENSITY           2.00000000
 TOTAL ATOMIC SPINS  :
   0.0015490  -0.0002717  -0.0003381   0.0025052  -0.0004686  -0.0005883
   0.0905846   0.0937882   0.0111989  -0.0058316   0.0069179  -0.0006283
  -0.0058160   0.0110379   0.5691449   0.0015950  -0.0004379  -0.0007077
   0.0026694  -0.0004787  -0.0005562   0.1026277   0.1023669   0.0128572
  -0.0064161   0.0081033  -0.0007092  -0.0059756   0.0122779   0.0015948
  -0.0004378  -0.0007080   0.0026694  -0.0004786  -0.0005566   0.1026289
   0.1023663   0.0128580  -0.0064165   0.0081034  -0.0007092  -0.0059761
   0.0122778   0.5691421   0.0015490  -0.0002716  -0.0003381   0.0025053
  -0.0004687  -0.0005881   0.0905886   0.0937876   0.0111990  -0.0058317
   0.0069178  -0.0006284  -0.0058162   0.0110376
 TTTTTTTTTTTTTTTTTTTTTTTTTTTTTT MOQGAD      TELAPSE      371.01 TCPU      370.96
 TTTTTTTTTTTTTTTTTTTTTTTTTTTTTT SHELLXN     TELAPSE      377.11 TCPU      377.06
 TTTTTTTTTTTTTTTTTTTTTTTTTTTTTT MONMO3      TELAPSE      377.18 TCPU      377.13
 NUMERICALLY INTEGRATED DENSITY    136.0000066299    134.0000067766
 TTTTTTTTTTTTTTTTTTTTTTTTTTTTTT NUMDFT      TELAPSE      380.10 TCPU      380.05
 CYC  37 ETOT(AU) -4.660101779179E+03 DETOT  1.40E-08 tst  1.44E-10 PX  1.07E-04
 TTTTTTTTTTTTTTTTTTTTTTTTTTTTTT DIIS        TELAPSE      380.47 TCPU      380.42
 DIIS TEST: 0.18731E-06 AT SCF   CYCLE  37 - DIIS ACTIVE - HISTORY:    36 CYCLES
 TTTTTTTTTTTTTTTTTTTTTTTTTTTTTT FDIK        TELAPSE      381.01 TCPU      380.96

    ALPHA      ELECTRONS
 INSULATING STATE
 TOP OF VALENCE BANDS -    BAND    136; K    1; EIG -1.4103023E-01 AU
 BOTTOM OF VIRTUAL BANDS - BAND    137; K    1; EIG -5.6308963E-02 AU
 DIRECT ENERGY BAND GAP:   2.3054 eV

    BETA       ELECTRONS
 INSULATING STATE
 TOP OF VALENCE BANDS -    BAND    134; K    1; EIG -1.6078353E-01 AU
 BOTTOM OF VIRTUAL BANDS - BAND    135; K    1; EIG -1.0181455E-01 AU
 DIRECT ENERGY BAND GAP:   1.6046 eV
 TTTTTTTTTTTTTTTTTTTTTTTTTTTTTT PDIG        TELAPSE      381.05 TCPU      381.00
 CHARGE NORMALIZATION FACTOR   1.00000000
 TOTAL ATOMIC CHARGES:
   0.9488822   0.9412325   0.9254006   0.9604052   0.9346722   0.9451060
   8.6711504   8.6936202   6.1468396   5.6348612   6.1640362   0.9763735
   5.6450966   6.1305125  27.5671884   0.9587591   0.9503504   0.9287151
   0.9625265   0.9338830   0.9375317   8.6700233   8.6923184   6.1581168
   5.6149945   6.1543092   0.9818678   5.6398979   6.1313294   0.9587588
   0.9503506   0.9287159   0.9625273   0.9338832   0.9375321   8.6700221
   8.6923175   6.1581170   5.6149962   6.1543102   0.9818679   5.6398969
   6.1313280  27.5671874   0.9488836   0.9412336   0.9254016   0.9604035
   0.9346711   0.9451049   8.6711543   8.6936117   6.1468370   5.6348458
   6.1640371   0.9763735   5.6451152   6.1305160
 SUMMED SPIN DENSITY           2.00000000
 TOTAL ATOMIC SPINS  :
   0.0015490  -0.0002718  -0.0003380   0.0025052  -0.0004686  -0.0005884
   0.0905853   0.0937857   0.0111987  -0.0058321   0.0069186  -0.0006284
  -0.0058168   0.0110377   0.5691546   0.0015950  -0.0004378  -0.0007077
   0.0026694  -0.0004786  -0.0005561   0.1026253   0.1023637   0.0128567
  -0.0064152   0.0080994  -0.0007086  -0.0059727   0.0122767   0.0015948
  -0.0004377  -0.0007077   0.0026695  -0.0004785  -0.0005562   0.1026252
   0.1023635   0.0128569  -0.0064152   0.0080993  -0.0007085  -0.0059728
   0.0122765   0.5691553   0.0015489  -0.0002716  -0.0003380   0.0025052
  -0.0004687  -0.0005883   0.0905850   0.0937855   0.0111986  -0.0058321
   0.0069182  -0.0006284  -0.0058161   0.0110377
 TTTTTTTTTTTTTTTTTTTTTTTTTTTTTT MOQGAD      TELAPSE      381.06 TCPU      381.01
 TTTTTTTTTTTTTTTTTTTTTTTTTTTTTT SHELLXN     TELAPSE      387.16 TCPU      387.10
 TTTTTTTTTTTTTTTTTTTTTTTTTTTTTT MONMO3      TELAPSE      387.22 TCPU      387.17
 NUMERICALLY INTEGRATED DENSITY    136.0000066299    134.0000067766
 TTTTTTTTTTTTTTTTTTTTTTTTTTTTTT NUMDFT      TELAPSE      390.31 TCPU      390.26
 CYC  38 ETOT(AU) -4.660101779186E+03 DETOT -7.38E-09 tst  3.29E-11 PX  3.55E-05
 TTTTTTTTTTTTTTTTTTTTTTTTTTTTTT DIIS        TELAPSE      390.70 TCPU      390.64
 DIIS TEST: 0.38071E-07 AT SCF   CYCLE  38 - DIIS ACTIVE - HISTORY:    36 CYCLES
 TTTTTTTTTTTTTTTTTTTTTTTTTTTTTT FDIK        TELAPSE      391.33 TCPU      391.28

    ALPHA      ELECTRONS
 INSULATING STATE
 TOP OF VALENCE BANDS -    BAND    136; K    1; EIG -1.4102771E-01 AU
 BOTTOM OF VIRTUAL BANDS - BAND    137; K    1; EIG -5.6308079E-02 AU
 DIRECT ENERGY BAND GAP:   2.3053 eV

    BETA       ELECTRONS
 INSULATING STATE
 TOP OF VALENCE BANDS -    BAND    134; K    1; EIG -1.6078190E-01 AU
 BOTTOM OF VIRTUAL BANDS - BAND    135; K    1; EIG -1.0181127E-01 AU
 DIRECT ENERGY BAND GAP:   1.6047 eV
 TTTTTTTTTTTTTTTTTTTTTTTTTTTTTT PDIG        TELAPSE      391.37 TCPU      391.32
 CHARGE NORMALIZATION FACTOR   1.00000000
 TOTAL ATOMIC CHARGES:
   0.9488872   0.9412385   0.9254057   0.9604052   0.9346717   0.9451077
   8.6711569   8.6936129   6.1468222   5.6348474   6.1640418   0.9763744
   5.6451119   6.1305131  27.5671717   0.9587597   0.9503485   0.9287159
   0.9625297   0.9338863   0.9375332   8.6700190   8.6923172   6.1581233
   5.6149982   6.1543005   0.9818713   5.6399079   6.1313208   0.9587599
   0.9503481   0.9287152   0.9625293   0.9338857   0.9375323   8.6700220
   8.6923167   6.1581236   5.6149967   6.1542999   0.9818707   5.6399105
   6.1313219  27.5671723   0.9488859   0.9412373   0.9254045   0.9604068
   0.9346733   0.9451090   8.6711531   8.6936205   6.1468245   5.6348624
   6.1640402   0.9763746   5.6450940   6.1305091
 SUMMED SPIN DENSITY           2.00000000
 TOTAL ATOMIC SPINS  :
   0.0015490  -0.0002717  -0.0003380   0.0025051  -0.0004686  -0.0005884
   0.0905829   0.0937837   0.0111983  -0.0058325   0.0069194  -0.0006286
  -0.0058173   0.0110374   0.5691655   0.0015949  -0.0004377  -0.0007076
   0.0026695  -0.0004783  -0.0005560   0.1026229   0.1023604   0.0128560
  -0.0064133   0.0080937  -0.0007076  -0.0059684   0.0122753   0.0015949
  -0.0004377  -0.0007077   0.0026695  -0.0004783  -0.0005559   0.1026226
   0.1023601   0.0128560  -0.0064134   0.0080937  -0.0007076  -0.0059684
   0.0122752   0.5691652   0.0015490  -0.0002717  -0.0003380   0.0025051
  -0.0004686  -0.0005884   0.0905831   0.0937841   0.0111984  -0.0058326
   0.0069195  -0.0006286  -0.0058172   0.0110376
 TTTTTTTTTTTTTTTTTTTTTTTTTTTTTT MOQGAD      TELAPSE      391.38 TCPU      391.33
 TTTTTTTTTTTTTTTTTTTTTTTTTTTTTT SHELLXN     TELAPSE      397.51 TCPU      397.45
 TTTTTTTTTTTTTTTTTTTTTTTTTTTTTT MONMO3      TELAPSE      397.57 TCPU      397.52
 NUMERICALLY INTEGRATED DENSITY    136.0000066300    134.0000067766
 TTTTTTTTTTTTTTTTTTTTTTTTTTTTTT NUMDFT      TELAPSE      400.58 TCPU      400.53
 CYC  39 ETOT(AU) -4.660101779192E+03 DETOT -5.91E-09 tst  1.43E-11 PX  3.58E-05
 TTTTTTTTTTTTTTTTTTTTTTTTTTTTTT DIIS        TELAPSE      400.97 TCPU      400.91
 DIIS TEST: 0.79373E-08 AT SCF   CYCLE  39 - DIIS ACTIVE - HISTORY:    37 CYCLES
 TTTTTTTTTTTTTTTTTTTTTTTTTTTTTT FDIK        TELAPSE      401.53 TCPU      401.48

    ALPHA      ELECTRONS
 INSULATING STATE
 TOP OF VALENCE BANDS -    BAND    136; K    1; EIG -1.4103149E-01 AU
 BOTTOM OF VIRTUAL BANDS - BAND    137; K    1; EIG -5.6309913E-02 AU
 DIRECT ENERGY BAND GAP:   2.3054 eV

    BETA       ELECTRONS
 INSULATING STATE
 TOP OF VALENCE BANDS -    BAND    134; K    1; EIG -1.6078457E-01 AU
 BOTTOM OF VIRTUAL BANDS - BAND    135; K    1; EIG -1.0181600E-01 AU
 DIRECT ENERGY BAND GAP:   1.6046 eV
 TTTTTTTTTTTTTTTTTTTTTTTTTTTTTT PDIG        TELAPSE      401.57 TCPU      401.52
 CHARGE NORMALIZATION FACTOR   1.00000000
 TOTAL ATOMIC CHARGES:
   0.9488808   0.9412313   0.9253990   0.9604043   0.9346716   0.9451060
   8.6711502   8.6936178   6.1468432   5.6348612   6.1640369   0.9763720
   5.6451001   6.1305124  27.5671916   0.9587591   0.9503488   0.9287155
   0.9625252   0.9338813   0.9375299   8.6700225   8.6923190   6.1581172
   5.6149930   6.1543122   0.9818663   5.6398986   6.1313335   0.9587589
   0.9503495   0.9287162   0.9625263   0.9338820   0.9375308   8.6700194
   8.6923190   6.1581170   5.6149944   6.1543122   0.9818669   5.6398939
   6.1313318  27.5671922   0.9488818   0.9412319   0.9253998   0.9604022
   0.9346697   0.9451042   8.6711557   8.6936114   6.1468407   5.6348468
   6.1640391   0.9763711   5.6451179   6.1305169
 SUMMED SPIN DENSITY           2.00000000
 TOTAL ATOMIC SPINS  :
   0.0015490  -0.0002717  -0.0003380   0.0025052  -0.0004686  -0.0005883
   0.0905857   0.0937863   0.0111987  -0.0058324   0.0069190  -0.0006284
  -0.0058166   0.0110377   0.5691524   0.0015950  -0.0004376  -0.0007076
   0.0026695  -0.0004785  -0.0005561   0.1026252   0.1023634   0.0128562
  -0.0064138   0.0080975  -0.0007082  -0.0059714   0.0122763   0.0015950
  -0.0004376  -0.0007076   0.0026695  -0.0004784  -0.0005560   0.1026264
   0.1023641   0.0128565  -0.0064138   0.0080977  -0.0007082  -0.0059713
   0.0122762   0.5691520   0.0015489  -0.0002717  -0.0003380   0.0025052
  -0.0004686  -0.0005883   0.0905847   0.0937859   0.0111986  -0.0058324
   0.0069189  -0.0006284  -0.0058167   0.0110376
 TTTTTTTTTTTTTTTTTTTTTTTTTTTTTT MOQGAD      TELAPSE      401.58 TCPU      401.53
 TTTTTTTTTTTTTTTTTTTTTTTTTTTTTT SHELLXN     TELAPSE      407.67 TCPU      407.62
 TTTTTTTTTTTTTTTTTTTTTTTTTTTTTT MONMO3      TELAPSE      407.74 TCPU      407.68
 NUMERICALLY INTEGRATED DENSITY    136.0000066300    134.0000067766
 TTTTTTTTTTTTTTTTTTTTTTTTTTTTTT NUMDFT      TELAPSE      410.73 TCPU      410.68
 CYC  40 ETOT(AU) -4.660101779187E+03 DETOT  5.37E-09 tst  2.23E-11 PX  4.44E-05
 TTTTTTTTTTTTTTTTTTTTTTTTTTTTTT DIIS        TELAPSE      411.25 TCPU      411.20
 DIIS TEST: 0.93829E-08 AT SCF   CYCLE  40 - DIIS ACTIVE - HISTORY:    37 CYCLES
 TTTTTTTTTTTTTTTTTTTTTTTTTTTTTT FDIK        TELAPSE      411.86 TCPU      411.81

    ALPHA      ELECTRONS
 INSULATING STATE
 TOP OF VALENCE BANDS -    BAND    136; K    1; EIG -1.4102930E-01 AU
 BOTTOM OF VIRTUAL BANDS - BAND    137; K    1; EIG -5.6308733E-02 AU
 DIRECT ENERGY BAND GAP:   2.3054 eV

    BETA       ELECTRONS
 INSULATING STATE
 TOP OF VALENCE BANDS -    BAND    134; K    1; EIG -1.6078298E-01 AU
 BOTTOM OF VIRTUAL BANDS - BAND    135; K    1; EIG -1.0181329E-01 AU
 DIRECT ENERGY BAND GAP:   1.6046 eV
 TTTTTTTTTTTTTTTTTTTTTTTTTTTTTT PDIG        TELAPSE      411.91 TCPU      411.85
 CHARGE NORMALIZATION FACTOR   1.00000000
 TOTAL ATOMIC CHARGES:
   0.9488843   0.9412350   0.9254025   0.9604048   0.9346717   0.9451065
   8.6711539   8.6936163   6.1468321   5.6348545   6.1640392   0.9763734
   5.6451050   6.1305134  27.5671812   0.9587591   0.9503493   0.9287155
   0.9625280   0.9338843   0.9375324   8.6700210   8.6923179   6.1581199
   5.6149964   6.1543054   0.9818692   5.6399024   6.1313255   0.9587592
   0.9503494   0.9287156   0.9625280   0.9338840   0.9375320   8.6700216
   8.6923174   6.1581199   5.6149960   6.1543056   0.9818689   5.6399041
   6.1313256  27.5671811   0.9488844   0.9412351   0.9254026   0.9604048
   0.9346719   0.9451065   8.6711536   8.6936158   6.1468320   5.6348539
   6.1640385   0.9763737   5.6451053   6.1305134
 SUMMED SPIN DENSITY           2.00000000
 TOTAL ATOMIC SPINS  :
   0.0015490  -0.0002717  -0.0003380   0.0025051  -0.0004686  -0.0005884
   0.0905841   0.0937847   0.0111985  -0.0058325   0.0069193  -0.0006285
  -0.0058170   0.0110375   0.5691593   0.0015950  -0.0004377  -0.0007076
   0.0026695  -0.0004784  -0.0005560   0.1026240   0.1023620   0.0128561
  -0.0064133   0.0080953  -0.0007078  -0.0059695   0.0122757   0.0015950
  -0.0004376  -0.0007076   0.0026695  -0.0004784  -0.0005560   0.1026238
   0.1023616   0.0128561  -0.0064134   0.0080952  -0.0007078  -0.0059696
   0.0122756   0.5691594   0.0015490  -0.0002717  -0.0003380   0.0025051
  -0.0004686  -0.0005883   0.0905842   0.0937851   0.0111985  -0.0058325
   0.0069193  -0.0006285  -0.0058170   0.0110376
 TTTTTTTTTTTTTTTTTTTTTTTTTTTTTT MOQGAD      TELAPSE      411.91 TCPU      411.86
 TTTTTTTTTTTTTTTTTTTTTTTTTTTTTT SHELLXN     TELAPSE      418.03 TCPU      417.98
 TTTTTTTTTTTTTTTTTTTTTTTTTTTTTT MONMO3      TELAPSE      418.10 TCPU      418.04
 NUMERICALLY INTEGRATED DENSITY    136.0000066300    134.0000067766
 TTTTTTTTTTTTTTTTTTTTTTTTTTTTTT NUMDFT      TELAPSE      421.13 TCPU      421.08
 CYC  41 ETOT(AU) -4.660101779189E+03 DETOT -2.51E-09 tst  6.52E-12 PX  2.36E-05
 TTTTTTTTTTTTTTTTTTTTTTTTTTTTTT DIIS        TELAPSE      421.53 TCPU      421.47
 DIIS TEST: 0.62811E-09 AT SCF   CYCLE  41 - DIIS ACTIVE - HISTORY:    35 CYCLES
 TTTTTTTTTTTTTTTTTTTTTTTTTTTTTT FDIK        TELAPSE      421.98 TCPU      421.93

    ALPHA      ELECTRONS
 INSULATING STATE
 TOP OF VALENCE BANDS -    BAND    136; K    1; EIG -1.4102944E-01 AU
 BOTTOM OF VIRTUAL BANDS - BAND    137; K    1; EIG -5.6308885E-02 AU
 DIRECT ENERGY BAND GAP:   2.3054 eV

    BETA       ELECTRONS
 INSULATING STATE
 TOP OF VALENCE BANDS -    BAND    134; K    1; EIG -1.6078312E-01 AU
 BOTTOM OF VIRTUAL BANDS - BAND    135; K    1; EIG -1.0181344E-01 AU
 DIRECT ENERGY BAND GAP:   1.6046 eV
 TTTTTTTTTTTTTTTTTTTTTTTTTTTTTT PDIG        TELAPSE      422.02 TCPU      421.97
 CHARGE NORMALIZATION FACTOR   1.00000000
 TOTAL ATOMIC CHARGES:
   0.9488842   0.9412351   0.9254026   0.9604050   0.9346718   0.9451070
   8.6711536   8.6936153   6.1468321   5.6348542   6.1640387   0.9763735
   5.6451059   6.1305123  27.5671811   0.9587595   0.9503488   0.9287155
   0.9625275   0.9338839   0.9375316   8.6700214   8.6923177   6.1581203
   5.6149951   6.1543063   0.9818689   5.6399040   6.1313269   0.9587594
   0.9503489   0.9287156   0.9625279   0.9338841   0.9375317   8.6700208
   8.6923179   6.1581206   5.6149961   6.1543058   0.9818690   5.6399017
   6.1313266  27.5671814   0.9488840   0.9412348   0.9254023   0.9604047
   0.9346717   0.9451068   8.6711542   8.6936162   6.1468320   5.6348548
   6.1640396   0.9763730   5.6451057   6.1305125
 SUMMED SPIN DENSITY           2.00000000
 TOTAL ATOMIC SPINS  :
   0.0015490  -0.0002717  -0.0003380   0.0025052  -0.0004686  -0.0005883
   0.0905844   0.0937850   0.0111986  -0.0058325   0.0069193  -0.0006285
  -0.0058170   0.0110376   0.5691593   0.0015950  -0.0004376  -0.0007076
   0.0026695  -0.0004784  -0.0005560   0.1026237   0.1023617   0.0128560
  -0.0064133   0.0080952  -0.0007078  -0.0059695   0.0122757   0.0015950
  -0.0004376  -0.0007076   0.0026695  -0.0004784  -0.0005560   0.1026242
   0.1023619   0.0128561  -0.0064133   0.0080952  -0.0007078  -0.0059695
   0.0122756   0.5691592   0.0015490  -0.0002717  -0.0003380   0.0025051
  -0.0004686  -0.0005883   0.0905839   0.0937849   0.0111985  -0.0058326
   0.0069193  -0.0006285  -0.0058171   0.0110376
 TTTTTTTTTTTTTTTTTTTTTTTTTTTTTT MOQGAD      TELAPSE      422.03 TCPU      421.98
 TTTTTTTTTTTTTTTTTTTTTTTTTTTTTT SHELLXN     TELAPSE      428.14 TCPU      428.08
 TTTTTTTTTTTTTTTTTTTTTTTTTTTTTT MONMO3      TELAPSE      428.20 TCPU      428.15
 NUMERICALLY INTEGRATED DENSITY    136.0000066300    134.0000067766
 TTTTTTTTTTTTTTTTTTTTTTTTTTTTTT NUMDFT      TELAPSE      431.24 TCPU      431.19
 CYC  42 ETOT(AU) -4.660101779190E+03 DETOT -6.56E-10 tst  1.47E-13 PX  4.51E-07
 TTTTTTTTTTTTTTTTTTTTTTTTTTTTTT DIIS        TELAPSE      431.64 TCPU      431.59
 DIIS TEST: 0.49362E-09 AT SCF   CYCLE  42 - DIIS ACTIVE - HISTORY:    34 CYCLES
 TTTTTTTTTTTTTTTTTTTTTTTTTTTTTT FDIK        TELAPSE      432.05 TCPU      431.99

    ALPHA      ELECTRONS
 INSULATING STATE
 TOP OF VALENCE BANDS -    BAND    136; K    1; EIG -1.4102938E-01 AU
 BOTTOM OF VIRTUAL BANDS - BAND    137; K    1; EIG -5.6308823E-02 AU
 DIRECT ENERGY BAND GAP:   2.3054 eV

    BETA       ELECTRONS
 INSULATING STATE
 TOP OF VALENCE BANDS -    BAND    134; K    1; EIG -1.6078306E-01 AU
 BOTTOM OF VIRTUAL BANDS - BAND    135; K    1; EIG -1.0181338E-01 AU
 DIRECT ENERGY BAND GAP:   1.6046 eV
 TTTTTTTTTTTTTTTTTTTTTTTTTTTTTT PDIG        TELAPSE      432.09 TCPU      432.04
 CHARGE NORMALIZATION FACTOR   1.00000000
 TOTAL ATOMIC CHARGES:
   0.9488842   0.9412349   0.9254024   0.9604048   0.9346716   0.9451066
   8.6711539   8.6936160   6.1468323   5.6348545   6.1640396   0.9763732
   5.6451055   6.1305132  27.5671812   0.9587592   0.9503491   0.9287155
   0.9625279   0.9338842   0.9375322   8.6700206   8.6923182   6.1581201
   5.6149967   6.1543056   0.9818691   5.6399019   6.1313258   0.9587594
   0.9503492   0.9287157   0.9625279   0.9338839   0.9375318   8.6700216
   8.6923173   6.1581199   5.6149953   6.1543058   0.9818688   5.6399045
   6.1313260  27.5671813   0.9488842   0.9412349   0.9254025   0.9604047
   0.9346717   0.9451066   8.6711538   8.6936156   6.1468323   5.6348541
   6.1640388   0.9763735   5.6451054   6.1305134
 SUMMED SPIN DENSITY           2.00000000
 TOTAL ATOMIC SPINS  :
   0.0015490  -0.0002717  -0.0003380   0.0025051  -0.0004686  -0.0005883
   0.0905841   0.0937847   0.0111985  -0.0058326   0.0069193  -0.0006285
  -0.0058171   0.0110375   0.5691592   0.0015950  -0.0004376  -0.0007076
   0.0026695  -0.0004784  -0.0005560   0.1026240   0.1023619   0.0128560
  -0.0064132   0.0080952  -0.0007078  -0.0059694   0.0122757   0.0015950
  -0.0004376  -0.0007076   0.0026695  -0.0004784  -0.0005560   0.1026239
   0.1023616   0.0128561  -0.0064133   0.0080951  -0.0007078  -0.0059694
   0.0122756   0.5691593   0.0015490  -0.0002717  -0.0003380   0.0025051
  -0.0004686  -0.0005883   0.0905841   0.0937852   0.0111985  -0.0058326
   0.0069194  -0.0006285  -0.0058171   0.0110376
 TTTTTTTTTTTTTTTTTTTTTTTTTTTTTT MOQGAD      TELAPSE      432.10 TCPU      432.04
 TTTTTTTTTTTTTTTTTTTTTTTTTTTTTT SHELLXN     TELAPSE      438.20 TCPU      438.15
 TTTTTTTTTTTTTTTTTTTTTTTTTTTTTT MONMO3      TELAPSE      438.27 TCPU      438.21
 NUMERICALLY INTEGRATED DENSITY    136.0000066300    134.0000067766
 TTTTTTTTTTTTTTTTTTTTTTTTTTTTTT NUMDFT      TELAPSE      441.21 TCPU      441.15
 CYC  43 ETOT(AU) -4.660101779189E+03 DETOT  3.36E-10 tst  1.30E-13 PX  3.44E-07
 TTTTTTTTTTTTTTTTTTTTTTTTTTTTTT DIIS        TELAPSE      441.62 TCPU      441.56
 DIIS TEST: 0.47998E-09 AT SCF   CYCLE  43 - DIIS ACTIVE - HISTORY:    35 CYCLES
 TTTTTTTTTTTTTTTTTTTTTTTTTTTTTT FDIK        TELAPSE      441.94 TCPU      441.89

    ALPHA      ELECTRONS
 INSULATING STATE
 TOP OF VALENCE BANDS -    BAND    136; K    1; EIG -1.4102937E-01 AU
 BOTTOM OF VIRTUAL BANDS - BAND    137; K    1; EIG -5.6308813E-02 AU
 DIRECT ENERGY BAND GAP:   2.3054 eV

    BETA       ELECTRONS
 INSULATING STATE
 TOP OF VALENCE BANDS -    BAND    134; K    1; EIG -1.6078305E-01 AU
 BOTTOM OF VIRTUAL BANDS - BAND    135; K    1; EIG -1.0181338E-01 AU
 DIRECT ENERGY BAND GAP:   1.6046 eV
 TTTTTTTTTTTTTTTTTTTTTTTTTTTTTT PDIG        TELAPSE      441.99 TCPU      441.93
 CHARGE NORMALIZATION FACTOR   1.00000000
 TOTAL ATOMIC CHARGES:
   0.9488842   0.9412349   0.9254025   0.9604048   0.9346716   0.9451066
   8.6711539   8.6936158   6.1468323   5.6348543   6.1640393   0.9763733
   5.6451054   6.1305132  27.5671811   0.9587593   0.9503491   0.9287156
   0.9625278   0.9338841   0.9375321   8.6700211   8.6923179   6.1581200
   5.6149959   6.1543057   0.9818691   5.6399032   6.1313259   0.9587593
   0.9503492   0.9287156   0.9625280   0.9338840   0.9375319   8.6700212
   8.6923177   6.1581200   5.6149962   6.1543056   0.9818689   5.6399032
   6.1313259  27.5671813   0.9488842   0.9412349   0.9254024   0.9604047
   0.9346717   0.9451066   8.6711539   8.6936158   6.1468322   5.6348542
   6.1640391   0.9763734   5.6451055   6.1305133
 SUMMED SPIN DENSITY           2.00000000
 TOTAL ATOMIC SPINS  :
   0.0015490  -0.0002717  -0.0003380   0.0025051  -0.0004686  -0.0005883
   0.0905842   0.0937848   0.0111985  -0.0058326   0.0069193  -0.0006285
  -0.0058170   0.0110376   0.5691593   0.0015950  -0.0004376  -0.0007076
   0.0026695  -0.0004784  -0.0005560   0.1026238   0.1023618   0.0128560
  -0.0064132   0.0080951  -0.0007078  -0.0059694   0.0122757   0.0015950
  -0.0004376  -0.0007076   0.0026695  -0.0004784  -0.0005560   0.1026240
   0.1023617   0.0128561  -0.0064133   0.0080951  -0.0007078  -0.0059694
   0.0122756   0.5691592   0.0015490  -0.0002717  -0.0003380   0.0025051
  -0.0004686  -0.0005883   0.0905840   0.0937851   0.0111985  -0.0058326
   0.0069193  -0.0006285  -0.0058171   0.0110376
 TTTTTTTTTTTTTTTTTTTTTTTTTTTTTT MOQGAD      TELAPSE      441.99 TCPU      441.94
 TTTTTTTTTTTTTTTTTTTTTTTTTTTTTT SHELLXN     TELAPSE      448.10 TCPU      448.04
 TTTTTTTTTTTTTTTTTTTTTTTTTTTTTT MONMO3      TELAPSE      448.16 TCPU      448.11
 NUMERICALLY INTEGRATED DENSITY    136.0000066300    134.0000067766
 TTTTTTTTTTTTTTTTTTTTTTTTTTTTTT NUMDFT      TELAPSE      451.10 TCPU      451.05
 CYC  44 ETOT(AU) -4.660101779189E+03 DETOT  1.00E-11 tst  2.18E-14 PX  1.62E-07
 TTTTTTTTTTTTTTTTTTTTTTTTTTTTTT DIIS        TELAPSE      451.52 TCPU      451.47
 DIIS TEST: 0.46189E-09 AT SCF   CYCLE  44 - DIIS ACTIVE - HISTORY:    35 CYCLES
 TTTTTTTTTTTTTTTTTTTTTTTTTTTTTT FDIK        TELAPSE      451.84 TCPU      451.78

    ALPHA      ELECTRONS
 INSULATING STATE
 TOP OF VALENCE BANDS -    BAND    136; K    1; EIG -1.4102938E-01 AU
 BOTTOM OF VIRTUAL BANDS - BAND    137; K    1; EIG -5.6308819E-02 AU
 DIRECT ENERGY BAND GAP:   2.3054 eV

    BETA       ELECTRONS
 INSULATING STATE
 TOP OF VALENCE BANDS -    BAND    134; K    1; EIG -1.6078306E-01 AU
 BOTTOM OF VIRTUAL BANDS - BAND    135; K    1; EIG -1.0181338E-01 AU
 DIRECT ENERGY BAND GAP:   1.6046 eV
 TTTTTTTTTTTTTTTTTTTTTTTTTTTTTT PDIG        TELAPSE      451.88 TCPU      451.83
 CHARGE NORMALIZATION FACTOR   1.00000000
 TOTAL ATOMIC CHARGES:
   0.9488843   0.9412350   0.9254025   0.9604048   0.9346717   0.9451067
   8.6711538   8.6936158   6.1468322   5.6348543   6.1640392   0.9763734
   5.6451055   6.1305130  27.5671811   0.9587593   0.9503491   0.9287156
   0.9625278   0.9338841   0.9375320   8.6700211   8.6923179   6.1581200
   5.6149959   6.1543057   0.9818690   5.6399031   6.1313261   0.9587593
   0.9503491   0.9287156   0.9625280   0.9338840   0.9375318   8.6700212
   8.6923176   6.1581201   5.6149961   6.1543056   0.9818689   5.6399032
   6.1313260  27.5671813   0.9488842   0.9412349   0.9254024   0.9604047
   0.9346717   0.9451066   8.6711539   8.6936159   6.1468322   5.6348542
   6.1640391   0.9763733   5.6451055   6.1305132
 SUMMED SPIN DENSITY           2.00000000
 TOTAL ATOMIC SPINS  :
   0.0015490  -0.0002717  -0.0003380   0.0025051  -0.0004686  -0.0005883
   0.0905842   0.0937848   0.0111985  -0.0058326   0.0069193  -0.0006285
  -0.0058170   0.0110376   0.5691593   0.0015950  -0.0004376  -0.0007076
   0.0026695  -0.0004784  -0.0005560   0.1026238   0.1023618   0.0128560
  -0.0064132   0.0080951  -0.0007078  -0.0059694   0.0122757   0.0015950
  -0.0004376  -0.0007076   0.0026695  -0.0004784  -0.0005560   0.1026240
   0.1023617   0.0128561  -0.0064133   0.0080951  -0.0007078  -0.0059694
   0.0122756   0.5691592   0.0015490  -0.0002717  -0.0003380   0.0025051
  -0.0004686  -0.0005883   0.0905840   0.0937851   0.0111985  -0.0058326
   0.0069193  -0.0006285  -0.0058171   0.0110376
 TTTTTTTTTTTTTTTTTTTTTTTTTTTTTT MOQGAD      TELAPSE      451.89 TCPU      451.84
 TTTTTTTTTTTTTTTTTTTTTTTTTTTTTT SHELLXN     TELAPSE      457.98 TCPU      457.93
 TTTTTTTTTTTTTTTTTTTTTTTTTTTTTT MONMO3      TELAPSE      458.05 TCPU      458.00
 NUMERICALLY INTEGRATED DENSITY    136.0000066300    134.0000067766
 TTTTTTTTTTTTTTTTTTTTTTTTTTTTTT NUMDFT      TELAPSE      461.28 TCPU      461.23
 CYC  45 ETOT(AU) -4.660101779189E+03 DETOT -2.27E-11 tst  3.37E-15 PX  3.85E-08
 TTTTTTTTTTTTTTTTTTTTTTTTTTTTTT DIIS        TELAPSE      461.70 TCPU      461.65
 DIIS TEST: 0.46089E-09 AT SCF   CYCLE  45 - DIIS ACTIVE - HISTORY:    36 CYCLES
 TTTTTTTTTTTTTTTTTTTTTTTTTTTTTT FDIK        TELAPSE      462.00 TCPU      461.95

    ALPHA      ELECTRONS
 INSULATING STATE
 TOP OF VALENCE BANDS -    BAND    136; K    1; EIG -1.4102938E-01 AU
 BOTTOM OF VIRTUAL BANDS - BAND    137; K    1; EIG -5.6308821E-02 AU
 DIRECT ENERGY BAND GAP:   2.3054 eV

    BETA       ELECTRONS
 INSULATING STATE
 TOP OF VALENCE BANDS -    BAND    134; K    1; EIG -1.6078306E-01 AU
 BOTTOM OF VIRTUAL BANDS - BAND    135; K    1; EIG -1.0181338E-01 AU
 DIRECT ENERGY BAND GAP:   1.6046 eV
 TTTTTTTTTTTTTTTTTTTTTTTTTTTTTT PDIG        TELAPSE      462.05 TCPU      461.99
 CHARGE NORMALIZATION FACTOR   1.00000000
 TOTAL ATOMIC CHARGES:
   0.9488843   0.9412350   0.9254025   0.9604048   0.9346717   0.9451067
   8.6711538   8.6936158   6.1468322   5.6348543   6.1640392   0.9763734
   5.6451055   6.1305130  27.5671811   0.9587593   0.9503491   0.9287156
   0.9625278   0.9338841   0.9375320   8.6700211   8.6923179   6.1581200
   5.6149959   6.1543057   0.9818690   5.6399031   6.1313261   0.9587593
   0.9503491   0.9287156   0.9625280   0.9338840   0.9375318   8.6700212
   8.6923176   6.1581201   5.6149961   6.1543056   0.9818689   5.6399032
   6.1313260  27.5671813   0.9488842   0.9412349   0.9254024   0.9604047
   0.9346717   0.9451066   8.6711539   8.6936159   6.1468322   5.6348542
   6.1640391   0.9763733   5.6451055   6.1305132
 SUMMED SPIN DENSITY           2.00000000
 TOTAL ATOMIC SPINS  :
   0.0015490  -0.0002717  -0.0003380   0.0025051  -0.0004686  -0.0005883
   0.0905842   0.0937848   0.0111985  -0.0058326   0.0069193  -0.0006285
  -0.0058170   0.0110376   0.5691593   0.0015950  -0.0004376  -0.0007076
   0.0026695  -0.0004784  -0.0005560   0.1026238   0.1023618   0.0128560
  -0.0064132   0.0080951  -0.0007078  -0.0059694   0.0122757   0.0015950
  -0.0004376  -0.0007076   0.0026695  -0.0004784  -0.0005560   0.1026240
   0.1023617   0.0128561  -0.0064133   0.0080951  -0.0007078  -0.0059694
   0.0122756   0.5691592   0.0015490  -0.0002717  -0.0003380   0.0025051
  -0.0004686  -0.0005883   0.0905840   0.0937851   0.0111985  -0.0058326
   0.0069193  -0.0006285  -0.0058171   0.0110376
 TTTTTTTTTTTTTTTTTTTTTTTTTTTTTT MOQGAD      TELAPSE      462.05 TCPU      462.00
 TTTTTTTTTTTTTTTTTTTTTTTTTTTTTT SHELLXN     TELAPSE      468.17 TCPU      468.12
 TTTTTTTTTTTTTTTTTTTTTTTTTTTTTT MONMO3      TELAPSE      468.24 TCPU      468.18
 NUMERICALLY INTEGRATED DENSITY    136.0000066300    134.0000067766
 TTTTTTTTTTTTTTTTTTTTTTTTTTTTTT NUMDFT      TELAPSE      471.28 TCPU      471.23
 CYC  46 ETOT(AU) -4.660101779189E+03 DETOT -9.09E-13 tst  3.37E-15 PX  0.00E+00
 TTTTTTTTTTTTTTTTTTTTTTTTTTTTTT DIIS        TELAPSE      471.71 TCPU      471.66
 DIIS TEST: 0.46089E-09 AT SCF   CYCLE  46 - DIIS ACTIVE - HISTORY:    37 CYCLES
 TTTTTTTTTTTTTTTTTTTTTTTTTTTTTT FDIK        TELAPSE      472.01 TCPU      471.96

    ALPHA      ELECTRONS
 INSULATING STATE
 TOP OF VALENCE BANDS -    BAND    136; K    1; EIG -1.4102938E-01 AU
 BOTTOM OF VIRTUAL BANDS - BAND    137; K    1; EIG -5.6308821E-02 AU
 DIRECT ENERGY BAND GAP:   2.3054 eV

    BETA       ELECTRONS
 INSULATING STATE
 TOP OF VALENCE BANDS -    BAND    134; K    1; EIG -1.6078306E-01 AU
 BOTTOM OF VIRTUAL BANDS - BAND    135; K    1; EIG -1.0181338E-01 AU
 DIRECT ENERGY BAND GAP:   1.6046 eV
 TTTTTTTTTTTTTTTTTTTTTTTTTTTTTT PDIG        TELAPSE      472.06 TCPU      472.00
 CHARGE NORMALIZATION FACTOR   1.00000000
 TOTAL ATOMIC CHARGES:
   0.9488843   0.9412350   0.9254025   0.9604048   0.9346717   0.9451067
   8.6711538   8.6936158   6.1468322   5.6348543   6.1640392   0.9763734
   5.6451055   6.1305130  27.5671811   0.9587593   0.9503491   0.9287156
   0.9625278   0.9338841   0.9375320   8.6700211   8.6923179   6.1581200
   5.6149959   6.1543057   0.9818690   5.6399031   6.1313261   0.9587593
   0.9503491   0.9287156   0.9625280   0.9338840   0.9375318   8.6700212
   8.6923176   6.1581201   5.6149961   6.1543056   0.9818689   5.6399032
   6.1313260  27.5671813   0.9488842   0.9412349   0.9254024   0.9604047
   0.9346717   0.9451066   8.6711539   8.6936159   6.1468322   5.6348542
   6.1640391   0.9763733   5.6451055   6.1305132
 SUMMED SPIN DENSITY           2.00000000
 TOTAL ATOMIC SPINS  :
   0.0015490  -0.0002717  -0.0003380   0.0025051  -0.0004686  -0.0005883
   0.0905842   0.0937848   0.0111985  -0.0058326   0.0069193  -0.0006285
  -0.0058170   0.0110376   0.5691593   0.0015950  -0.0004376  -0.0007076
   0.0026695  -0.0004784  -0.0005560   0.1026238   0.1023618   0.0128560
  -0.0064132   0.0080951  -0.0007078  -0.0059694   0.0122757   0.0015950
  -0.0004376  -0.0007076   0.0026695  -0.0004784  -0.0005560   0.1026240
   0.1023617   0.0128561  -0.0064133   0.0080951  -0.0007078  -0.0059694
   0.0122756   0.5691592   0.0015490  -0.0002717  -0.0003380   0.0025051
  -0.0004686  -0.0005883   0.0905840   0.0937851   0.0111985  -0.0058326
   0.0069193  -0.0006285  -0.0058171   0.0110376
 TTTTTTTTTTTTTTTTTTTTTTTTTTTTTT MOQGAD      TELAPSE      472.06 TCPU      472.01
 TTTTTTTTTTTTTTTTTTTTTTTTTTTTTT SHELLXN     TELAPSE      478.19 TCPU      478.14

 ::: DIPOLE MOMENT ALONG NON PERIODIC DIRECTIONS:
 ::: A.U.     (X) -5.72694E-06   (Y) -5.45790E-06   (Z)  2.76551E-06
 ::: DEBYE         1.45564E-05        1.38726E-05       -7.02922E-06

 +++ ENERGIES IN A.U. +++
 ::: EXT EL-POLE                                   2.6254868409078E+03
 ::: EXT EL-SPHEROPOLE                             0.0000000000000E+00
 ::: BIELET ZONE E-E                               4.0636421441147E+03
 ::: TOTAL E-E                                     6.6891289850225E+03
 ::: TOTAL E-N + N-E                              -2.0276855603918E+04
 ::: TOTAL N-N                                     4.5977057508304E+03
 ::: KINETIC ENERGY                                4.6501340717338E+03
 ::: PSEUDO TOTAL   ENERGY                        -4.3398867963312E+03
 ::: VIRIAL COEFFICIENT                            1.0345101841203E+00
 TTTTTTTTTTTTTTTTTTTTTTTTTTTTTT MONMO3      TELAPSE      478.25 TCPU      478.20
 NUMERICALLY INTEGRATED DENSITY    136.0000066300    134.0000067766
 TTTTTTTTTTTTTTTTTTTTTTTTTTTTTT NUMDFT      TELAPSE      481.23 TCPU      481.18
 CYC  47 ETOT(AU) -4.660101779189E+03 DETOT  0.00E+00 tst  3.37E-15 PX  0.00E+00

 == SCF ENDED - CONVERGENCE ON ENERGY      E(AU) -4.6601017791894E+03 CYCLES  47


 ENERGY EXPRESSION=HARTREE+FOCK EXCH*0.00000+(PBE        EXCH)*1.00000+PBE        CORR


 TOTAL ENERGY(DFT)(AU)( 47) -4.6601017791894E+03 DE 0.0E+00 tester 3.4E-15
 TTTTTTTTTTTTTTTTTTTTTTTTTTTTTT EDFT        TELAPSE      481.24 TCPU      481.19
 
 INFORMATION **** DFTD3 ENERGY **** CALCULATE DFTD3 ENERGY

           DFT-D V3(BJ)
 DF                                         pbe       
 parameters
 s6       :    1.0000
 s8       :    0.7875
 a1       :    0.4289
 a2       :    4.4407
 k1 k3    :   16.0000   -4.0000
 Cutoff   :   50.2022
 CN-Cutoff:   21.1671
 ABC-Cutoff:   21.1671
 
 Edisp /kcal,au:   -47.9020 -0.07633675

 E6    /kcal :   -33.4096
 E8    /kcal :   -14.4924
 
 INFORMATION **** DFTD3 ENERGY **** NORMAL TERMINATION OF DFTD3 MODULE

 *******************************************************************************

 DFT-D3 DISPERSION ENERGY CORRECTION

 D3 DISPERSION ENERGY (AU)       -7.6336747604533E-02
 TOTAL ENERGY + DISP (AU)        -4.6601781159370E+03

 *******************************************************************************

 EIGENVECTORS IN FORTRAN UNIT 10
 TTTTTTTTTTTTTTTTTTTTTTTTTTTTTT END         TELAPSE      481.67 TCPU      481.62
 EEEEEEEEEE TERMINATION  DATE 23 09 2022 TIME 11:22:53.6
NODE    0 CPU TIME =       481.617
NODE    1 CPU TIME =       481.615
NODE    2 CPU TIME =       481.611
NODE    3 CPU TIME =       481.611
NODE    4 CPU TIME =       481.616
NODE    5 CPU TIME =       481.613
NODE    6 CPU TIME =       481.615
NODE    7 CPU TIME =       481.610
NODE    8 CPU TIME =       481.613
NODE    9 CPU TIME =       481.611
NODE   10 CPU TIME =       481.612
NODE   11 CPU TIME =       481.610
NODE   12 CPU TIME =       481.607
NODE   13 CPU TIME =       481.608
NODE   14 CPU TIME =       481.611
NODE   15 CPU TIME =       481.607
NODE   16 CPU TIME =       481.602
NODE   17 CPU TIME =       481.610
NODE   18 CPU TIME =       481.607
NODE   19 CPU TIME =       481.607
NODE   20 CPU TIME =       481.604
NODE   21 CPU TIME =       481.607
NODE   22 CPU TIME =       481.541
NODE   23 CPU TIME =       481.394
    TOTAL CPU TIME =     11558.358
