# Supplementary material for: Interrogation of the Intermolecular Forces That Drive Bulk Properties of Molecular Crystals with Terahertz Spectroscopy and Density Functional Theory
Source: Cryst Growth Des. 2025 May 23;25(11):3697–706. doi: 10.1021/acs.cgd.5c00007 (PMC12148306; doi:10.1021/acs.cgd.5c00007)
Supplement: Supplementary file 3 [file cg5c00007_si_003.zip › Calculations/FH/Halogen/FH_Halogen_opt.txt]

SHRINK 6 Cu (II) (AcAc)2(F3)4, conversion F to H H,C,O,F Cu are POB-TZVP and PBE-D
MOLECULE
1
58
1       0.925120    1.095203    2.378190
1       2.020044   -0.272804    2.623738
1       1.244321    0.443226    4.015858
1       4.198426    3.797909    0.054778
1       4.625158    5.135573    1.160727
1       5.836685    3.913329    0.755262
8       3.338177    1.708187    4.390942
8       5.037559    3.576134    3.229385
6       1.689578    0.684908    3.046934
6       2.843276    1.627151    3.209693
6       3.327774    2.352985    2.102099
1       2.824228    2.217005    1.145853
6       4.365793    3.283240    2.168179
6       4.768254    4.067428    0.950121
29      4.775540    2.840729    4.979152
1       8.625960    4.586255    7.580115
1       7.531036    5.954262    7.334566
1       8.306759    5.238232    5.942446
1       5.352654    1.883550    9.903526
1       4.925922    0.545885    8.797577
1       3.714395    1.768129    9.203042
8       6.212903    3.973271    5.567362
8       4.513521    2.105324    6.728919
6       7.861502    4.996550    6.911370
6       6.707804    4.054308    6.748611
6       6.223306    3.328473    7.856206
1       6.726852    3.464454    8.812452
6       5.185287    2.398218    7.790125
6       4.782826    1.614030    9.008184
1       5.027376    1.532556   12.336494
1       6.122299    0.164549   12.582043
1       5.346577    0.880579   13.974162
1       8.300682    4.235261   10.013083
1       8.727414    5.572926   11.119032
1       9.938940    4.350682   10.713567
8       7.440433    2.145540   14.349247
8       9.139815    4.013487   13.187690
6       5.791834    1.122261   13.005239
6       6.945532    2.064503   13.167997
6       7.430029    2.790338   12.060403
1       6.926484    2.654358   11.104157
6       8.468049    3.720593   12.126483
6       8.870510    4.504781   10.908425
29      8.877796    3.278082   14.937456
1      12.728216    5.023608   17.538419
1      11.633292    6.391615   17.292870
1      12.409015    5.675585   15.900751
1       9.454910    2.320903   19.861830
1       9.028178    0.983238   18.755881
1       7.816651    2.205482   19.161346
8      10.315158    4.410624   15.525666
8       8.615776    2.542677   16.687223
6      11.963758    5.433903   16.869674
6      10.810060    4.491660   16.706916
6      10.325562    3.765826   17.814510
1      10.829108    3.901806   18.770756
6       9.287543    2.835571   17.748430
6       8.885082    2.051383   18.966488
BASISSET
POB-TZVP
DFT
SPIN
PBE-D
XLGRID
END
EXCHSIZE
15000000
BIPOSIZE
15000000
MAXCYCLE
200
SCFDIR
TOLINTEG
7 7 7 7 14
TOLDEE
11
SPINLOCK
2 10
SHRINK
6 6
FMIXING
40
END
 PROCESS            3  OF           24  WORKING
 PROCESS           16  OF           24  WORKING
 PROCESS            2  OF           24  WORKING
 PROCESS            5  OF           24  WORKING
 PROCESS            8  OF           24  WORKING
 PROCESS           10  OF           24  WORKING
 PROCESS           12  OF           24  WORKING
 PROCESS           14  OF           24  WORKING
 PROCESS           15  OF           24  WORKING
 PROCESS           19  OF           24  WORKING
 PROCESS           20  OF           24  WORKING
 PROCESS           22  OF           24  WORKING
 PROCESS           21  OF           24  WORKING
 PROCESS            0  OF           24  WORKING
 PROCESS           23  OF           24  WORKING
 PROCESS            9  OF           24  WORKING
 PROCESS           11  OF           24  WORKING
 PROCESS           13  OF           24  WORKING
 PROCESS            1  OF           24  WORKING
 PROCESS            4  OF           24  WORKING
 PROCESS            6  OF           24  WORKING
 PROCESS            7  OF           24  WORKING
 PROCESS           17  OF           24  WORKING
 PROCESS           18  OF           24  WORKING

         
 *******************************************************************************
 *                                                                             *
 *                               CRYSTAL17                                     *
 *                      public : 1.0.1 - Feb 1st, 2017                         *
 *                       HTTP://WWW.CRYSTAL.UNITO.IT                           *
 *                                                                             *
 *                              MAIN AUTHORS                                   *
 *                                                                             *
 *  R. DOVESI(1,11), V.R. SAUNDERS(2), C. ROETTI(1,11), R. ORLANDO(1,11),      *
 *  C.M. ZICOVICH-WILSON(1,3), F. PASCALE(4), B. CIVALLERI(1,11),              *
 *  K. DOLL(5), N.M. HARRISON(2,6), I.J. BUSH(7), Ph. D'ARCO(8),               *
 *  M. LLUNELL(9), M. CAUSA'(10), Y. NOEL(8), L. MASCHIO(1,11), A. ERBA(1,11)  *
 *  M. RE'RAT(14), S. CASASSA(1,11)                                            *
 *                                                                             *
 *        CONTRIBUTIONS TO THE CODE HAVE ALSO BEEN GIVEN BY                    *
 *                                                                             *
 *  M. FERRABONE(1,11), M. DE LA PIERRE(1,11), M. FERRERO(1,11),               *
 *  J. BAIMA(1,11), E. ALBANESE(1,11), M.F. PEINTINGER(12), R. BAST(13),       *
 *  B. KIRTMAN(15), V. LACIVITA(1,11), R. DEMICHELIS(1,16)                     *
 *  G. BRANDEBURG(17), S. SALUSTRO(1,11), G. SANSONE(1,11)                     *
 *  M.T. RUGGIERO(18)                                                          *
 *                                                                             *
 * (1) THEORETICAL CHEMISTRY GROUP - UNIVERSITA' DI TORINO - TORINO (ITALY)    *

 * (2) COMPUTATIONAL SCIENCE & ENGINEERING DEPARTMENT - STFC DARESBURY (UK)    *
 * (3) UNIVERSIDAD AUTONOMA DEL ESTADO DE MORELOS - CUERNAVACA (MEXICO)        *
 * (4) UNIVERSITE' DE LORRAINE - NANCY (FRANCE)                                *
 * (5) UNIVERSITAET STUTTGART- STUTTGART (GERMANY)                             *
 * (6) IMPERIAL COLLEGE - LONDON (UK)                                          *
 * (7) OXFORD E-RESEARCH CENTRE - OXFORD (UK)                                  *
 * (8) UPMC - SORBONNE UNIVERSITES - PARIS (FRANCE)                            *
 * (9) UNIVERSIDAD DE BARCELONA - BARCELONA (SPAIN)                            *
 *(10) UNIVERSITA' DI NAPOLI "FEDERICO II" - NAPOLI (ITALY)                    *
 *(11) NIS - NANOSTRUCTURED INTERFACES AND SURFACES - TORINO (ITALY)           *
 *(12) MPI FUER CHEMISCHE ENERGIEKONVERSION - MUELHEIM AN DER RUHR (GERMANY)   *
 *(13) UNIVERSITY OF TROMSO - TROMSO (NORWAY)                                  *
 *(14) UNIVERSITE' DE PAU ET DES PAYS DE L'ADOUR - PAU (FRANCE)                *
 *(15) UNIVERSITY OF CALIFORNIA SANTA BARBARA - SANTA BARBARA (USA)            *
 *(16) CURTIN UNIVERSITY - PERTH (AUSTRALIA)                                   *
 *(17) UNIVERSITY COLLEGE LONDON - LONDON (UK)                                 *
 *(18) CAMBRIDGE UNIVERSITY - CAMBRIDGE (UK)                                   *
 *                                                                             *
 *******************************************************************************
 EEEEEEEEEE STARTING  DATE 23 09 2022 TIME 11:03:17.6
 SHRINK 6 Cu (II) (AcAc)2(F3)4, conversion F to H H,C,O,F Cu are POB-TZVP and PBE

 MOLECULAR CALCULATION
 POINT  GROUP  N.  1                  :  1      OR  C1   
 CORRESPONDING SPACE GROUP            :  P 1             


 NUMBER OF IRREDUCIBLE ATOMS IN THE CONVENTIONAL CELL:   58

 INPUT COORDINATES

 ATOM AT. N.              COORDINATES
   1   1     9.251200000000E-01  1.095203000000E+00  2.378190000000E+00
   2   1     2.020044000000E+00 -2.728040000000E-01  2.623738000000E+00
   3   1     1.244321000000E+00  4.432260000000E-01  4.015858000000E+00
   4   1     4.198426000000E+00  3.797909000000E+00  5.477800000000E-02
   5   1     4.625158000000E+00  5.135573000000E+00  1.160727000000E+00
   6   1     5.836685000000E+00  3.913329000000E+00  7.552620000000E-01
   7   8     3.338177000000E+00  1.708187000000E+00  4.390942000000E+00
   8   8     5.037559000000E+00  3.576134000000E+00  3.229385000000E+00
   9   6     1.689578000000E+00  6.849080000000E-01  3.046934000000E+00
  10   6     2.843276000000E+00  1.627151000000E+00  3.209693000000E+00
  11   6     3.327774000000E+00  2.352985000000E+00  2.102099000000E+00
  12   1     2.824228000000E+00  2.217005000000E+00  1.145853000000E+00
  13   6     4.365793000000E+00  3.283240000000E+00  2.168179000000E+00
  14   6     4.768254000000E+00  4.067428000000E+00  9.501210000000E-01
  15  29     4.775540000000E+00  2.840729000000E+00  4.979152000000E+00
  16   1     8.625960000000E+00  4.586255000000E+00  7.580115000000E+00
  17   1     7.531036000000E+00  5.954262000000E+00  7.334566000000E+00
  18   1     8.306759000000E+00  5.238232000000E+00  5.942446000000E+00
  19   1     5.352654000000E+00  1.883550000000E+00  9.903526000000E+00
  20   1     4.925922000000E+00  5.458850000000E-01  8.797577000000E+00
  21   1     3.714395000000E+00  1.768129000000E+00  9.203042000000E+00
  22   8     6.212903000000E+00  3.973271000000E+00  5.567362000000E+00
  23   8     4.513521000000E+00  2.105324000000E+00  6.728919000000E+00
  24   6     7.861502000000E+00  4.996550000000E+00  6.911370000000E+00
  25   6     6.707804000000E+00  4.054308000000E+00  6.748611000000E+00
  26   6     6.223306000000E+00  3.328473000000E+00  7.856206000000E+00
  27   1     6.726852000000E+00  3.464454000000E+00  8.812452000000E+00
  28   6     5.185287000000E+00  2.398218000000E+00  7.790125000000E+00
  29   6     4.782826000000E+00  1.614030000000E+00  9.008184000000E+00
  30   1     5.027376000000E+00  1.532556000000E+00  1.233649400000E+01
  31   1     6.122299000000E+00  1.645490000000E-01  1.258204300000E+01
  32   1     5.346577000000E+00  8.805790000000E-01  1.397416200000E+01
  33   1     8.300682000000E+00  4.235261000000E+00  1.001308300000E+01
  34   1     8.727414000000E+00  5.572926000000E+00  1.111903200000E+01
  35   1     9.938940000000E+00  4.350682000000E+00  1.071356700000E+01
  36   8     7.440433000000E+00  2.145540000000E+00  1.434924700000E+01
  37   8     9.139815000000E+00  4.013487000000E+00  1.318769000000E+01
  38   6     5.791834000000E+00  1.122261000000E+00  1.300523900000E+01
  39   6     6.945532000000E+00  2.064503000000E+00  1.316799700000E+01
  40   6     7.430029000000E+00  2.790338000000E+00  1.206040300000E+01
  41   1     6.926484000000E+00  2.654358000000E+00  1.110415700000E+01
  42   6     8.468049000000E+00  3.720593000000E+00  1.212648300000E+01
  43   6     8.870510000000E+00  4.504781000000E+00  1.090842500000E+01
  44  29     8.877796000000E+00  3.278082000000E+00  1.493745600000E+01
  45   1     1.272821600000E+01  5.023608000000E+00  1.753841900000E+01
  46   1     1.163329200000E+01  6.391615000000E+00  1.729287000000E+01
  47   1     1.240901500000E+01  5.675585000000E+00  1.590075100000E+01
  48   1     9.454910000000E+00  2.320903000000E+00  1.986183000000E+01
  49   1     9.028178000000E+00  9.832380000000E-01  1.875588100000E+01
  50   1     7.816651000000E+00  2.205482000000E+00  1.916134600000E+01
  51   8     1.031515800000E+01  4.410624000000E+00  1.552566600000E+01
  52   8     8.615776000000E+00  2.542677000000E+00  1.668722300000E+01
  53   6     1.196375800000E+01  5.433903000000E+00  1.686967400000E+01
  54   6     1.081006000000E+01  4.491660000000E+00  1.670691600000E+01
  55   6     1.032556200000E+01  3.765826000000E+00  1.781451000000E+01
  56   1     1.082910800000E+01  3.901806000000E+00  1.877075600000E+01
  57   6     9.287543000000E+00  2.835571000000E+00  1.774843000000E+01
  58   6     8.885082000000E+00  2.051383000000E+00  1.896648800000E+01

 COORDINATES OF THE EQUIVALENT ATOMS (ANGSTROMS)

 N. ATOM EQUIV AT. N.          X                  Y                  Z

   1   1   1    1 H     9.25120000000E-01  1.09520300000E+00  2.37819000000E+00

   2   2   1    1 H     2.02004400000E+00 -2.72804000000E-01  2.62373800000E+00

   3   3   1    1 H     1.24432100000E+00  4.43226000000E-01  4.01585800000E+00

   4   4   1    1 H     4.19842600000E+00  3.79790900000E+00  5.47780000000E-02

   5   5   1    1 H     4.62515800000E+00  5.13557300000E+00  1.16072700000E+00

   6   6   1    1 H     5.83668500000E+00  3.91332900000E+00  7.55262000000E-01

   7   7   1    8 O     3.33817700000E+00  1.70818700000E+00  4.39094200000E+00

   8   8   1    8 O     5.03755900000E+00  3.57613400000E+00  3.22938500000E+00

   9   9   1    6 C     1.68957800000E+00  6.84908000000E-01  3.04693400000E+00

  10  10   1    6 C     2.84327600000E+00  1.62715100000E+00  3.20969300000E+00

  11  11   1    6 C     3.32777400000E+00  2.35298500000E+00  2.10209900000E+00

  12  12   1    1 H     2.82422800000E+00  2.21700500000E+00  1.14585300000E+00

  13  13   1    6 C     4.36579300000E+00  3.28324000000E+00  2.16817900000E+00

  14  14   1    6 C     4.76825400000E+00  4.06742800000E+00  9.50121000000E-01

  15  15   1   29 CU    4.77554000000E+00  2.84072900000E+00  4.97915200000E+00

  16  16   1    1 H     8.62596000000E+00  4.58625500000E+00  7.58011500000E+00

  17  17   1    1 H     7.53103600000E+00  5.95426200000E+00  7.33456600000E+00

  18  18   1    1 H     8.30675900000E+00  5.23823200000E+00  5.94244600000E+00

  19  19   1    1 H     5.35265400000E+00  1.88355000000E+00  9.90352600000E+00

  20  20   1    1 H     4.92592200000E+00  5.45885000000E-01  8.79757700000E+00

  21  21   1    1 H     3.71439500000E+00  1.76812900000E+00  9.20304200000E+00

  22  22   1    8 O     6.21290300000E+00  3.97327100000E+00  5.56736200000E+00

  23  23   1    8 O     4.51352100000E+00  2.10532400000E+00  6.72891900000E+00

  24  24   1    6 C     7.86150200000E+00  4.99655000000E+00  6.91137000000E+00

  25  25   1    6 C     6.70780400000E+00  4.05430800000E+00  6.74861100000E+00

  26  26   1    6 C     6.22330600000E+00  3.32847300000E+00  7.85620600000E+00

  27  27   1    1 H     6.72685200000E+00  3.46445400000E+00  8.81245200000E+00

  28  28   1    6 C     5.18528700000E+00  2.39821800000E+00  7.79012500000E+00

  29  29   1    6 C     4.78282600000E+00  1.61403000000E+00  9.00818400000E+00

  30  30   1    1 H     5.02737600000E+00  1.53255600000E+00  1.23364940000E+01

  31  31   1    1 H     6.12229900000E+00  1.64549000000E-01  1.25820430000E+01

  32  32   1    1 H     5.34657700000E+00  8.80579000000E-01  1.39741620000E+01

  33  33   1    1 H     8.30068200000E+00  4.23526100000E+00  1.00130830000E+01

  34  34   1    1 H     8.72741400000E+00  5.57292600000E+00  1.11190320000E+01

  35  35   1    1 H     9.93894000000E+00  4.35068200000E+00  1.07135670000E+01

  36  36   1    8 O     7.44043300000E+00  2.14554000000E+00  1.43492470000E+01

  37  37   1    8 O     9.13981500000E+00  4.01348700000E+00  1.31876900000E+01

  38  38   1    6 C     5.79183400000E+00  1.12226100000E+00  1.30052390000E+01

  39  39   1    6 C     6.94553200000E+00  2.06450300000E+00  1.31679970000E+01

  40  40   1    6 C     7.43002900000E+00  2.79033800000E+00  1.20604030000E+01

  41  41   1    1 H     6.92648400000E+00  2.65435800000E+00  1.11041570000E+01

  42  42   1    6 C     8.46804900000E+00  3.72059300000E+00  1.21264830000E+01

  43  43   1    6 C     8.87051000000E+00  4.50478100000E+00  1.09084250000E+01

  44  44   1   29 CU    8.87779600000E+00  3.27808200000E+00  1.49374560000E+01

  45  45   1    1 H     1.27282160000E+01  5.02360800000E+00  1.75384190000E+01

  46  46   1    1 H     1.16332920000E+01  6.39161500000E+00  1.72928700000E+01

  47  47   1    1 H     1.24090150000E+01  5.67558500000E+00  1.59007510000E+01

  48  48   1    1 H     9.45491000000E+00  2.32090300000E+00  1.98618300000E+01

  49  49   1    1 H     9.02817800000E+00  9.83238000000E-01  1.87558810000E+01

  50  50   1    1 H     7.81665100000E+00  2.20548200000E+00  1.91613460000E+01

  51  51   1    8 O     1.03151580000E+01  4.41062400000E+00  1.55256660000E+01

  52  52   1    8 O     8.61577600000E+00  2.54267700000E+00  1.66872230000E+01

  53  53   1    6 C     1.19637580000E+01  5.43390300000E+00  1.68696740000E+01

  54  54   1    6 C     1.08100600000E+01  4.49166000000E+00  1.67069160000E+01

  55  55   1    6 C     1.03255620000E+01  3.76582600000E+00  1.78145100000E+01

  56  56   1    1 H     1.08291080000E+01  3.90180600000E+00  1.87707560000E+01

  57  57   1    6 C     9.28754300000E+00  2.83557100000E+00  1.77484300000E+01

  58  58   1    6 C     8.88508200000E+00  2.05138300000E+00  1.89664880000E+01

 NUMBER OF SYMMETRY OPERATORS         :    1
 *******************************************************************************
 * GEOMETRY EDITING - INPUT COORDINATES ARE GIVEN IN ANGSTROM         
 *******************************************************************************

 GEOMETRY FOR WAVE FUNCTION - DIMENSIONALITY OF THE SYSTEM    0
 (NON PERIODIC DIRECTION: LATTICE PARAMETER FORMALLY SET TO 500)
 *******************************************************************************
 ATOMS IN THE ASYMMETRIC UNIT   58 - ATOMS IN THE UNIT CELL:   58
     ATOM             X(ANGSTROM)         Y(ANGSTROM)         Z(ANGSTROM)
 *******************************************************************************
      1 T   1 H     9.251200000000E-01  1.095203000000E+00  2.378190000000E+00
      2 T   1 H     2.020044000000E+00 -2.728040000000E-01  2.623738000000E+00
      3 T   1 H     1.244321000000E+00  4.432260000000E-01  4.015858000000E+00
      4 T   1 H     4.198426000000E+00  3.797909000000E+00  5.477800000000E-02
      5 T   1 H     4.625158000000E+00  5.135573000000E+00  1.160727000000E+00
      6 T   1 H     5.836685000000E+00  3.913329000000E+00  7.552620000000E-01
      7 T   8 O     3.338177000000E+00  1.708187000000E+00  4.390942000000E+00
      8 T   8 O     5.037559000000E+00  3.576134000000E+00  3.229385000000E+00
      9 T   6 C     1.689578000000E+00  6.849080000000E-01  3.046934000000E+00
     10 T   6 C     2.843276000000E+00  1.627151000000E+00  3.209693000000E+00
     11 T   6 C     3.327774000000E+00  2.352985000000E+00  2.102099000000E+00
     12 T   1 H     2.824228000000E+00  2.217005000000E+00  1.145853000000E+00
     13 T   6 C     4.365793000000E+00  3.283240000000E+00  2.168179000000E+00
     14 T   6 C     4.768254000000E+00  4.067428000000E+00  9.501210000000E-01
     15 T  29 CU    4.775540000000E+00  2.840729000000E+00  4.979152000000E+00
     16 T   1 H     8.625960000000E+00  4.586255000000E+00  7.580115000000E+00
     17 T   1 H     7.531036000000E+00  5.954262000000E+00  7.334566000000E+00
     18 T   1 H     8.306759000000E+00  5.238232000000E+00  5.942446000000E+00
     19 T   1 H     5.352654000000E+00  1.883550000000E+00  9.903526000000E+00
     20 T   1 H     4.925922000000E+00  5.458850000000E-01  8.797577000000E+00
     21 T   1 H     3.714395000000E+00  1.768129000000E+00  9.203042000000E+00
     22 T   8 O     6.212903000000E+00  3.973271000000E+00  5.567362000000E+00
     23 T   8 O     4.513521000000E+00  2.105324000000E+00  6.728919000000E+00
     24 T   6 C     7.861502000000E+00  4.996550000000E+00  6.911370000000E+00
     25 T   6 C     6.707804000000E+00  4.054308000000E+00  6.748611000000E+00
     26 T   6 C     6.223306000000E+00  3.328473000000E+00  7.856206000000E+00
     27 T   1 H     6.726852000000E+00  3.464454000000E+00  8.812452000000E+00
     28 T   6 C     5.185287000000E+00  2.398218000000E+00  7.790125000000E+00
     29 T   6 C     4.782826000000E+00  1.614030000000E+00  9.008184000000E+00
     30 T   1 H     5.027376000000E+00  1.532556000000E+00  1.233649400000E+01
     31 T   1 H     6.122299000000E+00  1.645490000000E-01  1.258204300000E+01
     32 T   1 H     5.346577000000E+00  8.805790000000E-01  1.397416200000E+01
     33 T   1 H     8.300682000000E+00  4.235261000000E+00  1.001308300000E+01
     34 T   1 H     8.727414000000E+00  5.572926000000E+00  1.111903200000E+01
     35 T   1 H     9.938940000000E+00  4.350682000000E+00  1.071356700000E+01
     36 T   8 O     7.440433000000E+00  2.145540000000E+00  1.434924700000E+01
     37 T   8 O     9.139815000000E+00  4.013487000000E+00  1.318769000000E+01
     38 T   6 C     5.791834000000E+00  1.122261000000E+00  1.300523900000E+01
     39 T   6 C     6.945532000000E+00  2.064503000000E+00  1.316799700000E+01
     40 T   6 C     7.430029000000E+00  2.790338000000E+00  1.206040300000E+01
     41 T   1 H     6.926484000000E+00  2.654358000000E+00  1.110415700000E+01
     42 T   6 C     8.468049000000E+00  3.720593000000E+00  1.212648300000E+01
     43 T   6 C     8.870510000000E+00  4.504781000000E+00  1.090842500000E+01
     44 T  29 CU    8.877796000000E+00  3.278082000000E+00  1.493745600000E+01
     45 T   1 H     1.272821600000E+01  5.023608000000E+00  1.753841900000E+01
     46 T   1 H     1.163329200000E+01  6.391615000000E+00  1.729287000000E+01
     47 T   1 H     1.240901500000E+01  5.675585000000E+00  1.590075100000E+01
     48 T   1 H     9.454910000000E+00  2.320903000000E+00  1.986183000000E+01
     49 T   1 H     9.028178000000E+00  9.832380000000E-01  1.875588100000E+01
     50 T   1 H     7.816651000000E+00  2.205482000000E+00  1.916134600000E+01
     51 T   8 O     1.031515800000E+01  4.410624000000E+00  1.552566600000E+01
     52 T   8 O     8.615776000000E+00  2.542677000000E+00  1.668722300000E+01
     53 T   6 C     1.196375800000E+01  5.433903000000E+00  1.686967400000E+01
     54 T   6 C     1.081006000000E+01  4.491660000000E+00  1.670691600000E+01
     55 T   6 C     1.032556200000E+01  3.765826000000E+00  1.781451000000E+01
     56 T   1 H     1.082910800000E+01  3.901806000000E+00  1.877075600000E+01
     57 T   6 C     9.287543000000E+00  2.835571000000E+00  1.774843000000E+01
     58 T   6 C     8.885082000000E+00  2.051383000000E+00  1.896648800000E+01

 T = ATOM BELONGING TO THE ASYMMETRIC UNIT

 ****    1 SYMMOPS - TRANSLATORS IN FRACTIONAL UNITS
 **** MATRICES AND TRANSLATORS IN THE CRYSTALLOGRAPHIC REFERENCE FRAME
   V INV                    ROTATION MATRICES                   TRANSLATORS
   1   1  1.00  0.00  0.00  0.00  1.00  0.00  0.00  0.00  1.00  0.00  0.00  0.00

 *******************************************************************************
 STARTING BASIS SET HANDLING 
 *******************************************************************************

 Loading internal basis set: POB-TZVP            

 Please cite in your publication:
 Peintinger, M. F., Oliveira, D. V. and Bredow, T. (2013), Consistent Gaussian b
 asis sets of triple-zeta valence with polarization quality for solid-state calc
 ulations. J. Comput. Chem., 34: 451-459. doi: 10.1002/jcc.23153                
                    

 *******************************************************************************
 LOCAL ATOMIC FUNCTIONS BASIS SET
 *******************************************************************************
   ATOM   X(AU)   Y(AU)   Z(AU)  N. TYPE  EXPONENT  S COEF   P COEF   D/F/G COEF
 *******************************************************************************
   1 H    1.748   2.070   4.494
                                  1 S  
                                         3.406E+01 6.025E-03 0.000E+00 0.000E+00
                                         5.124E+00 4.502E-02 0.000E+00 0.000E+00
                                         1.165E+00 2.019E-01 0.000E+00 0.000E+00
                                  2 S  
                                         4.157E-01 1.000E+00 0.000E+00 0.000E+00
                                  3 S  
                                         1.795E-01 1.000E+00 0.000E+00 0.000E+00
                           4-     6 P  
                                         8.000E-01 0.000E+00 1.000E+00 0.000E+00
   2 H    3.817  -0.516   4.958
   3 H    2.351   0.838   7.589
   4 H    7.934   7.177   0.104
   5 H    8.740   9.705   2.193
   6 H   11.030   7.395   1.427
   7 O    6.308   3.228   8.298
                                 37 S  
                                         2.703E+04 2.173E-04 0.000E+00 0.000E+00
                                         4.052E+03 1.684E-03 0.000E+00 0.000E+00
                                         9.223E+02 8.740E-03 0.000E+00 0.000E+00
                                         2.612E+02 3.524E-02 0.000E+00 0.000E+00
                                         8.535E+01 1.115E-01 0.000E+00 0.000E+00
                                         3.104E+01 2.559E-01 0.000E+00 0.000E+00
                                 38 S  
                                         1.226E+01 3.977E-01 0.000E+00 0.000E+00
                                         4.999E+00 2.463E-01 0.000E+00 0.000E+00
                                 39 S  
                                         1.099E+00 1.000E+00 0.000E+00 0.000E+00
                                 40 S  
                                         3.566E-01 1.000E+00 0.000E+00 0.000E+00
                          41-    43 P  
                                         6.327E+01 0.000E+00 6.069E-03 0.000E+00
                                         1.463E+01 0.000E+00 4.191E-02 0.000E+00
                                         4.450E+00 0.000E+00 1.615E-01 0.000E+00
                                         1.528E+00 0.000E+00 3.571E-01 0.000E+00
                          44-    46 P  
                                         5.490E-01 0.000E+00 1.000E+00 0.000E+00
                          47-    49 P  
                                         1.859E-01 0.000E+00 1.000E+00 0.000E+00
                          50-    54 D  
                                         2.535E-01 0.000E+00 0.000E+00 1.000E+00
   8 O    9.520   6.758   6.103
   9 C    3.193   1.294   5.758
                                 73 S  
                                         1.358E+04 2.225E-04 0.000E+00 0.000E+00
                                         2.035E+03 1.723E-03 0.000E+00 0.000E+00
                                         4.632E+02 8.926E-03 0.000E+00 0.000E+00
                                         1.312E+02 3.573E-02 0.000E+00 0.000E+00
                                         4.285E+01 1.108E-01 0.000E+00 0.000E+00
                                         1.558E+01 2.430E-01 0.000E+00 0.000E+00
                                 74 S  
                                         6.207E+00 4.144E-01 0.000E+00 0.000E+00
                                         2.576E+00 2.374E-01 0.000E+00 0.000E+00
                                 75 S  
                                         4.941E-01 1.000E+00 0.000E+00 0.000E+00
                                 76 S  
                                         1.644E-01 1.000E+00 0.000E+00 0.000E+00
                          77-    79 P  
                                         3.470E+01 0.000E+00 5.333E-03 0.000E+00
                                         7.958E+00 0.000E+00 3.586E-02 0.000E+00
                                         2.378E+00 0.000E+00 1.422E-01 0.000E+00
                                         8.143E-01 0.000E+00 3.427E-01 0.000E+00
                          80-    82 P  
                                         5.662E-01 0.000E+00 1.000E+00 0.000E+00
                          83-    85 P  
                                         2.674E-01 0.000E+00 1.000E+00 0.000E+00
                          86-    90 D  
                                         8.792E-01 0.000E+00 0.000E+00 1.000E+00
  10 C    5.373   3.075   6.065
  11 C    6.289   4.446   3.972
  12 H    5.337   4.190   2.165
  13 C    8.250   6.204   4.097
  14 C    9.011   7.686   1.795
  15 CU   9.024   5.368   9.409
                                169 S  
                                         3.775E+05 2.281E-04 0.000E+00 0.000E+00
                                         5.659E+04 1.769E-03 0.000E+00 0.000E+00
                                         1.288E+04 9.199E-03 0.000E+00 0.000E+00
                                         3.645E+03 3.741E-02 0.000E+00 0.000E+00
                                         1.187E+03 1.219E-01 0.000E+00 0.000E+00
                                         4.265E+02 2.898E-01 0.000E+00 0.000E+00
                                         1.657E+02 4.153E-01 0.000E+00 0.000E+00
                                         6.560E+01 2.191E-01 0.000E+00 0.000E+00
                                170 S  
                                         4.144E+02-2.468E-02 0.000E+00 0.000E+00
                                         1.283E+02-1.172E-01 0.000E+00 0.000E+00
                                         2.062E+01 5.530E-01 0.000E+00 0.000E+00
                                         8.782E+00 5.224E-01 0.000E+00 0.000E+00
                                171 S  
                                         1.374E+01-2.274E-01 0.000E+00 0.000E+00
                                         2.243E+00 7.176E-01 0.000E+00 0.000E+00
                                172 S  
                                         8.153E-01 1.000E+00 0.000E+00 0.000E+00
                                173 S  
                                         4.076E-01 1.000E+00 0.000E+00 0.000E+00
                                174 S  
                                         1.768E-01 1.000E+00 0.000E+00 0.000E+00
                         175-   177 P  
                                         2.035E+03 0.000E+00 2.352E-03 0.000E+00
                                         4.819E+02 0.000E+00 1.913E-02 0.000E+00
                                         1.547E+02 0.000E+00 9.017E-02 0.000E+00
                                         5.774E+01 0.000E+00 2.606E-01 0.000E+00
                                         2.310E+01 0.000E+00 4.209E-01 0.000E+00
                                         9.388E+00 0.000E+00 2.434E-01 0.000E+00
                         178-   180 P  
                                         3.760E+01 0.000E+00-2.899E-02 0.000E+00
                                         5.124E+00 0.000E+00 5.492E-01 0.000E+00
                                         2.012E+00 0.000E+00 9.379E-01 0.000E+00
                         181-   183 P  
                                         1.464E+00 0.000E+00 1.000E+00 0.000E+00
                         184-   186 P  
                                         7.321E-01 0.000E+00 1.000E+00 0.000E+00
                         187-   191 D  
                                         7.413E+01 0.000E+00 0.000E+00 1.436E-02
                                         2.136E+01 0.000E+00 0.000E+00 8.663E-02
                                         7.500E+00 0.000E+00 0.000E+00 2.563E-01
                                         2.760E+00 0.000E+00 0.000E+00 4.037E-01
                         192-   196 D  
                                         1.459E+00 0.000E+00 0.000E+00 1.000E+00
                         197-   201 D  
                                         6.356E-01 0.000E+00 0.000E+00 1.000E+00
                         202-   208 F  
                                         2.233E+00 0.000E+00 0.000E+00 1.000E+00
  16 H   16.301   8.667  14.324
  17 H   14.232  11.252  13.860
  18 H   15.697   9.899  11.230
  19 H   10.115   3.559  18.715
  20 H    9.309   1.032  16.625
  21 H    7.019   3.341  17.391
  22 O   11.741   7.508  10.521
  23 O    8.529   3.978  12.716
  24 C   14.856   9.442  13.061
  25 C   12.676   7.662  12.753
  26 C   11.760   6.290  14.846
  27 H   12.712   6.547  16.653
  28 C    9.799   4.532  14.721
  29 C    9.038   3.050  17.023
  30 H    9.500   2.896  23.313
  31 H   11.569   0.311  23.777
  32 H   10.104   1.664  26.407
  33 H   15.686   8.003  18.922
  34 H   16.492  10.531  21.012
  35 H   18.782   8.222  20.246
  36 O   14.060   4.054  27.116
  37 O   17.272   7.584  24.921
  38 C   10.945   2.121  24.576
  39 C   13.125   3.901  24.884
  40 C   14.041   5.273  22.791
  41 H   13.089   5.016  20.984
  42 C   16.002   7.031  22.916
  43 C   16.763   8.513  20.614
  44 CU  16.777   6.195  28.228
  45 H   24.053   9.493  33.143
  46 H   21.984  12.078  32.679
  47 H   23.450  10.725  30.048
  48 H   17.867   4.386  37.533
  49 H   17.061   1.858  35.443
  50 H   14.771   4.168  36.210
  51 O   19.493   8.335  29.339
  52 O   16.281   4.805  31.534
  53 C   22.608  10.269  31.879
  54 C   20.428   8.488  31.571
  55 C   19.512   7.116  33.665
  56 H   20.464   7.373  35.472
  57 C   17.551   5.358  33.540
  58 C   16.790   3.877  35.841

 *******************************************************************************
 FINISHED BASIS SET HANDLING 
 *******************************************************************************

 INFORMATION **** SET_MPP **** PCRYSTAL CALCULATION
 INFORMATION **** READM2 **** NEW DEFAULT: FOCK/KS MATRIX MIXING SET TO 30 %
 INFORMATION **** READM2 **** NEW DEFAULT: FULL DIRECT SCF MODE
 INFORMATION **** READM2 **** NEW DEFAULT: COULOMB BIPOLAR BUFFER SET TO 32 Mb
 INFORMATION **** READM2 **** NEW DEFAULT: EXCHANGE BIPOLAR BUFFER SET TO 32 Mb

 *******************************************************************************
 NEW DEFAULT: DFT INTEGRATION GRID INCREASED TO XLGRID
 NEW DEFAULT: DIIS ACCELERATOR ACTIVE
 USE KEYWORD NODIIS TO TURN IT OFF
 *******************************************************************************

 INFORMATION **** DFTD3_INPUT **** PERFORM LATEST DISPERSION CORRECTION DFT-D3(BJ) WITH AUTOMATIC PARAMETER SETUP
 PLEASE CITE:
 (1) DFT-D3 Reference
  S. Grimme, J. Antony, S. Ehrlich, and H. Krieg, J. Chem. Phys. 132 (2010), 154104
 (2) BJ-Damping Reference
  S. Grimme, S. Ehrlich, and L. Goerigk, J. Comput. Chem. 32 (2011), 1456-1465
 (3) General DFT-D Review
  S. Grimme, A. Hansen, J. G. Brandenburg, and C. Bannwarth,
  Chem. Rev. 116 (2016), 5105-5154

 INFORMATION **** EXCHSIZE **** EXCHANGE BIPOLAR BUFFER SIZE SET TO    15000000
 INFORMATION **** BIPOSIZE **** COULOMB BIPOLAR BUFFER SET TO    15000000
 INFORMATION **** MAXCYCLE **** MAX NUMBER OF SCF CYCLES SET TO         200
 INFORMATION **** READM2 **** FULL DIRECT SCF (MONO AND BIEL INT) SELECTED
 INFORMATION **** TOLINTEG **** COULOMB AND EXCHANGE SERIES TOLERANCES MODIFIED
 INFORMATION **** TOLDEE **** SCF TOL ON TOTAL ENERGY SET TO          11
 INFORMATION **** SPINLOCK **** LOCK IN A GIVEN SPIN STATE
 ALPHA-BETA ELECTRONS LOCKED TO   2 FOR  10 SCF CYCLES
 WARNING **** SHRINK **** MOLECULAR CASE - SHRINKING NOT USED
 *******************************************************************************
 N. OF ATOMS PER CELL        58  COULOMB OVERLAP TOL         (T1) 10**   -7
 NUMBER OF SHELLS           364  COULOMB PENETRATION TOL     (T2) 10**   -7
 NUMBER OF AO               752  EXCHANGE OVERLAP TOL        (T3) 10**   20
 N. OF ELECTRONS PER CELL   270  EXCHANGE PSEUDO OVP (F(G))  (T4) 10**   20
 CORE ELECTRONS PER CELL     92  EXCHANGE PSEUDO OVP (P(G))  (T5) 10**   20
 N. OF SYMMETRY OPERATORS     1  POLE ORDER IN MONO ZONE                  4
 *******************************************************************************
 TYPE OF CALCULATION :  UNRESTRICTED OPEN SHELL
 KOHN-SHAM HAMILTONIAN

 (EXCHANGE)[CORRELATION] FUNCTIONAL:(PERDEW-BURKE-ERNZERHOF)[PERDEW-BURKE-ERNZERHOF]


 SPIN POLARIZED DFT SELECTED
 SPIN POLARIZATION - ALPHA-BETA =  2 FOR  10 CYCLES

 CAPPA:IS1  1;IS2  1;IS3  1; K PTS MONK NET   1; SYMMOPS:K SPACE   2;G SPACE   1

 *******************************************************************************
 MAX NUMBER OF SCF CYCLES     200  CONVERGENCE ON DELTAP        10**-21
 WEIGHT OF F(I) IN F(I+1)      40% CONVERGENCE ON ENERGY        10**-11
 SPIN POLARIZATION - ALPHA-BETA =  2 FOR  10 CYCLES

 DISK SPACE FOR EIGENVECTORS (FTN 10)      565504 REALS

 SYMMETRY ADAPTION OF THE BLOCH FUNCTIONS DISABLED
 TTTTTTTTTTTTTTTTTTTTTTTTTTTTTT gordsh1     TELAPSE        0.27 TCPU        0.21

 MATRIX SIZE: P(G)  140920, F(G)   70836, P(G) IRR   71578, F(G) IRR   71578
 MAX G-VECTOR INDEX FOR 1- AND 2-ELECTRON INTEGRALS   1

 TTTTTTTTTTTTTTTTTTTTTTTTTTTTTT INPUT       TELAPSE        0.29 TCPU        0.23

 NEIGHBORS OF THE NON-EQUIVALENT ATOMS

 N = NUMBER OF NEIGHBORS AT DISTANCE R
    ATOM  N     R/ANG      R/AU   NEIGHBORS (ATOM LABELS AND CELL INDICES)
   1 H    1     1.0954     2.0701    9 C    0 0 0
   1 H    1     1.7693     3.3436    2 H    0 0 0
   1 H    1     1.7913     3.3852    3 H    0 0 0
   1 H    1     2.1572     4.0766   10 C    0 0 0
   1 H    1     2.5266     4.7746   12 H    0 0 0
   1 H    1     2.7260     5.1514   11 C    0 0 0

   2 H    1     1.0980     2.0748    9 C    0 0 0
   2 H    1     1.7471     3.3016    3 H    0 0 0
   2 H    1     1.7693     3.3436    1 H    0 0 0
   2 H    1     2.1519     4.0666   10 C    0 0 0
   2 H    1     2.9639     5.6010    7 O    0 0 0
   2 H    1     2.9794     5.6303   11 C    0 0 0

   3 H    1     1.0934     2.0662    9 C    0 0 0
   3 H    1     1.7471     3.3016    2 H    0 0 0
   3 H    1     1.7913     3.3852    1 H    0 0 0
   3 H    1     2.1467     4.0566   10 C    0 0 0
   3 H    1     2.4749     4.6769    7 O    0 0 0
   3 H    1     3.4133     6.4502   11 C    0 0 0

   4 H    1     1.0950     2.0692   14 C    0 0 0
   4 H    1     1.7855     3.3740    6 H    0 0 0
   4 H    1     1.7873     3.3776    5 H    0 0 0
   4 H    1     2.1816     4.1226   13 C    0 0 0
   4 H    1     2.3618     4.4632   12 H    0 0 0
   4 H    1     2.6528     5.0131   11 C    0 0 0

   5 H    1     1.0981     2.0751   14 C    0 0 0
   5 H    1     1.7681     3.3412    6 H    0 0 0
   5 H    1     1.7873     3.3776    4 H    0 0 0
   5 H    1     2.1245     4.0147   13 C    0 0 0
   5 H    1     2.6232     4.9572    8 O    0 0 0
   5 H    1     3.2113     6.0684   11 C    0 0 0

   6 H    1     1.0969     2.0729   14 C    0 0 0
   6 H    1     1.7681     3.3412    5 H    0 0 0
   6 H    1     1.7855     3.3740    4 H    0 0 0
   6 H    1     2.1347     4.0340   13 C    0 0 0
   6 H    1     2.6218     4.9544    8 O    0 0 0
   6 H    1     3.2470     6.1360   11 C    0 0 0

   7 O    1     1.2833     2.4251   10 C    0 0 0
   7 O    1     1.9221     3.6323   15 CU   0 0 0
   7 O    1     2.3604     4.4604    9 C    0 0 0
   7 O    1     2.3780     4.4937   11 C    0 0 0
   7 O    1     2.4749     4.6769    3 H    0 0 0
   7 O    1     2.6468     5.0016   23 O    0 0 0

   8 O    1     1.2897     2.4371   13 C    0 0 0
   8 O    1     1.9160     3.6208   15 CU   0 0 0
   8 O    1     2.3471     4.4354   14 C    0 0 0
   8 O    1     2.3854     4.5078   11 C    0 0 0
   8 O    1     2.6218     4.9544    6 H    0 0 0
   8 O    1     2.6232     4.9572    5 H    0 0 0

   9 C    1     1.0934     2.0662    3 H    0 0 0
   9 C    1     1.0954     2.0701    1 H    0 0 0
   9 C    1     1.0980     2.0748    2 H    0 0 0
   9 C    1     1.4984     2.8316   10 C    0 0 0
   9 C    1     2.3604     4.4604    7 O    0 0 0
   9 C    1     2.5217     4.7653   11 C    0 0 0

  10 C    1     1.2833     2.4251    7 O    0 0 0
  10 C    1     1.4101     2.6647   11 C    0 0 0
  10 C    1     1.4984     2.8316    9 C    0 0 0
  10 C    1     2.1466     4.0564   12 H    0 0 0
  10 C    1     2.1467     4.0566    3 H    0 0 0
  10 C    1     2.1519     4.0666    2 H    0 0 0

  11 C    1     1.0892     2.0584   12 H    0 0 0
  11 C    1     1.3954     2.6370   13 C    0 0 0
  11 C    1     1.4101     2.6647   10 C    0 0 0
  11 C    1     2.3780     4.4937    7 O    0 0 0
  11 C    1     2.3854     4.5078    8 O    0 0 0
  11 C    1     2.5182     4.7587   14 C    0 0 0

  12 H    1     1.0892     2.0584   11 C    0 0 0
  12 H    1     2.1350     4.0347   13 C    0 0 0
  12 H    1     2.1466     4.0564   10 C    0 0 0
  12 H    1     2.3618     4.4632    4 H    0 0 0
  12 H    1     2.5266     4.7746    1 H    0 0 0
  12 H    1     2.6910     5.0853   14 C    0 0 0

  13 C    1     1.2897     2.4371    8 O    0 0 0
  13 C    1     1.3954     2.6370   11 C    0 0 0
  13 C    1     1.5035     2.8413   14 C    0 0 0
  13 C    1     2.1245     4.0147    5 H    0 0 0
  13 C    1     2.1347     4.0340    6 H    0 0 0
  13 C    1     2.1350     4.0347   12 H    0 0 0

  14 C    1     1.0950     2.0692    4 H    0 0 0
  14 C    1     1.0969     2.0729    6 H    0 0 0
  14 C    1     1.0981     2.0751    5 H    0 0 0
  14 C    1     1.5035     2.8413   13 C    0 0 0
  14 C    1     2.3471     4.4354    8 O    0 0 0
  14 C    1     2.5182     4.7587   11 C    0 0 0

  15 CU   2     1.9160     3.6208    8 O    0 0 0   23 O    0 0 0
  15 CU   2     1.9221     3.6323    7 O    0 0 0   22 O    0 0 0
  15 CU   2     2.8749     5.4328   13 C    0 0 0   28 C    0 0 0
  15 CU   1     2.8875     5.4565   10 C    0 0 0
  15 CU   1     2.8875     5.4565   25 C    0 0 0
  15 CU   1     3.2575     6.1558   11 C    0 0 0

  16 H    1     1.0954     2.0701   24 C    0 0 0
  16 H    1     1.7693     3.3436   17 H    0 0 0
  16 H    1     1.7913     3.3852   18 H    0 0 0
  16 H    1     2.1572     4.0766   25 C    0 0 0
  16 H    1     2.4796     4.6857   33 H    0 0 0
  16 H    1     2.5266     4.7746   27 H    0 0 0

  17 H    1     1.0980     2.0748   24 C    0 0 0
  17 H    1     1.7471     3.3016   18 H    0 0 0
  17 H    1     1.7693     3.3436   16 H    0 0 0
  17 H    1     2.1519     4.0666   25 C    0 0 0
  17 H    1     2.9639     5.6010   22 O    0 0 0
  17 H    1     2.9794     5.6303   26 C    0 0 0

  18 H    1     1.0934     2.0662   24 C    0 0 0
  18 H    1     1.7471     3.3016   17 H    0 0 0
  18 H    1     1.7913     3.3852   16 H    0 0 0
  18 H    1     2.1467     4.0566   25 C    0 0 0
  18 H    1     2.4749     4.6769   22 O    0 0 0
  18 H    1     3.4133     6.4502   26 C    0 0 0

  19 H    1     1.0950     2.0692   29 C    0 0 0
  19 H    1     1.7855     3.3740   21 H    0 0 0
  19 H    1     1.7873     3.3776   20 H    0 0 0
  19 H    1     2.1243     4.0143   41 H    0 0 0
  19 H    1     2.1816     4.1226   28 C    0 0 0
  19 H    1     2.3618     4.4632   27 H    0 0 0

  20 H    1     1.0981     2.0751   29 C    0 0 0
  20 H    1     1.7681     3.3412   21 H    0 0 0
  20 H    1     1.7873     3.3776   19 H    0 0 0
  20 H    1     2.1245     4.0147   28 C    0 0 0
  20 H    1     2.6232     4.9572   23 O    0 0 0
  20 H    1     3.2113     6.0684   26 C    0 0 0

  21 H    1     1.0969     2.0729   29 C    0 0 0
  21 H    1     1.7681     3.3412   20 H    0 0 0
  21 H    1     1.7855     3.3740   19 H    0 0 0
  21 H    1     2.1347     4.0340   28 C    0 0 0
  21 H    1     2.6218     4.9544   23 O    0 0 0
  21 H    1     3.2470     6.1360   26 C    0 0 0

  22 O    1     1.2833     2.4251   25 C    0 0 0
  22 O    1     1.9221     3.6323   15 CU   0 0 0
  22 O    1     2.3604     4.4604   24 C    0 0 0
  22 O    1     2.3780     4.4937   26 C    0 0 0
  22 O    1     2.4749     4.6769   18 H    0 0 0
  22 O    1     2.6468     5.0016    8 O    0 0 0

  23 O    1     1.2897     2.4371   28 C    0 0 0
  23 O    1     1.9160     3.6208   15 CU   0 0 0
  23 O    1     2.3471     4.4354   29 C    0 0 0
  23 O    1     2.3854     4.5078   26 C    0 0 0
  23 O    1     2.6218     4.9544   21 H    0 0 0
  23 O    1     2.6232     4.9572   20 H    0 0 0

  24 C    1     1.0934     2.0662   18 H    0 0 0
  24 C    1     1.0954     2.0701   16 H    0 0 0
  24 C    1     1.0980     2.0748   17 H    0 0 0
  24 C    1     1.4984     2.8316   25 C    0 0 0
  24 C    1     2.3604     4.4604   22 O    0 0 0
  24 C    1     2.5217     4.7653   26 C    0 0 0

  25 C    1     1.2833     2.4251   22 O    0 0 0
  25 C    1     1.4101     2.6647   26 C    0 0 0
  25 C    1     1.4984     2.8316   24 C    0 0 0
  25 C    1     2.1466     4.0564   27 H    0 0 0
  25 C    1     2.1467     4.0566   18 H    0 0 0
  25 C    1     2.1519     4.0666   17 H    0 0 0

  26 C    1     1.0892     2.0584   27 H    0 0 0
  26 C    1     1.3954     2.6370   28 C    0 0 0
  26 C    1     1.4101     2.6647   25 C    0 0 0
  26 C    1     2.3780     4.4937   22 O    0 0 0
  26 C    1     2.3854     4.5078   23 O    0 0 0
  26 C    1     2.5182     4.7587   29 C    0 0 0

  27 H    1     1.0892     2.0584   26 C    0 0 0
  27 H    1     2.1243     4.0143   33 H    0 0 0
  27 H    1     2.1350     4.0347   28 C    0 0 0
  27 H    1     2.1466     4.0564   25 C    0 0 0
  27 H    1     2.3618     4.4632   19 H    0 0 0
  27 H    1     2.4389     4.6088   41 H    0 0 0

  28 C    1     1.2897     2.4371   23 O    0 0 0
  28 C    1     1.3954     2.6370   26 C    0 0 0
  28 C    1     1.5035     2.8413   29 C    0 0 0
  28 C    1     2.1245     4.0147   20 H    0 0 0
  28 C    1     2.1347     4.0340   21 H    0 0 0
  28 C    1     2.1350     4.0347   27 H    0 0 0

  29 C    1     1.0950     2.0692   19 H    0 0 0
  29 C    1     1.0969     2.0729   21 H    0 0 0
  29 C    1     1.0981     2.0751   20 H    0 0 0
  29 C    1     1.5035     2.8413   28 C    0 0 0
  29 C    1     2.3471     4.4354   23 O    0 0 0
  29 C    1     2.5182     4.7587   26 C    0 0 0

  30 H    1     1.0954     2.0701   38 C    0 0 0
  30 H    1     1.7693     3.3436   31 H    0 0 0
  30 H    1     1.7913     3.3852   32 H    0 0 0
  30 H    1     2.1572     4.0766   39 C    0 0 0
  30 H    1     2.4796     4.6857   19 H    0 0 0
  30 H    1     2.5266     4.7746   41 H    0 0 0

  31 H    1     1.0980     2.0748   38 C    0 0 0
  31 H    1     1.7471     3.3016   32 H    0 0 0
  31 H    1     1.7693     3.3436   30 H    0 0 0
  31 H    1     2.1519     4.0666   39 C    0 0 0
  31 H    1     2.9639     5.6010   36 O    0 0 0
  31 H    1     2.9794     5.6303   40 C    0 0 0

  32 H    1     1.0934     2.0662   38 C    0 0 0
  32 H    1     1.7471     3.3016   31 H    0 0 0
  32 H    1     1.7913     3.3852   30 H    0 0 0
  32 H    1     2.1467     4.0566   39 C    0 0 0
  32 H    1     2.4749     4.6769   36 O    0 0 0
  32 H    1     3.4133     6.4501   40 C    0 0 0

  33 H    1     1.0950     2.0692   43 C    0 0 0
  33 H    1     1.7855     3.3740   35 H    0 0 0
  33 H    1     1.7873     3.3776   34 H    0 0 0
  33 H    1     2.1243     4.0143   27 H    0 0 0
  33 H    1     2.1816     4.1226   42 C    0 0 0
  33 H    1     2.3618     4.4632   41 H    0 0 0

  34 H    1     1.0981     2.0751   43 C    0 0 0
  34 H    1     1.7681     3.3412   35 H    0 0 0
  34 H    1     1.7873     3.3776   33 H    0 0 0
  34 H    1     2.1245     4.0147   42 C    0 0 0
  34 H    1     2.6232     4.9572   37 O    0 0 0
  34 H    1     3.2113     6.0684   40 C    0 0 0

  35 H    1     1.0969     2.0729   43 C    0 0 0
  35 H    1     1.7681     3.3412   34 H    0 0 0
  35 H    1     1.7855     3.3740   33 H    0 0 0
  35 H    1     2.1347     4.0340   42 C    0 0 0
  35 H    1     2.6218     4.9544   37 O    0 0 0
  35 H    1     3.2470     6.1360   40 C    0 0 0

  36 O    1     1.2833     2.4251   39 C    0 0 0
  36 O    1     1.9221     3.6323   44 CU   0 0 0
  36 O    1     2.3604     4.4604   38 C    0 0 0
  36 O    1     2.3780     4.4937   40 C    0 0 0
  36 O    1     2.4749     4.6769   32 H    0 0 0
  36 O    1     2.6467     5.0016   52 O    0 0 0

  37 O    1     1.2897     2.4371   42 C    0 0 0
  37 O    1     1.9160     3.6208   44 CU   0 0 0
  37 O    1     2.3471     4.4354   43 C    0 0 0
  37 O    1     2.3854     4.5078   40 C    0 0 0
  37 O    1     2.6218     4.9544   35 H    0 0 0
  37 O    1     2.6232     4.9572   34 H    0 0 0

  38 C    1     1.0934     2.0662   32 H    0 0 0
  38 C    1     1.0954     2.0701   30 H    0 0 0
  38 C    1     1.0980     2.0748   31 H    0 0 0
  38 C    1     1.4984     2.8316   39 C    0 0 0
  38 C    1     2.3604     4.4604   36 O    0 0 0
  38 C    1     2.5217     4.7653   40 C    0 0 0

  39 C    1     1.2833     2.4251   36 O    0 0 0
  39 C    1     1.4101     2.6647   40 C    0 0 0
  39 C    1     1.4984     2.8316   38 C    0 0 0
  39 C    1     2.1466     4.0564   41 H    0 0 0
  39 C    1     2.1467     4.0566   32 H    0 0 0
  39 C    1     2.1519     4.0666   31 H    0 0 0

  40 C    1     1.0892     2.0584   41 H    0 0 0
  40 C    1     1.3954     2.6370   42 C    0 0 0
  40 C    1     1.4101     2.6647   39 C    0 0 0
  40 C    1     2.3780     4.4937   36 O    0 0 0
  40 C    1     2.3854     4.5078   37 O    0 0 0
  40 C    1     2.5182     4.7587   43 C    0 0 0

  41 H    1     1.0892     2.0584   40 C    0 0 0
  41 H    1     2.1243     4.0143   19 H    0 0 0
  41 H    1     2.1350     4.0347   42 C    0 0 0
  41 H    1     2.1466     4.0564   39 C    0 0 0
  41 H    1     2.3618     4.4632   33 H    0 0 0
  41 H    1     2.4389     4.6088   27 H    0 0 0

  42 C    1     1.2897     2.4371   37 O    0 0 0
  42 C    1     1.3954     2.6370   40 C    0 0 0
  42 C    1     1.5035     2.8413   43 C    0 0 0
  42 C    1     2.1245     4.0147   34 H    0 0 0
  42 C    1     2.1347     4.0340   35 H    0 0 0
  42 C    1     2.1350     4.0347   41 H    0 0 0

  43 C    1     1.0950     2.0692   33 H    0 0 0
  43 C    1     1.0969     2.0729   35 H    0 0 0
  43 C    1     1.0981     2.0751   34 H    0 0 0
  43 C    1     1.5035     2.8413   42 C    0 0 0
  43 C    1     2.3471     4.4354   37 O    0 0 0
  43 C    1     2.5182     4.7587   40 C    0 0 0

  44 CU   1     1.9160     3.6208   37 O    0 0 0
  44 CU   1     1.9160     3.6208   52 O    0 0 0
  44 CU   1     1.9221     3.6323   51 O    0 0 0
  44 CU   1     1.9221     3.6323   36 O    0 0 0
  44 CU   1     2.8749     5.4328   42 C    0 0 0
  44 CU   1     2.8749     5.4329   57 C    0 0 0

  45 H    1     1.0954     2.0701   53 C    0 0 0
  45 H    1     1.7693     3.3436   46 H    0 0 0
  45 H    1     1.7913     3.3852   47 H    0 0 0
  45 H    1     2.1572     4.0766   54 C    0 0 0
  45 H    1     2.5266     4.7746   56 H    0 0 0
  45 H    1     2.7260     5.1514   55 C    0 0 0

  46 H    1     1.0980     2.0748   53 C    0 0 0
  46 H    1     1.7471     3.3016   47 H    0 0 0
  46 H    1     1.7693     3.3436   45 H    0 0 0
  46 H    1     2.1519     4.0666   54 C    0 0 0
  46 H    1     2.9639     5.6010   51 O    0 0 0
  46 H    1     2.9794     5.6303   55 C    0 0 0

  47 H    1     1.0934     2.0662   53 C    0 0 0
  47 H    1     1.7471     3.3016   46 H    0 0 0
  47 H    1     1.7913     3.3852   45 H    0 0 0
  47 H    1     2.1467     4.0566   54 C    0 0 0
  47 H    1     2.4749     4.6769   51 O    0 0 0
  47 H    1     3.4133     6.4502   55 C    0 0 0

  48 H    1     1.0950     2.0692   58 C    0 0 0
  48 H    1     1.7855     3.3740   50 H    0 0 0
  48 H    1     1.7873     3.3776   49 H    0 0 0
  48 H    1     2.1816     4.1226   57 C    0 0 0
  48 H    1     2.3618     4.4632   56 H    0 0 0
  48 H    1     2.6528     5.0131   55 C    0 0 0

  49 H    1     1.0981     2.0751   58 C    0 0 0
  49 H    1     1.7681     3.3412   50 H    0 0 0
  49 H    1     1.7873     3.3776   48 H    0 0 0
  49 H    1     2.1245     4.0147   57 C    0 0 0
  49 H    1     2.6232     4.9572   52 O    0 0 0
  49 H    1     3.2113     6.0684   55 C    0 0 0

  50 H    1     1.0969     2.0729   58 C    0 0 0
  50 H    1     1.7681     3.3412   49 H    0 0 0
  50 H    1     1.7855     3.3740   48 H    0 0 0
  50 H    1     2.1347     4.0340   57 C    0 0 0
  50 H    1     2.6218     4.9544   52 O    0 0 0
  50 H    1     3.2470     6.1360   55 C    0 0 0

  51 O    1     1.2833     2.4251   54 C    0 0 0
  51 O    1     1.9221     3.6323   44 CU   0 0 0
  51 O    1     2.3604     4.4605   53 C    0 0 0
  51 O    1     2.3780     4.4937   55 C    0 0 0
  51 O    1     2.4749     4.6769   47 H    0 0 0
  51 O    1     2.6467     5.0016   37 O    0 0 0

  52 O    1     1.2897     2.4371   57 C    0 0 0
  52 O    1     1.9160     3.6208   44 CU   0 0 0
  52 O    1     2.3471     4.4354   58 C    0 0 0
  52 O    1     2.3854     4.5078   55 C    0 0 0
  52 O    1     2.6218     4.9544   50 H    0 0 0
  52 O    1     2.6232     4.9572   49 H    0 0 0

  53 C    1     1.0934     2.0662   47 H    0 0 0
  53 C    1     1.0954     2.0701   45 H    0 0 0
  53 C    1     1.0980     2.0748   46 H    0 0 0
  53 C    1     1.4984     2.8316   54 C    0 0 0
  53 C    1     2.3604     4.4605   51 O    0 0 0
  53 C    1     2.5217     4.7653   55 C    0 0 0

  54 C    1     1.2833     2.4251   51 O    0 0 0
  54 C    1     1.4101     2.6647   55 C    0 0 0
  54 C    1     1.4984     2.8316   53 C    0 0 0
  54 C    1     2.1466     4.0564   56 H    0 0 0
  54 C    1     2.1467     4.0566   47 H    0 0 0
  54 C    1     2.1519     4.0666   46 H    0 0 0

  55 C    1     1.0892     2.0584   56 H    0 0 0
  55 C    1     1.3954     2.6370   57 C    0 0 0
  55 C    1     1.4101     2.6647   54 C    0 0 0
  55 C    1     2.3780     4.4937   51 O    0 0 0
  55 C    1     2.3854     4.5078   52 O    0 0 0
  55 C    1     2.5182     4.7587   58 C    0 0 0

  56 H    1     1.0892     2.0584   55 C    0 0 0
  56 H    1     2.1350     4.0347   57 C    0 0 0
  56 H    1     2.1466     4.0564   54 C    0 0 0
  56 H    1     2.3618     4.4632   48 H    0 0 0
  56 H    1     2.5266     4.7746   45 H    0 0 0
  56 H    1     2.6910     5.0853   58 C    0 0 0

  57 C    1     1.2897     2.4371   52 O    0 0 0
  57 C    1     1.3954     2.6370   55 C    0 0 0
  57 C    1     1.5035     2.8413   58 C    0 0 0
  57 C    1     2.1245     4.0147   49 H    0 0 0
  57 C    1     2.1347     4.0340   50 H    0 0 0
  57 C    1     2.1350     4.0347   56 H    0 0 0

  58 C    1     1.0950     2.0692   48 H    0 0 0
  58 C    1     1.0969     2.0729   50 H    0 0 0
  58 C    1     1.0981     2.0751   49 H    0 0 0
  58 C    1     1.5035     2.8413   57 C    0 0 0
  58 C    1     2.3471     4.4354   52 O    0 0 0
  58 C    1     2.5182     4.7587   55 C    0 0 0


 SYMMETRY ALLOWED INTERNAL DEGREE(S) OF FREEDOM: 168
 TTTTTTTTTTTTTTTTTTTTTTTTTTTTTT SYMM        TELAPSE        0.30 TCPU        0.24
 TTTTTTTTTTTTTTTTTTTTTTTTTTTTTT INT_SCREEN  TELAPSE        0.30 TCPU        0.24

 DFT PARAMETERS

     ATOM       ELECTRONS   NET CHARGE   R(ANGSTROM)
   1   1  H       1.0000      0.0000     1.11000000
   7   8  O       8.0000      0.0000     0.74000000
   9   6  C       6.0000      0.0000     0.77000000
  15  29  CU     29.0000      0.0000     1.28000000

 SIZE OF GRID=    1877480
 TTTTTTTTTTTTTTTTTTTTTTTTTTTTTT MAKE_GRID2  TELAPSE        1.29 TCPU        1.23
 BECKE WEIGHT FUNCTION
 RADSAFE =     2.00
 TOLERANCES - DENSITY:10**- 6; POTENTIAL:10**- 9; GRID WGT:10**-14

 RADIAL INTEGRATION  - INTERVALS (POINTS,UPPER LIMIT):            1( 75,  4.0*R)

 ANGULAR INTEGRATION - INTERVALS (ACCURACY LEVEL [N. POINTS] UPPER LIMIT):
  1(  4[  86]   0.2)  2(  8[ 194]   0.5)  3( 12[ 350]   0.9)  4( 16[ 974]   3.5)
  5( 12[ 350]9999.0)
 TTTTTTTTTTTTTTTTTTTTTTTTTTTTTT INT_CALC    TELAPSE        1.30 TCPU        1.24
 EEEEEEEEEE INT_CALC TERMINATION  DATE 23 09 2022 TIME 11:03:18.8

 *******************************************************************************
 SHRINK 6 Cu (II) (AcAc)2(F3)4, conversion F to H H,C,O,F Cu are POB-TZVP and PBE
 CRYSTAL - SCF - TYPE OF CALCULATION :  UNRESTRICTED OPEN SHELL
 *******************************************************************************

 CAPPA:IS1  1;IS2  1;IS3  1; K PTS MONK NET   1; SYMMOPS:K SPACE   2;G SPACE   1

 TTTTTTTTTTTTTTTTTTTTTTTTTTTTTT SDIK        TELAPSE        1.40 TCPU        1.35

 AAAAAAAAAAAAAAAAAAAAAAAAAAAAAAAAAAAAAAAAAAAAAAAAAAAAAAAAAAAAAAAAAAAAAAAAAAAAAAA
         ATOMIC WAVEFUNCTION(S)


 NUCLEAR CHARGE  1.0  SYMMETRY SPECIES            S
 N. ELECTRONS    1.0  NUMBER OF PRIMITIVE GTOS    5
                      NUMBER OF CONTRACTED GTOS   3
                      NUMBER OF CLOSED SHELLS     0
                      OPEN SHELL OCCUPATION       1

  ZNUC  SCFIT    TOTAL HF ENERGY   KINETIC ENERGY   VIRIAL THEOREM ACCURACY
   1.0     1    -4.972863497E-01  5.223199932E-01 -1.952072209E+00  6.6E-16

 NUCLEAR CHARGE  8.0  SYMMETRY SPECIES            S    P
 N. ELECTRONS    8.0  NUMBER OF PRIMITIVE GTOS   10    6
                      NUMBER OF CONTRACTED GTOS   4    3
                      NUMBER OF CLOSED SHELLS     2    0
                      OPEN SHELL OCCUPATION       0    4

  ZNUC  SCFIT    TOTAL HF ENERGY   KINETIC ENERGY   VIRIAL THEOREM ACCURACY
   8.0    21    -7.480300557E+01  7.484351841E+01 -1.999458699E+00  1.2E-06

 NUCLEAR CHARGE  6.0  SYMMETRY SPECIES            S    P
 N. ELECTRONS    6.0  NUMBER OF PRIMITIVE GTOS   10    6
                      NUMBER OF CONTRACTED GTOS   4    3
                      NUMBER OF CLOSED SHELLS     2    0
                      OPEN SHELL OCCUPATION       0    2

  ZNUC  SCFIT    TOTAL HF ENERGY   KINETIC ENERGY   VIRIAL THEOREM ACCURACY
   6.0    20    -3.766702350E+01  3.783133671E+01 -1.995656691E+00  4.0E-06

 NUCLEAR CHARGE 29.0  SYMMETRY SPECIES            S    P    D
 N. ELECTRONS   29.0  NUMBER OF PRIMITIVE GTOS   17   11    6
                      NUMBER OF CONTRACTED GTOS   6    4    3
                      NUMBER OF CLOSED SHELLS     3    2    1
                      OPEN SHELL OCCUPATION       1    0    0

  ZNUC  SCFIT    TOTAL HF ENERGY   KINETIC ENERGY   VIRIAL THEOREM ACCURACY
  29.0    22    -1.638707175E+03  1.639424945E+03 -1.999562182E+00  3.7E-06

 AAAAAAAAAAAAAAAAAAAAAAAAAAAAAAAAAAAAAAAAAAAAAAAAAAAAAAAAAAAAAAAAAAAAAAAAAAAAAAA

 CHARGE NORMALIZATION FACTOR   1.00000000
 TOTAL ATOMIC CHARGES:
   1.0000000   1.0000000   1.0000000   1.0000000   1.0000000   1.0000000
   8.0000000   8.0000000   6.0000000   6.0000000   6.0000000   1.0000000
   6.0000000   6.0000000  29.0000000   1.0000000   1.0000000   1.0000000
   1.0000000   1.0000000   1.0000000   8.0000000   8.0000000   6.0000000
   6.0000000   6.0000000   1.0000000   6.0000000   6.0000000   1.0000000
   1.0000000   1.0000000   1.0000000   1.0000000   1.0000000   8.0000000
   8.0000000   6.0000000   6.0000000   6.0000000   1.0000000   6.0000000
   6.0000000  29.0000000   1.0000000   1.0000000   1.0000000   1.0000000
   1.0000000   1.0000000   8.0000000   8.0000000   6.0000000   6.0000000
   6.0000000   1.0000000   6.0000000   6.0000000
 SUMMED SPIN DENSITY           0.00000000
 TOTAL ATOMIC SPINS  :
   0.0000000   0.0000000   0.0000000   0.0000000   0.0000000   0.0000000
   0.0000000   0.0000000   0.0000000   0.0000000   0.0000000   0.0000000
   0.0000000   0.0000000   0.0000000   0.0000000   0.0000000   0.0000000
   0.0000000   0.0000000   0.0000000   0.0000000   0.0000000   0.0000000
   0.0000000   0.0000000   0.0000000   0.0000000   0.0000000   0.0000000
   0.0000000   0.0000000   0.0000000   0.0000000   0.0000000   0.0000000
   0.0000000   0.0000000   0.0000000   0.0000000   0.0000000   0.0000000
   0.0000000   0.0000000   0.0000000   0.0000000   0.0000000   0.0000000
   0.0000000   0.0000000   0.0000000   0.0000000   0.0000000   0.0000000
   0.0000000   0.0000000   0.0000000   0.0000000
 TTTTTTTTTTTTTTTTTTTTTTTTTTTTTT MOQGAD      TELAPSE        1.41 TCPU        1.36
 TTTTTTTTTTTTTTTTTTTTTTTTTTTTTT SHELLXN     TELAPSE        4.05 TCPU        3.99
 TTTTTTTTTTTTTTTTTTTTTTTTTTTTTT MONMO3      TELAPSE        4.10 TCPU        4.04
 NUMERICALLY INTEGRATED DENSITY    134.9999898875    134.9999898875
 TTTTTTTTTTTTTTTTTTTTTTTTTTTTTT NUMDFT      TELAPSE        6.25 TCPU        6.19
 CYC   0 ETOT(AU) -4.663046962123E+03 DETOT -4.66E+03 tst  0.00E+00 PX  1.00E+00
 TTTTTTTTTTTTTTTTTTTTTTTTTTTTTT DIIS        TELAPSE        6.28 TCPU        6.22
 TTTTTTTTTTTTTTTTTTTTTTTTTTTTTT FDIK        TELAPSE        8.05 TCPU        7.99
 SPIN LOCKING: NO ENERGY GAP COMPUTED
 TTTTTTTTTTTTTTTTTTTTTTTTTTTTTT PDIG        TELAPSE        8.09 TCPU        8.03
 CHARGE NORMALIZATION FACTOR   1.00000000
 TOTAL ATOMIC CHARGES:
   0.9032005   0.9389512   0.8533952   0.8426398   0.9104392   0.9024972
   9.1757198   9.1653225   6.5774354   6.4965855   7.1116790   0.8776825
   6.5185848   6.5534276  18.3304335   1.0560499   0.9719352   0.8806934
   1.2007259   0.9468776   0.9352127   9.1721507   9.1697343   6.5859143
   6.4813409   7.1272997   1.2044555   6.5199537   6.5896601   1.0560502
   0.9719353   0.8806931   1.2007263   0.9468776   0.9352123   9.1721515
   9.1697354   6.5859145   6.4813418   7.1273005   1.2044549   6.5199539
   6.5896604  18.3304343   0.9032005   0.9389512   0.8533952   0.8426398
   0.9104391   0.9024970   9.1757205   9.1653234   6.5774353   6.4965851
   7.1116790   0.8776825   6.5185846   6.5534274
 SUMMED SPIN DENSITY           2.00000000
 TOTAL ATOMIC SPINS  :
   0.0003478   0.0006832   0.0000966   0.0002366   0.0003366   0.0003285
   0.0006220   0.0005247   0.0002327   0.0032005   0.0040253   0.0005468
   0.0035849   0.0001831   0.0108268   0.1119135   0.0583874   0.0225550
   0.2215783   0.0358897   0.0372343   0.0143647   0.0178793   0.0033591
   0.0810582   0.1216115   0.1520880   0.0775928   0.0187148   0.1119140
   0.0583871   0.0225549   0.2215776   0.0358894   0.0372339   0.0143645
   0.0178791   0.0033591   0.0810575   0.1216100   0.1520881   0.0775915
   0.0187149   0.0108268   0.0003478   0.0006832   0.0000966   0.0002366
   0.0003365   0.0003285   0.0006220   0.0005247   0.0002327   0.0032004
   0.0040252   0.0005468   0.0035848   0.0001831
 TTTTTTTTTTTTTTTTTTTTTTTTTTTTTT MOQGAD      TELAPSE        8.09 TCPU        8.03
 TTTTTTTTTTTTTTTTTTTTTTTTTTTTTT SHELLXN     TELAPSE       11.18 TCPU       11.12
 TTTTTTTTTTTTTTTTTTTTTTTTTTTTTT MONMO3      TELAPSE       11.23 TCPU       11.17
 NUMERICALLY INTEGRATED DENSITY    135.9999875482    133.9999881687
 TTTTTTTTTTTTTTTTTTTTTTTTTTTTTT NUMDFT      TELAPSE       13.49 TCPU       13.43
 CYC   1 ETOT(AU) -4.585787614252E+03 DETOT  7.73E+01 tst  0.00E+00 PX  1.00E+00
 TTTTTTTTTTTTTTTTTTTTTTTTTTTTTT DIIS        TELAPSE       13.65 TCPU       13.60
 DIIS TEST: 0.34506E+03 AT SCF   CYCLE   1 - MIX   40 %
 TTTTTTTTTTTTTTTTTTTTTTTTTTTTTT FDIK        TELAPSE       14.11 TCPU       14.05
 SPIN LOCKING: NO ENERGY GAP COMPUTED
 TTTTTTTTTTTTTTTTTTTTTTTTTTTTTT PDIG        TELAPSE       14.15 TCPU       14.09
 CHARGE NORMALIZATION FACTOR   1.00000000
 TOTAL ATOMIC CHARGES:
   1.0179626   1.0005979   1.0989959   1.0391577   1.0477264   1.0456239
  10.2600578  10.3515793   5.4607887   4.1860391   3.7966692   0.7471540
   4.2218222   5.4512883  45.0720736   0.1773080   0.2713674   0.8946580
   0.1051912   0.3769081   0.3921986  10.0738156  10.0471452   3.5119916
   3.6754351   2.9930933   0.0442953   3.5416340   3.0976229   0.1773784
   0.2710215   0.8928389   0.1047575   0.3763220   0.3914306  10.0751139
  10.0372385   3.5230102   3.6599839   2.9921342   0.0445103   3.5487729
   3.1057370  45.0595910   1.0170285   1.0014563   1.1011342   1.0374345
   1.0479404   1.0473850  10.2811887  10.3291039   5.4575585   4.1737892
   3.7980161   0.7473186   4.2513120   5.4492927
 SUMMED SPIN DENSITY           2.00000000
 TOTAL ATOMIC SPINS  :
  -0.0031389  -0.0012842   0.0140320  -0.0044886   0.0089699   0.0001958
   0.0090818   0.0221222   0.0455165   0.0575023   0.2261201   0.3697123
   0.0472342   0.0566087   0.0421593  -0.0005676   0.0027743   0.0149880
   0.0079522   0.0019691  -0.0012509   0.0075970   0.0016749   0.0371127
   0.0125451   0.0229825  -0.0021984   0.0019949   0.0019743   0.0000718
   0.0024349   0.0152975   0.0086630   0.0022550  -0.0002614   0.0115623
  -0.0073927   0.0340896   0.0176412   0.0226497  -0.0020914   0.0161957
  -0.0029790   0.0368506  -0.0015003  -0.0012766   0.0137911  -0.0036265
   0.0105316   0.0012032   0.0085372   0.0277751   0.0436376   0.0596703
   0.2250994   0.3701425   0.0398256   0.0513116
 TTTTTTTTTTTTTTTTTTTTTTTTTTTTTT MOQGAD      TELAPSE       14.15 TCPU       14.09
 TTTTTTTTTTTTTTTTTTTTTTTTTTTTTT SHELLXN     TELAPSE       17.25 TCPU       17.19
 TTTTTTTTTTTTTTTTTTTTTTTTTTTTTT MONMO3      TELAPSE       17.30 TCPU       17.24
 NUMERICALLY INTEGRATED DENSITY    135.9999703865    133.9999709673
 TTTTTTTTTTTTTTTTTTTTTTTTTTTTTT NUMDFT      TELAPSE       19.58 TCPU       19.52
 CYC   2 ETOT(AU) -4.339186584716E+03 DETOT  2.47E+02 tst  2.67E+00 PX  3.18E+01
 TTTTTTTTTTTTTTTTTTTTTTTTTTTTTT DIIS        TELAPSE       19.75 TCPU       19.69
 DIIS TEST: 0.14380E+04 AT SCF   CYCLE   2 - DIIS ACTIVE - HISTORY:     2 CYCLES
 TTTTTTTTTTTTTTTTTTTTTTTTTTTTTT FDIK        TELAPSE       20.19 TCPU       20.13
 SPIN LOCKING: NO ENERGY GAP COMPUTED
 TTTTTTTTTTTTTTTTTTTTTTTTTTTTTT PDIG        TELAPSE       20.23 TCPU       20.17
 CHARGE NORMALIZATION FACTOR   1.00000000
 TOTAL ATOMIC CHARGES:
   1.1024118   1.0604539   1.1460724   1.1527940   1.0812591   1.0734298
   5.5389296   5.4566581   5.6452270   4.3299215   4.4791261   1.0927104
   4.2790079   5.6434122  33.4128843   1.5777412   1.1038660   0.8427244
   1.8418555   1.1896132   1.0825402   8.2349702   8.4426597   6.7872810
   6.0254255   6.6308637   1.4843344   6.2016733   7.0615903   1.5811435
   1.1039974   0.8352207   1.8392604   1.1865450   1.0818420   8.2329546
   8.4381962   6.8031303   6.0071129   6.6308448   1.4833622   6.1972908
   7.0772024  33.4068444   1.1052744   1.0614837   1.1442536   1.1514222
   1.0836076   1.0759030   5.5493949   5.4402911   5.6469587   4.3132839
   4.4853219   1.0933462   4.3073456   5.6357287
 SUMMED SPIN DENSITY           2.00000000
 TOTAL ATOMIC SPINS  :
  -0.0041102   0.0066489   0.0114484  -0.0023985   0.0075464   0.0015875
   0.0603578   0.0304053   0.0020074   0.0316522   0.0431234   0.0259178
  -0.0083516   0.0046966   0.0367379   0.1748712   0.0828411   0.0073278
   0.0601625   0.1040293  -0.0051096   0.0385539  -0.0007064   0.0399896
   0.0530132   0.0733879   0.0721444   0.0309262   0.0223895   0.1733110
   0.0836756   0.0085970   0.0620320   0.1024917  -0.0042398   0.0440126
  -0.0127502   0.0373102   0.0570297   0.0722417   0.0700756   0.0430164
   0.0205240   0.0304185  -0.0052245   0.0047601   0.0093056  -0.0040073
   0.0071032   0.0013706   0.0535345   0.0435969   0.0081747   0.0337068
   0.0440183   0.0267668  -0.0204022   0.0084609
 TTTTTTTTTTTTTTTTTTTTTTTTTTTTTT MOQGAD      TELAPSE       20.23 TCPU       20.17
 TTTTTTTTTTTTTTTTTTTTTTTTTTTTTT SHELLXN     TELAPSE       23.32 TCPU       23.26
 TTTTTTTTTTTTTTTTTTTTTTTTTTTTTT MONMO3      TELAPSE       23.37 TCPU       23.31
 NUMERICALLY INTEGRATED DENSITY    135.9999763914    133.9999784372
 TTTTTTTTTTTTTTTTTTTTTTTTTTTTTT NUMDFT      TELAPSE       25.62 TCPU       25.56
 CYC   3 ETOT(AU) -4.572538635669E+03 DETOT -2.33E+02 tst  1.15E+00 PX  2.78E+01
 TTTTTTTTTTTTTTTTTTTTTTTTTTTTTT DIIS        TELAPSE       25.79 TCPU       25.73
 DIIS TEST: 0.70222E+03 AT SCF   CYCLE   3 - DIIS ACTIVE - HISTORY:     3 CYCLES
 TTTTTTTTTTTTTTTTTTTTTTTTTTTTTT FDIK        TELAPSE       26.28 TCPU       26.22
 SPIN LOCKING: NO ENERGY GAP COMPUTED
 TTTTTTTTTTTTTTTTTTTTTTTTTTTTTT PDIG        TELAPSE       26.31 TCPU       26.25
 CHARGE NORMALIZATION FACTOR   1.00000000
 TOTAL ATOMIC CHARGES:
   0.9315464   0.8983698   0.8466331   0.9402960   0.8602446   0.8598832
   9.9288736   9.9799417   6.2157576   7.9623271   7.5891984   1.6189777
   8.0851353   6.2200580  29.9442979   0.9090201   1.0639344   1.1879214
   0.1606352   0.9229688   0.9531628   8.2445216   7.7013918   5.5201847
   4.2434799   3.2234849   0.1446584   3.8654031   3.9794660   0.9108950
   1.0644743   1.1827111   0.1578897   0.9192525   0.9516375   8.2424219
   7.7001979   5.5399187   4.2260664   3.2101669   0.1462304   3.8751551
   3.9870477  29.9545115   0.9347008   0.8974453   0.8513532   0.9381537
   0.8644190   0.8609671   9.9305102   9.9750148   6.2106743   7.9447983
   7.5952885   1.6215805   8.0879146   6.2168296
 SUMMED SPIN DENSITY           2.00000000
 TOTAL ATOMIC SPINS  :
  -0.0050267  -0.0034958   0.0027461  -0.0058314  -0.0014311  -0.0055714
   0.0329781   0.0078257   0.0060419  -0.0143419   0.0000910   0.0290961
   0.0003684   0.0055140   0.0225595   0.0106603   0.0075605   0.0026039
   0.0103511   0.1348849   0.1120142   0.0481103   0.4681172  -0.0129223
   0.0095229   0.0054555   0.0043543   0.0095858   0.1168808   0.0089231
   0.0072146   0.0027000   0.0079972   0.1356765   0.1159784   0.0495285
   0.4713255  -0.0179709   0.0123118   0.0064125   0.0043218   0.0234528
   0.1086435   0.0146323  -0.0031408  -0.0034151   0.0002368  -0.0034353
  -0.0025938  -0.0056158   0.0318315   0.0179712   0.0055602  -0.0131092
   0.0040883   0.0288470  -0.0100070   0.0029328
 TTTTTTTTTTTTTTTTTTTTTTTTTTTTTT MOQGAD      TELAPSE       26.32 TCPU       26.26
 TTTTTTTTTTTTTTTTTTTTTTTTTTTTTT SHELLXN     TELAPSE       29.40 TCPU       29.34
 TTTTTTTTTTTTTTTTTTTTTTTTTTTTTT MONMO3      TELAPSE       29.46 TCPU       29.40
 NUMERICALLY INTEGRATED DENSITY    135.9999792145    133.9999818477
 TTTTTTTTTTTTTTTTTTTTTTTTTTTTTT NUMDFT      TELAPSE       31.72 TCPU       31.66
 CYC   4 ETOT(AU) -4.583602932930E+03 DETOT -1.11E+01 tst  3.75E+00 PX  3.20E+00
 TTTTTTTTTTTTTTTTTTTTTTTTTTTTTT DIIS        TELAPSE       31.89 TCPU       31.83
 DIIS TEST: 0.66523E+03 AT SCF   CYCLE   4 - DIIS ACTIVE - HISTORY:     4 CYCLES
 TTTTTTTTTTTTTTTTTTTTTTTTTTTTTT FDIK        TELAPSE       32.36 TCPU       32.30
 SPIN LOCKING: NO ENERGY GAP COMPUTED
 TTTTTTTTTTTTTTTTTTTTTTTTTTTTTT PDIG        TELAPSE       32.39 TCPU       32.33
 CHARGE NORMALIZATION FACTOR   1.00000000
 TOTAL ATOMIC CHARGES:
   0.9894542   0.9982630   1.0532423   1.0067816   1.0117663   1.0163749
   8.9695171   8.9503586   5.7857472   4.2383388   3.8585993   0.7661503
   4.2079008   5.7407154  30.3566731   0.9558235   0.9665881   0.9374764
   0.8799322   0.8804242   0.8843146   9.0727105   9.2274342   5.9442554
   5.9891294   6.5126807   0.8843170   6.5585568   6.3560519   0.9570583
   0.9663892   0.9337156   0.8757548   0.8808004   0.8841724   9.0819109
   9.2261766   5.9603234   5.9687919   6.5016002   0.8855047   6.5666747
   6.3659053  30.3536750   0.9932596   0.9973446   1.0564807   1.0051733
   1.0131633   1.0150277   8.9694527   8.9550181   5.7841838   4.2323303
   3.8523525   0.7662504   4.2090730   5.7428585
 SUMMED SPIN DENSITY           2.00000000
 TOTAL ATOMIC SPINS  :
  -0.0004205   0.0007705   0.0016601   0.0008584   0.0002070  -0.0040661
   0.0511026   0.0498439   0.0098136   0.0497612   0.3199445   0.3934878
   0.0665462   0.0122286   0.0245909   0.0107049   0.0036891   0.0031987
   0.0057261   0.0046062  -0.0003770   0.0012194   0.0100058  -0.0156292
   0.0009847  -0.0114613   0.0151925  -0.0073649   0.0021936   0.0079325
   0.0048450   0.0033501   0.0116707   0.0043345   0.0000405   0.0034619
   0.0141565  -0.0177071  -0.0002502  -0.0039037   0.0119541   0.0001523
  -0.0066953   0.0138317  -0.0013714  -0.0004053  -0.0010766   0.0017142
   0.0015107  -0.0020945   0.0469019   0.0595282   0.0136429   0.0473925
   0.3299855   0.3903632   0.0594097   0.0083082
 TTTTTTTTTTTTTTTTTTTTTTTTTTTTTT MOQGAD      TELAPSE       32.40 TCPU       32.34
 TTTTTTTTTTTTTTTTTTTTTTTTTTTTTT SHELLXN     TELAPSE       35.48 TCPU       35.42
 TTTTTTTTTTTTTTTTTTTTTTTTTTTTTT MONMO3      TELAPSE       35.53 TCPU       35.47
 NUMERICALLY INTEGRATED DENSITY    135.9999847057    133.9999849698
 TTTTTTTTTTTTTTTTTTTTTTTTTTTTTT NUMDFT      TELAPSE       37.80 TCPU       37.74
 CYC   5 ETOT(AU) -4.636622172901E+03 DETOT -5.30E+01 tst  2.55E-01 PX  2.88E+00
 TTTTTTTTTTTTTTTTTTTTTTTTTTTTTT DIIS        TELAPSE       37.98 TCPU       37.92
 DIIS TEST: 0.23279E+03 AT SCF   CYCLE   5 - DIIS ACTIVE - HISTORY:     5 CYCLES
 TTTTTTTTTTTTTTTTTTTTTTTTTTTTTT FDIK        TELAPSE       38.45 TCPU       38.39
 SPIN LOCKING: NO ENERGY GAP COMPUTED
 TTTTTTTTTTTTTTTTTTTTTTTTTTTTTT PDIG        TELAPSE       38.48 TCPU       38.42
 CHARGE NORMALIZATION FACTOR   1.00000000
 TOTAL ATOMIC CHARGES:
   0.9723290   0.9409016   0.8629591   0.9735601   0.9106336   0.9077955
   8.1915710   8.3887621   6.1460470   6.2813021   7.2295010   0.8895224
   6.5372244   6.1930760  30.1330861   1.0088383   1.0011708   1.0415766
   1.0126128   1.0232236   1.0247264   8.1697461   7.7501739   5.9479874
   4.9570078   4.7776626   1.1306563   4.6031895   5.9940149   1.0083521
   1.0014278   1.0406697   1.0128604   1.0219025   1.0246522   8.1764607
   7.7463738   5.9547252   4.9462210   4.7602191   1.1332941   4.6209194
   5.9951660  30.1317004   0.9741784   0.9401063   0.8638857   0.9762358
   0.9133613   0.9077241   8.1877904   8.3905073   6.1471625   6.2773389
   7.2251757   0.8900611   6.5480242   6.1826458
 SUMMED SPIN DENSITY           2.00000000
 TOTAL ATOMIC SPINS  :
   0.0030435   0.0007209  -0.0007187   0.0013528  -0.0003085  -0.0031941
   0.0360935   0.0000879   0.0030816   0.0017901  -0.0110644   0.0301423
   0.0031812   0.0036415   0.0907006   0.0129647   0.0057455   0.0073866
   0.0070780   0.0064023   0.0059299   0.3645633   0.1466245   0.0682752
   0.0466461   0.0996883   0.0111808   0.0329219   0.0274342   0.0119339
   0.0074220   0.0039940   0.0086594   0.0062359   0.0075485   0.3675101
   0.1483262   0.0702181   0.0432391   0.1118689   0.0046919   0.0323166
   0.0247785   0.0805193   0.0029157   0.0002851  -0.0016545   0.0021147
  -0.0006445  -0.0025518   0.0336658   0.0040698   0.0042685   0.0041944
  -0.0068464   0.0270576   0.0037941  -0.0013224
 TTTTTTTTTTTTTTTTTTTTTTTTTTTTTT MOQGAD      TELAPSE       38.49 TCPU       38.43
 TTTTTTTTTTTTTTTTTTTTTTTTTTTTTT SHELLXN     TELAPSE       41.58 TCPU       41.52
 TTTTTTTTTTTTTTTTTTTTTTTTTTTTTT MONMO3      TELAPSE       41.63 TCPU       41.57
 NUMERICALLY INTEGRATED DENSITY    135.9999745100    133.9999750771
 TTTTTTTTTTTTTTTTTTTTTTTTTTTTTT NUMDFT      TELAPSE       43.90 TCPU       43.84
 CYC   6 ETOT(AU) -4.641877151709E+03 DETOT -5.25E+00 tst  1.06E+00 PX  2.29E+00
 TTTTTTTTTTTTTTTTTTTTTTTTTTTTTT DIIS        TELAPSE       44.09 TCPU       44.03
 DIIS TEST: 0.20092E+03 AT SCF   CYCLE   6 - DIIS ACTIVE - HISTORY:     6 CYCLES
 TTTTTTTTTTTTTTTTTTTTTTTTTTTTTT FDIK        TELAPSE       44.60 TCPU       44.54
 SPIN LOCKING: NO ENERGY GAP COMPUTED
 TTTTTTTTTTTTTTTTTTTTTTTTTTTTTT PDIG        TELAPSE       44.63 TCPU       44.57
 CHARGE NORMALIZATION FACTOR   1.00000000
 TOTAL ATOMIC CHARGES:
   0.9853468   0.9633086   0.9828555   1.0347361   0.9746940   0.9781745
   8.6232814   8.3981940   6.0561849   5.3530963   5.5476912   1.1184937
   5.1521320   6.0259492  29.2693604   0.9261418   0.9078061   0.8970166
   0.9768657   0.9694285   0.9691708   8.6554442   8.9081686   6.2255129
   5.5165600   6.2780532   0.9171076   5.4368910   5.9521942   0.9258154
   0.9073401   0.8977677   0.9791487   0.9693652   0.9687407   8.6528309
   8.9044960   6.2269962   5.5174662   6.2730964   0.9156835   5.4467738
   5.9528883  29.2655609   0.9872846   0.9627070   0.9829493   1.0371513
   0.9776358   0.9785099   8.6252474   8.3977237   6.0542118   5.3496319
   5.5504724   1.1192007   5.1574582   6.0159862
 SUMMED SPIN DENSITY           2.00000000
 TOTAL ATOMIC SPINS  :
   0.0027516   0.0099965   0.0007244  -0.0002576   0.0030225   0.0028003
   0.1179238   0.1144131   0.0079736   0.1297452   0.4911028   0.0223757
   0.0636340   0.0014970   0.0127482   0.0032368  -0.0009353  -0.0008300
   0.0077459  -0.0015197  -0.0003890   0.0209020   0.0013518   0.0015041
  -0.0082493   0.0079824   0.0038440  -0.0067260  -0.0080897   0.0010757
  -0.0002843  -0.0028263   0.0083192  -0.0011537   0.0006011   0.0208995
   0.0011503   0.0022030  -0.0087225   0.0073625   0.0015930   0.0015161
  -0.0091995   0.0065206   0.0038805   0.0118522   0.0013446   0.0011486
   0.0036617   0.0036403   0.1155820   0.1167542   0.0031494   0.1356108
   0.4895789   0.0215086   0.0652977  -0.0023431
 TTTTTTTTTTTTTTTTTTTTTTTTTTTTTT MOQGAD      TELAPSE       44.64 TCPU       44.58
 TTTTTTTTTTTTTTTTTTTTTTTTTTTTTT SHELLXN     TELAPSE       47.74 TCPU       47.68
 TTTTTTTTTTTTTTTTTTTTTTTTTTTTTT MONMO3      TELAPSE       47.79 TCPU       47.73
 NUMERICALLY INTEGRATED DENSITY    135.9999839751    133.9999852410
 TTTTTTTTTTTTTTTTTTTTTTTTTTTTTT NUMDFT      TELAPSE       50.09 TCPU       50.03
 CYC   7 ETOT(AU) -4.654177498085E+03 DETOT -1.23E+01 tst  4.80E-02 PX  2.18E+00
 TTTTTTTTTTTTTTTTTTTTTTTTTTTTTT DIIS        TELAPSE       50.29 TCPU       50.23
 DIIS TEST: 0.73450E+02 AT SCF   CYCLE   7 - DIIS ACTIVE - HISTORY:     7 CYCLES
 TTTTTTTTTTTTTTTTTTTTTTTTTTTTTT FDIK        TELAPSE       50.76 TCPU       50.70
 SPIN LOCKING: NO ENERGY GAP COMPUTED
 TTTTTTTTTTTTTTTTTTTTTTTTTTTTTT PDIG        TELAPSE       50.79 TCPU       50.73
 CHARGE NORMALIZATION FACTOR   1.00000000
 TOTAL ATOMIC CHARGES:
   1.0120081   1.0074936   1.0077635   0.9548228   0.9605125   0.9602329
   8.1413492   8.9719749   5.9175212   5.2372220   5.6496715   0.9591116
   5.5972845   6.0118631  29.3580802   1.0063748   0.9906920   0.9873462
   0.9232197   0.8936467   0.8901355   8.8656545   8.2556296   5.9764692
   5.5733633   5.5620300   1.0868276   5.8730739   6.3686473   1.0061711
   0.9896438   0.9881685   0.9252717   0.8929671   0.8895345   8.8652740
   8.2507229   5.9789998   5.5759978   5.5551913   1.0858562   5.8801667
   6.3693384  29.3585647   1.0131617   1.0072345   1.0076310   0.9559548
   0.9620526   0.9599007   8.1424227   8.9700327   5.9172776   5.2334408
   5.6504547   0.9604546   5.6010614   6.0070297
 SUMMED SPIN DENSITY           2.00000000
 TOTAL ATOMIC SPINS  :
  -0.0013547   0.0017777  -0.0010784   0.0003493   0.0149922   0.0146280
   0.1203245   0.0855793  -0.0063844   0.0045908   0.4666896  -0.0259731
   0.1642735  -0.0030650  -0.0028314   0.0034981   0.0028763   0.0012917
   0.0051500  -0.0014590   0.0006503   0.0194347   0.0409353  -0.0039739
   0.0269872   0.0695151   0.0044732   0.0028667  -0.0043685   0.0016762
   0.0028758  -0.0005113   0.0061463  -0.0015185   0.0012843   0.0220730
   0.0428524  -0.0032402   0.0262592   0.0686440   0.0028660   0.0065355
  -0.0054657  -0.0053879  -0.0011766   0.0038075  -0.0008201   0.0002016
   0.0144122   0.0147245   0.1180416   0.0849816  -0.0097190   0.0098730
   0.4635738  -0.0262455   0.1648643  -0.0020031
 TTTTTTTTTTTTTTTTTTTTTTTTTTTTTT MOQGAD      TELAPSE       50.80 TCPU       50.74
 TTTTTTTTTTTTTTTTTTTTTTTTTTTTTT SHELLXN     TELAPSE       53.89 TCPU       53.83
 TTTTTTTTTTTTTTTTTTTTTTTTTTTTTT MONMO3      TELAPSE       53.94 TCPU       53.88
 NUMERICALLY INTEGRATED DENSITY    135.9999820439    133.9999826501
 TTTTTTTTTTTTTTTTTTTTTTTTTTTTTT NUMDFT      TELAPSE       56.24 TCPU       56.17
 CYC   8 ETOT(AU) -4.654339624872E+03 DETOT -1.62E-01 tst  1.55E-02 PX  7.71E-01
 TTTTTTTTTTTTTTTTTTTTTTTTTTTTTT DIIS        TELAPSE       56.43 TCPU       56.37
 DIIS TEST: 0.69736E+02 AT SCF   CYCLE   8 - DIIS ACTIVE - HISTORY:     8 CYCLES
 TTTTTTTTTTTTTTTTTTTTTTTTTTTTTT FDIK        TELAPSE       56.89 TCPU       56.83
 SPIN LOCKING: NO ENERGY GAP COMPUTED
 TTTTTTTTTTTTTTTTTTTTTTTTTTTTTT PDIG        TELAPSE       56.92 TCPU       56.86
 CHARGE NORMALIZATION FACTOR   1.00000000
 TOTAL ATOMIC CHARGES:
   0.9509354   0.9514456   0.9512082   1.0062610   0.9762948   0.9746105
   8.9424322   7.4041836   6.0793652   5.6884689   6.1099861   0.9489365
   5.4164357   5.9496581  29.1907238   0.9843186   0.9613793   0.9419723
   0.9684720   0.9634475   0.9626766   8.4446876   8.9949175   6.0905760
   5.4788997   6.0478914   1.0049485   5.5143468   6.1006249   0.9840481
   0.9608270   0.9424513   0.9703079   0.9624193   0.9621544   8.4472126
   8.9940699   6.0920310   5.4782427   6.0429624   1.0044250   5.5196080
   6.1019001  29.1903990   0.9520694   0.9510050   0.9511700   1.0059265
   0.9775120   0.9743384   8.9436767   7.4035401   6.0775514   5.6836894
   6.1145193   0.9502482   5.4142016   5.9473894
 SUMMED SPIN DENSITY           2.00000000
 TOTAL ATOMIC SPINS  :
  -0.0023133  -0.0019891  -0.0009241   0.0030731   0.0039972   0.0025189
   0.0563011   0.5594013   0.0074513  -0.0685155   0.2255178  -0.0233347
   0.0278813   0.0313553   0.1042713   0.0035376   0.0007771   0.0013257
   0.0064154  -0.0016807   0.0002358   0.0606149  -0.0059208   0.0034734
   0.0012317   0.0187241   0.0010946  -0.0076968  -0.0065482   0.0017733
   0.0006837  -0.0004674   0.0078200  -0.0017068   0.0006295   0.0650327
  -0.0046579   0.0048306  -0.0003765   0.0151131   0.0007318  -0.0057493
  -0.0073343   0.1047675  -0.0016931  -0.0000237  -0.0000962   0.0043915
   0.0021757   0.0031288   0.0549190   0.5585623   0.0043931  -0.0666079
   0.2275069  -0.0244948   0.0263001   0.0301722
 TTTTTTTTTTTTTTTTTTTTTTTTTTTTTT MOQGAD      TELAPSE       56.93 TCPU       56.87
 TTTTTTTTTTTTTTTTTTTTTTTTTTTTTT SHELLXN     TELAPSE       60.02 TCPU       59.96
 TTTTTTTTTTTTTTTTTTTTTTTTTTTTTT MONMO3      TELAPSE       60.07 TCPU       60.01
 NUMERICALLY INTEGRATED DENSITY    135.9999835442    133.9999839344
 TTTTTTTTTTTTTTTTTTTTTTTTTTTTTT NUMDFT      TELAPSE       62.31 TCPU       62.25
 CYC   9 ETOT(AU) -4.654375869488E+03 DETOT -3.62E-02 tst  2.02E-02 PX  4.13E-01
 TTTTTTTTTTTTTTTTTTTTTTTTTTTTTT DIIS        TELAPSE       62.51 TCPU       62.45
 DIIS TEST: 0.70604E+02 AT SCF   CYCLE   9 - DIIS ACTIVE - HISTORY:     9 CYCLES
 TTTTTTTTTTTTTTTTTTTTTTTTTTTTTT FDIK        TELAPSE       62.98 TCPU       62.92
 SPIN LOCKING: NO ENERGY GAP COMPUTED
 TTTTTTTTTTTTTTTTTTTTTTTTTTTTTT PDIG        TELAPSE       63.02 TCPU       62.96
 CHARGE NORMALIZATION FACTOR   1.00000000
 TOTAL ATOMIC CHARGES:
   0.9719107   0.9483821   0.9407919   0.9587199   0.9295495   0.9307906
   8.3081026   8.9418876   6.1188712   5.4046565   5.7390670   1.0087470
   5.3828807   6.1517663  28.9349044   0.9218393   0.9108321   0.9139540
   1.0408164   1.0196121   1.0188412   8.6754756   8.8436479   6.2672286
   5.5477663   6.2253827   0.9546303   5.0959362   5.8931728   0.9215364
   0.9109849   0.9151923   1.0405067   1.0190721   1.0183690   8.6761880
   8.8441257   6.2674774   5.5469948   6.2237159   0.9536062   5.0971591
   5.8956401  28.9331022   0.9720321   0.9478719   0.9408996   0.9587303
   0.9313239   0.9311305   8.3092217   8.9447641   6.1182462   5.3998331
   5.7442792   1.0095785   5.3795121   6.1487424
 SUMMED SPIN DENSITY           2.00000000
 TOTAL ATOMIC SPINS  :
  -0.0008379  -0.0001812  -0.0010962  -0.0012543   0.0112684   0.0088789
   0.1523310   0.0884893   0.0046348  -0.0323155   0.4503672  -0.0215794
   0.1416835  -0.0060512   0.0011233   0.0016926   0.0018074   0.0007063
   0.0057786  -0.0021731   0.0003688   0.0344658   0.0253690  -0.0034276
   0.0169110   0.1232158   0.0008321   0.0020173  -0.0029886   0.0005979
   0.0008408  -0.0003733   0.0066191  -0.0017513   0.0006034   0.0362107
   0.0264334  -0.0014473   0.0156098   0.1208394   0.0008517   0.0037841
  -0.0040919   0.0011195  -0.0004748   0.0004009  -0.0006188  -0.0005305
   0.0092423   0.0097735   0.1502809   0.0879835   0.0035967  -0.0295490
   0.4495298  -0.0218436   0.1430820  -0.0067554
 TTTTTTTTTTTTTTTTTTTTTTTTTTTTTT MOQGAD      TELAPSE       63.02 TCPU       62.96
 TTTTTTTTTTTTTTTTTTTTTTTTTTTTTT SHELLXN     TELAPSE       66.12 TCPU       66.06
 TTTTTTTTTTTTTTTTTTTTTTTTTTTTTT MONMO3      TELAPSE       66.17 TCPU       66.11
 NUMERICALLY INTEGRATED DENSITY    135.9999845048    133.9999851317
 TTTTTTTTTTTTTTTTTTTTTTTTTTTTTT NUMDFT      TELAPSE       68.54 TCPU       68.49
 CYC  10 ETOT(AU) -4.656042896947E+03 DETOT -1.67E+00 tst  5.61E-02 PX  6.05E-01
 TTTTTTTTTTTTTTTTTTTTTTTTTTTTTT DIIS        TELAPSE       68.76 TCPU       68.70
 DIIS TEST: 0.52360E+02 AT SCF   CYCLE  10 - DIIS ACTIVE - HISTORY:    10 CYCLES
 TTTTTTTTTTTTTTTTTTTTTTTTTTTTTT FDIK        TELAPSE       69.22 TCPU       69.17

    ALPHA      ELECTRONS
 INSULATING STATE
 TOP OF VALENCE BANDS -    BAND    136; K    1; EIG -1.3182336E-01 AU
 BOTTOM OF VIRTUAL BANDS - BAND    137; K    1; EIG -7.1142170E-02 AU
 DIRECT ENERGY BAND GAP:   1.6512 eV

    BETA       ELECTRONS
 INSULATING STATE
 TOP OF VALENCE BANDS -    BAND    134; K    1; EIG -1.5317329E-01 AU
 BOTTOM OF VIRTUAL BANDS - BAND    135; K    1; EIG -1.2381092E-01 AU
 DIRECT ENERGY BAND GAP:   0.7990 eV
 TTTTTTTTTTTTTTTTTTTTTTTTTTTTTT PDIG        TELAPSE       69.26 TCPU       69.20
 CHARGE NORMALIZATION FACTOR   1.00000000
 TOTAL ATOMIC CHARGES:
   0.9793965   0.9544466   0.9489936   0.9945062   0.9457590   0.9451117
   8.8644921   8.6507815   6.0345450   5.4812379   6.1968523   1.0139922
   5.5919854   6.0635459  28.8272847   0.9539769   0.9578853   0.9920808
   0.9243545   0.9603945   0.9622638   8.8769748   8.1891277   6.0443592
   5.2850824   5.5455097   0.9540466   5.8084671   6.0526896   0.9537335
   0.9575502   0.9920662   0.9246004   0.9601123   0.9619100   8.8780294
   8.1876859   6.0468359   5.2834347   5.5438607   0.9523275   5.8113439
   6.0535277  28.8283453   0.9786803   0.9538369   0.9489285   0.9951174
   0.9470791   0.9456023   8.8658996   8.6514509   6.0367932   5.4757623
   6.2013478   1.0149252   5.5895160   6.0595535
 SUMMED SPIN DENSITY           2.00000000
 TOTAL ATOMIC SPINS  :
  -0.0033042  -0.0043598  -0.0020610  -0.0013225   0.0023431   0.0003958
   0.0215534   0.0351526   0.0161122  -0.1086925   0.0764820  -0.0206736
   0.0223585  -0.0108567  -0.0009708   0.0059611   0.0123528   0.0027724
   0.0051182   0.0027044   0.0046366   0.0727906   0.2218432  -0.0001616
   0.1340664   0.4705228  -0.0036777   0.0538186  -0.0048385   0.0048292
   0.0119970   0.0031200   0.0056453   0.0032005   0.0050025   0.0756801
   0.2236454  -0.0002374   0.1319816   0.4663535  -0.0026395   0.0549845
  -0.0060239  -0.0014430  -0.0024561  -0.0037436  -0.0011452  -0.0004782
   0.0005614   0.0013234   0.0194403   0.0361228   0.0128590  -0.1048395
   0.0757998  -0.0204698   0.0225218  -0.0116576
 TTTTTTTTTTTTTTTTTTTTTTTTTTTTTT MOQGAD      TELAPSE       69.27 TCPU       69.21
 TTTTTTTTTTTTTTTTTTTTTTTTTTTTTT SHELLXN     TELAPSE       72.36 TCPU       72.30
 TTTTTTTTTTTTTTTTTTTTTTTTTTTTTT MONMO3      TELAPSE       72.41 TCPU       72.35
 NUMERICALLY INTEGRATED DENSITY    135.9999844684    133.9999856155
 TTTTTTTTTTTTTTTTTTTTTTTTTTTTTT NUMDFT      TELAPSE       74.74 TCPU       74.68
 CYC  11 ETOT(AU) -4.656775261254E+03 DETOT -7.32E-01 tst  3.02E-02 PX  1.58E-01
 TTTTTTTTTTTTTTTTTTTTTTTTTTTTTT DIIS        TELAPSE       74.96 TCPU       74.90
 DIIS TEST: 0.41152E+02 AT SCF   CYCLE  11 - DIIS ACTIVE - HISTORY:    11 CYCLES
 TTTTTTTTTTTTTTTTTTTTTTTTTTTTTT FDIK        TELAPSE       75.40 TCPU       75.34

    ALPHA      ELECTRONS
 INSULATING STATE
 TOP OF VALENCE BANDS -    BAND    136; K    1; EIG -1.5496295E-01 AU
 BOTTOM OF VIRTUAL BANDS - BAND    137; K    1; EIG -6.8191255E-02 AU
 DIRECT ENERGY BAND GAP:   2.3612 eV

    BETA       ELECTRONS
 INSULATING STATE
 TOP OF VALENCE BANDS -    BAND    134; K    1; EIG -1.5605225E-01 AU
 BOTTOM OF VIRTUAL BANDS - BAND    135; K    1; EIG -1.4971872E-01 AU
 DIRECT ENERGY BAND GAP:   0.1723 eV
 TTTTTTTTTTTTTTTTTTTTTTTTTTTTTT PDIG        TELAPSE       75.44 TCPU       75.38
 CHARGE NORMALIZATION FACTOR   1.00000000
 TOTAL ATOMIC CHARGES:
   0.9821466   0.9782352   0.9697352   0.9825792   0.9697285   0.9669860
   7.8211020   8.6085920   5.9953159   5.6479167   5.8865761   1.0410631
   5.8342949   6.0114252  28.6572457   0.9804877   0.9803407   0.9588507
   0.9159416   0.9146636   0.9147032   8.3123321   9.0004329   5.9562539
   5.7577003   6.1766832   0.9285195   5.7046915   6.1463686   0.9798138
   0.9787325   0.9587643   0.9163507   0.9148857   0.9149724   8.3124439
   9.0003901   5.9607836   5.7559391   6.1761634   0.9263096   5.7061479
   6.1451355  28.6571473   0.9812227   0.9777576   0.9690125   0.9825503
   0.9706477   0.9672012   7.8226270   8.6068122   5.9996007   5.6439660
   5.8923488   1.0414001   5.8307777   6.0091840
 SUMMED SPIN DENSITY           2.00000000
 TOTAL ATOMIC SPINS  :
   0.0025983  -0.0006957   0.0017649   0.0037711   0.0039896   0.0024166
   0.5646028   0.2084088   0.0734894  -0.0718194   0.0536370  -0.0090111
   0.0507667   0.0197816   0.0456939   0.0027945   0.0021138   0.0003707
   0.0043651  -0.0046485  -0.0030114  -0.0014326   0.0209329  -0.0173599
   0.0032192   0.1706769  -0.0297170  -0.0911713  -0.0073298   0.0019350
   0.0019891   0.0014057   0.0059128  -0.0041267  -0.0035680   0.0017571
   0.0227401  -0.0179760   0.0015185   0.1690041  -0.0291503  -0.0890989
  -0.0101176   0.0460542   0.0033676  -0.0003168   0.0027395   0.0046755
   0.0020674   0.0033736   0.5582970   0.2105083   0.0712288  -0.0704551
   0.0544307  -0.0078243   0.0516672   0.0187643
 TTTTTTTTTTTTTTTTTTTTTTTTTTTTTT MOQGAD      TELAPSE       75.44 TCPU       75.38
 TTTTTTTTTTTTTTTTTTTTTTTTTTTTTT SHELLXN     TELAPSE       78.54 TCPU       78.48
 TTTTTTTTTTTTTTTTTTTTTTTTTTTTTT MONMO3      TELAPSE       78.59 TCPU       78.53
 NUMERICALLY INTEGRATED DENSITY    135.9999842707    133.9999845843
 TTTTTTTTTTTTTTTTTTTTTTTTTTTTTT NUMDFT      TELAPSE       80.83 TCPU       80.78
 CYC  12 ETOT(AU) -4.657484886050E+03 DETOT -7.10E-01 tst  7.29E-03 PX  2.03E-01
 TTTTTTTTTTTTTTTTTTTTTTTTTTTTTT DIIS        TELAPSE       81.06 TCPU       81.00
 DIIS TEST: 0.32080E+02 AT SCF   CYCLE  12 - DIIS ACTIVE - HISTORY:    12 CYCLES
 TTTTTTTTTTTTTTTTTTTTTTTTTTTTTT FDIK        TELAPSE       81.53 TCPU       81.47

    ALPHA      ELECTRONS
 INSULATING STATE
 TOP OF VALENCE BANDS -    BAND    134; K    1; EIG -1.6898050E-01 AU
 BOTTOM OF VIRTUAL BANDS - BAND    135; K    1; EIG -1.4466771E-01 AU
 DIRECT ENERGY BAND GAP:   0.6616 eV

    BETA       ELECTRONS
 INSULATING STATE
 TOP OF VALENCE BANDS -    BAND    136; K    1; EIG -1.5852524E-01 AU
 BOTTOM OF VIRTUAL BANDS - BAND    137; K    1; EIG -4.8013660E-02 AU
 DIRECT ENERGY BAND GAP:   3.0072 eV
 TTTTTTTTTTTTTTTTTTTTTTTTTTTTTT PDIG        TELAPSE       81.56 TCPU       81.50
 CHARGE NORMALIZATION FACTOR   1.00000000
 TOTAL ATOMIC CHARGES:
   0.9215401   0.9192273   0.9450205   0.9868829   0.9637454   0.9632728
   9.0178277   8.6155670   6.1934671   5.5095272   5.4158094   1.0256454
   5.2076452   6.1163797  28.4421708   0.9333801   0.9200486   0.8867070
   1.0040156   0.9397088   0.9383939   8.8457474   8.6027161   6.2410113
   5.7642389   6.2330698   1.0037636   5.2639743   6.1795358   0.9325460
   0.9193706   0.8865188   1.0034301   0.9401629   0.9378328   8.8505390
   8.6053051   6.2433016   5.7594540   6.2328035   1.0025617   5.2625935
   6.1813879  28.4419443   0.9210773   0.9203907   0.9451962   0.9875376
   0.9636949   0.9631673   9.0165539   8.6153303   6.1921020   5.5038568
   5.4239391   1.0261369   5.2063253   6.1149003
 SUMMED SPIN DENSITY          -2.00000000
 TOTAL ATOMIC SPINS  :
  -0.0098074  -0.0242285  -0.0059965  -0.0009675  -0.0017457  -0.0025104
  -0.0646326  -0.0871591   0.0217586  -0.3409848  -0.4404510   0.0002562
  -0.0237812   0.0011257  -0.0168976   0.0011453  -0.0012908   0.0000190
   0.0036431  -0.0025814  -0.0007078  -0.0355012   0.0299152  -0.0174581
  -0.0482268   0.1778152  -0.0324428  -0.0720920  -0.0062808   0.0015351
  -0.0010705   0.0001294   0.0033144  -0.0020789  -0.0018441  -0.0341074
   0.0298091  -0.0176238  -0.0478704   0.1710936  -0.0309163  -0.0683447
  -0.0057035  -0.0175809  -0.0090796  -0.0238157  -0.0054146  -0.0001580
  -0.0031743  -0.0013736  -0.0666437  -0.0891865   0.0214063  -0.3379171
  -0.4409885   0.0004407  -0.0218484  -0.0009220
 TTTTTTTTTTTTTTTTTTTTTTTTTTTTTT MOQGAD      TELAPSE       81.57 TCPU       81.51
 TTTTTTTTTTTTTTTTTTTTTTTTTTTTTT SHELLXN     TELAPSE       84.66 TCPU       84.60
 TTTTTTTTTTTTTTTTTTTTTTTTTTTTTT MONMO3      TELAPSE       84.71 TCPU       84.65
 NUMERICALLY INTEGRATED DENSITY    133.9999869054    135.9999853093
 TTTTTTTTTTTTTTTTTTTTTTTTTTTTTT NUMDFT      TELAPSE       86.99 TCPU       86.93
 CYC  13 ETOT(AU) -4.658143177453E+03 DETOT -6.58E-01 tst  2.25E-01 PX  1.83E-01
 TTTTTTTTTTTTTTTTTTTTTTTTTTTTTT DIIS        TELAPSE       87.21 TCPU       87.16
 DIIS TEST: 0.22952E+02 AT SCF   CYCLE  13 - DIIS ACTIVE - HISTORY:    13 CYCLES
 TTTTTTTTTTTTTTTTTTTTTTTTTTTTTT FDIK        TELAPSE       87.73 TCPU       87.67

    ALPHA      ELECTRONS
 INSULATING STATE
 TOP OF VALENCE BANDS -    BAND    136; K    1; EIG -1.7094526E-01 AU
 BOTTOM OF VIRTUAL BANDS - BAND    137; K    1; EIG -4.4643127E-02 AU
 DIRECT ENERGY BAND GAP:   3.4369 eV

    BETA       ELECTRONS
 INSULATING STATE
 TOP OF VALENCE BANDS -    BAND    134; K    1; EIG -1.7007850E-01 AU
 BOTTOM OF VIRTUAL BANDS - BAND    135; K    1; EIG -1.6474715E-01 AU
 DIRECT ENERGY BAND GAP:   0.1451 eV
 TTTTTTTTTTTTTTTTTTTTTTTTTTTTTT PDIG        TELAPSE       87.76 TCPU       87.70
 CHARGE NORMALIZATION FACTOR   1.00000000
 TOTAL ATOMIC CHARGES:
   0.9582310   0.9435819   0.9347278   0.9768641   0.9343775   0.9349725
   8.6765160   8.5764092   6.1182107   5.4475331   6.4841337   0.9359431
   5.4002675   6.0805263  28.1330503   0.9481628   0.9381394   0.9332462
   0.9713361   0.9716587   0.9725301   8.6149302   8.8343367   6.1789731
   5.2785081   6.1226779   0.9797166   5.7278960   5.9926459   0.9474548
   0.9372215   0.9331258   0.9715372   0.9714976   0.9715027   8.6130011
   8.8373359   6.1827921   5.2751898   6.1228094   0.9785887   5.7294579
   5.9930859  28.1338255   0.9581890   0.9435450   0.9338648   0.9779713
   0.9349689   0.9359398   8.6759074   8.5760008   6.1187096   5.4491707
   6.4841778   0.9365143   5.3989403   6.0775720
 SUMMED SPIN DENSITY           2.00000000
 TOTAL ATOMIC SPINS  :
  -0.0011270  -0.0042979  -0.0023451   0.0057746   0.0031762   0.0021171
   0.2028605   0.2322009   0.0616132  -0.0577719  -0.1287459   0.0255425
   0.0711837   0.0346777   0.1698336   0.0045987   0.0020561   0.0014620
   0.0048080  -0.0029904  -0.0017090   0.1821951   0.1000897   0.0233849
  -0.0022145   0.1549562  -0.0217339  -0.0752161   0.0158311   0.0045930
   0.0022554   0.0017142   0.0046142  -0.0030193  -0.0023568   0.1842579
   0.0981924   0.0227820  -0.0021599   0.1524947  -0.0215322  -0.0734373
   0.0162999   0.1709647  -0.0010258  -0.0037484  -0.0018283   0.0056966
   0.0014401   0.0016888   0.1992315   0.2318690   0.0598255  -0.0567752
  -0.1259227   0.0255273   0.0708438   0.0373046
 TTTTTTTTTTTTTTTTTTTTTTTTTTTTTT MOQGAD      TELAPSE       87.77 TCPU       87.71
 TTTTTTTTTTTTTTTTTTTTTTTTTTTTTT SHELLXN     TELAPSE       90.86 TCPU       90.81
 TTTTTTTTTTTTTTTTTTTTTTTTTTTTTT MONMO3      TELAPSE       90.92 TCPU       90.86
 NUMERICALLY INTEGRATED DENSITY    135.9999868232    133.9999869186
 TTTTTTTTTTTTTTTTTTTTTTTTTTTTTT NUMDFT      TELAPSE       93.23 TCPU       93.17
 CYC  14 ETOT(AU) -4.659337654354E+03 DETOT -1.19E+00 tst  7.11E-03 PX  1.85E-01
 TTTTTTTTTTTTTTTTTTTTTTTTTTTTTT DIIS        TELAPSE       93.46 TCPU       93.40
 DIIS TEST: 0.11543E+02 AT SCF   CYCLE  14 - DIIS ACTIVE - HISTORY:    14 CYCLES
 TTTTTTTTTTTTTTTTTTTTTTTTTTTTTT FDIK        TELAPSE       93.91 TCPU       93.85

    ALPHA      ELECTRONS
 INSULATING STATE
 TOP OF VALENCE BANDS -    BAND    136; K    1; EIG -1.6271627E-01 AU
 BOTTOM OF VIRTUAL BANDS - BAND    137; K    1; EIG -6.3864415E-02 AU
 DIRECT ENERGY BAND GAP:   2.6899 eV

    BETA       ELECTRONS
 INSULATING STATE
 TOP OF VALENCE BANDS -    BAND    134; K    1; EIG -1.5880626E-01 AU
 BOTTOM OF VIRTUAL BANDS - BAND    135; K    1; EIG -1.5764033E-01 AU
 DIRECT ENERGY BAND GAP:   0.0317 eV
 TTTTTTTTTTTTTTTTTTTTTTTTTTTTTT PDIG        TELAPSE       93.94 TCPU       93.88
 CHARGE NORMALIZATION FACTOR   1.00000000
 TOTAL ATOMIC CHARGES:
   0.9519550   0.9390869   0.9252615   0.9515020   0.9280880   0.9266984
   8.6643155   8.6217433   6.1142269   5.6753770   6.0172902   0.9911730
   5.7823307   6.1237974  28.1150811   0.9336405   0.9418241   0.9536834
   0.9586565   0.9744584   0.9769159   8.6965742   8.5268745   6.0873245
   5.7380917   6.0309738   0.9467469   5.5194628   5.9845929   0.9325789
   0.9415694   0.9538093   0.9591494   0.9749535   0.9769762   8.7003468
   8.5204076   6.0893327   5.7399403   6.0330389   0.9451693   5.5200856
   5.9823199  28.1172357   0.9511514   0.9381048   0.9244396   0.9513760
   0.9277068   0.9271814   8.6642222   8.6217523   6.1173138   5.6762721
   6.0162735   0.9911548   5.7840032   6.1243878
 SUMMED SPIN DENSITY           2.00000000
 TOTAL ATOMIC SPINS  :
  -0.0009214  -0.0040964  -0.0021609   0.0017534   0.0031266   0.0015390
   0.1483957   0.1305876   0.0450775  -0.0432400  -0.1456290   0.0249591
   0.0765533   0.0187959   0.1764752   0.0022900   0.0008048   0.0004271
   0.0075939   0.0006734   0.0000816   0.1591802   0.2777174   0.0285189
  -0.0198125   0.1061829  -0.0121520  -0.0267889   0.0466818   0.0027596
   0.0004254   0.0009738   0.0083133   0.0003854  -0.0005585   0.1571209
   0.2808217   0.0267060  -0.0213471   0.1024838  -0.0118364  -0.0224248
   0.0465788   0.1759538  -0.0004138  -0.0040078  -0.0016020   0.0023806
   0.0012474   0.0014164   0.1456384   0.1279106   0.0438323  -0.0427726
  -0.1456242   0.0257789   0.0777043   0.0195415
 TTTTTTTTTTTTTTTTTTTTTTTTTTTTTT MOQGAD      TELAPSE       93.95 TCPU       93.89
 TTTTTTTTTTTTTTTTTTTTTTTTTTTTTT SHELLXN     TELAPSE       97.04 TCPU       96.98
 TTTTTTTTTTTTTTTTTTTTTTTTTTTTTT MONMO3      TELAPSE       97.09 TCPU       97.03
 NUMERICALLY INTEGRATED DENSITY    135.9999862589    133.9999863372
 TTTTTTTTTTTTTTTTTTTTTTTTTTTTTT NUMDFT      TELAPSE       99.46 TCPU       99.40
 CYC  15 ETOT(AU) -4.659483335536E+03 DETOT -1.46E-01 tst  4.74E-03 PX  7.66E-02
 TTTTTTTTTTTTTTTTTTTTTTTTTTTTTT DIIS        TELAPSE       99.70 TCPU       99.64
 DIIS TEST: 0.90298E+01 AT SCF   CYCLE  15 - DIIS ACTIVE - HISTORY:    15 CYCLES
 TTTTTTTTTTTTTTTTTTTTTTTTTTTTTT FDIK        TELAPSE      100.21 TCPU      100.15

    ALPHA      ELECTRONS
 INSULATING STATE
 TOP OF VALENCE BANDS -    BAND    136; K    1; EIG -1.6290361E-01 AU
 BOTTOM OF VIRTUAL BANDS - BAND    137; K    1; EIG -5.5697034E-02 AU
 DIRECT ENERGY BAND GAP:   2.9172 eV

    BETA       ELECTRONS
 INSULATING STATE
 TOP OF VALENCE BANDS -    BAND    134; K    1; EIG -1.6210889E-01 AU
 BOTTOM OF VIRTUAL BANDS - BAND    135; K    1; EIG -1.5725829E-01 AU
 DIRECT ENERGY BAND GAP:   0.1320 eV
 TTTTTTTTTTTTTTTTTTTTTTTTTTTTTT PDIG        TELAPSE      100.25 TCPU      100.19
 CHARGE NORMALIZATION FACTOR   1.00000000
 TOTAL ATOMIC CHARGES:
   0.9507818   0.9397710   0.9275038   0.9626169   0.9366351   0.9364736
   8.6571593   8.6949553   6.1309251   5.6220790   6.1215293   0.9867221
   5.5926641   6.1133996  28.0904026   0.9438107   0.9438005   0.9475126
   0.9449252   0.9512980   0.9528906   8.5662985   8.7233505   6.1161501
   5.5101521   6.0740141   0.9671139   5.6073629   6.0877222   0.9445687
   0.9441857   0.9475987   0.9446544   0.9514197   0.9530739   8.5602665
   8.7285608   6.1160275   5.5080106   6.0708426   0.9673633   5.6108080
   6.0885237  28.0893859   0.9508398   0.9396488   0.9272817   0.9625354
   0.9367681   0.9364505   8.6571831   8.6944184   6.1314782   5.6229205
   6.1217866   0.9869995   5.5921987   6.1141802
 SUMMED SPIN DENSITY           2.00000000
 TOTAL ATOMIC SPINS  :
  -0.0004201  -0.0032583  -0.0021329   0.0025778   0.0014520   0.0011583
   0.1511897   0.1385977   0.0403520  -0.0219691  -0.1212943   0.0226042
   0.0649770   0.0206462   0.1926097   0.0038555   0.0012669   0.0001047
   0.0047822  -0.0014164  -0.0009042   0.2335634   0.1779051   0.0369297
  -0.0112641   0.0751049  -0.0080804  -0.0323136   0.0334679   0.0039110
   0.0009288   0.0005951   0.0044152  -0.0013677  -0.0015412   0.2364921
   0.1762156   0.0374925  -0.0114786   0.0740902  -0.0078117  -0.0325750
   0.0341300   0.1936550  -0.0000771  -0.0028807  -0.0019020   0.0024001
   0.0013062   0.0012541   0.1493850   0.1377635   0.0384072  -0.0198268
  -0.1210567   0.0228487   0.0650166   0.0201193
 TTTTTTTTTTTTTTTTTTTTTTTTTTTTTT MOQGAD      TELAPSE      100.25 TCPU      100.19
 TTTTTTTTTTTTTTTTTTTTTTTTTTTTTT SHELLXN     TELAPSE      103.34 TCPU      103.28
 TTTTTTTTTTTTTTTTTTTTTTTTTTTTTT MONMO3      TELAPSE      103.39 TCPU      103.33
 NUMERICALLY INTEGRATED DENSITY    135.9999864481    133.9999864323
 TTTTTTTTTTTTTTTTTTTTTTTTTTTTTT NUMDFT      TELAPSE      105.71 TCPU      105.65
 CYC  16 ETOT(AU) -4.659599277328E+03 DETOT -1.16E-01 tst  1.95E-03 PX  3.88E-02
 TTTTTTTTTTTTTTTTTTTTTTTTTTTTTT DIIS        TELAPSE      105.96 TCPU      105.90
 DIIS TEST: 0.72297E+01 AT SCF   CYCLE  16 - DIIS ACTIVE - HISTORY:    16 CYCLES
 TTTTTTTTTTTTTTTTTTTTTTTTTTTTTT FDIK        TELAPSE      106.38 TCPU      106.32

    ALPHA      ELECTRONS
 INSULATING STATE
 TOP OF VALENCE BANDS -    BAND    136; K    1; EIG -1.6934349E-01 AU
 BOTTOM OF VIRTUAL BANDS - BAND    137; K    1; EIG -5.7954982E-02 AU
 DIRECT ENERGY BAND GAP:   3.0310 eV

    BETA       ELECTRONS
 INSULATING STATE
 TOP OF VALENCE BANDS -    BAND    134; K    1; EIG -1.8283494E-01 AU
 BOTTOM OF VIRTUAL BANDS - BAND    135; K    1; EIG -1.5836913E-01 AU
 DIRECT ENERGY BAND GAP:   0.6657 eV
 TTTTTTTTTTTTTTTTTTTTTTTTTTTTTT PDIG        TELAPSE      106.41 TCPU      106.35
 CHARGE NORMALIZATION FACTOR   1.00000000
 TOTAL ATOMIC CHARGES:
   0.9628243   0.9527395   0.9397033   0.9688456   0.9434348   0.9432382
   8.4882683   8.5115743   6.0873971   5.5315846   6.2418723   0.9745701
   5.6012299   6.0773171  28.1168861   0.9309345   0.9291651   0.9301448
   0.9726614   0.9595200   0.9610899   8.8261239   8.7337143   6.1534780
   5.6025387   6.1206017   0.9535819   5.5685836   6.0163248   0.9303436
   0.9290004   0.9295469   0.9729164   0.9598445   0.9614450   8.8362737
   8.7210230   6.1551275   5.6104683   6.1202796   0.9524174   5.5619508
   6.0149821  28.1213322   0.9627597   0.9521388   0.9390727   0.9688158
   0.9435734   0.9433969   8.4868081   8.5152343   6.0887973   5.5307037
   6.2406595   0.9743445   5.5993396   6.0774560
 SUMMED SPIN DENSITY           2.00000000
 TOTAL ATOMIC SPINS  :
   0.0025262  -0.0017239  -0.0012003   0.0049374   0.0019134   0.0015471
   0.2759424   0.2479192   0.0525511  -0.0063969  -0.0860654   0.0206271
   0.0597494   0.0327399   0.1730475   0.0008126  -0.0004847  -0.0008268
   0.0034839  -0.0014052  -0.0014213   0.0847700   0.1156398   0.0151870
  -0.0209006   0.0405066  -0.0062307  -0.0275481   0.0204003   0.0004977
  -0.0007217  -0.0008818   0.0033215  -0.0015705  -0.0019335   0.0829887
   0.1203198   0.0158594  -0.0218322   0.0395025  -0.0058671  -0.0279686
   0.0223263   0.1699667   0.0028162  -0.0012797  -0.0007111   0.0048582
   0.0016991   0.0015514   0.2769427   0.2461275   0.0506426  -0.0038995
  -0.0870668   0.0209560   0.0597119   0.0335474
 TTTTTTTTTTTTTTTTTTTTTTTTTTTTTT MOQGAD      TELAPSE      106.42 TCPU      106.36
 TTTTTTTTTTTTTTTTTTTTTTTTTTTTTT SHELLXN     TELAPSE      109.51 TCPU      109.45
 TTTTTTTTTTTTTTTTTTTTTTTTTTTTTT MONMO3      TELAPSE      109.57 TCPU      109.50
 NUMERICALLY INTEGRATED DENSITY    135.9999865822    133.9999865891
 TTTTTTTTTTTTTTTTTTTTTTTTTTTTTT NUMDFT      TELAPSE      111.86 TCPU      111.80
 CYC  17 ETOT(AU) -4.659497688011E+03 DETOT  1.02E-01 tst  7.02E-03 PX  4.83E-02
 TTTTTTTTTTTTTTTTTTTTTTTTTTTTTT DIIS        TELAPSE      112.12 TCPU      112.06
 DIIS TEST: 0.86052E+01 AT SCF   CYCLE  17 - DIIS ACTIVE - HISTORY:    17 CYCLES
 TTTTTTTTTTTTTTTTTTTTTTTTTTTTTT FDIK        TELAPSE      112.61 TCPU      112.55

    ALPHA      ELECTRONS
 INSULATING STATE
 TOP OF VALENCE BANDS -    BAND    136; K    1; EIG -1.7757250E-01 AU
 BOTTOM OF VIRTUAL BANDS - BAND    137; K    1; EIG -5.5882776E-02 AU
 DIRECT ENERGY BAND GAP:   3.3113 eV

    BETA       ELECTRONS
 INSULATING STATE
 TOP OF VALENCE BANDS -    BAND    134; K    1; EIG -1.8246736E-01 AU
 BOTTOM OF VIRTUAL BANDS - BAND    135; K    1; EIG -1.6162931E-01 AU
 DIRECT ENERGY BAND GAP:   0.5670 eV
 TTTTTTTTTTTTTTTTTTTTTTTTTTTTTT PDIG        TELAPSE      112.64 TCPU      112.58
 CHARGE NORMALIZATION FACTOR   1.00000000
 TOTAL ATOMIC CHARGES:
   0.9579917   0.9480554   0.9423828   0.9625284   0.9356798   0.9359652
   8.7060190   8.6756447   6.1017143   5.4852373   6.2166726   0.9622618
   5.6094341   6.0958982  28.1148280   0.9448548   0.9390054   0.9320002
   0.9829832   0.9678048   0.9695077   8.5065856   8.6175547   6.1178089
   5.6067427   6.1628922   0.9630579   5.6766749   5.9620676   0.9452295
   0.9392729   0.9326964   0.9819889   0.9677986   0.9686449   8.5035081
   8.6181985   6.1151100   5.6037359   6.1709270   0.9608555   5.6794844
   5.9631500  28.1149981   0.9569640   0.9469995   0.9407627   0.9626973
   0.9360589   0.9360917   8.7140313   8.6694639   6.1047038   5.4889860
   6.2149990   0.9617164   5.6059352   6.0951375
 SUMMED SPIN DENSITY           2.00000000
 TOTAL ATOMIC SPINS  :
   0.0010605  -0.0013877  -0.0014508   0.0029031   0.0005940   0.0001760
   0.1431701   0.1462384   0.0302557   0.0041220  -0.0832591   0.0171535
   0.0424509   0.0223648   0.1777150   0.0029308  -0.0002353  -0.0007808
   0.0044738  -0.0004508  -0.0006129   0.2312052   0.1904494   0.0346331
  -0.0139116   0.0280647  -0.0015841  -0.0063694   0.0299987   0.0032673
  -0.0001239  -0.0005252   0.0045235  -0.0006640  -0.0013064   0.2329091
   0.1888942   0.0342217  -0.0136499   0.0265638  -0.0007974  -0.0064192
   0.0302863   0.1775603   0.0010308  -0.0013391  -0.0011790   0.0030487
   0.0004583   0.0004588   0.1407997   0.1477688   0.0287298   0.0065722
  -0.0834472   0.0171100   0.0430720   0.0222591
 TTTTTTTTTTTTTTTTTTTTTTTTTTTTTT MOQGAD      TELAPSE      112.65 TCPU      112.59
 TTTTTTTTTTTTTTTTTTTTTTTTTTTTTT SHELLXN     TELAPSE      115.75 TCPU      115.69
 TTTTTTTTTTTTTTTTTTTTTTTTTTTTTT MONMO3      TELAPSE      115.80 TCPU      115.74
 NUMERICALLY INTEGRATED DENSITY    135.9999866789    133.9999865236
 TTTTTTTTTTTTTTTTTTTTTTTTTTTTTT NUMDFT      TELAPSE      118.08 TCPU      118.02
 CYC  18 ETOT(AU) -4.659547307631E+03 DETOT -4.96E-02 tst  2.82E-03 PX  5.36E-02
 TTTTTTTTTTTTTTTTTTTTTTTTTTTTTT DIIS        TELAPSE      118.33 TCPU      118.27
 DIIS TEST: 0.82657E+01 AT SCF   CYCLE  18 - DIIS ACTIVE - HISTORY:    18 CYCLES
 TTTTTTTTTTTTTTTTTTTTTTTTTTTTTT FDIK        TELAPSE      118.85 TCPU      118.79

    ALPHA      ELECTRONS
 INSULATING STATE
 TOP OF VALENCE BANDS -    BAND    136; K    1; EIG -1.7093835E-01 AU
 BOTTOM OF VIRTUAL BANDS - BAND    137; K    1; EIG -6.0194428E-02 AU
 DIRECT ENERGY BAND GAP:   3.0135 eV

    BETA       ELECTRONS
 INSULATING STATE
 TOP OF VALENCE BANDS -    BAND    134; K    1; EIG -1.8136351E-01 AU
 BOTTOM OF VIRTUAL BANDS - BAND    135; K    1; EIG -1.6139340E-01 AU
 DIRECT ENERGY BAND GAP:   0.5434 eV
 TTTTTTTTTTTTTTTTTTTTTTTTTTTTTT PDIG        TELAPSE      118.88 TCPU      118.82
 CHARGE NORMALIZATION FACTOR   1.00000000
 TOTAL ATOMIC CHARGES:
   0.9538714   0.9456985   0.9394323   0.9636624   0.9389881   0.9389249
   8.6157890   8.5916800   6.1071510   5.5584090   6.1554404   0.9752835
   5.5845447   6.0906346  28.0909346   0.9445438   0.9376104   0.9335209
   0.9696428   0.9591649   0.9607525   8.6511782   8.7404974   6.1367152
   5.5557286   6.1057697   0.9705591   5.6633059   6.0204627   0.9440310
   0.9378286   0.9338380   0.9689398   0.9589390   0.9601546   8.6501411
   8.7412226   6.1358627   5.5539023   6.1082592   0.9693573   5.6656455
   6.0214115  28.0893019   0.9536545   0.9451817   0.9381078   0.9631136
   0.9387978   0.9389302   8.6126299   8.5969969   6.1084950   5.5586910
   6.1550382   0.9746453   5.5854966   6.0914897
 SUMMED SPIN DENSITY           2.00000000
 TOTAL ATOMIC SPINS  :
   0.0024413  -0.0001333  -0.0007823   0.0045543   0.0004568   0.0001599
   0.1967296   0.2143118   0.0340937   0.0169176  -0.0619271   0.0150387
   0.0351360   0.0321384   0.1902292   0.0017191  -0.0010905  -0.0015192
   0.0029268  -0.0007248  -0.0009091   0.1594344   0.1247627   0.0267491
  -0.0146403  -0.0014270   0.0019864   0.0029364   0.0204196   0.0014160
  -0.0011197  -0.0013439   0.0025775  -0.0006967  -0.0012031   0.1594212
   0.1242875   0.0271549  -0.0143603  -0.0014995   0.0024013   0.0030333
   0.0209923   0.1911328   0.0023400  -0.0003524  -0.0005355   0.0043145
   0.0006316   0.0003805   0.1974681   0.2113672   0.0339585   0.0181783
  -0.0627980   0.0149844   0.0363220   0.0315589
 TTTTTTTTTTTTTTTTTTTTTTTTTTTTTT MOQGAD      TELAPSE      118.89 TCPU      118.83
 TTTTTTTTTTTTTTTTTTTTTTTTTTTTTT SHELLXN     TELAPSE      121.98 TCPU      121.92
 TTTTTTTTTTTTTTTTTTTTTTTTTTTTTT MONMO3      TELAPSE      122.03 TCPU      121.97
 NUMERICALLY INTEGRATED DENSITY    135.9999867657    133.9999865967
 TTTTTTTTTTTTTTTTTTTTTTTTTTTTTT NUMDFT      TELAPSE      124.32 TCPU      124.26
 CYC  19 ETOT(AU) -4.659593953483E+03 DETOT -4.66E-02 tst  1.70E-03 PX  2.15E-02
 TTTTTTTTTTTTTTTTTTTTTTTTTTTTTT DIIS        TELAPSE      124.58 TCPU      124.52
 DIIS TEST: 0.75882E+01 AT SCF   CYCLE  19 - DIIS ACTIVE - HISTORY:    19 CYCLES
 TTTTTTTTTTTTTTTTTTTTTTTTTTTTTT FDIK        TELAPSE      125.20 TCPU      125.14

    ALPHA      ELECTRONS
 INSULATING STATE
 TOP OF VALENCE BANDS -    BAND    136; K    1; EIG -1.6960667E-01 AU
 BOTTOM OF VIRTUAL BANDS - BAND    137; K    1; EIG -6.1522062E-02 AU
 DIRECT ENERGY BAND GAP:   2.9411 eV

    BETA       ELECTRONS
 INSULATING STATE
 TOP OF VALENCE BANDS -    BAND    134; K    1; EIG -1.8076565E-01 AU
 BOTTOM OF VIRTUAL BANDS - BAND    135; K    1; EIG -1.6161593E-01 AU
 DIRECT ENERGY BAND GAP:   0.5211 eV
 TTTTTTTTTTTTTTTTTTTTTTTTTTTTTT PDIG        TELAPSE      125.23 TCPU      125.17
 CHARGE NORMALIZATION FACTOR   1.00000000
 TOTAL ATOMIC CHARGES:
   0.9524567   0.9446991   0.9393523   0.9626103   0.9385683   0.9388580
   8.6189869   8.5803483   6.1088775   5.5693653   6.1365220   0.9768376
   5.5888725   6.0907797  28.0903417   0.9447215   0.9370760   0.9323213
   0.9722575   0.9604529   0.9620377   8.6525362   8.7487134   6.1397385
   5.5551752   6.0930685   0.9738520   5.6773677   6.0130658   0.9446275
   0.9373149   0.9331292   0.9713317   0.9599955   0.9609457   8.6479274
   8.7512245   6.1383106   5.5509417   6.0958174   0.9726002   5.6832397
   6.0141605  28.0858281   0.9521475   0.9444599   0.9383633   0.9617549
   0.9380643   0.9384755   8.6094652   8.5930833   6.1098163   5.5678301
   6.1362766   0.9760860   5.5945668   6.0923556
 SUMMED SPIN DENSITY           2.00000000
 TOTAL ATOMIC SPINS  :
   0.0024061  -0.0002057  -0.0006316   0.0047602   0.0006018   0.0004946
   0.1977881   0.2213688   0.0348659   0.0157895  -0.0627622   0.0152729
   0.0380676   0.0325258   0.1896514   0.0014993  -0.0009435  -0.0015295
   0.0027901  -0.0009699  -0.0010318   0.1560044   0.1199857   0.0261753
  -0.0158246   0.0027319   0.0014826  -0.0008535   0.0204905   0.0015241
  -0.0009630  -0.0014940   0.0024226  -0.0010512  -0.0012715   0.1579959
   0.1196087   0.0265456  -0.0163114   0.0036098   0.0013778  -0.0014988
   0.0213011   0.1924765   0.0022528  -0.0002948  -0.0006948   0.0044292
   0.0007607   0.0004455   0.2007181   0.2149409   0.0354381   0.0163203
  -0.0642328   0.0153713   0.0383166   0.0319565
 TTTTTTTTTTTTTTTTTTTTTTTTTTTTTT MOQGAD      TELAPSE      125.24 TCPU      125.18
 TTTTTTTTTTTTTTTTTTTTTTTTTTTTTT SHELLXN     TELAPSE      128.33 TCPU      128.27
 TTTTTTTTTTTTTTTTTTTTTTTTTTTTTT MONMO3      TELAPSE      128.38 TCPU      128.32
 NUMERICALLY INTEGRATED DENSITY    135.9999867941    133.9999866320
 TTTTTTTTTTTTTTTTTTTTTTTTTTTTTT NUMDFT      TELAPSE      130.63 TCPU      130.57
 CYC  20 ETOT(AU) -4.659589261866E+03 DETOT  4.69E-03 tst  6.80E-06 PX  6.77E-03
 TTTTTTTTTTTTTTTTTTTTTTTTTTTTTT DIIS        TELAPSE      130.89 TCPU      130.83
 DIIS TEST: 0.76784E+01 AT SCF   CYCLE  20 - DIIS ACTIVE - HISTORY:    20 CYCLES
 TTTTTTTTTTTTTTTTTTTTTTTTTTTTTT FDIK        TELAPSE      131.49 TCPU      131.43

    ALPHA      ELECTRONS
 INSULATING STATE
 TOP OF VALENCE BANDS -    BAND    136; K    1; EIG -1.6976732E-01 AU
 BOTTOM OF VIRTUAL BANDS - BAND    137; K    1; EIG -6.1369080E-02 AU
 DIRECT ENERGY BAND GAP:   2.9497 eV

    BETA       ELECTRONS
 INSULATING STATE
 TOP OF VALENCE BANDS -    BAND    134; K    1; EIG -1.8098935E-01 AU
 BOTTOM OF VIRTUAL BANDS - BAND    135; K    1; EIG -1.6153126E-01 AU
 DIRECT ENERGY BAND GAP:   0.5295 eV
 TTTTTTTTTTTTTTTTTTTTTTTTTTTTTT PDIG        TELAPSE      131.53 TCPU      131.47
 CHARGE NORMALIZATION FACTOR   1.00000000
 TOTAL ATOMIC CHARGES:
   0.9529413   0.9450346   0.9395446   0.9627616   0.9386239   0.9388837
   8.6157919   8.5904761   6.1077919   5.5667159   6.1403847   0.9764123
   5.5876914   6.0908794  28.0862312   0.9454234   0.9379602   0.9332870
   0.9710224   0.9596393   0.9612507   8.6499068   8.7483438   6.1367768
   5.5537166   6.0968044   0.9731391   5.6750133   6.0174270   0.9450246
   0.9377884   0.9337316   0.9702507   0.9593399   0.9603583   8.6509017
   8.7499547   6.1361384   5.5520996   6.1000276   0.9717982   5.6770252
   6.0183294  28.0858297   0.9523126   0.9446264   0.9384729   0.9625454
   0.9385840   0.9389389   8.6150079   8.5883450   6.1091382   5.5689422
   6.1396183   0.9758614   5.5887444   6.0903892
 SUMMED SPIN DENSITY           2.00000000
 TOTAL ATOMIC SPINS  :
   0.0023524  -0.0003183  -0.0006497   0.0046784   0.0006462   0.0005400
   0.1986232   0.2164113   0.0352422   0.0148817  -0.0645625   0.0155672
   0.0395210   0.0316650   0.1923464   0.0015315  -0.0009065  -0.0015030
   0.0027957  -0.0010255  -0.0010366   0.1576039   0.1210672   0.0263591
  -0.0161384   0.0047187   0.0011600  -0.0024503   0.0208788   0.0015772
  -0.0009500  -0.0014621   0.0024295  -0.0011166  -0.0013273   0.1573220
   0.1197747   0.0264126  -0.0168432   0.0056488   0.0009817  -0.0032971
   0.0215780   0.1924260   0.0021766  -0.0003402  -0.0007150   0.0045205
   0.0008113   0.0005288   0.1992086   0.2173967   0.0355787   0.0157975
  -0.0655707   0.0156880   0.0397565   0.0320095
 TTTTTTTTTTTTTTTTTTTTTTTTTTTTTT MOQGAD      TELAPSE      131.53 TCPU      131.47
 TTTTTTTTTTTTTTTTTTTTTTTTTTTTTT SHELLXN     TELAPSE      134.62 TCPU      134.56
 TTTTTTTTTTTTTTTTTTTTTTTTTTTTTT MONMO3      TELAPSE      134.67 TCPU      134.61
 NUMERICALLY INTEGRATED DENSITY    135.9999867943    133.9999866335
 TTTTTTTTTTTTTTTTTTTTTTTTTTTTTT NUMDFT      TELAPSE      136.99 TCPU      136.93
 CYC  21 ETOT(AU) -4.659594011320E+03 DETOT -4.75E-03 tst  1.46E-06 PX  4.67E-03
 TTTTTTTTTTTTTTTTTTTTTTTTTTTTTT DIIS        TELAPSE      137.27 TCPU      137.21
 DIIS TEST: 0.76097E+01 AT SCF   CYCLE  21 - DIIS ACTIVE - HISTORY:    21 CYCLES
 TTTTTTTTTTTTTTTTTTTTTTTTTTTTTT FDIK        TELAPSE      137.72 TCPU      137.66

    ALPHA      ELECTRONS
 INSULATING STATE
 TOP OF VALENCE BANDS -    BAND    136; K    1; EIG -1.6775355E-01 AU
 BOTTOM OF VIRTUAL BANDS - BAND    137; K    1; EIG -6.2069218E-02 AU
 DIRECT ENERGY BAND GAP:   2.8758 eV

    BETA       ELECTRONS
 INSULATING STATE
 TOP OF VALENCE BANDS -    BAND    134; K    1; EIG -1.7955230E-01 AU
 BOTTOM OF VIRTUAL BANDS - BAND    135; K    1; EIG -1.6148765E-01 AU
 DIRECT ENERGY BAND GAP:   0.4916 eV
 TTTTTTTTTTTTTTTTTTTTTTTTTTTTTT PDIG        TELAPSE      137.75 TCPU      137.69
 CHARGE NORMALIZATION FACTOR   1.00000000
 TOTAL ATOMIC CHARGES:
   0.9499411   0.9434439   0.9381126   0.9651309   0.9405126   0.9407464
   8.6676835   8.4756273   6.1157446   5.5865815   6.1302669   0.9788412
   5.5668694   6.0821045  28.1163009   0.9413839   0.9338860   0.9288144
   0.9733219   0.9617062   0.9631025   8.6834450   8.7607766   6.1509669
   5.5626505   6.0925429   0.9730336   5.6661558   6.0102208   0.9441367
   0.9371446   0.9329342   0.9719518   0.9605148   0.9614523   8.6206643
   8.7490806   6.1433398   5.5406785   6.0912462   0.9741762   5.6998861
   6.0100095  28.0673405   0.9539074   0.9453083   0.9389470   0.9569296
   0.9350484   0.9353997   8.5625254   8.6775958   6.1097046   5.5377602
   6.1337640   0.9754634   5.6262874   6.1068886
 SUMMED SPIN DENSITY           2.00000000
 TOTAL ATOMIC SPINS  :
   0.0019861  -0.0003043  -0.0006981   0.0059273   0.0007530   0.0006898
   0.1848487   0.2783861   0.0345472   0.0170771  -0.0600153   0.0157899
   0.0403063   0.0387383   0.1718795   0.0011430  -0.0010311  -0.0016248
   0.0024478  -0.0010942  -0.0011783   0.1391690   0.1061791   0.0242239
  -0.0172986   0.0049030   0.0007733  -0.0051971   0.0187993   0.0017448
  -0.0007765  -0.0014814   0.0027183  -0.0010572  -0.0012843   0.1695102
   0.1271442   0.0277821  -0.0171323   0.0093479   0.0005523  -0.0041262
   0.0225740   0.2054910   0.0023288  -0.0005124  -0.0008186   0.0034360
   0.0007406   0.0004932   0.2141104   0.1745902   0.0368218   0.0128779
  -0.0690434   0.0157721   0.0417046   0.0263662
 TTTTTTTTTTTTTTTTTTTTTTTTTTTTTT MOQGAD      TELAPSE      137.76 TCPU      137.70
 TTTTTTTTTTTTTTTTTTTTTTTTTTTTTT SHELLXN     TELAPSE      140.84 TCPU      140.78
 TTTTTTTTTTTTTTTTTTTTTTTTTTTTTT MONMO3      TELAPSE      140.89 TCPU      140.83
 NUMERICALLY INTEGRATED DENSITY    135.9999867790    133.9999866265
 TTTTTTTTTTTTTTTTTTTTTTTTTTTTTT NUMDFT      TELAPSE      143.24 TCPU      143.18
 CYC  22 ETOT(AU) -4.659567002791E+03 DETOT  2.70E-02 tst  2.61E-04 PX  2.59E-02
 TTTTTTTTTTTTTTTTTTTTTTTTTTTTTT DIIS        TELAPSE      143.52 TCPU      143.46
 DIIS TEST: 0.79296E+01 AT SCF   CYCLE  22 - DIIS ACTIVE - HISTORY:    22 CYCLES
 TTTTTTTTTTTTTTTTTTTTTTTTTTTTTT FDIK        TELAPSE      144.00 TCPU      143.94

    ALPHA      ELECTRONS
 INSULATING STATE
 TOP OF VALENCE BANDS -    BAND    136; K    1; EIG -1.6770136E-01 AU
 BOTTOM OF VIRTUAL BANDS - BAND    137; K    1; EIG -6.3129707E-02 AU
 DIRECT ENERGY BAND GAP:   2.8455 eV

    BETA       ELECTRONS
 INSULATING STATE
 TOP OF VALENCE BANDS -    BAND    134; K    1; EIG -1.7913403E-01 AU
 BOTTOM OF VIRTUAL BANDS - BAND    135; K    1; EIG -1.6244835E-01 AU
 DIRECT ENERGY BAND GAP:   0.4540 eV
 TTTTTTTTTTTTTTTTTTTTTTTTTTTTTT PDIG        TELAPSE      144.04 TCPU      143.97
 CHARGE NORMALIZATION FACTOR   1.00000000
 TOTAL ATOMIC CHARGES:
   0.9504044   0.9429860   0.9376950   0.9577041   0.9361337   0.9366145
   8.6049202   8.6170141   6.1169854   5.5549423   6.1147738   0.9789025
   5.6084782   6.1048299  28.0966529   0.9384703   0.9307493   0.9250373
   0.9800536   0.9658046   0.9669858   8.6602112   8.7197525   6.1657788
   5.5662843   6.0742056   0.9796469   5.6817331   5.9856285   0.9400980
   0.9316690   0.9268361   0.9753819   0.9627161   0.9635612   8.6445670
   8.7988862   6.1622369   5.5331036   6.0682785   0.9758368   5.7230333
   5.9970412  28.0947334   0.9494466   0.9429647   0.9369676   0.9597800
   0.9368779   0.9374144   8.6089251   8.5337531   6.1204219   5.5724611
   6.1208891   0.9797394   5.6047932   6.0982075
 SUMMED SPIN DENSITY           2.00000000
 TOTAL ATOMIC SPINS  :
   0.0022849  -0.0004712  -0.0006126   0.0042891   0.0007003   0.0005788
   0.2042990   0.2025886   0.0361818   0.0134080  -0.0648884   0.0155209
   0.0424697   0.0292032   0.1868261   0.0015206  -0.0007207  -0.0015413
   0.0030299  -0.0011610  -0.0011357   0.1547636   0.1341325   0.0258874
  -0.0166205   0.0129642  -0.0001267  -0.0071207   0.0236491   0.0015359
  -0.0008776  -0.0014322   0.0019610  -0.0013972  -0.0015403   0.1499779
   0.0999470   0.0246810  -0.0190790   0.0112623  -0.0004108  -0.0095952
   0.0195025   0.1857594   0.0020445  -0.0003028  -0.0007928   0.0050828
   0.0009696   0.0008411   0.2050958   0.2455777   0.0363632   0.0157032
  -0.0632034   0.0157392   0.0429374   0.0337505
 TTTTTTTTTTTTTTTTTTTTTTTTTTTTTT MOQGAD      TELAPSE      144.04 TCPU      143.98
 TTTTTTTTTTTTTTTTTTTTTTTTTTTTTT SHELLXN     TELAPSE      147.14 TCPU      147.07
 TTTTTTTTTTTTTTTTTTTTTTTTTTTTTT MONMO3      TELAPSE      147.19 TCPU      147.12
 NUMERICALLY INTEGRATED DENSITY    135.9999867638    133.9999866042
 TTTTTTTTTTTTTTTTTTTTTTTTTTTTTT NUMDFT      TELAPSE      149.54 TCPU      149.48
 CYC  23 ETOT(AU) -4.659568287072E+03 DETOT -1.28E-03 tst  5.07E-04 PX  2.23E-02
 TTTTTTTTTTTTTTTTTTTTTTTTTTTTTT DIIS        TELAPSE      149.83 TCPU      149.77
 DIIS TEST: 0.79315E+01 AT SCF   CYCLE  23 - DIIS ACTIVE - HISTORY:    23 CYCLES
 TTTTTTTTTTTTTTTTTTTTTTTTTTTTTT FDIK        TELAPSE      150.32 TCPU      150.26

    ALPHA      ELECTRONS
 INSULATING STATE
 TOP OF VALENCE BANDS -    BAND    136; K    1; EIG -1.6885879E-01 AU
 BOTTOM OF VIRTUAL BANDS - BAND    137; K    1; EIG -6.2527482E-02 AU
 DIRECT ENERGY BAND GAP:   2.8934 eV

    BETA       ELECTRONS
 INSULATING STATE
 TOP OF VALENCE BANDS -    BAND    134; K    1; EIG -1.7982429E-01 AU
 BOTTOM OF VIRTUAL BANDS - BAND    135; K    1; EIG -1.6234733E-01 AU
 DIRECT ENERGY BAND GAP:   0.4756 eV
 TTTTTTTTTTTTTTTTTTTTTTTTTTTTTT PDIG        TELAPSE      150.36 TCPU      150.29
 CHARGE NORMALIZATION FACTOR   1.00000000
 TOTAL ATOMIC CHARGES:
   0.9510226   0.9438529   0.9386776   0.9602832   0.9374500   0.9378653
   8.5986368   8.5834037   6.1131441   5.5730468   6.1236640   0.9784230
   5.6006665   6.0969730  28.0889148   0.9428170   0.9340795   0.9284079
   0.9764747   0.9625751   0.9639991   8.6366979   8.7727031   6.1525940
   5.5448255   6.0737352   0.9778029   5.7090740   5.9981529   0.9413466
   0.9330402   0.9278831   0.9777663   0.9629902   0.9635835   8.6664902
   8.7430656   6.1532740   5.5583522   6.0875578   0.9759201   5.6867756
   5.9957952  28.0955330   0.9497186   0.9427986   0.9369942   0.9603221
   0.9378279   0.9384564   8.6103167   8.5733749   6.1154544   5.5778436
   6.1195116   0.9780370   5.5952512   6.0947561
 SUMMED SPIN DENSITY           2.00000000
 TOTAL ATOMIC SPINS  :
   0.0021564  -0.0005201  -0.0008026   0.0047709   0.0007810   0.0007713
   0.2054488   0.2211384   0.0368897   0.0133056  -0.0650545   0.0159008
   0.0439210   0.0307325   0.1905063   0.0016216  -0.0008484  -0.0015785
   0.0026944  -0.0013295  -0.0013206   0.1566412   0.1124128   0.0259012
  -0.0175593   0.0143364  -0.0007231  -0.0108077   0.0206524   0.0015472
  -0.0007048  -0.0014967   0.0024249  -0.0013554  -0.0015390   0.1488156
   0.1196213   0.0249315  -0.0193325   0.0155165  -0.0009658  -0.0110001
   0.0223549   0.1862346   0.0019980  -0.0004203  -0.0008703   0.0047583
   0.0009730   0.0007201   0.2039775   0.2255243   0.0370000   0.0150303
  -0.0657437   0.0160067   0.0441984   0.0317572
 TTTTTTTTTTTTTTTTTTTTTTTTTTTTTT MOQGAD      TELAPSE      150.36 TCPU      150.30
 TTTTTTTTTTTTTTTTTTTTTTTTTTTTTT SHELLXN     TELAPSE      153.45 TCPU      153.39
 TTTTTTTTTTTTTTTTTTTTTTTTTTTTTT MONMO3      TELAPSE      153.50 TCPU      153.44
 NUMERICALLY INTEGRATED DENSITY    135.9999867912    133.9999866310
 TTTTTTTTTTTTTTTTTTTTTTTTTTTTTT NUMDFT      TELAPSE      155.76 TCPU      155.70
 CYC  24 ETOT(AU) -4.659576670166E+03 DETOT -8.38E-03 tst  1.09E-04 PX  1.75E-02
 TTTTTTTTTTTTTTTTTTTTTTTTTTTTTT DIIS        TELAPSE      156.04 TCPU      155.98
 DIIS TEST: 0.78406E+01 AT SCF   CYCLE  24 - DIIS ACTIVE - HISTORY:    24 CYCLES
 TTTTTTTTTTTTTTTTTTTTTTTTTTTTTT FDIK        TELAPSE      156.63 TCPU      156.57

    ALPHA      ELECTRONS
 INSULATING STATE
 TOP OF VALENCE BANDS -    BAND    136; K    1; EIG -1.6893675E-01 AU
 BOTTOM OF VIRTUAL BANDS - BAND    137; K    1; EIG -6.2523962E-02 AU
 DIRECT ENERGY BAND GAP:   2.8956 eV

    BETA       ELECTRONS
 INSULATING STATE
 TOP OF VALENCE BANDS -    BAND    134; K    1; EIG -1.7993529E-01 AU
 BOTTOM OF VIRTUAL BANDS - BAND    135; K    1; EIG -1.6225393E-01 AU
 DIRECT ENERGY BAND GAP:   0.4811 eV
 TTTTTTTTTTTTTTTTTTTTTTTTTTTTTT PDIG        TELAPSE      156.66 TCPU      156.60
 CHARGE NORMALIZATION FACTOR   1.00000000
 TOTAL ATOMIC CHARGES:
   0.9510995   0.9437820   0.9386355   0.9605320   0.9375951   0.9379985
   8.5980747   8.5848796   6.1129385   5.5731967   6.1244241   0.9783560
   5.5997675   6.0961340  28.0881874   0.9431184   0.9343245   0.9286051
   0.9765897   0.9624182   0.9637845   8.6405638   8.7687319   6.1511639
   5.5476573   6.0762775   0.9776203   5.7046831   5.9988287   0.9418874
   0.9335730   0.9282765   0.9773210   0.9626191   0.9633874   8.6637255
   8.7462683   6.1513347   5.5570646   6.0877133   0.9757809   5.6884272
   5.9971417  28.0946307   0.9498161   0.9428729   0.9370035   0.9606560
   0.9378165   0.9384745   8.6100603   8.5727616   6.1151341   5.5787765
   6.1209176   0.9778592   5.5946017   6.0941303
 SUMMED SPIN DENSITY           2.00000000
 TOTAL ATOMIC SPINS  :
   0.0022354  -0.0004867  -0.0006963   0.0048079   0.0008742   0.0007691
   0.2059920   0.2204985   0.0365208   0.0135014  -0.0656277   0.0159574
   0.0443893   0.0305364   0.1909855   0.0016213  -0.0007508  -0.0014566
   0.0025102  -0.0014074  -0.0013470   0.1554613   0.1135921   0.0254470
  -0.0179685   0.0149740  -0.0008472  -0.0113139   0.0212390   0.0015973
  -0.0007864  -0.0013783   0.0024473  -0.0014028  -0.0016725   0.1495392
   0.1187491   0.0248559  -0.0192269   0.0162904  -0.0011433  -0.0120055
   0.0225634   0.1867191   0.0020000  -0.0003871  -0.0008139   0.0047430
   0.0011045   0.0009141   0.2040782   0.2259302   0.0367514   0.0148672
  -0.0663153   0.0161530   0.0444279   0.0313900
 TTTTTTTTTTTTTTTTTTTTTTTTTTTTTT MOQGAD      TELAPSE      156.67 TCPU      156.61
 TTTTTTTTTTTTTTTTTTTTTTTTTTTTTT SHELLXN     TELAPSE      159.76 TCPU      159.69
 TTTTTTTTTTTTTTTTTTTTTTTTTTTTTT MONMO3      TELAPSE      159.81 TCPU      159.74
 NUMERICALLY INTEGRATED DENSITY    135.9999867961    133.9999866352
 TTTTTTTTTTTTTTTTTTTTTTTTTTTTTT NUMDFT      TELAPSE      162.05 TCPU      161.98
 CYC  25 ETOT(AU) -4.659578360466E+03 DETOT -1.69E-03 tst  1.06E-06 PX  1.03E-03
 TTTTTTTTTTTTTTTTTTTTTTTTTTTTTT DIIS        TELAPSE      162.34 TCPU      162.28
 DIIS TEST: 0.78207E+01 AT SCF   CYCLE  25 - DIIS ACTIVE - HISTORY:    25 CYCLES
 TTTTTTTTTTTTTTTTTTTTTTTTTTTTTT FDIK        TELAPSE      162.90 TCPU      162.83

    ALPHA      ELECTRONS
 INSULATING STATE
 TOP OF VALENCE BANDS -    BAND    136; K    1; EIG -1.6870549E-01 AU
 BOTTOM OF VIRTUAL BANDS - BAND    137; K    1; EIG -6.2436210E-02 AU
 DIRECT ENERGY BAND GAP:   2.8917 eV

    BETA       ELECTRONS
 INSULATING STATE
 TOP OF VALENCE BANDS -    BAND    134; K    1; EIG -1.7979715E-01 AU
 BOTTOM OF VIRTUAL BANDS - BAND    135; K    1; EIG -1.6294740E-01 AU
 DIRECT ENERGY BAND GAP:   0.4585 eV
 TTTTTTTTTTTTTTTTTTTTTTTTTTTTTT PDIG        TELAPSE      162.93 TCPU      162.87
 CHARGE NORMALIZATION FACTOR   1.00000000
 TOTAL ATOMIC CHARGES:
   0.9510615   0.9437879   0.9384910   0.9607665   0.9378977   0.9383304
   8.5903318   8.5811789   6.1122004   5.5788874   6.1237919   0.9784662
   5.5992673   6.0952180  28.0870180   0.9429548   0.9339302   0.9281371
   0.9775040   0.9626370   0.9639908   8.6509450   8.7670280   6.1519265
   5.5495398   6.0772247   0.9776170   5.7035492   5.9962901   0.9424094
   0.9339177   0.9284321   0.9780644   0.9630236   0.9637657   8.6533433
   8.7453645   6.1496365   5.5541847   6.0862287   0.9763702   5.6939158
   5.9944029  28.0997037   0.9494419   0.9425731   0.9367075   0.9607272
   0.9377625   0.9385412   8.6143584   8.5766698   6.1152768   5.5831923
   6.1189556   0.9775406   5.5919622   6.0935582
 SUMMED SPIN DENSITY           2.00000000
 TOTAL ATOMIC SPINS  :
   0.0023450  -0.0003841  -0.0006544   0.0048533   0.0008664   0.0007597
   0.2095450   0.2226029   0.0366270   0.0140346  -0.0643443   0.0157625
   0.0433716   0.0309673   0.1917236   0.0015413  -0.0007940  -0.0014871
   0.0025251  -0.0013386  -0.0012901   0.1502781   0.1125903   0.0247903
  -0.0177798   0.0122900  -0.0005037  -0.0095433   0.0206756   0.0016843
  -0.0007179  -0.0013412   0.0024932  -0.0012858  -0.0015839   0.1549319
   0.1202656   0.0255317  -0.0184459   0.0147732  -0.0007611  -0.0100575
   0.0225170   0.1833675   0.0020030  -0.0003368  -0.0007796   0.0047071
   0.0010561   0.0008226   0.2008622   0.2240122   0.0361171   0.0151639
  -0.0656702   0.0159422   0.0432373   0.0314615
 TTTTTTTTTTTTTTTTTTTTTTTTTTTTTT MOQGAD      TELAPSE      162.94 TCPU      162.87
 TTTTTTTTTTTTTTTTTTTTTTTTTTTTTT SHELLXN     TELAPSE      166.03 TCPU      165.97
 TTTTTTTTTTTTTTTTTTTTTTTTTTTTTT MONMO3      TELAPSE      166.08 TCPU      166.02
 NUMERICALLY INTEGRATED DENSITY    135.9999867969    133.9999866359
 TTTTTTTTTTTTTTTTTTTTTTTTTTTTTT NUMDFT      TELAPSE      168.34 TCPU      168.28
 CYC  26 ETOT(AU) -4.659574334478E+03 DETOT  4.03E-03 tst  3.37E-06 PX  9.97E-03
 TTTTTTTTTTTTTTTTTTTTTTTTTTTTTT DIIS        TELAPSE      168.64 TCPU      168.58
 DIIS TEST: 0.78840E+01 AT SCF   CYCLE  26 - DIIS ACTIVE - HISTORY:    26 CYCLES
 TTTTTTTTTTTTTTTTTTTTTTTTTTTTTT FDIK        TELAPSE      169.13 TCPU      169.06

    ALPHA      ELECTRONS
 INSULATING STATE
 TOP OF VALENCE BANDS -    BAND    135; K    1; EIG -1.7239651E-01 AU
 BOTTOM OF VIRTUAL BANDS - BAND    136; K    1; EIG -1.6548293E-01 AU
 DIRECT ENERGY BAND GAP:   0.1881 eV

    BETA       ELECTRONS
 INSULATING STATE
 TOP OF VALENCE BANDS -    BAND    135; K    1; EIG -1.6570433E-01 AU
 BOTTOM OF VIRTUAL BANDS - BAND    136; K    1; EIG -1.5593072E-01 AU
 DIRECT ENERGY BAND GAP:   0.2660 eV
 TTTTTTTTTTTTTTTTTTTTTTTTTTTTTT PDIG        TELAPSE      169.16 TCPU      169.10
 CHARGE NORMALIZATION FACTOR   1.00000000
 TOTAL ATOMIC CHARGES:
   0.9505278   0.9397795   0.9372042   0.9613465   0.9337782   0.9343209
   8.3712406   8.3850936   6.1079816   5.5191763   5.6876153   0.9779966
   5.5210291   6.0938381  28.0546365   0.9388421   0.9299059   0.9248314
   0.9779897   0.9617853   0.9631782   8.7118376   8.7675221   6.1652470
   5.5572367   6.0655523   0.9746574   5.6916027   5.9956283   0.9472956
   0.9370118   0.9301244   0.9823882   0.9656313   0.9661855   8.7490318
   8.8453571   6.1671292   5.5514250   6.1042833   0.9787600   5.7210778
   6.0041885  28.3062486   0.9492268   0.9409808   0.9357367   0.9652301
   0.9382039   0.9386829   8.8171099   8.7967690   6.1451766   5.5998433
   6.1343145   0.9758911   5.5833195   6.1219951
 SUMMED SPIN DENSITY          -0.00000000
 TOTAL ATOMIC SPINS  :
   0.0011562  -0.0056557  -0.0013885   0.0049995  -0.0046236  -0.0046569
   0.0892623   0.0595282   0.0370426  -0.0582964  -0.5065264   0.0137221
  -0.0356683   0.0303399   0.1910271   0.0006543  -0.0012347  -0.0017434
   0.0021548  -0.0018233  -0.0017887   0.1074495   0.0892760   0.0203903
  -0.0218835  -0.0017253  -0.0018957  -0.0182050   0.0192466  -0.0008733
  -0.0018732  -0.0018753  -0.0001989  -0.0020822  -0.0022836   0.0280063
   0.0170937   0.0081294  -0.0268278   0.0064724  -0.0019533  -0.0219915
   0.0083167  -0.0141966  -0.0016636  -0.0021836  -0.0019720  -0.0005352
   0.0000168  -0.0000051   0.0237739   0.0148177   0.0119346   0.0048728
  -0.0944734   0.0161588   0.0339176   0.0023439
 TTTTTTTTTTTTTTTTTTTTTTTTTTTTTT MOQGAD      TELAPSE      169.17 TCPU      169.11
 TTTTTTTTTTTTTTTTTTTTTTTTTTTTTT SHELLXN     TELAPSE      172.25 TCPU      172.19
 TTTTTTTTTTTTTTTTTTTTTTTTTTTTTT MONMO3      TELAPSE      172.31 TCPU      172.24
 NUMERICALLY INTEGRATED DENSITY    134.9999873910    134.9999865763
 TTTTTTTTTTTTTTTTTTTTTTTTTTTTTT NUMDFT      TELAPSE      174.61 TCPU      174.55
 CYC  27 ETOT(AU) -4.659095689735E+03 DETOT  4.79E-01 tst  2.74E-04 PX  1.11E-01
 TTTTTTTTTTTTTTTTTTTTTTTTTTTTTT DIIS        TELAPSE      174.92 TCPU      174.86
 DIIS TEST: 0.10632E+02 AT SCF   CYCLE  27 - DIIS ACTIVE - HISTORY:    27 CYCLES
 TTTTTTTTTTTTTTTTTTTTTTTTTTTTTT FDIK        TELAPSE      175.39 TCPU      175.33

    ALPHA      ELECTRONS
 INSULATING STATE
 TOP OF VALENCE BANDS -    BAND    135; K    1; EIG -1.2677381E-01 AU
 BOTTOM OF VIRTUAL BANDS - BAND    136; K    1; EIG -1.1829575E-01 AU
 DIRECT ENERGY BAND GAP:   0.2307 eV

    BETA       ELECTRONS
 INSULATING STATE
 TOP OF VALENCE BANDS -    BAND    135; K    1; EIG -1.3004928E-01 AU
 BOTTOM OF VIRTUAL BANDS - BAND    136; K    1; EIG -1.0860420E-01 AU
 DIRECT ENERGY BAND GAP:   0.5836 eV
 TTTTTTTTTTTTTTTTTTTTTTTTTTTTTT PDIG        TELAPSE      175.42 TCPU      175.36
 CHARGE NORMALIZATION FACTOR   1.00000000
 TOTAL ATOMIC CHARGES:
   0.9345944   0.9218619   0.9145683   0.9506625   0.9206484   0.9206994
   8.7740157   8.8139422   6.1481170   5.6460670   6.2608636   0.9309462
   5.6006757   6.1229857  28.2766703   0.9233680   0.9168464   0.9225958
   0.9609107   0.9561116   0.9572806   8.8625758   8.8900254   6.1833604
   5.5662398   6.0745584   0.9508482   5.6946678   6.0112936   0.9640335
   0.9516020   0.9305860   1.0058811   0.9733879   0.9734231   8.5564572
   8.6723846   6.1502857   5.5700963   6.1164562   1.0085560   5.7189617
   5.9870394  28.0343943   0.9621563   0.9541853   0.9510748   0.9816818
   0.9542814   0.9553187   8.4397695   8.3725874   6.1104397   5.5276973
   5.6052844   1.0191469   5.4650889   6.0797419
 SUMMED SPIN DENSITY          -0.00000000
 TOTAL ATOMIC SPINS  :
  -0.0013041  -0.0013341  -0.0015763  -0.0003983   0.0001413   0.0000597
   0.0207138   0.0113590   0.0123747   0.0195755  -0.1272950   0.0222109
   0.0458326   0.0045356  -0.0139415  -0.0010140  -0.0021390  -0.0020485
  -0.0003409  -0.0019511  -0.0019677   0.0280462   0.0187449   0.0096210
  -0.0251095  -0.0000701  -0.0009937  -0.0202204   0.0089485   0.0015493
  -0.0009526  -0.0016262   0.0025168  -0.0016733  -0.0018502   0.1380126
   0.0999597   0.0217446  -0.0206551   0.0008954  -0.0009150  -0.0154041
   0.0189487   0.2154610  -0.0002921  -0.0064490  -0.0018263   0.0049681
  -0.0035796  -0.0038660   0.0351942   0.0571446   0.0302008  -0.0742690
  -0.5059366   0.0141675  -0.0309477   0.0290199
 TTTTTTTTTTTTTTTTTTTTTTTTTTTTTT MOQGAD      TELAPSE      175.43 TCPU      175.37
 TTTTTTTTTTTTTTTTTTTTTTTTTTTTTT SHELLXN     TELAPSE      178.52 TCPU      178.46
 TTTTTTTTTTTTTTTTTTTTTTTTTTTTTT MONMO3      TELAPSE      178.57 TCPU      178.51
 NUMERICALLY INTEGRATED DENSITY    134.9999873905    134.9999865733
 TTTTTTTTTTTTTTTTTTTTTTTTTTTTTT NUMDFT      TELAPSE      180.96 TCPU      180.90
 CYC  28 ETOT(AU) -4.659084644195E+03 DETOT  1.10E-02 tst  4.27E-03 PX  1.72E-01
 TTTTTTTTTTTTTTTTTTTTTTTTTTTTTT DIIS        TELAPSE      181.27 TCPU      181.20
 DIIS TEST: 0.10552E+02 AT SCF   CYCLE  28 - DIIS ACTIVE - HISTORY:    28 CYCLES
 TTTTTTTTTTTTTTTTTTTTTTTTTTTTTT FDIK        TELAPSE      181.78 TCPU      181.72

    ALPHA      ELECTRONS
 INSULATING STATE
 TOP OF VALENCE BANDS -    BAND    135; K    1; EIG -1.4281029E-01 AU
 BOTTOM OF VIRTUAL BANDS - BAND    136; K    1; EIG -1.2929844E-01 AU
 DIRECT ENERGY BAND GAP:   0.3677 eV

    BETA       ELECTRONS
 INSULATING STATE
 TOP OF VALENCE BANDS -    BAND    135; K    1; EIG -1.4042057E-01 AU
 BOTTOM OF VIRTUAL BANDS - BAND    136; K    1; EIG -1.1340780E-01 AU
 DIRECT ENERGY BAND GAP:   0.7351 eV
 TTTTTTTTTTTTTTTTTTTTTTTTTTTTTT PDIG        TELAPSE      181.82 TCPU      181.76
 CHARGE NORMALIZATION FACTOR   1.00000000
 TOTAL ATOMIC CHARGES:
   0.9413206   0.9301661   0.9155570   0.9663566   0.9316174   0.9313158
   8.7925949   8.7590832   6.1563570   5.6906505   6.2465798   0.9651724
   5.5771704   6.1237855  28.2012195   0.9316504   0.9259472   0.9167761
   0.9689859   0.9597059   0.9611067   8.7026955   8.7396081   6.2166605
   5.6570876   6.1747699   0.9684309   5.7057105   6.0483098   0.9513558
   0.9426019   0.9299951   0.9983091   0.9705404   0.9708519   8.5567664
   8.5692532   6.1447492   5.5342792   6.0316875   1.0145517   5.6261592
   5.9837499  27.5030020   0.9518119   0.9456245   0.9322078   0.9688547
   0.9444061   0.9453765   8.4968242   8.5457580   6.0977801   5.6381488
   6.2168837   0.9709315   5.5456366   6.0655116
 SUMMED SPIN DENSITY          -0.00000000
 TOTAL ATOMIC SPINS  :
  -0.0003073   0.0011478  -0.0001712   0.0000381   0.0008846   0.0003078
   0.0084860  -0.0064478   0.0097044   0.0795185  -0.2083546   0.0373934
   0.0675796   0.0079312  -0.0066411  -0.0019878  -0.0022451  -0.0023201
  -0.0006873  -0.0022093  -0.0020749   0.0344155   0.0192241   0.0113123
  -0.0215244  -0.0263125   0.0035964  -0.0105477   0.0104546  -0.0007557
  -0.0016156  -0.0015729  -0.0003905  -0.0016202  -0.0017103   0.0418790
   0.0220688   0.0108935  -0.0181791  -0.0241653   0.0038449  -0.0089081
   0.0095678   0.0445221  -0.0011214  -0.0001258  -0.0009763  -0.0008715
   0.0011295   0.0009100  -0.0163112  -0.0353461   0.0055058   0.0561604
  -0.1734890   0.0308911   0.0600447  -0.0004221
 TTTTTTTTTTTTTTTTTTTTTTTTTTTTTT MOQGAD      TELAPSE      181.82 TCPU      181.76
 TTTTTTTTTTTTTTTTTTTTTTTTTTTTTT SHELLXN     TELAPSE      184.91 TCPU      184.85
 TTTTTTTTTTTTTTTTTTTTTTTTTTTTTT MONMO3      TELAPSE      184.96 TCPU      184.90
 NUMERICALLY INTEGRATED DENSITY    134.9999866347    134.9999867042
 TTTTTTTTTTTTTTTTTTTTTTTTTTTTTT NUMDFT      TELAPSE      187.24 TCPU      187.18
 CYC  29 ETOT(AU) -4.659627405821E+03 DETOT -5.43E-01 tst  6.69E-03 PX  4.25E-01
 TTTTTTTTTTTTTTTTTTTTTTTTTTTTTT DIIS        TELAPSE      187.56 TCPU      187.50
 DIIS TEST: 0.36266E+01 AT SCF   CYCLE  29 - DIIS ACTIVE - HISTORY:    29 CYCLES
 TTTTTTTTTTTTTTTTTTTTTTTTTTTTTT FDIK        TELAPSE      188.12 TCPU      188.06

    ALPHA      ELECTRONS
 INSULATING STATE
 TOP OF VALENCE BANDS -    BAND    135; K    1; EIG -1.0359376E-01 AU
 BOTTOM OF VIRTUAL BANDS - BAND    136; K    1; EIG -9.0776390E-02 AU
 DIRECT ENERGY BAND GAP:   0.3488 eV

    BETA       ELECTRONS
 INSULATING STATE
 TOP OF VALENCE BANDS -    BAND    135; K    1; EIG -1.0275458E-01 AU
 BOTTOM OF VIRTUAL BANDS - BAND    136; K    1; EIG -9.2597595E-02 AU
 DIRECT ENERGY BAND GAP:   0.2764 eV
 TTTTTTTTTTTTTTTTTTTTTTTTTTTTTT PDIG        TELAPSE      188.16 TCPU      188.10
 CHARGE NORMALIZATION FACTOR   1.00000000
 TOTAL ATOMIC CHARGES:
   0.9517424   0.9417866   0.9186279   0.9644888   0.9272735   0.9270928
   8.7471245   8.5590262   6.1561853   5.6296707   6.3765962   0.9564531
   5.7310002   6.1391503  26.5013314   0.9757108   0.9672016   0.9479654
   0.9982710   0.9689490   0.9702964   8.5922494   8.6219556   6.1390039
   5.5401374   6.1239643   1.0385319   5.5967940   6.0775683   0.9136837
   0.9070597   0.9106926   0.9270046   0.9198076   0.9214913   8.8282485
   8.8892441   6.2049459   5.5976556   6.1564041   0.9247214   5.6541308
   6.1435661  28.2879365   0.9492407   0.9407388   0.9398195   0.9376208
   0.9278850   0.9273712   8.7932651   8.8772386   6.1681454   5.4684586
   5.9648754   1.0018587   5.7450359   6.1857053
 SUMMED SPIN DENSITY          -0.00000000
 TOTAL ATOMIC SPINS  :
   0.0001034   0.0005871   0.0000517   0.0002443   0.0000493  -0.0002533
   0.0028347  -0.0137714   0.0030004   0.0675499  -0.1675396   0.0306372
   0.0486130   0.0056084   0.0240446  -0.0015297  -0.0022352  -0.0019475
  -0.0000606  -0.0012505  -0.0012744   0.0247504   0.0085225   0.0099026
  -0.0140746  -0.0378452   0.0051859   0.0052734   0.0047361  -0.0009982
  -0.0012899  -0.0016808  -0.0008309  -0.0003580  -0.0011710   0.0186154
   0.0084211   0.0087124  -0.0113531  -0.0338878   0.0059541   0.0074209
   0.0062252  -0.0028127  -0.0000399   0.0003139  -0.0004809  -0.0002995
   0.0011418   0.0014661  -0.0093984  -0.0032221  -0.0011999   0.0429773
  -0.0964683   0.0188460   0.0458105  -0.0003259
 TTTTTTTTTTTTTTTTTTTTTTTTTTTTTT MOQGAD      TELAPSE      188.17 TCPU      188.10
 TTTTTTTTTTTTTTTTTTTTTTTTTTTTTT SHELLXN     TELAPSE      191.25 TCPU      191.19
 TTTTTTTTTTTTTTTTTTTTTTTTTTTTTT MONMO3      TELAPSE      191.31 TCPU      191.24
 NUMERICALLY INTEGRATED DENSITY    134.9999868410    134.9999868433
 TTTTTTTTTTTTTTTTTTTTTTTTTTTTTT NUMDFT      TELAPSE      193.56 TCPU      193.50
 CYC  30 ETOT(AU) -4.658650806950E+03 DETOT  9.77E-01 tst  7.56E-03 PX  8.40E-01
 TTTTTTTTTTTTTTTTTTTTTTTTTTTTTT DIIS        TELAPSE      193.92 TCPU      193.86
 DIIS TEST: 0.20070E+02 AT SCF   CYCLE  30 - DIIS ACTIVE - HISTORY:    30 CYCLES
 TTTTTTTTTTTTTTTTTTTTTTTTTTTTTT FDIK        TELAPSE      194.49 TCPU      194.43

    ALPHA      ELECTRONS
 INSULATING STATE
 TOP OF VALENCE BANDS -    BAND    135; K    1; EIG -1.2816838E-01 AU
 BOTTOM OF VIRTUAL BANDS - BAND    136; K    1; EIG -8.4693121E-02 AU
 DIRECT ENERGY BAND GAP:   1.1830 eV

    BETA       ELECTRONS
 INSULATING STATE
 TOP OF VALENCE BANDS -    BAND    135; K    1; EIG -1.3215042E-01 AU
 BOTTOM OF VIRTUAL BANDS - BAND    136; K    1; EIG -8.5740823E-02 AU
 DIRECT ENERGY BAND GAP:   1.2629 eV
 TTTTTTTTTTTTTTTTTTTTTTTTTTTTTT PDIG        TELAPSE      194.52 TCPU      194.46
 CHARGE NORMALIZATION FACTOR   1.00000000
 TOTAL ATOMIC CHARGES:
   0.9604562   0.9514648   0.9311388   0.9612628   0.9346308   0.9347944
   8.5048405   8.5894686   6.1426750   5.5938477   6.2487577   0.9863908
   5.6920108   6.1379809  26.8727730   0.9713084   0.9591061   0.9440888
   0.9916643   0.9509144   0.9518809   8.6777751   8.6386614   6.1224652
   5.5163858   6.1122513   1.0238944   5.5864735   6.0982146   0.9212151
   0.9138211   0.9100627   0.9290703   0.9155928   0.9176784   8.7564548
   8.7847761   6.1993128   5.6594752   6.2428323   0.9285943   5.6946764
   6.1757116  28.1267421   0.9303734   0.9215779   0.9143831   0.9391086
   0.9161970   0.9160967   8.8658143   8.8053310   6.1959023   5.6227284
   6.0725735   0.9727124   5.6716142   6.1919943
 SUMMED SPIN DENSITY          -0.00000000
 TOTAL ATOMIC SPINS  :
   0.0004304   0.0007846  -0.0003246  -0.0005139   0.0003883   0.0005915
  -0.0101130  -0.0119296  -0.0021719   0.0599928  -0.1300666   0.0236253
   0.0486413   0.0028433   0.0146659  -0.0011841  -0.0015918  -0.0014249
  -0.0005869  -0.0007032  -0.0014227   0.0215775   0.0074372   0.0084405
  -0.0094488  -0.0419833   0.0070589   0.0121011   0.0049921  -0.0007154
  -0.0010561  -0.0011387  -0.0011646  -0.0001438  -0.0006898   0.0146717
   0.0050956   0.0067689  -0.0061072  -0.0397816   0.0069541   0.0131656
   0.0044224   0.0000883   0.0002742   0.0008855   0.0000144   0.0001848
   0.0006530   0.0006717  -0.0055839  -0.0083349  -0.0033517   0.0448562
  -0.0743517   0.0146826   0.0303489  -0.0014237
 TTTTTTTTTTTTTTTTTTTTTTTTTTTTTT MOQGAD      TELAPSE      194.53 TCPU      194.47
 TTTTTTTTTTTTTTTTTTTTTTTTTTTTTT SHELLXN     TELAPSE      197.63 TCPU      197.56
 TTTTTTTTTTTTTTTTTTTTTTTTTTTTTT MONMO3      TELAPSE      197.68 TCPU      197.61
 NUMERICALLY INTEGRATED DENSITY    134.9999871445    134.9999871500
 TTTTTTTTTTTTTTTTTTTTTTTTTTTTTT NUMDFT      TELAPSE      199.95 TCPU      199.89
 CYC  31 ETOT(AU) -4.659387893475E+03 DETOT -7.37E-01 tst  2.78E-03 PX  6.67E-01
 TTTTTTTTTTTTTTTTTTTTTTTTTTTTTT DIIS        TELAPSE      200.32 TCPU      200.25
 DIIS TEST: 0.74977E+01 AT SCF   CYCLE  31 - DIIS ACTIVE - HISTORY:    31 CYCLES
 TTTTTTTTTTTTTTTTTTTTTTTTTTTTTT FDIK        TELAPSE      200.85 TCPU      200.79

    ALPHA      ELECTRONS
 INSULATING STATE
 TOP OF VALENCE BANDS -    BAND    135; K    1; EIG -1.3407605E-01 AU
 BOTTOM OF VIRTUAL BANDS - BAND    136; K    1; EIG -1.0244226E-01 AU
 DIRECT ENERGY BAND GAP:   0.8608 eV

    BETA       ELECTRONS
 INSULATING STATE
 TOP OF VALENCE BANDS -    BAND    135; K    1; EIG -1.2739415E-01 AU
 BOTTOM OF VIRTUAL BANDS - BAND    136; K    1; EIG -9.3436613E-02 AU
 DIRECT ENERGY BAND GAP:   0.9240 eV
 TTTTTTTTTTTTTTTTTTTTTTTTTTTTTT PDIG        TELAPSE      200.89 TCPU      200.82
 CHARGE NORMALIZATION FACTOR   1.00000000
 TOTAL ATOMIC CHARGES:
   0.9484987   0.9408161   0.9257494   0.9541921   0.9309481   0.9313151
   8.6196783   8.6122288   6.1426127   5.6121163   6.1897313   0.9744944
   5.6615313   6.1347205  26.8944208   0.9542081   0.9444834   0.9325263
   0.9703931   0.9395971   0.9407578   8.6332548   8.6349252   6.1359222
   5.5732772   6.1356001   0.9943744   5.6176530   6.1154561   0.9381044
   0.9292850   0.9210072   0.9495483   0.9271200   0.9289585   8.7712053
   8.7889421   6.1822552   5.6295307   6.2037176   0.9602033   5.6602436
   6.1618917  28.1098728   0.9451936   0.9346443   0.9231815   0.9509390
   0.9269630   0.9267170   8.7837270   8.7943451   6.1829207   5.6081836
   6.1209006   0.9842270   5.6876151   6.1730741
 SUMMED SPIN DENSITY          -0.00000000
 TOTAL ATOMIC SPINS  :
   0.0001994   0.0007567  -0.0002592  -0.0003980   0.0004454  -0.0001272
  -0.0085208  -0.0106590  -0.0033974   0.0508154  -0.0950199   0.0178813
   0.0349877   0.0003473   0.0091582  -0.0010293  -0.0016552  -0.0012734
  -0.0007727  -0.0004558  -0.0009612   0.0188663   0.0064193   0.0073661
  -0.0068959  -0.0376541   0.0063694   0.0115161   0.0040219  -0.0009771
  -0.0009434  -0.0011823  -0.0009596  -0.0001510  -0.0005186   0.0119291
   0.0038747   0.0063821  -0.0044082  -0.0358665   0.0062485   0.0125930
   0.0032659   0.0004291  -0.0000084   0.0005483   0.0000901   0.0000264
   0.0001452   0.0002025  -0.0050497  -0.0064444  -0.0036952   0.0359911
  -0.0548983   0.0111630   0.0233161  -0.0011734
 TTTTTTTTTTTTTTTTTTTTTTTTTTTTTT MOQGAD      TELAPSE      200.89 TCPU      200.83
 TTTTTTTTTTTTTTTTTTTTTTTTTTTTTT SHELLXN     TELAPSE      203.98 TCPU      203.92
 TTTTTTTTTTTTTTTTTTTTTTTTTTTTTT MONMO3      TELAPSE      204.03 TCPU      203.97
 NUMERICALLY INTEGRATED DENSITY    134.9999871778    134.9999871441
 TTTTTTTTTTTTTTTTTTTTTTTTTTTTTT NUMDFT      TELAPSE      206.32 TCPU      206.26
 CYC  32 ETOT(AU) -4.659479025054E+03 DETOT -9.11E-02 tst  1.66E-04 PX  3.42E-02
 TTTTTTTTTTTTTTTTTTTTTTTTTTTTTT DIIS        TELAPSE      206.65 TCPU      206.59
 DIIS TEST: 0.65204E+01 AT SCF   CYCLE  32 - DIIS ACTIVE - HISTORY:    32 CYCLES
 TTTTTTTTTTTTTTTTTTTTTTTTTTTTTT FDIK        TELAPSE      207.32 TCPU      207.26

    ALPHA      ELECTRONS
 INSULATING STATE
 TOP OF VALENCE BANDS -    BAND    135; K    1; EIG -1.3368387E-01 AU
 BOTTOM OF VIRTUAL BANDS - BAND    136; K    1; EIG -1.0282868E-01 AU
 DIRECT ENERGY BAND GAP:   0.8396 eV

    BETA       ELECTRONS
 INSULATING STATE
 TOP OF VALENCE BANDS -    BAND    135; K    1; EIG -1.2699493E-01 AU
 BOTTOM OF VIRTUAL BANDS - BAND    136; K    1; EIG -9.3835074E-02 AU
 DIRECT ENERGY BAND GAP:   0.9023 eV
 TTTTTTTTTTTTTTTTTTTTTTTTTTTTTT PDIG        TELAPSE      207.36 TCPU      207.30
 CHARGE NORMALIZATION FACTOR   1.00000000
 TOTAL ATOMIC CHARGES:
   0.9480960   0.9403866   0.9257360   0.9539365   0.9311877   0.9314382
   8.6184977   8.6117011   6.1432141   5.6121374   6.1904888   0.9743914
   5.6623869   6.1341227  26.8970130   0.9542495   0.9444592   0.9326611
   0.9700492   0.9392289   0.9403988   8.6328463   8.6344517   6.1357717
   5.5731238   6.1358383   0.9941978   5.6164606   6.1171844   0.9381441
   0.9295765   0.9212364   0.9491858   0.9269233   0.9285129   8.7711965
   8.7892912   6.1814240   5.6310078   6.2036753   0.9600336   5.6591712
   6.1629534  28.1092732   0.9452120   0.9349317   0.9232534   0.9508188
   0.9267174   0.9267008   8.7841942   8.7945687   6.1822836   5.6090058
   6.1191092   0.9845948   5.6873642   6.1739848
 SUMMED SPIN DENSITY          -0.00000000
 TOTAL ATOMIC SPINS  :
   0.0002485   0.0008872  -0.0000870  -0.0003432   0.0001969   0.0000719
  -0.0083703  -0.0102762  -0.0033175   0.0500469  -0.0943303   0.0176781
   0.0339791   0.0007604   0.0091962  -0.0011134  -0.0014106  -0.0012946
  -0.0008071  -0.0004346  -0.0006943   0.0192652   0.0062616   0.0073925
  -0.0070840  -0.0381344   0.0065044   0.0116144   0.0036123  -0.0008248
  -0.0011356  -0.0009690  -0.0008598  -0.0002217  -0.0004533   0.0121213
   0.0037118   0.0061814  -0.0043708  -0.0365401   0.0064657   0.0133484
   0.0031837  -0.0000720   0.0001161   0.0006486  -0.0000782  -0.0000256
   0.0004231   0.0002564  -0.0049854  -0.0053496  -0.0036682   0.0360487
  -0.0544571   0.0107536   0.0218265  -0.0010922
 TTTTTTTTTTTTTTTTTTTTTTTTTTTTTT MOQGAD      TELAPSE      207.36 TCPU      207.30
 TTTTTTTTTTTTTTTTTTTTTTTTTTTTTT SHELLXN     TELAPSE      210.45 TCPU      210.39
 TTTTTTTTTTTTTTTTTTTTTTTTTTTTTT MONMO3      TELAPSE      210.50 TCPU      210.44
 NUMERICALLY INTEGRATED DENSITY    134.9999871744    134.9999871388
 TTTTTTTTTTTTTTTTTTTTTTTTTTTTTT NUMDFT      TELAPSE      212.77 TCPU      212.71
 CYC  33 ETOT(AU) -4.659481273805E+03 DETOT -2.25E-03 tst  1.67E-07 PX  3.43E-03
 TTTTTTTTTTTTTTTTTTTTTTTTTTTTTT DIIS        TELAPSE      213.11 TCPU      213.04
 DIIS TEST: 0.64864E+01 AT SCF   CYCLE  33 - DIIS ACTIVE - HISTORY:    33 CYCLES
 TTTTTTTTTTTTTTTTTTTTTTTTTTTTTT FDIK        TELAPSE      213.57 TCPU      213.51

    ALPHA      ELECTRONS
 INSULATING STATE
 TOP OF VALENCE BANDS -    BAND    135; K    1; EIG -1.3337925E-01 AU
 BOTTOM OF VIRTUAL BANDS - BAND    136; K    1; EIG -1.0385890E-01 AU
 DIRECT ENERGY BAND GAP:   0.8033 eV

    BETA       ELECTRONS
 INSULATING STATE
 TOP OF VALENCE BANDS -    BAND    135; K    1; EIG -1.2671823E-01 AU
 BOTTOM OF VIRTUAL BANDS - BAND    136; K    1; EIG -9.4914801E-02 AU
 DIRECT ENERGY BAND GAP:   0.8654 eV
 TTTTTTTTTTTTTTTTTTTTTTTTTTTTTT PDIG        TELAPSE      213.61 TCPU      213.55
 CHARGE NORMALIZATION FACTOR   1.00000000
 TOTAL ATOMIC CHARGES:
   0.9479974   0.9403339   0.9258008   0.9538445   0.9311565   0.9313890
   8.6188466   8.6119339   6.1427596   5.6119546   6.1895170   0.9743209
   5.6610024   6.1339455  26.9025812   0.9539697   0.9442827   0.9326372
   0.9697718   0.9392706   0.9404395   8.6332826   8.6346995   6.1357671
   5.5722498   6.1354968   0.9938113   5.6160839   6.1166753   0.9383352
   0.9297142   0.9213690   0.9496661   0.9272010   0.9287491   8.7709980
   8.7883454   6.1812829   5.6310110   6.2034432   0.9603970   5.6591043
   6.1622145  28.1099481   0.9452987   0.9349924   0.9232992   0.9509100
   0.9268063   0.9267453   8.7836625   8.7943736   6.1823441   5.6086297
   6.1193714   0.9847449   5.6872191   6.1740026
 SUMMED SPIN DENSITY          -0.00000000
 TOTAL ATOMIC SPINS  :
   0.0002755   0.0009196  -0.0000828  -0.0003246   0.0001861   0.0000720
  -0.0084052  -0.0102880  -0.0034077   0.0499733  -0.0940235   0.0176217
   0.0338557   0.0007147   0.0091867  -0.0011208  -0.0013854  -0.0012970
  -0.0007967  -0.0004317  -0.0006629   0.0192105   0.0062528   0.0073923
  -0.0070863  -0.0379432   0.0064733   0.0115567   0.0035828  -0.0007996
  -0.0011312  -0.0009436  -0.0008553  -0.0002271  -0.0004508   0.0121004
   0.0036482   0.0060924  -0.0043481  -0.0363345   0.0064258   0.0132841
   0.0031815  -0.0000829   0.0001110   0.0006474  -0.0000873  -0.0000385
   0.0004261   0.0002529  -0.0049726  -0.0052925  -0.0036704   0.0359038
  -0.0541825   0.0107356   0.0216838  -0.0010941
 TTTTTTTTTTTTTTTTTTTTTTTTTTTTTT MOQGAD      TELAPSE      213.61 TCPU      213.55
 TTTTTTTTTTTTTTTTTTTTTTTTTTTTTT SHELLXN     TELAPSE      216.71 TCPU      216.65
 TTTTTTTTTTTTTTTTTTTTTTTTTTTTTT MONMO3      TELAPSE      216.76 TCPU      216.70
 NUMERICALLY INTEGRATED DENSITY    134.9999871748    134.9999871394
 TTTTTTTTTTTTTTTTTTTTTTTTTTTTTT NUMDFT      TELAPSE      218.99 TCPU      218.93
 CYC  34 ETOT(AU) -4.659486357989E+03 DETOT -5.08E-03 tst  6.43E-07 PX  7.43E-03
 TTTTTTTTTTTTTTTTTTTTTTTTTTTTTT DIIS        TELAPSE      219.34 TCPU      219.28
 DIIS TEST: 0.63994E+01 AT SCF   CYCLE  34 - DIIS ACTIVE - HISTORY:    34 CYCLES
 TTTTTTTTTTTTTTTTTTTTTTTTTTTTTT FDIK        TELAPSE      219.80 TCPU      219.74

    ALPHA      ELECTRONS
 INSULATING STATE
 TOP OF VALENCE BANDS -    BAND    135; K    1; EIG -1.3658472E-01 AU
 BOTTOM OF VIRTUAL BANDS - BAND    136; K    1; EIG -1.1387768E-01 AU
 DIRECT ENERGY BAND GAP:   0.6179 eV

    BETA       ELECTRONS
 INSULATING STATE
 TOP OF VALENCE BANDS -    BAND    135; K    1; EIG -1.3079500E-01 AU
 BOTTOM OF VIRTUAL BANDS - BAND    136; K    1; EIG -1.0617542E-01 AU
 DIRECT ENERGY BAND GAP:   0.6699 eV
 TTTTTTTTTTTTTTTTTTTTTTTTTTTTTT PDIG        TELAPSE      219.84 TCPU      219.77
 CHARGE NORMALIZATION FACTOR   1.00000000
 TOTAL ATOMIC CHARGES:
   0.9468139   0.9388921   0.9256957   0.9510057   0.9305458   0.9309357
   8.5859333   8.5943783   6.1483040   5.5924128   6.1586955   0.9780777
   5.6767350   6.1360127  27.0000080   0.9499685   0.9398976   0.9301249
   0.9647331   0.9352928   0.9365287   8.6289156   8.6295724   6.1366862
   5.5889788   6.1294719   0.9860865   5.6255010   6.1207057   0.9403684
   0.9322770   0.9234978   0.9499749   0.9284543   0.9307951   8.7802972
   8.8007088   6.1778773   5.6110392   6.1990924   0.9632246   5.6462696
   6.1614441  28.1174564   0.9449981   0.9347529   0.9242107   0.9536196
   0.9283734   0.9288044   8.7994800   8.8001048   6.1783783   5.6200303
   6.1160634   0.9843377   5.6596310   6.1675289
 SUMMED SPIN DENSITY          -0.00000000
 TOTAL ATOMIC SPINS  :
   0.0004705   0.0011569   0.0000078  -0.0002614   0.0001346  -0.0000046
  -0.0107135  -0.0119961  -0.0053624   0.0495219  -0.0859594   0.0164323
   0.0310088  -0.0000043   0.0108086  -0.0010888  -0.0011889  -0.0012901
  -0.0006487  -0.0002533  -0.0004194   0.0187641   0.0057655   0.0074621
  -0.0055125  -0.0413622   0.0072082   0.0141125   0.0032315  -0.0005883
  -0.0010512  -0.0007562  -0.0008253  -0.0001060  -0.0002755   0.0115084
   0.0024548   0.0056286  -0.0029484  -0.0397978   0.0070732   0.0162517
   0.0029268  -0.0001433   0.0001361   0.0007427  -0.0000138  -0.0000646
   0.0003724   0.0001429  -0.0051831  -0.0058345  -0.0046417   0.0363316
  -0.0473324   0.0097645   0.0175526  -0.0013440
 TTTTTTTTTTTTTTTTTTTTTTTTTTTTTT MOQGAD      TELAPSE      219.84 TCPU      219.78
 TTTTTTTTTTTTTTTTTTTTTTTTTTTTTT SHELLXN     TELAPSE      222.93 TCPU      222.87
 TTTTTTTTTTTTTTTTTTTTTTTTTTTTTT MONMO3      TELAPSE      222.98 TCPU      222.92
 NUMERICALLY INTEGRATED DENSITY    134.9999871920    134.9999871603
 TTTTTTTTTTTTTTTTTTTTTTTTTTTTTT NUMDFT      TELAPSE      225.22 TCPU      225.16
 CYC  35 ETOT(AU) -4.659549181305E+03 DETOT -6.28E-02 tst  2.11E-04 PX  9.68E-02
 TTTTTTTTTTTTTTTTTTTTTTTTTTTTTT DIIS        TELAPSE      225.58 TCPU      225.51
 DIIS TEST: 0.52451E+01 AT SCF   CYCLE  35 - DIIS ACTIVE - HISTORY:    35 CYCLES
 TTTTTTTTTTTTTTTTTTTTTTTTTTTTTT FDIK        TELAPSE      226.11 TCPU      226.04

    ALPHA      ELECTRONS
 INSULATING STATE
 TOP OF VALENCE BANDS -    BAND    135; K    1; EIG -1.3555138E-01 AU
 BOTTOM OF VIRTUAL BANDS - BAND    136; K    1; EIG -1.1527322E-01 AU
 DIRECT ENERGY BAND GAP:   0.5518 eV

    BETA       ELECTRONS
 INSULATING STATE
 TOP OF VALENCE BANDS -    BAND    135; K    1; EIG -1.2979979E-01 AU
 BOTTOM OF VIRTUAL BANDS - BAND    136; K    1; EIG -1.0833666E-01 AU
 DIRECT ENERGY BAND GAP:   0.5840 eV
 TTTTTTTTTTTTTTTTTTTTTTTTTTTTTT PDIG        TELAPSE      226.14 TCPU      226.08
 CHARGE NORMALIZATION FACTOR   1.00000000
 TOTAL ATOMIC CHARGES:
   0.9474175   0.9400380   0.9276721   0.9530110   0.9330660   0.9334156
   8.5906817   8.6129992   6.1427685   5.6027770   6.1411407   0.9816036
   5.6476188   6.1319418  27.0128522   0.9509433   0.9413169   0.9316997
   0.9662892   0.9370226   0.9383471   8.6407076   8.6382884   6.1351638
   5.5707287   6.1268748   0.9883726   5.6154751   6.1166258   0.9397706
   0.9312933   0.9224059   0.9505595   0.9284817   0.9305935   8.7670326
   8.7850931   6.1785017   5.6301142   6.2028547   0.9616180   5.6576051
   6.1590448  28.1171814   0.9447597   0.9343101   0.9228979   0.9527208
   0.9269424   0.9272637   8.7927993   8.7867810   6.1802004   5.6195647
   6.1255120   0.9827772   5.6744162   6.1700456
 SUMMED SPIN DENSITY          -0.00000000
 TOTAL ATOMIC SPINS  :
   0.0005482   0.0012945   0.0000943  -0.0002208   0.0000720   0.0000091
  -0.0115192  -0.0124481  -0.0059930   0.0494909  -0.0812497   0.0154922
   0.0286977  -0.0003238   0.0105351  -0.0010465  -0.0011703  -0.0012008
  -0.0006194  -0.0001629  -0.0002881   0.0185694   0.0053778   0.0072825
  -0.0047001  -0.0425468   0.0074514   0.0157485   0.0028295  -0.0006055
  -0.0009878  -0.0007832  -0.0007937  -0.0000414  -0.0002384   0.0114050
   0.0018707   0.0056087  -0.0021401  -0.0410755   0.0073713   0.0172356
   0.0026357  -0.0000907   0.0002131   0.0008574   0.0000004  -0.0000134
   0.0003525   0.0001606  -0.0054813  -0.0059195  -0.0049040   0.0367709
  -0.0471157   0.0096929   0.0172995  -0.0012878
 TTTTTTTTTTTTTTTTTTTTTTTTTTTTTT MOQGAD      TELAPSE      226.15 TCPU      226.08
 TTTTTTTTTTTTTTTTTTTTTTTTTTTTTT SHELLXN     TELAPSE      229.23 TCPU      229.17
 TTTTTTTTTTTTTTTTTTTTTTTTTTTTTT MONMO3      TELAPSE      229.28 TCPU      229.22
 NUMERICALLY INTEGRATED DENSITY    134.9999871753    134.9999871488
 TTTTTTTTTTTTTTTTTTTTTTTTTTTTTT NUMDFT      TELAPSE      231.53 TCPU      231.47
 CYC  36 ETOT(AU) -4.659567520352E+03 DETOT -1.83E-02 tst  6.99E-06 PX  1.40E-02
 TTTTTTTTTTTTTTTTTTTTTTTTTTTTTT DIIS        TELAPSE      232.04 TCPU      231.98
 DIIS TEST: 0.49633E+01 AT SCF   CYCLE  36 - DIIS ACTIVE - HISTORY:    36 CYCLES
 TTTTTTTTTTTTTTTTTTTTTTTTTTTTTT FDIK        TELAPSE      232.55 TCPU      232.49

    ALPHA      ELECTRONS
 INSULATING STATE
 TOP OF VALENCE BANDS -    BAND    135; K    1; EIG -1.4653603E-01 AU
 BOTTOM OF VIRTUAL BANDS - BAND    136; K    1; EIG -1.0183271E-01 AU
 DIRECT ENERGY BAND GAP:   1.2164 eV

    BETA       ELECTRONS
 INSULATING STATE
 TOP OF VALENCE BANDS -    BAND    135; K    1; EIG -1.4091649E-01 AU
 BOTTOM OF VIRTUAL BANDS - BAND    136; K    1; EIG -9.7238371E-02 AU
 DIRECT ENERGY BAND GAP:   1.1885 eV
 TTTTTTTTTTTTTTTTTTTTTTTTTTTTTT PDIG        TELAPSE      232.58 TCPU      232.52
 CHARGE NORMALIZATION FACTOR   1.00000000
 TOTAL ATOMIC CHARGES:
   0.9536239   0.9472776   0.9359047   0.9541331   0.9332602   0.9338129
   8.6113189   8.5973126   6.1213350   5.5907301   6.1474410   0.9809807
   5.6689600   6.1328044  26.9791854   0.9568902   0.9461481   0.9309108
   0.9736686   0.9396622   0.9405122   8.6154950   8.6216935   6.1308972
   5.5798359   6.1528209   0.9944196   5.6114748   6.1119923   0.9368566
   0.9287094   0.9246692   0.9474870   0.9283435   0.9278602   8.7927449
   8.7965201   6.1774090   5.6177855   6.1866038   0.9599896   5.6579298
   6.1625519  28.1199526   0.9386319   0.9287156   0.9171290   0.9484078
   0.9255853   0.9245002   8.7933096   8.8158010   6.1993427   5.6269315
   6.0917239   0.9875588   5.6623555   6.1800926
 SUMMED SPIN DENSITY          -0.00000000
 TOTAL ATOMIC SPINS  :
   0.0005760   0.0014616   0.0001852  -0.0002500  -0.0000010  -0.0000801
  -0.0133704  -0.0120680  -0.0072887   0.0482144  -0.0678039   0.0135529
   0.0231871  -0.0002293   0.0071117  -0.0008942  -0.0011910  -0.0011711
  -0.0006611   0.0000221  -0.0001743   0.0179194   0.0038642   0.0070815
  -0.0017751  -0.0467442   0.0084012   0.0199488   0.0021835  -0.0007289
  -0.0008905  -0.0008685  -0.0007940   0.0000526  -0.0001629   0.0102246
   0.0010654   0.0056565   0.0003246  -0.0450645   0.0080172   0.0207430
   0.0020975  -0.0000918   0.0003522   0.0010509   0.0001809   0.0000681
   0.0004252   0.0002068  -0.0058704  -0.0069517  -0.0052024   0.0395330
  -0.0511714   0.0102988   0.0186824  -0.0011898
 TTTTTTTTTTTTTTTTTTTTTTTTTTTTTT MOQGAD      TELAPSE      232.59 TCPU      232.53
 TTTTTTTTTTTTTTTTTTTTTTTTTTTTTT SHELLXN     TELAPSE      235.68 TCPU      235.61
 TTTTTTTTTTTTTTTTTTTTTTTTTTTTTT MONMO3      TELAPSE      235.73 TCPU      235.66
 NUMERICALLY INTEGRATED DENSITY    134.9999871624    134.9999871563
 TTTTTTTTTTTTTTTTTTTTTTTTTTTTTT NUMDFT      TELAPSE      238.02 TCPU      237.96
 CYC  37 ETOT(AU) -4.659524142751E+03 DETOT  4.34E-02 tst  3.75E-05 PX  2.43E-02
 TTTTTTTTTTTTTTTTTTTTTTTTTTTTTT DIIS        TELAPSE      238.38 TCPU      238.32
 DIIS TEST: 0.55688E+01 AT SCF   CYCLE  37 - DIIS ACTIVE - HISTORY:    37 CYCLES
 TTTTTTTTTTTTTTTTTTTTTTTTTTTTTT FDIK        TELAPSE      238.95 TCPU      238.89

    ALPHA      ELECTRONS
 INSULATING STATE
 TOP OF VALENCE BANDS -    BAND    135; K    1; EIG -1.4572960E-01 AU
 BOTTOM OF VIRTUAL BANDS - BAND    136; K    1; EIG -9.9331225E-02 AU
 DIRECT ENERGY BAND GAP:   1.2626 eV

    BETA       ELECTRONS
 INSULATING STATE
 TOP OF VALENCE BANDS -    BAND    135; K    1; EIG -1.4333984E-01 AU
 BOTTOM OF VIRTUAL BANDS - BAND    136; K    1; EIG -9.5131410E-02 AU
 DIRECT ENERGY BAND GAP:   1.3118 eV
 TTTTTTTTTTTTTTTTTTTTTTTTTTTTTT PDIG        TELAPSE      238.99 TCPU      238.92
 CHARGE NORMALIZATION FACTOR   1.00000000
 TOTAL ATOMIC CHARGES:
   0.9519331   0.9457599   0.9340158   0.9541160   0.9333529   0.9338595
   8.6107495   8.5999148   6.1297537   5.5906893   6.1434824   0.9821888
   5.6701940   6.1338074  26.9684907   0.9571014   0.9459811   0.9310943
   0.9740935   0.9395143   0.9403557   8.6184547   8.6229022   6.1320882
   5.5836340   6.1397637   0.9969894   5.6156892   6.1139129   0.9356644
   0.9281021   0.9238077   0.9460431   0.9276892   0.9277101   8.7891099
   8.8005277   6.1795974   5.6192655   6.1929734   0.9578426   5.6517773
   6.1642161  28.1217178   0.9396775   0.9296013   0.9186332   0.9482251
   0.9252944   0.9242319   8.7988194   8.8145885   6.1937257   5.6193853
   6.0958061   0.9861158   5.6674143   6.1785545
 SUMMED SPIN DENSITY          -0.00000000
 TOTAL ATOMIC SPINS  :
   0.0006672   0.0014439   0.0003657  -0.0001897   0.0000657  -0.0000234
  -0.0134249  -0.0118610  -0.0075153   0.0483031  -0.0656317   0.0129725
   0.0219942  -0.0004707   0.0064629  -0.0008643  -0.0010448  -0.0010206
  -0.0005788   0.0000942  -0.0001540   0.0174099   0.0034179   0.0065472
  -0.0009213  -0.0471124   0.0084455   0.0206198   0.0019841  -0.0006150
  -0.0008651  -0.0007753  -0.0007287   0.0001530  -0.0001149   0.0101173
   0.0008999   0.0053073   0.0010578  -0.0463824   0.0083451   0.0214785
   0.0018509   0.0000388   0.0004503   0.0011169   0.0001724   0.0000778
   0.0004147   0.0002461  -0.0062944  -0.0073268  -0.0054999   0.0412628
  -0.0537020   0.0107469   0.0195622  -0.0009752
 TTTTTTTTTTTTTTTTTTTTTTTTTTTTTT MOQGAD      TELAPSE      238.99 TCPU      238.93
 TTTTTTTTTTTTTTTTTTTTTTTTTTTTTT SHELLXN     TELAPSE      242.09 TCPU      242.03
 TTTTTTTTTTTTTTTTTTTTTTTTTTTTTT MONMO3      TELAPSE      242.14 TCPU      242.08
 NUMERICALLY INTEGRATED DENSITY    134.9999871634    134.9999871643
 TTTTTTTTTTTTTTTTTTTTTTTTTTTTTT NUMDFT      TELAPSE      244.44 TCPU      244.38
 CYC  38 ETOT(AU) -4.659514006350E+03 DETOT  1.01E-02 tst  2.80E-06 PX  9.04E-03
 TTTTTTTTTTTTTTTTTTTTTTTTTTTTTT DIIS        TELAPSE      244.81 TCPU      244.74
 DIIS TEST: 0.57276E+01 AT SCF   CYCLE  38 - DIIS ACTIVE - HISTORY:    38 CYCLES
 TTTTTTTTTTTTTTTTTTTTTTTTTTTTTT FDIK        TELAPSE      245.26 TCPU      245.20

    ALPHA      ELECTRONS
 INSULATING STATE
 TOP OF VALENCE BANDS -    BAND    135; K    1; EIG -1.3788437E-01 AU
 BOTTOM OF VIRTUAL BANDS - BAND    136; K    1; EIG -1.0841582E-01 AU
 DIRECT ENERGY BAND GAP:   0.8019 eV

    BETA       ELECTRONS
 INSULATING STATE
 TOP OF VALENCE BANDS -    BAND    135; K    1; EIG -1.3210025E-01 AU
 BOTTOM OF VIRTUAL BANDS - BAND    136; K    1; EIG -1.0347632E-01 AU
 DIRECT ENERGY BAND GAP:   0.7789 eV
 TTTTTTTTTTTTTTTTTTTTTTTTTTTTTT PDIG        TELAPSE      245.30 TCPU      245.23
 CHARGE NORMALIZATION FACTOR   1.00000000
 TOTAL ATOMIC CHARGES:
   0.9489139   0.9432842   0.9319501   0.9523039   0.9315940   0.9321402
   8.6099994   8.6022012   6.1328295   5.5930367   6.1422892   0.9793750
   5.6727270   6.1341853  26.9848793   0.9530727   0.9433595   0.9296918
   0.9679206   0.9371088   0.9377715   8.6247203   8.6240254   6.1351133
   5.5907457   6.1195092   0.9950039   5.6257033   6.1205302   0.9397448
   0.9305067   0.9247623   0.9525043   0.9303041   0.9289873   8.7777121
   8.8031825   6.1784344   5.6202983   6.2000262   0.9640449   5.6350924
   6.1623147  28.1125605   0.9442557   0.9342304   0.9223215   0.9507933
   0.9279438   0.9263153   8.7990735   8.8123071   6.1848355   5.6001903
   6.1090182   0.9885183   5.6693912   6.1743452
 SUMMED SPIN DENSITY          -0.00000000
 TOTAL ATOMIC SPINS  :
   0.0006277   0.0013729   0.0002543  -0.0002925   0.0001415  -0.0000103
  -0.0142847  -0.0124225  -0.0070955   0.0479658  -0.0701841   0.0135965
   0.0252033  -0.0007093   0.0088019  -0.0009504  -0.0010913  -0.0011004
  -0.0006061  -0.0000091  -0.0002501   0.0182533   0.0043666   0.0069006
  -0.0029624  -0.0442951   0.0079116   0.0185767   0.0022793  -0.0007059
  -0.0009464  -0.0008291  -0.0007742   0.0000683  -0.0001661   0.0106841
   0.0014635   0.0056328  -0.0009287  -0.0433294   0.0078363   0.0194895
   0.0020468   0.0002260   0.0003071   0.0008882   0.0001662  -0.0000075
   0.0003067   0.0002084  -0.0059638  -0.0064285  -0.0048582   0.0368725
  -0.0474000   0.0096937   0.0172332  -0.0007733
 TTTTTTTTTTTTTTTTTTTTTTTTTTTTTT MOQGAD      TELAPSE      245.30 TCPU      245.24
 TTTTTTTTTTTTTTTTTTTTTTTTTTTTTT SHELLXN     TELAPSE      248.39 TCPU      248.33
 TTTTTTTTTTTTTTTTTTTTTTTTTTTTTT MONMO3      TELAPSE      248.44 TCPU      248.38
 NUMERICALLY INTEGRATED DENSITY    134.9999871837    134.9999871659
 TTTTTTTTTTTTTTTTTTTTTTTTTTTTTT NUMDFT      TELAPSE      250.82 TCPU      250.76
 CYC  39 ETOT(AU) -4.659542556404E+03 DETOT -2.86E-02 tst  9.16E-06 PX  3.31E-02
 TTTTTTTTTTTTTTTTTTTTTTTTTTTTTT DIIS        TELAPSE      251.20 TCPU      251.13
 DIIS TEST: 0.53297E+01 AT SCF   CYCLE  39 - DIIS ACTIVE - HISTORY:    39 CYCLES
 TTTTTTTTTTTTTTTTTTTTTTTTTTTTTT FDIK        TELAPSE      251.70 TCPU      251.64

    ALPHA      ELECTRONS
 INSULATING STATE
 TOP OF VALENCE BANDS -    BAND    136; K    1; EIG -1.2247059E-01 AU
 BOTTOM OF VIRTUAL BANDS - BAND    137; K    1; EIG -5.8146907E-02 AU
 DIRECT ENERGY BAND GAP:   1.7503 eV

    BETA       ELECTRONS
 INSULATING STATE
 TOP OF VALENCE BANDS -    BAND    134; K    1; EIG -1.6709237E-01 AU
 BOTTOM OF VIRTUAL BANDS - BAND    135; K    1; EIG -1.2153168E-01 AU
 DIRECT ENERGY BAND GAP:   1.2398 eV
 TTTTTTTTTTTTTTTTTTTTTTTTTTTTTT PDIG        TELAPSE      251.74 TCPU      251.67
 CHARGE NORMALIZATION FACTOR   1.00000000
 TOTAL ATOMIC CHARGES:
   0.9394317   0.9309115   0.9190190   0.9517696   0.9282023   0.9280026
   8.7113844   8.7032253   6.1828902   5.5942741   6.1581905   0.9730207
   5.6594780   6.1490098  27.5758232   0.9482736   0.9383808   0.9292363
   0.9636081   0.9363713   0.9369901   8.6970325   8.7201643   6.1462339
   5.6012336   6.1542234   0.9793047   5.6144691   6.1277886   0.9420068
   0.9347474   0.9243489   0.9543110   0.9280012   0.9309744   8.6998764
   8.6874746   6.1634341   5.6032983   6.1940099   0.9690532   5.6601146
   6.1491778  27.5450600   0.9464976   0.9383926   0.9286202   0.9525411
   0.9325225   0.9319456   8.6863774   8.7143071   6.1583985   5.6294405
   6.0928548   0.9903224   5.6607336   6.1532144
 SUMMED SPIN DENSITY           2.00000000
 TOTAL ATOMIC SPINS  :
   0.0026935   0.0019434   0.0005548   0.0026603   0.0006372   0.0004197
   0.0766765   0.0826470   0.0043808   0.0496880  -0.0603418   0.0132091
   0.0320003   0.0093540   0.5385728   0.0014047  -0.0005710  -0.0006699
   0.0022446   0.0002896  -0.0000493   0.1118642   0.1004142   0.0183822
  -0.0004065  -0.0280741   0.0067605   0.0194650   0.0138564   0.0014459
  -0.0003952  -0.0004713   0.0020974   0.0002215   0.0000304   0.0945868
   0.0892455   0.0152753   0.0017440  -0.0291870   0.0066777   0.0205989
   0.0117930   0.5603751   0.0023635   0.0012121   0.0004805   0.0027129
   0.0005950   0.0004027   0.0859222   0.0843965   0.0070314   0.0345665
  -0.0278503   0.0076024   0.0166999   0.0098203
 TTTTTTTTTTTTTTTTTTTTTTTTTTTTTT MOQGAD      TELAPSE      251.74 TCPU      251.68
 TTTTTTTTTTTTTTTTTTTTTTTTTTTTTT SHELLXN     TELAPSE      254.83 TCPU      254.77
 TTTTTTTTTTTTTTTTTTTTTTTTTTTTTT MONMO3      TELAPSE      254.88 TCPU      254.82
 NUMERICALLY INTEGRATED DENSITY    135.9999871807    133.9999871592
 TTTTTTTTTTTTTTTTTTTTTTTTTTTTTT NUMDFT      TELAPSE      257.14 TCPU      257.07
 CYC  40 ETOT(AU) -4.660077323692E+03 DETOT -5.35E-01 tst  1.02E-04 PX  1.29E-01
 TTTTTTTTTTTTTTTTTTTTTTTTTTTTTT DIIS        TELAPSE      257.51 TCPU      257.45
 DIIS TEST: 0.11996E+00 AT SCF   CYCLE  40 - DIIS ACTIVE - HISTORY:    40 CYCLES
 TTTTTTTTTTTTTTTTTTTTTTTTTTTTTT FDIK        TELAPSE      258.10 TCPU      258.04

    ALPHA      ELECTRONS
 INSULATING STATE
 TOP OF VALENCE BANDS -    BAND    136; K    1; EIG -1.3375829E-01 AU
 BOTTOM OF VIRTUAL BANDS - BAND    137; K    1; EIG -5.8395451E-02 AU
 DIRECT ENERGY BAND GAP:   2.0507 eV

    BETA       ELECTRONS
 INSULATING STATE
 TOP OF VALENCE BANDS -    BAND    134; K    1; EIG -1.6632757E-01 AU
 BOTTOM OF VIRTUAL BANDS - BAND    135; K    1; EIG -1.1111972E-01 AU
 DIRECT ENERGY BAND GAP:   1.5023 eV
 TTTTTTTTTTTTTTTTTTTTTTTTTTTTTT PDIG        TELAPSE      258.13 TCPU      258.07
 CHARGE NORMALIZATION FACTOR   1.00000000
 TOTAL ATOMIC CHARGES:
   0.9486308   0.9402692   0.9252720   0.9602464   0.9349353   0.9347636
   8.6778145   8.7020651   6.1436784   5.6808019   6.1686454   0.9774242
   5.6147320   6.1323507  27.5355739   0.9444729   0.9367483   0.9256477
   0.9602672   0.9340576   0.9353877   8.6706588   8.6697099   6.1596399
   5.6386319   6.1657777   0.9781497   5.6674856   6.1360983   0.9430467
   0.9350467   0.9241766   0.9614166   0.9355886   0.9371255   8.6772009
   8.7145197   6.1582060   5.6619659   6.1428112   0.9789919   5.6344984
   6.1269721  27.5771905   0.9485141   0.9407458   0.9288717   0.9590616
   0.9367689   0.9370724   8.6762057   8.7004500   6.1494126   5.6300801
   6.1470667   0.9816894   5.6231684   6.1321984
 SUMMED SPIN DENSITY           2.00000000
 TOTAL ATOMIC SPINS  :
   0.0020062   0.0006703  -0.0000606   0.0024408   0.0000856  -0.0000905
   0.0825639   0.0844030   0.0071612   0.0203117  -0.0283222   0.0062489
   0.0147730   0.0086815   0.5841827   0.0014256  -0.0005467  -0.0005798
   0.0023625  -0.0001059  -0.0004205   0.0967571   0.0949941   0.0133640
  -0.0024759  -0.0111530   0.0028181   0.0074366   0.0110430   0.0014297
  -0.0002727  -0.0004213   0.0022004  -0.0001504  -0.0002516   0.0921218
   0.0880049   0.0127179  -0.0011094  -0.0106028   0.0031079   0.0084199
   0.0105781   0.5603796   0.0020190   0.0002395   0.0000995   0.0026191
  -0.0000009  -0.0001425   0.0958836   0.0977660   0.0098056   0.0114543
  -0.0032770   0.0021072   0.0043573   0.0109430
 TTTTTTTTTTTTTTTTTTTTTTTTTTTTTT MOQGAD      TELAPSE      258.14 TCPU      258.08
 TTTTTTTTTTTTTTTTTTTTTTTTTTTTTT SHELLXN     TELAPSE      261.23 TCPU      261.17
 TTTTTTTTTTTTTTTTTTTTTTTTTTTTTT MONMO3      TELAPSE      261.28 TCPU      261.22
 NUMERICALLY INTEGRATED DENSITY    135.9999871247    133.9999869739
 TTTTTTTTTTTTTTTTTTTTTTTTTTTTTT NUMDFT      TELAPSE      263.61 TCPU      263.55
 CYC  41 ETOT(AU) -4.660081433246E+03 DETOT -4.11E-03 tst  2.32E-04 PX  4.39E-02
 TTTTTTTTTTTTTTTTTTTTTTTTTTTTTT DIIS        TELAPSE      264.00 TCPU      263.93
 DIIS TEST: 0.63164E-01 AT SCF   CYCLE  41 - DIIS ACTIVE - HISTORY:    41 CYCLES
 TTTTTTTTTTTTTTTTTTTTTTTTTTTTTT FDIK        TELAPSE      264.54 TCPU      264.47

    ALPHA      ELECTRONS
 INSULATING STATE
 TOP OF VALENCE BANDS -    BAND    136; K    1; EIG -1.3557724E-01 AU
 BOTTOM OF VIRTUAL BANDS - BAND    137; K    1; EIG -5.8977057E-02 AU
 DIRECT ENERGY BAND GAP:   2.0844 eV

    BETA       ELECTRONS
 INSULATING STATE
 TOP OF VALENCE BANDS -    BAND    134; K    1; EIG -1.6297148E-01 AU
 BOTTOM OF VIRTUAL BANDS - BAND    135; K    1; EIG -1.0814528E-01 AU
 DIRECT ENERGY BAND GAP:   1.4919 eV
 TTTTTTTTTTTTTTTTTTTTTTTTTTTTTT PDIG        TELAPSE      264.57 TCPU      264.51
 CHARGE NORMALIZATION FACTOR   1.00000000
 TOTAL ATOMIC CHARGES:
   0.9489765   0.9411521   0.9278530   0.9566440   0.9335158   0.9335857
   8.6859136   8.6934836   6.1447691   5.6259861   6.1622661   0.9781649
   5.6549841   6.1347248  27.5525887   0.9452233   0.9369856   0.9251972
   0.9600394   0.9333617   0.9345124   8.6778930   8.7056702   6.1554987
   5.6357831   6.1675771   0.9786517   5.6321400   6.1376093   0.9500183
   0.9398707   0.9267507   0.9645227   0.9339098   0.9342349   8.6743546
   8.6865100   6.1517354   5.6215240   6.1790845   0.9822405   5.6454601
   6.1379399  27.5564262   0.9491628   0.9414951   0.9275914   0.9592447
   0.9359049   0.9358744   8.6765435   8.6890289   6.1486416   5.6362637
   6.1601581   0.9802503   5.6424178   6.1320893
 SUMMED SPIN DENSITY           2.00000000
 TOTAL ATOMIC SPINS  :
   0.0019413   0.0003332  -0.0001629   0.0025778  -0.0000341  -0.0001092
   0.0888850   0.0909386   0.0092277   0.0118649  -0.0207293   0.0046288
   0.0105915   0.0097153   0.5823269   0.0013979  -0.0004792  -0.0005297
   0.0022659  -0.0003675  -0.0005200   0.0949169   0.0925852   0.0127317
  -0.0045153  -0.0028910   0.0012323   0.0011907   0.0110064   0.0015028
  -0.0003105  -0.0004837   0.0023693  -0.0003015  -0.0003956   0.0922442
   0.0909406   0.0120087  -0.0034568  -0.0028458   0.0013267   0.0020434
   0.0104860   0.5798950   0.0017229  -0.0000211  -0.0002660   0.0025251
  -0.0002451  -0.0003816   0.0918380   0.0945399   0.0102969   0.0036482
  -0.0009869   0.0010305   0.0006417   0.0106147
 TTTTTTTTTTTTTTTTTTTTTTTTTTTTTT MOQGAD      TELAPSE      264.58 TCPU      264.51
 TTTTTTTTTTTTTTTTTTTTTTTTTTTTTT SHELLXN     TELAPSE      267.67 TCPU      267.60
 TTTTTTTTTTTTTTTTTTTTTTTTTTTTTT MONMO3      TELAPSE      267.72 TCPU      267.65
 NUMERICALLY INTEGRATED DENSITY    135.9999871501    133.9999869558
 TTTTTTTTTTTTTTTTTTTTTTTTTTTTTT NUMDFT      TELAPSE      270.03 TCPU      269.97
 CYC  42 ETOT(AU) -4.660084071288E+03 DETOT -2.64E-03 tst  4.62E-05 PX  3.19E-02
 TTTTTTTTTTTTTTTTTTTTTTTTTTTTTT DIIS        TELAPSE      270.41 TCPU      270.35
 DIIS TEST: 0.23452E-01 AT SCF   CYCLE  42 - DIIS ACTIVE - HISTORY:    42 CYCLES
 TTTTTTTTTTTTTTTTTTTTTTTTTTTTTT FDIK        TELAPSE      270.91 TCPU      270.85

    ALPHA      ELECTRONS
 INSULATING STATE
 TOP OF VALENCE BANDS -    BAND    136; K    1; EIG -1.4208208E-01 AU
 BOTTOM OF VIRTUAL BANDS - BAND    137; K    1; EIG -5.7671824E-02 AU
 DIRECT ENERGY BAND GAP:   2.2969 eV

    BETA       ELECTRONS
 INSULATING STATE
 TOP OF VALENCE BANDS -    BAND    134; K    1; EIG -1.6622602E-01 AU
 BOTTOM OF VIRTUAL BANDS - BAND    135; K    1; EIG -1.0892259E-01 AU
 DIRECT ENERGY BAND GAP:   1.5593 eV
 TTTTTTTTTTTTTTTTTTTTTTTTTTTTTT PDIG        TELAPSE      270.94 TCPU      270.88
 CHARGE NORMALIZATION FACTOR   1.00000000
 TOTAL ATOMIC CHARGES:
   0.9452947   0.9376077   0.9239890   0.9571073   0.9338045   0.9339246
   8.6733429   8.6923015   6.1564675   5.6348467   6.1731217   0.9747925
   5.6370741   6.1336915  27.5817076   0.9477886   0.9387875   0.9267537
   0.9611082   0.9334240   0.9342834   8.6753561   8.6858785   6.1472438
   5.6261527   6.1751863   0.9771277   5.6488538   6.1334553   0.9478440
   0.9385934   0.9260780   0.9631193   0.9339004   0.9348092   8.6755343
   8.6939312   6.1511535   5.6313016   6.1736006   0.9797452   5.6394363
   6.1347523  27.5624379   0.9482361   0.9404248   0.9266268   0.9572428
   0.9343869   0.9341977   8.6736413   8.6928973   6.1497252   5.6337105
   6.1609665   0.9788207   5.6473559   6.1350568
 SUMMED SPIN DENSITY           2.00000000
 TOTAL ATOMIC SPINS  :
   0.0017600   0.0000444  -0.0002943   0.0026132  -0.0002399  -0.0003172
   0.0943621   0.0965557   0.0109860   0.0031396  -0.0082507   0.0023495
   0.0035576   0.0108530   0.5676316   0.0015505  -0.0003975  -0.0004184
   0.0023665  -0.0004128  -0.0005174   0.0966505   0.0970625   0.0125475
  -0.0055863   0.0038247   0.0000496  -0.0030386   0.0115716   0.0015427
  -0.0003548  -0.0004363   0.0024000  -0.0003523  -0.0004984   0.0927100
   0.0927893   0.0118892  -0.0051496   0.0034475   0.0001155  -0.0027124
   0.0108967   0.5794698   0.0016276  -0.0001859  -0.0003852   0.0026070
  -0.0003344  -0.0004358   0.0943164   0.0958845   0.0113948  -0.0017462
   0.0021536   0.0003114  -0.0018273   0.0108598
 TTTTTTTTTTTTTTTTTTTTTTTTTTTTTT MOQGAD      TELAPSE      270.95 TCPU      270.89
 TTTTTTTTTTTTTTTTTTTTTTTTTTTTTT SHELLXN     TELAPSE      274.03 TCPU      273.97
 TTTTTTTTTTTTTTTTTTTTTTTTTTTTTT MONMO3      TELAPSE      274.08 TCPU      274.02
 NUMERICALLY INTEGRATED DENSITY    135.9999871655    133.9999869405
 TTTTTTTTTTTTTTTTTTTTTTTTTTTTTT NUMDFT      TELAPSE      276.38 TCPU      276.32
 CYC  43 ETOT(AU) -4.660085188720E+03 DETOT -1.12E-03 tst  3.31E-05 PX  3.42E-02
 TTTTTTTTTTTTTTTTTTTTTTTTTTTTTT DIIS        TELAPSE      276.77 TCPU      276.71
 DIIS TEST: 0.54358E-02 AT SCF   CYCLE  43 - DIIS ACTIVE - HISTORY:    43 CYCLES
 TTTTTTTTTTTTTTTTTTTTTTTTTTTTTT FDIK        TELAPSE      277.34 TCPU      277.28

    ALPHA      ELECTRONS
 INSULATING STATE
 TOP OF VALENCE BANDS -    BAND    136; K    1; EIG -1.4351051E-01 AU
 BOTTOM OF VIRTUAL BANDS - BAND    137; K    1; EIG -5.6890465E-02 AU
 DIRECT ENERGY BAND GAP:   2.3571 eV

    BETA       ELECTRONS
 INSULATING STATE
 TOP OF VALENCE BANDS -    BAND    134; K    1; EIG -1.6693126E-01 AU
 BOTTOM OF VIRTUAL BANDS - BAND    135; K    1; EIG -1.0808297E-01 AU
 DIRECT ENERGY BAND GAP:   1.6013 eV
 TTTTTTTTTTTTTTTTTTTTTTTTTTTTTT PDIG        TELAPSE      277.38 TCPU      277.31
 CHARGE NORMALIZATION FACTOR   1.00000000
 TOTAL ATOMIC CHARGES:
   0.9478172   0.9399256   0.9263098   0.9574682   0.9341210   0.9341577
   8.6753872   8.6922765   6.1482107   5.6334628   6.1673268   0.9762980
   5.6418942   6.1328169  27.5801821   0.9461654   0.9376829   0.9259322
   0.9611081   0.9342188   0.9352396   8.6715419   8.6930125   6.1523631
   5.6361681   6.1665015   0.9781703   5.6411525   6.1333917   0.9472942
   0.9385950   0.9263200   0.9624402   0.9342782   0.9355788   8.6722265
   8.6888744   6.1511627   5.6356855   6.1680275   0.9792161   5.6471354
   6.1326642  27.5670033   0.9489446   0.9410799   0.9273096   0.9585649
   0.9352848   0.9352864   8.6735210   8.6949949   6.1461782   5.6344163
   6.1714060   0.9771743   5.6378369   6.1311969
 SUMMED SPIN DENSITY           2.00000000
 TOTAL ATOMIC SPINS  :
   0.0016746  -0.0001296  -0.0003282   0.0026303  -0.0003201  -0.0004027
   0.0955838   0.0979329   0.0115905  -0.0021026   0.0006602   0.0006167
  -0.0012147   0.0111396   0.5686787   0.0015981  -0.0002840  -0.0003990
   0.0024774  -0.0004525  -0.0005383   0.0958886   0.0966711   0.0121876
  -0.0056526   0.0059744  -0.0003779  -0.0046279   0.0115293   0.0016417
  -0.0002895  -0.0003778   0.0024740  -0.0004319  -0.0004931   0.0934644
   0.0945754   0.0117172  -0.0054892   0.0055809  -0.0003484  -0.0044145
   0.0110927   0.5779199   0.0016148  -0.0002345  -0.0003583   0.0026038
  -0.0003995  -0.0004844   0.0950068   0.0966130   0.0117807  -0.0041845
   0.0038370  -0.0000435  -0.0036609   0.0112838
 TTTTTTTTTTTTTTTTTTTTTTTTTTTTTT MOQGAD      TELAPSE      277.38 TCPU      277.32
 TTTTTTTTTTTTTTTTTTTTTTTTTTTTTT SHELLXN     TELAPSE      280.47 TCPU      280.41
 TTTTTTTTTTTTTTTTTTTTTTTTTTTTTT MONMO3      TELAPSE      280.52 TCPU      280.46
 NUMERICALLY INTEGRATED DENSITY    135.9999871558    133.9999869227
 TTTTTTTTTTTTTTTTTTTTTTTTTTTTTT NUMDFT      TELAPSE      282.82 TCPU      282.75
 CYC  44 ETOT(AU) -4.660085365083E+03 DETOT -1.76E-04 tst  1.52E-06 PX  5.46E-03
 TTTTTTTTTTTTTTTTTTTTTTTTTTTTTT DIIS        TELAPSE      283.22 TCPU      283.16
 DIIS TEST: 0.26997E-02 AT SCF   CYCLE  44 - DIIS ACTIVE - HISTORY:    44 CYCLES
 TTTTTTTTTTTTTTTTTTTTTTTTTTTTTT FDIK        TELAPSE      283.75 TCPU      283.69

    ALPHA      ELECTRONS
 INSULATING STATE
 TOP OF VALENCE BANDS -    BAND    136; K    1; EIG -1.4366481E-01 AU
 BOTTOM OF VIRTUAL BANDS - BAND    137; K    1; EIG -5.7009155E-02 AU
 DIRECT ENERGY BAND GAP:   2.3580 eV

    BETA       ELECTRONS
 INSULATING STATE
 TOP OF VALENCE BANDS -    BAND    134; K    1; EIG -1.6678434E-01 AU
 BOTTOM OF VIRTUAL BANDS - BAND    135; K    1; EIG -1.0827765E-01 AU
 DIRECT ENERGY BAND GAP:   1.5920 eV
 TTTTTTTTTTTTTTTTTTTTTTTTTTTTTT PDIG        TELAPSE      283.79 TCPU      283.72
 CHARGE NORMALIZATION FACTOR   1.00000000
 TOTAL ATOMIC CHARGES:
   0.9480867   0.9402767   0.9266707   0.9577286   0.9345213   0.9345493
   8.6743283   8.6923296   6.1477476   5.6334616   6.1644398   0.9772955
   5.6414027   6.1322242  27.5817196   0.9463359   0.9377981   0.9260796
   0.9609997   0.9338283   0.9349033   8.6733049   8.6900292   6.1516550
   5.6321811   6.1712394   0.9774526   5.6443944   6.1334589   0.9480310
   0.9390927   0.9266411   0.9632092   0.9346553   0.9357868   8.6724759
   8.6896543   6.1505761   5.6311725   6.1719431   0.9799064   5.6424964
   6.1321897  27.5698104   0.9488420   0.9410760   0.9272499   0.9582732
   0.9349442   0.9350404   8.6737553   8.6904409   6.1467055   5.6339103
   6.1682002   0.9775144   5.6441644   6.1317997
 SUMMED SPIN DENSITY           2.00000000
 TOTAL ATOMIC SPINS  :
   0.0016384  -0.0001939  -0.0003407   0.0026395  -0.0003992  -0.0004648
   0.0969309   0.0991929   0.0119508  -0.0045909   0.0054158  -0.0002484
  -0.0038924   0.0114807   0.5675166   0.0016339  -0.0002581  -0.0003528
   0.0024989  -0.0004571  -0.0005267   0.0952523   0.0967294   0.0119767
  -0.0057314   0.0067854  -0.0005169  -0.0051414   0.0114770   0.0016419
  -0.0002542  -0.0003537   0.0024883  -0.0004447  -0.0005034   0.0938115
   0.0950573   0.0116864  -0.0057332   0.0064745  -0.0004917  -0.0051132
   0.0111712   0.5765240   0.0015925  -0.0002431  -0.0003622   0.0026009
  -0.0004420  -0.0005189   0.0954145   0.0976196   0.0119510  -0.0052290
   0.0050811  -0.0002727  -0.0046901   0.0115332
 TTTTTTTTTTTTTTTTTTTTTTTTTTTTTT MOQGAD      TELAPSE      283.79 TCPU      283.73
 TTTTTTTTTTTTTTTTTTTTTTTTTTTTTT SHELLXN     TELAPSE      286.89 TCPU      286.82
 TTTTTTTTTTTTTTTTTTTTTTTTTTTTTT MONMO3      TELAPSE      286.94 TCPU      286.87
 NUMERICALLY INTEGRATED DENSITY    135.9999871523    133.9999869156
 TTTTTTTTTTTTTTTTTTTTTTTTTTTTTT NUMDFT      TELAPSE      289.19 TCPU      289.13
 CYC  45 ETOT(AU) -4.660085426898E+03 DETOT -6.18E-05 tst  3.49E-07 PX  4.04E-03
 TTTTTTTTTTTTTTTTTTTTTTTTTTTTTT DIIS        TELAPSE      289.60 TCPU      289.54
 DIIS TEST: 0.16068E-02 AT SCF   CYCLE  45 - DIIS ACTIVE - HISTORY:    45 CYCLES
 TTTTTTTTTTTTTTTTTTTTTTTTTTTTTT FDIK        TELAPSE      290.10 TCPU      290.03

    ALPHA      ELECTRONS
 INSULATING STATE
 TOP OF VALENCE BANDS -    BAND    136; K    1; EIG -1.4465888E-01 AU
 BOTTOM OF VIRTUAL BANDS - BAND    137; K    1; EIG -5.6579375E-02 AU
 DIRECT ENERGY BAND GAP:   2.3968 eV

    BETA       ELECTRONS
 INSULATING STATE
 TOP OF VALENCE BANDS -    BAND    134; K    1; EIG -1.6749024E-01 AU
 BOTTOM OF VIRTUAL BANDS - BAND    135; K    1; EIG -1.0787281E-01 AU
 DIRECT ENERGY BAND GAP:   1.6223 eV
 TTTTTTTTTTTTTTTTTTTTTTTTTTTTTT PDIG        TELAPSE      290.13 TCPU      290.07
 CHARGE NORMALIZATION FACTOR   1.00000000
 TOTAL ATOMIC CHARGES:
   0.9477754   0.9400518   0.9265342   0.9577634   0.9346407   0.9347055
   8.6744923   8.6917622   6.1488180   5.6326216   6.1655945   0.9771191
   5.6406538   6.1321279  27.5823002   0.9469193   0.9382624   0.9262716
   0.9616018   0.9340661   0.9351276   8.6725707   8.6907845   6.1503411
   5.6341528   6.1688207   0.9784073   5.6431009   6.1328439   0.9476720
   0.9386682   0.9264048   0.9626489   0.9342995   0.9352513   8.6720443
   8.6897709   6.1505639   5.6335616   6.1696072   0.9795649   5.6438131
   6.1330689  27.5725300   0.9484890   0.9406965   0.9267610   0.9582230
   0.9348163   0.9348158   8.6731169   8.6912020   6.1475458   5.6344532
   6.1692092   0.9772661   5.6417932   6.1319112
 SUMMED SPIN DENSITY           2.00000000
 TOTAL ATOMIC SPINS  :
   0.0016170  -0.0002389  -0.0003530   0.0026334  -0.0004572  -0.0005261
   0.0973265   0.0997802   0.0121320  -0.0059056   0.0077303  -0.0006612
  -0.0054728   0.0117548   0.5672477   0.0016561  -0.0002410  -0.0003385
   0.0025158  -0.0004528  -0.0005132   0.0952538   0.0966989   0.0119359
  -0.0057289   0.0070670  -0.0005597  -0.0053669   0.0114678   0.0016486
  -0.0002521  -0.0003441   0.0024979  -0.0004589  -0.0005168   0.0941640
   0.0954801   0.0117326  -0.0058285   0.0068174  -0.0005492  -0.0054197
   0.0112859   0.5745960   0.0015962  -0.0002516  -0.0003687   0.0026031
  -0.0004641  -0.0005362   0.0959479   0.0981710   0.0120442  -0.0055076
   0.0056594  -0.0003613  -0.0050615   0.0116750
 TTTTTTTTTTTTTTTTTTTTTTTTTTTTTT MOQGAD      TELAPSE      290.14 TCPU      290.07
 TTTTTTTTTTTTTTTTTTTTTTTTTTTTTT SHELLXN     TELAPSE      293.23 TCPU      293.17
 TTTTTTTTTTTTTTTTTTTTTTTTTTTTTT MONMO3      TELAPSE      293.28 TCPU      293.22
 NUMERICALLY INTEGRATED DENSITY    135.9999871552    133.9999869187
 TTTTTTTTTTTTTTTTTTTTTTTTTTTTTT NUMDFT      TELAPSE      295.61 TCPU      295.54
 CYC  46 ETOT(AU) -4.660085478457E+03 DETOT -5.16E-05 tst  5.19E-07 PX  6.31E-03
 TTTTTTTTTTTTTTTTTTTTTTTTTTTTTT DIIS        TELAPSE      296.02 TCPU      295.96
 DIIS TEST: 0.75374E-03 AT SCF   CYCLE  46 - DIIS ACTIVE - HISTORY:    46 CYCLES
 TTTTTTTTTTTTTTTTTTTTTTTTTTTTTT FDIK        TELAPSE      296.51 TCPU      296.45

    ALPHA      ELECTRONS
 INSULATING STATE
 TOP OF VALENCE BANDS -    BAND    136; K    1; EIG -1.4524795E-01 AU
 BOTTOM OF VIRTUAL BANDS - BAND    137; K    1; EIG -5.6263538E-02 AU
 DIRECT ENERGY BAND GAP:   2.4214 eV

    BETA       ELECTRONS
 INSULATING STATE
 TOP OF VALENCE BANDS -    BAND    134; K    1; EIG -1.6791426E-01 AU
 BOTTOM OF VIRTUAL BANDS - BAND    135; K    1; EIG -1.0708895E-01 AU
 DIRECT ENERGY BAND GAP:   1.6551 eV
 TTTTTTTTTTTTTTTTTTTTTTTTTTTTTT PDIG        TELAPSE      296.54 TCPU      296.48
 CHARGE NORMALIZATION FACTOR   1.00000000
 TOTAL ATOMIC CHARGES:
   0.9482058   0.9404665   0.9268790   0.9579043   0.9347196   0.9347656
   8.6739285   8.6913214   6.1472716   5.6342887   6.1654683   0.9771983
   5.6413207   6.1319014  27.5799195   0.9468861   0.9381155   0.9260801
   0.9617303   0.9340713   0.9351002   8.6725556   8.6906524   6.1515021
   5.6327489   6.1704803   0.9784226   5.6430117   6.1332237   0.9473940
   0.9386346   0.9264193   0.9624387   0.9343602   0.9354786   8.6726654
   8.6898568   6.1506171   5.6324497   6.1706310   0.9790021   5.6438558
   6.1323330  27.5748383   0.9487173   0.9409197   0.9271821   0.9581325
   0.9348976   0.9349096   8.6737631   8.6913097   6.1462352   5.6336926
   6.1681314   0.9772077   5.6422775   6.1315091
 SUMMED SPIN DENSITY           2.00000000
 TOTAL ATOMIC SPINS  :
   0.0016056  -0.0002614  -0.0003665   0.0026223  -0.0004824  -0.0005534
   0.0972046   0.0996803   0.0122015  -0.0063888   0.0084595  -0.0008144
  -0.0061567   0.0118693   0.5690508   0.0016547  -0.0002413  -0.0003454
   0.0025057  -0.0004524  -0.0005165   0.0948939   0.0963394   0.0118557
  -0.0058239   0.0072088  -0.0006000  -0.0055633   0.0114136   0.0016546
  -0.0002498  -0.0003408   0.0025076  -0.0004650  -0.0005205   0.0943945
   0.0958174   0.0117576  -0.0059015   0.0070753  -0.0005839  -0.0056032
   0.0113389   0.5729977   0.0015998  -0.0002546  -0.0003613   0.0026008
  -0.0004765  -0.0005432   0.0963093   0.0985759   0.0120798  -0.0056881
   0.0063867  -0.0004654  -0.0054064   0.0117654
 TTTTTTTTTTTTTTTTTTTTTTTTTTTTTT MOQGAD      TELAPSE      296.55 TCPU      296.49
 TTTTTTTTTTTTTTTTTTTTTTTTTTTTTT SHELLXN     TELAPSE      299.64 TCPU      299.58
 TTTTTTTTTTTTTTTTTTTTTTTTTTTTTT MONMO3      TELAPSE      299.69 TCPU      299.63
 NUMERICALLY INTEGRATED DENSITY    135.9999871539    133.9999869171
 TTTTTTTTTTTTTTTTTTTTTTTTTTTTTT NUMDFT      TELAPSE      301.97 TCPU      301.91
 CYC  47 ETOT(AU) -4.660085509642E+03 DETOT -3.12E-05 tst  4.39E-07 PX  2.76E-03
 TTTTTTTTTTTTTTTTTTTTTTTTTTTTTT DIIS        TELAPSE      302.39 TCPU      302.32
 DIIS TEST: 0.30600E-03 AT SCF   CYCLE  47 - DIIS ACTIVE - HISTORY:    47 CYCLES
 TTTTTTTTTTTTTTTTTTTTTTTTTTTTTT FDIK        TELAPSE      302.85 TCPU      302.79

    ALPHA      ELECTRONS
 INSULATING STATE
 TOP OF VALENCE BANDS -    BAND    136; K    1; EIG -1.4553039E-01 AU
 BOTTOM OF VIRTUAL BANDS - BAND    137; K    1; EIG -5.6057650E-02 AU
 DIRECT ENERGY BAND GAP:   2.4347 eV

    BETA       ELECTRONS
 INSULATING STATE
 TOP OF VALENCE BANDS -    BAND    134; K    1; EIG -1.6813248E-01 AU
 BOTTOM OF VIRTUAL BANDS - BAND    135; K    1; EIG -1.0673445E-01 AU
 DIRECT ENERGY BAND GAP:   1.6707 eV
 TTTTTTTTTTTTTTTTTTTTTTTTTTTTTT PDIG        TELAPSE      302.89 TCPU      302.82
 CHARGE NORMALIZATION FACTOR   1.00000000
 TOTAL ATOMIC CHARGES:
   0.9483724   0.9405888   0.9269132   0.9580805   0.9348005   0.9348382
   8.6741616   8.6913687   6.1473325   5.6328562   6.1670527   0.9772713
   5.6410239   6.1316896  27.5790199   0.9471058   0.9383999   0.9264142
   0.9619399   0.9342613   0.9353267   8.6727384   8.6902662   6.1505307
   5.6332746   6.1694510   0.9786081   5.6437862   6.1325872   0.9472630
   0.9385205   0.9264054   0.9621702   0.9343366   0.9354370   8.6719735
   8.6901440   6.1507161   5.6333384   6.1699654   0.9789330   5.6428866
   6.1326612  27.5773739   0.9483211   0.9405489   0.9268114   0.9580666
   0.9347733   0.9348389   8.6733910   8.6911392   6.1474760   5.6343768
   6.1676463   0.9771698   5.6414533   6.1318023
 SUMMED SPIN DENSITY           2.00000000
 TOTAL ATOMIC SPINS  :
   0.0015989  -0.0002650  -0.0003726   0.0026133  -0.0004946  -0.0005605
   0.0970733   0.0994854   0.0122212  -0.0064797   0.0083562  -0.0008071
  -0.0062655   0.0119125   0.5698551   0.0016519  -0.0002420  -0.0003433
   0.0025056  -0.0004625  -0.0005228   0.0948019   0.0963214   0.0118475
  -0.0058882   0.0073267  -0.0006198  -0.0056834   0.0114351   0.0016578
  -0.0002495  -0.0003401   0.0025094  -0.0004661  -0.0005211   0.0948117
   0.0962417   0.0118312  -0.0059595   0.0072916  -0.0006134  -0.0057253
   0.0114171   0.5712554   0.0015984  -0.0002578  -0.0003684   0.0026021
  -0.0004835  -0.0005505   0.0965624   0.0989291   0.0121351  -0.0058549
   0.0068599  -0.0005434  -0.0055844   0.0118162
 TTTTTTTTTTTTTTTTTTTTTTTTTTTTTT MOQGAD      TELAPSE      302.89 TCPU      302.83
 TTTTTTTTTTTTTTTTTTTTTTTTTTTTTT SHELLXN     TELAPSE      305.99 TCPU      305.92
 TTTTTTTTTTTTTTTTTTTTTTTTTTTTTT MONMO3      TELAPSE      306.04 TCPU      305.97
 NUMERICALLY INTEGRATED DENSITY    135.9999871533    133.9999869164
 TTTTTTTTTTTTTTTTTTTTTTTTTTTTTT NUMDFT      TELAPSE      308.38 TCPU      308.32
 CYC  48 ETOT(AU) -4.660085523987E+03 DETOT -1.43E-05 tst  3.81E-07 PX  3.46E-03
 TTTTTTTTTTTTTTTTTTTTTTTTTTTTTT DIIS        TELAPSE      308.81 TCPU      308.74
 DIIS TEST: 0.75658E-04 AT SCF   CYCLE  48 - DIIS ACTIVE - HISTORY:    48 CYCLES
 TTTTTTTTTTTTTTTTTTTTTTTTTTTTTT FDIK        TELAPSE      309.31 TCPU      309.25

    ALPHA      ELECTRONS
 INSULATING STATE
 TOP OF VALENCE BANDS -    BAND    136; K    1; EIG -1.4566642E-01 AU
 BOTTOM OF VIRTUAL BANDS - BAND    137; K    1; EIG -5.5993380E-02 AU
 DIRECT ENERGY BAND GAP:   2.4401 eV

    BETA       ELECTRONS
 INSULATING STATE
 TOP OF VALENCE BANDS -    BAND    134; K    1; EIG -1.6827084E-01 AU
 BOTTOM OF VIRTUAL BANDS - BAND    135; K    1; EIG -1.0668719E-01 AU
 DIRECT ENERGY BAND GAP:   1.6758 eV
 TTTTTTTTTTTTTTTTTTTTTTTTTTTTTT PDIG        TELAPSE      309.35 TCPU      309.28
 CHARGE NORMALIZATION FACTOR   1.00000000
 TOTAL ATOMIC CHARGES:
   0.9483395   0.9405647   0.9268669   0.9580653   0.9348028   0.9348508
   8.6734937   8.6912119   6.1472602   5.6341714   6.1669667   0.9772334
   5.6411149   6.1316692  27.5790726   0.9471860   0.9384567   0.9263905
   0.9620771   0.9342968   0.9353756   8.6721961   8.6903158   6.1505467
   5.6333833   6.1698491   0.9787507   5.6429514   6.1325467   0.9472586
   0.9384622   0.9264264   0.9620933   0.9342771   0.9353183   8.6726615
   8.6899780   6.1505399   5.6328628   6.1697131   0.9788284   5.6434803
   6.1326627  27.5784111   0.9484172   0.9406326   0.9269092   0.9580899
   0.9347732   0.9348354   8.6738310   8.6910630   6.1471617   5.6334152
   6.1675325   0.9772121   5.6414309   6.1317159
 SUMMED SPIN DENSITY           2.00000000
 TOTAL ATOMIC SPINS  :
   0.0015921  -0.0002625  -0.0003712   0.0026109  -0.0004925  -0.0005615
   0.0969937   0.0993751   0.0122247  -0.0063696   0.0080606  -0.0007645
  -0.0061593   0.0119022   0.5699490   0.0016556  -0.0002452  -0.0003451
   0.0025084  -0.0004600  -0.0005251   0.0949150   0.0963965   0.0118677
  -0.0059327   0.0073613  -0.0006175  -0.0057608   0.0114553   0.0016545
  -0.0002530  -0.0003416   0.0025059  -0.0004679  -0.0005286   0.0948482
   0.0963676   0.0118619  -0.0059837   0.0073390  -0.0006231  -0.0057691
   0.0114583   0.5704884   0.0016003  -0.0002545  -0.0003665   0.0026066
  -0.0004830  -0.0005461   0.0967694   0.0991564   0.0121578  -0.0059272
   0.0071723  -0.0005964  -0.0056848   0.0118382
 TTTTTTTTTTTTTTTTTTTTTTTTTTTTTT MOQGAD      TELAPSE      309.35 TCPU      309.29
 TTTTTTTTTTTTTTTTTTTTTTTTTTTTTT SHELLXN     TELAPSE      312.44 TCPU      312.38
 TTTTTTTTTTTTTTTTTTTTTTTTTTTTTT MONMO3      TELAPSE      312.49 TCPU      312.43
 NUMERICALLY INTEGRATED DENSITY    135.9999871539    133.9999869169
 TTTTTTTTTTTTTTTTTTTTTTTTTTTTTT NUMDFT      TELAPSE      314.79 TCPU      314.73
 CYC  49 ETOT(AU) -4.660085527334E+03 DETOT -3.35E-06 tst  6.50E-08 PX  1.83E-03
 TTTTTTTTTTTTTTTTTTTTTTTTTTTTTT DIIS        TELAPSE      315.22 TCPU      315.15
 DIIS TEST: 0.16655E-04 AT SCF   CYCLE  49 - DIIS ACTIVE - HISTORY:    49 CYCLES
 TTTTTTTTTTTTTTTTTTTTTTTTTTTTTT FDIK        TELAPSE      315.83 TCPU      315.77

    ALPHA      ELECTRONS
 INSULATING STATE
 TOP OF VALENCE BANDS -    BAND    136; K    1; EIG -1.4569696E-01 AU
 BOTTOM OF VIRTUAL BANDS - BAND    137; K    1; EIG -5.6001446E-02 AU
 DIRECT ENERGY BAND GAP:   2.4407 eV

    BETA       ELECTRONS
 INSULATING STATE
 TOP OF VALENCE BANDS -    BAND    134; K    1; EIG -1.6829183E-01 AU
 BOTTOM OF VIRTUAL BANDS - BAND    135; K    1; EIG -1.0668796E-01 AU
 DIRECT ENERGY BAND GAP:   1.6763 eV
 TTTTTTTTTTTTTTTTTTTTTTTTTTTTTT PDIG        TELAPSE      315.86 TCPU      315.80
 CHARGE NORMALIZATION FACTOR   1.00000000
 TOTAL ATOMIC CHARGES:
   0.9484043   0.9406352   0.9269556   0.9580451   0.9347863   0.9348347
   8.6738842   8.6910855   6.1469947   5.6336394   6.1671949   0.9771821
   5.6414074   6.1316975  27.5789274   0.9471779   0.9384267   0.9263748
   0.9620538   0.9342680   0.9353286   8.6726091   8.6900592   6.1507292
   5.6327480   6.1697963   0.9787757   5.6433122   6.1326706   0.9471825
   0.9384373   0.9263643   0.9621220   0.9343202   0.9353860   8.6722749
   8.6902722   6.1506226   5.6333515   6.1698906   0.9787408   5.6431344
   6.1324268  27.5786708   0.9484511   0.9406672   0.9269573   0.9581175
   0.9348377   0.9348666   8.6734558   8.6911810   6.1468321   5.6342597
   6.1673409   0.9771833   5.6411162   6.1315326
 SUMMED SPIN DENSITY           2.00000000
 TOTAL ATOMIC SPINS  :
   0.0015936  -0.0002588  -0.0003691   0.0026076  -0.0004886  -0.0005560
   0.0968937   0.0992876   0.0122015  -0.0062086   0.0077754  -0.0007142
  -0.0060001   0.0118827   0.5701160   0.0016519  -0.0002473  -0.0003432
   0.0025082  -0.0004652  -0.0005264   0.0948906   0.0964228   0.0118691
  -0.0059575   0.0073574  -0.0006213  -0.0057580   0.0114558   0.0016498
  -0.0002514  -0.0003448   0.0025066  -0.0004675  -0.0005284   0.0948769
   0.0963679   0.0118721  -0.0059830   0.0073521  -0.0006205  -0.0057788
   0.0114533   0.5702893   0.0015975  -0.0002520  -0.0003656   0.0026072
  -0.0004800  -0.0005489   0.0968423   0.0992064   0.0121678  -0.0059942
   0.0073868  -0.0006403  -0.0057692   0.0118492
 TTTTTTTTTTTTTTTTTTTTTTTTTTTTTT MOQGAD      TELAPSE      315.87 TCPU      315.81
 TTTTTTTTTTTTTTTTTTTTTTTTTTTTTT SHELLXN     TELAPSE      318.97 TCPU      318.90
 TTTTTTTTTTTTTTTTTTTTTTTTTTTTTT MONMO3      TELAPSE      319.02 TCPU      318.95
 NUMERICALLY INTEGRATED DENSITY    135.9999871538    133.9999869168
 TTTTTTTTTTTTTTTTTTTTTTTTTTTTTT NUMDFT      TELAPSE      321.25 TCPU      321.19
 CYC  50 ETOT(AU) -4.660085527714E+03 DETOT -3.80E-07 tst  3.86E-09 PX  2.78E-04
 TTTTTTTTTTTTTTTTTTTTTTTTTTTTTT DIIS        TELAPSE      321.69 TCPU      321.62
 DIIS TEST: 0.56983E-05 AT SCF   CYCLE  50 - DIIS ACTIVE - HISTORY:    50 CYCLES
 TTTTTTTTTTTTTTTTTTTTTTTTTTTTTT FDIK        TELAPSE      322.18 TCPU      322.12

    ALPHA      ELECTRONS
 INSULATING STATE
 TOP OF VALENCE BANDS -    BAND    136; K    1; EIG -1.4569803E-01 AU
 BOTTOM OF VIRTUAL BANDS - BAND    137; K    1; EIG -5.5995392E-02 AU
 DIRECT ENERGY BAND GAP:   2.4409 eV

    BETA       ELECTRONS
 INSULATING STATE
 TOP OF VALENCE BANDS -    BAND    134; K    1; EIG -1.6828611E-01 AU
 BOTTOM OF VIRTUAL BANDS - BAND    135; K    1; EIG -1.0668553E-01 AU
 DIRECT ENERGY BAND GAP:   1.6762 eV
 TTTTTTTTTTTTTTTTTTTTTTTTTTTTTT PDIG        TELAPSE      322.22 TCPU      322.15
 CHARGE NORMALIZATION FACTOR   1.00000000
 TOTAL ATOMIC CHARGES:
   0.9484025   0.9406180   0.9269083   0.9581137   0.9348177   0.9348609
   8.6735325   8.6911971   6.1470915   5.6339108   6.1674770   0.9771902
   5.6409858   6.1315927  27.5788605   0.9471803   0.9384435   0.9263994
   0.9620629   0.9343209   0.9353895   8.6722733   8.6902937   6.1505401
   5.6334726   6.1696978   0.9787167   5.6431792   6.1324748   0.9471966
   0.9384796   0.9264342   0.9620492   0.9342952   0.9353809   8.6725097
   8.6900879   6.1505726   5.6329328   6.1696789   0.9787783   5.6432920
   6.1326179  27.5788816   0.9483704   0.9405951   0.9269012   0.9580473
   0.9347788   0.9348259   8.6738234   8.6910671   6.1472149   5.6335627
   6.1672895   0.9771945   5.6414068   6.1317311
 SUMMED SPIN DENSITY           2.00000000
 TOTAL ATOMIC SPINS  :
   0.0015969  -0.0002551  -0.0003677   0.0026074  -0.0004845  -0.0005529
   0.0968917   0.0992587   0.0121861  -0.0061098   0.0076213  -0.0006863
  -0.0059032   0.0118694   0.5701647   0.0016509  -0.0002499  -0.0003447
   0.0025067  -0.0004651  -0.0005297   0.0948922   0.0963792   0.0118710
  -0.0059668   0.0073432  -0.0006187  -0.0057597   0.0114548   0.0016510
  -0.0002504  -0.0003445   0.0025089  -0.0004668  -0.0005294   0.0949180
   0.0964339   0.0118780  -0.0059743   0.0073490  -0.0006170  -0.0057656
   0.0114590   0.5701636   0.0015982  -0.0002533  -0.0003659   0.0026082
  -0.0004807  -0.0005502   0.0968186   0.0992092   0.0121641  -0.0060160
   0.0074662  -0.0006564  -0.0058045   0.0118489
 TTTTTTTTTTTTTTTTTTTTTTTTTTTTTT MOQGAD      TELAPSE      322.22 TCPU      322.16
 TTTTTTTTTTTTTTTTTTTTTTTTTTTTTT SHELLXN     TELAPSE      325.31 TCPU      325.25
 TTTTTTTTTTTTTTTTTTTTTTTTTTTTTT MONMO3      TELAPSE      325.36 TCPU      325.30
 NUMERICALLY INTEGRATED DENSITY    135.9999871534    133.9999869165
 TTTTTTTTTTTTTTTTTTTTTTTTTTTTTT NUMDFT      TELAPSE      327.61 TCPU      327.54
 CYC  51 ETOT(AU) -4.660085527822E+03 DETOT -1.08E-07 tst  2.12E-09 PX  1.12E-04
 TTTTTTTTTTTTTTTTTTTTTTTTTTTTTT DIIS        TELAPSE      328.05 TCPU      327.99
 DIIS TEST: 0.35186E-05 AT SCF   CYCLE  51 - DIIS ACTIVE - HISTORY:    51 CYCLES
 TTTTTTTTTTTTTTTTTTTTTTTTTTTTTT FDIK        TELAPSE      328.59 TCPU      328.53

    ALPHA      ELECTRONS
 INSULATING STATE
 TOP OF VALENCE BANDS -    BAND    136; K    1; EIG -1.4570978E-01 AU
 BOTTOM OF VIRTUAL BANDS - BAND    137; K    1; EIG -5.5995523E-02 AU
 DIRECT ENERGY BAND GAP:   2.4413 eV

    BETA       ELECTRONS
 INSULATING STATE
 TOP OF VALENCE BANDS -    BAND    134; K    1; EIG -1.6829553E-01 AU
 BOTTOM OF VIRTUAL BANDS - BAND    135; K    1; EIG -1.0670161E-01 AU
 DIRECT ENERGY BAND GAP:   1.6761 eV
 TTTTTTTTTTTTTTTTTTTTTTTTTTTTTT PDIG        TELAPSE      328.63 TCPU      328.56
 CHARGE NORMALIZATION FACTOR   1.00000000
 TOTAL ATOMIC CHARGES:
   0.9483872   0.9406086   0.9269058   0.9580719   0.9347931   0.9348391
   8.6736531   8.6910945   6.1471156   5.6338771   6.1672053   0.9772036
   5.6412934   6.1316620  27.5789818   0.9471926   0.9384602   0.9264152
   0.9620732   0.9343047   0.9353808   8.6724267   8.6901342   6.1505573
   5.6330687   6.1698008   0.9787499   5.6432206   6.1325239   0.9471968
   0.9384514   0.9264054   0.9620728   0.9343025   0.9353700   8.6724083
   8.6901290   6.1505727   5.6331196   6.1697816   0.9787549   5.6432358
   6.1325373  27.5789650   0.9483984   0.9406208   0.9269142   0.9580896
   0.9348040   0.9348560   8.6736252   8.6911328   6.1471040   5.6337754
   6.1674029   0.9771925   5.6411433   6.1316368
 SUMMED SPIN DENSITY           2.00000000
 TOTAL ATOMIC SPINS  :
   0.0015968  -0.0002540  -0.0003662   0.0026076  -0.0004840  -0.0005517
   0.0968732   0.0992520   0.0121789  -0.0060916   0.0076068  -0.0006829
  -0.0058859   0.0118644   0.5700865   0.0016511  -0.0002496  -0.0003440
   0.0025077  -0.0004656  -0.0005285   0.0949131   0.0964251   0.0118747
  -0.0059643   0.0073508  -0.0006181  -0.0057601   0.0114581   0.0016503
  -0.0002502  -0.0003446   0.0025084  -0.0004661  -0.0005287   0.0949088
   0.0964215   0.0118751  -0.0059710   0.0073519  -0.0006182  -0.0057666
   0.0114562   0.5701039   0.0015987  -0.0002519  -0.0003641   0.0026085
  -0.0004814  -0.0005491   0.0968621   0.0992334   0.0121683  -0.0060253
   0.0074928  -0.0006614  -0.0058142   0.0118530
 TTTTTTTTTTTTTTTTTTTTTTTTTTTTTT MOQGAD      TELAPSE      328.63 TCPU      328.57
 TTTTTTTTTTTTTTTTTTTTTTTTTTTTTT SHELLXN     TELAPSE      331.73 TCPU      331.66
 TTTTTTTTTTTTTTTTTTTTTTTTTTTTTT MONMO3      TELAPSE      331.78 TCPU      331.71
 NUMERICALLY INTEGRATED DENSITY    135.9999871535    133.9999869167
 TTTTTTTTTTTTTTTTTTTTTTTTTTTTTT NUMDFT      TELAPSE      334.08 TCPU      334.02
 CYC  52 ETOT(AU) -4.660085527926E+03 DETOT -1.04E-07 tst  6.36E-10 PX  2.43E-04
 TTTTTTTTTTTTTTTTTTTTTTTTTTTTTT DIIS        TELAPSE      334.53 TCPU      334.46
 DIIS TEST: 0.57258E-06 AT SCF   CYCLE  52 - DIIS ACTIVE - HISTORY:    52 CYCLES
 TTTTTTTTTTTTTTTTTTTTTTTTTTTTTT FDIK        TELAPSE      335.12 TCPU      335.05

    ALPHA      ELECTRONS
 INSULATING STATE
 TOP OF VALENCE BANDS -    BAND    136; K    1; EIG -1.4571190E-01 AU
 BOTTOM OF VIRTUAL BANDS - BAND    137; K    1; EIG -5.5998245E-02 AU
 DIRECT ENERGY BAND GAP:   2.4412 eV

    BETA       ELECTRONS
 INSULATING STATE
 TOP OF VALENCE BANDS -    BAND    134; K    1; EIG -1.6829680E-01 AU
 BOTTOM OF VIRTUAL BANDS - BAND    135; K    1; EIG -1.0670132E-01 AU
 DIRECT ENERGY BAND GAP:   1.6761 eV
 TTTTTTTTTTTTTTTTTTTTTTTTTTTTTT PDIG        TELAPSE      335.15 TCPU      335.09
 CHARGE NORMALIZATION FACTOR   1.00000000
 TOTAL ATOMIC CHARGES:
   0.9484125   0.9406336   0.9269337   0.9580876   0.9348074   0.9348552
   8.6736576   8.6911465   6.1470257   5.6337607   6.1674220   0.9771800
   5.6411435   6.1316240  27.5789797   0.9471804   0.9384397   0.9263920
   0.9620652   0.9342975   0.9353666   8.6723915   8.6901769   6.1506208
   5.6331565   6.1697183   0.9787569   5.6432094   6.1325598   0.9471915
   0.9384534   0.9264029   0.9620800   0.9343079   0.9353777   8.6724121
   8.6901879   6.1505821   5.6331319   6.1697303   0.9787609   5.6432096
   6.1325202  27.5789066   0.9484125   0.9406325   0.9269332   0.9580794
   0.9348013   0.9348448   8.6736717   8.6911040   6.1470035   5.6338917
   6.1672374   0.9771951   5.6413060   6.1316306
 SUMMED SPIN DENSITY           2.00000000
 TOTAL ATOMIC SPINS  :
   0.0015982  -0.0002525  -0.0003650   0.0026085  -0.0004825  -0.0005504
   0.0968711   0.0992428   0.0121735  -0.0060575   0.0075546  -0.0006732
  -0.0058518   0.0118591   0.5700932   0.0016510  -0.0002496  -0.0003446
   0.0025082  -0.0004657  -0.0005286   0.0949104   0.0964161   0.0118746
  -0.0059646   0.0073441  -0.0006169  -0.0057580   0.0114556   0.0016510
  -0.0002499  -0.0003444   0.0025079  -0.0004658  -0.0005286   0.0949074
   0.0964127   0.0118744  -0.0059666   0.0073444  -0.0006167  -0.0057601
   0.0114558   0.5701372   0.0015988  -0.0002516  -0.0003641   0.0026087
  -0.0004816  -0.0005496   0.0968451   0.0992247   0.0121647  -0.0060294
   0.0075127  -0.0006656  -0.0058227   0.0118512
 TTTTTTTTTTTTTTTTTTTTTTTTTTTTTT MOQGAD      TELAPSE      335.16 TCPU      335.09
 TTTTTTTTTTTTTTTTTTTTTTTTTTTTTT SHELLXN     TELAPSE      338.25 TCPU      338.18
 TTTTTTTTTTTTTTTTTTTTTTTTTTTTTT MONMO3      TELAPSE      338.30 TCPU      338.23
 NUMERICALLY INTEGRATED DENSITY    135.9999871536    133.9999869168
 TTTTTTTTTTTTTTTTTTTTTTTTTTTTTT NUMDFT      TELAPSE      340.55 TCPU      340.48
 CYC  53 ETOT(AU) -4.660085527932E+03 DETOT -5.52E-09 tst  1.85E-10 PX  4.98E-05
 TTTTTTTTTTTTTTTTTTTTTTTTTTTTTT DIIS        TELAPSE      341.00 TCPU      340.94
 DIIS TEST: 0.39372E-06 AT SCF   CYCLE  53 - DIIS ACTIVE - HISTORY:    53 CYCLES
 TTTTTTTTTTTTTTTTTTTTTTTTTTTTTT FDIK        TELAPSE      341.49 TCPU      341.43

    ALPHA      ELECTRONS
 INSULATING STATE
 TOP OF VALENCE BANDS -    BAND    136; K    1; EIG -1.4571240E-01 AU
 BOTTOM OF VIRTUAL BANDS - BAND    137; K    1; EIG -5.5997071E-02 AU
 DIRECT ENERGY BAND GAP:   2.4413 eV

    BETA       ELECTRONS
 INSULATING STATE
 TOP OF VALENCE BANDS -    BAND    134; K    1; EIG -1.6829680E-01 AU
 BOTTOM OF VIRTUAL BANDS - BAND    135; K    1; EIG -1.0670184E-01 AU
 DIRECT ENERGY BAND GAP:   1.6761 eV
 TTTTTTTTTTTTTTTTTTTTTTTTTTTTTT PDIG        TELAPSE      341.53 TCPU      341.46
 CHARGE NORMALIZATION FACTOR   1.00000000
 TOTAL ATOMIC CHARGES:
   0.9483941   0.9406157   0.9269155   0.9580778   0.9347978   0.9348441
   8.6736502   8.6911061   6.1470864   5.6338507   6.1672685   0.9771962
   5.6412508   6.1316502  27.5789734   0.9471949   0.9384565   0.9264105
   0.9620727   0.9343090   0.9353791   8.6724217   8.6901474   6.1505590
   5.6331061   6.1697724   0.9787475   5.6432324   6.1325137   0.9471894
   0.9384558   0.9264058   0.9620699   0.9343031   0.9353764   8.6724081
   8.6901435   6.1505788   5.6331093   6.1697820   0.9787483   5.6432244
   6.1325367  27.5789723   0.9483958   0.9406169   0.9269151   0.9580825
   0.9348034   0.9348486   8.6736395   8.6911239   6.1471009   5.6337917
   6.1673661   0.9771903   5.6411754   6.1316458
 SUMMED SPIN DENSITY           2.00000000
 TOTAL ATOMIC SPINS  :
   0.0015983  -0.0002524  -0.0003642   0.0026089  -0.0004823  -0.0005502
   0.0968627   0.0992393   0.0121695  -0.0060525   0.0075526  -0.0006727
  -0.0058485   0.0118564   0.5700968   0.0016511  -0.0002498  -0.0003443
   0.0025081  -0.0004660  -0.0005286   0.0949096   0.0964202   0.0118746
  -0.0059633   0.0073444  -0.0006167  -0.0057577   0.0114567   0.0016511
  -0.0002497  -0.0003442   0.0025080  -0.0004657  -0.0005288   0.0949083
   0.0964180   0.0118733  -0.0059642   0.0073445  -0.0006170  -0.0057588
   0.0114561   0.5700999   0.0015990  -0.0002511  -0.0003635   0.0026090
  -0.0004813  -0.0005494   0.0968601   0.0992336   0.0121654  -0.0060334
   0.0075235  -0.0006673  -0.0058279   0.0118524
 TTTTTTTTTTTTTTTTTTTTTTTTTTTTTT MOQGAD      TELAPSE      341.53 TCPU      341.47
 TTTTTTTTTTTTTTTTTTTTTTTTTTTTTT SHELLXN     TELAPSE      344.63 TCPU      344.57
 TTTTTTTTTTTTTTTTTTTTTTTTTTTTTT MONMO3      TELAPSE      344.68 TCPU      344.62
 NUMERICALLY INTEGRATED DENSITY    135.9999871535    133.9999869166
 TTTTTTTTTTTTTTTTTTTTTTTTTTTTTT NUMDFT      TELAPSE      346.96 TCPU      346.89
 CYC  54 ETOT(AU) -4.660085527937E+03 DETOT -4.73E-09 tst  6.83E-11 PX  3.90E-05
 TTTTTTTTTTTTTTTTTTTTTTTTTTTTTT DIIS        TELAPSE      347.42 TCPU      347.35
 DIIS TEST: 0.14022E-06 AT SCF   CYCLE  54 - DIIS ACTIVE - HISTORY:    54 CYCLES
 TTTTTTTTTTTTTTTTTTTTTTTTTTTTTT FDIK        TELAPSE      347.99 TCPU      347.93

    ALPHA      ELECTRONS
 INSULATING STATE
 TOP OF VALENCE BANDS -    BAND    136; K    1; EIG -1.4571377E-01 AU
 BOTTOM OF VIRTUAL BANDS - BAND    137; K    1; EIG -5.5997215E-02 AU
 DIRECT ENERGY BAND GAP:   2.4413 eV

    BETA       ELECTRONS
 INSULATING STATE
 TOP OF VALENCE BANDS -    BAND    134; K    1; EIG -1.6829780E-01 AU
 BOTTOM OF VIRTUAL BANDS - BAND    135; K    1; EIG -1.0670387E-01 AU
 DIRECT ENERGY BAND GAP:   1.6761 eV
 TTTTTTTTTTTTTTTTTTTTTTTTTTTTTT PDIG        TELAPSE      348.03 TCPU      347.96
 CHARGE NORMALIZATION FACTOR   1.00000000
 TOTAL ATOMIC CHARGES:
   0.9484009   0.9406217   0.9269197   0.9580826   0.9348024   0.9348489
   8.6736484   8.6911191   6.1470724   5.6338088   6.1673330   0.9771913
   5.6412105   6.1316374  27.5789795   0.9471872   0.9384515   0.9264033
   0.9620706   0.9343014   0.9353745   8.6724054   8.6901583   6.1505870
   5.6331172   6.1697619   0.9787531   5.6432125   6.1325399   0.9471918
   0.9384517   0.9264054   0.9620730   0.9343057   0.9353750   8.6724080
   8.6901573   6.1505770   5.6331260   6.1697424   0.9787561   5.6432227
   6.1325272  27.5789749   0.9484026   0.9406243   0.9269220   0.9580819
   0.9348010   0.9348494   8.6736542   8.6911169   6.1470585   5.6338254
   6.1673108   0.9771923   5.6412316   6.1316344
 SUMMED SPIN DENSITY           2.00000000
 TOTAL ATOMIC SPINS  :
   0.0015984  -0.0002518  -0.0003641   0.0026089  -0.0004819  -0.0005498
   0.0968628   0.0992376   0.0121690  -0.0060441   0.0075397  -0.0006702
  -0.0058400   0.0118555   0.5700928   0.0016512  -0.0002497  -0.0003442
   0.0025081  -0.0004659  -0.0005286   0.0949101   0.0964193   0.0118740
  -0.0059625   0.0073433  -0.0006166  -0.0057579   0.0114565   0.0016513
  -0.0002496  -0.0003441   0.0025080  -0.0004658  -0.0005286   0.0949112
   0.0964206   0.0118735  -0.0059628   0.0073437  -0.0006165  -0.0057578
   0.0114565   0.5700954   0.0015987  -0.0002513  -0.0003637   0.0026090
  -0.0004814  -0.0005495   0.0968582   0.0992334   0.0121665  -0.0060364
   0.0075275  -0.0006681  -0.0058311   0.0118528
 TTTTTTTTTTTTTTTTTTTTTTTTTTTTTT MOQGAD      TELAPSE      348.03 TCPU      347.97
 TTTTTTTTTTTTTTTTTTTTTTTTTTTTTT SHELLXN     TELAPSE      351.12 TCPU      351.06
 TTTTTTTTTTTTTTTTTTTTTTTTTTTTTT MONMO3      TELAPSE      351.17 TCPU      351.11
 NUMERICALLY INTEGRATED DENSITY    135.9999871536    133.9999869167
 TTTTTTTTTTTTTTTTTTTTTTTTTTTTTT NUMDFT      TELAPSE      353.49 TCPU      353.43
 CYC  55 ETOT(AU) -4.660085527938E+03 DETOT -1.27E-09 tst  1.91E-11 PX  3.36E-05
 TTTTTTTTTTTTTTTTTTTTTTTTTTTTTT DIIS        TELAPSE      353.95 TCPU      353.89
 DIIS TEST: 0.34731E-07 AT SCF   CYCLE  55 - DIIS ACTIVE - HISTORY:    54 CYCLES
 TTTTTTTTTTTTTTTTTTTTTTTTTTTTTT FDIK        TELAPSE      354.46 TCPU      354.39

    ALPHA      ELECTRONS
 INSULATING STATE
 TOP OF VALENCE BANDS -    BAND    136; K    1; EIG -1.4571320E-01 AU
 BOTTOM OF VIRTUAL BANDS - BAND    137; K    1; EIG -5.5997437E-02 AU
 DIRECT ENERGY BAND GAP:   2.4413 eV

    BETA       ELECTRONS
 INSULATING STATE
 TOP OF VALENCE BANDS -    BAND    134; K    1; EIG -1.6829749E-01 AU
 BOTTOM OF VIRTUAL BANDS - BAND    135; K    1; EIG -1.0670260E-01 AU
 DIRECT ENERGY BAND GAP:   1.6761 eV
 TTTTTTTTTTTTTTTTTTTTTTTTTTTTTT PDIG        TELAPSE      354.49 TCPU      354.42
 CHARGE NORMALIZATION FACTOR   1.00000000
 TOTAL ATOMIC CHARGES:
   0.9484012   0.9406228   0.9269219   0.9580814   0.9348017   0.9348485
   8.6736504   8.6911179   6.1470631   5.6338287   6.1673185   0.9771910
   5.6412150   6.1316395  27.5789767   0.9471921   0.9384534   0.9264064
   0.9620733   0.9343075   0.9353773   8.6724086   8.6901511   6.1505731
   5.6331279   6.1697457   0.9787539   5.6432291   6.1325218   0.9471900
   0.9384541   0.9264047   0.9620718   0.9343034   0.9353759   8.6724137
   8.6901570   6.1505782   5.6331079   6.1697779   0.9787489   5.6432169
   6.1325314  27.5789676   0.9484006   0.9406208   0.9269201   0.9580812
   0.9348020   0.9348469   8.6736452   8.6911177   6.1470713   5.6338261
   6.1673237   0.9771916   5.6412105   6.1316431
 SUMMED SPIN DENSITY           2.00000000
 TOTAL ATOMIC SPINS  :
   0.0015985  -0.0002515  -0.0003640   0.0026089  -0.0004817  -0.0005498
   0.0968603   0.0992351   0.0121678  -0.0060403   0.0075343  -0.0006694
  -0.0058359   0.0118544   0.5700949   0.0016513  -0.0002496  -0.0003441
   0.0025082  -0.0004658  -0.0005285   0.0949096   0.0964201   0.0118733
  -0.0059616   0.0073428  -0.0006164  -0.0057573   0.0114564   0.0016512
  -0.0002496  -0.0003442   0.0025081  -0.0004658  -0.0005285   0.0949078
   0.0964175   0.0118732  -0.0059624   0.0073427  -0.0006164  -0.0057577
   0.0114559   0.5701013   0.0015986  -0.0002514  -0.0003639   0.0026090
  -0.0004815  -0.0005496   0.0968598   0.0992344   0.0121671  -0.0060374
   0.0075299  -0.0006686  -0.0058329   0.0118535
 TTTTTTTTTTTTTTTTTTTTTTTTTTTTTT MOQGAD      TELAPSE      354.50 TCPU      354.43
 TTTTTTTTTTTTTTTTTTTTTTTTTTTTTT SHELLXN     TELAPSE      357.59 TCPU      357.52
 TTTTTTTTTTTTTTTTTTTTTTTTTTTTTT MONMO3      TELAPSE      357.64 TCPU      357.57
 NUMERICALLY INTEGRATED DENSITY    135.9999871535    133.9999869167
 TTTTTTTTTTTTTTTTTTTTTTTTTTTTTT NUMDFT      TELAPSE      359.93 TCPU      359.87
 CYC  56 ETOT(AU) -4.660085527938E+03 DETOT -7.91E-11 tst  5.27E-12 PX  2.01E-05
 TTTTTTTTTTTTTTTTTTTTTTTTTTTTTT DIIS        TELAPSE      360.40 TCPU      360.34
 DIIS TEST: 0.20543E-07 AT SCF   CYCLE  56 - DIIS ACTIVE - HISTORY:    55 CYCLES
 TTTTTTTTTTTTTTTTTTTTTTTTTTTTTT FDIK        TELAPSE      360.88 TCPU      360.82

    ALPHA      ELECTRONS
 INSULATING STATE
 TOP OF VALENCE BANDS -    BAND    136; K    1; EIG -1.4571374E-01 AU
 BOTTOM OF VIRTUAL BANDS - BAND    137; K    1; EIG -5.5997245E-02 AU
 DIRECT ENERGY BAND GAP:   2.4413 eV

    BETA       ELECTRONS
 INSULATING STATE
 TOP OF VALENCE BANDS -    BAND    134; K    1; EIG -1.6829774E-01 AU
 BOTTOM OF VIRTUAL BANDS - BAND    135; K    1; EIG -1.0670344E-01 AU
 DIRECT ENERGY BAND GAP:   1.6761 eV
 TTTTTTTTTTTTTTTTTTTTTTTTTTTTTT PDIG        TELAPSE      360.92 TCPU      360.85
 CHARGE NORMALIZATION FACTOR   1.00000000
 TOTAL ATOMIC CHARGES:
   0.9483994   0.9406203   0.9269190   0.9580812   0.9348012   0.9348475
   8.6736479   8.6911160   6.1470758   5.6338125   6.1673211   0.9771920
   5.6412240   6.1316402  27.5789761   0.9471893   0.9384524   0.9264047
   0.9620701   0.9343027   0.9353746   8.6724116   8.6901606   6.1505803
   5.6331092   6.1697728   0.9787494   5.6432130   6.1325359   0.9471905
   0.9384531   0.9264056   0.9620723   0.9343059   0.9353765   8.6724038
   8.6901554   6.1505780   5.6331330   6.1697362   0.9787564   5.6432238
   6.1325289  27.5789764   0.9484008   0.9406221   0.9269204   0.9580821
   0.9348019   0.9348489   8.6736561   8.6911172   6.1470697   5.6338110
   6.1673242   0.9771914   5.6412213   6.1316364
 SUMMED SPIN DENSITY           2.00000000
 TOTAL ATOMIC SPINS  :
   0.0015985  -0.0002515  -0.0003640   0.0026089  -0.0004816  -0.0005497
   0.0968613   0.0992358   0.0121679  -0.0060394   0.0075328  -0.0006691
  -0.0058348   0.0118542   0.5700951   0.0016512  -0.0002495  -0.0003441
   0.0025081  -0.0004658  -0.0005285   0.0949091   0.0964185   0.0118733
  -0.0059617   0.0073423  -0.0006164  -0.0057571   0.0114560   0.0016513
  -0.0002495  -0.0003442   0.0025082  -0.0004658  -0.0005285   0.0949109
   0.0964203   0.0118734  -0.0059619   0.0073429  -0.0006164  -0.0057575
   0.0114563   0.5700956   0.0015985  -0.0002515  -0.0003639   0.0026090
  -0.0004815  -0.0005495   0.0968585   0.0992340   0.0121673  -0.0060377
   0.0075299  -0.0006685  -0.0058328   0.0118533
 TTTTTTTTTTTTTTTTTTTTTTTTTTTTTT MOQGAD      TELAPSE      360.92 TCPU      360.86
 TTTTTTTTTTTTTTTTTTTTTTTTTTTTTT SHELLXN     TELAPSE      364.01 TCPU      363.95
 TTTTTTTTTTTTTTTTTTTTTTTTTTTTTT MONMO3      TELAPSE      364.06 TCPU      364.00
 NUMERICALLY INTEGRATED DENSITY    135.9999871535    133.9999869167
 TTTTTTTTTTTTTTTTTTTTTTTTTTTTTT NUMDFT      TELAPSE      366.31 TCPU      366.24
 CYC  57 ETOT(AU) -4.660085527938E+03 DETOT  2.35E-10 tst  4.45E-12 PX  1.46E-05
 TTTTTTTTTTTTTTTTTTTTTTTTTTTTTT DIIS        TELAPSE      366.78 TCPU      366.72
 DIIS TEST: 0.14653E-07 AT SCF   CYCLE  57 - DIIS ACTIVE - HISTORY:    55 CYCLES
 TTTTTTTTTTTTTTTTTTTTTTTTTTTTTT FDIK        TELAPSE      367.26 TCPU      367.19

    ALPHA      ELECTRONS
 INSULATING STATE
 TOP OF VALENCE BANDS -    BAND    136; K    1; EIG -1.4571377E-01 AU
 BOTTOM OF VIRTUAL BANDS - BAND    137; K    1; EIG -5.5997382E-02 AU
 DIRECT ENERGY BAND GAP:   2.4413 eV

    BETA       ELECTRONS
 INSULATING STATE
 TOP OF VALENCE BANDS -    BAND    134; K    1; EIG -1.6829779E-01 AU
 BOTTOM OF VIRTUAL BANDS - BAND    135; K    1; EIG -1.0670349E-01 AU
 DIRECT ENERGY BAND GAP:   1.6761 eV
 TTTTTTTTTTTTTTTTTTTTTTTTTTTTTT PDIG        TELAPSE      367.29 TCPU      367.23
 CHARGE NORMALIZATION FACTOR   1.00000000
 TOTAL ATOMIC CHARGES:
   0.9484007   0.9406219   0.9269204   0.9580821   0.9348021   0.9348487
   8.6736496   8.6911177   6.1470688   5.6338237   6.1673221   0.9771919
   5.6412131   6.1316384  27.5789769   0.9471900   0.9384531   0.9264053
   0.9620725   0.9343049   0.9353766   8.6724066   8.6901511   6.1505785
   5.6331251   6.1697508   0.9787544   5.6432236   6.1325292   0.9471909
   0.9384529   0.9264055   0.9620718   0.9343044   0.9353753   8.6724126
   8.6901544   6.1505763   5.6331118   6.1697693   0.9787501   5.6432198
   6.1325289  27.5789781   0.9484006   0.9406217   0.9269198   0.9580814
   0.9348014   0.9348482   8.6736454   8.6911182   6.1470689   5.6338260
   6.1673196   0.9771917   5.6412159   6.1316394
 SUMMED SPIN DENSITY           2.00000000
 TOTAL ATOMIC SPINS  :
   0.0015985  -0.0002515  -0.0003639   0.0026089  -0.0004816  -0.0005497
   0.0968600   0.0992349   0.0121675  -0.0060391   0.0075326  -0.0006691
  -0.0058345   0.0118539   0.5700946   0.0016513  -0.0002495  -0.0003441
   0.0025082  -0.0004658  -0.0005284   0.0949098   0.0964200   0.0118731
  -0.0059615   0.0073426  -0.0006164  -0.0057571   0.0114561   0.0016513
  -0.0002495  -0.0003442   0.0025082  -0.0004657  -0.0005285   0.0949095
   0.0964196   0.0118732  -0.0059617   0.0073427  -0.0006164  -0.0057574
   0.0114560   0.5700941   0.0015986  -0.0002515  -0.0003639   0.0026090
  -0.0004815  -0.0005495   0.0968606   0.0992350   0.0121675  -0.0060377
   0.0075305  -0.0006686  -0.0058330   0.0118535
 TTTTTTTTTTTTTTTTTTTTTTTTTTTTTT MOQGAD      TELAPSE      367.30 TCPU      367.24
 TTTTTTTTTTTTTTTTTTTTTTTTTTTTTT SHELLXN     TELAPSE      370.40 TCPU      370.33
 TTTTTTTTTTTTTTTTTTTTTTTTTTTTTT MONMO3      TELAPSE      370.45 TCPU      370.38
 NUMERICALLY INTEGRATED DENSITY    135.9999871535    133.9999869167
 TTTTTTTTTTTTTTTTTTTTTTTTTTTTTT NUMDFT      TELAPSE      372.72 TCPU      372.65
 CYC  58 ETOT(AU) -4.660085527937E+03 DETOT  6.64E-10 tst  2.11E-12 PX  5.20E-06
 TTTTTTTTTTTTTTTTTTTTTTTTTTTTTT DIIS        TELAPSE      373.20 TCPU      373.13
 DIIS TEST: 0.82188E-08 AT SCF   CYCLE  58 - DIIS ACTIVE - HISTORY:    56 CYCLES
 TTTTTTTTTTTTTTTTTTTTTTTTTTTTTT FDIK        TELAPSE      373.68 TCPU      373.62

    ALPHA      ELECTRONS
 INSULATING STATE
 TOP OF VALENCE BANDS -    BAND    136; K    1; EIG -1.4571357E-01 AU
 BOTTOM OF VIRTUAL BANDS - BAND    137; K    1; EIG -5.5997314E-02 AU
 DIRECT ENERGY BAND GAP:   2.4413 eV

    BETA       ELECTRONS
 INSULATING STATE
 TOP OF VALENCE BANDS -    BAND    134; K    1; EIG -1.6829767E-01 AU
 BOTTOM OF VIRTUAL BANDS - BAND    135; K    1; EIG -1.0670316E-01 AU
 DIRECT ENERGY BAND GAP:   1.6761 eV
 TTTTTTTTTTTTTTTTTTTTTTTTTTTTTT PDIG        TELAPSE      373.72 TCPU      373.65
 CHARGE NORMALIZATION FACTOR   1.00000000
 TOTAL ATOMIC CHARGES:
   0.9484009   0.9406220   0.9269209   0.9580813   0.9348016   0.9348482
   8.6736489   8.6911166   6.1470676   5.6338197   6.1673208   0.9771915
   5.6412200   6.1316393  27.5789779   0.9471910   0.9384531   0.9264061
   0.9620720   0.9343056   0.9353763   8.6724101   8.6901575   6.1505749
   5.6331174   6.1697603   0.9787514   5.6432203   6.1325271   0.9471902
   0.9384535   0.9264049   0.9620720   0.9343044   0.9353762   8.6724083
   8.6901575   6.1505789   5.6331226   6.1697529   0.9787537   5.6432196
   6.1325308  27.5789721   0.9484014   0.9406219   0.9269208   0.9580816
   0.9348019   0.9348478   8.6736524   8.6911173   6.1470683   5.6338174
   6.1673228   0.9771917   5.6412172   6.1316398
 SUMMED SPIN DENSITY           2.00000000
 TOTAL ATOMIC SPINS  :
   0.0015985  -0.0002515  -0.0003639   0.0026090  -0.0004815  -0.0005496
   0.0968602   0.0992350   0.0121676  -0.0060380   0.0075309  -0.0006687
  -0.0058333   0.0118538   0.5700940   0.0016513  -0.0002495  -0.0003441
   0.0025081  -0.0004658  -0.0005284   0.0949096   0.0964194   0.0118731
  -0.0059616   0.0073425  -0.0006164  -0.0057570   0.0114560   0.0016513
  -0.0002495  -0.0003441   0.0025081  -0.0004658  -0.0005285   0.0949093
   0.0964187   0.0118731  -0.0059617   0.0073424  -0.0006163  -0.0057572
   0.0114559   0.5700984   0.0015985  -0.0002515  -0.0003639   0.0026089
  -0.0004815  -0.0005495   0.0968589   0.0992343   0.0121674  -0.0060377
   0.0075303  -0.0006686  -0.0058331   0.0118535
 TTTTTTTTTTTTTTTTTTTTTTTTTTTTTT MOQGAD      TELAPSE      373.72 TCPU      373.66
 TTTTTTTTTTTTTTTTTTTTTTTTTTTTTT SHELLXN     TELAPSE      376.81 TCPU      376.75
 TTTTTTTTTTTTTTTTTTTTTTTTTTTTTT MONMO3      TELAPSE      376.86 TCPU      376.80
 NUMERICALLY INTEGRATED DENSITY    135.9999871535    133.9999869167
 TTTTTTTTTTTTTTTTTTTTTTTTTTTTTT NUMDFT      TELAPSE      379.11 TCPU      379.05
 CYC  59 ETOT(AU) -4.660085527938E+03 DETOT -9.88E-10 tst  8.15E-13 PX  1.04E-05
 TTTTTTTTTTTTTTTTTTTTTTTTTTTTTT DIIS        TELAPSE      379.60 TCPU      379.54
 DIIS TEST: 0.31509E-08 AT SCF   CYCLE  59 - DIIS ACTIVE - HISTORY:    57 CYCLES
 TTTTTTTTTTTTTTTTTTTTTTTTTTTTTT FDIK        TELAPSE      380.10 TCPU      380.03

    ALPHA      ELECTRONS
 INSULATING STATE
 TOP OF VALENCE BANDS -    BAND    136; K    1; EIG -1.4571396E-01 AU
 BOTTOM OF VIRTUAL BANDS - BAND    137; K    1; EIG -5.5997392E-02 AU
 DIRECT ENERGY BAND GAP:   2.4413 eV

    BETA       ELECTRONS
 INSULATING STATE
 TOP OF VALENCE BANDS -    BAND    134; K    1; EIG -1.6829790E-01 AU
 BOTTOM OF VIRTUAL BANDS - BAND    135; K    1; EIG -1.0670366E-01 AU
 DIRECT ENERGY BAND GAP:   1.6761 eV
 TTTTTTTTTTTTTTTTTTTTTTTTTTTTTT PDIG        TELAPSE      380.13 TCPU      380.07
 CHARGE NORMALIZATION FACTOR   1.00000000
 TOTAL ATOMIC CHARGES:
   0.9484000   0.9406211   0.9269199   0.9580819   0.9348019   0.9348482
   8.6736488   8.6911174   6.1470720   5.6338198   6.1673226   0.9771918
   5.6412155   6.1316393  27.5789767   0.9471895   0.9384526   0.9264046
   0.9620711   0.9343038   0.9353755   8.6724078   8.6901531   6.1505806
   5.6331211   6.1697564   0.9787530   5.6432205   6.1325334   0.9471908
   0.9384531   0.9264059   0.9620720   0.9343053   0.9353758   8.6724099
   8.6901537   6.1505755   5.6331178   6.1697603   0.9787514   5.6432219
   6.1325276  27.5789804   0.9483999   0.9406212   0.9269192   0.9580816
   0.9348017   0.9348483   8.6736478   8.6911178   6.1470716   5.6338216
   6.1673209   0.9771915   5.6412174   6.1316380
 SUMMED SPIN DENSITY           2.00000000
 TOTAL ATOMIC SPINS  :
   0.0015985  -0.0002515  -0.0003639   0.0026089  -0.0004815  -0.0005496
   0.0968600   0.0992348   0.0121676  -0.0060383   0.0075316  -0.0006689
  -0.0058338   0.0118538   0.5700949   0.0016513  -0.0002495  -0.0003441
   0.0025082  -0.0004657  -0.0005284   0.0949094   0.0964195   0.0118730
  -0.0059615   0.0073425  -0.0006164  -0.0057570   0.0114560   0.0016513
  -0.0002495  -0.0003441   0.0025082  -0.0004658  -0.0005284   0.0949101
   0.0964201   0.0118732  -0.0059616   0.0073426  -0.0006164  -0.0057570
   0.0114560   0.5700929   0.0015985  -0.0002515  -0.0003639   0.0026090
  -0.0004815  -0.0005495   0.0968601   0.0992349   0.0121675  -0.0060377
   0.0075307  -0.0006687  -0.0058332   0.0118537
 TTTTTTTTTTTTTTTTTTTTTTTTTTTTTT MOQGAD      TELAPSE      380.14 TCPU      380.07
 TTTTTTTTTTTTTTTTTTTTTTTTTTTTTT SHELLXN     TELAPSE      383.23 TCPU      383.17
 TTTTTTTTTTTTTTTTTTTTTTTTTTTTTT MONMO3      TELAPSE      383.28 TCPU      383.22
 NUMERICALLY INTEGRATED DENSITY    135.9999871535    133.9999869167
 TTTTTTTTTTTTTTTTTTTTTTTTTTTTTT NUMDFT      TELAPSE      385.57 TCPU      385.50
 CYC  60 ETOT(AU) -4.660085527937E+03 DETOT  1.06E-09 tst  1.51E-12 PX  1.21E-05
 TTTTTTTTTTTTTTTTTTTTTTTTTTTTTT DIIS        TELAPSE      386.69 TCPU      386.62
 DIIS TEST: 0.15720E-08 AT SCF   CYCLE  60 - DIIS ACTIVE - HISTORY:    58 CYCLES
 TTTTTTTTTTTTTTTTTTTTTTTTTTTTTT FDIK        TELAPSE      387.26 TCPU      387.19

    ALPHA      ELECTRONS
 INSULATING STATE
 TOP OF VALENCE BANDS -    BAND    136; K    1; EIG -1.4571362E-01 AU
 BOTTOM OF VIRTUAL BANDS - BAND    137; K    1; EIG -5.5997316E-02 AU
 DIRECT ENERGY BAND GAP:   2.4413 eV

    BETA       ELECTRONS
 INSULATING STATE
 TOP OF VALENCE BANDS -    BAND    134; K    1; EIG -1.6829771E-01 AU
 BOTTOM OF VIRTUAL BANDS - BAND    135; K    1; EIG -1.0670325E-01 AU
 DIRECT ENERGY BAND GAP:   1.6761 eV
 TTTTTTTTTTTTTTTTTTTTTTTTTTTTTT PDIG        TELAPSE      387.29 TCPU      387.23
 CHARGE NORMALIZATION FACTOR   1.00000000
 TOTAL ATOMIC CHARGES:
   0.9484009   0.9406221   0.9269207   0.9580817   0.9348018   0.9348483
   8.6736492   8.6911168   6.1470678   5.6338208   6.1673213   0.9771917
   5.6412181   6.1316387  27.5789769   0.9471909   0.9384535   0.9264062
   0.9620727   0.9343057   0.9353768   8.6724091   8.6901559   6.1505750
   5.6331193   6.1697581   0.9787524   5.6432213   6.1325261   0.9471902
   0.9384529   0.9264048   0.9620717   0.9343042   0.9353756   8.6724094
   8.6901566   6.1505790   5.6331198   6.1697561   0.9787530   5.6432195
   6.1325314  27.5789748   0.9484015   0.9406224   0.9269209   0.9580814
   0.9348017   0.9348480   8.6736505   8.6911179   6.1470668   5.6338199
   6.1673215   0.9771917   5.6412169   6.1316398
 SUMMED SPIN DENSITY           2.00000000
 TOTAL ATOMIC SPINS  :
   0.0015985  -0.0002515  -0.0003639   0.0026090  -0.0004815  -0.0005495
   0.0968598   0.0992347   0.0121675  -0.0060377   0.0075307  -0.0006687
  -0.0058331   0.0118537   0.5700948   0.0016513  -0.0002494  -0.0003441
   0.0025081  -0.0004658  -0.0005284   0.0949095   0.0964193   0.0118731
  -0.0059615   0.0073425  -0.0006164  -0.0057569   0.0114560   0.0016513
  -0.0002495  -0.0003441   0.0025082  -0.0004658  -0.0005284   0.0949094
   0.0964191   0.0118731  -0.0059617   0.0073425  -0.0006164  -0.0057570
   0.0114559   0.5700965   0.0015985  -0.0002515  -0.0003639   0.0026089
  -0.0004815  -0.0005495   0.0968595   0.0992345   0.0121674  -0.0060378
   0.0075307  -0.0006687  -0.0058332   0.0118536
 TTTTTTTTTTTTTTTTTTTTTTTTTTTTTT MOQGAD      TELAPSE      387.30 TCPU      387.23
 TTTTTTTTTTTTTTTTTTTTTTTTTTTTTT SHELLXN     TELAPSE      390.39 TCPU      390.32
 TTTTTTTTTTTTTTTTTTTTTTTTTTTTTT MONMO3      TELAPSE      390.44 TCPU      390.37
 NUMERICALLY INTEGRATED DENSITY    135.9999871535    133.9999869167
 TTTTTTTTTTTTTTTTTTTTTTTTTTTTTT NUMDFT      TELAPSE      392.73 TCPU      392.66
 CYC  61 ETOT(AU) -4.660085527938E+03 DETOT -6.57E-10 tst  5.54E-13 PX  8.15E-06
 TTTTTTTTTTTTTTTTTTTTTTTTTTTTTT DIIS        TELAPSE      393.22 TCPU      393.15
 DIIS TEST: 0.77788E-09 AT SCF   CYCLE  61 - DIIS ACTIVE - HISTORY:    58 CYCLES
 TTTTTTTTTTTTTTTTTTTTTTTTTTTTTT FDIK        TELAPSE      393.59 TCPU      393.52

    ALPHA      ELECTRONS
 INSULATING STATE
 TOP OF VALENCE BANDS -    BAND    136; K    1; EIG -1.4571383E-01 AU
 BOTTOM OF VIRTUAL BANDS - BAND    137; K    1; EIG -5.5997360E-02 AU
 DIRECT ENERGY BAND GAP:   2.4413 eV

    BETA       ELECTRONS
 INSULATING STATE
 TOP OF VALENCE BANDS -    BAND    134; K    1; EIG -1.6829784E-01 AU
 BOTTOM OF VIRTUAL BANDS - BAND    135; K    1; EIG -1.0670349E-01 AU
 DIRECT ENERGY BAND GAP:   1.6761 eV
 TTTTTTTTTTTTTTTTTTTTTTTTTTTTTT PDIG        TELAPSE      393.62 TCPU      393.56
 CHARGE NORMALIZATION FACTOR   1.00000000
 TOTAL ATOMIC CHARGES:
   0.9484005   0.9406216   0.9269203   0.9580816   0.9348017   0.9348482
   8.6736488   8.6911171   6.1470698   5.6338199   6.1673222   0.9771915
   5.6412174   6.1316392  27.5789775   0.9471901   0.9384527   0.9264052
   0.9620713   0.9343045   0.9353757   8.6724087   8.6901548   6.1505784
   5.6331196   6.1697574   0.9787525   5.6432204   6.1325314   0.9471907
   0.9384534   0.9264056   0.9620722   0.9343049   0.9353762   8.6724093
   8.6901554   6.1505762   5.6331198   6.1697577   0.9787523   5.6432207
   6.1325282  27.5789772   0.9484004   0.9406213   0.9269197   0.9580816
   0.9348018   0.9348481   8.6736497   8.6911175   6.1470711   5.6338195
   6.1673217   0.9771915   5.6412173   6.1316389
 SUMMED SPIN DENSITY           2.00000000
 TOTAL ATOMIC SPINS  :
   0.0015985  -0.0002515  -0.0003639   0.0026090  -0.0004815  -0.0005495
   0.0968599   0.0992347   0.0121676  -0.0060378   0.0075308  -0.0006687
  -0.0058332   0.0118537   0.5700944   0.0016513  -0.0002494  -0.0003441
   0.0025081  -0.0004658  -0.0005284   0.0949095   0.0964195   0.0118730
  -0.0059615   0.0073425  -0.0006164  -0.0057570   0.0114560   0.0016513
  -0.0002495  -0.0003441   0.0025082  -0.0004658  -0.0005284   0.0949097
   0.0964196   0.0118732  -0.0059616   0.0073426  -0.0006164  -0.0057570
   0.0114559   0.5700949   0.0015985  -0.0002515  -0.0003639   0.0026090
  -0.0004815  -0.0005495   0.0968598   0.0992347   0.0121674  -0.0060378
   0.0075308  -0.0006687  -0.0058332   0.0118536
 TTTTTTTTTTTTTTTTTTTTTTTTTTTTTT MOQGAD      TELAPSE      393.63 TCPU      393.56
 TTTTTTTTTTTTTTTTTTTTTTTTTTTTTT SHELLXN     TELAPSE      396.72 TCPU      396.66
 TTTTTTTTTTTTTTTTTTTTTTTTTTTTTT MONMO3      TELAPSE      396.78 TCPU      396.71
 NUMERICALLY INTEGRATED DENSITY    135.9999871535    133.9999869167
 TTTTTTTTTTTTTTTTTTTTTTTTTTTTTT NUMDFT      TELAPSE      399.02 TCPU      398.96
 CYC  62 ETOT(AU) -4.660085527937E+03 DETOT  3.96E-10 tst  1.22E-13 PX  3.46E-06
 TTTTTTTTTTTTTTTTTTTTTTTTTTTTTT DIIS        TELAPSE      399.52 TCPU      399.46
 DIIS TEST: 0.62360E-09 AT SCF   CYCLE  62 - DIIS ACTIVE - HISTORY:    55 CYCLES
 TTTTTTTTTTTTTTTTTTTTTTTTTTTTTT FDIK        TELAPSE      399.92 TCPU      399.85

    ALPHA      ELECTRONS
 INSULATING STATE
 TOP OF VALENCE BANDS -    BAND    136; K    1; EIG -1.4571377E-01 AU
 BOTTOM OF VIRTUAL BANDS - BAND    137; K    1; EIG -5.5997356E-02 AU
 DIRECT ENERGY BAND GAP:   2.4413 eV

    BETA       ELECTRONS
 INSULATING STATE
 TOP OF VALENCE BANDS -    BAND    134; K    1; EIG -1.6829780E-01 AU
 BOTTOM OF VIRTUAL BANDS - BAND    135; K    1; EIG -1.0670342E-01 AU
 DIRECT ENERGY BAND GAP:   1.6761 eV
 TTTTTTTTTTTTTTTTTTTTTTTTTTTTTT PDIG        TELAPSE      399.95 TCPU      399.88
 CHARGE NORMALIZATION FACTOR   1.00000000
 TOTAL ATOMIC CHARGES:
   0.9484005   0.9406217   0.9269204   0.9580817   0.9348018   0.9348482
   8.6736489   8.6911171   6.1470696   5.6338202   6.1673220   0.9771917
   5.6412172   6.1316391  27.5789769   0.9471903   0.9384530   0.9264054
   0.9620718   0.9343048   0.9353761   8.6724087   8.6901548   6.1505775
   5.6331199   6.1697577   0.9787525   5.6432209   6.1325295   0.9471904
   0.9384531   0.9264053   0.9620717   0.9343047   0.9353757   8.6724094
   8.6901553   6.1505776   5.6331193   6.1697576   0.9787523   5.6432206
   6.1325298  27.5789772   0.9484008   0.9406217   0.9269201   0.9580815
   0.9348018   0.9348481   8.6736496   8.6911177   6.1470692   5.6338201
   6.1673215   0.9771916   5.6412173   6.1316389
 SUMMED SPIN DENSITY           2.00000000
 TOTAL ATOMIC SPINS  :
   0.0015985  -0.0002515  -0.0003639   0.0026090  -0.0004815  -0.0005495
   0.0968598   0.0992346   0.0121675  -0.0060378   0.0075309  -0.0006687
  -0.0058333   0.0118537   0.5700949   0.0016513  -0.0002494  -0.0003441
   0.0025081  -0.0004658  -0.0005284   0.0949094   0.0964194   0.0118730
  -0.0059615   0.0073425  -0.0006164  -0.0057570   0.0114560   0.0016513
  -0.0002495  -0.0003441   0.0025082  -0.0004658  -0.0005284   0.0949097
   0.0964195   0.0118732  -0.0059616   0.0073425  -0.0006164  -0.0057570
   0.0114559   0.5700949   0.0015985  -0.0002514  -0.0003639   0.0026089
  -0.0004815  -0.0005495   0.0968598   0.0992347   0.0121674  -0.0060377
   0.0075308  -0.0006687  -0.0058333   0.0118536
 TTTTTTTTTTTTTTTTTTTTTTTTTTTTTT MOQGAD      TELAPSE      399.96 TCPU      399.89
 TTTTTTTTTTTTTTTTTTTTTTTTTTTTTT SHELLXN     TELAPSE      403.04 TCPU      402.98
 TTTTTTTTTTTTTTTTTTTTTTTTTTTTTT MONMO3      TELAPSE      403.10 TCPU      403.03
 NUMERICALLY INTEGRATED DENSITY    135.9999871535    133.9999869167
 TTTTTTTTTTTTTTTTTTTTTTTTTTTTTT NUMDFT      TELAPSE      405.37 TCPU      405.31
 CYC  63 ETOT(AU) -4.660085527937E+03 DETOT -4.46E-11 tst  9.39E-15 PX  9.53E-07
 TTTTTTTTTTTTTTTTTTTTTTTTTTTTTT DIIS        TELAPSE      405.88 TCPU      405.82
 DIIS TEST: 0.43865E-09 AT SCF   CYCLE  63 - DIIS ACTIVE - HISTORY:    54 CYCLES
 TTTTTTTTTTTTTTTTTTTTTTTTTTTTTT FDIK        TELAPSE      406.22 TCPU      406.16

    ALPHA      ELECTRONS
 INSULATING STATE
 TOP OF VALENCE BANDS -    BAND    136; K    1; EIG -1.4571375E-01 AU
 BOTTOM OF VIRTUAL BANDS - BAND    137; K    1; EIG -5.5997337E-02 AU
 DIRECT ENERGY BAND GAP:   2.4413 eV

    BETA       ELECTRONS
 INSULATING STATE
 TOP OF VALENCE BANDS -    BAND    134; K    1; EIG -1.6829780E-01 AU
 BOTTOM OF VIRTUAL BANDS - BAND    135; K    1; EIG -1.0670341E-01 AU
 DIRECT ENERGY BAND GAP:   1.6761 eV
 TTTTTTTTTTTTTTTTTTTTTTTTTTTTTT PDIG        TELAPSE      406.26 TCPU      406.19
 CHARGE NORMALIZATION FACTOR   1.00000000
 TOTAL ATOMIC CHARGES:
   0.9484006   0.9406217   0.9269204   0.9580817   0.9348018   0.9348483
   8.6736491   8.6911170   6.1470694   5.6338202   6.1673219   0.9771917
   5.6412174   6.1316390  27.5789770   0.9471904   0.9384530   0.9264055
   0.9620719   0.9343049   0.9353761   8.6724087   8.6901551   6.1505773
   5.6331197   6.1697576   0.9787525   5.6432208   6.1325294   0.9471905
   0.9384532   0.9264054   0.9620719   0.9343048   0.9353759   8.6724095
   8.6901557   6.1505771   5.6331194   6.1697574   0.9787524   5.6432205
   6.1325293  27.5789767   0.9484007   0.9406217   0.9269201   0.9580815
   0.9348017   0.9348481   8.6736498   8.6911178   6.1470694   5.6338200
   6.1673215   0.9771916   5.6412171   6.1316392
 SUMMED SPIN DENSITY           2.00000000
 TOTAL ATOMIC SPINS  :
   0.0015985  -0.0002514  -0.0003639   0.0026090  -0.0004815  -0.0005495
   0.0968598   0.0992346   0.0121675  -0.0060377   0.0075307  -0.0006687
  -0.0058332   0.0118537   0.5700948   0.0016513  -0.0002494  -0.0003441
   0.0025081  -0.0004657  -0.0005284   0.0949095   0.0964194   0.0118730
  -0.0059615   0.0073425  -0.0006164  -0.0057569   0.0114560   0.0016513
  -0.0002495  -0.0003441   0.0025082  -0.0004658  -0.0005284   0.0949097
   0.0964194   0.0118732  -0.0059615   0.0073425  -0.0006164  -0.0057570
   0.0114559   0.5700953   0.0015985  -0.0002514  -0.0003639   0.0026089
  -0.0004815  -0.0005495   0.0968597   0.0992346   0.0121674  -0.0060377
   0.0075307  -0.0006687  -0.0058332   0.0118536
 TTTTTTTTTTTTTTTTTTTTTTTTTTTTTT MOQGAD      TELAPSE      406.26 TCPU      406.20
 TTTTTTTTTTTTTTTTTTTTTTTTTTTTTT SHELLXN     TELAPSE      409.36 TCPU      409.30
 TTTTTTTTTTTTTTTTTTTTTTTTTTTTTT MONMO3      TELAPSE      409.41 TCPU      409.35
 NUMERICALLY INTEGRATED DENSITY    135.9999871535    133.9999869167
 TTTTTTTTTTTTTTTTTTTTTTTTTTTTTT NUMDFT      TELAPSE      411.75 TCPU      411.69
 CYC  64 ETOT(AU) -4.660085527937E+03 DETOT -5.00E-11 tst  6.52E-15 PX  4.12E-07
 TTTTTTTTTTTTTTTTTTTTTTTTTTTTTT DIIS        TELAPSE      412.27 TCPU      412.20
 DIIS TEST: 0.36549E-09 AT SCF   CYCLE  64 - DIIS ACTIVE - HISTORY:    55 CYCLES
 TTTTTTTTTTTTTTTTTTTTTTTTTTTTTT FDIK        TELAPSE      412.57 TCPU      412.51

    ALPHA      ELECTRONS
 INSULATING STATE
 TOP OF VALENCE BANDS -    BAND    136; K    1; EIG -1.4571376E-01 AU
 BOTTOM OF VIRTUAL BANDS - BAND    137; K    1; EIG -5.5997358E-02 AU
 DIRECT ENERGY BAND GAP:   2.4413 eV

    BETA       ELECTRONS
 INSULATING STATE
 TOP OF VALENCE BANDS -    BAND    134; K    1; EIG -1.6829780E-01 AU
 BOTTOM OF VIRTUAL BANDS - BAND    135; K    1; EIG -1.0670340E-01 AU
 DIRECT ENERGY BAND GAP:   1.6761 eV
 TTTTTTTTTTTTTTTTTTTTTTTTTTTTTT PDIG        TELAPSE      412.61 TCPU      412.54
 CHARGE NORMALIZATION FACTOR   1.00000000
 TOTAL ATOMIC CHARGES:
   0.9484006   0.9406217   0.9269204   0.9580817   0.9348018   0.9348483
   8.6736491   8.6911170   6.1470694   5.6338202   6.1673219   0.9771917
   5.6412174   6.1316390  27.5789769   0.9471903   0.9384530   0.9264055
   0.9620719   0.9343048   0.9353761   8.6724087   8.6901550   6.1505774
   5.6331197   6.1697576   0.9787525   5.6432208   6.1325296   0.9471905
   0.9384532   0.9264054   0.9620719   0.9343047   0.9353759   8.6724094
   8.6901556   6.1505773   5.6331194   6.1697575   0.9787524   5.6432206
   6.1325295  27.5789769   0.9484007   0.9406217   0.9269201   0.9580815
   0.9348017   0.9348481   8.6736498   8.6911177   6.1470694   5.6338200
   6.1673215   0.9771916   5.6412171   6.1316392
 SUMMED SPIN DENSITY           2.00000000
 TOTAL ATOMIC SPINS  :
   0.0015985  -0.0002514  -0.0003639   0.0026090  -0.0004815  -0.0005495
   0.0968598   0.0992346   0.0121675  -0.0060377   0.0075307  -0.0006687
  -0.0058332   0.0118537   0.5700949   0.0016513  -0.0002494  -0.0003441
   0.0025081  -0.0004657  -0.0005284   0.0949095   0.0964194   0.0118730
  -0.0059615   0.0073425  -0.0006164  -0.0057569   0.0114560   0.0016513
  -0.0002495  -0.0003441   0.0025082  -0.0004658  -0.0005284   0.0949097
   0.0964194   0.0118732  -0.0059615   0.0073425  -0.0006164  -0.0057570
   0.0114559   0.5700952   0.0015985  -0.0002514  -0.0003639   0.0026089
  -0.0004815  -0.0005495   0.0968597   0.0992347   0.0121674  -0.0060377
   0.0075308  -0.0006687  -0.0058332   0.0118536
 TTTTTTTTTTTTTTTTTTTTTTTTTTTTTT MOQGAD      TELAPSE      412.61 TCPU      412.55
 TTTTTTTTTTTTTTTTTTTTTTTTTTTTTT SHELLXN     TELAPSE      415.74 TCPU      415.67
 TTTTTTTTTTTTTTTTTTTTTTTTTTTTTT MONMO3      TELAPSE      415.79 TCPU      415.73
 NUMERICALLY INTEGRATED DENSITY    135.9999871535    133.9999869167
 TTTTTTTTTTTTTTTTTTTTTTTTTTTTTT NUMDFT      TELAPSE      418.10 TCPU      418.04
 CYC  65 ETOT(AU) -4.660085527937E+03 DETOT  6.18E-11 tst  4.34E-15 PX  4.44E-08
 TTTTTTTTTTTTTTTTTTTTTTTTTTTTTT DIIS        TELAPSE      418.62 TCPU      418.55
 DIIS TEST: 0.36436E-09 AT SCF   CYCLE  65 - DIIS ACTIVE - HISTORY:    56 CYCLES
 TTTTTTTTTTTTTTTTTTTTTTTTTTTTTT FDIK        TELAPSE      418.92 TCPU      418.86

    ALPHA      ELECTRONS
 INSULATING STATE
 TOP OF VALENCE BANDS -    BAND    136; K    1; EIG -1.4571375E-01 AU
 BOTTOM OF VIRTUAL BANDS - BAND    137; K    1; EIG -5.5997350E-02 AU
 DIRECT ENERGY BAND GAP:   2.4413 eV

    BETA       ELECTRONS
 INSULATING STATE
 TOP OF VALENCE BANDS -    BAND    134; K    1; EIG -1.6829780E-01 AU
 BOTTOM OF VIRTUAL BANDS - BAND    135; K    1; EIG -1.0670340E-01 AU
 DIRECT ENERGY BAND GAP:   1.6761 eV
 TTTTTTTTTTTTTTTTTTTTTTTTTTTTTT PDIG        TELAPSE      418.96 TCPU      418.89
 CHARGE NORMALIZATION FACTOR   1.00000000
 TOTAL ATOMIC CHARGES:
   0.9484006   0.9406217   0.9269204   0.9580817   0.9348018   0.9348483
   8.6736491   8.6911170   6.1470694   5.6338202   6.1673219   0.9771917
   5.6412174   6.1316390  27.5789769   0.9471903   0.9384530   0.9264055
   0.9620719   0.9343048   0.9353761   8.6724087   8.6901550   6.1505774
   5.6331197   6.1697576   0.9787525   5.6432208   6.1325296   0.9471905
   0.9384532   0.9264054   0.9620719   0.9343047   0.9353759   8.6724094
   8.6901556   6.1505773   5.6331194   6.1697575   0.9787524   5.6432205
   6.1325295  27.5789768   0.9484008   0.9406217   0.9269201   0.9580815
   0.9348017   0.9348481   8.6736498   8.6911177   6.1470694   5.6338200
   6.1673215   0.9771916   5.6412171   6.1316391
 SUMMED SPIN DENSITY           2.00000000
 TOTAL ATOMIC SPINS  :
   0.0015985  -0.0002514  -0.0003639   0.0026090  -0.0004815  -0.0005495
   0.0968598   0.0992346   0.0121675  -0.0060377   0.0075307  -0.0006687
  -0.0058332   0.0118537   0.5700949   0.0016513  -0.0002494  -0.0003441
   0.0025081  -0.0004657  -0.0005284   0.0949095   0.0964194   0.0118730
  -0.0059615   0.0073425  -0.0006164  -0.0057569   0.0114560   0.0016513
  -0.0002495  -0.0003441   0.0025082  -0.0004658  -0.0005284   0.0949097
   0.0964194   0.0118732  -0.0059615   0.0073425  -0.0006164  -0.0057570
   0.0114559   0.5700952   0.0015985  -0.0002514  -0.0003639   0.0026089
  -0.0004815  -0.0005495   0.0968597   0.0992347   0.0121674  -0.0060377
   0.0075308  -0.0006687  -0.0058332   0.0118536
 TTTTTTTTTTTTTTTTTTTTTTTTTTTTTT MOQGAD      TELAPSE      418.96 TCPU      418.90
 TTTTTTTTTTTTTTTTTTTTTTTTTTTTTT SHELLXN     TELAPSE      422.06 TCPU      421.99
 TTTTTTTTTTTTTTTTTTTTTTTTTTTTTT MONMO3      TELAPSE      422.11 TCPU      422.05
 NUMERICALLY INTEGRATED DENSITY    135.9999871535    133.9999869167
 TTTTTTTTTTTTTTTTTTTTTTTTTTTTTT NUMDFT      TELAPSE      424.39 TCPU      424.33
 CYC  66 ETOT(AU) -4.660085527937E+03 DETOT -3.64E-12 tst  4.42E-15 PX  5.42E-09
 TTTTTTTTTTTTTTTTTTTTTTTTTTTTTT DIIS        TELAPSE      424.91 TCPU      424.85
 DIIS TEST: 0.36435E-09 AT SCF   CYCLE  66 - DIIS ACTIVE - HISTORY:    55 CYCLES
 TTTTTTTTTTTTTTTTTTTTTTTTTTTTTT FDIK        TELAPSE      425.21 TCPU      425.14

    ALPHA      ELECTRONS
 INSULATING STATE
 TOP OF VALENCE BANDS -    BAND    136; K    1; EIG -1.4571375E-01 AU
 BOTTOM OF VIRTUAL BANDS - BAND    137; K    1; EIG -5.5997350E-02 AU
 DIRECT ENERGY BAND GAP:   2.4413 eV

    BETA       ELECTRONS
 INSULATING STATE
 TOP OF VALENCE BANDS -    BAND    134; K    1; EIG -1.6829779E-01 AU
 BOTTOM OF VIRTUAL BANDS - BAND    135; K    1; EIG -1.0670340E-01 AU
 DIRECT ENERGY BAND GAP:   1.6761 eV
 TTTTTTTTTTTTTTTTTTTTTTTTTTTTTT PDIG        TELAPSE      425.24 TCPU      425.18
 CHARGE NORMALIZATION FACTOR   1.00000000
 TOTAL ATOMIC CHARGES:
   0.9484006   0.9406217   0.9269204   0.9580817   0.9348018   0.9348483
   8.6736491   8.6911170   6.1470694   5.6338202   6.1673219   0.9771917
   5.6412174   6.1316390  27.5789769   0.9471903   0.9384530   0.9264055
   0.9620719   0.9343048   0.9353761   8.6724087   8.6901550   6.1505774
   5.6331197   6.1697576   0.9787525   5.6432208   6.1325296   0.9471905
   0.9384532   0.9264054   0.9620719   0.9343047   0.9353759   8.6724094
   8.6901556   6.1505773   5.6331194   6.1697575   0.9787524   5.6432205
   6.1325295  27.5789768   0.9484008   0.9406217   0.9269201   0.9580815
   0.9348017   0.9348481   8.6736498   8.6911177   6.1470694   5.6338200
   6.1673215   0.9771916   5.6412171   6.1316391
 SUMMED SPIN DENSITY           2.00000000
 TOTAL ATOMIC SPINS  :
   0.0015985  -0.0002514  -0.0003639   0.0026090  -0.0004815  -0.0005495
   0.0968598   0.0992346   0.0121675  -0.0060377   0.0075307  -0.0006687
  -0.0058332   0.0118537   0.5700949   0.0016513  -0.0002494  -0.0003441
   0.0025081  -0.0004657  -0.0005284   0.0949095   0.0964194   0.0118730
  -0.0059615   0.0073425  -0.0006164  -0.0057569   0.0114560   0.0016513
  -0.0002495  -0.0003441   0.0025082  -0.0004658  -0.0005284   0.0949097
   0.0964194   0.0118732  -0.0059615   0.0073425  -0.0006164  -0.0057570
   0.0114559   0.5700952   0.0015985  -0.0002514  -0.0003639   0.0026089
  -0.0004815  -0.0005495   0.0968597   0.0992347   0.0121674  -0.0060377
   0.0075308  -0.0006687  -0.0058332   0.0118536
 TTTTTTTTTTTTTTTTTTTTTTTTTTTTTT MOQGAD      TELAPSE      425.25 TCPU      425.18
 TTTTTTTTTTTTTTTTTTTTTTTTTTTTTT SHELLXN     TELAPSE      428.33 TCPU      428.27

 ::: DIPOLE MOMENT ALONG NON PERIODIC DIRECTIONS:
 ::: A.U.     (X) -1.77003E-06   (Y) -1.32034E-06   (Z)  4.83433E-06
 ::: DEBYE         4.49898E-06        3.35597E-06       -1.22877E-05

 +++ ENERGIES IN A.U. +++
 ::: EXT EL-POLE                                   2.1178961579201E+03
 ::: EXT EL-SPHEROPOLE                             0.0000000000000E+00
 ::: BIELET ZONE E-E                               3.7766939172852E+03
 ::: TOTAL E-E                                     5.8945900752054E+03
 ::: TOTAL E-N + N-E                              -1.8689078980413E+04
 ::: TOTAL N-N                                     3.8044247028177E+03
 ::: KINETIC ENERGY                                4.6502091317774E+03
 ::: PSEUDO TOTAL   ENERGY                        -4.3398550706128E+03
 ::: VIRIAL COEFFICIENT                            1.0345218959707E+00
 TTTTTTTTTTTTTTTTTTTTTTTTTTTTTT MONMO3      TELAPSE      428.39 TCPU      428.32
 NUMERICALLY INTEGRATED DENSITY    135.9999871535    133.9999869167
 TTTTTTTTTTTTTTTTTTTTTTTTTTTTTT NUMDFT      TELAPSE      430.69 TCPU      430.63
 CYC  67 ETOT(AU) -4.660085527937E+03 DETOT  7.28E-12 tst  4.41E-15 PX  5.42E-09

 == SCF ENDED - CONVERGENCE ON ENERGY      E(AU) -4.6600855279374E+03 CYCLES  67


 ENERGY EXPRESSION=HARTREE+FOCK EXCH*0.00000+(PBE        EXCH)*1.00000+PBE        CORR


 TOTAL ENERGY(DFT)(AU)( 67) -4.6600855279374E+03 DE 7.3E-12 tester 4.4E-15
 TTTTTTTTTTTTTTTTTTTTTTTTTTTTTT EDFT        TELAPSE      430.69 TCPU      430.63
 
 INFORMATION **** DFTD3 ENERGY **** CALCULATE DFTD3 ENERGY

           DFT-D V3(BJ)
 DF                                         pbe       
 parameters
 s6       :    1.0000
 s8       :    0.7875
 a1       :    0.4289
 a2       :    4.4407
 k1 k3    :   16.0000   -4.0000
 Cutoff   :   50.2022
 CN-Cutoff:   21.1671
 ABC-Cutoff:   21.1671
 
 Edisp /kcal,au:   -39.3149 -0.06265228

 E6    /kcal :   -27.3876
 E8    /kcal :   -11.9273
 
 INFORMATION **** DFTD3 ENERGY **** NORMAL TERMINATION OF DFTD3 MODULE

 *******************************************************************************

 DFT-D3 DISPERSION ENERGY CORRECTION

 D3 DISPERSION ENERGY (AU)       -6.2652283152336E-02
 TOTAL ENERGY + DISP (AU)        -4.6601481802206E+03

 *******************************************************************************

 EIGENVECTORS IN FORTRAN UNIT 10
 TTTTTTTTTTTTTTTTTTTTTTTTTTTTTT END         TELAPSE      431.03 TCPU      430.97
 EEEEEEEEEE TERMINATION  DATE 23 09 2022 TIME 11:10:28.5
NODE    0 CPU TIME =       430.967
NODE    1 CPU TIME =       430.963
NODE    2 CPU TIME =       430.964
NODE    3 CPU TIME =       430.965
NODE    4 CPU TIME =       430.963
NODE    5 CPU TIME =       430.967
NODE    6 CPU TIME =       430.959
NODE    7 CPU TIME =       430.965
NODE    8 CPU TIME =       430.962
NODE    9 CPU TIME =       430.963
NODE   10 CPU TIME =       430.964
NODE   11 CPU TIME =       430.962
NODE   12 CPU TIME =       430.962
NODE   13 CPU TIME =       430.961
NODE   14 CPU TIME =       430.962
NODE   15 CPU TIME =       430.960
NODE   16 CPU TIME =       430.961
NODE   17 CPU TIME =       430.963
NODE   18 CPU TIME =       430.963
NODE   19 CPU TIME =       430.963
NODE   20 CPU TIME =       430.843
NODE   21 CPU TIME =       430.960
NODE   22 CPU TIME =       430.085
NODE   23 CPU TIME =       430.799
    TOTAL CPU TIME =     10341.946
